# Supplementary material for: Bot fit: A novel approach to assessing lower limb muscular strength
Source: PLoS One. 2026 Mar 26;21(3):e0339187. doi: 10.1371/journal.pone.0339187 (PMC13021169; doi:10.1371/journal.pone.0339187)
Supplement: S1 File — Anonymized muscle strength parameters for 25 participants, used in the regression analyses reported in the manuscript. All personally identifiable information has been removed in accordance with IRB-approved protocol. (CSV) [file pone.0339187.s001.csv]

index	Gender (male=1, female=0)	Vertical_Jump	RM_Weight	rm1_Leg_Extension_kg	rm1_Leg_Curl_kg	iso)Weight	isomet_Leg_Extension_kg	isomet_Leg_Curl_kg
sub1	1	45	2.2	1.41	0.79	0.663529412	0.4	0.26
sub2	1	42	2.162162162	1.35	0.81	0.513513514	0.24	0.27
sub3	1	68	2.875	1.72	1.16	1.3328125	0.73	0.61
sub4	1	51	2.179487179	1.41	0.77	0.916666667	0.48	0.44
sub5	1	42	1.545454545	1.02	0.52	0.593181818	0.32	0.27
sub6	1	44	1.126582278	0.63	0.49	0.651898734	0.42	0.24
sub7	1	57	2.253193961	1.39	0.86	0.744483159	0.38	0.36
sub8	0	36	0.686619718	0.39	0.3	0.457746479	0.22	0.23
sub9	0	36	2.396226415	1.32	1.08	1.132075472	0.6	0.53
sub10	0	37	1.955882353	1.18	0.78	0.392647059	0.18	0.22
sub11	1	45.5	2.746031746	1.9	0.84	1.079365079	0.7	0.38
sub12	1	40	2.085714286	1.43	0.66	0.588571429	0.35	0.23
sub13	1	42	2.503477051	1.67	0.83	0.816411683	0.52	0.3
sub14	0	29	1.506591337	1.13	0.38	0.762711864	0.46	0.31
sub15	1	42	2.471783296	1.64	0.84	0.467268623	0.29	0.18
sub16	1	46	2.958397535	1.93	1.03	0.870570108	0.57	0.3
sub17	1	41.5	2.235955056	1.4	0.83	0.402247191	0.23	0.17
sub18	1	40.5	2.414578588	1.65	0.76	0.865603645	0.57	0.3
sub19	0	27	1.644859813	1.27	0.37	0.700934579	0.5	0.21
sub20	1	45	2.299465241	1.4	0.9	0.77540107	0.49	0.28
sub21	1	48	2.387843705	1.52	0.87	0.723589001	0.48	0.25
sub22	0	27	1.632653061	1.12	0.51	0.512244898	0.37	0.14
sub23	1	33	1.866096866	1.21	0.66	0.524216524	0.41	0.11
sub24	0	21	1.091703057	0.76	0.33	0.259825328	0.16	0.1
sub25	0	30	1.200686106	0.77	0.43	0.686106346	0.49	0.2
