# Supplementary material for: Bot fit: A novel approach to assessing lower limb muscular strength
Source: PLoS One. 2026 Mar 26;21(3):e0339187. doi: 10.1371/journal.pone.0339187 (PMC13021169; doi:10.1371/journal.pone.0339187)
Supplement: S2 File — Anonymized demographic information (age, height, weight, BMI) for 25 participants, corresponding to the summary statistics reported in Table 1. (CSV) [file pone.0339187.s002.csv]

index	age	height	weight	BMI
sub1	34	172.2	81.1	27.3
sub2	28	176.5	73.4	23.6
sub3	26	174.5	64.9	21.3
sub4	26	179.5	76.6	23.8
sub5	26	171.8	83.2	28.2
sub6	33	158	79.2	31.7
sub7	27	178.3	81.5	25.7
sub8	32	166.6	58.4	21
sub9	28	165.5	54.1	19.8
sub10	33	175	68.2	22.3
sub11	25	173.1	63.9	21.3
sub12	32	174.8	69.8	22.8
sub13	26	173.6	71.7	23.8
sub14	24	167.4	54.2	19.3
sub15	27	182.3	83.6	25.1
sub16	25	172.2	65.9	22.2
sub17	25	150	94	41.8
sub18	24	150	96.5	42.9
sub19	22	164.7	55.1	20.3
sub20	24	176	74.2	24
sub21	25	174.6	69.2	22.7
sub22	24	160.7	49.2	19
sub23	24	174.5	69.9	23
sub24	24	156.2	43.2	17.7
sub25	34	168.3	59.7	21.1
