# Supplementary material for: Bot fit: A novel approach to assessing lower limb muscular strength
Source: PLoS One. 2026 Mar 26;21(3):e0339187. doi: 10.1371/journal.pone.0339187 (PMC13021169; doi:10.1371/journal.pone.0339187)
Supplement: S3 File — Raw joint angle data (left and right legs) collected from 25 participants across all exercise protocols. This compressed folder contains individual participant files (sub1–sub25) with time-series signals representing lower-limb motion recorded by the Bot Fit system during resistance exercise trials. (ZIP) [file pone.0339187.s003.zip]

Archive with 320 entries (320 files):
- sub1/hip_curl.csv
- sub1/hip_curl_max.csv
- sub1/kick_back.csv
- sub1/kick_back_max.csv
- sub1/knee_up.csv
- sub1/knee_up_max.csv
- sub1/knee_up_max_2.csv
- sub1/lunge.csv
- sub1/lunge_max.csv
- sub1/lunge_max_2.csv
- sub1/squat.csv
- sub1/squat_max.csv
- sub1/squat_max_2.csv
- sub10/hip_curl.csv
- sub10/hip_curl_max.csv
- sub10/kick_back.csv
- sub10/kick_back_max.csv
- sub10/knee_up.csv
- sub10/knee_up_max.csv
- sub10/knee_up_max_2.csv
- sub10/lunge.csv
- sub10/lunge_max.csv
- sub10/lunge_max_2.csv
- sub10/squat.csv
- sub10/squat_max.csv
- sub10/squat_max_2.csv
- sub11/hipcurl_const.csv
- sub11/hipcurl_max.csv
- sub11/kickback_const.csv
- sub11/kickback_max.csv
- sub11/kneeup_const.csv
- sub11/kneeup_max.csv
- sub11/kneeup_max2.csv
- sub11/lunge_const.csv
- sub11/lunge_max.csv
- sub11/lunge_max2.csv
- sub11/squat_const.csv
- sub11/squat_max.csv
- sub11/squat_max2.csv
- sub12/hipcurl_const.csv
- sub12/hipcurl_max.csv
- sub12/kickback_const.csv
- sub12/kickback_max.csv
- sub12/kneeup_const.csv
- sub12/kneeup_max.csv
- sub12/kneeup_max2.csv
- sub12/lunge_const.csv
- sub12/lunge_max.csv
- sub12/squat_const.csv
- sub12/squat_max.csv
- sub12/squat_max2.csv
- sub13/hipcurl_const.csv
- sub13/hipcurl_max.csv
- sub13/kickback_const.csv
- sub13/kickback_max.csv
- sub13/kneeup_const.csv
- sub13/kneeup_max.csv
- sub13/kneeup_max2.csv
- sub13/lunge_const.csv
- sub13/lunge_max.csv
- sub13/lunge_max2.csv
- sub13/squat_const.csv
- sub13/squat_max.csv
- sub13/squat_max2.csv
- sub14/hipcurl_const.csv
- sub14/hipcurl_max.csv
- sub14/kickback_const.csv
- sub14/kickback_max.csv
- sub14/kneeup_const.csv
- sub14/kneeup_max.csv
- sub14/kneeup_max2.csv
- sub14/lunge_const.csv
- sub14/lunge_max.csv
- sub14/lunge_max2.csv
- sub14/squat_const.csv
- sub14/squat_max.csv
- sub14/squat_max2.csv
- sub15/hipcurl_const.csv
- sub15/hipcurl_max.csv
- sub15/kickback_const.csv
- sub15/kickback_max.csv
- sub15/kneeup_const.csv
- sub15/kneeup_max.csv
- sub15/kneeup_max2.csv
- sub15/lunge_const.csv
- sub15/lunge_const2.csv
- sub15/lunge_max.csv
- sub15/squat_const.csv
- sub15/squat_max.csv
- sub15/squat_max2.csv
- sub16/hipcurl_const.csv
- sub16/hipcurl_max.csv
- sub16/kickback_const.csv
- sub16/kickback_max.csv
- sub16/kneeup_const.csv
- sub16/kneeup_max.csv
- sub16/kneeup_max2.csv
- sub16/lunge_const.csv
- sub16/lunge_max.csv
- sub16/lunge_max2.csv
- sub16/squat_const.csv
- sub16/squat_max.csv
- sub16/squat_max2.csv
- sub17/hipcurl_const.csv
- sub17/hipcurl_max.csv
- sub17/kickback_const.csv
- sub17/kickback_max.csv
- sub17/kneeup_const.csv
- sub17/kneeup_max.csv
- sub17/kneeup_max2.csv
- sub17/lunge_const.csv
- sub17/lunge_max.csv
- sub17/lunge_max2.csv
- sub17/squat_const.csv
- sub17/squat_max.csv
- sub17/squat_max2.csv
- sub18/hipcurl_const.csv
- sub18/hipcurl_max.csv
- sub18/kickback_const.csv
- sub18/kickback_max.csv
- sub18/kneeup_const.csv
- sub18/kneeup_max.csv
- sub18/lunge_const.csv
- sub18/lunge_max.csv
- sub18/lunge_max2.csv
- sub18/squat_const.csv
- sub18/squat_max.csv
- sub18/squat_max2.csv
- sub19/hipcurl_const.csv
- sub19/hipcurl_max.csv
- sub19/kickback_const.csv
- sub19/kickback_max.csv
- sub19/kneeup_const.csv
- sub19/kneeup_max.csv
- sub19/kneeup_max2.csv
- sub19/lunge_const.csv
- sub19/lunge_max.csv
- sub19/lunge_max2.csv
- sub19/squat_const.csv
- sub19/squat_max.csv
- sub19/squat_max2.csv
- sub2/hipcurl_const.csv
- sub2/hipcurl_max.csv
- sub2/kickback_const.csv
- sub2/kickback_max.csv
- sub2/kneeup_const.csv
- sub2/kneeup_max.csv
- sub2/lunge_const.csv
- sub2/lunge_max.csv
- sub2/squat_const.csv
- sub2/squat_max.csv
- sub20/hipcurl_const.csv
- sub20/hipcurl_max.csv
- sub20/kickback_const.csv
- sub20/kickback_max.csv
- sub20/kneeup_const.csv
- sub20/kneeup_max.csv
- sub20/kneeup_max2.csv
- sub20/lunge_const.csv
- sub20/lunge_max.csv
- sub20/lunge_max2.csv
- sub20/squat_const.csv
- sub20/squat_max.csv
- sub20/squat_max2.csv
- sub21/hipcurl_const.csv
- sub21/hipcurl_max.csv
- sub21/kickback_const.csv
- sub21/kickback_max.csv
- sub21/kneeup_const.csv
- sub21/kneeup_max.csv
- sub21/kneeup_max2.csv
- sub21/lunge_const.csv
- sub21/lunge_max.csv
- sub21/lunge_max2.csv
- sub21/squat_const.csv
- sub21/squat_max.csv
- sub21/squat_max2.csv
- sub22/hipcurl_const.csv
- sub22/hipcurl_max.csv
- sub22/kickback_const.csv
- sub22/kickback_max.csv
- sub22/kneeup_const.csv
- sub22/kneeup_max.csv
- sub22/kneeup_max2.csv
- sub22/lunge_const.csv
- sub22/lunge_max.csv
- sub22/lunge_max2.csv
- sub22/squat_const.csv
- sub22/squat_max.csv
- sub22/squat_max2.csv
- sub23/hipcurl_const.csv
- sub23/hipcurl_max.csv
- sub23/kickback_const.csv
- sub23/kickback_max.csv
- sub23/kneeup_const.csv
- sub23/kneeup_max.csv
- sub23/kneeup_max2.csv
- sub23/lunge_const.csv
- sub23/lunge_max.csv
- sub23/lunge_max2.csv
- sub23/squat_const.csv
- sub23/squat_max.csv
- sub23/squat_max2.csv
- sub24/hipcurl_const.csv
- sub24/hipcurl_max.csv
- sub24/kickback_const.csv
- sub24/kickback_max.csv
- sub24/kneeup_const.csv
- sub24/kneeup_max.csv
- sub24/kneeup_max2.csv
- sub24/lunge_const.csv
- sub24/lunge_max.csv
- sub24/lunge_max2.csv
- sub24/squat_const.csv
- sub24/squat_max.csv
- sub24/squat_max2.csv
- sub25/hipcurl_const.csv
- sub25/hipcurl_max.csv
- sub25/kickback_const.csv
- sub25/kickback_max.csv
- sub25/kneeup_const.csv
- sub25/kneeup_max.csv
- sub25/kneeup_max2.csv
- sub25/lunge_const.csv
- sub25/lunge_max.csv
- sub25/lunge_max2.csv
- sub25/squat_const.csv
- sub25/squat_max.csv
- sub25/squat_max2.csv
- sub3/hip_curl.csv
- sub3/hip_curl_max.csv
- sub3/kick_back.csv
- sub3/kick_back_max.csv
- sub3/knee_up.csv
- sub3/knee_up_max.csv
- sub3/knee_up_max_2.csv
- sub3/lunge.csv
- sub3/lunge_max.csv
- sub3/lunge_max_2.csv
- sub3/squat.csv
- sub3/squat_max.csv
- sub3/squat_max_2.csv
- sub4/hip_curl.csv
- sub4/hip_curl_max.csv
- sub4/kick_back.csv
- sub4/kick_back_max.csv
- sub4/knee_up.csv
- sub4/knee_up_max.csv
- sub4/knee_up_max_2.csv
- sub4/lunge.csv
- sub4/lunge_max.csv
- sub4/lunge_max_2.csv
- sub4/squat.csv
- sub4/squat_max.csv
- sub4/squat_max_2.csv
- sub5/hip_curl.csv
- sub5/hip_curl_max.csv
- sub5/kick_back.csv
- sub5/kick_back_max.csv
- sub5/knee_up.csv
- sub5/knee_up_max.csv
- sub5/knee_up_max_2.csv
- sub5/lunge.csv
- sub5/lunge_max.csv
- sub5/lunge_max_2.csv
- sub5/squat.csv
- sub5/squat_max.csv
- sub5/squat_max_2.csv
- sub6/hip_curl.csv
- sub6/hip_curl_max.csv
- sub6/kick_back.csv
- sub6/kick_back_max.csv
- sub6/knee_up.csv
- sub6/knee_up_max.csv
- sub6/knee_up_max_2.csv
- sub6/lunge.csv
- sub6/lunge_max.csv
- sub6/lunge_max_2.csv
- sub6/squat.csv
- sub6/squat_max.csv
- sub6/squat_max_2.csv
- sub7/hip_curl.csv
- sub7/hip_curl_max.csv
- sub7/kick_back.csv
- sub7/kick_back_max.csv
- sub7/knee_up.csv
- sub7/knee_up_max.csv
- sub7/knee_up_max_2.csv
- sub7/lunge.csv
- sub7/lunge_max.csv
- sub7/lunge_max_2.csv
- sub7/squat.csv
- sub7/squat_max.csv
- sub7/squat_max_2.csv
- sub8/hip_curl.csv
- sub8/hip_curl_max.csv
- sub8/kick_back.csv
- sub8/kick_back_max.csv
- sub8/knee_up.csv
- sub8/knee_up_max.csv
[truncated: 20 more entries]
