# Supplementary material for: Bot fit: A novel approach to assessing lower limb muscular strength
Source: PLoS One. 2026 Mar 26;21(3):e0339187. doi: 10.1371/journal.pone.0339187 (PMC13021169; doi:10.1371/journal.pone.0339187)
Supplement: S3 File — Raw joint angle data (left and right legs) collected from 25 participants across all exercise protocols. This compressed folder contains individual participant files (sub1–sub25) with time-series signals representing lower-limb motion recorded by the Bot Fit system during resistance exercise trials. (ZIP) [file pone.0339187.s003.zip › sub1/hip_curl.csv]

AngL	AngR
5.7	6.5
5.7	6.5
5.7	6.5
5.7	6.5
5.7	6.5
5.7	6.5
5.7	6.5
5.7	6.5
5.7	6.5
5.7	6.5
5.7	6.5
5.7	6.5
5.7	6.5
5.7	6.5
5.7	6.5
5.7	6.5
5.7	6.5
5.7	6.5
5.7	6.5
5.7	6.5
5.7	6.5
5.7	6.5
5.7	6.5
5.7	6.5
5.7	6.5
5.7	6.5
5.7	6.5
5.7	6.5
5.7	6.5
5.7	6.5
5.7	6.5
5.7	6.5
5.7	6.5
5.7	6.5
5.7	6.5
5.7	6.5
5.7	6.5
5.7	6.5
5.7	6.5
5.7	6.5
5.7	6.5
5.7	6.5
5.7	6.5
5.7	6.5
5.7	6.5
5.7	6.5
5.7	6.5
5.7	6.5
5.7	6.5
5.7	6.5
5.7	6.5
5.7	6.5
5.7	6.5
5.7	6.5
5.7	6.5
5.7	6.5
5.7	6.5
5.7	6.5
5.7	6.5
5.7	6.5
5.7	6.5
5.7	6.5
5.7	6.5
5.7	6.5
5.7	6.5
5.7	6.5
5.7	6.5
5.7	6.5
5.7	6.5
5.7	6.5
5.7	6.5
5.7	6.5
5.7	6.5
5.7	6.5
5.7	6.5
5.7	6.5
5.7	6.5
5.7	6.5
5.7	6.5
5.7	6.5
5.7	6.5
5.7	6.5
5.7	6.5
5.7	6.5
5.7	6.5
5.7	6.5
5.7	6.5
5.7	6.5
5.7	6.5
5.7	6.5
5.7	6.5
5.7	6.5
5.7	6.5
5.7	6.5
5.7	6.5
5.7	6.5
5.7	6.5
5.7	6.5
5.7	6.5
5.7	6.5
5.7	6.5
5.7	6.5
5.7	6.5
5.7	6.5
5.7	6.5
5.7	6.5
5.7	6.5
5.7	6.5
5.7	6.5
0	0
0	0
0	0
0	0
0	0
0	0
0	0
0	0
0	0
0	0
0	0
0	0
0	0
0	0
0	0
0	0
0	0
0	0
0	0
0	0
0	0
0	0
0	0
0	0
0	0
0	0
0	0
0	0
0	0
0	0
0	0
0	0
0	0
0	0
0	0
0	0
0	0
0	0
0	0
0	0
0.2	0
0.2	0
0.2	0
0.2	0
0.2	0
0.2	0
0.2	0
0.5	0
0.8	0
0.8	0
1.1	0.2
1.1	0.2
1.1	0.2
1.1	0.5
1.1	0.5
1.1	0.5
1.1	0.5
1.1	0.5
1.1	0.5
1.1	0.5
1.1	0.5
1.1	0.5
1.1	0.5
1.1	0.5
1.1	0.5
1.1	0.5
1.1	0.5
1.1	0.5
1.1	0.5
1.1	0.5
1.1	0.5
1.1	0.5
1.1	0.5
1.1	0.5
1.1	0.5
1.1	0.5
1.1	0.5
1.1	0.5
1.1	0.2
1.1	0.2
1.1	0.2
1.1	0.2
1.1	0.2
1.1	0.2
1.1	0.2
1.1	0.2
1.1	0.2
1.1	0.2
1.1	0.2
1.1	0.2
1.1	0.2
1.1	0.2
1.1	0.2
1.1	0.2
1.1	0.2
1.1	0.2
1.1	0.2
1.1	0.2
1.1	0.2
1.1	0.2
1.1	0.2
1.1	0.2
1.1	0.2
1.1	0.2
1.1	0.2
1.1	0.2
1.1	0.2
1.1	0.2
1.1	0.2
1.1	0.2
1.1	0.2
1.7	0.2
2	0.2
2.5	0.2
3.1	0.2
3.4	0.2
4	0.2
4.5	0.2
5.4	0.2
6	0.2
6.8	0.2
7.1	0.2
7.7	0.2
8	0.2
8	0.2
7.7	0.2
7.4	0.5
6.5	0.8
5.7	1.7
4.2	3.4
3.7	4
2.8	5.4
1.7	7.4
0.8	9.7
0	12.8
1.1	16.6
1.7	20.6
2.5	24.6
2.8	28.3
3.1	31.2
3.4	32.9
4	34.3
4.5	35.2
5.1	35.7
5.4	36.3
5.4	36.6
5.4	36.6
5.7	36.3
5.7	36.3
5.7	36
5.7	35.2
5.7	33.5
5.7	30.9
5.4	28
5.7	24.9
5.4	22
5.4	18.9
4.8	16
4	13.1
2.5	9.4
2	8.5
0.8	6.5
0.5	4.8
2	3.7
4	3.7
5.1	3.7
9.1	3.7
10.5	3.7
14.3	3.4
18.9	2.8
23.1	1.7
27.2	0.5
30.9	0.8
33.5	2
35.2	2.8
36.9	3.4
38.6	4
39.8	4.2
40.6	4
41.5	4
41.8	4
41.8	4
41.5	4
40.6	4
38.6	4
35.7	3.7
32.3	3.7
30	3.7
26.9	3.7
26.9	4
28	4.2
28.9	4.2
29.2	4.2
29.2	4.2
29.2	4.2
28	4.2
26.9	4.2
23.7	4.5
22.9	4.5
20.3	4.5
17.7	4.5
14.8	4.5
12.3	4.5
9.4	4.2
6.5	3.7
4.8	2.8
4	1.7
3.7	0.5
3.4	4
3.1	8.5
2.5	14
2.2	19.1
2	24.3
1.4	28.6
0	33.7
0.2	34.9
1.1	36.9
2	37.8
3.1	40.9
3.4	41.5
4	43.2
4.8	44.9
6	46.9
7.1	48.9
7.4	49.8
7.4	49.8
7.4	49.8
7.4	49.5
7.4	48.9
7.4	47.5
7.4	45.8
7.4	44.1
7.4	42.1
7.4	40
7.4	37.5
7.4	34.9
7.4	32
7.4	28.9
7.4	25.4
7.4	22
7.4	18
6.8	14
5.7	10.5
4.2	7.7
2.5	5.4
0	3.7
3.1	2.5
7.1	2
12.6	2
18	2
23.7	2
28.9	2
33.2	1.7
36.6	1.4
38.9	0.8
40.3	0.2
40.9	0.2
40.9	0.8
40.9	1.4
40.6	1.7
40.3	2.2
39.5	3.4
38	4.2
35.7	4.2
32.3	4.2
29.2	4.5
28	6
28.3	6.8
28.3	6.8
28.3	6.8
28.3	6.8
28.3	6.8
28.3	6.8
28	6.8
27.2	6.8
25.7	6.8
24	6.8
22	6.8
19.4	6.8
16.6	6.5
13.4	6
9.4	4.8
6	2.5
3.1	0
1.7	3.1
0.8	6.8
0.8	11.7
0.8	16.8
0.8	21.1
0.8	24.6
0.8	27.2
0.8	28.9
0.5	29.7
0	31.7
0.8	32.9
1.7	33.7
2.5	34.3
3.4	35.5
4.2	36.3
5.7	37.5
6.5	38.6
6.5	38.9
6.5	38.9
6.5	38.6
6.5	38.6
6.5	38.3
6.5	37.5
6.5	36.6
6.5	35.7
6.5	35.5
6.5	34.9
6.5	33.7
6.5	32.9
6.5	32
6.5	31.7
6.5	31.5
6.5	31.5
6.5	31.5
6.5	31.5
6.5	31.5
6.3	31.5
5.4	31.5
4.5	31.5
3.4	31.5
2.2	31.5
0.8	31.5
0.8	31.2
2.8	29.7
4.5	27.7
6	25.2
7.4	22.6
8.8	21.1
10.8	20.6
13.1	20.6
15.7	20.6
17.7	20.6
19.4	20.6
20	20.6
20	20.6
20	20.6
20	20.9
20	21.4
20.6	22.3
20.9	23.7
21.1	25.7
21.4	27.2
22.9	31.7
23.4	32.6
24.6	34.6
26.3	36.6
27.7	38.6
29.4	40.3
30	41.2
32	43.5
33.2	45.2
34	46.6
34.3	48.4
34.6	49.8
34.9	51.2
35.2	52.4
35.5	53.5
36	54.7
36.6	56.1
37.2	57.2
38	58.4
38.6	59.5
38.9	60.1
39.2	60.7
39.2	61
39.5	61.8
39.5	62.1
39.5	62.1
39.5	62.1
39.5	62.1
39.5	62.1
39.5	62.1
39.5	62.1
39.5	62.1
39.5	62.1
39.2	62.1
39.2	62.1
38.9	61.5
38.3	60.7
37.8	59.8
36.9	58.7
36.6	58.4
36	57.5
35.7	56.9
35.2	56.1
34.9	55.2
34.3	54.7
33.7	53.8
33.5	52.9
32.9	52.1
32.6	51.2
32.3	50.6
32.3	49.8
32.3	49.2
32.3	48.4
32.3	47.8
32.3	46.9
32.3	46.1
32	45.2
31.7	44.6
31.2	43.8
30.3	43.2
29.4	42.6
28.6	42.1
27.4	41.5
26	40.6
24.6	40
22.9	39.5
21.4	39.2
19.7	38.9
18.3	38.6
17.1	38.6
17.1	38.6
17.7	38.3
18.6	38
19.1	38
19.4	38
19.4	38.3
19.4	38.9
19.4	40.6
19.7	42.6
20.6	44.6
21.7	46.6
23.1	48.4
24.9	49.8
26.9	50.4
28.6	50.6
30.3	50.6
32	50.4
33.7	50.4
35.2	50.1
36	50.4
36.6	50.6
37.5	51.2
38.9	51.8
40.3	52.4
41.8	52.9
43.2	53.5
44.6	55.2
46.1	56.4
47.5	57.2
48.6	58.1
49.5	58.4
50.4	58.9
51.2	59.8
52.4	60.4
53.8	61
55.2	61.2
56.4	61.8
57.5	62.4
58.4	63
59.5	63.2
60.4	63.8
61.8	64.4
63	65.2
64.7	66.4
65	66.7
66.1	67.5
67.5	69.3
67.8	69.8
67.5	71
65.8	71.8
62.4	72.7
58.1	73.3
53.2	73.6
45.2	73.6
42.9	73.6
38.9	73.6
35.5	73.6
32.9	73.8
28.9	74.4
27.7	74.7
24.9	74.7
22.6	74.7
20.6	74.7
19.1	74.7
18	75
17.4	75.6
16.8	76.1
16.6	76.7
16.3	77.3
16	77.6
15.7	77.8
15.1	78.4
14.6	78.7
14	79.3
13.4	79.3
12.6	79.9
11.7	80.4
10.8	80.7
10.3	81.3
10	81.3
9.7	81.9
9.7	82.7
9.4	83
8.5	83.6
6.3	83.6
4.5	83.6
4	83.6
4	83.6
4	83.6
4.2	83.6
4.2	83.6
5.1	83.6
5.4	83.6
5.4	83.6
5.4	83.6
5.4	83.6
5.4	83.6
5.4	83.6
5.4	83.6
5.7	83.6
6.3	83.6
6.5	83.6
6.8	83.6
6.8	83.6
6.8	83.6
6.8	83.6
7.1	83.6
8	83.6
9.1	83.6
9.7	83.6
10	83.6
10.5	82.7
11.4	81.3
12.6	79.6
13.7	77.8
14.8	76.1
16	74.4
16.8	72.7
17.1	71.8
18	69.5
18.3	67.5
18.3	66.4
18.3	63.5
18.3	61.8
18.3	60.1
18.3	58.4
18.3	56.4
18.3	54.4
18.6	52.4
18.9	50.6
19.4	49.2
20	48.1
20.9	47.2
21.7	46.1
22.3	45.2
22.9	44.3
23.4	43.8
24	43.2
24.6	42.6
24.9	42.3
25.2	42.1
25.4	42.1
25.7	42.1
26	42.1
26.3	42.1
26.6	42.1
27.2	41.8
27.4	41.5
28	40.9
28.6	40.3
29.2	39.8
30	38.9
30.9	38.3
31.7	38
32.9	38
32.9	38
32.9	38
32.9	38
32.9	38
33.2	38
34	38
34.3	38
34.9	38
35.2	38
35.7	38
36	38.3
36.3	38.3
36.6	38.6
36.9	39.2
37.2	39.5
37.2	40
37.2	40
37.5	40.3
37.5	40.3
37.5	40.6
37.5	41.2
37.5	41.8
37.8	42.3
38	42.6
38.6	42.9
38.9	43.5
39.2	44.1
39.5	44.6
39.8	45.2
40	45.8
40.6	46.3
40.6	47.2
40.9	47.8
40.9	48.4
40.9	48.9
40.9	49.2
40.9	49.8
40.9	50.1
40.9	50.4
41.2	50.6
41.5	50.9
41.8	51.2
42.1	51.5
42.3	51.8
42.6	52.1
42.6	52.1
42.9	52.1
42.9	52.1
42.9	52.1
42.9	51.8
45.2	51.8
45.5	52.1
45.8	52.4
45.8	52.4
45.5	52.4
45.2	52.4
44.9	52.4
44.9	52.4
44.9	52.4
44.9	52.4
44.9	52.4
44.9	52.6
44.9	52.6
45.2	52.6
45.8	52.9
46.3	53.2
46.9	53.5
47.5	53.5
48.1	53.5
48.4	53.5
48.6	53.5
48.9	53.8
49.2	53.8
49.8	54.1
50.4	54.7
50.6	54.9
51.5	55.5
52.1	56.1
52.6	56.7
53.2	56.9
53.5	57.2
53.8	57.5
53.8	57.5
53.8	57.5
53.8	57.5
53.8	57.5
53.8	57.5
53.8	57.5
53.8	57.5
53.8	57.2
53.8	57.2
53.8	57.2
53.8	57.2
53.8	57.2
53.5	57.2
53.5	57.2
53.5	57.2
53.2	57.2
53.2	56.9
52.9	56.9
52.9	56.9
52.6	56.9
52.6	56.9
52.4	56.9
52.4	56.9
52.1	56.9
52.1	56.7
51.8	56.7
51.5	56.4
51.2	56.1
51.2	56.1
50.9	56.1
50.6	56.1
50.6	55.8
50.6	55.8
50.4	55.8
50.4	55.5
50.1	55.2
49.8	55.2
49.8	55.2
49.8	55.2
49.8	55.2
49.8	55.2
49.8	55.2
49.8	55.2
49.8	55.2
49.8	55.2
49.8	55.2
49.8	55.2
49.8	55.2
49.5	55.2
49.5	55.2
49.5	55.2
49.5	55.2
49.5	55.2
49.2	54.9
49.2	54.9
48.9	54.9
48.6	54.7
48.6	54.4
48.6	54.4
48.4	54.4
48.4	54.4
48.1	54.4
48.1	54.4
48.1	54.4
48.1	54.4
48.1	54.4
48.1	54.4
48.1	54.1
48.1	54.1
48.1	54.1
48.1	54.1
48.1	54.1
48.1	54.1
48.1	54.1
48.1	54.1
48.1	54.1
48.1	54.1
48.1	54.1
48.1	54.1
48.1	54.1
48.1	54.1
48.1	54.1
48.1	54.1
48.1	54.1
48.1	54.1
48.1	54.1
48.1	54.1
48.1	54.1
48.1	54.1
48.1	54.1
48.1	54.1
48.1	54.1
48.1	54.1
48.1	54.1
48.1	54.1
48.1	54.1
48.1	54.1
48.1	54.1
48.4	54.1
48.4	54.1
48.6	54.1
48.6	54.1
48.6	54.1
48.6	54.1
48.6	54.1
48.6	54.1
48.6	54.1
48.6	54.1
48.6	54.1
48.6	54.1
48.6	54.1
48.6	54.1
48.6	54.1
48.6	54.1
48.6	54.1
48.6	54.1
48.6	54.1
48.6	54.1
48.6	54.1
48.6	54.1
48.9	54.1
48.9	54.4
48.9	54.4
48.9	54.4
48.9	54.4
48.9	54.4
48.9	54.4
48.9	54.4
48.9	54.4
48.9	54.4
48.9	54.4
48.9	54.4
48.9	54.4
48.9	54.4
48.9	54.4
48.9	54.4
48.9	54.4
48.9	54.4
48.9	54.4
49.2	54.4
49.2	54.4
49.5	54.4
49.5	54.7
49.5	54.7
49.8	54.7
49.8	54.7
49.8	54.9
49.8	54.9
49.8	54.9
49.8	54.9
49.8	54.9
49.8	54.9
49.8	54.9
49.8	54.9
49.8	54.9
49.8	54.9
49.8	54.9
49.8	54.9
49.8	54.9
49.8	54.9
49.8	54.9
49.8	54.9
49.8	54.9
49.8	54.9
49.8	54.9
49.8	54.9
49.8	54.9
49.8	54.9
49.8	54.9
49.8	54.9
49.8	54.9
49.8	54.9
49.8	54.9
49.8	54.9
49.8	54.9
49.8	54.9
49.8	54.9
49.8	54.9
49.8	54.9
49.8	54.9
49.8	54.9
49.8	54.9
49.8	54.9
49.8	54.9
49.8	54.9
49.8	54.9
49.8	54.9
49.8	54.9
49.8	54.9
49.8	54.9
49.8	54.9
49.8	54.9
49.8	54.9
49.8	54.9
49.8	54.9
49.8	54.7
49.8	54.4
49.8	54.4
49.8	54.4
49.8	54.4
49.8	54.4
49.8	54.4
49.8	54.4
49.8	54.4
49.8	54.4
49.8	54.7
49.8	54.9
49.5	55.5
49.2	55.5
48.9	55.2
48.4	55.2
47.8	55.2
47.8	55.2
47.5	55.2
47.5	55.2
47.2	55.2
47.2	55.2
47.2	55.2
47.2	55.2
47.2	55.2
47.5	55.2
47.5	55.2
47.8	55.2
48.1	55.5
48.1	55.5
48.1	55.5
48.1	55.2
48.1	55.2
48.1	55.2
48.1	55.2
48.1	55.2
48.1	55.2
48.1	55.2
48.1	53.8
48.1	52.9
48.1	52.4
48.1	51.8
48.1	51.5
48.1	51.2
48.1	50.6
48.1	50.6
48.1	50.4
48.1	50.4
48.1	50.1
48.1	50.1
48.1	50.1
48.1	50.1
48.1	50.4
48.1	50.6
48.1	50.9
48.1	50.9
48.1	50.9
48.4	50.9
48.4	50.9
48.4	50.9
48.6	50.9
48.6	50.9
48.9	50.9
48.9	50.9
48.9	50.9
48.6	50.9
48.6	50.9
48.6	51.2
48.6	51.5
48.6	52.1
48.6	52.6
48.9	52.9
48.9	53.5
49.2	53.8
49.2	54.1
49.5	54.4
49.5	54.4
49.5	54.4
49.5	54.4
49.5	54.4
49.5	54.4
49.8	54.4
49.8	54.4
49.8	54.4
49.8	54.4
49.8	54.4
49.8	54.4
49.8	54.4
49.8	54.7
49.8	54.7
49.8	54.7
49.8	54.7
49.8	54.9
50.1	55.2
50.4	55.5
50.4	55.5
50.6	55.5
50.6	55.5
50.6	55.5
50.6	55.5
50.6	55.5
51.2	55.8
51.2	55.8
51.5	56.4
52.1	56.4
52.4	56.7
52.6	56.7
52.6	56.7
52.9	56.9
52.9	56.9
52.9	56.9
52.9	56.9
52.9	56.9
52.9	56.9
52.9	56.9
52.9	56.9
52.9	56.9
52.9	56.9
52.9	56.9
52.9	56.9
52.9	56.9
52.9	56.9
52.9	56.9
52.9	56.9
52.9	56.9
52.9	56.9
52.9	56.9
52.9	56.9
52.9	56.9
52.9	56.9
52.9	56.9
52.9	56.9
52.9	56.9
52.6	56.9
52.6	56.9
52.6	56.9
52.6	56.9
52.6	56.9
52.6	56.9
52.6	56.9
52.6	56.9
52.6	56.9
52.6	56.9
52.6	56.9
52.6	56.9
52.6	56.9
52.6	56.9
52.6	56.9
52.6	56.9
52.6	56.9
52.6	56.9
52.6	56.9
52.6	56.9
52.6	56.9
52.6	56.9
52.6	56.9
52.6	56.9
52.6	56.9
52.6	56.9
52.6	56.9
52.6	56.9
52.6	56.9
52.6	56.9
52.6	56.9
52.6	56.9
52.6	56.9
52.6	56.9
52.6	56.9
52.6	56.9
52.6	56.9
52.6	56.9
52.6	56.9
52.6	56.9
52.6	56.9
52.6	56.9
52.6	56.9
52.6	56.9
52.6	56.9
52.6	56.9
52.6	56.9
52.6	56.9
52.6	56.9
52.6	56.9
52.6	56.9
52.6	56.9
52.6	56.9
52.6	56.9
52.6	56.9
52.6	56.9
52.6	56.9
52.6	56.9
52.6	56.9
52.6	56.9
52.6	56.9
52.6	56.9
52.6	56.9
52.6	56.9
52.6	56.9
52.6	56.9
52.6	56.9
52.6	56.9
52.6	56.9
52.6	56.9
52.6	56.9
52.6	56.9
52.6	56.9
52.6	56.9
52.6	56.9
52.6	56.9
52.6	56.9
52.6	56.9
52.6	56.9
52.6	56.9
52.6	56.9
52.6	56.9
52.6	56.9
52.6	56.9
52.6	56.9
52.6	56.9
52.6	56.9
52.6	56.9
52.6	56.9
52.6	56.9
52.6	56.9
52.6	56.9
52.6	56.9
52.6	56.9
52.6	56.9
52.6	56.9
52.6	56.9
52.6	56.9
52.6	56.9
52.6	56.9
52.6	56.9
52.6	56.9
52.6	56.9
52.6	56.9
52.6	56.9
52.6	56.9
52.6	56.9
52.6	56.9
52.6	56.9
52.6	56.9
52.6	56.7
52.6	56.7
52.6	56.7
52.6	56.7
52.6	56.7
52.6	56.7
52.6	56.7
52.6	56.7
52.6	56.7
52.6	56.7
52.6	56.7
52.6	56.7
52.6	56.7
52.6	56.7
52.6	56.7
52.6	56.7
52.6	56.7
52.6	56.7
52.6	56.7
52.6	56.7
52.6	56.7
52.6	56.7
52.6	56.7
52.6	56.7
52.6	56.7
52.6	56.7
52.6	56.7
52.6	56.7
52.6	56.7
52.6	56.7
52.6	56.7
52.6	56.7
52.6	56.7
52.6	56.7
52.6	56.7
52.6	56.9
52.6	56.9
52.6	56.9
52.6	56.9
52.6	56.9
52.6	56.9
52.6	56.9
52.6	56.9
52.6	56.9
52.6	56.9
52.6	56.9
52.6	56.9
52.6	56.9
52.6	56.9
52.6	56.9
52.6	56.9
52.6	56.9
52.6	56.9
52.6	56.9
52.6	56.9
52.6	56.9
52.6	56.9
52.6	56.9
52.6	56.9
52.6	56.9
52.6	56.9
52.6	56.9
52.6	56.9
52.6	56.9
52.6	56.9
52.6	56.9
52.6	56.9
52.6	56.9
52.6	56.9
52.6	56.9
52.6	56.9
52.6	56.9
52.6	56.9
52.6	56.9
52.6	56.9
52.6	56.9
52.6	56.9
52.6	56.9
52.6	56.9
52.6	56.9
52.6	56.7
52.6	56.7
52.6	56.4
52.6	56.1
52.6	56.1
52.6	56.1
52.6	56.1
52.6	56.1
52.6	56.1
52.6	56.1
52.6	56.1
52.6	56.1
52.6	56.1
52.6	56.1
52.6	56.1
52.6	56.1
52.6	56.1
52.6	56.1
52.6	56.1
52.6	56.1
52.6	56.1
52.6	56.1
52.6	56.1
52.6	56.1
52.6	56.1
52.6	56.1
52.6	55.8
52.6	55.2
52.6	54.4
52.6	53.8
52.6	53.2
52.6	52.9
52.9	52.6
53.8	52.4
54.1	52.4
54.7	52.4
55.2	52.4
56.1	52.4
56.9	52.4
58.1	52.4
59.2	52.6
60.1	52.9
61	53.5
61.8	54.1
62.4	54.4
62.7	54.4
62.7	54.4
62.7	54.4
62.7	54.4
62.7	54.4
62.7	54.4
62.7	54.4
62.1	54.4
61.8	54.1
61.2	53.8
60.7	53.2
60.1	53.2
59.5	53.2
58.9	53.2
58.1	53.2
56.9	53.2
56.1	52.9
55.2	52.6
54.1	52.1
52.9	51.8
51.5	51.5
50.4	51.2
49.2	50.9
47.8	50.6
47.2	50.6
46.3	50.4
45.2	50.4
44.3	50.4
43.5	50.1
42.3	50.1
41.2	50.1
40	50.1
39.2	50.1
38.3	50.4
37.8	50.9
37.5	52.6
37.2	54.1
37.5	56.4
37.8	56.9
38.6	58.4
39.2	58.9
40.3	59.8
40.6	59.8
40.9	59.8
41.2	59.8
41.2	59.8
41.2	59.2
41.2	58.7
41.2	57.8
41.2	57.2
41.2	56.7
41.2	55.8
41.2	54.9
41.2	54.1
41.2	53.5
41.2	52.6
41.2	51.8
41.5	50.9
42.3	50.4
42.9	49.8
43.5	49.2
44.1	48.6
44.6	48.1
44.9	47.5
45.2	46.9
45.5	46.1
45.5	45.8
45.5	45.5
45.8	44.1
45.8	43.5
46.1	42.9
46.6	42.1
48.1	41.5
50.9	40.6
52.1	40.6
54.1	40.6
56.4	40.3
58.1	39.5
59.5	38.3
61	37.5
61.8	36.6
62.4	35.7
62.7	34.9
62.1	34.6
61.2	34.6
60.1	34.3
58.4	34.6
57.5	34.9
54.7	36
54.7	36
51.8	36.9
49.8	37.2
46.9	37.8
43.8	38.3
41.2	38.6
39.2	38.6
38.3	38.6
39.2	38.9
40.3	39.5
41.5	40
41.8	40
42.1	40
41.8	40
40.6	40.3
40.3	41.2
39.8	43.2
39.5	46.3
39.8	50.1
40.6	53.8
41.5	56.9
41.8	59.5
41.5	61.8
41.2	63.5
41.2	65.2
41.2	66.4
41.2	67.3
41.5	67.3
42.1	66.4
42.3	65
42.6	63.2
42.9	61
43.5	58.4
43.8	56.9
44.9	52.9
45.8	49.5
46.6	46.1
47.5	42.1
47.8	38
48.4	34
48.6	29.7
49.2	25.7
50.1	22
50.9	18.9
51.8	15.7
52.9	12.6
54.1	9.7
54.9	6.5
56.1	3.4
56.9	0
57.8	3.7
58.1	6.8
57.8	8.3
57.8	8.3
57.5	8
56.9	7.1
56.4	5.7
55.2	3.4
54.7	0.5
54.4	2.5
54.4	5.4
54.1	8.5
54.1	11.7
54.1	14.8
54.1	18
53.8	20.9
53.2	23.7
52.4	26.6
52.1	29.4
51.5	32.3
50.9	34.9
50.6	37.5
50.4	39.5
49.8	41.5
48.9	43.8
48.9	44.3
48.6	45.5
48.4	45.8
48.1	45.8
47.5	45.8
47.5	45.8
47.5	45.8
47.5	45.2
47.5	44.6
47.5	42.3
47.5	40.9
47.5	39.2
47.2	37.8
46.9	36
46.3	34.3
46.3	34
46.3	33.7
46.3	33.7
46.3	33.7
47.2	34.6
47.5	34.6
48.4	35.2
48.4	35.7
48.9	36.3
48.9	36.6
48.9	36.6
49.2	36.6
49.8	36.6
50.1	36.6
50.6	36.9
50.6	37.2
50.6	38
50.6	38
50.6	38
50.6	38
50.6	38
50.6	38.3
50.6	38.3
50.6	38.3
50.6	38.3
50.6	38.6
50.6	38.9
50.6	39.2
50.6	39.5
50.6	39.5
50.6	39.8
50.6	40.3
50.9	40.6
51.2	41.2
51.8	41.8
52.1	42.3
52.4	42.6
52.6	42.6
52.6	42.9
52.6	42.9
52.9	42.9
52.9	42.9
52.9	42.9
52.9	42.9
52.9	42.9
52.9	42.9
52.9	42.9
52.9	42.9
52.9	42.9
52.9	42.9
52.9	42.9
52.9	42.9
52.9	42.9
52.9	43.2
52.9	43.2
52.9	43.2
52.9	43.5
52.9	43.8
52.9	44.1
53.2	44.1
53.2	44.1
53.2	44.1
53.2	44.1
53.2	44.1
53.2	44.1
53.2	44.1
53.2	44.1
53.2	44.1
53.2	44.1
53.2	44.1
53.2	44.1
53.2	44.1
53.2	44.1
53.5	44.1
53.5	44.1
53.5	44.1
53.5	44.1
53.5	44.1
53.5	44.1
53.5	44.1
53.5	44.1
53.5	44.1
53.5	44.1
53.5	44.1
53.5	44.1
53.5	44.1
53.5	44.1
53.2	44.1
52.9	44.1
52.6	44.1
52.4	44.1
52.1	44.1
51.8	44.1
51.2	44.1
50.9	44.1
50.4	43.5
49.8	42.6
48.9	41.2
47.8	40
46.1	39.5
44.3	39.5
42.6	40.3
41.2	42.3
40	45.8
38.9	50.1
38	54.4
36.9	58.4
35.7	61.8
34.9	65
34.6	67.8
35.2	70.1
36	71.8
36.9	73
37.8	72.7
38.6	71.3
39.2	68.7
40	66.1
40.6	63.2
40.9	59.5
40.9	54.9
40.9	49.8
40.9	44.3
40.9	35.7
40.9	32.9
40.9	27.7
40.9	23.4
40.9	20.3
40.9	18.6
40.9	18
40.9	18.6
40.3	20
39.8	22.6
38.9	26
38.6	30.3
38	35.7
37.8	42.9
38	50.4
38	56.9
38	63
37.8	67.3
37.5	69.8
36.6	71.5
36	72.4
35.7	72.4
35.7	72.1
35.7	70.7
36.3	68.4
37.2	65
38	61
38.6	56.1
38.6	50.6
38.6	44.6
38.6	38
38.6	32.3
38.6	24.9
38.6	23.1
38.3	20.9
38.3	20.3
37.8	21.4
36.9	24.3
35.7	31.2
35.7	34
35.2	40.6
35.5	48.1
36.3	56.1
37.8	64.4
39.2	69
40.6	71.8
40.9	73
40.3	73
39.2	72.7
38.9	71.3
39.5	68.4
39.8	64.4
39.8	59.5
39.5	50.4
39.2	47.2
38.6	40.9
38	34.6
37.8	26.3
37.8	24.6
37.8	22.3
37.2	22.3
36.9	24.3
36.6	27.4
36.3	32
35.7	37.8
35.2	44.3
35.2	51.8
35.2	59.2
35.7	65.8
37.2	72.1
37.2	73.3
36.9	74.4
36	74.4
35.5	74.1
35.5	73
35.5	70.4
35.5	66.7
35.5	61.8
35.5	56.9
35.5	51.5
35.5	45.5
35.5	40.3
35.5	36.3
35.5	32.6
35.5	30.6
35.2	30.9
34.6	32.9
33.5	36
32	40
30.6	45.2
29.4	50.9
29.4	57.2
29.4	63.8
30.3	68.7
31.2	71.8
31.7	73.8
31.7	74.1
31.7	73.8
31.7	72.7
31.7	70.1
31.7	66.4
31.7	61.8
31.7	56.9
31.7	52.1
31.7	46.9
31.7	41.8
32	33.7
32.3	31.7
32.6	28.3
32.6	26.6
32.6	27.2
32.6	28
32.3	30.6
31.5	35.2
30.6	41.2
30	47.8
30.3	55.2
30.9	62.1
32.3	68.1
33.5	72.4
34.3	75
34.3	75.8
34.3	75.8
34.3	75.6
34.3	73.8
34.3	73
34.3	67.8
34.3	63.2
34.3	58.1
34.3	52.4
34.3	46.6
34.3	40.6
34.3	35.5
34.3	30.9
34.3	27.7
34.3	26.3
34.3	26.3
34.3	27.7
33.7	31.2
33.5	31.2
32.6	42.3
32.6	42.3
32.6	55.5
33.5	61.8
34.9	67.3
36.3	71.8
37.2	74.4
37.2	75.6
36.6	75.6
36	75.3
35.5	74.1
35.5	71.5
35.5	68.4
35.5	64.4
35.7	59.8
36	54.7
36.3	49.2
36.9	43.2
37.5	37.2
37.5	20
36.9	23.7
36	28.6
35.2	35.2
34.9	42.3
34.9	50.1
34.9	58.1
35.5	65.2
36	70.4
36.9	74.1
37.2	76.4
37.2	77.8
36.6	78.1
36	78.1
35.7	77.3
35.5	74.4
35.5	71
35.2	66.7
35.2	61.8
35.2	56.7
34.9	51.2
34.6	45.8
34.3	40.3
34.3	34.9
34.3	29.7
34.3	25.4
34.3	22.9
34.3	22.3
34.3	22.9
33.7	25.4
33.2	32.3
32.6	38
32.6	44.9
32.6	51.8
32.6	58.4
32.9	63.5
33.5	67.8
34.3	70.7
34.6	72.1
34.3	72.4
34.3	72.1
34.3	70.7
34.3	68.1
34.3	64.4
34.3	60.1
34.3	55.5
34.3	50.6
34.3	45.2
34.3	36.9
34.3	34.6
34.6	30
34.6	27.2
34.6	26
34.6	26
34.6	27.2
34.6	30.3
34.3	38.6
34.3	41.8
34.3	48.9
34.6	55.5
34.6	61.5
34.6	66.4
34.6	70.1
34.6	73
34	74.4
33.2	75
32.6	75
32	74.4
32	72.4
32	69
32.3	65.2
32.3	60.7
32.3	55.8
32.3	50.4
32.6	44.6
32.9	38.6
33.5	30.3
33.7	28
34	22.9
34	22.3
34	22
34	23.7
34	25.2
33.7	29.2
33.7	34.6
33.7	38
33.7	47.8
33.7	54.1
34	59.2
33.7	63.5
33.5	67.3
32.6	69.5
31.2	71
30.3	71.8
30.3	71.8
30.3	71.8
30.3	70.7
30.6	68.7
31.2	65
32	60.7
32.9	55.5
33.5	50.4
34	44.9
34.9	39.2
36	33.2
36.9	27.7
37.5	23.1
37.5	19.1
37.5	16.8
37.5	16.8
37.5	18.3
37.5	22
37.5	27.4
38.3	38.3
39.8	47.2
40.3	52.1
41.8	60.4
42.9	66.7
43.5	72.1
43.5	73.3
42.9	74.7
42.1	75.6
40.9	75.8
39.5	75.6
38.6	74.7
38	72.4
38	68.7
38	64.4
38	56.9
38	54.7
38	48.9
38	42.9
38	36.9
38	30.9
38	25.7
38	21.7
38	19.4
37.8	19.4
37.5	22.6
37.2	24.3
36.9	32
36.9	34.6
36.9	40.6
37.2	47.8
37.5	55.2
37.8	61.8
38.3	67
38.9	70.1
38.9	71.8
38	72.4
36.9	72.7
35.7	72.1
35.5	70.7
35.5	68.1
35.5	64.1
35.5	59.8
35.5	54.9
35.5	49.8
35.5	44.3
35.5	38.6
35.5	33.5
35.5	28.9
35.2	25.2
34.9	23.1
34.3	22.3
34	23.1
33.7	24.6
33.5	30.3
33.5	39.8
33.7	43.5
34.6	51.8
35.7	58.9
36.9	64.4
37.2	68.1
36.9	70.4
36.6	71.5
36	71.8
35.5	71.5
35.5	71.3
35.5	70.1
35.5	67.5
35.5	63.8
35.5	59.5
35.5	54.7
35.5	49.5
35.5	44.3
35.5	38.9
35.5	33.5
35.5	28.3
35.5	23.4
35.5	19.7
35.7	17.7
36	17.4
36	20.6
36	22.6
36	28.3
36	36
36	44.6
36	53.5
36.3	61.2
36.6	67
36.6	71.5
36.3	73.8
35.2	75.6
34.6	75.3
33.2	75
32.6	74.4
32.6	72.4
32.6	69.5
32.6	65.8
32.6	61.5
32.6	57.2
32.6	52.4
32.6	47.5
[truncated: 3,556 more rows]
