# Supplementary material for: Bot fit: A novel approach to assessing lower limb muscular strength
Source: PLoS One. 2026 Mar 26;21(3):e0339187. doi: 10.1371/journal.pone.0339187 (PMC13021169; doi:10.1371/journal.pone.0339187)
Supplement: S3 File — Raw joint angle data (left and right legs) collected from 25 participants across all exercise protocols. This compressed folder contains individual participant files (sub1–sub25) with time-series signals representing lower-limb motion recorded by the Bot Fit system during resistance exercise trials. (ZIP) [file pone.0339187.s003.zip › sub1/hip_curl_max.csv]

AngL	AngR
19	4.8
19	4.8
19	4.8
19	4.8
19	4.8
19	4.8
19	4.8
19	4.8
19	4.8
19	4.8
19	4.8
19	4.8
19	4.8
19	4.8
19	4.8
19	4.8
19	4.8
19	4.8
19	4.8
19	4.8
19	4.8
19	4.8
19	4.8
19	4.8
19	4.8
19	4.8
19	4.8
19	4.8
19	4.8
19	4.8
19	4.8
19	4.8
19	4.8
19	4.8
19	4.8
19	4.8
19	4.8
19	4.8
19	4.8
19	4.8
19	4.8
19	4.8
19	4.8
19	4.8
19	4.8
19	4.8
19	4.8
19	4.8
19	4.8
19	4.8
19	4.8
19	4.8
19	4.8
19	4.8
19	4.8
19	4.8
19	4.8
19	4.8
19	4.8
19	4.8
19	4.8
19	4.8
19	4.8
19	4.8
19	4.8
19	4.8
19	4.8
19	4.8
19	4.8
19	4.8
19	4.8
19	4.8
19	4.8
19	4.8
19	4.8
19	4.8
19	4.8
19	4.8
19	4.8
19	4.8
19	4.8
19	4.8
19	4.8
19	4.8
19	4.8
19	4.8
19	4.8
19	4.8
19	4.8
19	4.8
19	4.8
19	4.8
19	4.8
19	4.8
19	4.8
19	4.8
19	4.8
19	4.8
19	4.8
19	4.8
19	4.8
19	4.8
19	4.8
19	4.8
0	0
0	0
0	0
0	0
0	0
0	0
0	0
0	0
0	0
0	0
0	0
0	0
0	0
0	0
0	0
0	0
0	0
0	0
0	0
0	0
0	0
0	0
0	0
0	0
0	0
0	0
0	0
0	0
0	0
0	0
0	0
0	0
0	0
0	0
0	0
0	0
0	0
0	0
0	0
0	0
0	0
0	0
0	0
0	0
0	0
0	0
0	0
0	0
0	0
0	0
0	0
0	0
0	0
0	0
0	0
0	0
0	0
0	0
0	0
0	0
0	0
0	0
0	0
0	0
0	0
0	0
0	0
0	0
0	0
0	0
0	0
0	0
0	0
0	0
0	0
0	0
0	0
0	0
0	0
0	0
0	0
0	0
0	0
0	0
0	0
0	0
0	0
0	0
0	0
0	0
0	0
0	0
0	0
0	0
0	0
0	0
0	0
0	0
0	0
0	0
0	0
0	0
0	0
0	0
0	0
0	0
0	0
0	0
0	0
0	0
0	0
0	0
0	0
0	0
0	0
0	0
0	0
0	0
0	0
0	0
0	0
0	0
0	0
0	0
0	0
0	0
0	0
0	0
0	0
0	0
0	0
0	0
0	0
0	0
0	0
0	0
0	0
0	0
0	0
0	0
0	0
0	0
0	0
0	0
0	0
0	0
0	0
0	0
0	0
0	0
0	0
0	0
0	0
0	0
0	0
0	0
0	0
0	0
0	0
0	0
0	0
0	0
0	0
0.2	0
0.2	0.2
0.2	0.8
0.5	1.7
0.8	2.5
1.7	3.7
2.5	4.8
3.7	6.3
5.1	8
7.1	10
9.1	12
11.1	14
13.1	16.3
15.4	18.9
17.7	21.7
20.3	24.6
22.3	27.2
24.3	29.2
26	30.9
27.4	31.7
28.6	32.6
29.4	33.5
30	34.9
31.2	36.9
32.9	38.6
34.9	40.6
37.2	43.8
37.8	44.3
38.6	45.8
38.9	46.9
39.5	47.8
39.8	48.4
40.3	49.2
41.2	51.2
41.5	51.8
42.1	53.2
42.6	54.4
42.9	55.2
43.2	56.1
43.5	56.9
43.8	57.8
44.1	58.7
44.3	59.2
44.6	59.5
44.9	59.8
45.2	60.1
45.5	60.1
45.8	60.1
46.1	60.4
46.1	60.7
46.1	61
46.1	61
46.1	61
46.1	61
46.1	61
46.1	61
46.1	61
46.1	61
46.1	61
45.8	61
45.5	61
45.2	61
44.9	60.4
44.6	59.5
44.1	58.9
43.5	58.1
42.6	57.2
42.1	56.4
41.2	55.2
40.3	54.4
39.5	53.2
38.6	52.1
37.8	51.2
36.9	50.1
36.3	48.9
35.7	47.5
35.2	46.1
34.6	44.6
33.7	43.2
32.9	41.5
31.7	40
30.9	38.3
29.7	36.6
29.7	36.6
27.7	33.7
25.2	30
24	29.2
23.4	29.2
22.6	27.4
19.7	25.4
17.7	21.7
15.7	19.1
12.3	15.7
11.4	14.8
9.4	12.8
7.7	11.4
6.3	9.4
5.7	8.8
5.4	8.3
5.1	7.4
4.5	7.1
4.2	6.8
4	6.5
3.7	6.3
3.4	5.7
3.1	5.4
2.5	4.8
2.2	4.2
2	4
1.7	3.7
1.4	3.7
1.1	3.7
1.1	3.7
1.1	3.7
1.1	3.7
1.1	3.7
0.8	3.4
0.8	3.4
0.8	3.4
0.8	3.4
0.8	3.1
0.5	2.8
0.5	2.5
0.2	2.5
0.2	2.5
0	2.5
0	2.5
0	2.5
0	2.5
0	2.5
0	2.5
0	2.5
0	2.5
0	2.5
0	2.5
0	2.5
0	2.5
0	2.5
0.2	2.2
0.2	2.2
0.2	1.7
0.2	1.4
0.2	1.4
0.5	1.4
0.5	1.4
1.1	1.7
1.4	2
2	2.2
2.2	2.5
2.8	2.8
4	3.7
5.1	4.5
6.5	6
8	8
9.7	10.8
12	14
14.8	17.7
18.3	22.3
21.1	26
24	30
26.6	33.2
28.6	34.9
30	35.5
30.3	35.5
30	34.9
29.2	34.3
28.6	33.5
29.2	32.3
31.2	31.7
32	31.7
34.6	33.7
37.8	37.2
40.3	40
43.8	43.8
47.2	46.1
50.6	47.8
52.9	49.5
54.9	50.9
56.1	52.4
56.7	53.5
56.9	54.7
56.9	55.8
58.1	56.7
60.4	57.2
62.7	57.8
64.7	58.7
65	59.2
65.5	60.7
66.1	62.4
67.3	63.5
68.7	65.2
70.1	66.4
70.7	67.5
70.4	68.7
69.3	69.5
67.3	70.7
64.1	71.8
60.4	73
56.4	74.4
51.8	75.6
46.6	76.4
41.2	77
35.5	77.3
31.5	77.3
30.3	77.3
27.4	77.3
24.3	77.3
22.9	77.6
21.1	78.1
21.1	78.1
21.1	78.4
21.1	78.7
21.1	79.3
20.9	79.6
20.6	79.9
20	80.1
19.4	80.1
18.9	80.1
18.6	80.4
18.3	81
18.3	81.3
18.3	81.3
18.3	81.9
18.3	82.1
18.3	82.7
18.3	83.6
17.7	84.4
16	84.4
14.3	84.4
14	84.4
14	84.4
14.3	84.4
15.1	84.4
16	84.4
16.8	84.4
17.4	84.4
17.4	84.4
17.4	84.4
17.4	84.4
17.7	84.4
18.9	84.4
18.9	84.4
20	84.4
20.6	84.4
21.4	83.3
22.6	81.3
23.7	79.6
25.7	77
26.3	76.4
27.2	74.7
27.7	73
27.7	71
27.7	69
27.7	67.3
27.7	65.5
27.7	63.5
27.7	61.8
27.7	59.8
27.7	57.8
27.7	56.4
27.7	54.9
27.7	53.2
27.7	51.5
27.7	49.8
28	48.1
28.6	46.9
29.4	45.5
30.3	44.6
31.2	43.8
31.7	42.9
32.6	42.3
33.5	41.8
33.7	41.5
34.3	41.2
34.9	40.6
35.2	40.6
35.7	40.6
36	40.6
36.6	40.6
36.6	40.6
36.9	40.6
37.2	40.6
37.8	40.3
38	39.8
38.3	39.2
38.6	38.6
39.5	37.8
39.8	37.8
40.6	37.8
41.8	37.8
42.3	37.8
43.8	37.8
44.3	38
44.9	38
45.2	38
45.2	38
45.5	38
45.5	38
45.2	38.3
45.2	38.3
45.2	38.6
45.2	39.5
45.5	40.3
46.1	41.2
46.9	42.1
47.8	42.6
48.4	42.9
48.4	43.2
48.4	43.5
48.4	43.5
48.4	43.8
48.4	43.8
48.4	43.8
48.1	43.8
47.5	43.8
46.6	44.1
46.3	44.9
46.3	45.8
46.6	46.3
47.5	46.6
47.8	46.6
47.8	46.9
47.8	47.2
47.8	47.5
48.1	47.8
48.4	48.1
48.9	48.4
49.8	48.4
50.4	48.6
50.6	48.6
50.6	48.6
50.6	48.6
50.6	48.6
50.6	48.9
50.6	48.9
51.2	49.2
51.5	49.5
52.1	49.8
52.6	50.4
52.9	50.6
53.2	51.2
53.8	52.1
53.8	52.1
54.4	52.9
54.7	53.2
54.9	53.5
55.2	53.5
55.5	53.5
55.5	54.1
55.8	54.4
55.8	54.9
56.4	55.5
56.7	55.8
57.2	56.4
57.8	56.9
58.7	57.5
59.2	58.1
59.5	58.4
59.5	58.7
59.5	58.7
59.5	58.7
59.5	58.7
59.5	58.7
59.2	58.7
59.2	58.7
58.9	58.7
58.9	58.7
58.9	58.7
58.9	58.7
58.9	58.7
58.9	58.7
58.9	58.7
58.9	58.7
58.9	58.7
58.9	58.7
58.7	58.7
58.7	58.7
58.4	58.7
58.4	58.7
58.4	58.7
58.4	58.7
58.4	58.4
58.4	58.4
58.4	58.4
58.4	58.4
58.4	58.4
58.4	58.4
58.4	58.4
58.4	58.4
58.4	58.4
58.1	58.4
58.1	58.4
57.5	57.5
57.2	57.2
57.2	56.7
57.2	56.7
57.2	56.7
57.2	56.7
57.2	56.7
57.2	56.7
57.5	56.7
57.5	56.7
57.5	56.7
57.2	56.9
57.2	56.9
57.2	57.2
57.2	57.2
57.2	57.2
57.2	57.2
56.9	57.2
56.7	57.2
56.1	57.2
56.1	57.2
56.1	57.2
56.1	57.2
56.1	57.2
56.1	57.2
56.1	57.2
56.1	57.2
56.1	57.2
56.1	57.2
56.1	57.2
56.1	57.2
56.1	56.9
56.1	56.9
56.1	56.9
56.1	56.9
56.1	56.9
56.1	56.9
56.1	56.9
56.1	56.9
56.1	56.9
56.1	57.2
56.1	57.2
56.1	57.2
56.1	57.2
56.1	57.2
56.1	57.2
56.1	57.2
56.1	57.2
56.1	57.2
56.1	57.2
56.1	57.2
56.1	57.2
56.1	57.2
56.1	57.2
56.1	57.2
56.1	57.2
56.1	57.2
56.1	57.2
56.1	57.2
56.1	57.2
56.1	57.2
56.1	57.2
56.1	57.2
56.1	57.2
56.1	57.2
56.1	57.2
56.1	57.2
56.1	57.2
56.1	57.2
56.1	57.2
56.1	57.2
56.1	57.2
56.1	57.2
56.1	57.2
56.1	57.2
56.1	57.2
56.1	57.2
56.1	57.2
56.1	57.2
56.1	57.2
56.1	57.2
56.1	57.2
56.1	57.2
56.1	57.2
56.1	57.2
56.1	57.2
56.1	57.2
56.1	57.2
56.1	57.2
56.1	57.2
56.1	57.2
56.1	57.2
56.1	57.2
56.1	57.2
56.1	57.2
56.1	57.2
56.1	57.2
56.1	57.2
56.1	57.2
56.1	57.2
56.1	57.2
56.1	57.2
56.1	57.2
56.1	57.2
56.1	57.2
56.1	57.2
56.1	57.2
55.8	57.2
55.8	57.2
55.2	56.9
55.2	56.9
54.9	56.9
54.9	56.9
54.9	56.9
54.9	56.9
55.2	56.9
55.2	56.9
55.2	56.9
55.2	56.7
55.2	56.1
55.2	55.8
54.9	55.8
54.4	56.1
53.8	56.4
53.5	56.4
53.5	56.1
53.5	55.8
53.5	55.5
53.5	54.9
53.5	54.1
53.5	53.8
53.5	53.2
53.5	53.2
53.8	53.5
53.8	53.5
53.8	53.5
53.8	53.5
53.8	53.8
53.8	54.4
53.8	54.9
54.1	55.5
54.1	55.5
54.4	55.5
54.4	55.5
54.4	55.2
54.4	54.9
54.1	54.4
53.8	53.5
53.2	52.4
52.4	50.6
51.8	50.4
50.6	49.5
49.8	50.1
47.8	52.4
46.3	55.8
45.2	59.8
44.3	63.8
43.5	67.8
42.9	70.7
42.1	73
40.9	74.7
39.8	76.1
38.9	77.3
38.6	77.6
38.6	77.6
38.9	77.3
39.5	76.7
40.3	75.3
40.9	73.6
41.8	71.3
42.3	68.4
43.2	64.7
43.8	60.7
44.3	56.4
45.2	51.8
46.3	47.2
47.2	42.3
48.4	37.8
48.9	33.2
49.2	28.6
49.2	24.3
49.2	20.9
49.2	18.9
48.9	18
48.4	18.3
47.8	19.7
47.2	22
46.6	25.2
46.1	29.7
45.5	35.2
45.5	41.5
45.5	48.1
45.5	54.1
45.5	58.9
45.2	62.7
44.1	65.5
41.8	69
40.9	69.8
39.5	71.5
38	72.7
37.8	72.7
37.2	72.7
37.2	72.4
37.2	72.4
37.2	71.5
37.5	69.5
37.5	66.4
38	61
38	61
38.6	57.2
39.8	51.8
40.6	47.8
41.5	44.1
42.3	40.3
43.2	37.2
43.8	33.7
44.1	30.6
44.3	27.7
44.3	25.7
44.3	24.9
44.3	24.9
44.3	25.2
44.3	26
44.3	27.2
44.3	28.9
44.3	30.6
44.3	33.2
44.1	36.3
43.8	40.6
42.9	45.8
42.3	51.5
41.8	57.2
41.2	62.1
40.6	66.1
39.8	69
38.9	71
37.5	72.4
36.3	73.6
35.2	74.7
34	75.6
33.7	75
33.7	73.8
34	72.1
34.3	70.4
34.9	66.4
35.5	63
35.7	61.2
36.3	57.5
36.9	52.6
37.2	48.9
38	44.9
38.6	41.2
39.5	37.8
40	34.3
40.3	30.9
40.3	28
40.3	26.3
40.3	26.3
40.3	27.4
40	29.7
40	33.5
39.8	38
39.8	43.8
39.5	50.1
39.5	58.7
39.5	61
39.5	65.8
39.5	70.1
39.2	72.7
38.9	75
38	76.7
36.6	78.1
36.3	78.1
36	78.1
36	77.8
36	77.6
36	74.7
36	71.8
36.6	68.4
36.6	64.4
36.9	59.5
37.5	54.9
37.8	49.5
38.6	44.3
39.8	37.2
40	34.9
40.3	30.6
40.3	27.2
40.3	24.3
40.3	22.6
40.3	22.6
40.3	23.1
40.3	25.4
40	28.9
39.8	34.6
39.8	42.3
40	54.7
40	62.1
40	65.2
40	69.5
40	72.4
39.5	74.7
38.3	76.4
37.2	77.6
36.6	77.8
36.6	77.6
36.6	76.7
36.6	74.7
37.2	71.8
37.5	68.4
37.5	64.7
37.8	59.5
38	54.9
38.3	50.1
38.6	44.9
39.2	40.3
39.5	36.3
39.8	32.9
39.8	29.7
39.8	28
39.8	27.4
39.8	28.3
39.5	30.9
38.9	35.5
38.6	41.5
38.3	48.9
38.3	56.9
38.6	64.1
38.6	69.3
38.3	73
38	76.1
37.5	78.7
37.5	79.3
37.5	79.9
37.5	79.9
37.5	79
37.5	76.7
37.5	73.3
37.5	69.5
37.5	65
37.8	59.8
38	54.1
38.6	48.4
39.2	44.1
39.8	40.3
40	36.6
40	33.5
40	31.2
40	30
39.5	31.2
38.9	32
38	35.2
37.2	39.8
36.9	45.5
36.9	55.2
36.9	58.7
36.9	63.5
36.3	68.1
36	71.8
35.5	74.4
34.9	77.8
34.9	79.6
34.9	80.1
34.9	80.4
34.9	80.1
34.9	79
35.5	76.4
35.7	73
35.7	69.3
35.7	65
36	60.1
36.9	55.2
38	50.4
38.9	45.5
39.8	41.5
40	38.6
40	36.6
39.8	36.3
38.9	36.9
38	38.9
36.9	45.5
36.6	48.6
36.6	55.5
36.6	62.1
36.6	67.3
36.6	71.8
36.6	75.6
36.6	78.4
36	80.7
36	82.1
36	81.9
35.7	81.9
35.7	78.7
35.7	77
35.7	73
35.7	68.4
35.7	63.8
35.7	58.9
35.7	56.7
35.7	49.5
35.7	45.2
35.7	41.5
35.7	38.9
35.7	37.2
35.7	36.9
35.7	37.2
35.7	38.3
35.7	41.5
35.7	49.8
35.7	53.2
35.7	60.1
35.7	65.8
35.7	70.4
35.7	73.8
35.7	77
35.7	79.3
35.7	81
35.7	82.1
35.7	82.1
35.7	81.9
35.7	80.4
35.7	77.6
35.7	73.8
35.7	69.5
35.7	64.7
35.7	59.2
35.7	53.8
35.7	48.4
35.7	43.8
35.7	40
35.7	37.8
35.7	37.2
35.7	37.2
35.7	38.9
35.5	42.3
35.2	47.5
35.2	53.2
35.2	59.5
35.2	65.2
35.2	70.4
35.7	75
37.2	80.1
37.8	81.3
38.6	82.7
39.2	82.7
39.5	82.7
39.5	81.6
39.5	78.7
39.5	74.7
39.5	67
39.5	64.1
39.5	58.1
39.5	52.6
39.8	45.8
40	43.8
40.3	41.2
40.3	39.5
40.3	39.8
40	40.9
39.5	43.5
38.6	47.5
38	52.6
37.8	58.1
37.8	63.5
38	68.4
38	72.4
38	75.8
38	78.4
38	80.4
38	81.6
38	81.9
38	81.9
38	81.6
38	79.6
38	76.1
38	72.4
38	67.8
38	63.5
38	59.2
38	54.7
38	49.8
38	45.5
38	42.1
38	40
38	39.2
38	39.2
37.8	40
36.9	42.6
36	46.9
35.5	52.6
35.5	59.2
35.5	65.2
35.5	70.4
35.5	74.7
35.7	77.8
36	80.4
36.6	82.4
37.2	83.3
37.5	83
37.5	81.6
37.5	80.4
37.5	76.7
37.5	72.4
37.5	67.5
37.5	58.7
37.5	56.4
37.5	50.9
37.5	45.8
37.5	41.2
37.5	37.2
37.5	36.9
37.5	37.2
37.2	38.9
37.2	42.3
36.6	44.9
36.3	54.4
36.3	64.4
36.3	67
36.3	71.5
36.3	75.6
36.6	79
36.6	81.3
36.6	82.7
36.6	83
36.3	83
36	82.1
36	79.6
36	76.1
36	71.8
36	67.3
36	62.4
36	56.9
36	50.9
36	45.8
36.3	40.9
36.6	36.9
36.6	34.9
36.6	34.3
36.6	35.2
36.6	38
36.6	43.5
36.6	50.6
36.6	58.1
36.6	64.4
36.6	69.5
36.9	74.4
37.5	78.1
38.3	80.7
38.6	81.6
38.6	83
38.6	83
38.6	82.4
38.6	80.4
38.6	77
38.6	73
38.6	68.1
38.6	63
38.6	57.2
38.6	51.2
38.6	45.5
38.6	40.3
38.6	36.3
38.6	33.5
38.6	32.6
38.6	32.9
38	34
37.2	36.3
36.6	40.3
36.3	44.9
36.3	50.9
36.3	57.5
36.6	63.5
36.9	68.7
37.2	73.3
37.5	76.4
37.2	78.4
36.9	79.6
36	79.6
35.5	79.6
35.5	78.7
35.5	76.4
35.5	73.3
35.5	69.3
35.5	65
35.5	57.2
35.5	54.9
35.7	49.5
36	44.1
36.3	38.9
36.9	34.6
37.2	30.9
37.2	31.5
37.2	36.6
37.5	43.2
38	50.6
38.6	54.4
37.2	28.3
37.2	27.2
37.2	26
37.2	26.3
37.2	28
40.3	64.7
41.5	70.7
42.3	75
42.6	78.1
42.3	80.1
41.8	81
41.2	81
40.6	80.7
40.6	79
40.6	77.6
40.6	74.7
40.6	70.7
40.6	66.4
40.6	61.5
40.6	56.4
40.6	50.1
40.6	44.1
40.3	38
40	32.9
39.2	28.6
38.6	25.7
38.3	25.2
38	26.3
38	29.4
38	34.6
38.3	41.2
38.3	48.1
38.3	55.5
38.3	61.2
38	66.7
37.8	71.3
37.2	75.8
37.2	77
36.9	78.4
36.6	79
36.6	79
36.6	78.7
36.6	77.3
36.6	74.4
36.6	71
36.6	67
36.9	63
37.5	58.7
38	54.4
38.6	50.4
39.5	46.3
40	42.9
40.3	40
40.6	37.2
40.6	34.3
40.6	31.7
40.3	29.7
40	28.9
39.8	28.6
39.8	29.2
39.8	30.3
39.8	32.3
39.8	34.6
40	36.3
40	37.5
40.3	38
40.3	38
40.6	38
41.5	37.8
42.9	37.8
44.3	38
45.8	38
47.2	38.3
48.1	39.2
49.2	39.8
49.8	40.6
50.1	40.9
50.4	40.9
50.4	40.9
50.4	41.2
50.4	41.2
50.4	41.5
50.4	42.1
50.4	43.2
50.4	43.5
50.4	44.3
50.4	44.9
50.4	45.5
50.1	46.1
49.8	46.1
49.5	46.1
49.2	46.3
49.2	46.3
49.2	46.6
49.2	46.6
49.2	46.6
49.2	46.6
49.2	46.9
49.5	46.9
49.5	47.2
49.5	47.5
49.5	47.5
49.5	48.1
49.5	48.1
49.2	48.4
49.2	48.4
48.9	48.4
48.1	48.1
47.5	47.8
47.2	47.2
46.9	47.2
46.9	46.9
46.9	46.9
46.9	46.6
46.9	46.6
46.6	46.6
46.6	46.6
46.3	46.6
46.1	46.6
45.8	46.6
45.5	46.6
45.5	46.6
45.2	46.6
45.2	46.6
44.9	46.6
44.9	46.6
44.9	46.6
44.9	46.6
44.9	46.6
44.6	46.6
44.3	46.6
44.1	46.6
43.8	46.6
43.5	46.6
43.2	46.6
42.9	46.6
42.6	46.6
42.6	46.6
42.3	46.6
42.3	46.6
42.3	46.6
42.1	46.6
42.1	46.6
41.8	46.9
41.8	46.9
41.8	46.9
41.8	46.9
41.8	47.5
41.8	48.1
41.8	48.6
41.8	48.6
41.8	48.6
41.8	48.6
41.8	48.6
41.8	48.6
41.8	48.6
41.8	48.6
41.8	48.9
41.8	49.2
41.8	49.2
41.8	49.2
41.8	49.5
41.8	49.5
41.8	49.5
41.8	49.5
41.8	49.5
41.8	49.5
41.8	49.5
41.8	49.5
41.8	49.5
41.8	49.5
41.8	49.5
41.8	49.5
41.8	49.5
41.8	49.5
41.8	49.5
41.8	49.5
41.8	49.5
41.8	49.5
41.8	49.5
41.8	49.5
41.8	49.5
41.5	49.5
41.5	49.8
41.5	49.8
41.2	49.8
41.2	49.8
41.2	49.8
41.2	49.8
41.2	49.8
41.2	49.8
41.2	49.8
41.2	49.8
41.2	49.8
41.2	49.8
41.2	49.8
41.2	49.8
41.2	49.8
41.2	49.8
41.2	49.8
41.2	49.8
41.2	49.8
41.2	49.8
41.2	49.8
41.2	49.8
41.2	49.8
41.2	49.8
41.2	49.8
41.2	49.8
41.2	49.8
41.2	49.8
41.2	49.8
41.2	49.8
41.2	49.8
41.2	49.8
41.2	49.8
41.2	49.8
41.2	49.8
41.2	49.8
41.2	49.8
41.2	49.8
41.2	49.8
41.2	49.8
41.2	49.8
41.2	49.8
41.2	50.1
41.2	50.1
41.2	50.4
41.2	50.4
41.2	50.4
41.2	50.4
41.2	50.4
41.2	50.4
41.2	50.4
41.2	50.4
41.2	50.6
41.2	50.6
41.2	50.6
41.2	50.6
41.2	50.6
41.2	50.6
41.2	50.6
41.2	50.6
41.2	50.6
41.2	50.6
41.2	50.6
41.2	50.6
41.2	50.6
41.2	50.6
41.2	50.6
41.2	50.6
41.2	50.6
41.2	50.6
41.2	50.6
41.2	50.6
41.2	50.6
41.2	50.6
41.2	50.6
41.2	50.6
41.2	50.6
41.2	50.6
41.2	50.6
41.2	50.6
41.2	50.6
41.2	50.6
41.2	50.6
41.2	50.6
41.2	50.6
41.2	50.6
41.2	50.6
41.2	50.6
41.2	50.6
41.2	50.6
41.2	50.6
41.2	50.6
41.2	50.6
41.2	50.6
41.2	50.6
41.2	50.6
41.2	50.6
41.2	50.6
41.2	50.6
41.2	50.6
41.2	50.6
41.2	50.6
41.2	50.6
41.2	50.6
41.2	50.6
41.2	50.6
41.2	50.4
41.2	50.4
41.2	50.4
41.2	50.4
41.2	50.4
41.2	50.4
41.2	50.4
41.2	50.4
41.2	50.4
41.2	50.4
41.2	50.4
41.2	50.4
41.2	50.4
41.2	50.1
41.2	50.1
41.2	50.1
41.2	50.1
41.2	50.1
41.2	50.1
41.2	50.1
41.2	50.1
41.2	50.1
41.2	50.1
41.2	50.1
41.2	50.1
41.2	50.1
41.2	50.1
41.2	50.1
41.2	50.1
41.2	50.1
41.2	50.1
41.2	50.1
41.2	50.1
41.2	50.1
41.2	50.1
41.2	50.1
41.2	50.1
41.2	50.1
41.2	50.1
41.2	50.1
41.2	50.1
41.2	50.1
41.2	50.1
41.2	50.1
41.2	50.1
41.2	50.1
41.2	50.1
41.2	50.1
41.2	50.1
41.2	50.1
41.2	50.1
41.2	50.1
41.2	50.1
41.2	50.1
41.2	50.1
41.2	50.1
41.2	50.1
41.2	50.1
41.2	50.1
41.8	49.8
42.6	49.2
43.2	48.4
43.2	48.1
43.2	48.1
43.2	48.1
43.2	48.1
43.2	48.1
43.2	48.1
43.2	48.1
43.2	48.1
43.2	48.1
42.9	48.1
42.9	48.1
42.9	48.1
42.9	48.1
42.9	48.1
42.9	48.1
42.9	48.1
42.9	48.1
42.9	48.1
42.9	48.1
42.9	48.1
42.9	48.1
42.9	48.1
42.9	48.1
42.9	48.1
42.9	48.1
42.9	48.1
42.9	48.1
42.9	48.1
42.9	47.8
42.9	47.5
42.9	47.5
42.9	47.5
42.9	47.5
42.9	47.5
42.9	47.5
43.2	47.5
43.2	47.5
43.5	47.5
43.5	47.5
43.8	47.5
44.1	47.5
44.1	47.5
44.3	47.5
44.3	47.5
44.6	47.5
44.9	47.5
45.2	47.5
45.5	47.8
45.8	47.8
46.1	47.8
46.1	47.8
46.1	48.1
46.1	48.6
46.1	48.6
46.1	48.6
46.1	48.6
46.1	48.6
46.1	48.6
46.1	48.6
45.8	48.6
45.8	48.6
45.5	48.6
44.9	48.6
44.3	49.5
44.3	49.5
44.1	50.4
44.1	50.9
44.1	51.5
44.1	52.1
44.1	52.6
44.1	52.6
44.1	52.4
44.1	52.4
44.1	52.4
44.1	51.5
44.1	50.6
44.1	49.8
44.3	48.9
44.6	48.4
45.2	48.4
45.8	48.4
46.3	48.4
46.9	48.4
47.2	48.6
47.5	48.6
47.8	48.6
48.1	48.6
48.4	48.6
48.6	48.4
48.9	48.4
48.9	48.4
48.9	48.4
49.5	48.1
49.5	48.1
49.8	48.1
49.8	47.5
49.8	47.2
49.8	46.9
49.8	46.9
49.8	46.6
49.8	46.6
49.8	46.6
49.8	46.6
49.8	46.6
49.8	46.6
49.8	46.6
49.8	46.6
49.8	46.6
49.8	46.6
49.8	46.6
49.8	46.6
49.8	46.6
49.8	46.6
49.8	46.6
49.8	46.6
49.8	46.6
49.8	46.6
49.8	46.6
49.8	46.6
49.8	46.6
49.8	46.6
49.8	46.6
49.8	46.6
49.8	46.6
49.8	46.6
49.8	46.6
49.8	46.6
49.8	46.6
49.8	46.6
49.5	46.6
49.5	46.6
49.5	46.6
49.5	46.6
49.5	46.6
49.5	46.6
49.2	46.6
49.2	46.6
48.9	46.6
48.6	46.6
48.4	46.6
48.4	46.6
48.4	46.6
48.4	46.6
48.4	46.6
48.1	46.6
47.8	46.6
47.8	46.6
47.8	46.6
47.8	46.6
47.8	46.6
47.8	46.6
47.8	46.6
47.8	46.6
47.5	46.6
47.5	46.6
47.5	46.6
47.2	46.3
46.9	46.1
46.6	45.8
