# Supplementary material for: Bot fit: A novel approach to assessing lower limb muscular strength
Source: PLoS One. 2026 Mar 26;21(3):e0339187. doi: 10.1371/journal.pone.0339187 (PMC13021169; doi:10.1371/journal.pone.0339187)
Supplement: S3 File — Raw joint angle data (left and right legs) collected from 25 participants across all exercise protocols. This compressed folder contains individual participant files (sub1–sub25) with time-series signals representing lower-limb motion recorded by the Bot Fit system during resistance exercise trials. (ZIP) [file pone.0339187.s003.zip › sub1/kick_back.csv]

AngL	AngR
54.9	68.4
54.9	68.4
54.9	68.4
54.9	68.4
54.9	68.4
54.9	68.1
54.9	68.1
54.9	68.1
54.9	67.8
54.7	67.3
54.4	66.4
53.8	65.8
53.2	65
52.4	64.1
51.5	63
50.6	61.8
49.5	60.7
48.6	59.5
47.5	58.1
46.3	56.9
45.2	55.5
44.1	54.1
42.9	52.4
41.8	50.9
40.3	49.2
38.6	46.6
38.3	45.8
37.8	43.8
36	41.8
34.9	39.8
33.5	38
32	36.6
30.3	34.9
28.6	33.5
28	32.3
25.4	28.9
24	26.6
22.3	24.6
20.6	22.6
18.9	21.1
17.4	19.7
16.3	18.6
15.1	17.4
14	16.6
13.7	16
12.8	15.4
12	14.6
10.8	13.7
9.4	11.7
8.5	11.1
7.7	10.3
6.5	9.4
5.7	8.8
5.1	8.5
4.8	8.5
4.8	8.5
4.8	8.3
4.8	8.3
4.8	8
4.8	7.7
4.8	7.7
4.8	7.7
4.8	7.7
5.1	7.7
5.1	7.7
5.1	7.7
5.1	7.7
5.1	7.7
5.1	7.7
5.1	7.7
5.1	7.7
5.1	7.7
5.1	7.7
5.1	7.4
5.1	6.8
5.1	6.8
5.1	6.8
5.1	6.8
5.1	6.5
5.1	6.5
5.1	6.5
5.1	6.3
5.1	6
5.1	6
5.1	6
5.1	6
5.1	6
5.1	6
5.1	6
5.1	6
5.1	6
5.1	6
5.1	6
5.1	6
5.1	6
5.1	6
5.1	6
5.1	6
5.1	6
5.1	6
5.1	6
5.1	6
5.1	6
5.1	6
5.1	6
5.1	6
5.1	6
5.1	6
5.1	6
5.1	6
5.1	6
5.1	6
0	0.5
0	0.5
0	0.5
0	0.5
0	0.5
0	0.5
0	0.5
0	0.5
0	0.5
0	0.5
0	0.5
0	0.5
0	0.5
0	0.5
0	0.5
0	0.5
0	0.5
0	0.5
0	0.5
0	0.5
0	0.5
0	0.5
0	0.5
0	0.5
0	0.5
0	0.5
0	0.5
0	0.5
0	0.5
0	0.5
0	0.5
0	0.5
0	0.5
0	0.5
0	0.5
0	0.5
0	0.5
0	0.5
0	0.5
0	0.5
0	0.5
0	0.5
0	0.5
0	0.5
0	0.5
0	0.5
0	0.5
0	0.5
0	0.5
0	0.5
0	0.5
0	0.5
0	0.5
0	0.5
0	0.5
0	0.5
0	0.5
0	0.5
0	0.5
0	0.5
0	0.5
0	0.2
0	0.2
0	0.2
0	0.2
0	0.2
0.2	0.2
0.5	0
0.8	0.6
1.1	0.9
1.4	1.2
1.7	1.2
1.7	1.4
1.7	1.4
1.7	1.4
1.7	1.4
1.7	1.4
1.7	1.4
2	1.4
2	1.4
2	1.4
2	1.4
2	1.4
2	1.4
2	1.4
2	1.4
2	1.4
2	1.4
2	1.4
2	1.4
2	1.4
2	1.4
2	1.4
2	1.4
2	1.4
2	1.4
2	1.4
2	1.4
2	1.4
2	1.4
2	1.4
2	1.4
2	1.4
2	1.4
2	1.4
2	1.4
2	1.4
2	1.4
2	1.4
2	1.4
2	1.4
2	1.4
2	1.4
2	1.4
2	1.4
2.2	1.2
2.5	1.2
2.8	1.2
2.8	1.2
2.8	1.2
2.8	1.2
2.8	1.2
2.8	1.2
3.1	1.2
3.1	1.2
3.4	1.2
3.4	1.2
3.4	1.2
3.4	1.2
3.4	1.2
3.4	1.2
3.4	1.2
3.4	1.2
3.4	1.2
3.4	1.2
3.4	1.2
3.4	1.2
3.4	1.2
3.4	1.2
3.4	1.2
3.4	1.2
3.4	1.2
3.7	1.2
4	1.4
4.5	1.7
4.8	2
5.1	2.3
6	2.9
6.8	3.4
7.7	4.6
8.8	5.7
10.3	7.2
12.3	8.9
14	10.9
17.4	14.3
18.6	15.8
21.1	18.3
23.4	20.9
25.7	23.2
28	25.2
30	26.9
32	28.4
33.5	29.5
35.2	30.4
36.6	31.5
38.3	32.9
40.1	34.1
43.5	36.4
44.1	37
46.1	38.7
47.8	40.4
49.8	42.1
51.5	43.8
53.5	45.8
54.9	47.8
56.4	50.1
57.8	51.8
59.2	53.3
61	54.4
62.4	55.6
64.4	57.9
65.3	58.7
67	59.9
68.4	60.7
70.1	61.6
71.6	62.4
72.7	63.3
73.6	64.2
74.7	64.7
76.1	65
77.3	66.2
78.7	67.6
79.3	68.5
79.6	69.9
80.1	71.9
80.7	73.6
80.7	75
80.7	75.6
80.1	75.6
78.4	75.9
75.3	75.9
71.8	75.9
67.8	75.9
63.5	75.9
59	75.6
54.1	75.3
46.9	75
44.6	74.8
40.6	75
36.9	75
33.5	75
30.6	75
28	75
25.7	75
23.7	75.3
22	75.3
19.1	76.2
18	76.5
16.6	76.8
15.4	77
14.8	77.3
14.6	77.6
14.3	77.9
14.3	78.2
14	78.8
14	79.3
14.3	79.6
14.3	79.9
14.6	80.5
15.1	80.8
15.1	81.1
14	81.3
14	81.3
15.1	81.9
17.7	82.2
20.3	82.8
22.9	82.8
25.2	82.8
26.3	82.8
26.3	82.8
26.3	81.9
26.3	80.5
26.6	79.3
27.4	78.8
28.6	78.2
30.3	77.9
32	77.3
32	77.3
34.3	76.8
34.3	76.8
36.3	75.6
37.5	75
38.9	74.8
40.1	74.8
43.2	73.9
44.9	72.8
46.4	71.3
47.5	69.6
48.1	68.5
48.4	67.3
48.6	66.5
48.6	65.6
48.6	64.4
48.9	63.6
48.9	62.4
48.9	61.6
48.9	60.7
48.9	60.2
48.9	59.3
48.9	58.7
48.9	58.1
48.9	57
48.9	56.1
48.9	55.3
48.9	54.7
48.9	54.4
48.9	54.4
48.9	54.4
49.2	54.4
49.2	54.4
49.5	54.4
49.8	54.4
50.1	54.4
50.4	54.4
50.9	54.4
52.1	54.4
52.4	54.4
53.2	54.4
54.1	54.4
54.4	54.4
54.4	54.4
54.1	54.4
53.8	55
53.8	55.6
54.1	56.1
54.4	56.7
54.4	57.3
54.4	57.6
54.7	58.1
54.9	59
55.5	59.6
55.8	60.2
56.1	60.7
56.4	61
56.7	61.6
57.2	61.9
57.5	61.9
57.5	61.9
57.5	61.9
57.5	61.9
57.5	61.9
57.5	61.9
57.5	61.9
57.5	61.9
57.5	61.9
57.5	61.9
57.5	61.9
57.5	61.9
57.5	61.9
57.5	61.9
57.5	61.9
57.5	61.9
57.5	61.9
57.5	61.9
57.5	61.9
57.5	61.9
57.5	61.9
57.5	61.9
58.1	61.9
58.4	61.9
58.4	61.9
58.4	61.9
58.4	61.9
58.4	61.9
58.4	61.9
58.1	61.9
58.1	61.9
58.1	61.9
58.1	62.2
58.1	62.7
58.4	63
58.4	63
58.4	63
59	63
59.2	63
59.5	63.3
59.8	63.9
60.4	63.9
61.5	65
61.8	65.3
61.8	65.6
61.8	65.6
61.8	65.6
60.4	63.9
60.7	63.9
61	63.9
61	64.4
61.2	65
62.4	66.7
62.7	66.7
62.7	66.7
62.7	66.7
62.7	66.7
62.7	66.7
62.7	66.7
62.7	66.7
62.7	66.7
63	66.7
63	66.7
63.2	67.3
63.5	67.6
63.8	67.6
63.8	67.6
63.8	67.6
63.8	67.6
63.8	67.6
63.8	67.6
63.8	67.6
63.8	67.6
63.8	67.6
63.8	67.6
63.8	67.6
63.8	67.6
63.8	67.6
63.8	67.6
63.8	67.6
63.8	67.6
63.8	67.6
63.8	67.6
63.8	67.6
63.8	67.6
63.8	67.6
64.1	67.6
64.1	67.6
64.1	67.6
64.1	67.6
64.1	67.6
64.1	67.6
64.1	67.6
64.1	67.6
64.1	67.6
64.1	67.6
64.1	67.6
64.1	67.6
64.1	67.6
64.1	67.6
64.1	67.6
63.8	67.6
63.8	67.6
63.8	67.6
63.8	67.6
63.8	67.6
63.8	67.6
63.8	67.6
63.8	67.6
63.8	67.6
63.8	67.6
63.8	67.6
63.8	67.6
63.8	67.6
63.8	67.6
63.8	67.6
63.8	67.6
63.8	67.6
63.8	67.6
63.8	67.6
63.8	67.6
63.8	67.6
63.8	67.6
63.8	67.6
63.8	67.6
63.8	67.6
63.8	67.6
63.8	67.6
63.8	67.6
63.8	67.6
63.8	67.6
63.8	67.6
63.8	67.6
63.8	67.6
63.8	67.6
63.8	67.6
63.8	67.6
63.8	67.6
63.8	67.6
63.8	67.6
63.8	67.6
63.8	67.6
63.8	67.6
63.8	67.6
63.8	67.6
63.8	67.6
63.8	67.6
63.8	67.6
63.8	67.6
63.8	67.6
63.8	67.6
63.8	67.6
63.8	67.6
63.8	67.6
63.8	67.6
63.8	67.6
63.8	67.6
63.8	67.6
63.8	67.6
63.8	67.6
63.8	67.6
63.8	67.6
63.8	67.6
63.8	67.6
63.8	67.6
63.8	67.6
63.5	67.6
63.2	67.6
63.2	67.6
63	67.6
62.7	67.6
62.4	67.6
61.8	67.6
61.5	67.6
61.5	67.6
61.5	67.6
61.5	67.6
61.5	67.6
61.5	67.6
61.5	67.6
61.5	67.6
61.5	67.6
61.5	67.6
61.5	67.6
61.8	67.6
61.8	67.6
61.8	67.6
61.8	67.6
61.8	67.6
61.8	67.6
61.8	67.6
61.8	67.6
61.8	67.6
61.5	67.6
61.5	67.6
61	67.6
60.4	67.6
60.1	67.6
60.4	67.6
61.2	67.6
62.4	67.6
63	67.6
63.2	67.6
63.5	67.6
64.7	67.6
66.4	67.6
68.7	66.2
71	64.2
73.6	60.4
74.1	59
75.3	55.6
76.7	51.6
78.1	47
79.3	41.8
80.1	37
80.7	30.7
80.7	26.1
80.1	21.5
79.9	21.2
78.7	21.2
77.3	21.8
75.3	24.6
73.3	29.5
71.8	34.9
71.3	40.4
70.4	45.8
69.6	51.3
68.7	56.1
67.5	60.7
66.7	64.2
65.5	63.3
63.8	63
62.1	63.6
61.5	63
62.1	62.2
63	61
64.7	59.3
66.4	57.3
68.4	55
70.1	52.7
71.6	49.8
73	46.7
74.4	41
75.6	34.4
75.3	28.4
74.4	24.1
73.3	22.3
72.1	22.3
70.4	23.5
68.1	27.2
65.8	32.4
65.3	38.1
65	44.1
65	50.1
64.7	55.9
64.4	61.3
64.1	65.9
63.8	67
63.5	66.5
62.4	66.2
61.8	65.9
62.7	65
64.1	63.9
65.8	62.4
67.8	60.7
70.1	58.7
72.4	56.4
74.4	53.8
76.4	51
78.1	46.1
79.3	39.5
78.7	32.7
77.9	26.9
77	24.9
75.9	22.3
75	21.2
73	20.3
69.8	19.8
65.5	20.3
62.1	21.5
59.8	25.5
59.8	28.1
60.4	35.5
61.5	44.7
63	53.8
64.1	61
63.8	61.6
63	62.4
61.5	62.4
61.5	61.9
63	59.9
63.5	59.3
65.3	57.6
67.5	56.1
69.6	54.1
71.3	51.8
73	49.6
75	47
76.4	44.1
77.9	40.4
78.1	31.5
77.6	29.2
75.9	26.6
74.1	26.4
72.1	27.5
70.4	30.7
68.4	35.5
67.5	40.4
67	45
66.1	52.4
65.5	53.6
64.7	53
67.3	59.3
69.6	57.3
72.1	55
74.7	52.4
77.3	49.8
62.7	53
60.4	55.6
59.8	61.3
59.8	62.7
60.1	64.4
79.6	46.7
81.3	41.2
81.6	34.9
81	29.8
80.4	26.4
79.6	25.8
79	26.1
78.1	27.8
77	31.8
75.6	36.1
74.1	39.8
73	39.2
70.4	38.7
65.8	39.5
64.7	41
64.1	47
65.5	54.7
67.8	60.7
69	61.3
68.1	60.2
67	58.7
67.5	57.3
69.3	55.9
71.3	54.4
72.1	53.6
75	51
76.7	48.7
78.4	46.1
80.1	43.8
81.6	41.2
83	38.4
84.2	34.7
85	30.4
85	27.5
84.7	26.6
84.4	26.6
83.6	27.2
81.9	30.1
80.1	34.4
78.4	38.4
77.3	41
75.9	40.1
72.7	39.5
69	39.2
65.3	40.4
63.8	42.1
64.1	45.5
64.4	50.7
64.7	55.6
64.7	58.1
64.7	57.9
64.1	57.3
63.8	56.4
64.7	55.6
66.7	54.1
69.3	53
72.1	51.3
74.4	49.6
77	47.5
79.6	45.3
81.6	43
84.2	39
84.7	37.8
86.2	33.8
86.4	32.9
86.7	30.9
85.6	29.2
83.3	28.1
79.9	27.5
76.4	26.9
72.4	26.4
68.7	26.9
66.1	27.8
65	29.8
64.4	32.9
63.8	41
63.8	43.8
64.1	49.8
64.1	54.4
63.8	57.9
63.5	59.9
63.2	61.3
63.2	61.9
63.8	61.9
64.1	61.3
65.3	60.4
67	59.3
69.3	57.9
71.8	56.1
74.4	54.4
76.7	52.1
78.7	49.8
81.3	46.7
82.4	44.7
83.9	42.1
84.7	38.4
85.6	34.1
85.3	31.2
84.4	30.4
83.6	30.4
82.7	30.7
81	32.7
79	36.1
77	40.4
74.7	44.1
73	47.3
71.3	50.1
69.6	53
68.1	56.4
67	60.2
66.4	64.4
66.1	68.5
65.8	71.6
65.3	72.8
64.7	72.8
64.7	72.8
65.5	72.8
67.5	72.5
71	69.3
71.8	67.9
73.8	64.7
75.6	61.3
77	57.3
78.7	52.7
80.1	49.8
81.3	43
82.2	38.1
82.7	33.5
82.7	29.8
82.7	27.8
82.4	27.5
81.6	28.1
79.9	30.9
77.9	34.9
76.1	39.2
75	39.8
71.8	38.7
68.4	38.7
63.5	41
63	42.4
62.7	46.7
63.2	52.1
63.8	57.6
64.1	61.6
63.8	62.4
63.8	62.4
63.5	62.2
63.8	61.6
65.3	60.7
67	59.3
69.6	57.6
72.1	55.6
75	53.6
77.9	51.3
80.1	48.7
82.4	46.1
84.2	43
85	37.5
84.4	31.8
83.3	28.1
82.2	27.2
81	27.5
79.6	29.5
78.1	33.8
76.4	38.4
74.7	40.4
72.7	39.8
69.6	39.5
66.1	40.4
63.2	43
62.4	47.5
63	53.3
63.8	59.3
64.4	64.4
64.4	65.9
64.4	65.9
64.1	65.9
63.8	65
64.4	63.9
65.8	62.4
68.4	60.7
71	58.7
73.8	56.4
76.4	54.1
80.4	50.1
82.7	47.3
83.6	45.3
85.6	40.1
85.9	34.7
85.6	30.4
85.6	28.4
85.3	28.1
84.4	28.6
83	30.9
81	34.9
79.3	39.5
78.1	42.1
76.7	41.5
73.8	41
70.4	41.2
67	43
65.5	46.1
65.8	51
66.4	56.4
67	61.3
67.3	63.6
67.3	63.9
67.3	63.6
67	63.3
67.3	62.7
68.1	61.6
69.8	60.4
72.4	58.7
75.3	56.7
78.1	54.4
80.7	52.1
83	49.6
84.7	46.4
86.2	42.4
87.6	36.7
88.2	31.5
87.9	29.2
87.3	28.9
86.7	29.2
85.9	31.5
84.2	35.2
82.4	39.5
80.7	41.5
78.7	40.7
75.6	40.1
71.8	39.8
68.7	40.7
67.3	43
66.7	46.4
66.7	51.3
66.7	55.9
66.7	60.7
66.7	64.2
66.7	64.4
66.4	64.4
66.4	64.4
66.4	64.2
67	63.6
68.4	62.4
70.4	60.7
72.7	59
75.6	56.7
76.7	55.6
80.7	51.6
83	49.3
85.6	46.4
87.6	41.8
88.7	36.7
88.7	32.1
88.5	29.2
88.2	28.1
87.9	28.1
86.7	29.2
84.4	32.1
81.9	36.1
70.4	74.5
69.8	75.6
69.6	76.2
69	76.5
69	76.5
69.6	76.5
71	75.6
72.7	73
74.4	69.6
75.9	66.2
77.3	62.2
78.7	57.9
80.1	53.6
81.3	49.3
82.7	45
83.9	39
84.2	37.2
84.4	34.7
84.7	33.2
85	33.2
85	33.2
83.9	34.1
81.9	36.7
79.3	39.5
77	42.7
75	45.8
73.8	49.3
72.7	53.6
71.3	57.9
70.7	60.4
69.8	59.9
67.5	59.9
65.8	61.6
65.5	64.2
65.8	66.2
66.4	66.5
67	65.9
68.1	65
69.8	63.9
71.8	62.4
74.4	60.4
76.4	58.7
79	56.7
81.6	54.4
83.6	52.1
85.6	49.6
87	47
87.6	44.4
87.9	40.7
87.6	36.7
86.7	34.4
85.6	34.1
84.2	34.4
82.2	36.1
79.6	39.5
77.3	44.1
75.9	48.4
74.7	48.1
72.4	47.5
69.3	47.8
66.4	50.4
65.8	54.7
66.7	59.9
67.5	64.4
67.8	66.5
67.3	67
67	67
66.7	66.7
67.3	65.3
68.7	64.4
70.1	63
71.8	61.6
74.1	59.9
76.1	57.9
78.4	55.6
80.7	53
82.4	50.4
83.9	47.8
85	44.7
85.9	40.1
86.4	36.1
86.4	33.5
86.2	32.9
85.6	32.9
84.2	34.1
81.6	37
79.3	41
77.6	45
76.7	48.1
75	53.3
73.8	57.3
73.3	58.7
72.1	62.7
70.7	66.7
69.6	69.6
68.4	72.2
67	73.9
66.1	75
65.5	75
65.5	75
65.5	75
66.4	74.8
67.8	73.3
69.6	71
71	67.6
72.1	64.7
73.6	61.9
75	58.7
76.7	55
77.9	51.3
78.7	47.8
79.9	46.4
81	41.8
81.6	39.2
82.2	37
82.4	35.8
82.4	35.5
82.2	35.5
81.9	36.1
80.1	38.1
78.4	41.5
77	45
76.1	48.4
75.6	52.1
75	55.9
74.1	59.9
73.3	63.3
72.1	66.7
70.4	71
69.6	72.8
68.7	74.5
68.7	75.6
68.7	75.6
68.7	75.6
69.3	75.6
70.7	75.6
72.7	74.5
74.7	71.9
76.7	67
77.3	65.3
78.1	61.6
78.7	57.3
79	55.6
79.9	49.6
80.4	45.8
81	42.7
81.3	39.5
81.3	37
81.3	35.5
81	35.5
81	35.5
79.6	36.7
77.6	39.2
75.6	42.7
73.8	46.4
73	49.8
71.8	53.6
71	57.6
70.1	61.6
69.3	65.3
68.7	68.7
68.4	71.3
68.1	73.3
67.5	74.2
67.3	74.2
67.5	74.2
68.1	73.9
70.4	73
73.6	71
74.4	70.2
76.1	67.6
77.6	64.2
79	59.9
79.9	55.6
80.7	51.3
81.6	47
82.2	42.1
82.4	38.4
82.4	34.9
82.2	32.7
81.9	32.4
81.3	32.4
79.9	33.5
77.6	36.7
75.3	41
73.6	45.3
72.7	49.6
71.8	50.1
69.8	49.6
66.7	49.8
64.4	52.7
64.7	57.6
65.5	62.4
66.7	66.7
66.7	66.5
65.8	65.9
65.5	65
66.1	64.2
67.5	63.3
69.6	61.9
71.8	60.4
73.8	58.4
75.9	56.7
78.1	54.4
79.9	52.1
81.6	49.6
83.3	45.5
83.6	44.4
84.2	41
84.2	37
83.9	34.4
83	34.4
81.3	34.9
79	37.5
77	41
75	45
73.8	48.7
72.1	53.8
71.6	55.6
70.4	59.6
69.3	63.3
69	67.3
69	70.7
68.7	74.2
68.4	74.8
68.1	74.8
68.1	74.8
67.8	74.8
69.3	74.8
70.1	74.8
72.1	73.6
73.8	70.7
75.6	67
76.4	62.4
77.3	57.9
78.1	53
79.6	48.4
80.7	43.8
81.9	39.2
82.7	35.2
83	32.7
83	32.4
82.4	32.4
81	33.5
79	36.1
76.7	39.2
75.3	42.1
73.8	45
73	47.8
71.8	51.6
71.3	55.9
70.4	60.2
69.6	62.2
68.1	61.6
65.5	62.2
62.7	64.4
61.5	67
61.2	69
61.5	69.3
61.5	69
71.6	58.7
74.4	56.4
77	53.6
79.3	51
81.6	46.1
82.4	40.1
82.4	38.4
82.2	35.5
81.9	34.1
81.6	34.1
80.4	34.4
78.1	35.8
75.6	39.2
73.6	43.3
72.7	47.3
72.1	51.8
71.6	56.7
71	59.3
69	58.7
65.5	59
62.1	61.3
61.5	64.7
62.4	67.9
63	70.5
63.5	70.5
63.5	69.6
64.1	68.5
65.5	67
67.8	65.6
70.4	63.6
72.7	61.6
75	59.3
77	56.7
79.3	53.8
82.2	48.7
82.7	46.1
83	40.1
82.4	34.4
81.6	30.7
80.4	29.2
79.6	29.2
78.1	30.4
76.4	33.8
74.7	38.7
73.8	43.5
73.3	47.8
72.4	51.8
71.8	51.6
69	51.3
65.3	51.8
62.7	55.3
62.7	59.6
63.5	64.7
63.8	69
63.8	69
63.5	68.7
63.2	68.5
63	67.9
63.5	67
64.7	65.9
66.7	63.9
68.4	62.4
70.7	60.2
72.7	57.9
74.4	55.6
76.1	52.7
77.6	49.6
78.7	44.7
79.6	39.5
79.6	35.2
79.6	32.4
79.6	32.1
79.3	32.1
78.1	34.1
77.3	35.8
75.9	39.5
73.8	45.3
73.3	46.7
72.4	50.1
71.3	53.6
70.4	57.6
69.3	61.9
68.1	63.9
66.4	63.3
63.5	63.9
61.2	65.3
61	67.3
61.2	68.5
61.5	68.2
62.1	67.3
63	66.5
64.7	65
66.7	63.3
70.1	60.2
71.3	59
73.3	56.7
75.9	54.1
78.1	51.3
80.4	48.7
82.2	44.7
83.3	40.1
83.3	36.4
83	33.8
82.4	32.9
82.2	32.9
81.6	33.2
79.9	34.7
77.9	38.1
75.3	43.5
75	45
74.1	48.1
73.3	51.8
72.1	55.6
71.3	59
70.1	63
69	67
68.4	71
68.1	73.9
67.8	75.6
67.3	75.9
67	75.9
67.3	75.9
68.4	75.9
70.7	74.2
72.7	71.3
74.4	67.6
75.9	63.6
77	59.6
78.1	55
79.6	50.1
80.7	45.5
81.3	41.2
81.9	37.2
82.2	34.1
82.2	31.5
82.2	30.9
81.9	30.9
81.3	31.8
79.6	34.7
77.6	38.7
75.9	42.7
74.7	46.4
73.6	50.4
72.7	54.4
71.8	58.4
71	62.4
70.1	61.9
68.7	62.2
67	64.7
66.1	65.9
66.4	67.3
67	66.7
67.8	66.2
69.8	64.4
71.8	62.7
72.7	61.9
75	59.9
77.3	57.3
80.4	53
81.3	51.3
82.7	45.8
83.6	39.5
83.6	34.1
83.3	30.4
83	28.6
82.7	28.6
82.4	29.5
81.3	32.7
79.9	37.2
78.4	41.8
77.3	45.8
77	45.5
74.1	44.7
69.8	45
68.7	45.5
68.4	48.7
69.6	53.6
70.4	59.6
71.3	64.4
71	65
69.6	64.4
68.1	63.6
68.4	62.7
69.6	61.9
71.6	59.9
72.4	59
74.1	57
76.4	55
78.7	52.7
80.4	50.1
82.2	47.3
83.3	44.7
84.4	41
85.3	36.7
85.6	33.5
85.6	32.4
85.6	32.4
84.4	32.7
82.4	34.7
79.9	37.8
77.6	41.2
75.9	45
75	48.1
74.1	52.1
73.3	56.1
72.1	60.4
71.3	64.2
70.1	67.9
69	73.6
68.7	75
68.4	76.5
68.4	77.9
68.1	77.9
68.1	77.9
68.7	77.9
70.1	77.6
72.1	76.5
73.8	73.6
75.6	69.9
77	63.9
77.9	59.6
78.4	57.3
79.3	52.1
80.1	47.8
80.4	43.3
80.4	38.7
80.1	34.9
79.6	32.4
79.3	32.1
78.7	32.4
77.3	34.7
75.3	39
73.6	43.5
72.7	48.1
71.8	52.4
71	57.3
70.1	61.9
69.3	62.2
66.7	61.9
63.5	63.3
61.2	66.2
61	69.3
61.2	71
61.5	70.5
62.1	69.6
63	68.7
65	67.3
67.5	65.9
69.6	64.2
71.6	62.2
73.6	60.2
76.1	57.6
78.4	55
80.7	52.1
82.4	48.4
80.4	33.5
79.6	36.7
78.4	39
76.4	45.8
75.3	45.5
83.6	40.4
83.6	38.1
82.4	33.2
82.2	32.7
81.3	32.7
63.2	59.9
63.8	62.7
64.1	67.6
63.8	68.5
63	68.5
62.1	68.2
61.8	67.3
62.4	66.5
63	65.6
65.3	64.2
67.3	62.7
69.3	61
72.1	57.9
73.3	56.7
75.6	54.1
78.4	50.4
79	49
80.1	46.4
81.3	42.1
81.6	40.4
81.6	37.5
81.6	36.4
81.3	36.4
80.1	36.7
77.3	39.8
76.1	41.2
74.1	44.7
73.3	48.1
72.4	51.6
71.8	55.6
71	59.9
70.1	63.9
69	63.6
66.1	63.9
63.5	65.9
61.8	68.2
61.5	69.9
61.8	69.6
62.1	69
62.7	68.2
63.8	67
66.7	65
67.5	64.2
69.3	62.2
71.6	60.2
73.6	57.6
75.9	54.7
77.6	51.8
79	47.5
79.9	42.4
80.1	35.2
79.9	34.1
79.9	32.9
79.6	32.9
79.3	33.5
77.9	36.4
76.1	40.7
74.4	43
73	42.1
69.8	41.5
64.4	42.1
63	42.7
61.8	45
62.7	52.7
62.7	52.7
64.4	61.9
65.3	65.6
64.7	66.5
63.5	66.2
62.4	65.9
62.4	65.9
63.2	65.6
64.7	64.7
65.8	63.9
67.3	62.4
69.3	60.7
71.6	58.7
74.1	56.4
75.6	55.3
79.3	51.3
81.3	48.4
83	44.1
84.4	38.4
84.7	33.8
84.4	30.7
84.4	29.8
83.6	30.1
83	30.9
80.4	36.1
79.6	37.8
77.9	41.5
76.7	44.7
75.6	47.5
74.1	51
73	54.4
71.6	58.4
69.8	62.2
67.8	65.6
65.8	69
63.5	72.5
62.4	75.9
62.1	77.6
61.8	78.5
61.5	78.5
61.2	78.5
61.5	78.2
62.7	76.8
64.1	73.6
65.5	70.5
67	67
68.7	63.9
71	61
73.8	58.4
77	55.9
79.6	52.4
81.3	48.1
82.2	43.3
81.9	38.1
81.6	33.5
81.3	30.9
81	30.7
80.1	30.9
78.4	32.4
76.1	36.4
73.8	41
72.7	45.5
71.6	50.1
70.4	55
69.3	59.9
67.8	64.7
66.1	66.5
63.5	65.9
60.1	66.2
57.8	67.3
57.2	68.7
57.5	69
58.1	68.5
59	67.6
60.1	66.5
62.1	65
64.4	63.3
66.4	61.6
68.7	59.3
71	57
73.3	54.4
75.9	51.8
78.1	49.3
79.9	46.7
81.3	43.3
82.2	39.2
81.6	35.8
80.7	34.7
79.6	34.7
78.4	34.9
76.4	37.2
74.1	40.7
72.4	44.7
71.8	49
71.3	53.6
70.4	58.4
69.6	60.4
67.5	59.9
64.4	60.4
61.5	66.5
61.5	66.5
62.1	71.6
62.4	72.5
62.1	72.2
61.8	71.6
62.1	71.6
62.7	70.2
64.1	68.5
66.4	66.7
68.7	64.7
71	62.2
73.3	59.6
75.9	57
78.1	54.4
80.1	50.7
81.9	45.5
82.2	40.4
82.2	36.4
81.9	33.5
81.6	32.9
81.3	32.9
80.4	33.2
78.7	35.8
75.6	41.5
74.1	45.3
73.6	47
72.7	51.3
71.8	55.3
71	58.4
69.3	57.6
66.1	57.9
62.7	59.9
61.2	63.6
61.5	67.3
61.8	70.7
61.8	71
61.5	70.5
61.5	69.9
61.5	69.3
62.1	67.9
63.5	66.2
65.8	64.4
68.4	63.3
70.4	60.2
73.6	56.4
74.4	55.3
76.4	52.7
77.9	49.6
78.7	45.8
79.3	40.4
78.7	36.4
77.6	34.4
76.4	34.4
75.3	34.9
74.1	37
72.7	40.7
71.6	45
70.7	48.7
69.8	48.1
66.7	47.8
63.8	49.3
61	53.3
59.8	59
60.4	65
61.2	70.7
61.5	73
61.2	73.3
60.7	73
60.1	72.8
60.4	71.3
61	70.7
62.1	69.3
64.1	67.6
66.4	65.3
69	63.3
71.6	60.7
73.6	58.4
75.9	55.9
77.6	53.3
79	50.7
79.9	47.8
80.4	44.1
80.7	40.4
80.7	37.8
80.4	37.5
79.9	37.5
78.7	38.1
76.4	40.1
74.4	43
72.1	46.1
70.4	49.3
60.1	61.3
58.7	65.9
59.2	69.6
59.8	70.5
60.4	70.2
69.3	52.7
68.1	57
67	60.7
65.5	60.2
63	59.9
60.1	69.6
60.7	68.7
62.1	67.6
63.8	66.5
66.1	64.7
68.1	63
70.1	61
72.4	58.7
75	56.1
76.7	53.6
78.4	50.4
79.6	45.8
79.9	40.1
79	34.9
78.1	32.4
77.6	32.4
76.7	32.7
75.9	34.9
73.8	39.5
72.1	44.7
70.4	47.3
68.7	46.7
64.7	46.4
60.4	48.4
59.8	50.1
60.4	55.3
61.5	61.9
62.7	68.2
63.5	71.6
63.2	71.6
63	71.6
62.4	71.3
63	71
63.5	70.2
64.7	69.3
66.1	67.9
68.1	66.2
70.4	64.4
72.4	62.2
74.7	59.9
77	57
79	54.4
80.4	51
81.9	42.7
81.9	40.1
81.3	35.5
81	32.4
79.9	31.8
79.6	31.8
78.7	32.9
77.3	35.8
75.3	40.1
73.3	44.4
72.4	45
69.3	44.4
65.5	44.1
61.5	45
58.7	47
57.8	50.7
57.8	56.1
58.4	61.9
58.4	66.2
57.8	67
56.1	66.7
54.1	66.5
53.8	66.2
54.7	65
56.1	64.2
58.1	62.4
59	61.9
62.1	59.3
63.2	58.4
66.4	57.6
68.7	54.4
71.6	52.1
74.1	49.6
75.9	47.3
77.3	44.4
77.9	41.8
78.1	38.4
77.9	35.5
77.3	34.7
75.9	34.9
74.1	36.1
71.8	39.5
69.8	43.5
69	47.5
68.4	51.6
67.8	56.1
67.3	61
66.4	65.9
65.8	66.2
64.7	66.7
63.2	69.6
62.7	73.3
63	75.3
63	75
62.7	74.8
62.7	73.6
63.2	72.5
64.4	71
66.4	69.3
68.4	67.6
70.4	65.3
72.1	63
73.6	60.4
75	57.9
76.1	55
77.6	51.6
78.4	46.1
78.7	43.3
78.7	40.7
78.4	39.5
78.1	39.5
77.6	39.5
77	40.1
75.6	42.4
73.6	45.3
71.6	48.7
69.8	52.1
68.4	55.9
67.3	59.9
66.1	63.9
65	65.6
62.7	65.6
61.5	66.5
60.1	69.6
60.7	72.8
61.2	73.9
61.8	73.3
62.1	72.5
62.7	71.3
64.1	69.9
66.4	68.2
67.8	66.2
71	64.2
73	61.9
75.3	59.3
77.6	56.7
79.3	53.8
80.7	49.6
81.6	44.1
81.3	39
81	35.2
80.4	33.2
80.1	32.9
79.6	33.2
78.1	35.5
76.4	39.8
74.4	44.7
73.3	45.3
71.3	44.4
68.1	44.1
65	45
63	47.3
62.7	50.7
63.2	56.4
65	65.3
65.3	67
65.5	68.7
65	68.7
64.1	68.5
64.1	67.9
66.4	65.9
66.4	65.9
71	63
72.4	61.9
75	59.9
77.9	57.3
81.6	53.3
82.7	51.3
84.7	47.5
85.9	41.2
85.6	35.8
85.3	31.8
84.7	29.8
84.2	29.8
83.9	30.1
82.4	31.8
80.1	36.4
78.1	40.1
76.1	43.8
74.1	43
69	42.4
67.3	42.4
63.5	43.3
61.5	45.8
61	50.1
61.8	59
62.1	61.9
62.7	65.9
62.7	66.5
62.1	66.5
61.5	65.6
62.1	64.7
63.2	63.6
65.3	62.4
67.3	61
69	59.3
70.7	57.6
72.4	55.6
74.7	53.3
76.7	51
78.4	48.4
79.9	45.8
80.7	43.3
81.6	39.2
81.6	38.1
80.7	35.5
[truncated: 321 more rows]
