# Supplementary material for: Bot fit: A novel approach to assessing lower limb muscular strength
Source: PLoS One. 2026 Mar 26;21(3):e0339187. doi: 10.1371/journal.pone.0339187 (PMC13021169; doi:10.1371/journal.pone.0339187)
Supplement: S3 File — Raw joint angle data (left and right legs) collected from 25 participants across all exercise protocols. This compressed folder contains individual participant files (sub1–sub25) with time-series signals representing lower-limb motion recorded by the Bot Fit system during resistance exercise trials. (ZIP) [file pone.0339187.s003.zip › sub1/kick_back_max.csv]

AngL	AngR
7.7	2.2
7.7	2.2
7.7	2.2
7.7	2.2
7.7	2.2
7.7	2.2
7.7	2.2
7.7	2.2
7.7	2.2
7.7	2.2
7.7	2.2
7.7	2.2
7.7	2.2
7.4	2.2
7.4	2.2
7.4	2.2
7.4	2.2
7.1	2.2
7.1	2.2
7.1	2.2
7.1	2.2
7.1	2.2
7.1	2.2
7.1	2.2
7.1	2.2
7.1	2.2
6.8	2.2
6.8	2.2
6.8	2.2
6.8	2.2
6.8	2.2
6.8	2.2
6.8	2.2
6.8	2.2
6.8	2.2
6.8	2.2
6.8	2.2
6.8	2.2
6.8	2.2
6.8	2.2
6.8	2.2
6.8	2.2
6.8	2.2
6.8	2.2
6.8	2.2
6.8	2.2
6.8	2.2
6.8	2.2
6.8	2.2
6.8	2.2
6.8	2.2
6.8	2.2
6.8	2.2
6.8	2.2
6.8	2.2
6.8	2.2
6.8	2.2
6.8	2.2
6.8	2.2
6.8	2.2
6.8	2.2
6.8	2.2
6.8	2.2
6.8	2.2
6.8	2.2
6.8	2.2
6.8	2.2
6.8	2.2
6.8	2.2
6.8	2.2
6.8	2.2
6.8	2.2
6.8	2.2
6.8	2.2
6.8	2.2
6.8	2.2
6.8	2.2
6.8	2.2
6.8	2.2
6.8	2.2
6.8	2.2
6.8	2.2
6.8	2.2
6.8	2.2
6.8	2.2
6.8	2.2
6.8	2.2
6.8	2.2
6.8	2.2
6.8	2.2
6.8	2.2
6.8	2.2
6.8	2.2
6.8	2.2
6.8	2.2
6.8	2.2
6.8	2.2
6.8	2.2
6.8	2.2
6.8	2.2
6.8	2.2
6.8	2.2
6.8	2.2
6.8	2.2
0	0
0	0
0	0
0	0
0	0
0	0
0	0
0	0
0	0
0	0
0	0
0	0
0	0
0	0
0	0
0	0
0	0
0	0
0	0
0	0
0	0
0	0
0	0
0	0
0	0
0	0
0	0
0	0
0	0
0	0
0	0
0	0
0	0
0	0
0	0
0	0
0	0
0	0
0	0
0	0
0	0
0	0
0	0
0	0
0	0
0	0
0	0
0	0
0	0
0	0
0	0
0	0
0	0
0	0
0	0
0	0
0	0
0	0
0	0
0	0
0	0
0	0
0	0
0	0
0	0
0	0
0	0
0	0
0	0
0	0
0	0
0	0
0	0
0	0
0	0
0	0
0	0
0	0
0	0
0	0
0	0
0	0
0	0
0	0
0	0
0	0
0	0
0	0
0	0
0	0
0	0
0	0
0	0
0	0
0	0
0	0
0	0
0	0
0	0
0	0
0	0
0	0
0	0
0	0
0	0
0	0
0	0
0	0
0	0
0	0
0	0
0	0
0	0
0	0
0	0
0	0
0	0
0	0
0	0
0	0
0	0
0	0
0	0
0	0
0	0
0	0
0	0
0	0
0	0
0	0
0	0
0	0
0	0
0	0
0	0
0	0
0	0
0	0
0	0
0	0
0	0
0	0
0	0
0	0
0	0
0	0
0	0
0	0
0	0
0	0
0	0
0	0
0	0
0	0
0	0
0	0
0	0
0	0
0	0
0	0
0	0
0	0
0	0
0	0
0	0
0	0
0	0
0	0
0	0
0	0
0	0
0	0
0	0
0	0
0	0
0	0
0	0
0	0
0	0
0	0
0	0
0	0
0	0
0	0
0	0
0	0
0	0
0	0
0	0
0	0
0	0
0	0
0	0
0	0
0	0
0	0
0	0
0	0
0	0
0	0
0	0
0	0
0	0
0	0
0	0
0	0
0	0
0	0
0	0
0	0
0	0
0	0
0	0
0	0
0	0
0	0
0	0
0	0
0	0
0	0
0	0
0	0
0	0
0	0
0	0
0	0
0	0
0	0
0	0
0	0
0	0
0	0
0	0
0	0
0	0
0	0
0	0
0	0
0	0
0	0
0	0
0	0
0.2	0
0.5	0
0.5	0
0.5	0
0.5	0
0.8	0
0.8	0
0.8	0
0.8	0
0.8	0
0.8	0
0.8	0
0.8	0
0.8	0
0.8	0
0.8	0
0.8	0
0.8	0
0.8	0
0.8	0
0.8	0
0.8	0
0.8	0
0.8	0
0.8	0
0.8	0
0.8	0
0.8	0
0.8	0
0.8	0.2
0.8	0.2
0.8	0.2
0.8	0.2
0.8	0.2
0.8	0.2
0.8	0.2
0.8	0.2
0.8	0.2
0.8	0.2
0.8	0.2
0.8	0.2
0.8	0.2
0.8	0.2
0.8	0.2
0.8	0.2
0.8	0.2
0.8	0.2
0.8	0.2
0.8	0.2
0.8	0.2
0.8	0.2
0.8	0.2
0.8	0.2
0.8	0.2
0.8	0.2
0.8	0.2
0.8	0.2
0.8	0.2
0.8	0.2
0.8	0.2
0.8	0.2
0.8	0.2
0.8	0.2
0.8	0.5
0.8	0.5
0.8	0.5
0.8	0.5
0.8	0.5
0.8	0.5
0.8	0.5
0.8	0.5
0.8	0.5
0.8	0.5
0.8	0.5
0.8	0.5
0.8	0.5
0.8	0.5
0.8	0.5
0.8	0.5
0.8	0.5
0.8	0.5
0.8	0.5
0.8	0.5
0.8	0.5
0.8	0.5
0.8	0.5
0.8	0.5
0.8	0.5
0.8	0.5
0.8	0.5
0.8	0.5
0.8	0.5
0.8	0.5
0.8	0.5
0.8	0.5
0.8	0.5
0.8	0.5
0.8	0.5
0.8	0.5
0.8	0.5
0.8	0.5
0.8	0.5
0.8	0.5
0.8	0.5
0.8	0.5
0.8	0.5
0.8	0.5
0.8	0.5
0.8	0.5
0.8	0.5
0.8	0.5
0.8	0.5
0.8	0.5
0.8	0.5
0.8	0.5
0.8	0.5
0.8	0.5
0.8	0.5
0.8	0.5
0.8	0.5
0.8	0.5
0.8	0.5
0.8	0.5
0.8	0.5
0.8	0.5
0.8	0.5
0.8	0.5
0.8	0.5
0.8	0.5
0.8	0.5
0.8	0.5
0.8	0.5
0.8	0.5
0.8	0.5
0.8	0.5
0.8	0.5
0.8	0.5
0.8	0.5
0.8	0.5
0.8	0.5
0.8	0.5
0.8	0.5
0.8	0.5
0.8	0.5
0.8	0.5
0.8	0.5
0.8	0.5
0.8	0.5
0.8	0.5
0.8	0.5
0.8	0.5
0.8	0.5
0.8	0.5
0.8	0.5
0.8	0.5
0.8	0.5
0.8	0.5
0.8	0.5
0.8	0.5
0.8	0.5
0.8	0.5
0.8	0.5
0.8	0.5
0.8	0.5
0.8	0.5
0.8	0.5
0.8	0.5
0.8	0.5
0.8	0.5
0.8	0.5
0.8	0.5
0.8	0.5
0.8	0.5
0.8	0.5
0.8	0.5
0.8	0.5
0.8	0.5
0.8	0.5
0.8	0.5
0.8	0.5
0.8	0.5
0.8	0.5
0.8	0.5
1.1	0.5
1.1	0.5
1.4	0.5
1.4	0.8
1.7	0.8
2	1.1
2.2	1.4
2.2	1.4
2.5	1.4
2.5	1.4
2.5	1.4
2.5	1.7
2.5	1.7
2.5	2
2.8	2.2
3.4	2.5
4	2.8
4.2	3.4
4.5	3.4
5.1	3.4
5.1	3.4
5.1	3.4
5.1	3.4
5.4	3.4
6	3.7
6.3	4.5
7.1	5.1
8	5.1
8.5	6.3
8.8	6.8
9.1	7.1
9.1	7.1
9.1	7.1
9.1	7.1
9.4	7.7
9.7	8.3
10.8	9.4
12.3	10.5
14	12
16.6	14.3
17.1	14.8
18	16
20.6	17.1
22.3	18
24	19.1
26	20.3
27.7	21.7
29.7	23.1
31.7	24.6
33.7	26.3
35.2	28
36.6	29.2
37.2	30.3
37.8	31.5
37.8	32.6
38	33.7
39.2	35.2
40.3	36.9
41.5	38.9
42.6	40.9
43.5	42.6
44.6	44.3
44.9	45.2
45.2	45.8
45.5	46.3
46.1	46.6
46.6	47.5
47.2	48.6
47.8	49.5
48.4	50.6
48.6	51.5
48.9	52.4
49.2	53.2
49.5	53.8
49.8	54.7
49.8	55.2
50.1	55.8
50.1	56.1
50.1	56.7
50.4	56.9
50.4	57.5
50.6	58.1
50.6	58.1
50.6	58.7
50.6	58.7
50.6	58.7
50.6	58.7
50.6	58.9
50.6	58.9
50.6	58.9
50.6	59.2
50.6	59.2
50.6	59.2
50.6	59.2
50.6	59.2
50.6	58.9
50.4	58.4
50.4	58.1
50.1	57.8
49.8	57.2
49.5	56.4
49.5	55.8
48.9	55.2
48.6	54.7
48.1	53.8
47.5	53.2
46.9	52.4
46.3	51.5
45.8	50.6
45.2	49.8
44.3	48.9
43.8	48.1
42.9	47.2
42.3	46.3
41.5	45.5
40.6	44.3
39.8	43.2
38.9	42.3
37.8	40.6
37.5	40
36.6	38.9
35.5	37.5
34.9	36.3
34	34.9
33.5	33.5
32.6	32
31.7	30.3
30.6	28.6
29.7	27.7
27.7	25.7
27.7	25.4
26	25.4
24.9	25.7
24	26.3
23.1	26.6
22.6	27.2
22.3	27.7
22	27.7
22.3	27.7
22.3	27.7
22.3	27.7
22.3	27.7
22.3	27.7
22.9	27.7
23.4	27.7
24.3	27.7
25.4	27.7
26.6	27.7
27.7	27.7
28.9	27.7
30.3	27.7
31.7	27.7
33.5	27.7
36.3	26.3
37.5	25.7
39.8	24.3
41.8	23.7
43.8	22.6
45.2	22
46.3	22
46.9	22
45.5	22
45.5	22
44.3	22
42.3	22
40.6	22
38.6	22
35.5	22
34.3	22
31.7	22
29.4	22
26.9	22.6
24.3	24.3
22.6	28
22.3	29.7
21.7	34
21.4	38.6
20.9	43.2
20.3	46.3
18.9	47.8
16.3	48.4
12.8	48.6
9.1	48.9
6	49.5
4	50.4
4	50.9
4.2	52.1
4.5	53.2
5.1	53.8
5.1	54.4
5.1	54.7
5.1	54.9
5.1	54.9
5.1	54.9
5.4	54.7
6	54.1
7.4	52.6
9.1	50.1
9.7	48.9
10.5	46.9
11.7	44.6
13.7	40.6
14.3	39.5
16	36.9
17.7	34.9
19.7	33.2
22.3	32
25.2	31.2
28	31.2
32.9	31.2
34.3	31.2
36.9	31.2
38.9	31.2
40.6	31.2
41.8	31.2
42.3	31.2
42.9	31.2
44.3	30.6
45.8	29.7
46.9	29.4
47.8	29.4
48.6	29.4
49.8	29.2
50.9	28.3
51.8	27.2
52.6	26
53.8	24.6
55.5	23.7
57.5	22.9
59.5	22.9
61.8	22.9
64.1	22.9
66.7	22.9
67.3	22.9
68.1	22.9
68.4	22.9
68.1	22.9
67.8	22.9
67.3	22.9
66.1	22.9
64.1	22.9
61.5	22.9
58.7	22.9
56.1	22.9
54.1	22.9
52.9	22.9
51.8	22.9
50.1	22.9
48.1	22.9
45.2	22.9
44.1	23.1
42.3	24
40.3	25.7
38.3	28.3
36.9	30.9
35.5	34
34	37.5
32.3	40.9
30.9	44.3
28.6	48.1
27.7	48.6
26	49.2
24.6	49.2
22.9	49.2
21.4	49.2
20.9	49.2
20.6	49.8
20.6	50.6
20.3	50.9
20.3	50.9
20.3	50.9
20.3	50.9
20.6	50.9
22	50.1
22	50.1
22.6	48.9
22.9	46.9
23.1	45.2
23.1	43.2
23.1	41.5
23.1	39.8
23.4	38.3
24.9	37.2
25.2	36.9
26.6	36.9
28	36.9
29.4	36.9
30.6	36.9
32	36.9
33.7	36.9
35.5	36.9
38	36.9
41.2	36.9
44.6	36.9
47.8	36
50.9	34.6
52.9	33.5
54.4	32.6
55.8	32
56.9	31.5
58.4	31.2
59.5	31.2
60.7	31.2
61.2	31.2
62.1	31.2
62.1	31.2
62.4	31.2
62.4	31.2
62.4	31.2
61.8	31.2
61.8	31.2
60.4	31.2
58.4	31.2
56.1	31.2
53.5	31.2
50.9	31.2
48.1	31.2
44.9	31.2
41.8	31.2
37.8	31.2
33.5	31.2
29.2	31.2
25.2	31.2
22	31.2
20.3	32
20	33.5
20.3	35.5
21.1	38
22	40.6
22.9	43.5
23.4	45.8
22.3	50.6
22.6	50.9
23.1	50.9
24	50.9
24.9	50.9
23.7	47.5
23.7	48.4
23.4	48.6
23.1	49.2
22.6	50.1
37.5	50.9
40.3	50.9
42.9	51.2
45.2	52.6
47.5	55.8
49.5	59.2
52.1	61.5
54.4	62.4
56.1	63
57.2	63.8
58.1	65.5
58.9	66.1
61.2	68.1
62.7	69
63.8	69.8
64.7	70.7
65	71.5
65.8	72.4
67	73
67.8	73.8
68.7	74.4
69.5	75
70.1	75
71	75.3
71.5	75.8
72.4	76.7
73.3	76.7
73.8	76.7
74.1	77.3
74.7	78.1
75.6	78.1
75.8	78.1
76.7	79
77.3	79.6
78.4	79.9
79.3	80.4
80.1	81
80.7	81.9
81.9	82.7
82.7	83.9
83.9	85.3
84.7	87.3
85	88.4
84.7	89
83.3	89
81.3	89
78.4	89
75.6	89
72.4	89
69.3	89
65.8	89
62.4	89
58.9	89
55.2	89
51.8	89
48.4	89
45.5	89
42.1	88.7
40.9	88.4
39.5	87.6
38.3	87
37.5	87
37.5	87
37.5	87
37.5	87.3
37.5	87.6
37.5	87.9
37.5	88.2
37.5	88.7
37.5	89.3
37.5	89.9
37.5	90.5
37.2	90.7
36.3	90.7
35.2	90.7
35.5	91
36.9	91
39.8	91.6
40.6	91.9
42.1	92.2
43.2	92.2
43.8	92.2
43.8	92.2
43.8	92.2
43.8	92.2
44.1	92.2
44.6	91.6
45.5	90.5
46.3	89
46.6	88.7
46.9	87.6
47.8	86.2
48.9	84.4
50.1	82.7
51.2	80.7
52.4	79
53.2	77.3
54.1	75.3
54.7	73.8
55.5	71.8
56.1	70.1
56.4	68.7
56.4	67.5
56.7	66.7
56.9	66.4
57.5	65.8
57.8	65.5
57.8	64.7
57.8	64.4
58.1	64.4
58.4	64.4
58.7	64.4
58.7	64.4
58.7	64.4
58.7	64.4
58.7	64.4
58.7	64.4
58.4	64.4
58.4	64.4
58.4	64.4
58.4	64.4
58.7	64.4
58.9	64.4
59.5	64.4
60.7	64.4
62.1	64.4
63.5	64.4
63.5	64.4
63	64.4
62.1	64.4
61.2	64.4
60.7	64.4
60.4	64.4
60.1	64.4
59.8	64.4
59.8	64.4
59.2	64.4
59.2	64.4
59.2	64.4
59.2	64.4
59.2	64.4
59.2	64.4
59.2	64.4
59.5	64.4
59.8	64.4
60.1	64.4
60.4	64.4
60.4	64.4
60.7	64.4
60.7	64.4
60.7	64.4
60.7	64.4
60.7	64.4
60.4	64.4
60.4	64.4
60.4	64.4
60.4	64.7
60.4	66.4
60.7	67.3
61.2	67.3
61.2	67.3
61.2	67.3
61.2	67.3
61	67.3
60.7	67.3
60.4	67.8
60.4	68.4
60.4	68.4
60.7	68.4
61.2	68.4
61.5	68.7
62.4	69.5
63	70.4
63.8	70.7
64.1	70.7
64.1	70.7
64.4	70.7
64.4	70.7
64.7	70.7
65	70.7
65.5	70.7
65.8	70.7
66.1	70.7
66.4	70.7
66.7	70.7
67	70.7
67.5	70.7
68.1	70.7
68.4	70.7
69	70.7
69.5	70.7
69.8	70.7
70.4	71
70.7	71.5
71.3	72.1
71.8	72.1
72.1	72.1
72.1	72.1
72.1	72.1
72.1	72.1
72.1	72.1
72.1	72.1
72.1	72.1
72.4	72.1
72.4	72.1
72.4	72.1
72.7	72.1
72.7	72.1
72.7	72.1
72.7	72.4
72.7	72.7
73	73.3
73.3	73.3
73.3	73.3
73.3	73.3
73.3	73.3
73.3	73.3
73.3	73.3
73	73.3
72.7	73.3
72.7	73.3
72.7	73.3
72.7	73.3
72.4	73.3
71.8	73.3
71.3	73.3
70.7	73.3
70.1	73.3
69.8	73.3
69.8	73.3
69.5	73.3
69.5	73.3
69.5	73.3
69.5	73.3
69.5	73.3
69.5	73.3
69.5	73.3
69.5	73.3
69.5	73.3
69.5	73.3
69.5	73.3
69.5	73.3
69.5	73.3
69.5	73.3
69.5	73.3
69.5	73.3
69.5	73.3
69.5	73.3
69.5	73.3
69.5	73.3
69.5	73.3
69.5	73.3
69.5	73.3
69.5	73.3
69.5	73.3
69.5	73.3
69.5	73.3
69.8	73.3
69.8	73.3
69.8	73.3
69.5	73.3
69.5	73.3
69.5	73.3
69.5	73.3
69.5	73.3
69.8	73.3
69.8	73.3
69.8	73.3
69.8	73.3
69.8	73.3
69.8	73.3
70.1	73.3
70.1	73.3
70.1	73.3
70.1	73.3
70.1	73.3
70.1	73.3
70.1	73.3
70.1	73.3
70.1	73.3
70.1	73.3
70.1	73.3
70.1	73.3
70.1	73.3
70.1	73.3
70.1	73.3
70.1	73.3
70.1	73.3
70.1	73.3
70.1	73.3
70.1	73.3
70.1	73.3
70.1	73.3
70.1	73.3
70.1	73.3
70.1	73.3
70.1	73.3
70.1	73.3
69.8	73.3
69.8	73.3
69.8	73.3
69.8	73.3
69.8	73.3
69.8	73.3
69.8	73.3
69.8	73.3
69.8	73.3
69.8	73.3
69.8	73.3
69.8	73.3
69.8	73.3
69.5	73.3
69.5	73.3
69.5	73.3
69.5	73.3
69.5	73.3
69.5	73.3
69.5	73.3
69.5	73.3
69.5	73.3
69.5	73.3
69.5	73.3
69.5	73.3
69.5	73.3
69.5	73.3
69.5	73.3
69.5	73.3
69.5	73.3
69.5	73.3
69.5	73.3
69.5	73.3
69.5	73.3
69.5	73.3
69.5	73.3
69.5	73.3
69.5	73.3
69.5	73.3
69.5	73.3
69.5	73.3
69.5	73.3
69.5	73.3
69.5	73.3
69.5	73.3
69.5	73.3
69.5	73.3
69.5	73.3
69.5	73.3
69.5	73.3
69.5	73.3
69.5	73.3
69.5	73.3
69.5	73.3
69.5	73.3
69.5	73.3
69.5	73.3
69.5	73.3
69.5	73.3
69.5	73.3
69.5	73.3
69.5	73.3
69.5	73.3
69.5	73.3
69.5	73.3
69.3	73.3
68.7	73.3
67.8	73.3
67.5	73.3
67	73.3
66.7	73.3
66.4	73.3
66.4	73.3
66.1	73.3
66.1	73.3
66.1	73.3
66.1	73.3
66.1	73.3
66.1	73.3
66.1	73.3
66.1	73.3
66.1	73.3
66.1	73.3
66.1	73.3
66.4	73.3
67.3	73.3
68.1	73.3
69	73.3
69.5	73.3
70.1	73.3
70.1	73.3
70.1	73.3
69.5	73.3
69	73.3
68.1	73.3
67.5	73.3
68.4	73.3
69.5	73.3
70.4	73.3
70.7	73.3
70.1	73.3
69.5	73.3
68.7	73.3
67.8	73.3
67.5	73.3
67.5	73.3
67.5	73.3
67.8	73.3
67.8	73.3
67.8	73.3
67.8	73.3
67.8	73.3
67.8	73.3
67.8	73.3
67.8	73.3
67.8	73.3
67.8	73.3
67.8	73.3
67.8	73.3
67.8	73.3
67.8	73.3
67.8	73.3
68.1	73.3
68.1	73.3
67.8	73.3
67.8	73.3
67.5	73.6
67	74.1
66.4	74.1
65.8	74.1
65.8	74.1
65.8	74.1
66.7	74.1
67.3	74.1
67.8	74.1
68.7	74.1
69.5	74.1
71	74.1
73	73.6
75	72.4
77	70.7
78.7	68.1
80.4	65.2
82.1	62.4
83.6	59.2
85.3	55.8
86.4	52.4
87.6	48.9
88.2	45.2
88.4	41.5
88.4	38.3
88.2	35.7
87.9	34.6
87.3	34.6
85.9	34.9
82.1	37.8
81	39.8
78.7	44.3
76.7	51.5
76.1	53.8
75	58.7
73.8	58.7
70.7	58.1
67	58.7
64.1	60.4
63.2	64.1
63.2	68.4
63.2	71
63.2	71.5
63.2	71
63.2	70.4
63.5	69.5
64.4	68.1
66.4	66.7
68.7	65
71	63
73	61
75.3	58.9
77.6	56.7
79.9	54.1
81.9	51.5
83.3	48.6
84.4	44.3
84.2	39.8
83.3	37.2
81.9	36.9
81.3	36.9
79.9	37.2
78.1	39.5
76.1	42.9
74.4	49.5
74.4	51.8
74.1	57.2
74.1	61.8
73.3	61.8
70.7	61.5
67.5	62.7
66.1	65.8
66.4	69.5
66.7	73
67	75
67	75
67	74.4
67.3	73.8
68.1	72.4
70.4	70.1
71	69.3
73	67.3
74.7	65.2
76.4	62.7
78.1	60.4
79.9	57.5
81.3	54.7
82.7	50.4
83.6	45.2
83.3	41.2
82.7	38.6
75.6	46.9
74.7	50.9
74.1	54.9
73.8	58.9
73.3	63
82.1	38
81.6	38
80.7	38.3
79.3	39.8
77.6	42.9
72.4	66.4
71.3	69.8
70.1	73
68.7	76.1
68.1	79.3
70.4	82.7
72.1	80.4
73	79
75	73
75.8	70.1
77.3	66.7
79.3	63.5
81.3	60.1
83	56.1
84.4	52.4
85.3	48.4
85.6	44.6
85.3	40.9
85	38.6
84.4	38
83.9	38
82.4	38.9
80.1	40.9
77.8	44.6
75.8	48.4
74.7	52.6
74.1	57.2
74.1	59.5
72.7	65.5
71.8	65
69.3	65
67	67.3
65.8	72.4
66.1	74.1
66.4	75.3
66.4	75
66.4	74.4
67	73.3
68.1	72.1
69.5	70.7
71.3	69
73.3	67
75.6	65
77.6	63
79.6	60.4
81.3	57.8
82.7	54.9
83.6	51.8
84.4	46.9
84.2	41.8
83.3	39.5
82.1	39.2
81.3	39.2
80.1	39.8
78.7	41.5
77	44.9
75.3	48.6
74.4	52.9
73.6	56.9
73	60.4
71.5	59.8
69	59.5
66.1	60.7
64.7	63.8
65	67.8
65.5	71.5
65.8	73.6
65.8	73.8
65.8	73.8
65.8	73.6
66.4	73.3
67.5	72.4
69	71.3
70.7	69.5
72.7	67.8
75	65.8
77.6	63.5
79.9	61.2
82.4	58.7
84.7	55.8
86.7	52.9
88.2	48.1
89	43.2
89	39.8
88.4	37.8
87.9	37.8
87.3	37.8
86.4	38.3
85	40.9
83.3	44.3
81.6	48.1
80.4	51.8
79.6	55.2
78.7	58.7
77.6	62.4
76.4	65.8
75.3	69
73.8	72.7
72.7	75.8
71.5	78.7
71.3	80.7
71	81.9
71	81.9
71	81.9
71.8	81.9
73.3	81.6
75.3	79.9
77.3	77
79.3	72.7
79.9	71.5
81.6	67.8
83.6	63.8
85	59.5
86.4	54.7
87.6	49.5
88.2	44.6
88.4	40.6
88.4	38.9
88.4	38.9
88.2	38.9
87.9	40.6
86.7	43.5
85.3	47.2
84.2	50.9
82.7	54.4
81.3	57.5
80.4	60.7
79.9	64.1
79.3	69.3
79.3	71
78.7	73.8
78.4	76.4
77.8	78.4
77.6	79.3
77.6	80.1
78.1	80.7
78.4	80.7
79.3	80.7
80.1	80.7
81	80.7
82.4	79.6
83.9	76.7
84.7	73
85.3	68.7
85.9	64.1
86.7	59.5
87.6	55.2
88.4	50.6
89.3	46.1
89.6	40.6
89.6	39.5
89.6	38.9
89.6	38.9
89	39.5
87.3	41.8
85.3	45.2
83.6	49.2
82.1	52.9
81	56.1
79.9	58.9
78.7	62.4
77.6	66.1
76.7	69
75.6	71.8
74.7	75
74.1	77.8
73.6	80.7
73.6	82.4
73.6	83
73.3	83
73.8	83
74.7	83
77	82.7
78.7	80.4
80.4	77.6
82.1	74.7
83.9	71.3
85.6	67.8
87	63.8
88.2	59.2
89	54.4
89.9	49.8
90.5	45.2
90.7	41.5
90.7	39.2
90.7	38.6
90.7	38.6
89.6	39.5
87.9	41.8
85.9	45.5
83.9	49.8
82.7	53.2
81.6	56.7
80.4	60.1
79.3	63.2
77.6	68.4
77	69.8
75.8	73
74.1	77.6
73.6	78.4
73	80.1
72.7	81.3
73	81.9
73	81.9
73.6	81.6
74.7	81.6
76.4	80.4
78.1	77.8
79.6	74.4
80.7	70.7
82.4	66.7
84.2	63
86.2	58.9
88.2	55.2
89.6	53.2
90.7	47.2
91.3	43.2
91.6	40.6
91.9	39.5
91.6	39.5
91	39.8
89.3	41.5
87.3	44.6
85.6	47.8
84.4	50.9
83.9	54.7
83.3	58.7
82.7	63
82.1	65.2
79.3	64.4
77.8	64.7
75.3	67
74.7	70.4
75	73.8
75	76.4
74.4	77.3
74.4	77.3
74.1	77
74.4	76.7
75.3	75.6
76.1	74.1
77.8	72.4
79.9	70.4
81.9	68.1
84.2	65.5
86.2	63
88.4	60.4
90.2	56.9
91.3	52.1
92.2	46.9
92.2	42.9
91.9	40.3
91.6	39.8
91.6	39.8
91.3	39.8
89.9	41.2
87.9	44.3
85.6	47.8
83.6	52.6
83	54.1
72.7	86.2
72.4	86.2
73	86.2
74.1	85.3
75.8	82.7
82.1	57.5
81.3	61.8
80.1	65.5
79.3	69.3
78.1	72.7
77.3	79.6
78.1	75.8
79.9	71
80.4	69.3
82.1	65.5
83.9	61.5
85.6	57.2
86.7	53.2
87.6	48.9
88.2	44.9
87.9	41.8
87.6	40.6
87	40.6
85.9	40.9
83.9	43.2
81.9	46.9
80.1	50.9
79.6	55.2
78.7	62.1
78.4	64.4
77.6	67
76.4	66.4
74.4	66.4
72.1	69
71.8	73
72.1	75.6
72.1	76.4
72.1	76.1
72.1	75.3
72.7	74.7
73.8	73.6
75	72.4
76.7	70.7
78.7	69
81	66.7
83	64.4
85.3	61.8
87	59.2
88.7	55.8
89.6	50.4
90.2	44.3
89.3	39.8
88.4	38
87	38.3
86.4	38.9
85	41.8
83.3	46.1
81.9	50.4
80.1	50.4
79	50.1
75.6	49.8
72.4	50.9
70.7	53.8
70.7	58.9
71.3	65.2
72.1	73.8
72.1	75
71.8	76.1
71	76.4
70.4	76.4
70.4	76.1
71.5	75
72.4	74.4
73.6	73.3
75.3	71.5
77.6	69.8
79.6	67.8
81.6	65.5
83.3	63.5
85	61
86.7	58.1
88.2	55.5
89	51.8
89.9	47.5
89.6	43.8
89	42.6
88.2	42.6
87.3	42.9
85.9	44.9
84.2	48.1
82.4	52.1
81.3	55.5
80.1	58.9
79.3	62.7
78.4	66.7
77.3	70.7
76.1	71.5
75.6	71.3
73.6	72.4
72.1	74.4
72.1	76.7
72.4	77.6
73	77.3
73.6	76.4
74.7	75
74.7	75
77.3	73
79	71.5
81	69.8
83	67.5
85	65.2
87	62.4
89	59.5
91	54.7
92.7	48.4
93.3	42.3
93.3	38.3
93	37.2
92.7	37.5
92.5	38.3
91.9	40.9
91	44.9
90.2	48.9
89	52.6
87.9	55.2
86.7	57.8
85.6	60.7
84.4	63.5
82.4	68.1
81.9	69.5
80.4	72.1
79.3	75
77.8	77.6
76.4	79.6
75	81
73.8	81.6
73.6	81.6
73.3	81.6
73.3	81.6
73	81.6
73	81.6
73.3	81.6
73.6	81.6
74.1	81.6
74.7	81.3
75.3	80.7
75.3	80.4
75.3	80.4
75	80.4
74.7	80.4
74.4	80.4
74.1	80.4
73.6	80.4
73.3	80.4
72.7	80.4
72.4	80.4
72.4	80.4
72.4	80.4
72.4	80.4
72.4	80.4
72.4	80.4
73	80.4
73.6	80.4
74.1	80.4
73.8	80.4
73.6	80.4
73.3	80.4
73	80.4
73	80.4
72.4	80.7
72.1	81
72.1	81.3
72.1	81.3
72.1	81.3
72.1	81.3
72.1	81.3
72.1	81.3
72.1	81.3
72.1	81.3
72.1	81.3
72.1	81.3
72.1	81.3
71.8	81.3
71.5	81.3
71.5	81.3
71	81.3
70.7	81.3
70.1	81.3
69.5	81.3
69.3	81.3
69	81.3
68.7	81.3
68.7	81.3
68.7	81.3
68.7	81.3
68.7	81.3
68.7	81.3
68.7	81.3
68.7	81.3
68.4	81.3
68.1	81.3
67.5	81.3
67	81.3
66.7	81.3
66.7	81.3
66.7	81.3
66.4	81.3
66.4	81.3
66.4	81.3
66.4	81.3
66.4	81.3
66.4	81.3
66.4	81.3
66.4	81.3
66.4	81.3
66.4	81.3
66.4	81.3
66.1	81.3
66.1	81.3
66.1	81.3
66.1	81.3
66.1	81.3
66.1	81.3
66.1	81.3
66.1	81.3
66.1	81.3
66.1	81.3
66.1	81.3
66.1	81.3
66.1	81.3
66.1	81.3
66.1	81.3
66.1	81.3
66.1	81.3
66.1	81.3
66.1	81.3
66.1	81.3
66.1	81.3
66.1	81.3
66.1	81.3
66.1	81.3
66.1	81.3
66.1	81.3
66.1	81.3
66.1	81.3
66.1	81.3
66.1	81.3
66.1	81.3
66.1	81.3
66.1	81.3
66.1	81.3
66.1	81.3
66.1	81.3
66.1	81.3
66.1	81.3
66.1	81.3
66.1	81.3
66.1	81.3
66.1	81.3
66.1	81.3
66.1	81.3
66.1	81.3
66.1	81.3
66.1	81.3
66.1	81.3
66.1	81.3
66.1	81.3
66.1	81.3
66.1	81.3
66.1	81.3
66.1	81.3
66.1	81.3
66.1	81.3
66.1	81.3
66.1	81.3
66.1	81.3
66.1	81.3
66.1	81.3
66.1	81.3
66.1	81.3
66.1	81.3
66.1	81.3
66.1	81.3
66.1	81.3
66.1	81.3
66.1	81.3
66.1	81.3
66.1	81.3
66.1	81.3
66.1	81.3
66.1	81.3
66.1	81.3
66.1	81.3
66.1	81.3
66.1	81.3
66.1	81.3
66.1	81.3
66.1	81.3
66.1	81.3
66.1	81.3
66.1	81.3
66.1	81.3
66.4	81.3
66.4	81.3
66.4	81.3
66.4	81.3
66.4	81.3
66.4	81.3
66.4	81.3
66.4	81.3
66.4	81.3
66.4	81.3
66.4	81.3
66.4	81.3
66.4	81.3
66.4	81.3
66.4	81.3
66.4	81.3
66.4	81.3
66.4	81.3
66.4	81.3
66.4	81.3
66.4	81.3
66.4	81.3
66.4	81.3
66.4	81.3
66.4	81.3
66.4	81.3
66.4	81.3
66.4	81.3
66.4	81.3
66.4	81.3
66.4	81.3
66.4	81.3
66.4	81.3
66.4	81.3
66.4	81.3
66.4	81.3
66.4	81.3
66.4	81.3
66.4	81.3
66.4	81.3
66.4	81.3
66.4	81.3
[truncated: 71 more rows]
