# Supplementary material for: Bot fit: A novel approach to assessing lower limb muscular strength
Source: PLoS One. 2026 Mar 26;21(3):e0339187. doi: 10.1371/journal.pone.0339187 (PMC13021169; doi:10.1371/journal.pone.0339187)
Supplement: S3 File — Raw joint angle data (left and right legs) collected from 25 participants across all exercise protocols. This compressed folder contains individual participant files (sub1–sub25) with time-series signals representing lower-limb motion recorded by the Bot Fit system during resistance exercise trials. (ZIP) [file pone.0339187.s003.zip › sub1/knee_up.csv]

AngL	AngR
5	0.2
5	0.2
5	0.2
5	0.2
5	0.2
5	0.2
5	0.2
5	0.2
5	0.2
5	0.2
4.5	0.2
4.2	0.2
3.6	0.2
3	0.2
2.7	0.2
2.5	0.2
1.9	0.2
1.3	0.2
1	0.2
0.5	0.2
0	0.2
0.6	0.2
1.2	0.2
1.7	0.2
2.3	0.2
2.9	0.2
3.5	0.2
4.3	0.2
4.3	0.2
4.9	0.2
5.2	0.2
5.7	0.2
6.3	0.2
6.6	0.5
7.2	0.8
7.8	1.1
8.3	1.6
8.3	1.6
8.6	2.2
8.6	2.5
8.6	3.1
9.2	3.6
9.5	4.5
9.8	5.3
10	6.2
10.3	6.8
10.3	7.9
10.3	8.5
10.3	9.6
10.3	10.5
10.3	11.4
10	12.5
9.5	13.7
8.9	14.8
8	15.7
7.8	16.2
6.6	16.8
5.7	16.8
4.6	16.8
3.7	16.8
3.2	16.8
2.9	16.8
3.2	16.8
3.5	16.8
4.3	16.8
4.9	16.8
5.2	16.8
5.5	16.8
5.5	16.8
5.5	16.8
5.5	16.8
5.7	16.8
5.7	16.8
6.3	16.8
6.9	16.8
7.8	16.8
8.6	16.8
9.5	16.8
10.3	16.8
11.2	16.8
12.1	16.8
12.9	16.8
13.5	16.8
14.1	16.8
14.9	16.5
14.9	16.5
15.2	16.5
15.5	16.2
15.8	16.2
15.8	16.5
15.8	16.5
15.8	16.5
15.8	16.5
15.8	16.2
16.1	16.2
16.1	16.2
16.1	16.2
16.1	16.5
16.1	16.5
16.1	16.5
16.1	16.5
16.3	16.5
16.6	16.5
17.2	16.5
7.2	0
7.5	0
7.8	0
8.1	0
8.1	0
8.4	0
8.4	0
8.4	0
8.4	0
8.4	0
8.4	0
8.4	0
8.4	0
8.4	0
8.4	0
8.4	0
8.6	0
8.9	0
8.9	0
8.9	0
8.9	0
8.9	0
8.9	0
8.9	0.1
8.9	0.7
8.9	0.7
8.9	1
8.9	1
8.9	1
8.9	1
8.9	1
8.9	1
8.9	1
8.9	1
8.9	1
8.9	1
8.9	1
8.9	1
8.9	1
8.9	1
8.9	1
8.9	1
8.9	1
8.9	1
8.9	1
8.9	1
8.9	1
8.9	1
8.9	1
8.9	1
8.9	1
8.9	1
8.9	1
8.9	1
8.9	1
8.9	1
8.9	1
8.9	1
8.9	1
8.9	1
8.9	1
8.9	1
8.9	1
8.9	1
8.9	1.3
8.9	1.3
8.9	1.3
8.9	1.3
8.9	1.3
8.9	1.3
8.9	1.3
8.9	1.3
8.9	1.3
8.9	1.3
8.9	1.3
8.9	1.3
8.9	1.3
8.9	1.3
8.9	1.3
8.9	1.3
8.9	1.3
8.9	1.3
8.9	1.3
8.9	1.3
8.9	1.3
8.9	1.3
8.9	1.3
8.9	1.3
8.9	1.3
8.9	1.3
8.9	1.3
8.9	1.3
8.9	1.3
8.9	1.3
8.9	1.3
8.9	1.3
8.9	1.3
8.9	1.3
8.9	1.3
8.9	1.3
8.9	1.3
8.9	1.3
8.9	1.3
8.9	1.3
8.9	1.3
8.9	1.3
8.9	1.3
8.9	1.3
8.9	1.3
8.9	1.3
8.9	1.3
8.9	1.3
8.9	1.3
8.9	1.3
8.9	1.3
8.9	1.3
8.9	1.3
8.9	1.3
8.9	1.3
8.9	1.3
8.9	1.3
8.9	1.3
8.9	1.3
8.9	1.3
8.9	1.3
8.9	1.3
8.9	1.3
8.9	1.3
8.9	1.3
8.9	1.3
8.9	1.3
8.9	1.3
8.9	1.3
8.9	1.3
8.9	1.3
8.9	1.3
8.9	1.3
8.9	1.3
8.9	1.3
8.9	1.3
8.9	1.3
8.9	1.3
8.9	1.3
8.9	1.3
8.9	1.3
8.9	1.3
8.9	1.3
8.9	1.3
8.9	1.3
8.9	1.3
8.9	1.3
8.9	1.3
8.9	1.3
8.9	1.3
8.9	1.3
8.9	1.3
8.9	1.3
8.9	1.3
8.9	1.3
8.9	1.3
8.9	1.3
8.9	1.3
8.9	1.3
8.9	1.3
8.9	1.3
8.9	1.3
8.9	1.3
8.9	1.3
8.9	1.3
8.9	1.3
8.9	1.3
8.9	1.3
8.9	1.3
8.9	1.3
8.9	1.3
8.9	1.3
8.9	1.3
8.9	1.3
8.9	1.3
8.9	1.3
8.9	1.3
8.9	1.3
8.9	1.3
8.9	1.3
8.9	1.3
8.9	1.3
8.9	1.3
8.9	1.3
8.9	1.3
8.9	1.3
8.9	1
8.9	1
8.9	1
8.9	0.7
8.9	0.7
8.9	0.7
8.9	0.7
8.9	0.7
8.9	0.7
8.9	0.7
8.9	0.7
8.9	0.7
8.9	0.7
8.9	0.7
8.9	0.7
8.9	0.7
8.9	0.7
8.9	0.7
8.9	0.7
8.9	0.7
8.9	0.7
8.9	0.7
8.9	0.7
8.9	0.7
8.9	0.7
8.9	0.7
8.9	0.7
8.9	0.7
8.9	0.7
8.9	0.7
8.9	0.7
8.9	0.7
8.9	0.7
8.9	0.7
8.9	0.7
8.9	0.7
8.9	0.7
8.9	0.7
8.9	0.7
8.9	0.7
8.9	0.7
8.9	0.7
8.9	0.7
8.9	0.7
8.9	0.7
8.9	0.7
8.9	0.7
8.9	0.7
8.9	0.7
8.9	0.7
8.9	0.7
8.9	0.7
8.9	0.7
8.9	0.7
8.9	0.7
8.9	0.7
8.9	0.7
8.9	0.7
8.9	0.7
8.9	0.7
8.9	0.7
8.9	0.7
8.9	0.7
8.9	0.7
8.9	0.7
8.9	0.7
8.9	0.7
8.9	0.7
8.9	0.7
8.9	0.7
8.9	0.7
8.9	0.7
8.6	0.7
8.6	0.7
8.6	0.7
8.6	0.7
8.6	0.7
8.6	0.7
8.6	0.7
8.6	0.7
8.6	0.7
8.6	0.7
8.6	0.7
8.6	0.7
8.6	0.7
8.6	0.7
8.6	0.7
8.6	0.7
8.6	0.7
8.6	0.7
8.6	0.7
8.6	0.7
8.6	0.7
8.6	0.7
8.9	0.7
8.9	0.7
9.2	0.7
9.2	0.7
9.2	0.7
9.2	0.7
9.2	0.7
9.2	0.7
9.2	0.7
9.2	0.7
8.9	0.7
8.9	0.7
8.9	0.7
8.9	0.7
8.9	0.7
8.9	0.7
8.9	0.7
8.9	0.7
8.9	0.7
8.9	0.7
8.9	0.7
8.9	0.7
8.9	0.7
8.9	0.7
8.9	0.7
8.9	0.7
8.9	0.7
8.9	1
8.9	1
8.9	1.3
8.9	1.3
8.9	1.6
8.9	1.9
8.9	1.6
8.9	1.6
8.9	1.6
8.9	1.6
8.9	1.6
8.9	1.6
8.9	1.6
8.9	1.6
8.9	1.6
8.9	1.6
8.9	1.6
8.9	1.6
8.9	1.6
8.9	1.6
8.9	1.6
8.9	1.6
8.9	1.6
8.9	1.6
8.9	1.6
8.9	1.6
8.9	1.6
8.9	1.6
8.9	1.6
8.9	1.6
8.9	1.6
8.9	1.6
8.9	1.6
8.9	1.6
8.9	1.6
8.9	1.6
8.9	1.6
8.9	1.6
8.9	1.6
8.9	1.6
8.9	1.6
8.9	1.6
8.9	1.6
8.9	1.6
8.9	1.6
8.9	1.3
8.9	1.3
8.9	1.3
8.9	1.3
8.9	1.3
8.9	1.3
8.9	1.3
8.6	1.3
8.6	1.3
8.6	1.3
8.6	1.3
8.6	1.3
8.6	1.3
8.6	1.3
8.6	1.3
8.6	1.3
8.6	1.3
8.6	1.3
8.6	1.3
8.6	1.3
8.6	1.3
8.6	1.3
8.6	1.3
8.6	1.6
8.6	1.6
8.6	1.6
8.6	1.6
8.6	1.6
8.6	1.6
8.6	1.6
8.6	1.6
8.6	1.6
8.6	1.6
8.6	1.6
8.6	1.6
8.6	1.6
8.6	1.6
8.6	1.6
8.6	1.6
8.6	1.6
8.6	1.6
8.6	1.6
8.6	1.6
8.6	1.6
8.6	1.6
8.6	1.6
8.6	1.6
8.6	1.6
8.6	1.6
8.6	1.6
8.6	1.6
8.6	1.6
8.6	1.6
8.6	1.6
8.6	1.6
8.6	1.6
8.6	1.6
8.6	1.6
8.6	1.6
8.6	1.6
8.6	1.6
8.6	1.6
8.6	1.6
8.6	1.6
8.6	1.6
8.6	1.6
8.6	1.6
8.6	1.6
8.6	1.6
8.6	1.6
8.6	1.6
8.6	1.6
8.6	1.6
8.6	1.6
8.6	1.6
8.6	1.6
8.6	1.6
8.6	1.6
8.6	1.6
8.6	1.6
8.6	1.6
8.6	1.6
8.6	1.6
8.6	1.6
8.6	1.6
8.6	1.6
8.6	1.6
8.6	1.6
8.6	1.6
8.6	1.6
8.6	1.6
8.6	1.6
8.6	1.6
8.6	1.6
8.6	1.6
8.6	1.6
8.6	1.6
8.6	1.6
8.6	1.6
8.6	1.6
8.6	1.6
8.6	1.6
8.6	1.6
8.6	1.6
8.6	1.6
8.6	1.6
8.6	1.6
8.6	1.6
8.6	1.6
8.6	1.6
8.6	1.6
8.6	1.6
8.6	1.6
8.6	1.6
8.6	1.6
8.6	1.6
8.6	1.6
8.6	1.6
8.6	1.6
8.6	1.6
8.6	1.6
8.6	1.6
8.6	1.6
8.6	1.6
8.6	1.6
8.6	1.6
8.6	1.6
8.6	1.6
8.6	1.6
8.6	1.6
8.6	1.6
8.6	1.6
8.6	1.6
8.6	1.6
8.6	1.6
8.6	1.6
8.6	1.6
8.6	1.6
8.6	1.6
8.6	1.6
8.6	1.6
8.6	1.6
8.6	1.6
8.6	1.6
8.6	1.6
8.6	1.6
8.6	1.6
8.6	1.6
8.6	1.6
8.6	1.6
8.6	1.6
8.6	1.6
8.6	1.6
8.6	1.6
8.6	1.6
8.6	1.6
8.6	1.6
8.6	1.6
8.6	1.6
8.6	1.6
8.6	1.6
8.6	1.6
8.6	1.6
8.6	1.6
8.6	1.6
8.6	1.6
8.6	1.6
8.6	1.6
8.6	1.6
8.6	1.6
8.6	1.6
8.6	1.6
8.6	1.6
8.6	1.6
8.6	1.6
8.6	1.6
8.6	1.6
8.6	1.6
8.6	1.6
8.6	1.6
8.6	1.6
8.6	1.6
8.6	1.6
8.6	1.6
8.6	1.6
8.6	1.6
8.6	1.6
8.6	1.6
8.6	1.6
8.6	1.6
8.6	1.6
8.6	1.6
8.6	1.6
8.6	1.6
8.6	1.6
8.6	1.6
8.6	1.6
8.6	1.6
8.6	1.6
8.6	1.6
8.6	1.6
8.6	1.6
8.6	1.6
8.6	1.6
8.6	1.6
8.6	1.6
8.6	1.6
8.6	1.6
8.6	1.6
8.6	1.6
8.6	1.6
8.6	1.6
8.6	1.6
8.6	1.6
8.6	1.6
8.6	1.6
8.6	1.6
8.6	1.6
8.6	1.6
8.6	1.6
8.6	1.6
8.6	1.6
8.6	1.6
8.6	1.6
8.6	1.6
8.6	1.6
8.6	1.6
8.6	1.6
8.6	1.6
8.6	1.6
8.6	1.6
8.6	1.6
8.6	1.6
8.6	1.6
8.6	1.6
8.6	1.6
8.6	1.6
8.6	1.6
8.6	1.6
8.6	1.6
8.6	1.6
8.6	1.6
8.6	1.6
8.6	1.6
8.6	1.6
8.6	1.6
8.6	1.6
8.6	1.6
8.6	1.6
8.6	1.6
8.6	1.6
8.6	1.6
8.6	1.6
8.6	1.6
8.6	1.6
8.6	1.6
8.6	1.6
8.6	1.6
8.6	1.6
8.6	1.6
8.6	1.6
8.6	1.6
8.6	1.6
8.6	1.6
8.6	1.6
8.6	1.6
8.6	1.6
8.6	1.6
8.6	1.6
8.6	1.6
8.6	1.6
8.6	1.6
8.6	1.6
8.6	1.6
8.6	1.6
8.6	1.6
8.6	1.6
8.6	1.6
8.6	1.6
8.6	1.6
8.6	1.6
8.6	1.6
8.6	1.6
8.6	1.6
8.6	1.6
8.6	1.6
8.6	1.6
8.6	1.6
8.6	1.6
8.6	1.6
8.6	1.6
8.6	1.6
8.6	1.6
8.6	1.6
8.6	1.6
8.6	1.6
8.6	1.6
8.6	1.6
8.6	1.6
8.6	1.6
8.6	1.6
8.6	1.6
8.6	1.6
8.6	1.6
8.6	1.6
8.6	1.3
8.6	1.3
8.6	1.3
8.6	1.3
8.6	1.3
8.6	0.7
8.6	0.7
8.6	0.7
8.6	0.7
8.6	0.7
8.6	0.7
8.6	0.7
8.6	0.7
8.6	0.7
8.6	0.7
8.6	0.7
8.6	0.7
8.6	0.7
8.6	0.7
8.6	0.7
8.6	0.7
8.6	0.7
8.6	0.7
8.6	0.7
8.6	0.7
8.6	0.7
8.6	0.7
8.6	0.7
8.6	0.7
8.6	0.7
8.6	0.7
8.6	0.7
8.6	0.7
8.6	0.7
8.6	0.7
8.6	0.7
8.6	0.7
8.6	0.7
8.6	0.7
8.6	0.7
8.6	0.7
8.6	0.7
8.6	0.7
8.6	0.7
8.6	0.7
8.6	0.7
8.6	0.7
8.6	0.7
8.6	0.7
8.6	0.7
8.6	0.7
8.6	0.7
8.6	0.7
8.6	0.7
8.4	0.7
8.4	0.7
8.1	0.4
8.1	0.4
8.1	0.4
8.1	0.4
8.1	0.1
7.8	0.1
7.8	0
7.8	0
7.8	0
7.8	0
7.8	0
7.8	0
7.8	0
7.8	0
7.8	0
7.8	0
7.8	0
7.8	0
7.8	0
7.8	0
7.8	0
7.8	0
7.8	0
7.8	0
7.8	0
7.8	0
7.8	0
7.8	0
7.8	0
7.8	0
7.8	0
7.8	0
7.8	0
7.8	0
7.8	0
7.8	0
7.8	0
7.8	0
7.8	0
7.8	0
7.8	0
7.8	0
7.8	0
7.8	0
7.8	0
7.8	0
7.8	0
7.8	0
7.8	0
7.8	0
7.8	0
7.8	0
7.8	0
7.8	0
7.8	0
7.8	0
7.8	0
7.8	0
7.8	0
7.8	0
7.8	0
7.8	0
7.8	0
7.8	0
7.8	0
7.8	0
7.8	0
7.8	0
7.8	0
7.8	0
7.8	0
7.8	0
7.8	0
7.8	0
7.8	0
7.8	0
7.8	0
7.8	0
7.8	0
7.8	0
7.8	0
7.8	0
7.8	0
7.8	0
7.8	0
7.8	0
7.8	0
7.8	0
7.8	0
7.8	0
7.8	0
7.8	0
7.8	0
7.8	0
7.8	0
7.8	0
7.8	0
7.8	0
7.8	0
7.8	0
7.8	0
7.8	0
7.8	0
7.8	0
7.8	0
7.8	0
7.8	0
7.8	0
7.8	0
7.8	0
7.8	0
7.8	0
7.8	0
7.8	0
7.8	0
7.8	0
7.8	0
7.8	0
7.8	0
7.8	0
7.8	0
7.8	0
7.8	0
7.8	0
7.8	0
7.8	0
7.8	0
7.8	0
7.8	0
7.8	0
7.8	0
7.8	0
7.8	0
7.8	0
7.8	0
7.8	0
7.8	0
7.8	0
7.8	0
7.8	0
7.8	0
7.8	0
7.8	0
7.8	0
7.8	0
7.8	0
7.8	0
7.8	0
7.8	0
7.8	0
7.8	0
7.8	0
7.8	0
7.8	0
7.8	0
7.8	0
7.8	0
7.8	0
7.8	0
7.8	0
7.8	0
7.8	0
7.8	0
7.8	0
7.8	0
7.8	0
7.8	0
7.8	0
7.8	0
7.8	0
7.8	0
7.8	0
7.8	0
7.8	0
7.8	0
7.8	0
7.8	0
7.8	0
7.8	0
7.8	0
7.8	0
7.8	0
7.8	0
7.8	0
7.8	0
7.8	0
7.8	0
7.8	0
7.8	0
7.8	0
7.8	0
7.8	0
7.8	0
7.8	0
7.8	0
7.8	0
7.8	0
7.8	0
7.8	0
7.8	0
7.8	0
7.8	0
7.8	0
7.8	0
7.8	0
7.8	0
7.8	0
7.8	0
7.8	0
7.8	0
7.8	0
7.8	0
7.8	0
7.8	0
7.8	0
7.8	0
7.8	0
7.8	0
7.8	0
7.8	0
7.8	0
7.8	0
7.8	0
7.8	0
7.8	0
7.8	0
7.8	0
7.8	0
7.8	0
7.8	0
7.8	0
7.8	0
7.8	0
7.8	0
7.8	0
7.8	0
7.8	0
7.8	0
7.8	0
7.8	0
7.8	0
7.8	0
7.8	0
7.8	0
7.8	0
7.8	0
7.8	0
7.8	0
7.8	0
7.8	0
7.8	0
7.8	0
7.8	0
7.8	0
7.8	0
7.8	0
7.8	0
7.8	0
7.8	0
7.8	0
7.8	0
7.8	0
7.8	0
7.8	0
7.8	0
7.8	0
7.8	0
7.8	0
7.8	0
7.8	0
7.8	0
7.8	0
7.8	0
7.8	0
7.8	0
7.8	0
7.8	0
7.8	0
7.8	0
7.8	0
7.8	0
7.8	0
7.8	0
7.8	0
7.8	0
7.8	0
7.8	0
7.8	0
7.8	0
7.8	0
7.8	0
7.8	0
7.8	0
7.8	0
7.8	0
7.8	0
7.8	0
7.8	0
7.8	0
7.8	0
7.8	0
7.8	0
7.8	0
7.8	0
7.8	0
7.8	0
7.8	0
7.8	0
7.8	0
7.8	0
7.8	0
7.8	0
7.8	0
7.8	0
7.8	0
7.8	0
7.8	0
7.8	0
7.8	0
7.8	0
7.8	0
7.8	0
7.8	0
7.8	0
7.8	0
7.8	0
7.8	0
7.8	0
7.8	0
7.8	0
7.8	0
7.8	0
7.8	0
7.8	0
7.8	0
7.8	0
7.8	0
7.8	0
7.8	0
7.8	0
7.8	0
7.8	0
7.8	0
7.8	0
7.8	0
7.8	0
7.8	0
7.8	0
7.8	0
7.8	0
7.8	0
7.8	0
7.8	0
7.8	0
7.8	0
7.8	0
7.8	0
7.8	0
7.8	0
7.8	0
7.8	0
7.8	0
7.8	0
7.8	0
7.8	0
7.8	0
7.8	0
7.8	0
7.8	0
7.8	0
7.8	0
7.8	0
7.8	0
7.8	0
7.8	0
7.8	0
7.8	0
7.8	0
7.8	0
7.8	0
7.8	0
7.8	0
7.8	0
7.8	0
7.8	0
7.8	0
7.8	0
7.8	0
7.8	0
7.8	0
7.8	0
7.8	0
7.8	0
7.8	0
7.8	0
7.8	0
7.8	0
7.8	0
7.8	0
7.8	0
7.8	0
7.8	0
7.8	0
7.8	0
7.8	0
7.8	0
7.8	0
7.8	0
7.8	0
7.8	0
7.8	0
7.8	0
7.8	0
7.8	0
7.8	0
7.8	0
7.8	0
7.8	0
7.8	0
7.8	0
7.8	0
7.8	0
7.8	0
7.8	0
7.8	0
7.8	0
7.8	0
7.8	0
7.8	0
7.8	0
7.8	0
7.8	0
7.8	0
7.8	0
7.8	0
7.8	0
7.8	0
7.8	0
7.8	0
7.8	0
7.8	0
7.8	0
7.8	0
7.8	0
7.8	0
7.8	0
7.8	0
7.8	0
7.8	0
7.8	0
7.8	0
7.8	0
7.8	0
7.8	0
7.8	0
7.8	0
7.8	0
7.8	0
7.8	0
7.8	0
7.8	0
7.8	0
7.8	0
7.8	0
7.8	0
7.8	0
7.8	0
7.8	0
7.8	0
7.8	0
7.8	0
7.8	0
7.8	0
7.8	0
7.8	0
7.8	0
7.8	0
7.8	0
7.8	0
7.8	0
7.8	0
7.8	0
7.8	0
7.8	0
7.8	0
7.8	0
7.8	0
7.8	0
7.8	0
7.8	0
7.8	0
7.8	0
7.8	0
7.8	0
7.8	0
7.8	0
7.8	0
7.8	0
7.8	0
7.8	0
7.8	0
7.8	0
7.8	0
7.8	0
7.8	0
7.8	0
7.8	0
7.8	0
7.8	0
7.8	0.3
7.8	0.3
7.8	0.3
7.8	0.6
7.8	1.2
7.8	1.5
7.8	1.8
8.1	2.6
8.4	3.5
8.6	4.3
9.2	5.5
9.8	6.6
10.4	8.1
10.7	9.2
10.9	10.3
10.9	10.9
10.9	11.8
10.9	12.1
10.4	12.1
8.9	12.1
6.6	11.5
4.6	10.1
5.9	8.1
14.7	5.5
23.3	3.5
30.8	1.8
36.2	0
40.5	2.2
45.1	4.4
51.7	6.4
58.6	7.3
64.3	5.9
66.9	4.4
67.7	3.6
67.1	3.9
65.7	4.4
62.9	5
59.1	5.6
54.5	5.6
48.8	5.6
41.9	5.3
33.6	4.7
24.5	3.3
24.5	3.3
10.7	0.3
4.1	0.3
6.1	9.5
8.9	12.9
19	22.7
19.5	40.1
17.5	42.1
15.2	45
15.8	48.4
17	53.3
17.2	55.3
17.2	59
17.2	60.5
17.2	60.5
17.2	60.5
17.2	58.8
17.2	56.2
17.2	52.7
17.2	49.3
17.8	45.3
18.1	41.3
17.2	35.8
15.5	29.5
13.2	22.4
10.7	14.6
7.2	8.1
2.3	1.8
5.9	3.6
15.9	6.4
30.2	6.4
34.5	6.4
41.7	6.2
46.5	6.2
50.2	6.2
53.7	6.2
56.6	5.6
58.3	4.4
58.3	3.9
57.7	3
54.5	2.7
51.4	2.7
47.7	3
43.4	3.9
37.9	5
29.9	5
20.2	4.2
9.6	3
0.6	1.3
15.2	4.9
18.4	8.3
23.3	17.8
23.5	29
20.7	39.6
17.2	48.2
14.9	54.5
14.7	57.9
14.7	59.6
14.7	61.3
14.9	63
15.2	63.6
15.8	63
16.7	61.6
18.1	59
19.5	56.7
20.7	52.7
20.1	47.6
19.5	41.3
18.4	33.8
16.4	25.8
12.7	16.6
6.9	8.9
0.4	1.2
10.4	3.9
21.3	5.9
31.3	5.3
40.2	4.4
46.5	4.4
50.5	4.4
53.7	4.4
57.1	4.4
59.4	4.4
59.4	4.4
58.8	4.4
57.1	4.7
54.8	5.3
51.4	6.7
47.1	9.3
41.4	11
34.5	10.7
25.6	10.7
15.9	10.5
5.9	9
3.8	5.9
12.4	0.1
18.4	8.1
21	17.8
19.5	34.1
18.7	38.7
17.8	46.4
17.8	51.6
17.8	53.6
17.8	57.3
17.8	61.6
17.8	64.5
18.7	65.6
19	65.1
19.2	63.9
20.1	60.8
21.2	55.6
22.7	51.9
23	47.3
22.7	44.4
20.4	33.3
18.1	24.1
15.2	15.2
10.1	6.3
2.6	1.3
7	6.7
18.5	8.7
33.9	7
38.2	6.2
46.2	5.6
50.2	5.6
53.4	5.9
56.8	6.2
59.4	6.2
59.4	6.2
58.3	6.2
56.3	6.2
53.1	7
46	9
43.7	9.9
37.6	11
28.8	10.2
19.3	9.3
8.4	7.6
2.3	4.7
12.9	0.3
20.7	7.2
25.3	16.1
25.5	27
23.5	37.3
20.7	46.1
18.4	52.2
18.1	55.9
18.1	58.5
18.4	61.6
19	64.8
19.2	66.5
19.8	66.2
20.4	64.8
21.5	35.8
19.8	27.2
17	18.1
8.1	4.3
0.7	2.7
5.9	4.7
17.3	7
28.8	6.4
38.2	5
45.7	3.9
50.8	3.6
54.3	3.6
57.1	3.9
58.6	3.9
58.3	3.9
56.8	4.2
54.5	4.7
51.4	5.9
46.8	7.3
41.7	9.3
35.1	9.6
26.2	9
16.7	8.2
6.4	6.7
3.8	3.6
12.9	1.8
19	9.5
22.4	18.7
22.4	28.7
21	38.4
19.5	46.7
19.2	52.7
19.2	56.5
19.2	59.3
19.2	62.5
19.2	65.3
19.5	66.2
19.8	65.9
21	64.8
22.1	62.8
23.5	59.9
23.5	53.9
23.3	51.3
22.1	44.7
20.4	36.7
18.4	28.1
15.2	18.7
9.5	8.3
1.5	0.7
7.9	7
18.7	9.9
29.6	8.5
39.4	5
47.1	2.7
52.3	2.7
55.1	3
56.8	3.9
56.8	3.9
56.6	5.3
55.4	6.2
53.4	7
50.5	8.2
47.7	9.9
45.7	11
37.9	11.9
30.8	11.9
22.5	11.9
13.3	11
3.3	9.6
5.8	2.2
12.7	6.1
16.4	15.8
16.7	26.7
15.5	37
13.2	48.2
13.2	50.4
13.5	54.2
14.7	57
16.4	60.2
17.8	62.2
18.7	63
19	62.5
19	61
19.2	58.8
20.1	55.9
21.2	51.9
21.5	46.1
20.7	38.7
19	29.3
16.1	19.2
10.4	8.9
2.3	0.9
7.9	3.9
19	5.6
30.5	5.6
40.8	5.3
48.5	4.7
55.1	3.6
56.6	3.6
59.1	3.3
60.6	3.3
60.8	3.6
59.7	3.6
57.7	3.6
54.8	4.4
51.1	6.2
46.2	8.2
39.9	9.3
31.9	9.3
22.2	9.3
11.3	8.5
5.8	3.3
15.8	2.9
19.5	6.6
25.5	16.1
27.3	27.5
25.8	39
23	48.4
20.1	55.3
18.1	58.8
17.8	60.2
18.1	61.6
18.7	63
19.2	63.6
20.4	62.8
21.5	61.3
23	59
24.4	56.2
24.7	52.2
24.1	47
23	39.8
21.2	31.8
19	22.7
15.2	12.9
5.8	1.3
1.8	4.7
7.3	9.9
18.2	11.3
33.6	9
38.2	7.9
44.8	7
49.7	7
53.1	7
56	7
57.4	7
57.1	7
56.3	7
54	7.6
49.1	9
47.1	9.6
42.8	11.6
37.4	13
30.2	12.7
21	11.6
11	9.9
0.4	6.7
9.2	1.3
13.5	2.3
20.7	14.6
21.5	26.4
20.7	35.3
19.5	44.4
19.2	51.6
19.2	55.3
19.2	57.6
19.2	60.2
19.5	62.5
19.5	63.9
19.5	63.9
19.8	62.5
20.7	60.2
21.5	57.3
22.7	53.6
23	49
23	43
22.7	36.1
21.8	28.7
20.4	20.9
17	12.6
11.8	5.5
4.9	0.3
4.4	1.9
14.7	2.2
25.6	2.2
35.1	2.2
41.9	2.4
46.8	3
49.4	4.2
51.4	5
52.5	5
52.5	5
51.7	5
49.7	5.3
46.5	5.6
42.5	7
37.4	9
25.9	9.9
15.9	9.3
10.4	9.3
0.1	8.2
10.9	5
19	0
25	7.8
27	18.1
26.1	29.3
24.1	39.8
22.4	48.4
21.2	53.3
21	55.3
21	56.5
21	57.9
21	59.6
21	59.9
21	59.3
21.2	58.2
21.8	56.7
22.7	54.7
23.5	53.3
23.3	47.3
23.3	41.3
23.3	34.4
23.3	30.4
20.7	16.9
17	8.6
6.4	3
1.8	5.9
9.6	9.6
20.5	9.6
30.5	8.2
39.4	6.7
46	7
50	7.6
53.1	8.2
55.4	8.5
56.3	8.5
56	8.5
54.8	8.7
53.4	9.3
50.5	10.5
47.1	12.2
42.2	13.3
35.6	13
27.6	13
13	12.2
8.1	11.3
1.8	8.2
10.1	2.7
15.5	4.6
18.4	14.4
18.1	24.4
16.7	33.8
15.8	41.9
15.8	45.3
15.8	52.4
16.4	55.3
17	57.6
17.2	59.3
17.2	59.9
17.2	59.6
17.8	57.9
4.4	15
15.9	18.2
26.8	17.3
39.7	13.3
42.5	12.7
46.5	12.7
49.1	13
51.1	13.6
52.3	14.2
52.5	14.2
52	14.2
50.8	14.2
48.5	14.8
45.1	15.6
40.8	17.6
31.3	17.6
27.3	17
17.6	15.9
9.9	14.5
1.3	12.2
6.4	8.2
13.5	1.9
18.7	6.9
20.7	18.1
20.1	29
19	39
18.7	46.7
18.7	52.2
18.7	55
18.7	57
18.7	58.5
18.7	59
18.7	58.5
19	56.7
19.8	54.5
21.5	51.3
23.8	46.7
25.3	40.7
25	32.1
24.4	23.8
23	15.5
19.8	6.6
13.5	1.3
4.4	7.3
6.4	11.6
16.5	13
27.6	13
37.6	12.7
44.2	12.5
47.1	12.5
47.4	12.5
48.2	12.7
49.4	12.7
49.7	12.7
48.5	12.7
46.2	12.7
43.4	13
39.7	13.9
35.6	15.3
29.9	15
22.2	13.6
12.7	12.5
3.3	11
6.4	8.2
15.8	3
23	3.8
27.5	13.5
28.1	23.8
26.4	34.4
24.1	44.1
23	51.3
22.7	55.6
22.7	57.6
23	59
23	60.8
23.3	61.9
23.5	61.9
24.4	61
27.3	59
27.8	56.2
28.4	52.2
28.4	47
28.4	40.7
27.3	28.7
26.7	24.4
23.8	15.8
18.4	6.9
10.1	1.6
0.3	7.6
15.6	10.2
20.8	9.9
30.8	7.6
38.5	5.6
43.4	5.9
46.8	7
48.5	8.5
49.1	9.3
49.1	9.6
48.2	9.6
46.5	9.6
44.5	10.2
41.9	11.3
38.5	13.3
33.9	13.9
28.2	13.9
21.3	13.9
13.6	13.9
5.6	13.6
2.9	11.9
11.8	7
20.1	0
25.5	9.5
27	20.1
25.3	32.4
23.5	41.3
22.7	52.2
22.7	54.2
23	56.7
23.8	58.5
24.4	59.6
24.4	59.6
24.4	59
24.7	56.7
25	53.6
25.5	49.9
26.4	45
27	38.7
26.4	30.4
25.5	20.9
23.3	10.9
19.2	1.2
12.9	6.7
3.5	12.7
7.9	15.6
19.3	15
29.6	12.2
29.6	12.2
43.9	9.6
48	11.9
48.8	12.7
49.4	13.9
49.4	14.2
49.1	14.2
48	14.2
46	14.5
43.1	15.6
39.7	17
34.8	17
27.9	15.9
15.9	13.6
11.6	12.5
2.3	7
2.3	7
16.4	2.9
23.5	11.2
28.7	21.8
29.3	26.1
28.7	40.1
26.7	49.9
26.7	51.9
26.7	54.5
26.7	56.5
27.3	58.8
27.3	60.8
27.3	61.3
27.5	60.5
28.4	59.3
29.6	57.6
30.7	54.7
30.7	51
29.8	45.6
28.7	38.7
27.5	31.5
25.5	23.2
21.8	13.8
14.7	4.9
2.1	4.4
8.1	8.2
8.1	8.2
24.2	7.9
33.4	6.7
40.2	6.4
44.8	6.7
46.5	7.3
50.8	8.5
51.7	9.6
51.1	9.9
48.8	9.9
48	10.2
46	11
40.8	13.9
38.2	13.9
31.9	13.3
23.9	12.2
15.3	11
6.4	9.6
2.3	7.3
11.2	2.7
19.5	4
25.5	12.6
28.1	22.4
27.8	27.2
27.3	40.7
26.4	47.9
25.8	52.4
25.8	55.6
25.8	58.5
25.8	61
25.8	62.8
25.8	63
26.4	62.5
27.5	60.5
28.4	59
29	55.3
[truncated: 2,891 more rows]
