# Supplementary material for: Bot fit: A novel approach to assessing lower limb muscular strength
Source: PLoS One. 2026 Mar 26;21(3):e0339187. doi: 10.1371/journal.pone.0339187 (PMC13021169; doi:10.1371/journal.pone.0339187)
Supplement: S3 File — Raw joint angle data (left and right legs) collected from 25 participants across all exercise protocols. This compressed folder contains individual participant files (sub1–sub25) with time-series signals representing lower-limb motion recorded by the Bot Fit system during resistance exercise trials. (ZIP) [file pone.0339187.s003.zip › sub1/knee_up_max.csv]

AngL	AngR
8.6	20.1
8.6	20.1
8.8	20.1
8.8	20.1
9.4	20.1
9.7	20.1
9.7	20.1
9.7	20.1
9.7	20.1
9.7	20.1
9.7	20.1
9.7	20.1
9.7	20.1
9.7	20.1
9.7	20.1
9.7	20.1
9.7	20.1
9.7	20.1
9.4	20.1
9.4	20.1
9.4	20.1
9.4	20.1
9.4	20.1
9.4	20.1
9.4	20.1
9.4	19.8
9.4	19.5
9.4	19.5
9.4	19.5
9.4	19.5
9.7	19.5
10	19.2
10.6	19.2
11.1	19.2
11.4	19.2
11.4	19.2
11.4	19.2
11.4	19.2
11.4	19.2
11.4	19.2
11.4	19.2
11.4	19.5
11.4	19.8
11.4	19.8
11.4	19.8
11.4	19.8
11.4	19.8
11.4	19.8
11.4	19.8
11.4	19.8
11.4	19.8
11.4	19.8
11.4	19.5
11.4	19.5
11.4	19.5
11.4	19.5
11.4	19.5
11.4	19.5
11.4	19.5
11.4	19.2
11.1	19.2
10.9	19.2
10.6	19.2
10	19.2
9.4	19.2
9.1	19.2
8.8	19.2
8.3	19.8
8.3	20.1
8.3	20.7
8.3	21.2
8	21.2
8	21.5
7.4	21.5
6.8	21.5
6.3	21.5
5.7	21.5
5.1	21
4.6	20.1
4.3	19
3.7	17.8
3.4	16.7
3.1	15.5
2.8	14.4
2.5	13.2
2.5	12.1
2.5	10.9
2.5	9.8
2.5	8.4
2.5	7.2
2.5	6.4
2.5	5.8
2.5	5.2
2.5	4.9
2.5	4.3
2.5	4.1
2.8	3.8
3.1	3.8
3.7	3.8
3.7	3.8
3.7	3.8
3.7	3.8
2.6	11.1
2.9	11.6
3.5	11.6
4.3	11.6
5.7	11.6
7.2	11.6
8.6	11.6
10.3	11.6
11.8	11.6
12.9	11.6
13.8	11.6
14.1	11.6
14.3	11.4
14.3	11.4
14.3	11.4
14.3	11.4
14.3	11.4
14.3	11.4
14.6	11.4
15.2	11.4
15.5	11.4
15.8	11.4
16.1	11.6
16.1	11.6
16.1	11.9
16.1	12.2
16.1	12.5
16.1	12.8
16.1	12.8
16.1	13.1
16.1	13.1
16.1	13.4
16.1	13.7
16.1	13.7
16.1	13.7
16.1	13.7
16.1	13.7
16.1	13.7
16.1	13.7
16.1	13.7
16.1	13.7
16.1	13.7
16.1	13.7
16.1	13.7
16.1	13.7
16.1	13.7
16.1	13.7
16.1	13.7
16.1	13.7
16.1	13.7
16.1	13.7
16.1	13.7
16.1	13.7
16.1	13.7
16.1	13.7
16.1	13.7
16.1	13.7
16.1	13.7
16.1	13.7
16.1	13.7
16.1	13.7
16.1	13.7
16.1	13.7
16.1	13.7
16.1	13.7
16.1	13.7
16.1	13.7
16.1	13.7
16.1	13.7
16.1	13.7
16.1	13.7
16.1	13.7
16.1	13.7
16.1	13.7
16.1	13.7
16.1	13.7
16.1	13.7
16.1	13.7
16.1	13.7
16.1	13.7
16.1	13.7
16.1	13.7
16.1	13.7
16.1	13.7
16.1	13.7
16.1	13.7
16.1	13.7
16.1	13.7
16.1	13.7
15.8	13.7
15.8	13.7
15.8	13.7
15.8	13.7
15.8	13.7
15.8	13.7
15.8	13.7
15.8	13.7
15.8	13.7
15.8	13.7
15.8	13.7
15.8	13.7
15.8	13.7
15.8	13.7
15.8	13.7
15.8	13.7
15.8	13.7
15.8	13.7
15.8	13.7
15.8	13.7
15.8	13.7
15.8	13.7
15.8	13.7
15.8	13.7
15.8	13.7
15.8	13.7
15.8	13.7
15.8	13.7
15.8	13.7
15.8	13.7
15.8	13.7
15.8	13.7
15.8	13.7
15.8	13.7
15.8	13.7
15.8	13.7
15.8	13.7
15.8	13.7
15.8	13.7
15.8	13.7
15.8	13.7
15.8	13.7
15.8	13.7
15.8	13.7
15.8	13.7
15.8	13.7
15.8	13.7
15.8	13.7
15.8	13.7
15.8	13.7
15.8	13.7
15.8	13.7
15.8	13.7
15.8	13.7
15.8	13.7
15.8	13.7
15.8	13.7
15.8	13.7
15.8	13.7
15.8	13.7
15.8	13.7
15.8	13.7
15.8	13.7
15.8	13.7
15.8	13.7
15.8	13.7
15.8	13.7
15.8	13.7
15.8	13.7
15.8	13.7
15.8	13.7
15.8	13.7
15.8	13.7
15.8	13.7
15.8	13.7
15.8	13.7
15.8	13.7
15.8	13.7
15.8	13.7
15.8	13.7
15.8	13.7
15.8	13.7
15.8	13.7
15.8	13.7
15.8	13.7
15.8	13.7
15.8	13.7
15.8	13.7
15.8	13.7
15.8	13.7
15.8	13.7
15.8	13.7
15.8	13.7
15.8	13.7
15.8	13.7
15.8	13.7
15.8	13.7
15.8	13.7
15.8	13.7
15.8	13.7
15.8	13.7
15.8	13.7
15.8	13.7
15.8	13.7
15.8	13.7
15.8	13.7
15.8	13.7
15.8	13.7
15.8	13.7
15.8	13.7
15.8	13.7
15.8	13.7
15.8	13.7
15.8	13.7
15.8	13.7
15.8	13.7
15.8	13.7
15.8	13.7
15.8	13.7
15.8	13.7
15.8	13.7
15.8	13.7
15.8	13.7
15.8	13.7
15.8	13.7
15.8	13.7
15.8	13.7
15.8	13.7
15.8	13.7
15.8	13.7
15.8	13.7
15.8	13.7
15.8	13.7
15.8	13.7
15.8	13.7
15.8	13.7
15.8	13.7
15.8	13.7
15.8	13.7
15.8	13.7
15.8	13.7
15.8	13.7
15.8	13.7
15.8	13.7
15.8	13.7
15.8	13.7
15.8	13.7
15.8	13.7
15.8	13.7
15.8	13.7
15.8	13.7
15.8	13.7
16.1	13.7
16.1	13.7
16.1	13.4
16.1	13.4
16.1	13.4
16.1	13.4
15.8	13.4
15.8	13.4
15.2	13.4
14.9	13.4
13.2	13.4
11.2	13.4
8.9	13.4
6.3	13.4
2	13.4
0.9	13.4
1.3	13.1
3	13.1
4.2	13.1
4.2	13.1
3.9	13.1
3.6	13.1
3.3	13.1
2.2	12.8
1.3	12.5
0.7	12.2
0.2	12.2
0	12.2
0.6	12.2
1.7	11.6
1.7	11.4
2	10.2
2	9.9
2	9.4
2	9.1
2	8.8
1.7	8.5
1.5	8.5
1.2	8.5
0.9	8.5
0.3	8.2
0.3	7.9
0	7.4
0.5	6.8
1	6.2
1	6.2
1.3	6.2
1.3	4.2
1.6	3.9
1.6	3.6
1.9	3.1
2.2	2.5
2.5	1.6
3	1.1
3.3	0.5
3.6	0
3.9	0.3
4.2	0.6
4.2	0.9
4.2	1.1
4.5	1.1
4.5	1.1
4.7	1.1
5	1.1
5	1.1
5.3	1.1
5.3	1.1
5.6	1.4
5.6	1.7
5.6	2
5.6	2
5.9	2
5.9	2
5.9	2
5.9	2
5.9	2.3
5.9	2.9
5.9	2.9
5.9	2.9
5.9	2.9
5.9	2.9
5.9	2.9
5.9	2.9
5.6	2.9
5.6	2.9
5.6	2.6
5.6	2.3
5.6	2
5.3	1.7
4.7	1.4
4.2	0.9
3.6	0.3
3	0.2
2.5	0.8
1.9	1.1
1.6	1.3
1	1.6
0.7	1.9
0.5	1.9
0.2	2.5
0.2	3.3
0.2	3.6
0	5.1
0.6	5.6
1.2	6.2
1.5	7.6
1.5	8.2
1.2	9.1
1.2	10.2
1.2	11.6
1.2	13.1
0.9	14.5
0.6	15.7
0	16.8
0.5	17.4
0.7	17.1
1.3	16.5
1.3	15.9
1.3	15.4
1.3	15.1
1.3	15.1
1.3	15.1
1.3	15.1
1.3	15.1
1.3	15.1
1	15.1
1	14.5
0.5	13.9
0.2	13.7
0	13.1
0.6	12.5
0.9	12.2
1.2	11.9
1.5	11.6
1.7	11.1
1.7	11.1
1.7	10.5
1.7	8.5
1.7	8.5
1.7	7.9
1.5	6.5
1.2	5.9
0.9	5.1
0.2	4.2
1	3.3
1.6	2.8
2.5	2.2
3.3	1.6
3.3	1.6
3.9	1.3
4.2	1.1
4.5	0.8
4.5	0.8
4.5	0.5
4.5	0.5
4.5	0.2
4.5	0
4.5	0
4.5	0
4.2	0
3.9	0
3.9	0
3.6	0
3.6	0
3.6	0
3.6	0
3.6	0
3.6	0
3.6	0
3.6	0
3.6	0
3.6	0
3.6	0
3.6	0
3.3	0
2.7	0
2.5	0
1.9	0
1.3	0.3
0.7	0.6
0.3	1.4
0.6	1.7
1.2	2.6
1.5	3.1
2	4
3.2	6
3.5	6.6
4.6	8.6
6	10.9
7.2	13.2
9.2	16.6
9.5	17.5
10	19.2
10.3	20.6
10.3	21.8
10.6	22.6
10.9	22.9
11.2	22.9
11.5	22
11.8	21.2
12.1	19.5
12.3	16.9
12.3	14
12.3	10.6
12.3	7.2
12.1	2.9
11.2	1.9
10	6.8
8.9	10.8
7.5	13.7
5.7	15.4
3.2	16.5
0.5	17.4
4.7	18
9	18.5
15.6	19.1
17.6	19.1
20.8	19.4
22.5	19.7
23.4	20.2
23.4	20.5
23.4	20.8
23.1	20.8
22.8	20.5
21.9	20
21.1	19.1
19.6	18.2
17.9	17.7
15.6	17.1
11.6	16.8
8.2	16.5
6.8	16.2
2.7	15.9
0.6	15.9
5.5	15.4
8.6	14.8
12.3	13.9
16.6	12.8
17.5	12.2
18.9	11.1
19.8	9.6
19.8	8.2
17.8	3.4
18.1	7.4
18.6	12
19.2	17.2
19.5	22.3
19.2	6.8
18.6	5.3
18.1	3.9
17.5	1.9
17.5	0.3
20.4	26.6
20.9	28.3
21.8	28.6
22.9	28.6
24.4	28.6
25.5	29.2
26.7	30.1
26.7	30.6
26.7	31.2
26.7	31.5
26.7	31.5
26.7	30.6
26.1	28.9
25.5	26.1
25.2	24.9
24.9	24.1
24.4	22.6
23.8	20
23.5	17.2
23.5	14
23.5	9.2
23.5	7.7
23.5	4.9
23.5	2.6
23.5	1.1
23.5	0.9
22.9	0.9
21.5	0.9
19.5	0.9
17.2	0.6
14.9	0.6
12.6	0
10	1.1
7.2	2.8
4	4.5
0.6	5.6
2.7	6.8
6.2	7.4
9.3	7.4
11.6	7.4
13.6	7.4
13.9	7.4
14.5	7.4
15.1	7.4
15.6	7.4
15.9	7.4
16.2	7.4
16.2	7.4
16.2	7.4
16.2	7.4
16.2	7.4
15.9	7.4
14.8	7.4
13.1	7.4
10.8	7.4
8.5	7.4
5.9	7.4
3.3	7.4
0.7	7.4
2	7.4
5.5	7.4
8.9	7.4
12.1	7.4
14.1	7.1
17.2	6.8
20.4	5.9
22.6	4.5
22.9	3.1
22.9	0
22.9	2.3
22.9	3.4
22.9	5.1
22.9	6.9
22.9	8.6
22.9	10.9
22.9	13.7
22.9	16.6
22.9	18.9
22.9	20.3
22.9	21.2
22.9	21.2
22.9	21.2
22.9	21.2
22.9	21.2
22.9	21.2
22.9	20.9
22.9	20.9
22.9	20.6
22.9	19.5
22.6	18
22.6	16
22.4	13.5
22.4	12.3
22.4	11.4
22.4	10.3
22.4	8.9
22.4	7.4
22.1	6.3
22.1	5.7
21.8	5.4
20.9	5.1
19.5	4.6
18.1	3.4
16.3	1.1
15.8	0.6
14.3	0.8
12.6	2.2
10.9	3.1
8.9	3.3
6.3	3.6
4	3.6
1.5	3.6
0.2	3.6
1.6	3.6
1.6	3.6
1.6	3.6
1.6	3.6
1.3	3.6
0.5	3.6
0.9	3.6
3.2	3.6
5.5	3.6
7.8	3.6
10.6	3.6
13.8	3.6
16.6	3.6
18.6	3.6
20.4	3.6
21.8	3.6
22.4	3.6
22.4	3.1
22.4	2.5
22.4	2.5
22.4	2.5
22.4	2.5
22.4	2.5
22.4	2.5
22.4	2.5
22.4	2.5
22.4	2.5
22.4	2.2
22.4	1.6
22.4	1.6
22.4	1.6
22.4	1.6
22.4	1.6
22.4	1.6
22.4	1.6
22.4	1.6
22.4	1.6
22.4	1.6
22.4	1.6
22.4	1.6
22.4	1.6
22.4	1.6
22.4	1.6
22.4	1.6
22.4	1.6
22.4	1.6
22.4	1.6
22.4	1.6
22.4	1.6
22.4	1.6
22.4	1.6
22.4	1.6
22.4	1.6
22.4	1.6
22.4	1.6
22.4	1.6
22.4	1.6
22.4	1.6
22.4	1.6
22.4	1.6
22.4	1.6
22.4	1.6
22.4	1.6
22.4	1.6
22.4	1.6
22.4	1.6
22.4	1.6
22.4	1.6
22.4	1.6
22.4	1.9
22.4	1.9
22.4	1.9
22.4	1.9
22.4	1.9
22.4	1.9
22.4	1.9
22.4	1.9
22.4	1.9
22.4	1.9
22.4	1.9
22.1	1.9
21.5	1.9
20.6	1.9
20.1	1.9
19.8	1.9
19.5	1.9
19.5	1.9
19.2	1.9
18.1	1.9
16.6	2.2
15.2	2.2
13.2	2.2
10.9	2.2
8.3	2.2
5.7	2.2
4.3	2.2
2	2.2
1.2	2.2
0.9	2.2
0.9	2.2
0.9	2.2
0.9	2.2
0.9	2.2
0.9	2.2
0.9	2.2
2.3	2.2
3.2	2.2
5.2	2.2
7.2	2.2
9.5	2.2
11.8	1.9
13.8	1.3
15.5	0.5
16.3	1.1
16.9	3.7
17.2	6.9
17.5	10.3
17.5	13.7
17.8	17.5
18.4	21.2
19.5	26.1
19.8	27.2
20.9	29.5
21.5	31.2
22.4	32.9
22.9	34.6
23.5	37.2
23.5	38.1
23.5	39.5
23.5	40.7
23.5	41.8
23.5	42.4
23.5	42.4
23.5	42.4
23.5	42.4
23.5	42.4
23.5	42.1
23.5	40.4
23.5	38.7
23.5	36.7
23.5	34.1
23.5	31.8
23.5	28.6
23.5	25.5
23.5	23.5
23.2	17.5
22.9	12.9
22.1	8.9
21.2	4.9
20.4	1.4
18.9	1.6
16.6	4.5
14.6	7.1
12.6	8.5
11.5	9.1
9.2	9.1
8	9.1
7.2	9.1
7.2	9.1
7.2	9.1
6.9	9.1
6	9.1
5.5	9.1
4	9.1
2.3	9.1
1.9	9.1
3.6	9.1
7.3	9.1
11	9.1
14.2	9.1
16.8	9.1
19.1	9.1
21.1	9.4
22.5	9.9
23.4	10.2
24.2	10.5
24.8	10.8
25.1	11.1
25.4	11.4
25.4	11.6
25.1	11.6
24.2	11.6
23.1	11.6
21.6	11.6
19.9	11.6
19.1	11.6
17.1	11.6
14.2	11.6
10.5	11.6
6.5	11.6
2.7	11.6
1.2	11.6
4.9	11.9
8	12.2
10.6	12.8
13.2	12.8
15.2	12.5
16.6	11.9
17.5	11.6
17.8	10.8
17.8	10.2
17.2	9.6
16.6	9.1
16.3	9.1
15.2	8.8
14.6	8.5
14.3	8.5
14.3	8.5
14.3	8.5
14.3	8.5
14.6	8.5
15.2	8.5
16.1	8.5
16.3	8.5
16.6	8.5
16.6	8.5
16.6	8.5
16.6	8.5
16.6	8.5
16.6	8.5
16.6	8.5
16.6	8.5
16.6	8.5
16.6	8.5
16.6	8.5
16.6	8.5
16.6	8.5
16.6	8.5
16.6	8.8
16.6	8.8
16.6	9.1
16.6	9.1
16.6	9.4
16.6	9.6
16.6	9.9
16.6	10.2
16.6	10.5
16.6	10.5
16.6	10.5
16.6	10.5
16.6	10.5
16.6	10.5
16.6	10.5
16.6	10.5
16.6	10.5
16.6	10.5
16.6	10.5
16.6	10.5
16.6	10.5
16.6	10.5
16.6	10.5
16.6	10.5
16.6	10.5
16.6	10.5
16.6	10.5
16.6	10.5
16.6	10.5
16.6	10.5
16.6	10.5
16.6	10.5
16.6	10.5
16.6	10.5
16.6	10.5
16.6	10.5
16.6	10.5
16.6	10.5
16.6	10.5
16.6	10.5
16.6	10.5
16.6	10.5
16.6	10.5
16.6	10.5
16.6	10.5
16.6	10.5
16.6	10.5
16.6	10.5
16.6	10.5
16.6	10.5
16.6	10.5
16.6	10.5
16.6	10.5
16.6	10.5
16.6	10.5
16.6	10.5
16.6	10.5
16.6	10.5
16.6	10.5
16.6	10.5
16.6	10.5
16.6	10.5
16.6	10.5
16.6	10.5
16.6	10.5
16.6	10.5
16.6	10.5
16.6	10.5
16.6	10.5
16.6	10.5
16.6	10.5
16.6	10.5
16.6	10.5
16.6	10.5
16.6	10.5
16.6	10.5
16.6	10.5
16.6	10.5
16.6	10.5
16.6	10.5
16.6	10.5
16.6	10.5
16.6	10.5
16.6	10.5
16.6	10.5
16.6	10.5
16.6	10.5
16.6	10.5
16.6	10.5
16.6	10.5
16.6	10.5
16.6	10.5
16.6	10.5
16.6	10.5
16.6	10.5
16.6	10.5
16.6	10.5
16.6	10.5
16.6	10.5
16.6	10.5
16.6	10.5
16.6	10.5
16.6	10.5
16.6	10.5
16.6	10.5
16.6	10.5
16.6	10.5
16.6	10.5
16.6	10.5
16.6	10.5
16.6	10.5
16.6	10.5
16.6	10.5
16.6	10.5
16.6	10.5
16.6	10.5
16.6	10.5
16.6	10.5
16.6	10.5
16.6	10.5
16.6	10.5
16.6	10.5
16.6	10.8
16.6	10.8
16.6	11.1
16.6	11.1
16.6	11.4
16.6	11.6
16.6	11.9
16.6	12.2
16.6	12.2
16.6	12.5
16.6	12.5
16.6	12.5
16.6	12.5
16.6	12.5
16.6	12.5
16.6	12.5
16.6	12.5
16.6	12.5
16.6	12.5
16.6	12.5
16.6	12.5
16.6	12.5
16.6	12.5
16.6	12.5
16.6	12.5
16.6	12.5
16.6	12.5
16.6	12.5
16.6	12.5
16.6	12.5
16.6	12.5
16.6	12.5
16.6	12.5
16.6	12.5
16.6	12.2
16.6	12.2
16.6	12.2
16.6	12.2
16.6	12.2
16.6	12.2
16.6	12.2
16.6	12.2
16.6	12.2
16.6	12.2
16.6	12.2
16.6	12.2
16.6	12.2
16.6	12.2
16.6	12.2
16.6	12.5
16.6	12.5
16.6	12.5
16.6	12.5
16.6	12.5
16.6	12.5
16.6	12.5
16.6	12.5
16.6	12.5
16.6	12.5
16.6	12.5
16.6	12.5
16.6	12.5
16.9	12.5
16.9	12.5
16.9	12.2
16.9	12.2
16.9	12.2
16.6	12.5
16.6	12.5
16.6	12.5
16.6	12.5
16.9	12.5
16.9	12.2
16.9	11.9
16.9	11.6
16.9	11.4
16.6	11.4
16.6	11.4
16.6	11.4
16.6	11.4
16.6	11.4
16.6	11.4
16.6	11.4
16.6	11.4
16.3	11.4
16.1	11.4
15.5	11.4
14.6	11.4
14.1	11.4
12.9	11.4
11.5	11.4
9.8	11.4
7.8	11.4
6	11.4
4.6	11.4
3.5	11.4
3.7	11.4
4.3	11.4
5.2	11.4
6	11.4
6.9	11.1
8	10.8
8.9	10.5
8.6	10.2
8	10.5
7.8	10.2
7.2	10.2
7.2	9.9
7.5	9.1
7.5	7.6
8.3	5.3
9.8	2.2
12.1	2.9
15.2	10.6
18.4	19.5
20.6	27.5
22.1	32.9
23.8	36.9
26.1	40.4
28.7	43.8
30.4	47.5
30.7	51.5
30.1	55.6
29.8	58.7
29.8	59.6
29.5	58.4
29.5	56.7
28.9	54.1
28.1	51
26.9	46.7
25.8	42.1
24.7	36.4
23.5	30.1
22.9	23.8
22.4	17.2
20.4	6.6
19.2	3.1
16.3	3.9
12.3	10.2
6.3	15.4
2.2	18.8
11.3	19.4
19.9	19.1
26.5	19.1
32.2	19.1
36.5	19.1
40.8	19.1
42.3	19.1
44.3	19.1
46	19.1
46.6	19.1
46.3	18
45.4	17.4
42.8	15.9
39.7	14.8
35.1	13.9
29.4	13.7
22.5	13.4
13.9	12.8
5	12.2
4	11.4
13.8	10.2
22.6	7.1
31	1.1
34.7	7.7
33.5	16.6
28.9	25.2
25.2	32.6
24.4	39.2
24.4	41.8
24.4	46.1
24.4	48.4
24.4	51.3
24.4	53
24.7	53.5
25.2	53.3
26.1	52.4
26.9	51.3
27.8	49.3
28.9	46.7
28.7	42.7
28.7	38.4
28.7	33.5
28.7	28.3
28.4	22.9
27.5	16.9
25.2	10
22.1	2.3
18.6	4.8
14.6	11.6
8	18.5
0.5	23.7
10.8	26.5
21.1	26.5
29.9	25.4
42.8	23.1
42.8	23.1
46.3	22.5
48.6	22.8
50.3	22.8
51.4	22.8
51.4	22.8
50.6	22.8
47.7	23.4
44.8	24.8
39.1	27.7
36.3	28
29.9	27.7
22.5	27.7
14.2	27.7
5.6	26.8
2.9	25.1
11.2	20.8
17.5	14.5
20.9	5.3
21.2	4.6
20.6	15.2
20.4	24.9
20.4	31.8
21.2	36.7
23.2	40.7
25.5	43.5
26.7	46.4
26.7	48.7
26.4	50.7
26.1	51.5
26.1	51.3
26.1	50.1
26.4	47
26.7	45.5
27.2	41.8
26.9	36.9
26.9	31.5
26.4	24.6
25.8	17.5
24.9	10
23.2	2.3
20.1	5.3
14.9	13.1
6.9	19.7
8.8	24
14.2	23.7
25.1	22.2
33.7	21.4
37.4	21.4
46.3	22.2
47.7	22.5
50.9	22.5
53.1	22.2
53.7	21.7
52.9	21.4
51.4	21.7
46.6	23.7
45.1	24.5
40.3	25.4
34.2	25.4
26.8	25.1
17.3	24.5
7	23.1
3.5	21.1
13.8	16.8
22.6	9.6
28.4	0.2
29.8	10.6
28.4	21.8
25.2	38.1
25.2	38.1
25.8	42.7
27.5	45.8
29.8	48.7
31.2	51
31	52.4
30.4	53
30.4	52.7
31	52.7
32.1	51.8
33	49
33	45.8
33	40.9
33	35.2
32.7	28.3
31.8	21.5
30.7	14
28.1	6.6
23.5	1.3
16.3	8.5
6.6	13.9
4.5	17.1
14.2	17.7
24.5	17.7
33.4	17.7
39.7	17.7
44	18
48.6	18.5
51.1	18.5
52.9	18.5
53.1	18.5
52.3	18.5
50.9	19.4
48.3	20.5
44.6	22.8
40	25.1
33.1	25.4
25.7	25.4
16.5	25.4
1.6	24.8
3.2	24
13.5	20.5
21.5	15.1
26.7	6.5
28.7	3.4
28.1	14.9
26.9	25.2
26.9	32.4
27.5	37.2
29.5	40.4
31.8	43
33.5	45.2
33.8	47.8
33.5	49.5
33.5	49.8
33.5	49
33.5	47.8
34.1	45.5
34.1	42.1
33.5	37.8
33.2	32.1
32.1	24.6
30.7	17.7
28.7	10
25.5	1.7
20.4	7.1
13.2	14.5
3.7	20.2
7	22.2
17.9	22.2
27.9	22.2
35.7	22.2
40.8	22.2
44.8	22.2
48.3	22.5
51.1	22.5
51.4	22.5
50.9	22.8
49.4	23.1
47.1	24
43.7	26
39.7	28.3
34.5	28.5
31.4	28.5
20.2	28.5
11.3	28
1.6	25.7
4.6	23.1
13.5	21.1
23.5	13.9
24.7	1.1
23.5	9.7
22.4	18.3
22.4	26.3
22.9	32.9
24.7	38.1
27.5	42.4
30.4	45
31.8	47
31.8	48.1
31.8	48.4
31.8	48.1
31.8	47.8
32.1	46.1
32.1	43.5
31.5	39.2
31.2	34.1
31	28.1
30.7	20.9
30.1	13.7
27.8	5.4
22.6	4.2
15.2	12.8
0.2	22
5.6	22.8
16.5	23.1
26.5	22
34.2	21.1
39.4	20.8
43.4	20.8
46.6	21.1
49.4	21.7
50	21.7
48.6	21.7
46.6	22.2
43.7	23.4
40.3	25.7
36.3	28.5
30.2	29.4
22.8	29.1
13.9	28.8
4.5	27.4
5.5	24.8
15.2	19.7
23.2	12.5
28.1	3.3
29.5	7.4
28.9	18
28.1	28.9
28.1	34.9
28.4	39.8
29.2	43.2
30.7	46.1
31.8	47.8
32.1	49.3
32.1	49.5
32.1	49.5
33.2	48.4
33.8	47.5
34.4	44.7
34.4	40.4
34.1	35.2
33.8	28.9
33.5	22
32.4	11.2
31.8	7.7
29.2	0
24.7	7.9
18.1	15.7
9.5	21.7
0.7	25.1
13.1	26
21.9	26
31.4	26
38.3	26
42.3	26
44.6	26
46.3	26
47.1	26
47.1	26
46.3	26
44.3	26.3
41.7	27.7
38.5	30
34	31.1
27.7	30.8
20.2	30.6
11.9	30
3	29.1
5.5	26.3
14.3	20.8
21.5	13.1
26.1	2.8
27.5	8.3
26.9	24.1
26.7	28.6
26.9	35.8
27.8	40.4
29.5	43
31	45
31.5	46.7
31.5	47.5
31.2	47.2
31.2	46.1
31.5	44.7
32.4	42.1
32.7	38.4
32.7	32.9
32.4	27.5
31	16
30.1	12
27.2	3.1
21.8	5.9
12.9	14.8
2.3	21.7
9	25.7
20.2	26.5
30.5	26.5
37.7	26.5
41.7	26.5
43.7	26.5
46.6	27.1
49.7	28.3
52.3	29.1
52	29.7
50.6	30.8
48.3	32.3
44.8	32.6
40.5	32.6
35.7	32.6
29.7	32.6
22.2	31.7
13.6	30.3
3.9	28
11.2	20
11.2	20
23.5	7.6
27.2	1.7
27.2	12.6
26.9	18
26.9	32.1
26.9	38.7
27.5	43
28.7	47
30.7	50.4
32.4	52.7
33	52.7
33	52.1
33	49.8
33.2	47.2
33	44.1
33	40.1
32.7	34.9
31.8	28.1
30.4	20.3
27.5	11.7
22.6	3.1
14.3	5.6
4.3	11.6
7	13.9
17.6	13.9
26.5	13.9
33.1	13.9
37.4	14.2
41.1	15.9
45.1	18
48.6	20
50.3	20.8
50.3	21.1
48.9	21.1
46.6	21.4
43.1	22.5
40.3	24.5
35.4	25.4
29.1	25.1
21.4	25.1
12.2	25.1
2.2	24.5
8.6	21.7
19.8	16.2
28.7	8.5
33.2	0
33.8	10
33.2	21.2
33	31.8
33	39.8
33	44.7
33	47.5
33.2	48.7
33.2	49
33.2	49.3
33.5	49.3
34.4	49
35.5	47.8
36.1	43
36.1	40.9
36.1	36.7
35.8	31.5
35	25.5
33.2	18.6
30.4	10.6
25.5	1.4
17.8	8.2
8.9	16.5
0.7	21.7
11.3	23.7
21.9	23.4
31.7	23.1
37.7	23.1
42.3	23.1
46.6	23.4
50	24
52	24.5
51.7	25.1
50.3	25.4
48.3	26
45.7	28
42.6	30.3
38.3	31.1
32	31.1
26.2	31.1
18.2	30.6
9	29.4
0	26.8
10	22.2
18.9	15.7
24.9	7.1
27.2	2.9
26.4	13.2
25.2	23.5
25.2	32.1
25.8	38.1
27.2	42.1
29.8	45.2
31.8	49
32.1	49.8
32.7	42.1
32.7	38.1
32.7	33.5
32.1	27.2
31.8	21.5
31.8	50.4
31.8	49.8
31.8	48.4
32.1	47
32.7	44.7
1.3	24.5
12.5	26.5
23.4	26.5
31.7	26.3
38.5	24.8
39.7	24.5
42.3	23.4
44.8	22.2
46.8	21.1
47.7	20.2
47.1	19.4
45.7	19.4
44	20.5
41.7	22.8
38.8	25.4
34.8	26.3
29.4	26.3
23.1	26.3
17.1	26.3
9.9	26.3
1.6	26.3
4.9	26.3
8.3	26.3
7.8	26.3
5.5	25.7
3.2	24
0.9	22.8
1	20.5
2.5	19.4
3	18.2
3.3	17.7
3.3	17.7
3.3	17.7
3	17.7
2.5	17.7
1.6	17.7
0.7	17.7
0.3	17.7
1.2	17.7
2	17.7
3.2	17.4
4.3	16.8
5.5	16.5
6.9	15.9
8.3	15.4
10.3	15.1
12.3	14.5
14.3	14.2
16.1	14.2
16.1	14.2
15.8	14.5
14.3	14.5
13.5	14.5
12.9	14.5
12.9	14.5
12.9	14.5
12.9	14.5
12.9	14.5
13.2	14.5
13.2	14.5
13.2	14.5
13.2	14.5
13.2	14.8
13.2	15.1
13.2	15.4
13.2	15.7
13.2	15.7
13.2	15.7
13.2	15.7
13.2	15.9
13.2	16.2
13.2	16.5
13.2	16.8
13.2	17.1
13.2	17.4
13.2	17.7
13.2	17.7
13.2	18
13.2	18.2
13.2	18.5
13.2	18.5
13.2	18.5
12.9	19.1
12.9	19.7
12.6	20
12.3	20.5
11.8	20.5
11.5	20.5
11.2	20.5
11.2	20.8
11.2	20.8
11.2	21.1
11.2	21.4
11.2	21.4
11.2	21.7
11.2	22
11.2	22.2
11.2	22.5
10.9	22.5
10.6	22.5
10	22.5
9.8	22.5
9.5	22.5
8	22.5
7.5	22.5
5.7	22.5
3.2	22.5
0.3	22.5
5.3	22.5
6.8	22.5
9.9	22.5
12.5	22.5
13.9	22.5
14.5	22.5
14.5	22.5
14.5	22.5
13.9	22.5
12.8	22.5
11.3	22.5
9.6	22.5
8.2	22.8
6.5	23.1
5.3	23.1
3.6	23.1
2.5	23.1
1.9	23.1
1.6	22.5
1.6	21.1
1.9	19.1
2.2	16.8
2.7	14.5
3	12.5
3.3	11.1
3.3	9.6
3.3	9.1
3.3	8.8
3.3	8.5
3.3	8.5
3.3	8.5
3.3	8.5
3.3	8.5
3.6	8.5
3.9	8.5
4.2	8.5
4.2	8.5
4.2	8.5
4.2	8.5
4.2	7.9
4.5	7.6
5	7.6
5.6	7.6
5.6	7.6
5.6	7.6
5.6	7.6
5.6	7.6
5.6	7.6
5.9	7.6
5.9	7.6
6.2	7.6
6.2	7.6
6.2	7.6
6.2	7.6
6.2	7.6
6.2	7.6
6.2	7.6
6.2	7.6
6.2	7.6
6.2	7.6
6.2	7.6
6.2	7.6
6.2	7.6
6.2	7.6
6.2	7.6
6.2	7.6
6.2	7.6
6.2	7.6
6.2	7.6
6.2	7.6
6.2	7.6
6.2	7.6
6.2	7.6
6.2	7.6
6.2	7.6
6.2	7.6
6.2	7.6
6.2	7.6
6.2	7.6
6.2	7.6
6.2	7.6
6.2	7.6
6.2	7.6
6.2	7.6
6.2	7.6
6.2	7.6
6.2	7.6
6.2	7.6
6.2	7.6
6.2	7.6
6.2	7.6
6.2	7.6
6.2	7.6
6.2	7.6
6.2	7.6
6.2	7.6
6.2	7.6
6.2	7.6
6.2	7.6
6.2	7.6
6.2	7.6
6.2	7.6
6.2	7.6
6.2	7.6
6.2	7.6
6.2	7.6
6.2	7.6
6.2	7.6
6.2	7.6
6.2	7.6
5.9	7.4
5	6.5
4.7	5.9
4.5	5.3
4.5	5.3
4.5	5.3
4.5	5.3
4.5	5.3
4.5	5.3
4.5	5.3
4.5	5.3
4.5	5.3
4.5	5.3
4.5	5.3
4.5	5.3
4.5	5.3
4.5	5.3
4.5	5.3
4.5	5.3
4.5	5.3
4.5	5.3
4.5	5.3
4.5	5.3
4.5	5.3
4.5	5.3
4.5	5.3
4.5	5.3
4.5	5.3
4.5	5.3
4.5	5.3
4.5	5.3
4.5	5.3
4.5	5.3
4.5	5.3
4.5	5.3
4.5	5.3
4.5	5.3
4.5	5.3
4.5	5.3
4.5	5.3
4.5	5.3
4.5	5.3
4.5	5.3
4.5	5.3
4.5	5.3
4.5	5.1
4.5	5.1
4.5	4.8
4.5	4.8
4.7	4.5
4.7	4.2
4.7	3.6
4.7	3.1
5	2.5
5	1.9
5	1.3
5	0.5
5	0
5	0.9
5	1.7
5	2.9
5	3.4
5	4
5	4.6
5	4.9
5	4.9
5	4.9
5	4.9
5	4.9
5	5.1
5	5.4
5.3	5.7
