# Supplementary material for: Bot fit: A novel approach to assessing lower limb muscular strength
Source: PLoS One. 2026 Mar 26;21(3):e0339187. doi: 10.1371/journal.pone.0339187 (PMC13021169; doi:10.1371/journal.pone.0339187)
Supplement: S3 File — Raw joint angle data (left and right legs) collected from 25 participants across all exercise protocols. This compressed folder contains individual participant files (sub1–sub25) with time-series signals representing lower-limb motion recorded by the Bot Fit system during resistance exercise trials. (ZIP) [file pone.0339187.s003.zip › sub1/knee_up_max_2.csv]

AngL	AngR
15	16.6
15	16.6
15	16.6
15	16.6
15	16.6
15	16.6
15	16.6
15	16.6
15	16.6
14.7	16.6
14.2	16.6
13.6	16.6
12.7	16.6
11.9	16.4
11	16.4
9.9	16.1
8.7	16.1
7.6	15.5
6.1	15.2
4.7	14.9
3.3	14.6
1.8	14.1
0.4	13.5
0.6	12.9
1.8	12.4
2.9	12.1
3.8	11.8
4.4	11.5
5.2	10.9
5.8	9.8
6.6	8.3
7.8	6.6
8.6	4.6
9.5	2.6
10.1	0.6
9.8	1
9.2	2.4
8.1	3.6
6.9	4.7
5.5	5.3
4.4	5.6
3.5	5.9
2.6	6.4
2.6	7.6
2.3	8.5
2.6	9.3
2.6	9.9
2.9	10.5
3.2	10.5
3.5	10.2
3.8	10.2
4.4	10.2
4.6	9.9
4.9	9.9
5.5	9
6.1	7.9
6.4	6.4
6.4	5
6.4	4.2
6.4	2.4
6.4	1.3
6.4	0.1
6.4	1.2
5.8	2.9
4.1	4.9
2.3	7.2
0.6	10.3
1	14.1
2.7	17.5
4.1	20.7
5.3	23
6.1	23.8
6.7	24.1
7.3	24.4
7.9	24.1
8.7	24.4
9.6	25
10.2	25.8
11	27
11.6	27.2
11.9	27.8
12.4	28.1
12.7	28.4
13.3	29
13.6	29.3
13.9	29.5
14.2	29.8
14.2	30.1
14.2	30.1
14.2	30.1
14.2	30.4
14.5	31
15	31.3
15.3	31.3
15.3	31.3
15.3	31.3
15.3	31.3
15.9	31.5
16.2	31.8
16.2	31.8
16.2	31.8
16.5	31.8
16.7	32.1
16.7	32.1
16.7	32.4
17	33
17.6	33
9.1	10.2
9.1	10.5
9.1	10.8
9.4	11.1
9.4	11.1
9.6	11.1
9.6	11.1
9.6	11.1
9.6	11.1
9.6	11.1
9.6	11.1
9.6	11.1
9.6	11.1
9.6	11.1
9.6	11.1
9.6	11.1
9.6	11.1
9.6	11.1
9.6	11.4
9.6	11.9
9.6	12.2
9.6	12.5
9.6	12.5
9.6	12.5
9.6	12.5
9.6	12.5
9.4	12.5
9.1	12.5
8.8	12.5
8.5	12.5
8.5	12.5
8.8	12.5
8.8	12.5
8.8	12.5
8.8	12.5
8.8	12.5
8.8	12.5
9.1	12.5
9.4	12.5
9.4	12.5
9.4	12.5
9.4	12.5
9.4	12.5
9.4	12.5
9.4	12.5
9.4	12.5
9.4	12.5
9.1	12.5
9.1	12.5
9.1	12.5
9.1	12.5
9.1	12.5
9.1	12.5
9.1	12.5
9.1	12.5
9.1	12.5
9.1	12.5
9.1	12.5
9.1	12.5
9.1	12.5
9.1	12.5
9.1	12.5
9.1	12.5
9.1	12.5
9.1	12.5
9.1	12.5
9.1	12.5
9.1	12.5
9.1	12.5
9.1	12.5
9.1	12.5
9.1	12.5
9.1	12.5
9.1	12.5
9.1	12.5
9.1	12.5
9.1	12.5
9.1	12.5
9.1	12.5
9.1	12.5
9.1	12.5
9.1	12.5
9.1	12.5
9.1	12.5
9.1	12.5
9.1	12.2
8.8	11.7
8.8	11.7
8.5	11.1
8.5	10.8
8.5	10.8
8.5	10.8
8.5	10.8
8.2	10.8
8.2	10.8
7.9	10.8
7.9	10.8
7.9	10.8
7.9	10.8
7.6	10.8
7.6	10.8
7.6	10.8
7.6	10.8
7.6	10.8
7.6	10.8
7.6	10.8
7.9	10.8
7.9	10.8
7.9	10.8
7.9	10.8
7.9	10.8
7.9	10.8
7.6	10.8
7.6	10.8
7.9	10.8
7.9	10.8
7.6	10.8
7.6	10.8
7.6	10.8
7.6	10.8
7.6	10.8
7.6	10.8
7.9	10.5
7.9	10.5
7.9	10.2
7.6	9.9
7.6	9.9
7.6	9.9
7.9	9.9
7.9	9.9
7.9	9.9
7.9	9.9
7.9	9.9
7.9	9.9
7.9	9.9
7.9	9.9
7.9	9.9
7.9	9.9
7.9	9.9
7.9	9.9
7.9	9.9
7.9	9.9
7.9	9.9
7.9	9.9
7.6	9.9
7.6	9.9
7.6	9.9
7.6	9.9
7.4	9.9
7.4	9.9
7.1	9.9
7.1	9.9
7.1	9.9
7.1	9.9
7.1	9.9
7.1	9.9
7.1	9.9
7.1	9.9
7.1	9.9
7.1	9.9
7.1	9.9
7.1	9.9
7.1	9.9
7.1	9.6
7.1	9.4
7.1	8.8
7.1	8.8
7.1	8.8
6.8	8.8
6.8	9.1
6.5	9.1
5.9	9.1
5.6	9.1
5.6	9.1
5.3	9.1
5.3	9.1
5.3	9.1
5.3	9.1
5.3	9.1
5.3	9.1
5.3	9.1
5.3	9.1
5.3	9.1
5.3	9.1
5.3	9.1
5.3	9.1
5.3	9.1
5.3	9.1
5.3	9.1
5.3	9.1
5.3	9.1
5.3	9.1
5.3	9.1
5.3	9.1
5.3	9.1
5.9	9.1
6.2	9.1
6.5	9.1
6.5	9.4
6.5	9.4
6.5	9.4
6.5	9.9
6.5	10.2
6.5	10.2
6.8	10.5
7.1	10.5
7.1	10.8
7.4	10.8
7.4	11.1
7.4	11.1
7.4	11.1
7.4	11.1
7.4	11.1
7.4	11.1
7.6	11.1
7.9	11.4
8.2	11.9
8.2	12.2
8.2	12.2
8.2	11.9
8.2	12.2
8.2	12.2
8.2	12.2
8.2	12.2
8.2	12.2
8.2	12.2
8.2	12.2
8.2	11.9
8.2	11.9
8.2	11.9
8.2	11.9
8.2	11.9
8.2	11.9
8.2	11.9
8.2	11.9
8.2	11.9
8.2	11.9
8.2	11.9
8.2	11.9
8.2	11.9
8.2	11.9
8.2	11.9
8.2	11.9
8.2	11.9
8.2	11.9
8.2	11.9
8.2	11.9
8.2	11.9
8.2	11.9
8.2	11.9
8.2	11.9
8.2	11.9
8.2	11.9
8.2	11.9
8.2	11.9
8.2	11.9
8.2	11.9
8.2	11.9
8.2	11.9
8.2	11.9
8.2	11.9
8.2	11.9
8.2	11.9
8.2	11.9
7.9	11.9
7.9	11.9
7.9	11.9
7.9	11.9
7.9	11.9
7.9	11.9
7.9	11.9
7.9	11.9
7.9	11.9
7.9	11.9
7.9	11.9
7.9	11.9
7.9	11.9
7.9	11.9
7.9	11.9
7.9	11.9
7.9	11.9
8.2	11.9
8.2	11.7
8.2	11.7
8.2	11.7
8.2	11.7
8.2	11.4
8.2	11.1
7.9	10.8
7.9	10.8
7.6	10.8
7.6	10.5
7.6	10.5
7.6	10.5
7.6	10.5
7.6	10.5
7.6	9.9
7.6	9.9
7.6	9.9
7.6	9.9
7.6	9.9
7.6	9.9
7.4	9.6
7.4	9.6
7.1	9.4
7.1	9.1
7.1	9.1
7.1	9.1
7.1	9.1
7.1	9.1
7.1	9.1
7.1	9.1
7.1	9.1
7.1	9.1
7.1	9.1
7.1	9.1
7.1	9.1
7.1	9.1
7.1	9.1
7.1	9.1
7.1	9.1
7.1	9.1
7.1	9.1
7.1	9.1
7.1	9.1
7.1	9.1
7.1	8.5
6.8	7.9
6.5	7.6
6.5	7.6
6.5	7.6
6.2	7.6
6.2	7.6
6.2	7.6
6.2	7.6
6.2	7.6
6.2	7.6
6.2	7.6
6.2	7.6
6.2	7.6
6.2	7.6
6.2	7.6
6.2	7.6
6.2	7.6
6.2	7.6
6.2	7.6
6.2	7.6
6.2	7.6
6.2	7.6
6.2	7.6
6.2	7.6
6.2	7.6
6.2	7.6
6.2	7.6
6.2	7.9
6.2	7.9
6.2	8.2
6.2	8.2
6.2	8.2
6.2	8.2
6.2	8.2
6.2	8.2
6.2	8.2
6.2	8.2
6.2	8.2
6.2	8.2
6.2	8.2
6.2	8.2
6.2	8.2
6.2	8.2
6.2	8.2
6.2	8.2
6.2	8.2
6.2	8.2
6.2	8.2
6.2	8.2
6.2	8.2
6.2	8.2
6.2	8.2
6.2	8.2
6.2	8.2
6.2	8.2
6.2	8.2
6.2	8.2
6.2	8.2
6.2	8.2
6.2	8.2
6.2	7.9
6.2	7.9
6.2	7.9
6.2	7.9
6.2	7.9
6.2	7.9
6.2	7.9
6.2	7.9
6.2	7.9
6.2	7.9
6.2	7.9
6.2	7.9
6.2	7.6
6.2	7.6
6.2	7.6
6.2	7.6
6.2	7.6
6.2	7.6
6.2	7.6
6.2	7.6
6.2	7.4
6.2	7.4
6.2	7.1
6.2	7.1
6.2	7.1
6.2	7.1
6.2	7.1
6.2	7.1
6.2	7.4
6.2	7.4
6.2	7.4
6.2	7.4
6.2	7.4
6.2	7.6
6.2	7.9
6.2	8.2
6.2	8.5
6.2	8.8
6.2	9.1
6.2	9.4
6.2	9.4
6.2	9.4
6.2	9.4
6.2	9.4
6.2	9.4
6.2	9.4
6.2	9.1
6.2	9.1
6.2	9.1
6.2	9.1
6.2	9.1
6.2	9.1
6.2	9.1
6.2	8.2
6.2	7.6
6.2	7.1
6.2	6.8
6.2	6.2
5.9	6.2
5.6	5.9
5.6	5.9
5.1	5.4
4.5	4.8
3.9	3.9
3.3	3.1
2.8	2.2
2.5	1.1
1.9	0
1.3	1.1
0.5	2.9
0.5	2.9
0.9	4.9
2.3	7.4
2.9	8.3
3.7	10
4.3	11.7
4.9	13.5
5.1	15.2
5.1	16.9
5.1	18.3
5.1	19.5
5.1	20.9
5.1	21.8
5.1	22.3
5.4	22.9
5.7	23.2
6.6	23.2
7.7	23.2
8.9	23.2
10.6	23.2
12.6	23.2
14.6	23.2
17.2	23.2
18	23.2
19.5	23.2
20.6	22.9
21.8	22.6
22.6	21.5
23.8	20.3
24.6	18.6
25.2	17.2
25.8	15.5
25.8	13.7
25.5	11.7
25.5	11.4
25.5	11.2
25.5	11.7
25.5	12.9
25.5	14.3
25.5	16
25.5	17.5
25.5	18.9
25.5	20.3
25.2	21.8
24.6	23.2
24.3	24.3
23.8	24.9
23.5	25.5
23.5	25.8
23.2	25.8
23.2	25.8
23.2	25.8
23.2	25.8
23.2	26.1
23.2	26.3
23.2	26.9
23.2	27.2
23.2	27.5
23.2	27.5
22.9	27.5
22.3	27.5
21.8	27.2
21.8	26.9
21.8	26.3
21.8	25.2
21.5	23.8
21.2	22.3
21.2	20.6
21.2	18.9
21.2	17.2
21.2	15.7
20.9	14.9
20.9	15.2
20.9	16
20.9	17.5
20.9	18.6
20.9	19.8
20.9	20.3
20.6	20.9
20.3	20.3
19.8	19.2
18.9	17.7
18	17.2
17.5	15.7
17.5	15.5
17.5	15.7
17.5	15.7
17.5	16
17.5	16.6
17.7	17.5
17.7	17.7
18.3	18.3
18.9	18.9
19.2	19.2
19.8	19.8
20.3	20.6
20.6	20.9
20.9	21.5
20.9	21.8
21.2	21.8
21.2	21.8
21.2	21.8
21.2	21.8
21.2	21.8
21.2	21.8
21.2	21.8
21.2	21.8
21.2	21.8
21.2	21.8
21.2	21.8
21.2	21.8
21.2	21.5
21.2	21.5
21.2	21.2
21.2	21.2
21.2	21.2
21.2	21.2
21.2	21.2
21.2	20.9
21.2	20.6
21.2	20.6
21.2	20.6
21.2	20.6
21.2	20.6
21.2	20.6
21.2	20.6
21.2	20.6
21.2	20.6
21.2	20.6
21.2	20.9
21.2	20.9
21.2	20.9
21.2	20.9
21.2	20.9
21.2	20.6
21.2	20.6
21.2	20.6
21.2	20.6
21.2	20.6
21.2	20.6
21.2	20.6
21.2	20.6
21.2	20.6
21.2	20.6
21.2	20.6
21.2	20.6
21.2	20.6
21.2	20.6
21.2	20.6
21.2	20.6
21.2	20.6
21.2	20.6
21.2	20.6
21.2	20.6
21.2	20.6
21.2	20.6
21.2	20.6
21.2	20.6
21.2	20.6
21.5	20.6
21.5	20.6
21.8	20.3
21.8	20.3
21.8	20.3
21.8	20.3
21.8	20
21.2	19.5
21.2	19.5
21.2	19.5
21.2	19.5
21.2	19.5
21.2	19.5
21.2	19.5
21.2	19.5
21.2	19.5
21.2	19.8
21.2	20.3
21.2	20.3
21.2	20.9
21.2	21.2
21.2	21.5
21.2	21.5
21.2	21.5
21.2	21.8
21.2	21.8
21.2	21.8
21.2	21.8
21.2	21.8
21.2	21.8
21.2	21.8
21.2	21.8
21.2	21.8
21.2	21.8
21.2	21.8
21.2	21.8
21.2	21.8
21.2	21.8
21.2	21.8
21.2	21.8
21.2	21.8
21.2	21.8
21.2	21.8
21.2	21.8
21.2	21.8
21.2	21.8
21.2	21.8
21.2	21.8
21.2	21.8
21.2	21.8
21.2	21.8
21.2	21.8
21.2	21.8
21.2	21.8
21.2	21.8
21.2	21.8
21.2	21.8
21.2	21.8
21.2	21.8
21.2	21.8
21.2	21.8
21.2	21.8
21.2	21.8
21.2	21.8
21.2	21.8
21.2	21.8
21.2	21.8
21.2	21.8
21.2	21.8
21.2	21.8
21.2	21.8
21.2	21.8
21.2	21.8
21.2	21.8
21.2	21.8
21.2	21.8
21.2	21.8
21.2	21.8
21.2	21.8
21.2	21.8
21.2	21.8
21.2	21.8
21.2	21.8
21.2	21.8
21.2	21.8
21.2	21.8
21.2	21.8
21.2	21.8
21.2	21.8
21.2	21.8
21.2	21.8
21.2	21.8
21.2	21.8
21.2	21.8
21.2	21.8
21.2	21.8
21.2	21.8
21.2	21.8
21.2	21.8
21.2	21.8
21.2	21.8
21.2	21.8
21.2	21.8
21.2	21.8
21.2	21.8
21.2	21.8
21.2	21.8
21.2	21.8
21.2	21.8
21.2	21.8
21.2	21.8
21.2	21.8
21.2	21.8
21.2	21.8
21.2	21.8
21.2	21.8
21.2	21.8
21.2	21.8
21.2	21.8
21.2	21.8
21.2	21.8
21.2	21.8
21.2	21.8
21.2	21.8
21.2	21.8
21.2	21.8
21.2	21.8
21.2	21.8
21.2	21.8
21.2	21.8
21.2	21.8
21.2	21.8
21.2	21.8
21.2	21.8
21.2	21.8
21.2	21.8
21.2	21.8
21.2	21.8
21.2	21.8
21.2	21.8
21.2	21.8
21.2	21.8
21.2	21.8
21.2	21.8
21.2	21.8
21.2	21.8
21.2	21.8
21.2	21.8
21.2	21.8
21.2	21.8
21.2	21.8
21.2	21.8
21.2	21.8
21.2	21.8
21.2	21.8
21.2	21.8
21.2	21.8
21.2	21.8
21.2	21.8
21.2	21.8
21.2	21.8
21.2	21.8
21.2	21.8
21.2	21.8
21.2	21.8
21.2	21.8
21.2	21.8
21.2	21.8
21.2	21.8
21.2	21.8
21.2	21.8
21.2	21.8
21.2	21.8
21.2	21.8
21.2	21.8
21.2	21.8
21.2	21.8
21.2	21.8
21.2	21.8
21.2	21.8
21.2	21.8
21.2	21.8
21.2	21.8
21.2	21.8
21.2	21.8
21.2	21.8
21.2	21.8
21.2	21.8
21.2	21.8
21.2	21.8
21.2	21.8
21.2	21.8
21.2	21.8
21.2	21.8
21.2	21.8
21.2	21.8
21.2	21.8
21.2	21.8
21.2	21.8
21.2	21.8
21.2	21.8
21.2	21.8
21.2	21.8
21.2	21.8
21.2	21.8
21.2	21.8
21.2	21.8
21.2	21.8
21.2	21.8
21.2	21.8
21.2	21.8
21.2	21.8
21.2	21.8
21.2	21.8
21.2	21.8
21.2	21.8
21.2	21.8
21.2	21.8
21.2	21.8
21.2	21.8
21.2	21.8
21.2	21.8
21.2	21.8
21.2	21.8
21.2	21.8
21.2	21.8
21.2	21.8
21.2	21.8
21.2	21.8
21.2	21.8
21.2	21.5
21.2	21.2
21.2	20.9
21.2	20.3
21.2	20
21.2	19.2
21.2	18.6
21.2	17.5
21.2	16.6
20.6	15.7
20.3	14.6
20.3	13.5
20.3	12.6
20.3	12
20.3	11.4
20.3	11.2
20.3	10.6
20.3	9.7
20.3	8.6
20.3	6.9
20.3	4.9
19.8	2.9
19.5	1.1
19.2	0.3
18.9	0.6
18.9	1.1
18.6	1.7
18.3	2
18	2.6
17.2	2.9
15.7	3.4
13.7	4
11.2	5.4
8	7.4
4	9.4
3.6	12
6.2	12.6
29.7	24
34.3	26.3
38.6	28.1
42.9	28.1
46.9	27.8
48.6	27.8
48.6	27.5
48	27.5
45.2	27.8
43.7	27.8
40.3	27.5
38	27.5
30.8	26.9
24.8	25.8
18	24.3
9.4	21.8
1.3	19.5
7.2	16.6
17.2	12.6
17.2	12.6
28.9	3.1
28.9	3.1
32.4	10.2
31.8	20
31.8	20
32.4	27.7
32.4	28.5
32.4	31.4
32.4	34.6
32.4	37.4
32.1	39.1
31.8	39.1
31.5	38.9
30.4	37.1
29.2	35.1
28.6	32.6
28.3	29.4
27.8	25.4
27.5	20.5
26.6	12.2
26.3	9.4
25.2	0.6
24.3	4.3
21.5	12
17.5	18.9
11.7	25.2
3.1	29.5
7.4	32.4
21.4	32.1
21.4	31.2
30.8	30.6
35.1	31.2
38.3	31.8
41.4	32.4
42.9	32.6
47.4	32.6
48.6	32.6
49.5	32.6
48.6	32.9
47.2	33.2
47.2	33.2
43.4	34.9
40	35.2
33.4	35.2
30.8	35.2
24.8	34.9
17.7	34.6
10.2	34.4
2.2	33.8
6.9	31.8
15.5	28.6
22.3	24
26.9	16.9
28.3	7.1
28.1	3.1
27.2	13.7
27.2	22.8
28.1	30.6
30.1	35.1
32.4	38.3
33.8	40.6
33.5	42.6
32.6	44.3
31.2	45.2
30.6	44.6
30.4	43.2
30.6	41.4
30.6	38.9
30.6	35.7
30.6	31.4
30.6	26.5
30.6	21.1
30.6	15.4
30.1	8.2
28.3	0.8
25.2	7.4
21.2	14.3
10.6	21.2
1.4	22.3
3.9	22.3
13.7	22.3
22.8	22.3
30.8	22.6
38	24.9
40	26.3
43.4	27.8
46.9	31.5
48.6	31.8
49.5	31.2
49.2	30.9
48	30.9
46.3	31.2
43.4	32.1
39.7	32.9
35.1	32.9
30	32.9
23.4	32.9
15.9	32.9
6.8	32.9
1.4	32.1
11.2	29.5
19.8	25.2
26.6	18.6
30.9	9.7
31.8	0
30.6	10.2
28.3	19.4
26.9	26.3
26.9	30.6
27.5	33.1
28.6	35.4
30.1	37.7
30.9	39.4
31.2	40.9
30.6	41.7
30.6	41.4
31.5	40.6
32.6	39.4
32.6	37.7
32.6	34.6
32.4	30.3
31.8	22.5
31.5	19.4
30.9	11.9
29.8	3.6
27.8	4.9
24.6	12.6
19.5	18.6
10.9	22.3
0.6	23.2
10.5	21.8
20.5	20.3
29.4	20.3
35.7	20.6
40.9	22
44.9	24
48	25.8
50.6	26.3
52.3	26.3
52.3	26.3
51.7	26.9
50.3	27.8
47.7	29.2
42.3	30.9
40.6	31.2
36	31.8
30.8	31.8
25.1	31.8
18	31.8
9.9	31.8
1.1	31.2
8.9	29.2
18.3	27.5
27.8	17.5
29.2	13.2
30.1	4
28.9	6.8
26.9	17.1
26.1	28.5
26.3	30.8
27.2	34
28.9	36
31.2	37.7
32.9	38.9
33.5	39.7
33.2	39.7
32.6	39.4
32.6	38.3
33.2	36.9
33.2	34.6
33.2	31.4
33.2	27.4
33.2	22.5
33.2	16.8
32.4	9.4
30.4	0.8
27.8	8.3
23.2	17.5
12.9	28.3
3.4	32.1
1.6	32.6
12.2	32.4
22.8	30.9
31.7	29.5
38	29.5
42.3	29.8
44.9	30.6
47.2	31.8
48.9	32.1
49.5	32.4
48.9	32.4
47.4	32.6
44.9	33.2
41.7	34.4
37.4	34.6
32.8	34.6
27.7	34.6
21.1	34.6
13.1	33.8
4.2	32.6
0.3	30.1
14	25.2
20.9	18.6
24.9	9.7
26.1	0.2
26.1	10.8
26.1	20
26.3	26.5
26.9	30.6
28.3	34
30.1	36.9
31.5	39.7
32.1	41.7
31.8	42.6
31.8	42
31.8	40
31.8	37.4
31.8	34
31.8	30.3
31.8	25.7
31.5	19.7
30.6	11.9
29.5	2.8
27.5	6.6
24.1	16.6
18.3	25.5
9.4	31.2
1.6	32.9
12.8	32.4
22.8	30.6
32.8	29.2
40.6	28.9
44.9	28.9
49.2	29.2
50	29.2
50.9	29.2
50	29.2
47.7	29.2
44.6	29.2
40.3	30.1
35.4	31.2
29.7	31.5
18.2	31.5
9.1	31.2
3.9	30.9
30.4	41.4
30.9	43.7
31.8	44.9
32.1	43.7
32.4	41.2
32.6	38.3
32.6	34.6
32.6	30.6
32.6	26
32.4	19.7
31.2	11.1
29.8	1.6
26.6	9.2
21.2	19.2
13.5	26.9
3.7	29.8
7.6	29.2
18.8	27.5
33.4	26.1
37.1	26.1
42.9	26.3
46.3	27.5
48	28.9
48.3	30.1
47.4	30.1
46.6	30.1
44	30.1
40.9	30.3
34.8	31.8
32	31.8
25.7	31.8
18	31.8
8.8	30.6
1.4	27.8
11.7	22.3
20	14.9
25.2	5.1
26.6	5.6
26.6	15.9
26.3	24.3
26.1	30
26.1	33.7
26.3	36.6
27.5	40
28.9	42.6
30.6	43.7
31.8	42.6
32.9	39.7
34.4	36.6
34.6	32.6
34.6	27.7
34.6	22.2
34.4	15.4
32.6	3.1
31.8	1.7
28.9	12
23.8	22.3
16.9	30.3
7.2	34.9
4.2	35.5
15.4	33.8
25.7	32.1
34.3	31.5
40.6	31.8
43.7	32.6
46	33.8
47.2	34.4
47.4	34.6
46.6	34.6
44.3	34.6
41.4	35.2
37.7	35.8
33.1	35.8
27.4	35.8
20.5	35.8
12.2	35.5
2.2	34.6
7.7	31.5
19.2	25.8
28.1	17.7
33.5	7.1
34.9	3.9
34.4	15.4
33.5	25.1
31.8	32.6
30.6	36.9
30.4	38.9
30.4	39.4
30.4	39.4
30.4	38.9
30.4	38
30.6	34
31.5	30.6
31.8	26
31.5	20.8
31.5	14.2
30.9	5.9
28.6	4.3
24.1	15.5
11.7	29.5
6.9	32.6
4.5	35.5
15.1	34.1
26	31.2
35.4	28.9
41.7	28.3
44.3	29.2
45.2	30.9
45.2	32.9
44.9	33.8
44	34.1
42.3	34.1
39.7	34.1
36.3	34.1
31.4	34.1
25.1	34.1
17.4	33.8
8.5	33.8
1.4	32.4
12.3	28.9
22.3	23.2
29.8	15.7
33.8	6
33.8	4.8
32.4	15.4
29.8	28
29.5	30.8
29.5	35.4
30.6	40
31.2	40.6
32.6	41.2
33.8	40
34.1	37.1
34.1	35.4
34.1	29.4
34.1	24.5
33.8	18.5
33.2	9.9
31.8	1.1
28.3	10.3
22.6	20.6
14.3	28.9
3.4	32.4
7.6	31.8
19.1	30.3
29.1	29.2
36.9	28.9
41.7	29.2
44.9	30.3
47.7	33.2
48.6	34.6
48.3	34.6
47.4	35.8
45.2	35.8
41.7	35.5
37.4	35.2
32.3	34.4
26	33.5
18.2	32.4
9.4	30.6
0.6	28.3
16	22
21.2	18.9
35.5	5.7
39.8	0.8
44.4	8.8
44.4	18.2
43	27.4
40.7	34
38.4	37.4
36.4	40.3
34.9	43.2
34.1	46
33.5	46.9
34.1	46.9
35.5	46.9
36.4	46.3
37.5	43.4
37.8	40.3
38.7	37.1
38.9	33.7
38.9	29.4
38.9	24
38.7	17.4
38.7	9.1
37.5	0.6
35.2	10
30.9	17.5
23.5	22.6
12.9	23.8
2.6	23.2
8.8	22
19.1	21.2
27.7	21.5
34.3	21.8
38.9	23.5
42.6	26.3
45.2	28.9
46.3	31.8
45.2	32.1
44.3	31.8
41.7	31.2
37.7	30.6
30.3	30.1
27.1	29.8
19.7	29.5
10.8	28.6
1.1	27.5
8.6	25.5
18.6	22
27.8	16.3
36.7	8.6
42.7	1.3
43	6.8
39.2	25.1
37.2	28.5
33.2	32.6
30.9	34.3
30.9	35.4
31.5	36.9
32.1	38.9
32.4	40.3
32.6	41.7
34.1	42.9
35.8	42.9
36.9	41.7
36.7	38.3
36.7	36.6
36.7	30.8
36.7	28.8
36.1	23.1
35.2	16.2
34.6	8.8
33.8	0.3
33.2	10
32.9	18
32.9	25.2
31.8	31.2
29.2	34.6
25.8	34.9
22.9	32.4
20.3	27.8
18.6	22
17.2	18
15.2	16.6
13.7	16.9
13.7	17.2
14.3	17.7
14.9	18.9
15.5	20
12.9	25.2
12.9	24.9
13.2	24.3
13.5	23.8
13.5	23.5
15.7	21.5
15.7	22.3
14.9	24.6
14.3	25.2
13.5	25.5
13.7	24.3
13.2	24.9
12.3	25.5
11.4	26.1
10.6	26.3
10.3	26.3
10.3	26.3
10.3	26.3
10.9	26.3
11.2	26.6
11.7	27.2
12.6	28.1
13.7	28.9
15.2	29.8
16.6	30.6
18	30.6
19.2	30.6
19.8	30.6
20.3	30.3
20.9	29.5
20.9	29.2
21.2	28.1
21.8	26.3
21.8	25.8
21.8	24.3
22	22.9
22.3	21.5
22.6	19.8
22.6	18.3
22.6	16.9
22.6	15.2
22.6	14
22.6	12
22.6	11.4
22.6	10
22.6	8.9
22.6	7.7
22.6	6.6
22.6	5.4
23.2	4.3
23.5	3.1
23.8	2.3
24.1	2
24.3	1.7
24.3	1.4
24.3	1.7
24.3	1.7
24.3	2
24.1	3.1
24.1	4.6
24.1	6
24.1	7.7
24.1	9.4
24.1	10.3
23.8	10.9
22.9	11.2
20.9	12
20.3	12.3
18.9	13.2
17.2	14.3
14.9	15.5
12.3	16.9
7.4	19.5
5.4	20
1.7	20.9
1.9	20.9
5.1	20.9
7.6	20.9
9.4	21.2
9.9	21.2
11.4	21.8
11.6	22.3
11.9	23.2
11.6	23.8
11.6	23.8
11.4	23.8
10.8	23.8
10.2	23.8
9.6	24
9.4	24.3
8.5	24.6
7.4	24.6
6.2	24.9
5.3	25.5
4.5	25.8
3.9	26.3
3.6	26.3
3.1	26.3
2.5	26.3
1.6	26.3
0.5	26.3
0	26.3
0.3	26.3
0.6	26.1
0.9	25.5
1.1	24.6
1.1	23.5
1.1	22.3
1.1	21.5
1.1	20.6
1.1	19.8
1.1	19.2
1.1	18.3
0.9	17.7
0.3	17.2
0	16.9
0.2	16.6
0.8	16.3
1.1	16
1.3	15.7
1.9	15.7
2.5	15.5
3.1	15.5
3.9	14.9
4.2	14.9
4.5	14.3
4.5	13.7
4.8	13.7
5.1	13.7
5.1	13.7
5.3	13.7
5.3	13.7
5.3	13.7
5.3	13.7
5.3	13.7
5.6	13.7
5.9	13.7
6.2	13.5
6.2	13.2
6.8	12.9
7.1	12.9
7.4	12.9
7.4	12.9
7.4	12.9
7.6	12.9
7.9	12.9
7.9	12.9
8.2	12.9
8.2	12.9
8.5	12.9
8.5	12.9
8.8	12.9
8.8	12.9
8.8	12.9
9.1	12.9
9.1	12.9
9.1	12.9
9.1	12.9
9.1	12.9
9.1	12.9
9.1	12.9
9.1	12.9
9.1	12.9
9.1	12.9
9.1	12.9
9.1	12.9
9.1	12.9
9.1	12.9
9.1	12.9
9.1	12.9
9.1	12.9
9.1	12.9
9.1	13.2
9.4	13.2
9.4	13.2
9.4	13.2
9.4	13.5
9.4	13.5
9.4	13.5
9.4	13.5
9.4	13.5
9.4	13.5
9.4	13.5
9.4	13.5
9.4	13.5
9.4	13.5
9.4	13.5
9.4	13.5
9.4	13.5
9.6	13.5
9.6	13.5
9.6	13.5
9.6	13.5
9.6	13.5
9.9	13.5
9.9	13.5
10.2	13.5
10.2	13.5
10.2	13.5
10.2	13.5
10.5	13.5
10.5	13.5
11.1	13.5
11.1	13.5
11.1	13.2
11.1	13.2
11.4	13.2
11.6	13.2
11.9	13.2
12.2	13.2
12.2	13.2
12.5	13.2
12.5	12.6
12.8	12.3
12.8	11.7
12.8	11.4
12.8	10.9
12.8	10.6
12.8	10
12.8	9.7
12.8	9.4
12.8	8.9
12.8	8.3
12.5	7.7
12.5	6.9
12.2	6
12.2	6
12.2	6
11.9	6
11.9	6
11.9	6
11.9	6
11.9	6
11.9	6
11.9	6
11.9	6
11.9	6
11.9	6
11.6	6
11.6	6
11.4	5.7
11.4	5.7
11.1	5.7
11.1	5.7
11.1	5.7
11.1	5.7
11.1	5.4
11.1	5.4
11.1	5.1
11.1	5.1
11.1	5.1
11.1	5.1
11.1	5.1
11.1	5.1
11.1	5.1
11.1	5.1
11.1	5.1
11.1	5.1
11.1	5.1
11.1	5.1
11.1	5.1
11.1	5.1
11.1	5.1
11.1	5.1
11.1	5.1
11.1	5.1
11.1	5.1
11.1	5.1
11.1	5.1
11.1	5.1
11.1	5.1
10.8	5.1
10.8	5.1
10.5	5.1
10.2	5.1
9.9	5.4
9.6	5.4
9.6	5.7
9.4	5.7
9.1	5.7
9.1	5.7
9.1	5.7
8.8	6
8.5	6.3
7.9	6.3
7.4	6.6
7.1	6.6
6.8	6.6
6.5	6.6
6.2	6.6
5.9	6.6
5.6	6.6
5.3	6.6
4.8	6.6
4.8	6.6
4.5	6.6
4.2	6.6
3.9	6.6
3.6	6.6
3.3	6.6
3.3	6.6
3.3	6.6
3.3	6.6
3.3	6.6
3.3	6.6
3.3	6.6
3.3	6.6
3.3	6.6
3.3	6.6
3.3	6.6
3.3	6.6
3.3	6.6
3.3	6.6
3.3	6.6
3.3	6.6
3.3	6.6
3.3	6.6
3.3	6.6
3.3	6.6
3.3	6.6
3.3	6.6
3.3	6.6
3.3	6.6
3.3	6.6
3.3	6.6
3.3	6.6
3.3	6.6
3.3	6.6
3.3	6.9
3.3	6.9
3.3	7.4
3.3	7.7
3.3	7.7
3.3	7.7
3.3	7.7
3.3	7.7
3.3	7.7
3.3	7.7
3.3	7.7
3.3	8
3.3	8.9
3.3	9.4
3.3	10.3
3.3	10.9
3.6	11.7
3.9	12.3
4.5	14.3
4.5	14.3
4.5	14.3
4.5	14.3
4.5	14.3
4.5	14.3
4.5	14.3
4.5	14.3
4.5	14.3
4.5	14.3
4.8	14
5.1	14
5.1	13.7
5.1	13.7
5.1	13.7
5.1	13.7
5.1	13.7
5.1	13.7
5.1	13.7
5.1	13.7
5.1	13.7
5.1	13.7
5.1	13.7
5.1	13.7
5.1	13.7
5.1	13.7
5.1	13.7
5.1	13.7
5.1	13.7
5.1	13.7
5.1	14
5.1	14
5.1	14
5.1	14
5.1	14
5.1	14
5.1	14
5.1	14
5.1	14
5.1	14
5.1	14
5.1	14
5.1	14
5.1	14
5.1	14
5.1	14
5.1	14
5.1	14
5.1	14
5.1	14
5.1	14
5.1	14
5.1	14
5.1	14
5.1	14
5.1	14
5.1	14
5.1	14
5.1	14
