# Supplementary material for: Bot fit: A novel approach to assessing lower limb muscular strength
Source: PLoS One. 2026 Mar 26;21(3):e0339187. doi: 10.1371/journal.pone.0339187 (PMC13021169; doi:10.1371/journal.pone.0339187)
Supplement: S3 File — Raw joint angle data (left and right legs) collected from 25 participants across all exercise protocols. This compressed folder contains individual participant files (sub1–sub25) with time-series signals representing lower-limb motion recorded by the Bot Fit system during resistance exercise trials. (ZIP) [file pone.0339187.s003.zip › sub1/lunge.csv]

AngL	AngR
0.8	9.9
0.8	9.9
0.8	9.9
0.8	9.9
0.8	9.9
0.8	9.9
0.8	9.9
0.5	9.9
0.2	9.9
0.2	9.9
0.2	9.9
0.2	9.9
0.2	9.9
0.2	9.9
0.2	9.9
0.2	9.9
0.2	9.9
0.2	9.9
0.2	9.9
0.2	9.9
0.2	9.9
0.2	9.9
0.2	9.9
0.2	9.9
0.2	9.9
0.2	9.9
0.2	9.9
0.2	9.9
0.2	9.9
0.2	9.9
0.2	9.9
0.2	9.9
0	9.9
0	9.9
0	9.9
0	9.9
0.3	9.9
0.3	9.9
0.3	9.9
0.3	9.9
0.3	9.9
0.5	9.9
0.8	9.9
1.1	9.9
1.1	9.9
1.1	9.9
1.4	9.9
1.4	9.9
1.4	9.9
1.4	9.9
1.4	9.9
1.4	9.9
1.4	9.9
1.4	9.9
1.4	9.9
1.4	9.9
1.4	9.9
1.1	9.9
1.1	9.9
0.8	9.9
0.5	9.9
0.3	9.9
0.3	9.6
0.3	9.3
0	8.7
0	8.1
0	7.9
0	7.6
0	7.3
0	7
0	6.7
0	6.7
0.3	6.7
0.8	6.7
1.1	6.7
1.7	6.7
2	6.7
2	6.7
2.3	6.7
2.5	6.7
2.8	6.7
3.1	6.7
3.7	6.7
4	6.7
4.3	6.7
4.5	6.7
5.1	6.7
5.4	6.7
6	6.7
6.6	6.7
7.4	6.7
8.3	6.7
9.4	7
10.3	7.3
11.1	8.4
12	10.4
13.4	13
15.4	15.6
18.9	19.3
19.7	20.5
21.4	22.5
22.6	24.2
23.4	25.6
23.7	27
23.4	28.8
17.4	20
17.4	21.5
17.1	23.2
16.8	24.3
16.8	25.5
16.8	25.8
16.8	26.6
16.8	27.5
17.1	28.3
17.7	29.2
18.6	29.8
19.1	30.6
19.4	31.2
19.4	31.5
19.4	31.5
19.4	31.5
19.1	31.5
18.8	31.5
18.6	31.5
18	31.2
17.7	30.3
17.1	29.5
16.6	28.3
16	26.9
14.5	24.6
14.3	24
13.1	22.3
12.3	20.9
11.7	19.2
11.1	17.5
10.5	15.7
9.7	14.3
8.8	12.6
6.8	10.3
6.8	10.3
4.2	7.7
2.2	6.3
0	4.6
2.2	3.1
4.8	1.7
7.4	0.8
10.3	0
12.8	0.5
16.6	1.3
17.7	1.3
19.4	1.6
19.7	1.6
19.7	1.1
19.4	0.3
19.1	2.6
18.9	5.1
18.6	8.6
18.6	9.2
18.3	9.7
18.3	9.4
18.3	9.2
18.3	8.3
18.3	7.4
18.6	6
19.1	4.6
19.7	2.6
20.6	0.8
21.2	1.3
21.7	3.6
22	5.6
22.3	7.6
22.3	9.4
22	11.1
21.7	12.8
20.9	14.5
20	16
19.4	16.5
19.1	16.8
19.1	16.8
19.1	16.8
19.1	16.8
19.1	17.1
19.1	18
19.1	18.8
19.1	19.7
19.1	20.2
18.6	20.5
18	20.8
17.1	20.5
16.3	20.5
15.4	20.5
14.3	20.5
13.4	20.5
13.1	20.5
12.6	20.5
12.6	20.5
12.6	20.5
12.6	20.5
12.6	20.5
12.8	20.5
13.1	20.5
13.7	20.5
14.3	20.5
15.1	20.5
15.4	20.5
16.3	20.5
16.9	20.5
17.4	20.5
18.3	20.5
18.6	20.5
19.1	20.2
19.7	19.7
20.6	18.5
21.2	16.8
21.4	14.5
21.7	12.2
21.4	10.8
21.4	7.6
21.4	6.8
20.6	2.5
20	1.9
19.4	2.2
19.1	2.8
19.1	4.2
18.9	5.6
18.9	7.1
18.6	7.6
18.3	9.4
18.3	10.2
18.3	10.5
18.3	10.8
18.3	10.8
18.3	10.8
18.3	11.1
18.3	11.7
18.3	12.2
18.3	12.8
18.3	13.4
18.3	13.9
18.3	14.5
18.3	14.8
18.3	14.8
18.3	14.8
18.3	14.8
18.3	14.8
18.3	15.1
18.3	15.4
18.3	15.7
18.3	15.7
18.3	15.7
18.3	15.7
18.3	15.7
18.3	15.7
18.3	15.4
18.3	15.4
18.3	15.4
18.3	15.4
18.3	15.4
18.3	15.4
18.3	15.4
18.3	15.4
18.3	15.4
18.3	15.4
18.3	15.4
18.3	15.4
18.3	15.4
18.3	15.4
18.3	15.4
18.3	15.4
18.3	15.4
18.3	15.4
18.3	15.4
18.3	15.4
18.3	15.4
18.3	15.4
18.3	15.4
18.3	15.4
18.3	15.4
18.3	15.4
18.3	15.4
18.3	15.4
18.3	15.4
18.3	15.4
18.3	15.4
18.3	15.4
18.3	15.4
18.3	15.4
18.3	15.4
18.3	15.4
18.3	15.4
18.3	15.4
18.3	15.4
18.3	15.4
18.3	15.4
18.3	15.4
18.3	15.4
18.3	15.4
18.3	15.4
18.3	15.4
18.3	15.4
18.6	15.4
18.6	15.4
18.9	15.4
19.1	15.4
19.1	15.4
19.1	15.4
19.1	15.4
19.1	15.4
19.1	15.4
19.1	15.4
19.1	15.4
19.1	15.4
19.1	15.4
19.1	15.4
19.1	15.4
19.1	15.4
19.1	15.4
19.1	15.4
19.1	15.4
19.1	15.4
19.1	15.4
19.1	15.4
19.1	15.4
19.1	15.4
19.1	15.4
19.1	15.4
19.1	15.4
19.1	15.4
19.1	15.4
19.1	15.4
19.1	15.4
19.1	15.4
19.1	15.4
19.1	15.4
19.1	15.4
19.1	15.4
19.1	15.4
19.1	15.4
19.1	15.4
19.1	15.4
19.1	15.4
19.1	15.4
19.1	15.4
19.1	15.4
19.1	15.4
19.1	15.4
19.1	15.4
19.1	15.4
19.1	15.4
19.1	15.4
19.1	15.4
19.1	15.4
19.1	15.4
19.1	15.4
19.1	15.4
19.1	15.4
19.1	15.4
19.1	15.4
19.1	15.4
19.1	15.4
19.1	15.4
19.1	15.4
19.1	15.4
19.1	15.4
19.1	15.4
19.1	15.4
19.1	15.4
19.1	15.4
19.1	15.4
19.1	15.4
19.1	15.4
19.1	15.4
19.1	15.4
19.1	15.4
19.1	15.4
19.1	15.4
19.1	15.4
19.1	15.4
19.1	15.4
19.1	15.4
19.1	15.4
19.1	15.4
19.1	15.4
19.1	15.4
19.1	15.4
19.1	15.4
19.1	15.4
19.1	15.4
19.1	15.4
19.1	15.4
19.1	15.4
19.1	15.4
19.1	15.4
19.1	15.4
19.1	15.4
19.1	15.4
19.1	15.4
19.1	15.4
19.1	15.4
19.1	15.4
19.1	15.4
19.1	15.4
19.1	15.4
19.1	15.4
19.1	15.4
19.1	15.4
19.1	15.4
19.1	15.4
19.1	15.4
19.1	15.4
19.1	15.4
19.1	15.4
19.1	15.4
19.1	15.4
19.1	15.4
19.1	15.4
19.1	15.4
19.1	15.4
19.1	15.4
19.1	15.4
19.1	15.4
19.1	15.4
19.1	15.4
19.1	15.4
19.1	15.4
19.1	15.4
19.1	15.4
19.1	15.4
19.1	15.4
19.1	15.4
19.1	15.4
19.1	15.4
19.1	15.4
19.1	15.4
19.1	15.4
19.1	15.4
19.1	15.4
19.1	15.4
19.1	15.4
19.1	15.4
19.1	15.4
19.1	15.4
19.1	15.4
19.1	15.4
19.1	15.4
19.1	15.4
19.1	15.4
19.1	15.4
19.1	15.4
19.1	15.4
19.1	15.4
19.1	15.4
19.1	15.4
19.1	15.4
19.1	15.4
19.1	15.4
19.1	15.4
19.1	15.4
19.1	15.4
19.1	15.4
19.1	15.4
19.1	15.4
19.1	15.4
19.1	15.4
19.1	15.4
19.1	15.4
19.1	15.4
19.1	15.4
19.1	15.4
19.1	15.4
19.1	15.4
19.1	15.4
19.1	15.4
19.1	15.4
19.1	15.4
19.1	15.4
19.1	15.4
19.1	15.4
19.1	15.4
19.1	15.4
19.1	15.4
19.1	15.4
19.1	15.4
19.1	15.4
19.1	15.4
19.1	15.4
19.1	15.4
19.1	15.4
19.1	15.4
19.1	15.4
19.1	15.4
19.1	15.4
19.1	15.4
19.1	15.4
19.1	15.4
19.1	15.4
19.1	15.4
19.1	15.4
19.1	15.4
19.1	15.4
19.1	15.4
19.1	15.4
19.1	15.4
19.1	15.4
19.1	15.4
19.1	15.4
19.1	15.4
19.1	15.4
19.1	15.4
19.1	15.4
19.1	15.4
19.1	15.4
19.1	15.4
19.1	15.4
19.1	15.4
19.1	15.4
19.1	15.4
19.1	15.4
19.1	15.4
19.1	15.4
19.1	15.4
19.1	15.4
19.1	15.4
19.1	15.4
19.1	15.4
19.1	15.4
19.1	15.4
19.1	15.4
19.1	15.4
19.1	15.4
19.1	15.4
19.1	15.4
19.1	15.4
19.1	15.4
19.1	15.4
19.1	15.4
19.1	15.4
19.1	15.4
19.1	15.4
19.1	15.4
19.1	15.4
19.1	15.4
19.1	15.4
19.1	15.4
19.1	15.4
19.1	15.4
19.1	15.4
19.1	15.4
19.1	15.4
19.1	15.4
19.1	15.4
19.1	15.4
19.1	15.4
19.1	15.4
19.1	15.4
19.1	15.4
19.1	15.4
19.1	15.4
19.1	15.4
19.1	15.4
19.1	15.4
19.1	15.4
19.1	15.4
19.1	15.4
19.1	15.4
19.1	15.4
19.1	15.4
19.1	15.4
19.1	15.4
19.1	15.4
19.1	15.4
19.1	15.4
19.1	15.4
19.1	15.4
19.1	15.4
19.1	15.4
19.1	15.4
19.1	15.4
19.1	15.4
19.1	15.4
19.1	15.4
19.1	15.4
19.1	15.4
19.1	15.4
19.1	15.4
19.1	15.4
19.1	15.4
19.1	15.4
19.1	15.4
19.1	15.4
19.1	15.4
19.1	15.4
19.1	15.4
19.1	15.4
19.1	15.4
19.1	15.4
19.1	15.4
19.1	15.4
19.1	15.4
18.9	15.4
18.9	15.4
18.9	15.4
18.9	15.4
18.6	15.4
18.6	15.4
18.3	15.4
18.3	15.4
18.3	15.4
18.3	15.4
18.3	15.4
18.3	15.4
18	15.4
18	15.4
17.7	15.1
17.1	14.5
16.9	13.9
16	13.4
15.4	13.1
15.1	12.8
15.1	12.5
14.6	12.2
14.3	12.2
14.3	11.4
14	11.1
13.4	10.5
13.1	9.9
12.6	9.4
12.3	8.8
12	8.5
11.4	8.2
11.1	7.9
10.8	7.6
10.3	7.6
9.7	7.6
9.4	7.6
9.4	7.6
9.1	7.4
8.8	7.1
8.6	6.5
8	6.2
8	5.6
8	5.9
8	5.9
8	5.9
8	5.9
8	5.9
8.3	5.9
8.3	5.9
8.3	5.9
8.6	5.9
9.1	5.9
9.4	6.5
10.3	7.1
11.1	7.6
12	8.2
12.6	8.8
13.4	9.1
14	9.4
14.6	9.9
15.1	10.5
15.7	11.4
16.6	12.2
16.9	12.5
17.7	13.4
17.7	13.7
18	13.9
18.3	14.2
18.6	14.5
18.9	14.8
18.9	14.8
19.4	14.8
19.4	15.1
19.4	15.7
19.7	16
19.7	16
20	16
20.3	16
20.3	16.5
20.3	16.5
20.3	16.5
20.3	16.5
20.3	16.5
20.3	16.5
20.3	16.5
20.3	16.5
20.3	16.5
20.3	16.5
20.3	16.5
20.3	16.5
20.3	16.5
20.3	16.5
20.3	16.5
20.3	16.5
20.3	16.5
20.3	16.5
20.3	16.5
20.3	16.5
20.3	16.5
20.3	16.5
20.3	16.5
20.3	16.5
20.3	16.5
20.3	16.5
20.3	16.5
20.3	16.5
20.3	16.5
20.3	16.5
20.3	16.5
20.3	16.5
20.3	16.5
20.3	16.5
20.3	16.5
20.3	16.5
20.3	16.5
20.3	16.5
20.3	16.5
20.3	16.5
20.3	16.5
20.3	16.5
20.3	16.5
20.3	16.5
20.3	16.5
20.3	16.5
20.3	16.5
20.3	16.5
20.3	16.5
20.3	16.5
20.3	16.5
20.3	16.5
20.3	16.5
20.3	16.5
20.3	16.5
20.3	16.5
20.3	16.5
20.3	16.5
20.3	16.5
20.3	16.5
20.3	16.5
20.3	16.5
20.3	16.5
20.3	16.5
20.3	16.5
20.3	16.5
20.3	16.5
20.3	16.5
20.3	16.5
20.3	16.5
20.3	16.5
20.3	16.5
20.3	16.5
20.3	16.5
20.3	16.5
20.3	16.5
20.3	16.5
20.3	16.5
20.3	16.5
20.3	16.5
20.3	16.5
20.3	16.5
20.3	16.5
20.3	16.5
20.3	16.5
20.3	16.5
20.3	16.5
20.3	16.5
20.3	16.5
20.3	16.5
20.3	16.5
20.3	16.5
20.3	16.5
20.3	16.5
20.3	16.5
20.3	16.5
20.3	16.5
20.3	16.5
20.3	16.5
20.3	16.5
20.3	16.5
20.3	16.5
20.3	16.5
20.3	16.5
20.3	16.5
20.3	16.5
20.3	16.5
20.3	16.5
20.3	16.5
20.3	16.5
20.3	16.5
20.3	16.5
20.3	16.5
20.3	16.5
20.3	16.5
20.3	16.5
20.3	16.5
20.3	16.5
20.3	16.5
20.3	16.5
20.3	16.5
20.3	16.5
20.3	16.5
20.3	16.5
20.3	16.5
20.3	16.5
20.3	16.5
20.3	16.5
20.3	16.5
20.3	16.5
20.3	16.5
20.3	16.5
20.3	16.5
20.3	16.5
20.3	16.5
20.3	16.5
20.3	16.5
20.3	16.5
20.3	16.5
20.3	16.5
20.3	16.5
20.3	16.5
20.3	16.5
20.3	16.5
20.3	16.5
20.3	16.5
20.3	16.5
20.3	16.5
20.3	16.5
20.3	16.5
20.3	16.5
20.3	16.5
20.3	16.5
20.3	16.5
20	16.5
20	16.5
20	16.5
20	16.5
20	16.5
20	16.2
20	16.2
20	16.2
20	16.2
20	16.2
20	16.2
20	16.2
20	16.2
20	16.2
20	16.2
20	16.2
20	16.2
20	16.2
20	16.2
20	16.2
20	16.2
20	16.2
20	16.2
20	16.2
19.7	16
19.7	16
19.7	15.4
19.1	15.4
19.1	15.4
19.1	15.4
19.1	15.4
19.1	15.4
19.1	15.4
19.1	15.4
19.1	15.4
19.1	15.4
19.1	15.4
19.1	15.4
19.1	15.4
19.1	15.4
19.1	15.4
19.1	15.4
19.1	15.4
19.1	15.4
19.1	15.4
19.1	15.4
19.1	15.4
19.1	15.4
19.1	15.4
19.1	15.4
19.1	15.4
19.1	15.4
19.1	15.4
19.1	15.4
19.1	15.4
19.1	15.4
19.1	15.4
19.1	15.4
19.1	15.4
19.1	15.4
19.1	15.4
19.1	15.4
19.1	15.4
19.1	15.4
19.1	15.4
19.1	15.4
19.1	15.4
19.1	15.4
19.1	15.4
19.1	15.4
19.1	15.4
19.1	15.4
19.1	15.4
19.1	15.4
19.1	15.4
19.1	15.4
19.1	15.4
19.1	15.4
19.1	15.4
19.1	15.4
19.1	15.4
19.1	15.4
19.1	15.4
19.1	15.4
19.1	15.4
19.1	15.4
19.1	15.4
19.1	15.4
19.1	15.4
19.1	15.4
19.1	15.4
19.1	15.4
19.1	15.4
19.1	15.4
19.1	15.4
18.9	15.4
18.9	15.4
18.6	15.4
18.3	15.1
18.3	14.8
18	14.2
17.7	13.7
17.1	13.4
16.9	13.1
16.9	12.8
16.3	12.2
16.3	11.9
16	11.4
15.4	11.1
15.1	10.8
14.9	10.2
14.3	9.9
14	9.7
13.4	9.7
13.1	9.4
13.1	9.4
12.8	9.4
12.6	9.4
12.3	9.1
11.7	8.5
10.8	8.5
10.3	8.2
9.4	7.9
8.8	7.6
8.3	7.6
7.4	7.6
6.5	7.6
5.7	7.6
5.7	7.6
4.8	7.6
4.8	7.6
4.5	7.6
5.1	7.6
6.3	7.9
7.1	7.9
8.3	8.2
9.1	8.5
10	8.8
10.6	8.8
10.8	8.8
10.6	8.8
10.3	8.8
9.1	8.8
8	8.8
6.5	8.8
5.1	8.8
4	8.8
2.8	7.9
2.8	7.6
3.4	6.5
3.7	5.4
3.7	3.3
2.8	0.5
1.4	2.9
0.5	6.6
2.8	10.6
4.8	13.7
7.1	14.9
9.1	14.6
11.1	13.4
13.1	11.7
15.4	9.4
18	6.6
20.6	3.4
22.6	0.3
24.3	3.1
26.3	6.8
29.7	11.7
30.9	13.4
33.2	16.2
36.6	20.2
38	21.4
41.2	22.8
42	22.8
48.6	20.2
49.8	20.5
50.6	20.8
51.5	21.7
52.4	22.5
52.6	23.4
52.9	24.3
53.5	24.8
53.8	25.1
53.8	25.4
53.8	25.4
53.8	25.4
53.8	25.4
53.8	25.4
53.5	25.4
52.9	25.4
52.4	25.4
51.8	25.7
51.2	26.3
49.2	27.1
48.1	27.4
45.5	27.4
42.9	26.5
39.8	25.7
36.3	22.3
33.2	19.4
30	16.2
26.9	13.4
24	10.2
21.4	7.6
19.1	5.4
17.1	3.6
15.1	2.2
12.5	1.6
10	1.3
7.4	1.3
5.7	1.3
4.8	1.6
4.5	2.5
4.2	3.6
3.4	4.8
2.2	5.9
0.8	6.5
1.4	7.4
2	7.4
2.2	7.4
2.2	7.4
2.2	7.1
2.2	5.6
2.2	4.2
2.2	2.5
1.4	0.2
0.5	0
4.5	0.3
6.8	0.3
11.4	0.3
16	0.5
20.3	3.6
23.7	7.9
25.7	13.4
26.9	19.4
28	25.1
30.3	29.4
33.2	31.7
36.9	32.3
40.6	32.3
43.5	32.3
44.9	32.3
45.5	32
46.9	32
48.9	32
49.8	31.7
50.1	31.1
50.6	30.6
51.2	30.3
52.1	30
52.6	30
53.5	30.3
54.1	31.4
54.6	32.6
54.6	33.7
54.6	34.6
54.6	35.1
54.6	35.1
54.6	35.1
54.4	35.1
53.2	35.1
50.9	34.3
50.3	33.7
48.6	32
46.9	29.4
44.9	26.5
42.3	23.4
39.2	20
36	16.5
32.9	12.8
29.7	9.4
26.6	6.2
23.7	3.6
20.6	1.6
17.7	0.2
13.4	0.3
13.4	0.3
9.4	0.3
6.5	0
6	0
5.1	0.5
4	1.3
2.8	1.6
1.9	3.6
1.9	7.1
1.9	10.5
1.9	12.2
1.9	13.1
1.9	13.1
1.9	13.1
1.9	13.1
1.4	12.2
0.5	9.7
0.2	3.6
0.2	1.9
0.8	2
2.2	4.6
4.5	5.7
7.4	5.7
10.5	5.7
14	5.4
18.3	4
22	1.1
27.1	6.5
28	8.2
29.7	12.5
31.7	18
33.4	23.4
35.2	27.4
37.7	30.6
40.6	32.6
43.5	34
45.5	34
46.9	34
48.6	34.6
50.1	34.6
50.9	34.6
51.2	34.6
51.5	34.6
51.5	34.6
51.5	34.6
51.8	34.6
52.4	34.9
52.6	35.7
52.6	36.3
52.6	37.1
52.6	37.1
52.6	37.4
52.6	37.4
51.8	37.1
49.8	36.9
48.1	36
46.3	34.9
44.6	32.8
42.6	30.3
39.8	27.7
36.9	25.1
33.7	22.3
30.3	19.1
26.6	15.4
23.4	11.9
20	8.5
16.6	5.6
11.4	2.5
10.3	2.2
7.4	1.6
4.8	1.3
2.8	1.3
1.4	1.3
0.5	1.3
0	1.3
0.2	1.3
1.1	1.9
1.7	4.5
2.2	7.6
3.1	9.7
4	10.5
4.3	10.5
4.3	10.5
4.3	10.5
4.3	10.5
4.3	10.2
4.3	9.4
4	8.8
3.4	6.8
1.1	5.4
2.2	4.2
6.8	3.3
11.4	3.1
15.7	3.3
20	4.8
24.9	8.2
28.9	12.5
31.4	17.1
32.6	22.3
33.7	27.1
36	31.7
39.5	34.3
42.9	36
45.8	36.6
48.1	36.9
49.5	36.9
50.3	36.9
50.6	36.9
51.2	36.9
51.2	36.9
51.5	36.9
52.1	36.9
52.9	36.9
53.8	37.4
54.9	39.1
55.2	39.7
55.2	40.3
55.2	40.3
55.2	40.3
55.2	40.3
55.2	40.3
54.1	39.4
51.8	37.1
49.5	34.3
47.5	30.8
44.9	27.1
42	22.8
38.9	18
35.7	13.7
32.9	9.7
29.4	5.9
26	2.8
22.6	0.2
19.4	2
16.3	3.4
13.1	4.3
10.3	4.3
7.7	4.3
5.4	4.3
4.2	4
4	2.6
3.7	1.1
2.5	0.8
0.8	2.2
1.7	3.9
2.8	7.9
3.1	11.7
3.1	13.4
3.1	13.9
3.1	13.9
3.1	13.9
3.1	13.9
3.1	13.9
3.1	13.1
3.1	12.2
3.1	9.4
2.2	5.9
0.5	3.3
26.3	4.2
29.7	8.5
32.6	13.9
34.6	19.4
36	24.5
37.7	29.1
40.6	32.8
44	35.7
47.2	37.4
49.5	38
52.1	38.9
53.8	38.9
54.4	38.9
55.2	38.9
55.5	38.9
55.5	38.9
55.5	38.9
55.5	38.9
55.5	38.9
55.8	39.1
56.4	40
56.6	41.4
56.9	42.6
56.9	43.2
56.9	43.7
56.9	43.7
56.9	43.4
56.1	43.2
54.1	41.2
51.8	38.6
49.8	35.4
47.2	31.4
44.3	27.1
41.5	23.1
38.3	18.8
35.2	14.5
32	10.2
28.9	5.9
24.6	0.8
23.1	0.6
20.3	2.6
17.1	3.7
14.3	4
11.4	4
9.1	4
8.2	3.7
8	3.1
8	2.6
7.7	2.3
6.5	2
5.7	0.8
5.1	4.8
4.2	7.9
3.4	9.7
3.1	11.1
3.1	11.7
3.1	11.9
3.1	11.9
3.1	11.9
3.1	11.9
3.1	11.9
3.1	11.4
3.1	9.7
3.1	6.5
3.7	2.8
5.1	0.3
8	3.1
11.7	5.1
16	6
19.7	6.3
23.4	6
27.4	4
31.4	0.3
34.3	5.1
36.3	11.1
37.7	17.4
39.5	23.7
41.5	29.1
44.9	35.1
46.3	36.6
49.2	38
51.8	38.9
53.8	38.9
54.9	38.9
55.5	38.9
56.9	39.1
57.8	39.4
57.8	40.3
58.1	40.6
58.7	40.9
59.2	41.7
59.5	42.6
59.5	43.2
59.5	43.2
59.5	43.2
59.5	43.2
58.4	42.9
56.6	41.4
54.9	39.1
52.9	36.6
50.6	33.4
48.1	29.4
44.9	25.4
41.8	21.1
38.9	16.5
35.7	11.9
32.9	7.6
29.7	3.9
26.6	0.8
23.4	1.4
20	2.9
16.6	3.7
13.4	3.7
10.3	3.7
8.2	3.7
6.8	3.4
6.5	2.6
6.5	1.4
6.2	0
5.1	0.8
3.4	3.3
2.5	7.1
1.7	9.9
1.4	12.2
1.4	13.1
1.4	13.1
1.4	13.1
1.4	13.1
1.4	13.1
1.4	12.8
1.4	12.5
1.4	11.4
1.4	8.8
1.9	5.9
4	3.1
6.8	0.5
10.5	1.4
15.1	2
19.4	2
23.7	1.7
28.3	1.1
31.4	4.8
33.2	9.9
34.9	16
36.6	22.3
38.6	27.4
40.6	30.8
43.2	33.7
46.9	36
51.5	38
52.4	38.3
53.8	38.6
55.8	38.9
56.9	39.1
57.5	39.7
58.1	40.6
58.9	40.9
58.9	41.2
58.9	41.2
58.9	41.2
59.2	41.2
59.5	42
59.5	42.6
59.8	43.7
59.8	44.3
59.8	44.6
59.8	44.6
59.8	44.6
59.8	44.6
58.7	43.7
56.9	41.4
54.9	38.6
52.9	35.1
49.5	28
48.1	25.4
45.5	22.8
42.6	16
39.5	11.1
36.3	6.8
33.4	2.5
30	1.1
27.1	4
24	5.7
20.8	6.6
18	6.6
16.8	6.6
14.3	6.6
14	6
14	5.4
12.8	5.1
12.3	4.6
11.1	2
9.7	0.5
8	2.8
7.1	3.9
6.8	4.2
6.8	4.2
6.8	4.2
6.8	4.2
6.8	4.2
6.8	4.2
6.8	3.9
6.8	2.5
6.8	0
6.8	2.6
7.7	4.6
9.1	6
11.4	6.9
14.3	6.9
18	6.9
23.7	5.7
28.9	3.4
33.2	0.2
36	5.4
37.5	11.7
38.3	18.5
39.5	24.8
40.9	30
42.9	33.1
45.8	34.9
48.9	35.4
51.5	35.4
53.5	35.4
54.6	36
55.5	37.1
56.1	38
56.1	38.3
56.1	38.3
56.1	38.3
56.1	38.3
56.1	38.3
56.1	38.3
56.1	38.6
56.1	38.9
56.1	39.7
56.1	39.7
56.1	39.7
55.5	39.4
53.5	38
51.2	35.7
48.9	33.4
46.1	30.6
43.8	27.7
40.3	24.3
37.5	20.8
34.3	17.1
31.4	13.1
28.3	9.4
25.4	5.9
22.6	3.3
4.8	0.3
4	0
3.7	0.5
3.7	1.3
3.7	2.2
19.4	1.3
16.3	0.2
13.1	0.3
9.7	0.3
6.8	0.3
2.8	2.2
1.4	2.8
0.2	4.5
0.5	5.1
1.4	5.1
1.4	5.1
1.4	5.1
1.4	4.8
1.4	3.3
1.4	1.3
1.4	0.8
0	3.7
0.8	4.3
4	5.7
5.1	5.7
8.2	5.7
11.4	5.7
15.7	4.9
20.6	2.3
24.6	1.6
27.7	6.8
29.7	12.8
31.4	19.1
32.9	24.8
35.2	29.4
38.3	32.8
41.5	34.6
44.9	35.4
48.1	36
50.3	36.6
51.5	37.4
53.2	38
54.1	38.3
55.2	39.1
56.1	39.7
56.6	40.3
57.2	40.9
57.5	41.7
57.8	42
57.8	42
57.8	42
57.8	42
57.8	42
57.8	42
56.9	41.7
55.2	40
53.5	36.9
51.8	33.4
49.5	29.1
48.3	24.5
44.3	19.7
41.8	15.4
39.2	11.1
36.3	7.4
33.2	3.6
29.7	0.5
26.6	2.3
23.4	4
20.3	4.9
17.4	5.1
14.8	5.1
12.3	5.1
12	5.1
11.7	4
11.7	2.6
11.4	1.4
10.3	0.8
8.8	0.2
8	3.1
8	5.6
8	7.1
8	7.6
8	7.9
8	7.9
8	7.9
8	7.9
7.7	7.4
7.4	5.9
7.1	3.6
7.1	1.1
7.1	2
7.7	4
9.4	5.1
12	5.4
17.1	5.4
18.8	5.4
23.1	5.1
29.4	1.7
31.2	0.2
34	5.1
35.5	11.1
36.6	17.4
37.7	23.7
41.2	31.1
42.3	33.1
45.2	35.7
47.8	38
50.6	39.7
52.9	40
53.8	40.3
54.6	41.2
55.5	41.2
56.1	41.2
56.1	41.2
56.1	41.2
56.4	41.2
56.6	41.4
57.2	42.6
57.2	43.7
57.2	44.3
57.2	44.6
57.2	44.6
57.2	44.6
57.2	44.6
56.4	43.7
54.9	42.6
53.5	40.6
51.5	38
49.5	34.9
46.9	31.1
44	26.8
41.2	22.5
37.7	18.2
34.6	13.7
31.2	9.7
27.4	5.6
24.9	2.8
21.7	0.5
18.6	1.4
15.7	2.9
13.1	3.4
11.7	3.4
8.8	3.4
7.7	3.4
7.4	2.6
7.4	1.4
6.8	0.3
5.4	1.1
4	4.2
3.4	8.2
2.8	11.1
2.5	12.5
2.5	12.8
2.5	12.8
2.5	12.8
2.5	12.8
2.5	11.9
2.5	9.7
2.5	5.9
2.8	3.1
3.7	1.1
6.2	0.2
9.4	0.2
13.1	0.2
17.1	0.2
21.7	0.8
25.7	2.5
29.2	5.9
31.7	10.2
33.4	15.4
34.9	21.7
36.3	26
39.5	32.3
41.2	33.7
44.3	35.7
47.5	36.9
50.3	37.4
52.6	38
54.4	38.3
55.2	38.6
56.1	40
57.2	40.9
57.8	40.9
58.4	40.9
58.7	41.2
59.2	41.4
59.5	42
59.5	42.3
59.5	42.9
59.5	43.2
59.5	43.4
59.5	43.4
59.5	43.4
59.5	43.4
58.9	43.4
57.8	43.4
55.8	42.3
53.5	40
52.6	38.6
49.2	32.8
46.3	27.4
43.5	22.3
40.6	16.8
37.5	11.9
34	7.4
30.6	3.6
26.9	0.5
23.1	1.4
19.4	3.1
16.3	3.7
13.1	3.7
10.5	3.7
8.8	3.4
8.5	3.4
8.5	2
8.5	1.4
8	0.6
7.4	1.6
7.4	5.1
7.4	7.6
7.4	9.1
7.4	9.7
7.4	9.9
7.4	9.9
7.4	9.9
7.1	9.7
6.5	9.4
5.7	8.2
5.4	3.3
5.4	3.3
5.7	0.5
7.1	2
9.7	3.4
14.5	3.7
16.6	3.7
18.6	3.7
24	2.9
28	0.3
31.4	3.9
34	9.1
35.5	14.8
36.6	20.8
38.9	29.1
40	31.1
42.6	35.1
45.5	37.1
48.6	38.6
51.5	39.4
53.5	39.4
54.9	39.4
55.8	40
57.2	41.4
57.8	42.3
58.4	42.9
58.7	43.7
58.9	44.3
58.9	44.9
59.2	45.2
59.5	45.2
59.5	45.2
59.5	45.2
59.5	45.4
59.5	45.4
59.2	45.2
57.8	44.3
55.8	42.3
53.8	39.4
51.5	36.3
48.6	32.6
45.8	28
27.1	2.5
24.3	0
21.1	2
18.3	3.4
15.7	3.7
42.9	23.1
40	18.8
36.6	13.9
33.7	9.9
30.3	5.9
9.4	0.6
8.5	1.3
8	5.4
7.1	8.8
6.5	11.1
6.5	12.2
6.5	12.5
6.5	12.5
6.5	12.5
6.5	12.5
6.5	12.5
6	11.9
5.7	10.2
5.7	7.9
5.7	4.5
6.2	1.3
8	1.4
10.8	3.7
14.3	4.9
18	5.1
21.4	4.9
24.9	3.7
28.3	0.3
31.2	4.5
33.4	10.2
35.2	15.7
36.6	21.4
38.9	26.8
41.2	31.7
44	35.4
46.9	38.3
49.8	40.3
52.4	40.6
54.4	40.6
56.1	40.9
58.1	40.9
58.7	41.4
58.7	42.6
58.7	43.2
58.7	43.2
58.7	43.2
58.7	43.2
58.7	43.2
58.7	43.4
58.7	43.7
58.7	43.7
58.7	43.7
58.4	43.2
55.2	38.9
54.1	36.9
52.1	32.8
50.1	28.6
47.8	24
45.2	19.7
42.6	15.7
40	11.9
36.9	8.8
34	5.4
32.3	3.9
27.7	0
25.1	1.4
22.3	2.3
19.4	2.6
16.6	2.6
14.5	2.6
13.7	2
13.4	1.1
13.4	0.3
12.5	0.2
11.4	1.1
10.5	3.9
10	7.6
9.1	9.9
8.8	10.5
8.8	11.7
8.8	11.7
8.8	11.7
8.8	11.7
8.2	11.1
8	8.2
8	5.4
8.8	1.6
9.7	0.5
11.7	0.8
14.5	1.7
17.4	2
20	2
22.9	1.7
27.4	1.1
28.9	2.5
31.2	6.2
32.6	10.5
33.7	15.7
35.5	20.5
37.5	25.1
40	29.1
42.9	32.3
46.3	34.6
49.2	36.6
51.8	38
53.8	39.1
55.2	39.4
56.1	40.3
56.6	40.6
56.9	40.9
56.9	41.2
56.9	41.2
56.9	41.2
56.9	41.7
57.5	42.6
57.5	43.2
57.5	43.2
57.5	43.2
57.5	43.2
57.2	43.2
56.1	42.3
54.1	40.9
52.1	38.6
50.1	36.3
47.8	33.1
43.5	27.7
41.8	25.7
38.9	24
35.7	18.5
32.6	14.8
29.4	11.4
26.6	8.2
23.7	5.4
19.1	2.2
17.7	1.3
15.1	0.2
13.1	0.3
11.4	0.8
10	0.8
9.4	0.8
9.4	0.8
9.4	0.3
9.4	1.1
9.4	3.1
9.4	4.2
9.4	4.5
9.4	5.6
9.4	6.2
9.4	6.2
9.4	6.2
9.4	5.9
9.4	5.9
9.1	5.1
8.5	3.6
8.5	1.6
8.5	0.3
8.5	1.4
8.8	1.7
9.7	1.7
12.5	1.7
16.6	1.4
21.4	0.6
25.4	1.6
28.9	5.1
32.3	13.1
33.2	15.7
34.6	21.7
35.5	26.5
37.2	30
40.3	32.3
43.8	33.4
47.2	34
49.5	34.6
51.5	35.4
52.9	36.9
53.8	37.7
54.6	37.7
55.8	38.3
56.4	38.6
56.6	39.1
57.2	39.7
57.2	39.7
57.5	39.7
57.5	39.7
57.5	39.7
57.5	39.7
57.5	39.7
57.5	39.7
57.2	39.7
56.6	39.7
55.2	39.7
53.2	39.1
50.9	37.4
48.3	35.1
45.5	32.3
42.6	29.4
42.6	29.4
36.9	22.5
34	18.5
31.2	13.9
28.6	9.4
26.3	5.4
24.6	1.9
22.9	0.8
20.6	2.6
18.3	3.1
16	3.1
14	3.1
13.1	3.1
[truncated: 711 more rows]
