# Supplementary material for: Bot fit: A novel approach to assessing lower limb muscular strength
Source: PLoS One. 2026 Mar 26;21(3):e0339187. doi: 10.1371/journal.pone.0339187 (PMC13021169; doi:10.1371/journal.pone.0339187)
Supplement: S3 File — Raw joint angle data (left and right legs) collected from 25 participants across all exercise protocols. This compressed folder contains individual participant files (sub1–sub25) with time-series signals representing lower-limb motion recorded by the Bot Fit system during resistance exercise trials. (ZIP) [file pone.0339187.s003.zip › sub1/lunge_max.csv]

AngL	AngR
31.2	17.9
31.2	17.9
31.2	17.9
31.2	17.9
30.9	17.9
30.9	17.9
30.9	17.9
30.9	17.9
30.9	17.9
30.6	17.9
30.6	17.9
30.6	17.9
30.6	17.9
30.6	17.9
30.6	17.9
30.3	17.9
30.3	17.9
30.3	17.9
30.3	17.9
30.3	17.9
30.3	17.9
30	17.9
30	17.9
30	17.9
30	17.9
30	17.9
30	17.9
29.7	17.9
29.2	17.9
29.2	17.9
29.2	17.9
29.2	17.9
29.2	17.9
29.2	17.9
29.2	17.9
28.9	17.9
28.6	17.9
28	17.9
28	17.9
27.7	17.9
27.4	17.9
27.2	17.9
27.2	17.9
26.9	17.9
26.6	17.9
26	17.9
25.4	17.9
24.9	17.9
24	17.9
23.2	18.2
22.3	18.7
21.4	19.3
20.6	20.2
20	20.7
19.4	21
18.9	21
18.6	21
18.3	20.7
18	19.9
17.7	19
17.7	17.9
17.4	16.4
16.9	15.3
16.6	13.9
15.7	12.7
15.1	11.6
14.6	10.7
14.3	10.1
14.3	8.7
14.3	8.1
14.3	6.7
14.3	5.3
14.3	3.8
14.3	2.4
14.3	1
14.3	0.3
14.3	1.4
14.3	2
14.3	2.3
14.3	2.3
14.3	2.3
14.3	2.3
14.3	2.3
14.3	2.3
14	2.3
13.7	2.3
12.8	2.6
12.3	2.6
11.4	2.9
10.6	3.4
9.7	4
9.1	4.6
8.3	4.6
7.7	4.6
6.5	4.6
6.3	4.6
5.4	4.6
5.1	4.6
4.8	4.6
4.3	4.6
4	4.6
3.7	4.6
3.7	4.6
3.7	4.6
3.7	4.6
8.5	7.6
8.5	7.6
8.5	7.6
8.8	7.3
8.8	7
9.1	7
9.1	7
9.4	6.8
9.4	6.5
9.4	5.9
9.4	5.6
9.4	4.7
9.4	4.5
9.4	3.3
8.8	2.2
7.7	0.7
5.9	1.1
3.9	2.8
0.8	5.4
0	5.9
1.4	7.7
2.5	8.8
3.4	9.7
3.7	10.8
4	10.8
4	10.8
4	10.8
4	10.8
4.3	10.8
5.1	10.5
5.7	10.2
6	10.2
6.6	10
6.6	10
6.6	10
6.6	10
6.6	10
6.6	10
6.6	10
6.6	10
6.3	10
6.3	10
6.3	10
6	10
5.4	10
5.1	10
4.8	10
4.5	10
4.5	10
4.3	10
3.7	10
3.1	10
2.5	10
2	10
1.7	10
1.4	9.7
1.1	9.7
0.3	9.4
0.2	8.8
1.1	8.5
1.9	8.2
2.8	8
3.4	7.7
4.2	7.7
4.8	7.7
5.4	7.7
5.9	7.7
6.5	7.7
7.4	7.7
8	7.7
8.8	7.7
9.4	7.4
10	7.1
10.8	6.8
11.4	6.5
11.7	6.2
12.3	5.7
12.8	5.4
12.8	4.8
13.1	4.5
13.1	4.2
13.1	3.7
13.1	3.1
13.1	2.5
13.1	1.9
13.1	1.1
13.1	0.5
13.4	0.2
13.4	1
13.4	1.6
13.4	2.2
13.7	3
14	3.6
14.5	4.5
14.5	5
14.5	5.6
14.5	5.9
14.5	6.2
14.5	6.2
14.5	6.5
14.5	6.5
14.3	6.5
14.3	6.5
14	6.5
14	6.5
14	6.5
14	6.5
14	6.5
14	6.5
14	6.5
14	6.5
14	6.5
14	6.5
14	6.5
14	6.5
14	6.5
14	6.5
14	6.5
14	6.5
14	6.5
14	6.5
14	6.5
14	6.5
14	6.5
14	6.5
14	6.5
14	6.5
14	6.5
14	6.5
14	6.5
14	6.5
14	6.5
14	6.5
14	6.5
14	6.5
14	6.5
14	6.5
14	6.5
14	6.5
14	6.5
14	6.5
14	6.5
14	6.5
14	6.5
14	6.5
14	6.5
14	6.5
14	6.5
14	6.5
14	6.5
14	6.5
14	6.5
14	6.5
14	6.5
14	6.5
14	6.5
14	6.5
14	6.5
14	6.5
14	6.5
14	6.5
14	6.5
14	6.5
14	6.5
14	6.5
14	6.5
14	6.5
14	6.5
14	6.5
14	6.5
14	6.5
14	6.5
14	6.5
14	6.5
14	6.5
14	6.5
14	6.5
14	6.5
14	6.5
14	6.5
14	6.5
14	6.5
14	6.5
14	6.5
14	6.5
14	6.5
14	6.5
14	6.5
14	6.5
14	6.5
14	6.5
14	6.5
14	6.5
14	6.5
14	6.5
14	6.5
14	6.5
14	6.5
14	6.5
14	6.5
14	6.5
14	6.5
14	6.5
14	6.5
14	6.5
14	6.5
14	6.5
14	6.5
14	6.5
14	6.5
14	6.5
14	6.5
14	6.5
14	6.5
14	6.5
14	6.5
14	6.5
14	6.5
14	6.5
14	6.5
14	6.5
14	6.5
14	6.5
14	6.5
14	6.5
14	6.5
14	6.5
14	6.5
14	6.5
14	6.5
14	6.5
14	6.5
14	6.5
14	6.5
14	6.5
14	6.5
14	6.5
14	6.5
14	6.5
14	6.5
14	6.5
14	6.5
14	6.5
14	6.5
14	6.5
14	6.5
14	6.5
14	6.5
14	6.5
14	6.5
14	6.5
14	6.5
14	6.5
14	6.5
14	6.5
14	6.5
14	6.5
14	6.5
14	6.5
14	6.5
14	6.5
14	6.5
14	6.5
14	6.5
14	6.5
14	6.5
14	6.5
14	6.5
14	6.5
14	6.5
14	6.5
14	6.5
14	6.5
13.7	6.5
13.1	6.5
12.8	6.5
12.3	6.5
11.7	6.5
11.4	6.5
10.8	6.5
10.5	6.2
10	6.2
9.7	6.2
9.1	5.9
8.8	5.3
8	4.7
7.1	4.2
6.2	3.3
5.4	2.5
4.8	1.6
3.9	1
3.1	0.2
2.2	0.2
1.1	1.1
0.5	1.4
0.5	1.9
1.7	2.8
3.4	3.9
4.8	5.1
6	6.5
7.4	7.7
8.6	8.5
9.4	9.4
10.3	10.2
10.6	10.2
11.4	10.2
12.3	10.2
12.9	10.5
13.4	10.8
14	11.1
14.9	11.1
15.4	11.1
15.7	11.1
16	11.1
16	11.4
16	11.7
16.3	12
16.9	12
17.1	12
17.1	12
17.1	12
17.1	12
17.1	12
17.1	12
17.1	12
17.1	12
17.1	12
17.1	12
17.1	12
17.1	12
17.1	12
17.1	12
16.9	12
16.6	12
16	12
15.7	12
15.1	12
14.6	12
14.3	12
13.7	12
13.1	12
12.6	12
11.7	12
10.8	12
9.7	12
8.6	12
7.4	12
6.6	12
5.7	12
4.8	12
4.3	11.7
3.7	11.4
3.1	10.5
2.5	9.4
2.3	8.5
1.7	7.4
1.7	6.5
1.7	5.7
1.7	4.8
1.7	4.2
1.7	3.4
1.7	2.8
1.7	1.9
1.7	0.8
1.7	0.2
2.3	1.3
2.5	2.5
3.1	3.3
3.1	3.9
3.1	3.9
3.1	3.9
3.1	3.9
3.1	3.9
3.1	3.9
3.1	3.9
3.1	3.9
3.7	3.9
4.3	3.9
4.5	3.9
4.8	4.2
4.8	4.7
4.5	4.7
4.3	4.5
3.4	4.5
2	4.5
0.8	4.5
0.8	4.5
3.7	4.5
3.7	4.5
5.9	4.5
6.8	4.5
7.7	4.2
10.5	3.6
12.8	2.7
15.1	2.2
16	1.6
16.3	1.3
16.8	0.5
16.8	1.4
17.1	2.5
17.4	4.5
17.4	6.8
17.4	9.1
17.1	10.8
16.8	12
16.8	12.3
16.5	12
16.5	12
16.5	11.7
16.5	11.7
16.5	11.4
16.5	9.7
16.5	8.2
16.5	7.1
16.5	5.9
16.3	4.5
16	3.4
15.7	2.2
15.1	1.4
14.5	0.5
13.7	0.5
13.1	1
12.8	1.3
12.5	1.6
12.3	1.9
12.3	1.9
12.3	1.9
12.3	1.9
12	2.2
11.4	2.5
10.2	3
9.1	3.6
7.4	3.6
5.7	3.6
4.2	3.6
2.5	3.6
1.1	3.3
0	3.3
1.1	3
1.1	3
1.7	2.7
2.8	2.5
3.1	2.2
3.4	1.9
3.4	1.6
3.4	1
3.1	0.7
2.8	0.5
1.7	0.2
0.3	0.5
1.9	1.1
3.9	1.4
5.9	1.7
7.4	2.2
8.8	2.8
9.7	3.1
10	3.7
10	4.2
9.7	6.5
8.8	9.1
6.5	12.8
5.7	14
4.5	15.7
3.7	17.4
3.7	18
3.7	18.6
3.9	18.8
4.2	18.8
4.5	18.8
4.8	18.6
5.1	18
5.1	16.5
5.1	14.5
5.1	12.5
5.1	10.8
5.4	9.1
5.1	7.7
5.1	5.9
4.8	4.2
4.2	2.5
3.9	0.8
3.7	0.5
3.7	1
3.7	0.7
3.7	0.7
3.7	0.5
3.4	0.7
2.5	0.7
1.7	0.7
0.8	0.7
3.7	0.5
3.7	0.5
3.7	0.5
3.7	0.5
3.7	0.5
0.2	0.7
0.3	0.7
0.5	0.7
0.3	1.3
0.2	1.6
1.4	1.9
2.8	1.9
4.8	1.9
7.7	2.2
8.5	2.2
9.7	2.2
10.5	2.2
11.4	2.2
11.7	2.2
11.7	2.2
11.7	2.2
11.7	2.2
11.7	2.2
11.7	2.2
11.7	2.2
11.7	2.2
12	2.2
12.3	2.2
12.8	2.2
13.4	2.2
14	2.2
14.3	2.2
14.3	2.5
14.3	2.7
14.3	2.7
14.3	2.7
14.3	2.7
14.3	2.7
14.3	2.7
14.3	2.7
14.3	2.7
14.3	2.7
14.3	2.7
14.3	2.7
14.3	2.7
14.3	2.7
14.3	2.7
14.3	2.7
14.3	2.7
14.3	2.7
14.3	2.7
14.3	2.7
14.3	2.7
14.3	2.7
14.3	2.7
14.3	2.7
14.3	2.7
14.3	2.7
14.3	2.7
14.3	2.7
14.3	2.7
14.3	2.7
14.3	2.7
14.3	2.7
14.3	2.7
14.3	2.7
14.3	2.7
14.3	2.7
14.3	2.7
14.3	2.7
14.3	2.7
14.3	2.7
14.3	2.7
14.3	2.7
14.3	2.7
14.3	2.7
14.3	2.7
14.3	2.7
14.3	2.7
14.3	3
14.3	3
14.3	3
14.3	3
14.3	3
14.3	3
14.3	3
14.3	3
14.3	3
14.3	3
14.3	3
14.3	3
14.3	3
14.3	3
14.3	3
14.3	3
14.3	3
14.3	3
14.3	3
14.3	3
14.3	3
14.3	3
14.3	3
14.3	3
14.3	3
14.3	3
14.3	3
14.3	3
14.3	3
14.3	3
14.3	3
14.3	3
14.3	3
14.3	3
14.3	3
14.3	3
14.3	3
14.3	3
14.3	3
14.3	3
14.3	3
14.3	3
14.3	3
14.3	3.3
14.3	3.6
14.3	3.6
14.3	3.6
14.3	3.6
14.3	3.6
14.3	3.6
14.3	3.6
14.3	3.6
14.3	3.6
14.3	3.6
14	3.6
14	3.6
14	3.6
14	3.6
14	3.6
14	3.6
14	3.6
14	3.6
14	3.6
14	3.6
14	3.6
14	3.6
14	3.6
14	3.6
14	3.6
14	3.6
14	3.6
14	3.6
14	3.6
14	3.6
14	3.6
14	3.6
14	3.6
14	3.6
14	3.6
14	3.6
14	3.6
14	3.6
14	3.6
14	3.6
14	3.6
14	3.6
14	3.6
14	3.6
14	3.6
14	3.6
14	3.6
14	3.6
14	3.6
14	3.6
14	3.6
14	3.6
14	3.6
14	3.6
14	3.6
14	3.6
14	3.6
14	3.6
14	3.6
14	3.6
14	3.6
14	3.6
14	3.6
14	3.6
14	3.6
14	3.6
14	3.6
14	3.6
14	3.6
14	3.6
14	3.6
14	3.6
14	3.6
14	3.6
14	3.6
14	3.6
14	3.6
13.7	3.6
13.4	3.6
13.4	3.6
13.1	3.6
13.1	3.6
13.1	3.6
13.1	3.6
13.1	3.6
13.1	3.6
13.1	3.6
13.1	3.6
13.1	3.6
13.1	3.6
13.1	3.6
13.1	3.6
13.1	3.6
13.1	3.6
13.1	3.6
13.1	3.6
13.1	3.6
13.1	3.6
13.1	3.6
13.1	3.6
13.1	3.6
13.1	3.6
13.1	3.6
13.1	3.6
13.1	3.6
13.1	3.6
13.1	3.6
13.1	3.6
13.1	3.6
13.1	3.6
13.1	3.6
13.1	3.6
13.1	3.6
13.1	3.6
13.1	3.6
13.1	3.6
13.1	3.6
13.1	3.6
13.1	3.6
13.1	3.6
13.1	3.6
13.1	3.6
13.1	3.6
13.1	3.6
13.1	3.6
13.1	3.6
13.1	3.6
13.1	3.6
13.1	3.6
13.1	3.6
13.1	3.6
13.1	3.6
13.1	3.6
13.1	3.6
13.1	3.6
13.1	3.6
13.1	3.6
13.1	3.6
13.1	3.6
13.1	3.6
13.1	3.6
13.1	3.6
13.1	3.6
13.1	3.6
13.1	3.6
13.1	3.6
13.1	3.6
12	3.3
11.7	3.3
11.4	3.3
11.1	3.3
11.1	3.6
13.1	3.6
13.1	3.6
13.1	3.6
13.1	3.6
13.1	3.6
10.8	3.6
10.5	3.6
10.2	3.6
10.2	3.6
10.2	3.6
10.2	3.6
10	3.6
9.7	3.6
9.1	3.3
8.2	3.3
7.4	3.3
6.5	3.3
5.9	3
4.8	2.5
4.5	2.5
4.2	2.5
4.2	2.5
4.2	2.5
3.9	2.5
3.9	2.5
3.9	2.2
3.9	1.9
3.9	1.3
3.9	0.7
3.9	1.1
3.7	5.1
1.9	10.5
1.1	15.7
5.4	21.7
8.6	25.7
11.7	28.3
14.3	28
16	27.7
18.6	24
19.7	22.3
22.3	18
24.9	13.7
27.5	9.4
29.7	5.4
32.3	1.4
34.9	2.2
37.8	5.3
40.3	7.9
43.2	8.8
45.5	8.5
47.8	7.9
49.2	7
50.4	4.2
51.8	1.6
53.8	0.8
56.1	1.4
57.8	1.4
59	0.8
60.7	1
62.1	2.7
63.3	3.6
63.8	3.6
65	3.6
66.1	3.6
66.7	3.9
66.7	4.5
66.7	4.7
66.7	4.7
66.7	4.5
66.7	4.5
66.7	4.5
66.7	3.9
66.7	3.3
66.4	2.7
65.8	2.2
65.3	1.6
64.7	1
64.4	0.7
63.5	0.2
63.3	0.2
63	0.2
62.1	0.2
60.7	0.2
59.2	0.2
55	0.5
52.1	1.4
49.8	2.5
46.6	3.7
42.9	4.8
38.9	6.2
35.2	7.7
32	9.1
29.2	10.5
26.6	12.3
24.6	14
22.9	15.7
21.2	17.1
19.4	18.6
17.7	19.4
16.9	20.3
16.6	20.8
16.6	20.8
16.6	19.7
16.6	18.6
16.6	18.8
16	19.4
15.1	19.1
14.3	19.1
13.4	19.4
12.9	20
12.6	20.6
12.6	21.4
12.3	22.6
12.3	23.7
12.3	24.9
12.3	25.7
12.6	26.6
13.1	27.1
14.6	27.1
17.7	25.1
18.6	24.3
20	22
22	18
23.7	11.4
24.3	9.4
25.5	5.1
26.9	1.1
29.5	2.5
35.5	6.2
37.5	6.5
42.1	6.5
45.8	6.5
49.2	6.2
52.7	5
53.5	4.5
55	3.6
56.7	3
58.4	2.2
60.7	1.3
60.7	1.3
63	2.2
63.8	3.3
64.7	4.5
65.5	5.6
66.1	5.9
66.7	5.6
66.7	5.3
67	5.3
67.3	5.3
67.6	5.3
67.6	5.3
67.6	5.3
67.6	5.3
67.6	5.3
67.6	5.3
67.6	5.3
67.6	5
67.3	5
66.4	5
65.3	5
63.8	4.7
61.8	4.5
59.2	3.6
56.1	2.5
52.9	1.3
48.9	0.5
44.4	1.9
39.8	3.7
34.9	5.7
30.3	7.4
25.7	9.4
22.3	11.1
16.9	14.3
16.9	14.3
14.6	15.7
13.1	16.8
11.7	18
10.8	18.6
10	19.1
9.7	18.8
8.8	17.7
8	16.5
7.1	15.4
6.3	14.5
6	13.4
6	11.4
6	10
5.7	10.2
5.7	10.5
5.1	11.1
4.5	11.7
4.3	12.5
4.3	13.4
4.3	14.5
4.5	16.3
4.8	16.8
6	18
8.8	19.1
12.6	20
16.9	20.8
21.2	21.1
25.5	20.6
29.2	18.6
32.3	16
35.2	12.3
36.6	10.2
39.8	3.9
42.1	0.2
45.5	4.7
47.2	5.6
50.7	7
53.8	7.6
56.4	7.9
58.1	7.6
59.2	7.6
60.1	7.6
61.3	7.6
62.4	7.3
63.8	7.3
65.3	7.6
66.7	8.2
67.8	10.2
68.1	10.8
68.7	11.6
68.7	11.3
69	11.3
69	11
69	11
69	11.3
69	11.3
69	11.3
69	11.6
69	11.9
68.7	12.2
68.4	12.2
67.6	12.2
66.7	11.9
65	11.3
63	10.5
60.7	9.3
56.4	7.3
55	6.5
50.7	4.7
46.6	3
42.1	1
37.5	1.4
32.9	5.1
30.9	7.1
26.3	12.3
23.7	15.1
20.9	17.1
17.4	18.3
14.3	18.3
11.4	18.3
8.8	18.3
0	7.7
1.4	4.5
2.5	1.9
2.8	0.2
2.5	1.9
7.1	18
6	17.1
4.5	15.4
2.5	12.3
1.7	10.8
0.5	3
1.1	1
1.4	1.1
1.4	3.9
1.4	7.7
0.5	12
1.1	16.8
4	20.3
8.6	23.7
10.3	24.3
12.9	24.3
14.9	22.8
17.4	20.6
21.4	15.4
23.2	12.8
25.5	10
28	5.9
31.2	2.2
34	1.6
36.9	5.3
39.8	8.8
42.9	11.6
46.1	13.6
46.9	14.2
48.9	14.5
51.8	15.1
55.2	14.5
55.8	14.2
56.4	13.3
56.7	12.5
57.2	12.2
58.1	11.9
59	12.2
59.8	12.5
60.7	13.6
61.3	15.1
61.8	16.5
62.1	17.9
62.4	19.1
62.4	19.1
62.4	19.1
62.1	19.1
62.1	19.1
61.8	19.1
61.3	18.8
60.1	17.9
58.1	15.9
56.1	12.8
54.1	8.2
51.8	3
49.5	2.5
47.2	7.4
44.1	12.3
40.1	16.8
35.5	20.8
30.6	24
25.5	26
20.3	27.1
15.7	27.7
10.8	28
6.3	28
2	27.7
1.7	26.9
4.5	25.4
7.1	23.1
8.8	20.3
10.2	16.8
11.4	13.4
12.5	10.2
13.7	7.4
14.5	5.7
14.3	1.9
13.4	0.5
11.1	3.9
10.2	5
8.8	5.6
7.4	5
5.9	4.7
4.8	4.2
3.9	3.9
3.7	3.9
3.7	3.6
3.7	3.3
3.7	2.7
3.9	1.9
3.9	0.5
4.2	2.8
4.5	6.5
3.7	11.1
1.4	16
1.7	20.6
4.8	24.3
8	26.6
10.8	26.9
14	25.7
16.9	24
20.6	21.1
26.3	16
28	14.3
31.5	10.5
34.6	6.5
37.8	2.5
40.6	1.6
43.2	5.6
46.1	8.8
48.7	11.6
50.9	13.3
52.9	13.9
54.7	13.6
56.4	13.1
57.8	12.8
58.7	12.2
59	11.9
59.2	11.3
59	11
59.2	11
59.8	11.6
60.4	12.8
61	14.2
61.3	15.6
61	17.1
61	17.9
60.7	17.9
60.7	17.9
60.4	17.9
60.1	17.9
59.5	17.6
58.4	17.3
55.8	15.6
55	15.1
52.9	13.1
50.4	11
47.8	8.2
44.9	4.5
41.5	0.2
37.8	4.5
34.3	8.8
30.6	12.8
27.2	16.3
23.7	18.8
19.7	20.6
16.3	22
12.6	22.8
9.1	23.4
5.7	23.7
2.8	23.4
0	22.8
2.2	21.7
4.2	20
6.2	17.4
8	14
9.7	10.2
11.4	5.9
12.5	0.2
12.8	1.3
13.1	2.7
12.8	3.9
11.7	4.5
10.5	4.5
9.7	4.2
9.7	3.9
10	3
10.2	2.5
10.5	1.6
10.5	0.5
10.2	1.4
9.4	3.4
8	5.9
5.9	9.4
3.4	13.1
0.5	16.8
2.8	20
7.7	22
9.1	22
11.7	20.8
14.6	18.8
17.7	15.7
20.6	12
23.4	8
26.3	4.2
29.5	0.2
32.6	3.6
35.8	7.3
38.9	10.5
40.6	11.6
45.5	13.9
48.7	14.5
51.2	14.5
53.8	13.3
55.5	12.2
56.7	11
57.8	10.2
59	9.9
60.4	10.2
60.4	10.2
61	10.8
62.4	12.5
62.7	13.3
63.3	14.5
64.1	15.9
64.4	16.8
64.7	17.1
64.7	17.1
65	17.1
65	17.1
64.7	16.8
64.1	16.5
63.3	16.5
62.1	16.8
61.5	16.8
60.4	17.1
59.8	17.3
58.7	17.6
57.5	17.6
55.5	17.1
52.7	15.3
49.5	13.1
46.4	9.9
42.6	5.9
38.9	1.6
35.2	2.8
31.5	6.8
27.7	10.5
21.7	15.7
19.7	17.1
16	18.8
12	20.3
6.3	21.4
4.3	21.7
0.8	22
2.5	22
5.4	21.4
7.4	20.3
9.1	18
10.5	15.4
12	12.5
12.8	9.7
13.7	6.8
14.3	4.8
14.5	3.1
14.3	1.4
13.7	0.2
13.1	1
13.1	1.9
13.1	2.5
13.1	3
13.1	3.6
13.1	4.2
13.1	4.7
12.8	5.3
12.8	5.9
12.5	5.9
12	5.6
11.4	5
10.8	4.2
10.2	3.3
10.2	2.5
10.2	1.6
10.2	1
10.5	0.5
10.8	0.2
10.8	0.8
10.8	1.7
10.8	2.5
10.8	2.8
10.5	8.5
10.2	10
10.2	11.4
10.2	13.4
10.2	14
10.2	14.8
10.5	15.7
10.5	16.3
10.8	16.8
10.8	17.1
10.8	17.4
10.8	17.7
10.8	17.7
10.8	17.7
10.8	17.7
10.8	17.7
10.8	17.4
10.8	17.1
10.5	16.5
10.2	15.1
9.7	13.7
9.1	11.7
8.2	9.7
7.4	7.1
5.7	5.1
1.9	3.9
0.5	3.9
2.8	4.5
8.3	7.1
8.3	7.1
13.7	11.4
17.1	15.1
20	19.1
22.6	22.8
24.3	26.3
25.5	28.9
26.3	30.9
26.3	32.9
26.3	34.6
26.9	36.9
28	38.9
29.7	40.6
31.8	42.3
34	44
35.8	46
36.9	47.8
38.1	49.2
38.6	50.3
38.9	51.2
39.2	52.3
39.2	53.2
39.8	54.6
40.1	55.2
40.9	56.6
41.8	57.2
43.2	57.2
44.4	56.9
45.2	56.9
45.5	56.9
45.8	56.9
46.1	56.9
46.1	56.9
46.1	56.9
46.4	56.9
46.4	56.9
46.4	56.9
46.4	56.9
46.9	56.9
46.9	56.9
46.9	56.9
46.9	56.9
46.9	56.9
46.9	56.9
47.2	56.9
47.5	56.9
48.1	56.9
48.1	56.9
48.1	56.9
48.1	56.9
48.4	56.9
48.4	56.9
48.4	56.9
48.4	56.9
48.4	56.9
48.4	56.9
48.4	56.9
48.4	56.9
48.4	56.9
48.4	56.9
48.4	56.9
48.4	56.9
48.7	56.9
48.7	56.9
48.7	56.9
48.7	56.9
48.7	56.9
48.7	56.9
48.7	56.9
48.7	56.9
48.7	56.9
48.7	56.9
48.7	56.9
48.7	56.9
48.7	56.9
48.7	56.9
48.7	56.9
48.7	56.9
48.7	56.9
48.9	56.9
49.2	56.9
49.2	56.9
49.2	56.9
49.2	56.9
49.2	56.9
49.2	56.9
49.2	56.9
49.2	57.2
49.2	57.5
49.2	57.5
49.2	57.5
49.2	57.5
49.2	57.5
49.2	57.5
49.2	57.5
49.2	57.5
49.2	57.5
49.2	57.5
49.2	57.5
49.2	57.5
49.2	57.5
49.2	57.5
49.2	57.5
49.5	57.5
49.5	57.5
49.5	57.5
49.5	57.5
49.5	57.5
49.5	57.5
49.5	57.5
49.5	57.5
49.5	57.5
49.5	57.5
49.5	57.5
49.5	57.5
49.5	57.5
49.5	57.5
49.8	57.5
49.8	57.5
49.8	57.5
49.8	57.5
49.8	57.5
49.8	57.5
49.8	57.5
49.8	57.5
49.8	57.5
49.8	57.5
49.8	57.5
49.8	57.5
49.8	57.5
49.8	57.5
49.8	57.5
49.8	57.5
49.8	57.5
49.8	57.5
49.8	57.5
49.8	57.5
49.8	57.5
49.8	56.9
49.8	56.4
49.8	55.8
49.8	55.5
49.8	54.9
49.8	54.4
49.8	53.8
49.8	52.9
49.8	52.3
49.2	51.5
48.4	50.3
47.5	49.2
46.4	48.1
45.5	46.6
44.4	45.2
43.2	43.8
42.4	42.3
41.2	40.9
40.3	39.5
39.8	37.5
38.9	35.7
38.1	33.7
37.5	31.7
36.6	30
36.3	28.3
36.1	26.6
36.1	25.1
36.1	23.4
36.1	22
36.1	20.3
35.8	19.1
35.2	17.7
34	16.5
32.9	15.4
31.8	14.3
30.3	12.8
29.2	11.4
28	9.4
26	6.5
25.5	5.7
24	3.9
22	2.8
19.7	2.2
17.4	1.4
15.4	0.5
13.4	0.2
12	0.2
10.8	0.2
9.4	0.2
8	0.2
6.6	0.2
4.8	0.2
2.5	0.5
0.3	0.8
1.7	1.7
4.2	3.1
6.8	5.1
9.1	7.7
10.2	9.4
10.8	10.8
11.4	12
12.5	13.1
13.1	13.1
13.7	13.1
14.3	13.1
14.5	13.1
14.5	13.1
14.5	13.1
14.5	13.1
14	12.8
12.8	11.7
11.1	10.2
8.8	8.8
5.9	8
2.8	7.4
0.3	7.4
3.1	7.4
5.1	7.4
6.3	7.4
6.6	7.4
6.6	7.4
6.6	7.4
6.3	7.4
5.4	7.7
3.7	8
1.4	8
0.3	8
0.2	8
0.2	8.2
0.2	9.1
0.2	9.7
0.2	10
0	10
2	13.1
2.3	13.7
2.5	14
2.5	14
2.5	14
2.5	14
2.5	14
2.5	14
2.5	14
2.5	14
2.5	14
2.5	14
2.5	14
2.5	14
2.5	14
2.5	14
2.5	14
2.5	14
2.5	14
2.5	14
2.5	14
2.5	14
2.5	14
2.5	14
2.5	14
2.5	14
2.5	14
2.5	13.4
3.4	12.3
4.3	11.4
4.5	10.8
4.5	10.8
4.5	11.1
4.5	10.8
4.5	10.8
4.5	10.8
4.5	10.8
4.5	10.8
4.5	10.8
4.5	10.8
4.5	10.8
4.5	10.8
4.5	10.8
4.5	10.5
4.5	10.5
4.5	10.5
4.5	10.5
4.5	10.5
4.5	10.5
4.5	10.5
4.5	10.5
4.5	10.5
4.5	10.5
4.5	10.5
4.5	10.5
4.5	10.5
4.5	10.5
4.5	10.5
4.5	10.5
4.5	10.5
4.5	10.5
4.5	10.5
4.5	10.5
4.5	10.5
4.5	10.5
4.5	10.5
4.5	10.5
4.5	10.5
4.5	10.5
4.5	10.5
4.5	10.5
4.5	10.5
4.5	10.5
4.5	10.5
4.5	10.5
4.5	10.5
4.5	10.5
4.5	10.5
4.5	10.5
4.5	10.5
4.5	10.5
4.5	10.5
4.5	10.5
4.5	10.5
4.5	10.5
4.5	10.5
4.5	10.5
4.5	10.5
4.5	10.5
4.5	10.5
4.5	10.5
4.5	10.5
4.5	10.5
4.5	10.5
4.5	10.5
4.5	10.5
4.5	10.5
4.5	10.5
4.5	10.5
4.5	10.5
4.5	10.5
4.5	10.5
4.5	10.5
4.5	10.5
4.5	10.5
