# Supplementary material for: Bot fit: A novel approach to assessing lower limb muscular strength
Source: PLoS One. 2026 Mar 26;21(3):e0339187. doi: 10.1371/journal.pone.0339187 (PMC13021169; doi:10.1371/journal.pone.0339187)
Supplement: S3 File — Raw joint angle data (left and right legs) collected from 25 participants across all exercise protocols. This compressed folder contains individual participant files (sub1–sub25) with time-series signals representing lower-limb motion recorded by the Bot Fit system during resistance exercise trials. (ZIP) [file pone.0339187.s003.zip › sub1/lunge_max_2.csv]

AngL	AngR
17.9	15.6
17.9	15.6
17.9	15.6
17.9	15.6
17.9	15.6
17.9	15.6
17.9	15.6
17.9	15.6
17.9	15.6
17.9	15.6
17.9	15.6
17.9	15.6
17.9	15.6
17.9	15.6
17.9	15.6
17.9	15.6
17.9	15.6
17.9	15.6
17.9	15.6
17.9	15.6
17.9	15.6
17.9	15.6
17.9	15.6
17.9	15.6
17.9	15.6
17.9	15.6
17.9	15.6
17.9	15.6
17.9	15.6
17.9	15.6
17.9	15.6
17.9	15.6
17.9	15.6
17.9	15.6
17.9	15.6
17.9	15.6
17.9	15.6
17.9	15.6
17.9	15.6
17.6	15.6
17.6	15.6
17.1	15.6
16.5	15.3
16.2	15.3
15.9	15
15.6	14.4
15.3	14.4
14.8	14.1
14.5	13.8
13.9	13.6
13.3	13.3
12.5	13
11.3	12.4
11	12.4
10.2	12.1
9.6	12.1
8.7	11.8
8.2	11.8
7.3	11.8
6.7	11.8
5.9	11.8
5.3	11.8
5	11.8
4.4	11.8
3.6	11.8
3.3	11.8
3	11.8
2.4	11.8
2.2	11.8
1.9	11.8
1.3	11.8
1.3	11.8
1	11.6
0.7	11.6
0.7	11.6
0.4	11.3
0.4	11.3
0.4	10.7
0.2	10.1
0.2	9.6
0	8.4
0	7
0	5.5
0	3.8
0	2.1
0	1
0.2	0.3
0.7	1.4
1.9	2.3
3	3.4
5	4
6.5	4.3
8.5	4.6
10.2	4.6
11.6	4.6
13	4.6
14.2	4.6
15	4.6
15.6	4.9
15.6	5.2
15.3	5.4
14.8	5.7
13.9	5.7
13	5.7
12.2	5.7
11.3	5.7
10.8	5.7
9.9	5.7
9	5.7
8.2	5.7
7.6	5.7
7.3	5.7
7.3	5.7
7.3	5.7
7	5.4
6.5	5.4
5.9	5.4
5.3	5.4
5	5.4
4.7	5.4
4.7	5.4
4.4	5.4
4.2	5.2
3.9	5.2
3.6	5.2
3.6	5.2
3.6	4.9
3.6	4.3
2.8	1.1
2.8	0.8
2.8	0.5
2.8	0.2
2.8	0.2
3.1	0.2
3.4	0.2
3.9	0.2
4.5	0.2
4.8	0.2
5.4	0.2
5.7	0.2
6.5	0.2
6.5	0.2
7.1	0.2
7.1	0.4
7.4	1
7.4	1
7.4	1
7.4	1
7.4	1.3
7.4	1.3
7.4	1.3
7.4	1.3
7.4	1.3
7.4	1.3
7.4	1.3
7.4	1.3
7.4	1.3
7.4	1.3
7.4	1.3
7.4	1.3
7.4	1.3
7.4	1.3
7.4	1.3
7.4	1.3
7.4	1.3
7.4	1.3
7.4	1.3
7.4	1.3
7.4	1.3
7.4	1.3
7.4	1.6
7.4	1.6
7.4	1.6
7.4	1.6
7.4	1.6
7.4	1.6
7.4	1.6
7.4	1.6
7.4	1.6
7.4	1.6
7.4	1.6
7.4	1.6
7.4	1.6
7.4	1.6
7.1	1.6
7.1	1.6
7.1	1.6
7.1	1.6
7.1	1.6
6.8	1.6
6.8	1.6
6.8	1.6
6.8	1.6
6.8	1.6
6.8	1.6
6.8	1.6
6.8	1.6
6.8	1.6
6.8	1.6
6.8	1.6
6.8	1.6
6.8	1.6
6.8	1.6
6.8	1.6
6.8	1.6
6.8	1.6
6.8	1.6
6.8	1.6
6.8	1.6
6.8	1.6
6.8	1.6
6.8	1.6
6.8	1.6
6.8	1.6
6.8	1.6
6.8	1.6
6.8	1.6
6.8	1.6
6.8	1.6
6.8	1.6
6.8	1.6
6.8	1.6
6.8	1.6
6.8	1.6
6.8	1.6
6.8	1.6
6.8	1.6
6.8	1.6
6.8	1.6
6.8	1.6
6.8	1.6
6.8	1.6
6.8	1.6
6.8	1.6
6.8	1.6
6.8	1.6
6.8	1.6
6.8	1.6
6.8	1.6
6.8	1.6
6.8	1.6
6.8	1.6
6.8	1.6
6.8	1.6
6.8	1.6
6.8	1.6
6.8	1.6
6.8	1.6
6.8	1.6
6.8	1.6
6.8	1.6
6.8	1.6
6.8	1.6
6.8	1.6
6.8	1.6
6.8	1.6
6.8	1.6
6.8	1.6
6.8	1.6
6.8	1.6
6.8	1.6
6.8	1.6
6.8	1.6
6.8	1.6
6.8	1.6
6.8	1.6
6.8	1.6
6.8	1.6
6.8	1.6
6.8	1.6
6.8	1.6
6.8	1.6
6.8	1.6
6.8	1.6
6.8	1.6
6.8	1.6
6.8	1.6
6.8	1.6
6.8	1.6
6.8	1.6
6.8	1.6
6.8	1.6
6.8	1.6
6.8	1.6
6.8	1.6
6.8	1.6
6.8	1.6
6.8	1.6
6.8	1.6
6.8	1.6
6.8	1.6
6.8	1.6
6.8	1.6
6.8	1.6
6.8	1.6
6.8	1.6
6.8	1.6
6.8	1.6
6.8	1.6
6.8	1.6
6.8	1.6
6.8	1.6
6.8	1.6
6.8	1.6
6.8	1.6
6.8	1.3
6.8	1.3
6.8	1.3
6.8	1.3
6.8	1.3
6.8	1.3
6.8	1.3
6.8	1.3
6.8	1.3
6.8	1.3
6.8	1.3
6.8	1.3
6.8	1.3
6.8	1.3
6.8	1.3
6.8	1.3
6.8	1.3
6.8	1.3
6.8	1.3
6.8	1.6
6.8	1.6
7.1	1.6
7.1	1.6
7.1	1.6
7.1	1.6
7.1	1.6
7.1	1.6
7.1	1.6
7.1	1.6
7.1	1.6
7.1	1.9
7.1	1.9
7.1	2.2
7.1	2.7
6.8	2.7
6.8	3
6.8	3.3
6.5	3.6
6.5	3.6
5.9	3.6
5.9	3.6
5.4	3.9
4.8	4.2
4.2	4.4
3.7	4.7
2.8	4.7
2.5	4.7
2.2	4.7
1.6	4.7
1.1	4.7
0.8	4.7
0.5	4.7
0	4.7
0.3	4.7
0.5	4.7
1.1	4.7
1.7	4.7
2.3	4.7
3.1	4.7
4	4.7
4.6	4.7
5.4	4.7
6	4.7
6.3	4.7
6.6	5
6.8	5.3
6.8	5.6
6.8	5.6
6.8	5.6
6.8	5.6
6.8	5.6
6.3	5.6
5.7	5.6
5.1	5.6
3.7	5.6
2.3	5.6
0.8	5.6
0.2	5.6
1.9	5.6
2.5	5.6
3.1	5.6
3.7	5.6
4.5	5.9
5.4	6.2
5.7	6.7
5.9	7
6.2	7.6
6.5	8.2
6.8	9.3
6.8	10.7
6.8	12.5
6.8	14.5
6.8	16.5
7.1	18.5
7.1	20.5
7.1	22.2
6.8	23.6
6.8	24.5
6.8	24.5
6.8	24.2
6.8	23.6
6.8	22.8
6.8	21.6
6.8	20.8
7.1	19.9
7.1	19.3
7.1	19.1
7.1	19.1
7.1	19.1
7.1	19.1
7.1	19.3
7.1	19.6
7.1	19.6
7.1	19.6
7.1	19.6
7.1	19.6
7.1	19.6
7.1	19.6
7.1	19.3
6.8	19.1
6.8	17.6
6.8	17.3
6.8	16.2
7.1	15.3
7.4	14.8
7.7	14.2
7.9	13.6
7.9	13.3
7.7	13
7.7	13
7.4	13
7.1	13
6.5	13
6.2	13
5.7	13
5.4	13
4.8	13
4.2	13
3.4	13
2.2	13
0.8	13
0.8	13
2.8	13
4.8	13.6
6.3	14.2
7.7	14.5
8.6	14.8
9.4	14.8
9.4	14.2
9.1	13.9
8.8	13.3
7.7	13
6.3	12.8
3.4	12.8
2	12.8
0.5	12.8
3.4	12.8
6.2	12.8
7.9	13.3
10	14.2
11.7	15.6
12	17.6
11.7	20.2
10.8	22.5
10.2	24.5
8.5	19.1
8.5	16.8
8.5	14.5
8.5	13.3
8.5	11.6
8.5	19.1
8.5	16.8
8.5	14.5
8.5	13.3
8.5	11.6
8.5	9.9
8.5	8.2
8.5	5.9
8.5	5
8.2	3.6
7.7	2.2
7.1	1.6
6.2	1.9
5.1	2.2
4.5	2.4
3.9	2.7
3.4	3
3.1	3.3
2.8	3.6
2.2	3.6
1.4	3.3
0.5	3
0.8	2.4
2.3	1.9
3.7	1.6
4.6	1.6
5.1	1.6
5.4	1.9
5.4	1.9
5.4	1.6
5.1	1.6
4.3	1.6
3.1	1.6
0.8	1.6
0	1.6
1.6	1.6
2.8	1.6
3.4	1.6
3.7	1.6
3.7	1.6
3.7	1.6
3.7	1.6
3.7	1.6
3.9	1.6
4.2	1.6
4.5	1.6
4.8	1.6
5.1	1.6
5.7	1.6
6.2	1.9
6.5	1.9
6.8	1.9
6.8	1.9
6.8	1.9
6.8	2.2
6.8	2.2
6.8	2.4
6.8	2.4
6.8	2.4
6.8	2.4
6.8	2.4
6.8	2.4
6.8	2.4
6.8	2.4
6.8	2.4
6.8	2.7
6.8	2.7
6.8	2.7
6.8	2.7
6.8	3
6.5	3.3
6.5	3.3
6.5	3.6
6.2	3.6
6.2	3.6
6.2	3.6
5.9	3.6
5.7	3.6
5.4	3.6
5.1	3.6
4.5	3.6
3.9	3.6
3.1	3.6
2.5	3.6
1.6	3.6
0.8	3.6
0	3.6
1.1	3.9
2	4.2
2.8	4.4
3.7	4.7
4.3	5
4.3	5
4	5
2.8	5.3
1.1	5.3
0.8	5.3
2.8	5.3
4.5	5.3
5.1	5.3
5.1	5.3
5.1	5.3
4.5	5.3
4.5	5.3
4.5	5.3
4.5	5.3
4.5	5.3
4.5	5.3
4.8	5.6
4.8	5.6
5.1	5.9
5.4	6.2
5.7	6.7
5.7	7.6
5.4	8.7
5.4	9
5.7	9.9
5.7	10.7
5.7	12.2
5.7	13.3
5.7	14.5
5.7	15.3
5.7	16.2
5.7	15.9
5.7	15.3
5.7	14.2
5.7	12.8
5.7	11
5.7	9.6
5.7	8.2
5.7	7.9
5.9	7.3
5.9	7
5.9	7
6.2	6.5
6.2	6.2
6.2	5.9
6.2	5.6
6.2	5.3
6.5	5
6.8	4.4
7.1	4.2
7.4	3.9
7.4	3.6
7.7	3.3
7.7	3
7.7	2.7
7.7	2.7
7.7	2.7
7.7	2.7
7.7	2.7
7.7	2.7
7.7	2.7
7.7	2.7
7.7	2.7
7.7	2.7
7.7	2.7
7.7	2.7
7.7	2.7
7.7	2.7
7.7	2.7
7.7	2.7
7.7	2.7
7.7	2.4
7.7	2.4
7.7	2.4
7.7	2.4
7.7	2.4
7.7	2.4
7.7	2.4
7.7	2.4
7.7	2.4
7.7	2.4
7.7	2.4
7.7	2.4
7.7	2.4
7.7	2.4
7.7	2.4
7.7	2.4
7.7	2.4
7.7	2.4
7.7	2.4
7.7	2.4
7.7	2.4
7.7	2.4
7.7	2.4
7.7	2.4
7.7	2.4
7.7	2.4
7.7	2.4
7.7	2.4
7.7	2.4
7.7	2.4
7.7	2.4
7.7	2.4
7.7	2.4
7.7	2.7
7.7	2.7
7.7	2.7
7.7	2.7
7.7	2.7
7.7	2.7
7.7	2.7
7.7	2.7
7.7	2.7
7.7	2.7
7.7	2.7
7.7	2.7
7.7	2.7
7.7	2.7
7.7	2.7
7.7	2.7
7.7	2.7
7.7	2.7
7.7	2.7
7.7	2.7
7.7	2.7
7.7	2.7
7.7	2.7
7.7	2.7
7.7	2.7
7.7	2.7
7.7	2.7
7.7	2.7
7.7	2.7
7.7	2.7
7.7	2.7
7.7	2.7
7.7	2.7
7.7	2.7
7.7	2.7
7.7	2.7
7.7	2.7
7.7	3
7.7	3
7.7	3.3
7.7	3.3
7.7	3.3
7.7	3.3
7.7	3.3
7.7	3.3
7.7	3.3
7.7	3.3
7.7	3.3
7.7	3.3
7.7	3.6
7.7	3.6
7.7	3.6
7.7	3.6
7.7	3.6
7.7	3.6
7.7	3.6
7.7	3.6
7.7	3.6
7.7	3.6
7.7	3.6
7.7	3.6
7.7	3.6
7.7	3.6
7.7	3.6
7.7	3.6
7.7	3.6
7.7	3.6
7.7	3.6
7.7	3.6
7.7	3.6
7.7	3.6
7.7	3.6
7.7	3.6
7.7	3.6
7.7	3.6
7.7	3.6
7.7	3.6
7.7	3.6
7.7	3.6
7.7	3.6
7.7	3.6
7.7	3.6
7.7	3.6
7.7	3.6
7.7	3.6
7.7	3.6
7.7	3.6
7.7	3.6
7.7	3.6
7.7	3.6
7.7	3.6
7.7	3.6
7.7	3.6
7.7	3.6
7.7	3.6
7.7	3.6
7.7	3.6
7.7	3.6
7.7	3.6
7.7	3.6
7.7	3.6
7.7	3.6
7.7	3.6
7.7	3.6
7.7	3.6
7.7	3.6
7.7	3.6
7.7	3.6
7.7	3.9
7.7	3.9
7.7	3.9
7.7	3.9
7.7	3.9
7.7	3.9
7.7	3.9
7.7	3.9
7.7	3.9
7.7	4.2
7.7	4.2
7.7	4.2
7.7	4.2
7.7	4.2
7.7	4.2
7.7	4.2
7.7	4.2
7.7	4.2
7.7	4.2
7.7	4.2
7.7	4.2
7.7	4.2
7.7	4.2
7.7	4.2
7.7	4.2
7.7	4.2
7.7	4.2
7.7	4.2
7.7	4.2
7.7	4.2
7.7	4.2
7.7	4.2
7.7	4.2
7.7	4.2
7.7	4.2
7.7	4.2
7.7	4.2
7.7	4.2
7.7	4.2
7.7	4.2
7.7	4.2
7.7	4.2
7.7	4.2
7.7	4.2
7.7	4.2
7.7	4.4
7.7	4.4
7.7	4.4
7.7	4.4
7.7	4.4
7.7	4.4
7.7	4.4
7.7	4.4
7.7	4.4
7.7	4.4
7.7	4.4
7.7	4.4
7.7	4.4
7.7	4.4
7.7	4.4
7.7	4.4
7.7	4.7
7.7	4.7
7.7	4.7
7.7	4.7
7.7	4.7
7.7	4.7
7.7	4.7
7.7	4.7
7.4	4.7
7.4	4.7
7.4	4.7
7.4	4.7
7.4	5
7.4	5
7.4	5
7.1	5
6.8	5.3
6.8	5.6
6.5	5.6
6.5	5.6
6.5	5.6
6.5	5.6
6.5	5.6
6.5	5.6
6.5	5.6
6.5	5.6
6.5	5.6
6.5	5.6
6.5	5.6
6.5	5.6
6.5	5.6
6.5	5.6
6.5	5.6
6.5	5.6
6.5	5.6
6.2	5.6
6.2	5.6
6.2	5.6
5.9	5.6
5.9	5.6
5.9	5.6
5.9	5.6
5.9	5.6
5.9	5.6
5.9	5.6
5.9	5.6
5.9	5.6
5.9	5.6
5.9	5.6
5.9	5.6
5.9	5.6
5.9	5.6
5.9	5.6
5.9	5.6
5.9	5.6
5.9	5.6
5.9	5.6
5.9	5.6
5.7	5.6
5.4	5.6
5.1	5.6
4.2	5.9
3.7	6.2
2.2	7.3
1.9	7.6
0.8	8.7
0.3	9.9
1.1	11.3
2	13.3
3.1	16.5
4.3	21.1
6.3	26.5
9.1	31.9
12.3	36.8
15.4	40.2
16.9	41.1
20.6	40.8
22.9	39.4
26.6	35.4
28	33.9
30.9	30.2
33.5	26.2
35.8	21.9
38.6	15.6
39.8	13.6
42.1	9.9
44.4	6.7
46.7	3.9
49.2	1.3
51.8	1.4
54.4	3.4
57	3.7
59.5	3.7
59.5	3.7
61.3	3.7
62.1	4.2
63	5.1
63.8	6
64.4	6.5
64.7	7.1
65.3	7.7
65.3	8.5
65.3	9.4
65.3	10.3
65.3	10.8
65.3	12
65.3	12.6
65.3	13.4
65.3	14
65.3	14
65.3	14
64.4	13.7
62.4	13.4
60.1	12.6
57.8	10.5
55.2	7.7
51.2	2.5
49.5	0.4
47.5	3.9
44.9	8.5
42.1	13
39.5	16.8
36.6	20.2
33.5	22.5
30.3	24.2
27.2	24.5
22.3	24.5
20.9	24.5
18.6	24.5
17.2	23.9
15.7	23.3
13.7	23.1
11.1	21.6
9.1	20.2
6.8	19.9
5.4	20.8
4.6	23.1
4.8	26.2
6.3	30.2
8.6	33.9
11.4	37.1
14.9	38
18.3	37.1
21.4	35.4
24.6	32.8
27.8	29.4
31.2	25.4
34.3	21.1
37.2	16.8
39.2	13
40.6	9.6
42.6	6.7
45.8	4.2
50.9	1
52.4	0.2
55.5	2.2
58.4	4.2
60.7	5.1
61.8	5.7
62.7	6.3
64.1	8.3
64.1	10
64.1	12
64.1	13.7
64.1	14.6
63.3	6.5
63.6	6.5
63.6	6.3
63.6	6.3
63.6	6.8
64.1	14.6
64.1	14.6
63.3	14.6
61.8	14.6
59.8	14
57.8	12.8
54.7	10
52.1	7.4
50.7	6.3
48.1	3.4
45.2	0.2
42.1	3
38.6	7
35.2	10.7
31.8	14.5
28.3	17.6
24.6	20.8
20.9	23.3
17.4	25.4
14.3	27.4
11.1	28.5
8.8	28.8
7.1	27.9
6.6	25.9
6.6	23.3
6.3	21.6
4.8	20.5
3.1	19.3
1.7	16.8
0.3	13.3
1.1	11.3
3.1	11.6
4.5	13.6
4.8	17.3
3.4	22.2
2	29.6
4.3	31.7
11.4	35.1
13.1	35.7
16.3	35.1
18.9	33.1
21.4	29.9
24.6	26.2
30.3	19.6
31.8	17.9
34.6	13.6
36.9	9
40.4	3.9
42.4	1.6
44.6	0.8
48.1	3.4
51.5	5.7
55	7.7
58.7	8.8
59	8.8
60.1	8.8
61.5	8.8
62.1	8.8
62.1	8.8
62.4	8.8
62.7	8.8
62.7	9.1
63	9.7
63.3	11.4
63.3	12
63.3	12.8
63.3	13.4
63.3	13.7
63.3	14
63.3	14
62.4	14
61	14
58.7	13.1
54.7	10.5
53.2	9.4
50.4	6.5
47.2	3.4
44.4	0.2
41.8	3.3
38.6	6.7
35.8	9.9
32.6	13
30	15.6
27.2	17.6
24.6	19.3
22	20.5
19.7	20.8
18	20.8
16.9	20.8
16.6	20.8
16.3	20.8
15.7	20.8
14	20.8
11.7	19.6
11.1	18.5
10.9	16.2
10.9	14.8
10.9	14.8
10.9	14.8
10.9	15
10.3	16.2
10	17.9
10	20.8
10.3	24.8
11.7	28.8
14.3	32.5
17.4	35.1
22.9	35.7
24.6	35.4
28	33.4
31.5	30.2
34.9	26.2
37.5	21.6
40.1	16.5
42.1	10.7
44.1	5.6
46.7	1.3
48.9	2.5
50.9	5.4
53	7.4
56.7	8.3
57.5	8
59.5	7.1
61	6.3
63	6.3
64.4	7.1
65	7.7
65.6	8.5
67	10.8
67.3	11.4
68.1	12.3
68.7	12.8
69	12.8
69	12.8
69	12.8
69	12.8
69	12.8
69	12.8
69	12.8
68.4	12.8
67.6	12.8
66.1	12.8
64.4	12.6
62.1	10.8
60.1	8.5
57.8	5.4
54.7	0.8
52.7	2.7
49.8	7.6
46.9	12.2
43.8	16.5
40.4	19.9
37.2	22.8
34.1	24.8
30.6	25.9
27.8	26.2
23.2	26.2
22	26.2
20.3	25.9
18.9	25.1
17.4	23.6
15.1	21.9
12.3	19.6
9.4	17
6.6	14.2
3.7	11.6
1.4	10.7
0	11
0.8	12.5
1.4	15
1.6	18.5
1.6	22.8
0.5	26.8
1.1	30.2
4	32.5
6.6	33.4
8.6	33.1
10.9	31.9
13.4	29.9
16	27.1
19.2	24.2
22.6	21.1
26	17.3
28.9	13
31.2	9
32.9	4.7
34.9	0.7
37.5	2.8
40.6	6
44.1	8.3
48.1	10.3
52.1	11.1
55.5	10
57.5	9.1
58.7	9.1
60.4	9.7
61.5	10.5
61.8	10.8
62.1	10.8
63.3	10.8
63.8	11.1
64.1	12
64.1	14
64.1	15.7
64.4	17.4
64.7	18
64.7	18
64.7	18
64.7	18.6
64.7	18.9
64.7	18.9
64.1	18.9
63	18.9
61	18.3
59	17.1
55.2	13.7
53.8	12
50.9	8.3
48.1	4.2
45.2	0.2
42.4	4.2
39.2	8.5
36.3	12.8
33.5	16.2
30.6	19.1
28	20.2
25.5	23.1
22.9	23.9
20.9	24.2
19.2	24.2
18.3	24.2
17.7	24.2
17.7	23.6
17.7	22.8
17.2	21.9
16	21.1
14.3	18.8
13.1	15
10.9	11.9
10	11.6
8.8	11.6
8.3	11.6
7.7	11.9
6.8	12.8
6.3	13.9
6	15.6
5.7	18.2
6.3	21.3
7.7	25.1
10.3	28.5
13.1	31.7
16	33.7
19.2	34.5
22.6	34.2
26	33.1
29.8	30.8
32.9	27.9
35.5	23.9
38.3	19.6
40.9	15
43.5	10.5
45.5	6.5
47.5	2.4
49.8	1.4
52.7	4.5
66.4	15.4
67.8	17.1
69	18.3
70.4	19.4
70.7	19.7
71.6	20.6
71.9	20.6
72.4	20.6
72.4	20.6
72.4	20.6
72.4	20.6
72.4	20.6
72.4	20.6
72.1	20.6
71.9	20.6
71	20.6
69.9	20.6
68.4	20.3
66.4	19.4
64.7	18
62.4	16
58.7	10.8
57.2	8.8
54.1	4.8
51.5	0.8
48.7	3.3
45.5	7.6
42.4	11.9
39.2	15.6
36.1	19.3
32.9	22.2
29.8	24.5
26.9	26.2
23.2	27.4
22	27.4
20.6	27.4
20	27.1
20	26.8
20	25.6
19.4	23.6
18.9	23.1
16.9	21.1
14.9	17
12.6	13.6
10	12.2
7.7	11.9
6	12.2
5.1	12.8
4.8	13.6
4.3	15.6
4.3	17.9
4.6	20.8
5.4	24.2
7.1	27.6
10	31.1
13.1	34.2
16.3	36.8
19.7	38.2
22.6	38.2
25.5	36.8
27.5	34.5
29.8	31.1
32	26.8
34.1	22.5
36.1	18.2
38.1	14.2
39.8	10.5
42.4	7
44.9	3.6
48.1	0.7
50.9	2.2
54.1	4.5
56.4	5.4
59	5.4
60.7	5.4
62.1	5.7
63.6	6.5
65.3	8.5
67.8	11.1
68.1	11.4
68.7	12.3
69.6	13.4
69.9	14.8
69.9	16
69.9	16.3
69.9	16.3
69.9	16.3
69.9	16.3
69.9	16.3
69.9	17.1
69.9	17.7
69.9	17.7
69.6	17.7
68.1	17.4
66.1	16.6
63.6	14.3
61.3	11.7
59	8.3
56.4	4.2
53.8	0.2
50.9	5
48.4	9.9
45.8	14.8
42.6	19.6
40.1	23.1
36.6	26.5
33.2	29.1
29.5	31.1
25.7	32.5
22	33.4
18.6	33.4
14	32.8
12.6	32.2
9.7	31.1
8.6	29.9
4.6	25.9
1.1	23.1
2.2	20.2
5.7	17.3
6.2	13.9
5.9	11.3
5.1	9.6
4.5	8.7
4.2	8.2
3.9	7.6
3.7	6.5
3.1	4.7
2.5	2.2
2.5	0.4
2.5	0.8
1.9	1.7
1.4	2
0.5	2.2
0.3	2.2
0.5	2.2
0.8	2.2
0.8	2.2
0.8	2.2
0.8	2.2
0.8	2.2
0.8	2.2
0.8	2.2
0.8	2.2
0.8	2.2
0.8	2.2
0.8	2.2
0.8	2.2
0.8	2.2
0.8	2.2
0.8	2.2
0.8	2.2
0.8	2.2
0.8	2.2
0.8	2.2
0.8	2.2
0.8	2.2
0.8	2.2
0.8	2.2
0.8	2.2
0.8	2.2
0.8	2.2
0.8	2.2
0.8	2.2
0.8	2.2
0.8	2.2
0.5	2.2
0.5	2
0.3	2
0	2
0.2	2
0.5	2
0.8	2
1.4	2
2.2	1.7
2.2	1.7
2.2	0.8
2.2	0.2
2.2	0.7
2.2	1.3
2.2	2.2
2.2	2.7
2.2	3
2.2	3.3
2.2	3.6
2.2	3.9
2.2	4.2
2.2	4.2
2.2	4.2
2.2	4.2
2.2	4.2
2.2	4.2
2.2	4.2
2.2	4.2
2.2	4.2
2.2	4.2
2.2	4.2
2.2	4.2
2.2	4.2
2.2	4.2
2.2	4.2
2.2	4.2
2.2	4.2
2.2	4.2
2.5	4.2
3.1	4.2
3.7	4.2
4.5	4.7
5.1	5.3
5.7	6.2
5.9	7
5.9	8.2
5.9	9
5.9	9.6
5.9	9.6
5.9	9.6
5.9	9.6
5.9	9.6
5.9	9.6
5.7	9.3
5.4	9
4.8	8.5
3.9	8.2
3.7	8.2
3.7	8.2
3.7	8.2
3.7	8.2
3.7	8.2
3.4	7.9
3.1	7.3
2.8	6.7
1.9	6.5
1.4	5.9
0.3	4.7
1.1	4.2
2.5	3.3
4.6	2.4
6.8	1.3
9.1	0.4
11.7	0.5
14.6	1.1
16.9	1.7
20	2.2
20.9	2.5
22.3	3.1
23.5	3.4
24.3	4
25.2	4.5
25.7	5.1
26.3	5.7
26.9	6
26.9	6.3
26.9	6.3
26.9	6.5
26.9	6.5
26.9	6.5
25.2	6.8
25.2	7.1
25.2	7.4
25.2	7.4
25.2	7.4
26.9	6.5
26.9	6.5
26.6	6.5
26	6.5
25.5	6.5
20.6	6.5
18.6	5.1
16.9	3.4
15.4	1.4
14.6	1.3
14.6	3.6
14.6	6.5
14.6	9
14.6	11.6
14.6	13.6
14.6	15.3
14.6	16.8
14.6	17.9
14.3	19.6
14.3	19.9
14.3	20.5
14.3	20.8
14.3	20.5
14.3	20.2
14.6	19.6
14.6	19.3
14.6	19.6
14.6	19.9
14.6	20.2
14.6	20.5
14.6	21.1
15.1	21.3
15.4	21.6
15.7	21.6
16	21.6
16.3	21.6
16.3	21.6
16.3	21.3
16.3	20.8
16.3	20.2
16.3	19.9
16	19.3
16	19.3
16	19.3
16	19.3
16	19.3
16	19.3
16	19.3
16	19.3
16	19.3
15.7	19.3
15.4	19.3
15.1	19.3
14.9	19.3
14.6	19.3
14.6	19.3
14.6	19.3
14.6	19.3
14.6	19.3
14.6	19.3
14.6	19.3
14.6	19.3
14.6	19.3
14.6	19.3
14.6	19.3
14.6	19.3
14.3	19.3
14.3	19.3
14.3	19.3
14.3	19.3
14	19.3
13.7	19.3
13.1	19.3
12.9	19.3
12.9	19.3
12.6	19.3
12.3	19.3
12	19.6
12	19.3
11.7	19.3
11.7	19.6
11.4	19.6
10.9	19.3
9.7	19.3
9.4	19.3
8.8	19.3
8.3	19.3
7.7	19.1
7.1	18.5
6.3	18.5
5.7	18.5
4.8	18.5
4	18.5
3.1	18.5
2.3	18.5
1.1	18.5
0.3	18.5
0.5	18.5
1.1	18.5
1.6	18.5
1.9	18.5
1.9	18.5
1.9	18.5
2.5	18.5
2.8	18.5
3.1	18.5
3.7	18.2
3.9	17.6
4.2	17
4.5	16.5
4.8	16.2
4.8	15.3
4.8	15
4.8	14.5
4.8	13.9
4.8	13.3
4.8	12.8
4.8	12.5
4.8	11.6
4.8	11
4.8	9.6
4.8	8.5
4.5	7.3
3.7	6.2
3.1	5.3
2.5	4.4
2.2	4.2
1.9	4.2
1.6	4.2
1.6	4.4
1.6	4.7
1.1	4.7
0.2	5
0.3	5.3
0.8	5.6
1.1	5.6
0.8	5.6
0.3	5.6
0.3	5.6
0.2	5.6
0.5	5.6
1.1	5.6
2.5	5.6
2.8	5.6
3.9	5.6
4.8	5.6
5.4	5.6
6.2	5.9
6.5	6.7
7.1	7.6
6.8	8.7
6.5	10.5
6.5	12.8
6.2	14.8
5.9	17
5.4	17.9
4.8	21.1
4.2	22.8
3.7	24.2
3.7	25.1
3.4	25.1
3.4	24.8
3.4	24.2
3.4	23.6
3.4	22.8
3.4	21.9
3.4	21.6
3.4	20.2
3.4	19.3
3.1	18.5
2.8	17.9
2.8	17
2.8	16.2
2.5	15.6
2.5	14.8
2.5	14.2
2.5	13.6
2.5	13.3
1.6	14.5
1.4	15.3
0.2	16.8
1.1	17.9
2.5	19.1
3.7	20.2
4.6	21.1
5.1	22.2
6	23.3
6.8	24.8
8	26.2
9.1	28.2
10.9	29.9
12.3	31.7
13.7	33.4
15.4	35.1
16	35.7
17.2	36.8
18.6	38
20	39.7
21.7	41.1
23.2	42.8
24.6	44.3
25.7	45.7
26.9	47.1
28	48.6
29.2	50.3
30.6	51.7
31.8	53.1
33.5	55.7
34.1	56.6
34.9	57.7
35.8	58.9
37.2	60.9
37.5	61.4
38.6	63.2
39.8	64.3
40.9	65.4
41.8	66.3
42.9	67.2
44.1	68.3
45.2	68.9
46.4	69.5
47.5	70
48.4	70.6
49.2	71.5
49.8	71.7
50.4	71.7
50.9	72
51.5	72.3
52.1	72.6
52.4	72.9
52.4	72.9
52.7	73.2
52.7	73.2
52.7	73.5
52.7	73.5
52.7	73.5
52.7	73.5
52.7	73.5
52.7	73.8
52.7	73.8
52.7	74
52.7	74
52.7	74
52.7	74
52.7	74
52.7	74
52.7	74
52.7	74
52.7	74
52.7	74
52.7	74
52.7	74
52.7	74
52.7	73.8
52.7	73.2
52.7	72.9
52.4	72.6
52.1	72
51.5	71.5
50.7	70.9
50.1	70.3
49.2	69.5
48.4	68.6
47.5	67.7
46.4	66.6
45.8	66.3
43.8	64.6
42.4	63.4
40.6	62
38.9	60.9
37.5	59.7
35.8	58.6
34.1	57.4
32.3	56.3
30.6	54.9
29.2	53.7
27.8	52.3
26.3	50.6
24.9	49.1
22.6	46.5
21.7	45.7
20.3	43.7
18.6	41.7
16.6	39.4
14.9	37.1
13.1	34.8
11.7	32.5
10.3	30.5
9.1	28.2
8	26.2
6.8	24.2
6	22.5
5.1	20.5
4.3	18.8
3.4	17.3
2.5	15.6
1.7	14.2
0.8	12.8
0.2	11.6
1.1	10.5
1.9	9.9
3.4	9.3
3.9	9.3
5.4	9.3
7.1	9.3
8.5	9.3
10	9.6
11.1	10.5
11.7	12.2
12	12.8
12.5	15
12.5	16.8
12.5	17.9
12.5	19.1
12.5	19.9
12.5	20.2
12.5	20.2
12.5	20.2
12.5	20.2
12.5	20.2
12.5	20.2
12.5	19.6
12.5	19.1
12.5	17.9
12.5	17
12.5	16.2
12.5	15.6
12.5	15.6
12.5	15.3
12.5	14.8
12.2	14.2
12	13.9
12	13.6
12	13.6
12	13.6
12	13.6
12	13.6
12	13.6
12	13.6
12	13.6
12	13.6
12	13.3
12	13
12	13
12	13
12	13
12	13
12	13
12	13
12	12.8
12	12.8
12	12.8
12	12.5
12	12.2
12	11.9
12	11.9
12	11.9
12	11.9
12	11.9
12	11.9
12	11.9
12	11.9
12	11.9
12	11.6
12	11.6
12	11.6
12	11.6
12	11.6
12	11.6
12	11.6
12	11.6
12	11.6
12	11.6
12	11.6
12	11.6
12	11.6
12	11.6
12	11.6
12	11.6
12	11.6
12	11.6
12	11.6
12	11.6
12	11.6
12	11.6
12	11.6
12	11.6
12	11.6
12	11.6
12	11.6
12	11.6
12	11.6
12	11.6
12	11.6
12	11.6
12	11.6
12	11.6
12	11.6
12	11.6
12	11.6
12	11.6
12	11.6
12	11.6
12	11.6
12	11.6
12	11.6
12.2	11.6
12.2	11.6
12.2	11.6
12.2	11.6
12.2	11.6
12.2	11.6
12.2	11.6
12.2	11.6
12.2	11.6
12.2	11.6
12.5	11.6
12.5	11.6
12.5	11.6
12.5	11.6
12.5	11.6
12.5	11.6
12.5	11.6
12.8	11.6
12.8	11.6
12.8	11.6
12.8	11.6
12.8	11.6
12.8	11.6
12.8	11.6
12.8	11.6
12.8	11.6
12.8	11.6
12.8	11.6
12.8	11.6
12.8	11.6
12.8	11.6
12.8	11.6
12.8	11.6
12.8	11.6
12.8	11.6
12.8	11.6
12.8	11.6
12.8	11.6
12.8	11.6
12.8	11.6
12.8	11.6
12.8	11.6
12.8	11.9
12.8	11.9
12.8	11.9
12.8	12.2
12.8	12.2
12.8	12.2
12.8	12.2
12.8	12.2
12.5	12.2
12.5	12.2
12.5	12.2
12.5	12.2
12.5	12.2
12.5	12.2
12.5	12.2
12.5	12.2
[truncated: 3,391 more rows]
