# Supplementary material for: Bot fit: A novel approach to assessing lower limb muscular strength
Source: PLoS One. 2026 Mar 26;21(3):e0339187. doi: 10.1371/journal.pone.0339187 (PMC13021169; doi:10.1371/journal.pone.0339187)
Supplement: S3 File — Raw joint angle data (left and right legs) collected from 25 participants across all exercise protocols. This compressed folder contains individual participant files (sub1–sub25) with time-series signals representing lower-limb motion recorded by the Bot Fit system during resistance exercise trials. (ZIP) [file pone.0339187.s003.zip › sub1/squat.csv]

AngL	AngR
1.2	21.7
1.2	21.7
1.2	21.7
1	21.7
1	21.7
1	21.7
1	21.7
1	21.7
1	21.7
1	21.7
1	21.5
1	21.5
1	21.2
1	20.9
1	20.6
1.2	20.3
1.5	20.3
2.1	20.3
2.4	20
2.7	19.5
3.2	19.5
3.5	19.5
3.8	19.5
4.1	19.5
4.7	19.5
5	19.2
5.3	19.2
5.8	19.2
6.1	19.2
6.4	18.6
7	18.6
7.3	18.6
7.8	18.6
8.1	18.6
8.1	18.3
8.1	18
8.1	17.7
8.1	17.2
8.1	16.6
8.4	16
8.7	15.7
8.7	15.2
8.7	14.6
8.7	14.3
8.7	13.2
8.7	11.7
8.4	9.7
7.5	7.4
6.7	5.4
5.5	3.4
4.7	1.7
3.2	1.1
1.8	1.1
0.4	1.4
0.7	2
1.2	2.3
1.5	2.6
1.5	2.6
1.5	2.6
1.8	2.6
2.4	2.6
2.7	2.6
2.7	2.6
2.7	2.6
1.8	2.8
0.7	3.1
0.7	3.4
2.4	3.7
4.1	3.7
6.1	3.7
8.1	3.7
9.8	3.7
11.6	4
13	4.3
13.8	4.8
14.7	5.4
15.3	6.3
15.9	7.1
16.4	8.6
16.7	10.3
17	12.6
17.3	15.4
17.3	18.6
17	23.7
17	23.7
16.4	28
15.9	30.1
15.3	30.6
15.3	30.6
15.3	30.3
15.3	29.5
15.3	28.3
15.3	27.2
15.3	25.8
15.3	24
15.3	22.3
15.3	20.3
15.3	18.3
15.3	15.2
15.3	14.3
15	12.3
14.7	10.6
14.1	9.1
13.6	8.9
12.1	9.1
11	9.4
7.3	9.1
4.7	9.1
2.4	9.1
10.5	3.9
11.9	4.2
13	4.5
13	4.7
12.2	5
11	5
9.6	5
7.9	5
6.2	5
4.5	5.3
2.4	5
1	5
0	5
1.2	5
1.7	5
2	5
2	5
2	4.7
2	4.7
2	4.7
2	4.7
2.6	4.7
2.9	4.7
3.8	4.7
4	4.7
4.3	4.7
4.3	4.7
4.3	4.7
4.3	4.7
4.3	4.7
4.3	4.7
4.3	4.7
4.3	4.7
4.3	4.7
4.3	4.7
4.3	4.7
4.3	4.7
4.3	4.7
4.3	4.7
4.3	4.7
4.3	4.7
4.3	4.7
4.3	4.7
4.3	4.7
4.3	4.7
4.3	4.7
4.3	4.7
4.3	4.7
4.3	4.7
4.3	4.7
4.3	4.7
4.3	4.7
4.3	4.7
4.3	4.7
4.3	4.7
4.3	4.7
4.3	4.7
4.3	4.7
4.3	4.7
4.3	4.7
4.3	5
4.3	5
4.3	5
4.3	5.3
4.3	5.6
4.3	5.9
4.3	5.9
4.3	5.9
4.3	5.9
4.3	5.9
4.3	5.9
4.3	5.9
4.3	5.9
4.3	5.9
4.6	5.9
4.6	5.9
4.6	5.9
4.6	5.9
4.6	5.9
4.6	5.9
4.6	5.9
4.6	5.9
4.6	5.9
4.6	5.9
4.6	5.9
4.6	5.9
4.6	5.9
4.6	5.9
4.6	5.9
4.6	5.9
4.6	5.9
4.6	5.9
4.6	5.9
4.6	5.9
4.6	5.9
4.6	5.9
4.6	5.9
4.6	5.9
4.6	5.9
4.6	5.9
4.6	5.9
4.6	5.9
4.6	5.9
4.6	5.9
4.6	5.9
4.6	5.9
4.6	5.9
4.6	5.9
4.6	5.9
4.6	5.9
4.6	5.9
4.6	5.9
4.6	5.9
4.6	5.9
4.6	5.9
4.6	5.9
4.6	5.9
4.6	5.9
4.6	5.9
4.6	5.9
4.6	5.9
4.6	5.9
4.6	5.9
4.6	5.9
4.6	5.9
4.6	5.9
4.6	5.9
4.6	5.9
4.6	5.9
4.6	5.9
4.6	5.9
4.6	5.9
4.6	6.2
4.6	6.5
4.6	6.7
4.6	6.7
4.6	6.7
4.6	6.7
4.6	6.7
4.6	6.7
4.6	6.7
4.6	6.7
4.6	7
4.6	7
4.6	7
4.6	7
4.6	7
4.6	7
4.6	7
4.6	7
4.6	7
4.6	7
4.6	7
4.6	7
4.6	7
4.6	7
4.6	7
4.6	7
4.6	7
4.6	7
4.6	7
4.6	7
4.6	7
4.6	7
4.6	7
4.6	7
4.6	7
4.6	7
4.6	7
4.6	7
4.6	7
4.6	7
4.6	7
4.6	7
4.6	7
4.6	7
4.9	7
4.9	7
4.9	7
5.2	7
5.2	7
5.2	7
5.2	7
5.2	7
5.2	7
5.2	7
5.2	7
5.2	7
5.2	7
5.2	7
5.2	7
5.2	7
5.2	7
5.2	7
5.2	7
5.2	7
5.2	7
5.2	7
5.2	7
5.2	7
5.2	7
5.2	7
5.2	7
5.2	7
5.2	7
5.2	7.3
5.2	7.3
5.2	7.3
5.2	7.3
5.2	7.3
5.2	7.3
5.2	7.3
5.2	7.3
5.2	7.3
5.2	7.3
5.2	7.3
5.2	7.3
5.2	7.3
5.2	7.3
5.2	7.3
5.2	7.3
5.2	7.3
5.2	7.3
5.2	7.3
5.2	7.3
5.2	7.3
5.2	7.3
5.2	7.3
5.5	7.3
5.5	7.3
5.5	7.3
5.5	7.3
5.5	7.3
5.5	7.3
5.5	7.3
5.5	7.3
5.5	7.3
5.5	7.3
5.5	7.3
5.5	7.3
5.5	7.3
5.5	7.3
5.5	7.3
5.5	7.3
5.5	7.3
5.5	7.3
5.5	7.3
5.5	7.3
5.5	7.3
5.5	7.3
5.5	7.3
5.5	7.3
5.8	7.3
5.8	7.3
5.8	7.3
5.8	7.3
6	7.3
6.6	7.3
6.9	7.3
7.5	7.3
7.5	7.6
7.8	7.9
8.3	7.9
8.6	7.9
8.6	7.9
8.6	8.2
8.9	8.5
9.2	8.8
9.2	9.3
9.2	10.2
9.2	10.5
9.2	10.8
9.2	11
9.2	11
9.2	11
9.2	11
8.9	11
8.9	11
8.9	11
8.6	11
8.3	11
7.8	10.8
6.9	10.5
6	10.2
4.6	8.8
3.5	7
2.9	6.2
1.7	4.7
0.6	3.6
0.4	2.5
1.9	1.9
3	0.7
4.5	1.1
6.2	2.5
8.7	4.5
9.6	5.7
11.9	7.7
13.9	10
15.9	12
17.3	13.7
18.5	14.3
19.1	14.8
19.3	14.8
19.6	14.8
19.3	14.8
19.3	14.8
19.3	14.8
19.3	14.5
19.1	14.3
18.2	14.3
17.3	14
16.8	13.4
15.9	12.5
15.3	11.7
14.5	11.1
14.2	10.8
13.9	10.5
13.9	10.5
13.9	10.5
13.9	10.5
13.9	10.5
13.9	10.5
14.2	10.5
14.2	10.8
14.2	11.4
14.2	12.3
14.2	13.4
15	14.5
15.9	15.4
17.1	16
17.9	16
18.2	16
17.9	15.4
17.3	14.8
15.6	13.4
15	12.8
13.9	11.7
12.5	10.2
11.3	8.8
9.9	7.7
8.5	6.2
7.3	5.1
6.2	3.9
4.2	1.7
3.3	0.8
0.7	1.9
0	2.7
0	2.7
2.6	5.3
2.6	5.3
5.8	8.5
12.9	14.2
14.4	15.1
15.5	15.9
16.1	16.2
16.9	16.5
5.8	8.5
6.3	9
8.9	11.3
9.8	11.9
11.5	13.3
17.2	16.5
16.9	16.5
16.9	16.8
16.9	16.8
16.9	16.8
16.9	16.8
16.6	16.8
16.6	16.8
16.6	16.8
16.6	16.8
16.6	16.8
16.6	16.8
16.4	16.8
15.5	16.8
14.6	16.8
13.8	16.2
12.9	15.9
11.2	14.8
9.8	13.3
8.9	12.8
4.9	8.5
4.9	8.5
2.3	5.9
1.2	4.5
3.3	0.2
5.9	3.1
8.7	6.2
11.9	9.7
14.2	12.5
16.5	15.4
18.5	18.3
20.2	20.6
21.9	22
23.4	23.4
23.6	23.4
23.9	23.7
23.9	23.7
23.9	23.7
23.9	23.7
23.9	23.7
24.2	24
24.8	24
25.1	24.3
25.4	24.3
25.4	24.3
25.4	24
25.4	24
25.1	23.7
24.8	23.4
24.2	22.9
23.4	22
22.5	21.1
21.6	20.3
21.1	19.7
20.5	19.1
20.2	18.8
19.3	17.4
19.3	17.4
18.8	16.5
18.2	15.7
17.3	14.8
16.5	14
15.3	13.1
14.2	12.5
13	12
11.6	11.1
10.5	10.2
9	9.4
7.9	8.2
6.5	7.1
5	5.7
3.6	4.5
2.4	3.1
0.2	0.8
0.6	0.2
2	2.2
3.5	3.6
4.9	5.3
6.6	6.5
7.8	7.6
8.9	8.5
9.5	9
10.1	9.6
10.3	9.9
10.3	9.9
10.3	9.9
10.3	9.9
10.3	9.9
10.3	10.2
10.3	10.5
10.3	10.8
10.3	10.8
10.3	10.8
10.3	10.8
10.3	10.8
10.3	10.8
10.3	10.8
10.1	10.8
10.1	10.8
10.1	10.8
10.1	10.8
10.1	10.8
10.1	10.8
9.8	10.8
9.8	10.8
9.8	10.8
9.8	10.8
9.8	10.8
9.5	10.8
9.2	10.8
8.9	10.8
8.9	10.8
8.9	10.8
8.9	10.8
8.9	10.8
8.9	10.8
8.9	10.8
8.9	10.8
8.9	10.8
8.9	10.8
8.9	10.8
8.9	10.8
8.9	10.8
8.9	10.8
8.9	10.8
8.9	10.8
8.9	10.8
8.9	10.8
8.9	10.8
8.9	10.8
8.9	10.8
8.9	10.8
8.9	10.8
8.9	10.5
8.9	10.5
8.9	10.5
8.9	10.5
8.9	10.5
8.9	10.5
8.9	10.5
8.9	10.5
8.9	10.5
8.9	10.5
8.9	10.5
8.9	10.5
8.9	10.5
8.9	10.5
8.9	10.2
8.9	10.2
8.9	9.9
8.9	9.9
8.9	9.6
8.9	9.6
8.9	9.6
8.9	9.6
8.9	9.6
8.9	9.6
8.9	9.6
8.9	9.6
8.9	9.6
8.9	9.6
8.9	9.6
8.9	9.6
8.9	9.6
8.9	9.6
8.9	9.6
8.9	9.6
8.9	9.6
8.9	9.6
8.9	9.6
8.9	9.6
8.9	9.6
8.9	9.6
8.9	9.6
8.9	9.6
8.9	9.6
8.9	9.6
8.9	9.6
8.9	9.6
8.9	9.6
8.9	9.6
8.9	9.6
8.9	9.6
8.9	9.6
8.9	9.6
8.9	9.6
8.9	9.6
8.9	9.6
8.9	9.6
8.9	9.6
8.9	9.6
8.9	9.6
8.9	9.6
8.9	9.6
8.9	9.6
8.9	9.6
8.9	9.6
8.9	9.6
8.9	9.6
8.9	9.6
8.9	9.6
8.9	9.6
8.9	9.6
8.9	9.6
8.9	9.6
8.9	9.6
8.9	9.6
8.9	9.6
8.9	9.6
8.9	9.6
8.9	9.6
8.9	9.6
8.9	9.6
8.9	9.6
8.9	9.6
8.9	9.6
8.9	9.6
8.9	9.6
8.9	9.6
8.9	9.6
8.9	9.6
8.9	9.6
8.9	9.6
8.9	9.6
8.9	9.6
8.9	9.6
8.9	9.6
8.9	9.6
8.9	9.6
8.9	9.6
8.9	9.6
8.9	9.6
8.9	9.6
8.9	9.6
8.9	9.6
8.9	9.6
8.9	9.6
8.9	9.6
8.9	9.6
8.9	9.6
8.9	9.6
8.9	9.6
8.9	9.6
8.9	9.6
8.9	9.6
8.9	9.6
8.9	9.6
8.9	9.6
8.9	9.6
8.9	9.6
8.9	9.6
8.9	9.6
8.9	9.6
8.9	9.6
8.9	9.6
8.9	9.6
8.9	9.6
8.9	9.6
8.9	9.6
8.9	9.6
8.9	9.6
8.9	9.6
8.9	9.6
8.9	9.6
8.9	9.6
8.9	9.6
8.9	9.6
8.9	9.6
8.9	9.6
8.9	9.6
8.9	9.6
8.9	9.6
8.9	9.6
8.9	9.6
8.9	9.6
8.9	9.6
8.9	9.6
8.9	9.6
8.9	9.6
8.9	9.6
8.9	9.6
8.9	9.6
8.9	9.6
8.9	9.6
8.9	9.6
8.9	9.6
8.9	9.6
8.9	9.6
8.9	9.6
8.9	9.6
8.9	9.6
8.9	9.6
8.9	9.6
8.9	9.6
8.9	9.6
8.9	9.6
8.9	9.6
8.9	9.6
8.9	9.6
8.9	9.6
8.9	9.6
8.9	9.6
8.9	9.6
8.9	9.6
8.9	9.6
8.9	9.6
8.9	9.6
8.9	9.6
8.9	9.6
8.9	9.6
8.9	9.6
8.9	9.6
8.9	9.6
8.9	9.6
8.9	9.6
8.9	9.6
8.9	9.6
8.9	9.6
8.9	9.6
8.9	9.6
8.9	9.6
8.9	9.6
8.9	9.6
8.9	9.6
8.9	9.6
8.9	9.6
8.9	9.6
8.9	9.6
8.9	9.6
8.9	9.6
8.9	9.6
8.9	9.6
8.9	9.6
8.9	9.6
8.9	9.6
8.9	9.6
8.9	9.6
8.9	9.6
8.9	9.6
8.9	9.6
8.9	9.6
8.9	9.6
8.9	9.6
8.9	9.6
8.9	9.6
8.9	9.6
8.9	9.6
8.9	9.6
8.9	9.6
8.9	9.6
8.9	9.6
8.9	9.6
8.9	9.6
8.9	9.6
8.9	9.6
8.9	9.6
8.9	9.6
8.9	9.6
8.9	9.6
8.9	9.6
8.9	9.6
8.9	9.6
8.9	9.6
8.9	9.6
8.9	9.6
8.9	9.6
8.9	9.6
8.9	9.6
8.9	9.6
8.9	9.6
8.9	9.6
8.9	9.6
8.9	9.6
8.9	9.6
8.9	9.6
8.9	9.6
8.9	9.6
8.9	9.6
8.9	9.6
8.9	9.6
8.9	9.6
8.9	9.6
8.9	9.6
8.9	9.6
8.9	9.6
8.9	9.6
8.9	9.6
8.9	9.6
8.9	9.6
8.9	9.6
8.9	9.6
8.9	9.6
8.9	9.6
8.9	9.6
8.9	9.6
8.9	9.6
8.9	9.6
8.9	9.6
8.9	9.6
8.9	9.6
8.9	9.6
8.9	9.6
8.9	9.6
8.9	9.6
8.9	9.6
8.9	9.6
8.9	9.6
8.9	9.6
8.9	9.6
8.9	9.6
8.9	9.6
8.9	9.6
8.9	9.6
8.9	9.6
8.9	9.6
8.9	9.6
8.9	9.6
8.9	9.6
8.9	9.6
8.9	9.6
8.9	9.6
8.9	9.6
8.9	9.6
8.9	9.6
8.9	9.6
8.9	9.6
8.9	9.6
8.9	9.6
8.9	9.6
8.9	9.6
8.9	9.6
8.9	9.6
8.9	9.6
8.9	9.6
8.9	9.6
8.9	9.6
8.9	9.6
8.9	9.6
8.9	9.6
8.9	9.6
8.9	9.6
8.9	9.6
8.9	9.6
8.9	9.6
8.9	9.6
8.9	9.6
8.9	9.6
8.9	9.6
8.9	9.6
8.9	9.6
8.9	9.6
8.9	9.6
8.9	9.6
8.9	9.6
8.9	9.6
8.9	9.6
8.9	9.6
8.9	9.6
8.9	9.6
8.9	9.6
8.9	9.6
8.9	9.6
8.9	9.6
8.9	9.6
8.9	9.6
8.9	9.6
8.9	9.6
8.9	9.6
8.9	9.6
8.9	9.6
8.9	9.6
8.9	9.6
8.9	9.6
8.9	9.6
8.9	9.6
8.9	9.6
8.9	9.6
8.9	9.6
8.9	9.6
8.9	9.6
8.9	9.6
8.9	9.6
8.9	9.6
8.9	9.6
8.9	9.6
8.9	9.6
8.9	9.6
8.9	9.6
8.9	9.6
8.9	9.6
8.9	9.6
8.9	9.6
8.9	9.6
8.9	9.6
8.9	9.6
8.9	9.6
8.9	9.6
8.9	9.6
8.9	9.6
8.9	9.6
8.9	9.6
8.9	9.6
8.9	9.6
8.9	9.6
8.9	9.6
8.9	9.6
8.9	9.6
8.9	9.6
8.9	9.6
8.9	9.6
8.9	9.6
8.9	9.6
8.9	9.6
8.9	9.6
8.9	9.6
8.9	9.6
8.9	9.6
8.9	9.6
8.9	9.6
8.9	9.6
8.9	9.6
8.9	9.6
8.9	9.6
8.9	9.6
8.9	9.6
8.9	9.6
8.9	9.6
8.9	9.6
8.9	9.6
8.9	9.6
8.9	9.6
8.9	9.6
8.9	9.6
8.9	9.6
8.9	9.6
8.9	9.6
8.9	9.6
8.9	9.6
8.9	9.6
8.9	9.6
8.9	9.6
8.9	9.6
8.9	9.6
8.9	9.6
8.9	9.6
8.9	9.6
8.9	9.6
8.9	9.6
8.9	9.6
8.9	9.6
8.9	9.6
8.9	9.6
8.9	9.6
8.9	9.6
8.9	9.6
8.9	9.6
8.9	9.6
8.9	9.6
8.9	9.6
8.9	9.6
8.9	9.6
8.9	9.6
8.9	9.6
8.9	9.6
8.9	9.6
8.9	9.6
8.9	9.6
8.9	9.6
8.9	9.6
8.9	9.6
8.9	9.6
8.9	9.6
8.9	9.6
8.9	9.6
8.9	9.6
8.9	9.6
8.9	9.6
9.2	9.6
9.2	9.6
9.2	9.6
9.2	9.9
9.5	9.9
10.1	10.2
10.3	10.5
11.2	11.3
11.8	12.2
12.3	12.5
12.9	13
13.2	13.3
13.8	13.6
14.1	13.6
14.4	13.9
14.4	13.9
14.6	14.2
14.9	14.5
15.2	14.5
15.2	14.5
15.2	14.5
15.2	14.5
14.9	14.5
14.9	14.5
14.9	14.5
14.9	14.5
14.9	14.5
14.6	14.5
14.6	14.5
14.1	14.5
13.5	14.2
12.9	14.2
12.6	13.9
12.1	13.3
11.5	12.8
10.6	12.2
9.8	11.9
8.9	11
8	10.2
7.2	9.3
6	7.9
4.9	6.5
3.5	4.7
1.5	2.7
0.2	0.7
2.2	1.9
4.2	4.2
7.9	8.2
9	9.4
11.6	11.7
14.2	13.7
16.5	16
19.1	18
21.3	19.7
23.4	21.4
25.1	22.9
26.5	24
27.9	24.3
28.8	24.6
29.7	24.6
30.5	24.6
31.9	25.4
32.5	25.7
34	26.6
35.1	27.7
36.2	28.6
37.1	29.4
38	30.3
38.8	31.2
39.7	32.3
40.3	33.2
41.1	34
41.4	34.9
42	35.5
42	36
42.5	36.9
42.8	38
42.8	38
42.8	38
42.3	38
42.3	38
41.4	38
40.8	38
40	37.5
38.5	36.3
38	36
37.1	35.2
35.7	34
34.5	33.2
33.7	32
32.5	31.2
31.4	30
30.5	29.2
29.7	28.3
28.8	27.4
28.2	26.6
27.4	25.7
26.8	25.1
26.2	24.6
25.6	24
24.8	23.4
24.5	22.9
23.9	22
23.1	21.1
22.5	20.3
21.3	19.4
20.2	18.3
18.8	16
17.1	15.1
15	13.4
13	11.1
9.6	8
8.7	6.8
7.6	5.7
4.7	2.8
2.7	1.1
1	0.7
0.6	2.7
2.6	4.5
4.6	6.5
6.3	8.5
8.9	11.3
9.5	12.2
10.3	13.3
10.6	13.9
10.6	13.6
10.6	13.6
10.6	13.3
10.6	13.3
10.6	13.3
10.6	13.3
10.6	13.3
10.6	13.3
10.6	13.3
10.6	13.3
10.6	13.3
10.6	13.3
10.6	13.3
10.6	13.3
10.6	13.3
10.6	13
10.6	13
10.6	12.8
10.3	12.2
9.8	11.6
9.2	11
8.9	10.8
8.6	10.2
8.3	9.6
8	9.3
7.8	8.5
7.2	7.9
6.6	7.3
6	6.5
5.2	5.6
4.9	5
3.8	4.5
3.2	3.9
2	3.3
1.2	3
0.2	3
1.9	3
3.9	3
6.2	3
8.5	3
10.5	3
11	3
11	3
9.9	3
8.7	3
7.6	3
6.5	3
5.6	3
5	2.7
4.7	2.2
4.5	0.2
4.7	2.2
5	4.8
5.3	7.1
5.6	9.4
5.6	10.8
5.6	11.4
5.6	11.4
5.6	10
5.6	9.7
5.6	8.2
5.6	6.5
5.6	5.1
5.6	3.9
5.6	2.8
5.6	1.9
5.6	1.7
5.6	1.4
5.6	1.4
5.6	1.4
5.6	1.7
5.3	1.9
5	2.2
4.7	2.2
4.2	2.2
3.9	1.7
3.6	1.4
3.3	1.1
2.7	0.8
2.4	0.5
2.2	0.2
1.6	0.4
1	1
6.6	6.2
6.6	6.5
6.9	7
7.8	7.9
7.8	8.2
8.3	8.8
8.6	9.3
8.6	9.6
8.6	9.9
8.6	9.9
8.6	9.9
8.6	9.9
8.6	9.9
8.6	9.9
8.6	9.9
8.6	10.2
8.6	10.2
8.6	10.2
8.6	10.2
8.6	9.9
8.6	9.9
8.6	9.9
8.6	9.9
8.6	9.9
8.6	9.9
8.6	9.9
8.6	9.9
8.6	9.9
8.6	9.9
8.6	9.9
8.6	9.9
8.6	9.9
8.6	9.6
8.6	9.6
8.6	9.6
8.6	9.6
8.6	9.6
8.6	9.6
8.6	9.6
8.6	9.6
8.6	9.6
8.6	9.6
8.6	9.6
8.6	9.6
8.6	9.6
8.6	9.6
8.6	9.6
8.6	9.6
8.6	9.6
8.6	9.6
8.6	9.6
8.6	9.6
8.6	9.6
8.6	9.6
8.6	9.6
8.6	9.6
8.6	9.6
8.9	9.6
8.9	9.6
8.9	9.6
8.3	9.3
8	9
7.5	8.5
6.9	7.6
5.8	6.7
4.9	5.6
3.8	4.7
2.6	3.6
0.6	1.6
0.7	0.2
0.7	0.2
3.9	3.4
6.5	6
11	8.8
12.8	11.7
16.2	14.8
19.9	17.7
23.4	20.6
26.5	23.1
29.4	25.4
31.4	28
33.4	30.3
34.5	32.9
35.4	35.2
36.5	37.2
38	38.6
39.4	39.5
40.5	40
41.4	40.6
42.5	40.9
43.7	41.2
45.1	42
45.4	42.3
45.7	42.9
46	43.2
46.3	44
47.1	45.2
48.3	46.3
50	47.5
50.3	48.1
51.4	48.9
52.6	49.8
53.1	50.6
53.4	50.9
53.7	50.9
53.7	50.9
53.7	50.9
53.1	50.6
52.3	50.1
51.4	49.2
50.3	48.1
48.8	46.9
47.4	45.8
46	44
44	42.3
40.8	39.2
39.7	38.3
37.1	35.7
33.4	32
31.9	30.9
29.7	28.3
27.1	26
24.5	23.4
21.9	21.1
19.9	19.1
18.2	17.7
16.8	16.8
16.2	16.3
15.3	15.4
14.2	13.7
11.9	11.1
8.7	8
5.3	3.9
2.4	0.8
0.7	1.3
0.4	2.2
0.7	1.3
1.6	0.2
2.7	1.9
4.5	4.2
6.5	6.5
9	9.4
12.8	13.4
16.5	17.1
21.3	22
27.1	27.1
33.4	32.6
38.2	38
41.7	42
44	44.3
45.1	45.5
46.6	46.6
48.8	48.6
50.8	50.1
52.3	50.9
52.9	50.9
53.1	50.9
53.7	51.2
54.3	51.5
54.3	51.5
54.3	51.5
54.3	51.5
54	51.5
53.4	50.6
52.9	50.3
52	49.8
50.8	48.9
49.4	47.8
46	44.6
46	44.6
44.3	43.2
42	41.2
39.7	39.2
37.1	36.9
34.2	34.6
31.7	32
28.8	29.4
26.2	26.9
23.9	24.6
21.6	22.6
19.9	20.6
18.2	18.8
17.1	17.7
16.2	16.5
15.6	16.3
15	15.4
13.9	13.7
11.9	11.1
9.6	8.2
7.9	6.2
7	5.1
7	5.1
8.5	6.8
9.3	7.7
11.3	10.2
13	13.1
15	16.5
17.9	20.8
23.4	26.9
25.6	28.9
31.1	33.2
36	37.7
40.5	41.8
44.3	44.6
47.4	46.3
50	48.3
52.3	50.1
54.3	51.2
55.7	52.1
56.6	52.3
57.1	52.6
58	52.9
58.3	53.5
58.6	53.8
58.6	53.8
58.3	53.5
57.4	52.9
56.6	52.1
55.7	51.2
54.3	50.1
52.6	48.9
50.8	47.2
48.8	45.5
46.3	43.2
43.4	40.6
40	37.7
36.2	34.6
32.2	30.9
27.7	26.6
23.9	23.1
19.9	19.1
16.2	15.4
13	12.3
10.2	9.4
7.9	7.1
6.2	5.1
5.3	4.2
4.7	3.9
4.2	3.4
3.9	3.1
3.3	2.8
3	2.8
3	3.4
3.3	4.8
4.5	7.1
6.7	10
9.9	12.8
13.6	14.8
17.9	20.8
23.1	25.4
31.9	33.4
38.5	39.5
41.4	42
47.1	46.9
50.6	50.1
53.4	52.3
56	54.4
58.3	56.4
59.4	57.2
60.3	57.5
56	53.5
54.3	51.8
52	49.8
49.7	47.5
46.8	45.2
43.7	42.3
40.3	39.2
36.5	36
32.8	32.6
29.4	29.2
25.9	25.4
22.5	22
19.3	18.6
16.8	15.7
14.5	13.1
12.5	10.8
11	9.4
10.2	8.5
9.9	7.7
9	6.8
7.6	5.1
5.3	2.8
3	0.5
0.9	2.2
2	2.7
3.5	3.3
3.5	2.7
2	1.3
0	1.1
2.4	4.2
5.6	7.4
9.3	11.4
13.6	14.8
19.3	17.1
23.9	23.7
29.4	29.2
35.4	35.5
41.1	40.9
45.7	44.9
48.6	47.8
50.6	49.8
52.3	51.2
54.3	52.1
55.7	52.6
56.3	52.6
56.6	53.2
57.1	53.8
57.4	53.8
57.4	53.8
57.4	53.8
57.4	53.8
57.1	53.8
56.9	53.5
55.4	52.6
54	51.8
52.6	50.6
50.8	49.2
48.8	47.5
46.6	45.5
44	43.2
41.1	40.6
37.7	37.7
34	34.6
30.5	31.2
26.8	27.4
23.1	23.7
19.6	20
16.8	16.8
14.2	13.7
11.9	11.1
10.2	9.4
9	8.2
8.5	8
8.5	8
8.5	7.1
7.6	5.7
6.2	3.9
4.7	2.8
3.3	1.7
2.2	1.4
1.9	1.7
2.2	2.5
3.6	3.9
5.6	6
8.5	9.1
12.2	12.5
16.5	17.1
21.9	22
27.7	27.1
33.7	32.6
39.4	38
44	42
47.7	45.2
50.8	48.1
53.1	50.1
54.9	51.5
56.6	52.9
57.4	54.1
58	54.6
58.3	54.6
58.9	54.9
58.9	55.2
58.9	55.2
58.9	55.2
58.3	54.9
57.4	54.4
56.6	53.5
55.1	52.6
52.9	50.3
51.7	49.5
49.7	47.8
47.1	45.5
44.5	43.2
41.4	40.6
38.2	38
34.8	34.9
31.4	31.7
27.7	28.3
24.2	24.9
20.5	21.1
17.3	18
14.5	14.8
12.2	12.3
10.5	10.2
9	8.5
9	8.5
9	8.5
9	8
8.7	6.8
7.6	5.1
6.2	3.7
4.7	2.2
3.9	1.9
3.9	2.2
5	3.1
6.7	5.4
9.6	8.5
12.8	12.5
17.1	16.8
21.6	21.4
27.4	26.6
33.1	32
39.4	38.3
47.4	45.8
49.4	47.8
52.6	50.3
55.4	52.9
58.3	55.5
60.6	56.9
62	58.1
62.9	58.6
63.4	59.2
62.9	58.9
62.6	58.9
62.6	58.9
62	58.4
60.9	57.5
59.4	56.4
57.7	54.9
55.4	52.9
53.1	50.6
50.3	48.1
47.1	45.5
43.7	42.6
40	39.5
35.7	36
31.7	32.3
27.4	27.7
20.5	20.8
18.5	18.6
14.5	14.3
10.8	10.2
7.6	6.5
5	3.1
3	0.8
1.6	0.7
1.3	1
1	1
0.4	1.3
0	1.3
0.9	1.3
0.9	1.3
0.2	0.2
2.2	1.7
5.9	5.1
11	9.7
17.3	15.7
23.9	21.7
31.1	28.6
38.2	35.5
44	42
48	46.6
50.8	49.2
54.9	52.1
56.3	53.5
59.4	56.1
60	56.6
61.2	57.5
61.7	58.1
61.4	58.4
61.2	57.8
61.2	57.2
60.6	57.2
59.7	56.4
58.6	55.5
58	55.2
55.1	52.6
53.1	50.9
50.3	48.6
48	46.6
44.8	44
41.4	41.2
38	38
34.2	34.9
30.5	31.2
26.5	27.1
20.5	21.1
18.8	19.1
15	15.4
11.3	13.7
9	9.1
6.7	6.8
5.3	4.8
4.2	3.9
4.2	3.9
3.6	3.9
3.6	3.9
3	3.9
3	3.9
3.3	4.5
5	6.2
8.2	9.4
12.2	13.7
17.3	19.1
23.4	25.4
29.9	32
37.1	39.2
44.5	44.6
50	48.9
52.9	51.8
55.4	53.8
58.6	56.1
61.4	58.6
64.3	61.2
66.9	63.2
68.6	65
69.8	65.8
69.8	65.8
68.9	65
67.7	63.8
66.9	62.9
65.7	61.8
64	60.4
62.6	58.6
60.3	56.6
57.7	54.4
55.1	52.1
52.3	49.5
49.1	46.9
46	44
42.5	40.9
38.5	37.5
34.5	33.7
30.5	29.7
26.2	25.7
22.5	22
18.8	18.6
15.6	15.1
12.8	12.3
10.5	10
8.5	8.2
7.3	7.1
6.7	6.5
6.2	6.2
5.3	5.4
4.5	4.5
4.2	4.2
4.5	4.2
5.3	5.1
7	7.4
9.9	10.5
13.6	14.5
18.2	19.1
23.6	24.6
29.4	30.3
36.2	36.6
42	42.9
46.8	47.2
51.4	51.2
52.6	52.3
55.4	54.6
58	56.9
60	58.4
61.7	59.5
62.3	60.1
63.4	61.2
63.4	61.2
62.9	60.4
62.9	60.1
62.9	60.1
62.6	59.8
61.7	59.5
60.6	58.6
58.9	57.2
56.9	55.5
54.6	53.5
52.3	51.5
49.7	48.9
45.4	45.2
44	43.8
40.8	40.6
37.7	37.7
34	34
30.5	30.9
27.1	27.4
23.6	24
20.2	20.6
17.3	17.4
15	14.5
13.3	12.3
12.2	10.5
11.6	9.7
11.6	9.7
11.6	9.7
11.3	9.1
10.5	8.2
9.6	7.4
9.9	7.4
11	9.1
11.9	10.2
14.5	13.4
17.9	17.1
22.2	21.7
27.4	26.9
33.1	32.6
38.8	38
44	43.2
48.3	47.2
51.1	49.5
53.7	51.8
56.9	54.4
59.7	56.9
61.4	58.4
62.3	58.9
63.4	59.8
64	60.4
64	60.4
63.7	59.8
63.7	59.8
63.4	59.5
62.6	58.9
61.2	57.8
59.4	56.4
57.1	54.4
54	51.5
52.9	50.6
50.6	48.3
49.1	47.2
44.8	43.2
41.7	40.3
38.2	37.2
35.1	34
31.7	30.6
28.2	26.9
24.5	23.4
21.1	20
17.9	16.5
15.3	13.7
13.3	11.4
11.6	10
10.8	9.1
10.8	9.1
10.8	9.1
10.5	8.8
10.5	8.5
10.2	8
10.2	8.2
11	9.1
13	11.1
16.2	14.3
18.2	16.5
25.1	24
30.8	30.3
39.7	40
42.5	42.6
47.4	46.9
51.1	49.5
54	51.8
57.1	54.1
60.6	57.2
62.9	59.5
64	60.9
65.2	61.8
66	62.7
66.9	63.2
66.9	63.2
66.3	62.7
65.2	61.5
64.3	60.7
63.2	59.8
61.7	58.6
59.7	57.2
57.4	54.9
54.9	52.9
52.3	50.6
50.8	49.5
46.6	45.5
43.7	42.6
40.3	39.2
36.5	36
32.8	32.3
29.1	28.9
25.4	25.1
21.9	21.4
19.1	18.3
16.5	15.4
14.2	12.8
13	10.8
12.2	9.7
12.2	9.4
12.2	9.7
12.2	9.7
11.6	9.7
10.2	9.4
9	9.1
8.5	9.4
8.7	10.2
12.2	13.7
15.6	17.4
17.6	19.7
22.5	24.9
28.2	30.9
34.5	36.9
40.3	42.6
45.4	46.6
49.4	48.9
52.3	50.6
54.9	53.2
58	56.6
60.6	59.2
62	60.4
63.4	61.2
64.9	61.8
65.5	62.4
65.7	62.4
65.5	62.1
65.5	62.4
65.2	62.4
64.6	61.8
63.7	60.9
62.3	59.8
59.7	57.8
58.9	56.6
56.6	54.6
54	52.6
51.4	50.3
48.3	47.5
45.4	44.9
42.3	41.8
38.5	38.3
34.5	34.9
30.5	30.6
26.5	26.9
22.5	22.9
18.8	19.4
15.3	15.1
13.3	12.8
11.6	10.8
10.5	9.7
10.2	9.1
9.9	10
9.9	10.5
9.6	10.8
8.7	10.5
8.2	10.5
7.9	10.5
8.2	10.8
9.3	11.7
11.6	13.7
15.6	17.4
20.2	21.1
25.9	26.3
32.5	32.3
39.7	38.6
[truncated: 1,061 more rows]
