# Supplementary material for: Bot fit: A novel approach to assessing lower limb muscular strength
Source: PLoS One. 2026 Mar 26;21(3):e0339187. doi: 10.1371/journal.pone.0339187 (PMC13021169; doi:10.1371/journal.pone.0339187)
Supplement: S3 File — Raw joint angle data (left and right legs) collected from 25 participants across all exercise protocols. This compressed folder contains individual participant files (sub1–sub25) with time-series signals representing lower-limb motion recorded by the Bot Fit system during resistance exercise trials. (ZIP) [file pone.0339187.s003.zip › sub1/squat_max.csv]

AngL	AngR
10	2.3
10	2.6
10	2.6
10.3	2.6
10.3	2.6
10.9	2.6
11.4	2.6
12	2.6
12.6	2.6
13.2	2.6
13.7	2.6
14.3	2.6
14.9	2.6
15.5	2.6
16	2.6
16	2.6
16	2.6
16	2.6
16	2.6
16.3	2.6
16.6	2.6
16.9	2.6
17.5	2.6
17.7	2.6
18.3	2.6
18.9	2.6
19.5	2.6
20	2.6
20.3	2.6
20.3	2
20.6	1.1
20.9	0.2
20.9	1.9
20.9	2.5
20.9	3.6
20.9	4.5
20.9	5.4
20.9	5.9
20.6	6.2
20.6	6.2
20.6	6.2
20.6	5.9
20.3	5.4
20.3	4.5
20	3.1
20	1.9
19.8	0.5
19.5	1.1
19.5	3.1
19.2	4.9
18.9	7.1
18.6	9.2
18.3	11.7
18	14.3
17.7	16.6
17.5	18.9
16.9	20.9
16.3	22.6
15.2	24
14.9	24.9
12.9	26.1
12.6	26.3
12	26.3
11.4	26.3
10.9	26.6
10	27.5
8.9	28.6
7.4	30.1
6.3	31.2
4.9	32.4
3.4	33.2
1.4	33.2
0.2	32.4
0.8	30.9
0.2	29.8
0	28.6
0.3	28.1
0.3	28.3
0.3	28.3
0.5	28.3
1.9	28.3
3.3	28.3
4.8	28.3
5.9	28.3
6.8	28.3
7.1	28.3
7.1	28.3
7.1	28.6
7.1	28.6
7.1	28.6
6.5	28.6
5.9	28.6
4.5	28.3
3.9	28.3
3.1	28.1
1.9	28.1
1.1	28.1
0.2	28.1
0.3	27.8
0.6	27.2
0.6	26.9
3	0.2
3.2	0.5
3.2	0.7
3.2	0.7
3.2	0.7
3.2	0.5
3	0.5
2.4	0.5
1.5	0.5
0.7	0.5
0.7	0.5
2.1	0.7
5	1
5.8	1.6
7.5	2.5
9.3	3.3
11.3	4.7
13.3	6.2
15.9	7.9
18.1	9.6
20.4	11.9
22.2	14.5
21.9	18.5
21.3	20.2
20.4	23.4
19.9	26.5
19.3	28.8
18.7	30.2
18.7	30.2
19	30.2
19.3	30
19.9	30
20.1	30
20.4	30
20.4	30
20.4	29.4
20.4	28.2
20.4	26.8
20.4	25.4
20.4	23.6
20.4	22.2
20.7	20.8
21	19.6
21	18.2
21	16.5
20.7	15.3
20.1	14.2
19	13.6
17.6	13.1
15.6	12.5
11.3	11.6
9.8	11.3
6.7	11
3.8	10.8
1.2	10.5
0.9	10.5
2.4	10.2
3.2	9.9
3.5	9.9
3.5	9.9
3.2	9.9
2.7	10.2
1.5	10.2
0.4	10.8
0.7	11
1.2	11.3
2.1	11.3
2.7	11.3
3.5	11.3
4.7	11.9
5.3	12.2
5.3	13.6
5	14.8
4.4	16.2
3.5	17.9
2.4	19.4
1.2	20.5
0.1	21.6
0.9	22.5
2.1	23.4
2.1	23.6
2.1	23.6
2.1	23.6
2.1	23.9
2.1	24.2
2.4	24.5
2.4	24.5
2.4	24.5
2.4	24.5
2.4	24.5
2.4	24.5
2.4	24.5
2.4	24.5
2.4	24.5
2.4	24.2
2.4	24.2
2.4	24.2
2.4	24.2
2.4	24.2
2.4	23.9
2.4	23.6
2.4	23.4
2.4	23.4
2.4	23.1
2.4	22.8
2.4	22.5
2.1	22.5
2.1	21.9
1.8	21.6
1.8	21.4
1.8	21.1
1.8	20.8
1.8	20.5
1.8	20.2
1.8	20.2
1.8	19.9
1.8	19.9
1.8	19.4
1.8	19.4
1.8	19.4
1.8	19.4
1.8	19.4
1.8	19.4
1.8	19.4
1.8	19.4
1.8	19.4
1.8	19.4
1.8	19.4
1.8	19.4
1.8	19.4
1.8	19.4
1.8	19.4
1.8	19.4
1.8	19.4
1.8	19.4
1.8	19.4
1.8	19.4
1.8	19.4
1.8	19.4
1.8	19.4
1.8	19.4
1.8	19.4
1.8	19.4
1.8	19.4
1.8	19.4
1.8	19.4
1.8	19.4
1.8	19.4
1.8	19.4
1.8	19.4
1.8	19.4
1.8	19.4
1.8	19.4
1.8	19.4
1.8	19.4
1.8	19.4
1.8	19.4
1.8	19.4
1.8	19.4
1.8	19.4
1.8	19.4
1.8	19.4
1.8	19.4
1.8	19.4
1.8	19.4
1.8	19.4
1.8	19.4
1.8	19.4
1.8	19.4
1.5	19.4
1.5	19.4
1.5	19.4
1.5	19.4
1.5	19.4
1.5	19.4
1.5	19.4
1.5	19.4
1.5	19.4
1.5	19.4
1.5	19.4
1.5	19.4
1.5	19.4
1.5	19.4
1.5	19.4
1.5	19.4
1.5	19.4
1.5	19.4
1.5	19.4
1.5	19.4
1.5	19.4
1.5	19.4
1.5	19.4
1.5	19.4
1.5	19.4
1.5	19.4
1.5	19.4
1.5	19.4
1.5	19.4
1.5	19.4
1.5	19.4
1.5	19.4
1.5	19.4
1.5	19.4
1.5	19.4
1.5	19.4
1.5	19.6
1.5	19.6
1.5	19.6
1.5	19.6
1.5	19.6
1.5	19.6
1.5	19.6
1.5	19.6
1.5	19.6
1.5	19.6
1.5	19.6
1.5	19.6
1.5	19.6
1.5	19.6
1.5	19.6
1.5	19.6
1.5	19.6
1.5	19.6
1.5	19.6
1.5	19.6
1.5	19.6
1.5	19.6
1.5	19.6
1.5	19.6
1.5	19.6
1.5	19.6
1.5	19.6
1.5	19.6
1.5	19.6
1.5	19.6
1.5	19.6
1.5	19.6
1.5	19.6
1.5	19.6
1.5	19.6
1.5	19.6
1.5	19.6
1.5	19.6
1.5	19.6
1.5	19.6
1.5	19.6
1.5	19.6
1.5	19.6
1.5	19.6
1.5	19.6
1.5	19.6
1.5	19.6
1.5	19.6
1.5	19.6
1.5	19.6
1.5	19.6
1.5	19.6
1.5	19.6
1.5	19.6
1.5	19.6
1.5	19.6
1.5	19.6
1.5	19.6
1.5	19.6
1.5	19.6
1.5	19.6
1.5	19.6
1.5	19.6
1.5	19.6
1.5	19.6
1.5	19.6
1.5	19.6
1.5	19.6
1.5	19.6
1.5	19.6
1.5	19.6
1.5	19.6
1.5	19.6
1.5	19.6
1.5	19.6
1.5	19.6
1.5	19.6
1.5	19.6
1.2	19.6
0.7	19.6
0.4	19.6
1.2	19.6
1.5	19.6
2.1	19.9
3	20.2
3.8	21.4
3.8	21.6
4.1	22.2
4.4	22.2
4.7	22.5
5.3	22.2
5.3	21.6
5.5	20.8
5.8	19.9
5.8	18.8
6.1	17.6
6.1	16.2
6.1	15.1
6.1	13.9
6.1	12.5
6.1	11.9
6.1	11
6.1	9.9
6.1	9
6.1	8.2
6.1	7.3
6.1	6.2
5.8	5
5.5	3.9
5	2.5
4.7	1.6
4.4	0.7
4.4	0.7
3.8	0.5
3.2	0.5
3	0.7
3.2	0.7
3.8	0.7
4.1	0.7
4.4	0.7
4.1	0.5
3.5	0.5
3.2	0.5
3	0.5
2.7	0.5
2.7	0.5
3	0.5
3.8	0.7
5.3	1
7	1.6
9.3	1.6
11.3	1.6
14.7	1.9
15.9	2.2
19	2.5
19.9	2.7
21	3
21.6	3.6
21.9	3.9
21.6	5
21.6	5.6
21.6	6.2
21.6	7
21.6	8.2
22.2	9.6
22.4	12.2
22.7	14.5
22.7	17.1
22.7	19.4
22.2	21.4
21.9	22.2
21.6	22.5
21.6	22.2
21.6	22.2
21.6	22.2
21.6	22.2
21.6	21.9
21.6	21.4
21.6	20.2
21.9	18.8
21.9	17.6
21.9	15.9
21.9	14.2
21.6	12.8
21.6	11.3
21.6	10.2
21.6	9.3
21.6	8.8
21.6	8.5
21.6	8.8
21.6	9
21.6	9
21.6	9
21.3	8.8
20.1	8.2
18.4	6.8
16.4	5.3
13.6	3.6
12.4	3
10.4	2.5
8.4	1.9
7	2.2
6.4	2.5
6.4	2.5
7	2.5
8.1	2.5
9.6	2.5
11	2.5
12.1	2.5
13	2.2
13.6	2.2
13.8	2.2
13.8	2.2
14.1	2.2
14.4	2.2
14.7	2.2
14.7	2.2
15	2.2
15.3	2.2
16.4	2.5
17	2.5
18.1	2.5
20.1	2.5
20.7	2.7
22.2	3.9
23	5.3
23.3	5.9
23.3	7
23.3	8.5
23.3	9
23.6	10.8
23.6	10.8
24.2	12.5
24.2	12.5
24.2	11.9
24.2	9.9
24.2	9.9
23.9	7
23.6	4.5
23.6	3.9
23.3	2.7
23	2.5
22.7	2.2
22.4	2.2
22.4	2.2
22.4	2.2
22.4	2.2
22.4	1.9
22.4	1.6
22.4	1
22.4	0.5
22.4	0
22.4	0.6
22.4	0.9
22.4	1.2
22.4	1.5
22.7	1.5
22.7	1.5
22.7	1.5
22.7	1.5
22.7	1.5
23	1.5
23	1.5
23	1.5
23	1.5
23	1.5
23	1.5
23	1.5
23	1.5
23	1.5
23	1.5
23	1.5
23.3	1.5
23.3	1.5
23.3	1.5
23.3	1.5
23.3	1.5
23.3	1.5
23.3	1.5
23.3	1.5
23.3	1.5
23.3	1.5
23.3	1.5
23.3	1.5
23.3	1.5
23.3	1.5
23.3	1.5
23.3	1.5
23.3	1.5
23.3	1.5
23.3	1.5
23.3	1.5
23.3	1.5
23.3	1.5
23.3	1.5
23.3	1.5
23.3	1.5
23.3	1.5
23.3	1.5
23.3	1.5
23.3	1.5
23.3	1.5
23.3	1.5
23.3	1.5
23.3	1.5
23.3	1.5
23.3	1.5
23.3	1.5
23.3	1.5
23.3	1.5
23.3	1.5
23.3	1.5
23.3	1.5
23.3	1.5
23.3	1.5
23.3	1.5
23.3	1.5
23.3	1.5
23.3	1.5
23.3	1.5
23.3	1.5
23.3	1.5
23.3	1.5
23.3	1.5
23.3	1.5
23.3	1.5
23.3	1.5
23.3	1.5
23.3	1.5
23.3	1.5
23.3	1.5
23.3	1.5
23.3	1.5
23.3	1.5
23.3	1.5
23.3	1.5
23.3	1.5
23.3	1.5
23.3	1.5
23.3	1.5
23.3	1.5
23.3	1.2
23.3	1.2
23.3	1.2
23.3	1.2
23.3	1.2
23.3	1.2
23.3	1.2
23.3	1.2
23.3	1.2
23.3	1.2
23.3	1.2
23.3	1.2
23.3	1.2
23.3	1.2
23.3	1.2
23.3	1.2
23.3	1.2
23.3	1.2
23.3	1.2
23.3	1.2
23.3	1.2
23.3	1.2
23.3	1.2
23.3	1.2
23.3	1.2
23.3	1.2
23.3	1.2
23.3	1.2
23.3	1.2
23.3	1.2
23.3	1.2
23.3	1.2
23.3	1.2
23.3	1.2
23.3	1.2
23.3	1.2
23.3	1.2
23.3	1.2
23.3	1.2
23.3	1.2
23.3	1.2
23.3	1.2
23.3	1.2
23.3	1.2
23.3	1.2
23.3	1.2
23.3	1.2
23.3	1.2
23	1.2
23	1.2
22.7	1.2
22.4	1.2
21.9	1.2
21	1.2
19.9	1.2
18.4	1.5
17	1.5
15.6	1.5
14.4	1.5
13.3	1.5
12.4	1.5
12.1	1.2
12.1	1.5
12.4	1.5
13	1.2
13.3	1.2
13.8	1.2
14.4	0.9
15	0.6
15.6	0.3
15.9	0
16.1	0.5
16.4	0.7
16.7	0.7
17	0.5
17.6	0.5
18.1	0.5
18.7	0.5
19.3	0.5
19.9	0.5
20.1	0.5
20.4	0.5
20.4	0.5
20.4	0.5
20.4	0.5
20.4	0.5
20.4	0.5
20.4	0.5
20.4	0.5
20.4	0.5
20.4	0.5
20.4	0.5
20.4	0.5
20.4	0.5
20.4	0.5
20.4	0.5
20.4	0.5
20.4	0.5
20.4	0.5
20.4	0.5
20.4	0.5
20.4	0.5
20.4	0.5
20.4	0.5
20.4	0.5
20.4	0.5
20.4	0.5
20.4	0.5
20.1	0.5
20.1	0.5
19.9	0.5
19.9	0.5
19.9	0.5
19.9	0.5
19.6	0.5
19.3	0.5
18.7	0.7
18.7	0.7
18.4	1.3
18.1	1.6
17.9	1.9
17.6	2.5
17.3	2.7
17	3
17	3.6
17	4.5
16.7	5.6
16.4	7
16.1	9
15.9	12.2
15.6	13.1
15.3	14.8
15	15.6
14.4	15.3
14.1	15.1
13.8	14.2
13.8	13.6
13.8	12.8
13.8	11.9
13.8	11.3
13.8	10.8
13.8	10.5
13.8	10.2
13.8	9.9
13.8	9.6
13	9.6
11.6	9.3
9.8	8.8
7.5	8.5
5.8	8.5
4.4	8.8
4.4	9
5	9.3
5.8	9.3
6.7	9.3
7.3	9.3
7.5	9.3
8.4	9.3
8.7	9.6
8.7	10.2
8.4	10.5
8.1	10.8
7.5	11
7.3	11.3
6.7	11.6
6.4	12.2
5	13.6
4.1	14.5
2.1	16.5
0.1	19.4
3	22.8
5.8	26.8
9.3	31.1
12.4	35.1
15.3	38.3
17.8	40.8
20.4	42
22.4	43.1
23.9	44.8
25.3	46.3
27	47.7
28.7	48.6
29.9	49.7
31	50.9
31.6	51.4
32.2	51.7
32.7	52.3
33.6	52.6
34.2	53.1
34.7	53.4
35.6	54
35.9	54
35.9	54
35.9	54
35.6	54
35	53.7
33.9	53.1
32.7	52.3
31.6	51.4
30.2	50.3
28.4	49.1
26.7	47.4
24.7	45.7
22.4	43.7
19.8	41.4
17.3	38.8
14.1	36
11.3	33.4
8.4	30.8
5.8	28.5
3.5	26.2
1.2	24.5
0.1	23.4
1	22.8
1.2	22.8
1.8	22.8
3	22.2
4.4	20.5
6.4	18.5
8.4	16.5
11	14.2
13	12.2
14.1	10.5
15	9
15.6	8.5
15.3	7.9
14.4	8.5
13.3	9
12.1	10.2
10.4	11.9
9	14.2
7	16.8
4.7	19.9
1.8	23.4
1.8	27.1
6.1	31.1
13.5	36.8
16.1	38.5
21.9	43.4
26.7	48.3
30.7	51.7
33	53.4
33.9	54.3
37.9	56.6
37.9	56.6
37.9	56.6
37.9	56.6
37.9	56.6
34.7	54.9
35	55.2
35.9	55.4
37	56
37.6	56.3
37.3	56.3
36.5	55.4
35.9	55.2
34.2	53.7
32.7	52.3
30.7	50.9
28.7	49.1
26.7	47.4
23	44
20.4	41.4
19	40.3
15.8	37.4
12.7	34.5
9.5	31.7
6.4	28.8
3.5	25.9
0.9	23.6
1	21.4
3.2	19.4
3.5	19.1
4.7	18.2
5.8	16.8
7.8	14.2
11	11
15	7
18.7	3
22.7	0.9
25.9	4
27	5.5
26.7	5.2
25.6	4.3
23.9	2.9
21.9	1.5
19.6	1.3
19	2.2
17.3	4.5
15.3	7
13	9.9
9.8	13.6
5.5	18.5
0.1	24.2
6.1	30.2
12.7	36.3
18.1	41.1
21.9	44.8
25.9	48.3
28.2	49.4
28.2	49.4
30.4	50.6
31	51.4
31.6	52.3
32.7	53.1
33.9	53.4
35.3	54.6
36.7	56
37.9	56.9
38.2	57.2
38.5	57.2
38.5	57.4
38.5	57.4
37.9	57.4
37	56.9
35.9	56
34.7	55.2
33.3	53.7
31.3	52.3
29.3	50.3
27	48.3
24.4	45.7
21.6	42.8
18.4	39.7
15	36.5
11	32.8
7	29.4
5.2	27.4
0.1	22.8
2.4	19.9
3.5	18.8
6.1	16.5
6.7	16.2
7	16.2
7.8	15.6
10.1	11
12.7	9.3
14.1	7.6
17.3	4.2
20.1	1.3
22.2	0.3
23	0.6
22.4	0
21.3	1.3
19.9	3
18.1	5.3
16.1	7.3
13.8	9.6
11	11.9
8.1	14.2
4.7	17.3
1	20.8
1.2	25.7
8.7	30.2
14.1	36.3
19.6	42.6
22.4	45.7
27	50.6
30.2	53.7
31.9	55.2
32.2	55.2
32.7	55.2
34.2	55.4
35.3	56.3
35.9	57.2
36.5	57.4
37	57.7
37.9	58.3
38.2	58.6
38.2	58.9
38.2	58.9
38.2	58.9
37.9	58.9
37	58.6
36.2	57.7
35	56.9
33.6	55.7
31.9	54.6
30.2	52.9
28.2	51.1
26.1	49.1
23.9	46.8
21.3	44.3
18.4	41.4
15	38.5
11.5	35.4
8.4	32.5
5.5	29.7
3.2	27.1
0.9	24.5
0.7	22.8
1.8	21.4
2.7	20.5
3.5	19.4
5.3	17.6
7.5	15.3
10.4	12.2
13.3	9
16.4	5.9
19.9	3.9
20.7	2.2
21.6	1.3
21.6	1.3
20.4	1.6
18.7	4.5
16.4	7
13	10.5
8.7	14.5
3.5	19.1
2.1	24.5
8.1	30
15.3	36.5
20.4	41.7
25	46.8
28.4	50.9
31	53.4
33.3	55.2
34.5	56.3
35	56.9
35.3	57.2
35.9	57.2
37	57.4
37.6	58.3
37.9	58.3
38.5	58.9
38.8	58.9
39	59.4
39	59.4
39	59.4
38.8	59.4
38.5	59.2
37.6	58.6
36.5	58
35.3	56.9
33.9	55.7
32.2	54.3
30.4	52.6
28.2	50.9
26.1	48.9
22.4	45.1
21	44
18.1	41.1
15.3	38.3
13.5	34.8
8.7	31.7
5.8	28.5
3.5	25.7
0.9	23.4
0.7	21.4
1.8	19.9
2.7	19.4
3.2	18.5
4.1	17.9
5.8	15.1
8.7	13.6
11.3	9
14.4	6.2
17.3	3.9
19.6	2.2
20.4	1.3
19.9	1.9
18.7	3.3
16.7	6.2
11.8	11.9
9.8	13.9
5	18.2
0.4	22.5
5.8	27.4
11.3	32.2
16.1	36.8
20.7	40.8
24.1	44.3
27.3	47.7
30.7	51.1
33	54
35.3	56
37	57.2
37.9	57.4
38.2	57.4
38.8	57.7
39.3	58.6
39.6	58.9
39.9	58.9
39.9	58.9
39.9	58.9
39.9	58.9
39.3	58.9
39	58.6
38.8	58.3
37.3	57.4
35.9	56.3
34.2	55.2
32.5	53.4
30.4	52
28.2	50.3
25.9	48.3
23.3	46
20.7	43.4
17.8	40.8
14.7	38
11.5	35.4
8.7	32.8
6.1	30.2
3.8	27.9
1.5	25.9
0.1	24.5
0.7	23.9
1	23.6
1.2	23.4
1.5	22.2
3	20.2
5.3	17.1
8.1	13.6
10.7	10.8
13	8.8
14.1	7.6
14.4	7.3
13.6	7.6
11.8	9
9.3	11.9
5.8	15.6
1.8	19.9
3	24.8
32.5	53.7
34.7	55.4
36.7	57.2
38.2	58.9
39.6	59.7
40.5	60
40.5	60
40.8	60.3
41.3	60.6
41.3	60.6
41.3	60.6
41	60.6
40.8	60.3
39.9	59.4
38.8	58.6
37.6	57.7
36.5	56.6
34.7	55.2
33	53.7
30.7	52
28.4	50
25	46.6
23.9	45.4
21	42.8
18.1	40.3
15	37.4
11.8	34.2
8.7	31.1
5.8	27.9
3.2	25.4
2.1	24.5
0.4	21.9
1	21.1
1.2	20.8
1.2	20.5
1.8	19.4
3.5	17.3
6.1	15.1
9	12.8
11.8	10.5
14.1	8.2
15.9	6.8
16.1	5.6
15.3	5.9
13.8	7.6
7.8	29.7
12.7	34.5
17	38.8
21.9	44
26.7	48.6
11.6	10.8
8.7	14.2
5	17.6
1.2	23.4
3.5	25.4
31.6	52.6
35	55.4
37	57.4
37.6	58.3
38.5	59.2
39.3	59.4
40.8	59.7
41.6	60.9
42.2	61.5
42.2	61.5
42.2	61.5
42.2	61.5
42.2	61.5
42.2	61.5
41.6	60.9
40.8	60.3
39.6	59.4
38.2	58.3
36.7	56.9
35	55.7
33	54
30.7	52
28.2	50
25	47.4
23.6	44.6
19	42
15.6	38.5
12.4	35.7
9	32.2
6.1	29.1
3.2	25.9
1.2	23.6
0.4	21.4
1.5	20.2
2.1	19.6
2.4	19.6
2.7	19.1
4.7	17.1
5.8	16.2
8.4	14.5
11	12.5
13.3	10.8
14.7	9.6
15.3	8.8
15	9
13.8	10.2
12.1	12.5
9.8	15.6
4.1	20.8
1.5	22.5
3.2	26.2
8.4	30.8
13.5	35.7
19.3	41.1
24.7	46.8
29.9	52.3
34.2	56
37.3	58
38.5	59.2
39	60
39.9	60.9
40.8	61.2
41.3	61.2
41.9	62
42.2	62.6
42.5	62.6
42.8	62.6
42.8	62.6
42.8	62.6
42.8	62.6
42.5	62.3
41.6	61.7
40.5	60.9
39.3	59.7
37.9	58.6
36.2	57.2
33.6	54.6
32.5	54
29.3	50.9
28.2	50
25.3	47.7
22.7	45.1
19.8	42.6
17	39.7
14.1	37.1
11.8	34.8
10.1	32.8
8.4	30.8
7.2	29.4
6.4	28.2
6.4	28.2
6.1	28.2
6.1	27.9
5.2	26.5
3	23.6
0.1	20.2
3.8	16.2
7	13.1
9.6	10.5
11.6	8.8
12.7	7.9
13.6	7.3
14.1	7
14.4	6.2
14.7	5.3
15	3.9
15.3	2.7
15.3	1.6
15	0
14.4	0.6
13	1.2
10.1	1.5
3	1.2
0.1	1.2
5	0.9
10.7	0
15.8	0.5
20.7	1.6
21.3	1.9
21.6	2.2
20.7	2.5
19.8	2.5
18.7	2.7
18.1	3
17	3.6
15.8	3.6
14.1	3.6
12.1	3.3
9.5	2.5
7.2	1.9
6.4	1.3
7	1.3
7.8	1.6
9	3
9.5	4.7
9.5	6.8
9.3	9
8.7	10.8
8.1	11.9
7.8	12.8
7	14.2
6.7	15.3
6.1	17.1
6.1	19.1
6.1	21.4
6.1	23.4
6.1	25.4
6.1	27.4
6.4	30.2
6.7	31.1
7	32.8
7.2	33.4
7.2	34
7.2	34
7.2	34
7.2	34
7.2	34
7.2	33.7
7	32.8
6.7	32
6.1	30.8
5.8	30
5.8	28.8
6.7	27.1
7	26.8
7.5	27.1
8.1	27.4
8.1	27.9
8.4	29.1
8.7	30.5
9.3	32
10.1	33.4
11.5	34.2
12.7	34.5
13.3	34.5
13.5	34.8
13.8	34.8
14.4	35.4
15.3	36
15.6	36.5
15.8	36.8
16.1	36.8
16.1	36.8
16.1	36.8
16.1	36.8
16.4	36.8
16.7	36.8
17	36.8
17	36.8
17	36.8
17	36.8
17	36.8
17	36.8
17	36.8
17	36.8
17	36.8
17	37.1
17	37.4
17.3	37.7
17.6	38
17.8	38
17.8	38
17.8	38.3
17.8	38.5
17.8	38.5
17.8	38.5
17.8	38.5
17.8	38.8
17.8	38.8
17.8	38.8
17.8	38.8
17.8	39.1
17.8	39.1
17.8	39.1
17.8	39.1
10.1	32
10.1	32
10.1	32
10.1	32
10.1	32
10.1	32
10.1	32
10.1	32
10.1	32
10.1	32
10.1	32
10.1	32
10.1	32
10.1	32
10.1	32
10.1	32
10.1	32
10.1	32
10.1	32
10.1	32
