# Supplementary material for: Bot fit: A novel approach to assessing lower limb muscular strength
Source: PLoS One. 2026 Mar 26;21(3):e0339187. doi: 10.1371/journal.pone.0339187 (PMC13021169; doi:10.1371/journal.pone.0339187)
Supplement: S3 File — Raw joint angle data (left and right legs) collected from 25 participants across all exercise protocols. This compressed folder contains individual participant files (sub1–sub25) with time-series signals representing lower-limb motion recorded by the Bot Fit system during resistance exercise trials. (ZIP) [file pone.0339187.s003.zip › sub1/squat_max_2.csv]

AngL	AngR
25.5	12.5
25.5	12.5
25.5	12.5
25.5	12.5
25.5	12.5
25.5	12.5
25.5	12.5
25.5	12.5
25.5	12.5
25.5	12.5
25.5	12.5
25.2	12.5
24.9	12.5
24	12.5
23.2	12.5
22.3	12.5
21.4	12.3
20.9	12
20	12
19.2	11.7
18.3	11.4
17.4	11.4
16.6	11.4
15.7	11.4
15.1	11.4
14.6	11.4
14.3	11.4
14	11.4
13.7	11.4
13.4	11.1
13.1	10.5
12.3	9.4
11.4	8
10.6	6.5
9.7	5.1
9.1	3.7
8.8	2.5
8.6	1.7
8.8	0.8
8.8	0.2
8.8	0.2
8.8	0.4
8.8	0.7
8.8	1
8.8	1.3
8.8	1.6
8.8	1.6
8.6	1.3
8	1.3
7.4	1.3
6.8	1.3
6.6	1.3
6.3	1.3
6.6	1.6
6.6	2.2
6.3	2.7
5.7	3.3
4.6	3.3
3.4	3.3
2.3	3.3
1.4	3.3
0.8	3.3
0.3	3.3
0.7	3.3
1	3.3
1.3	3.3
1.6	3.6
1.6	3.9
1.6	3.9
1.8	3.9
2.4	3.9
3.6	3.9
4.4	3.9
5	3.9
5.6	3.9
5.9	3.9
5.6	3.9
5.6	3.9
5.6	3.9
5.6	4.2
5.6	4.5
5.6	4.7
5.6	5
5.6	5
5.6	5
5.6	5.3
5.6	5.6
5.6	5.9
5.6	6.2
5.6	6.5
5.6	7
5.6	7
5.6	7.3
5.6	7.3
5.6	7.6
5.6	7.6
5.6	7.6
5.6	7.6
5.6	7.6
5.6	7.6
5.6	7.6
5.6	7.6
5.6	7.6
5.6	7.6
5.6	7.6
5.6	7.6
5.6	7.6
5.6	7.6
5.6	7.6
5.6	7.9
5.6	7.9
1	2.3
1	2.6
1	2.6
1	2.6
1	2.6
1	2.6
1	2.6
1	2.6
1	2.6
1	2.6
1	2.6
1	2.6
1	2.6
1	2.6
1	2.6
1	2.6
1	2.6
1	2.6
1	2.6
1	2.6
1	2.6
1	2.6
1	2.6
1.3	2.6
1.3	2.6
1.3	2.6
1.3	2.6
1.3	2.6
1.3	2.6
1.3	2.6
1.3	2.6
1.3	2.6
1.3	2.6
1.3	2.6
1.3	2.6
1.3	2.6
1	2.6
1	2.6
1	2.6
1	2.6
1	2.6
1	2.6
1	2.6
1	2.6
1	2.6
1	2.6
1	2.6
1	2.6
1	2.6
1	2.6
1	2.9
1	3.2
1	3.2
1	3.2
1	3.2
1	3.2
1	3.2
1	3.2
1	3.2
1	3.2
1	3.2
1	3.2
1	3.2
1	3.2
1	3.2
1	3.2
1	3.2
1	3.2
1	2.9
1	2.9
1	2.9
1	2.9
1	2.9
1	2.9
1	2.9
1	2.9
1	2.9
1	2.9
1	2.9
1	2.9
1	2.9
1	2.9
1	2.9
1	2.9
1	2.9
1	2.9
1	2.9
1	2.9
1	2.9
1	2.9
1	2.9
1	2.9
1	2.9
1	2.9
1	2.9
1	2.9
1	2.9
1	2.9
1	2.9
1	2.9
1	2.9
1	2.9
1	2.9
1	2.9
1	2.9
1	2.9
1	2.9
1	2.9
1	2.9
1	2.9
1	2.9
1	2.9
1	2.9
1	2.9
1	2.9
1	2.9
1	2.9
1	2.9
1	2.9
1	2.9
1	2.9
1	2.9
1	2.9
1	2.9
1	2.9
1	2.9
1	2.9
1	2.9
1	2.9
1	2.9
1	2.9
1	2.9
1	2.9
1	2.9
1	2.9
1	2.9
1	2.9
1	2.9
1	2.9
1	2.9
1	2.9
1	2.9
1	2.9
1	2.9
1	2.9
1	2.9
1	2.9
1	2.9
1	2.9
1	2.9
1	2.9
1	2.9
1	2.9
1	2.9
1	2.9
1	2.9
1	2.9
1	2.9
1	2.9
1	2.9
1	2.9
1	2.9
1	2.9
1	2.9
1	2.9
1	2.9
1	2.9
1	2.9
1	2.9
1	2.9
1	2.9
1	2.9
1	2.9
1	2.9
1	2.9
1	2.9
1	2.9
1	2.9
1	2.9
1	2.9
1	2.9
1	2.9
1	2.9
1	2.9
1	2.9
1	2.9
1	2.9
1	2.9
1	2.9
1	2.9
1	2.9
1	2.9
1	2.9
1	2.9
1	2.9
1	2.9
1	2.9
1	2.9
1	2.9
1	2.9
1	2.9
1	2.9
1	2.9
1	2.9
1	2.9
1	2.9
1	2.9
1	2.9
1	2.9
1	2.9
1	2.9
1	2.9
1	2.9
1	2.9
1	2.9
1	2.9
1	2.9
1	2.9
1	2.9
1	2.9
1	2.9
1	2.9
1	2.9
1	2.9
1	2.9
1	2.9
1	2.9
1	2.9
1	2.9
1	2.9
1	2.9
1	2.9
1	2.9
1	2.9
1	2.9
1	2.9
1	2.9
1	2.9
1	2.9
1	2.9
1	2.9
1	2.9
1	2.9
1	2.9
1	2.9
1	2.9
1	2.9
1	2.9
1	2.9
1	2.9
1	2.9
1	2.9
1	2.9
1	2.9
1	2.9
1	2.9
1.3	2.9
1.3	2.9
1.3	2.9
1.3	2.9
1.3	2.9
1.3	2.9
1.3	2.9
1.3	2.9
1.3	2.9
1.3	2.9
1.3	2.9
1.9	2.9
2.2	2.9
2.2	3.2
2.2	3.2
2.2	3.2
2.2	3.2
2.2	3.2
2.2	3.2
2.2	3.4
2.5	3.4
2.8	3.4
3	3.4
3	3.4
3	3.4
3	3.4
3	3.4
3	3.4
3	3.4
3	3.4
3	3.4
3	3.4
3	3.4
3.3	3.4
3.9	3.4
4.2	3.4
4.8	3.4
4.8	3.4
4.8	3.4
4.8	3.4
4.8	3.4
4.8	3.4
4.8	3.4
4.8	3.4
4.8	2.9
4.2	2.3
3.3	1.7
2.2	0.6
0.8	1
1.1	2.7
3.1	4.7
5.1	7
7.4	9.3
8.8	10.7
13.4	15
14.5	16.1
16.5	17.9
18.5	19.3
21.7	20.7
22.3	21.3
24	22.7
25.1	23.9
26.6	25.3
28.3	26.7
30	28.4
31.4	29.6
32.6	30.5
33.4	31
33.4	31.3
33.4	31
33.4	31
33.4	30.7
33.1	30.2
33.1	29.3
32.3	28.4
31.4	27.6
30.8	26.4
30	25.3
29.1	24.4
28	23.3
26.8	22.1
24.5	20.4
23.7	19.9
22.3	18.7
20.5	17.6
18.8	16.7
17.1	15.6
15.7	14.4
14.2	13.6
12.8	12.4
11.7	11.6
10.2	10.4
9.7	9.8
7.6	8.1
6.2	7.3
5.1	6.1
4.2	5.3
3.1	4.4
2.2	3.5
1.3	2.7
0.8	2.1
0.2	1.8
0.2	1.5
0.2	1.5
0.2	1.5
0.2	1.5
0.2	1.2
0.2	1.2
0.2	1.2
0.2	1.2
0.2	1.2
0.2	1.2
0.5	1.2
25.7	25
33.1	33.6
35.7	36.2
40	41.1
43.2	44.2
45.5	46.8
47.5	48.8
49.2	50.2
49.2	50.2
51.2	51.4
51.2	51.9
55.2	53.4
55.2	53.4
56	54.5
56.9	54.5
57.5	54.8
58.1	55.1
58.3	55.7
58.6	55.7
58.6	55.7
58.6	55.7
58.6	55.7
58.6	55.7
58.3	55.1
57.8	54.5
56.9	53.7
56	52.8
54.9	51.9
52.9	50.5
52.3	49.9
50.6	48.5
48.9	46.8
46.6	45.1
44.3	42.8
41.4	40.5
38.3	37.6
34.9	34.5
31.4	31.9
29.1	29.9
26	27
23.7	24.2
21.1	21
18.8	18.4
16.8	17.6
15.7	15.6
15.1	15.3
14.5	15.3
14.2	15.3
14.2	15.3
14.2	15.3
14.2	15.8
15.4	17.6
17.4	19.6
21.1	22.7
25.4	26.7
31.1	31.9
37.4	37.9
44.6	44.8
49.7	50.2
53.8	53.7
55.5	55.1
57.2	56.5
59.8	59.1
63.2	61.7
65.8	63.7
67.5	64.2
68.1	65.7
68.7	66.3
68.9	66.3
68.9	66.3
68.9	66.3
68.7	66
67.5	64.8
66.6	63.7
65.8	63.1
64.6	62.2
63.2	61.1
61.2	59.7
57.8	56.5
56.6	55.4
53.8	53.1
50.9	50.5
47.7	47.9
44.3	44.8
42.6	41.6
36.9	37.6
33.1	33.9
29.4	30.2
25.7	26.7
22.5	23.6
19.7	21
17.7	18.7
16.2	17
15.1	15.8
14.8	15.3
15.1	15.3
15.4	15.3
15.4	15.3
15.1	15
14.5	14.4
13.9	14.4
13.7	14.7
13.9	15.8
15.1	17.9
17.1	20.7
20.5	23.9
25.1	27.9
30.8	32.5
39.4	39.3
42.3	41.9
47.7	47.4
52	52.5
55.5	55.9
58.3	58.5
60.6	60.5
62.9	62.8
65.2	63.7
66.6	64.8
67.8	65.7
68.4	66
68.7	66
68.7	65.7
68.1	64.8
67.8	64
67.5	64
66.6	63.4
65.8	62.5
64.4	61.4
62.6	60
60.9	58.2
58.9	56.5
56.9	54.8
54.6	52.8
52.3	50.8
49.5	48.5
46.6	45.9
43.2	43.1
39.4	39.9
33.7	34.2
32.3	32.7
28.8	29.3
24.3	24.7
23.1	23.3
20.5	21
18.5	18.7
16.8	17
16	16.1
15.7	15.6
15.7	15.3
15.7	15
15.4	14.1
14.8	13.6
14.5	13.6
14.5	14.1
15.1	15.6
16.8	18.1
19.4	21.3
22.8	25.3
27.4	29.6
32.9	34.5
39.2	39.3
45.5	45.1
50.3	50.5
54.3	54.5
57.2	56.5
59.8	58.5
62.3	61.1
64.1	62.8
65.8	63.7
67.2	64.5
67.8	65.1
68.1	65.7
68.1	65.7
67.8	65.1
67.8	64.5
67.8	64.5
67.2	64.2
66.4	63.7
65.5	62.8
64.1	61.7
62.6	60.2
60.6	58.8
58.9	57.1
56.6	55.1
54	53.1
51.2	50.8
48	48.2
44.9	45.3
41.4	42.5
38	39
34.9	35.6
31.7	32.2
28.8	29.3
26	26.4
23.7	23.9
21.4	21.9
20	20.1
18.8	19
18.5	18.4
18.5	17.9
18.8	17.6
18.8	17
18.2	16.1
17.1	15.6
17.1	15.6
17.1	15.6
18.2	16.4
20	18.7
24.8	24.4
27.1	26.4
31.4	30.7
36.6	35
42	39.9
47.2	44.8
50.9	49.6
55.2	54.5
56.3	55.4
59.2	57.7
61.8	60.2
64.1	62.5
66.1	64
67.5	64.2
68.7	64.8
69.2	65.7
69.2	65.7
69.5	65.7
69.2	65.4
68.7	64.5
68.1	64.2
67.5	63.4
66.4	62.5
64.9	61.1
63.5	60
60.3	57.7
59.5	56.5
57.2	54.8
54.9	52.8
52.3	50.5
49.5	48.2
46.3	45.3
43.2	42.5
39.7	39
36.3	35.6
32.9	32.2
30	28.7
27.1	25.9
24.5	23
22	20.4
19.1	17.9
18.5	17
17.4	16.1
17.1	16.1
17.1	16.1
17.1	16.1
16.8	15.8
16.2	15.3
16	15
16	15
16.2	16.1
16.8	16.7
43.4	41.1
49.7	46.2
54.6	52.5
56.9	55.9
59.5	57.9
61.2	59.4
62.6	61.1
64.1	62.5
66.4	63.1
66.9	63.1
67.5	63.4
67.5	63.7
67.8	63.7
67.5	63.4
66.9	62.5
65.8	61.4
65.2	61.1
64.9	60.2
63.2	59.4
61.5	57.9
59.8	56.5
57.5	54.8
55.2	52.8
52.6	51.1
50.3	49.1
47.7	47.1
44.9	44.5
41.7	41.6
38.6	38.5
35.1	34.7
32	31.3
28.6	27.9
25.4	25
22.5	21.9
20.2	19.3
18.2	17
16.8	15.3
16	14.4
15.4	14.1
15.4	14.1
15.1	13.6
14.5	12.7
13.4	11.3
12.5	11
11.7	11
11.4	11.6
11.7	13
11.9	14.7
13.1	16.7
14.8	19.3
17.4	22.4
19.4	24.2
27.4	29.6
32.6	33
41.2	39.9
47.5	46.5
53.2	53.1
57.2	57.1
59.2	59.1
60.1	60
61.5	60.8
62.9	61.7
64.6	62.5
65.8	63.4
66.6	64.2
66.6	64.5
66.6	64.5
66.9	64.5
67.2	64.5
67.2	64.5
67.2	64.5
66.9	64.2
66.4	63.4
65.2	62.5
64.1	61.7
62.6	60.2
60.9	58.8
59.2	57.4
57.2	55.4
54.9	53.4
52.3	51.1
49.7	48.8
45.2	44.8
43.4	43.3
40	40.2
36.6	36.8
32.9	33
29.4	29.6
26.3	26.4
23.7	23.3
21.4	20.7
19.7	18.7
18.5	17.3
18	16.4
18.2	16.4
18.8	16.7
19.1	17
19.1	17.3
19.1	17.9
19.4	18.7
20.2	19.9
22	22.1
24.5	25.3
27.7	29
31.4	33
35.4	36.8
39.7	40.5
44.6	43.9
49.2	47.9
52.9	51.6
55.8	55.7
58.1	57.9
60.3	60
61.8	62
63.5	63.7
64.9	64.2
66.6	64.8
68.1	65.4
68.7	66
69.2	66.3
69.5	66.5
69.5	66.5
70.1	66.8
70.7	67.4
70.7	67.4
70.7	67.4
70.7	67.4
70.4	67.1
68.9	65.7
68.1	64.8
66.9	63.7
65.5	62.5
63.8	61.1
61.8	59.4
59.5	57.4
57.2	55.4
54.3	53.1
51.5	50.5
48.3	47.6
45.2	44.8
42	41.9
38.9	38.8
36	35.9
33.1	33.3
30.3	30.7
27.4	28.2
25.1	25.9
23.1	23.9
21.7	22.7
21.4	22.4
21.4	22.7
21.7	22.7
21.7	22.4
21.7	22.4
21.7	22.1
21.7	22.1
21.7	22.1
22	22.7
22.5	24.2
23.1	25
25.1	26.2
27.4	31
30.6	34.7
34.6	38.8
39.2	42.8
44.3	46.8
48.9	50.5
52.6	53.9
55.5	56.5
58.1	58.2
60.6	60.5
62.9	62.5
64.6	63.7
66.9	65.1
68.1	65.7
69.5	67.1
70.1	67.4
70.1	67.7
70.1	67.4
70.7	67.4
71.2	67.7
71.5	67.7
71.5	67.7
71.5	67.7
71.5	67.7
71.2	67.4
70.7	66.8
69.8	66
68.7	64.8
67.5	63.7
66.1	62.2
64.1	60.8
62.1	59.1
60.1	57.1
55.8	53.4
55.8	53.4
52	49.9
48.9	47.1
45.5	44.5
42.3	41.1
39.2	37.9
36.3	35
33.7	32.2
31.1	29.6
28.8	27
26.6	25
24.8	23
23.4	21.9
22.5	21.3
22.5	21.3
22.5	21.3
22.5	21.3
22	20.4
20.8	18.4
18.8	15.6
16.5	12.7
13.9	9.8
11.4	7.3
7.9	4.4
7.1	3.8
5.4	2.4
4.5	1.2
3.6	0.4
2.8	0.9
1.9	2
0.8	3.7
0.2	5.2
1.3	6.6
2.2	7.7
2.5	8.6
2.5	8.6
2.5	8
2.5	7.5
2.5	6
2.5	5.7
2.5	4.6
2.5	3.7
2.8	2.6
2.8	1.1
3	0.7
3.3	3.2
3.9	6.4
4.5	9.8
5.1	13.6
5.3	17.6
5.3	21.3
5.3	24.7
5.3	26.4
5.1	27
4.8	27.3
4.2	27.6
3.6	27.6
2.8	27.6
2.2	27.3
1.6	26.7
1.6	25
1.9	22.7
2.2	19.9
2.8	17
3	15.3
3.3	12.7
3	11.3
2.5	10.1
1	9.5
1.1	9.5
23.7	9
26.6	8.7
28.6	8.7
30	8.7
30.8	8.7
31.4	8.7
31.7	8.4
32	8.1
32	7.3
32	6.7
32	5.8
31.4	5
31.4	4.4
30.8	4.4
30.3	4.4
29.7	4.4
28.8	4.4
28	4.4
26.8	4.4
25.7	4.4
24.8	4.4
24.3	4.7
24	5
24	5.3
24	6.1
23.7	7
23.4	8.1
22.8	10.1
22.8	12.7
22.8	16.1
22.8	20.1
22.8	23.6
23.1	26.2
23.4	29
23.4	31.3
24.3	33.3
25.1	34.7
25.7	35.6
26.3	35.6
26.3	35.6
26.3	34.7
26.6	33.3
26.6	31.6
26.6	29.3
26.6	27
26.3	25
26.3	23.3
26.3	22.1
26.8	21.3
27.7	21
29.1	22.1
31.1	24.4
33.7	29
34.6	30.2
35.7	31.9
36.3	32.5
36.3	32.5
36.6	32.5
36.9	32.7
37.4	33.3
38	34.2
38.9	34.7
39.2	34.7
39.2	34.7
39.2	34.7
39.2	34.7
39.2	34.7
39.2	34.7
39.2	34.7
39.2	34.7
39.2	34.7
39.2	34.7
39.2	34.7
39.2	34.7
39.2	34.7
31.7	26.7
31.7	26.7
31.7	26.7
31.7	26.7
31.7	26.7
31.7	26.7
31.7	27
31.7	27
31.7	27.6
31.7	27.9
31.7	27.6
31.7	27.6
31.7	27.6
31.7	27.6
31.7	27.6
31.7	27.9
31.7	27.9
31.7	27.9
32	28.4
32.6	28.7
