# Supplementary material for: Bot fit: A novel approach to assessing lower limb muscular strength
Source: PLoS One. 2026 Mar 26;21(3):e0339187. doi: 10.1371/journal.pone.0339187 (PMC13021169; doi:10.1371/journal.pone.0339187)
Supplement: S3 File — Raw joint angle data (left and right legs) collected from 25 participants across all exercise protocols. This compressed folder contains individual participant files (sub1–sub25) with time-series signals representing lower-limb motion recorded by the Bot Fit system during resistance exercise trials. (ZIP) [file pone.0339187.s003.zip › sub10/hip_curl.csv]

AngL	AngR
6.5	8
6.5	8
6.5	8
6.5	8
6.5	8
6.5	8
6.5	8
6.5	8
6.5	8
6.5	8
6.5	8
6.5	8
6.5	8
6.5	8
6.5	8
6.5	8
6.5	8
6.5	8
6.8	8
6.8	8
6.8	8
6.8	8
6.8	8
6.8	8
6.8	8
6.8	8
6.8	8
6.8	8
6.8	8
6.8	8
6.8	8
6.8	8
6.8	8
6.8	8
6.8	8
6.8	8
6.8	8
6.8	8
6.8	8
6.8	8
6.8	8
6.8	8
6.8	8
6.8	8
6.8	8
6.8	8
6.8	8
6.8	8
6.8	8
6.8	8
6.8	8
6.8	8
6.8	8
6.8	8
6.8	8
6.8	8
6.8	8
6.8	8
6.8	8
6.8	8
6.8	8
6.8	8
6.8	8
6.8	8
6.8	8
6.8	8
6.8	8
6.8	8
6.8	8
6.8	8
6.8	8
6.8	8
6.8	8
6.8	8
6.8	8
6.8	8
6.8	8
6.8	8
6.8	8
6.8	8
6.8	8
6.8	8
6.8	8
6.8	8
6.8	8
6.8	8
6.8	8
6.8	8
6.8	8
6.8	8
6.8	8
6.8	8
6.8	8
6.8	8
6.8	8
6.8	8
6.8	8
6.8	8
6.8	8
6.8	8
6.8	8
6.8	8
6.8	8
6.8	8
6.8	8
6.8	8
6.8	8
0	0
0	0
0	0
0	0
0	0
0	0
0	0
0	0
0	0
0	0
0	0
0	0
0	0
0	0
0	0
0	0
0	0
0	0
0	0
0	0
0	0
0	0
0	0
0	0
0	0
0	0
0	0
0	0
0	0
0	0
0	0
0	0
0	0
0	0
0	0
0	0
0	0
0	0
0	0
0	0
0	0
0	0
0	0
0	0
0	0
0	0
0	0
0	0
0	0
0	0
0	0
0	0
0	0
0	0
0	0
0	0
0	0
0	0
0	0
0	0
0	0
0	0
0	0
0	0
0	0
0	0
0	0
0	0
0	0
0	0
0	0
0	0
0	0
0	0
0	0
0	0
0	0
0	0
0	0
0	0
0	0
0	0
0	0
0	0
0	0
0	0
0	0
0	0
0	0
0	0
0	0
0	0
0	0
0	0
0	0
0	0
0	0
0	0
0	0
0	0
0	0
0	0
0	0
0	0
0	0
0	0
0	0
0	0
0	0
0	0
0	0
0	0
0	0
0	0
0	0
0	0
0	0
0	0
0	0
0	0
0	0
0	0
0	0
0	0
0	0
0	0
0	0
0	0
0	0
0	0
0	0
0	0
0	0
0	0
0	0
0	0
0	0
0	0
0	0
0	0
0	0
0	0
0	0
0	0
0	0
0	0
0	0
0	0
0	0
0	0
0	0
0	0
0	0
0	0
0	0
0	0
0	0
0	0
0	0
0	0
0	0
0	0
0	0
0	0
0	0
0	0
0	0
0	0
0	0
0	0
0	0
0	0
0	0
0	0
0	0
0	0
0	0
0	0
0	0
0	0
0.2	0
0.2	0
0.2	0
0.2	0
0.2	0
0.2	0
0.2	0
0.2	0
0.2	0
0.2	0
0.2	0
0.2	0
0.5	0.2
0.5	0.5
0.8	0.8
1.1	0.8
1.1	0.8
1.1	0.8
1.1	0.8
1.1	0.8
1.1	0.8
1.1	0.8
1.1	0.8
1.1	0.8
1.1	0.8
1.1	0.8
1.1	0.8
1.1	0.8
1.1	0.8
1.1	0.8
1.1	0.8
1.1	0.8
1.1	0.8
1.1	0.8
1.1	0.8
1.1	0.8
1.1	0.8
1.1	0.8
1.1	0.8
1.1	0.8
1.1	0.8
1.1	0.8
1.1	0.8
1.1	0.8
1.1	0.8
1.1	0.8
1.1	0.8
1.1	0.8
1.1	0.8
1.1	0.8
1.1	0.8
1.1	0.8
1.1	0.8
1.1	0.8
1.1	0.8
1.1	0.8
1.1	0.8
1.1	0.8
1.1	0.8
1.1	0.8
1.1	0.8
1.1	0.8
1.1	0.8
1.1	0.8
1.1	0.8
1.1	0.8
1.1	0.8
1.1	0.8
1.1	0.8
1.1	0.8
1.1	0.8
1.1	0.8
1.1	0.8
1.1	0.8
1.1	0.8
1.1	0.8
1.1	0.8
1.1	0.8
1.1	0.8
1.1	0.8
1.1	0.8
1.1	0.8
1.1	0.8
1.1	0.8
1.1	0.8
1.1	0.8
1.1	0.8
1.1	0.8
1.1	0.8
1.1	0.8
1.1	0.8
1.1	0.8
1.1	0.8
1.1	0.8
1.1	0.8
1.1	0.8
1.1	0.8
1.1	0.8
1.1	0.8
1.1	0.8
1.1	0.8
1.1	0.8
1.1	0.8
1.1	0.8
1.1	0.8
1.1	0.8
1.1	0.8
1.1	0.8
1.1	0.8
1.1	0.8
1.1	0.8
1.1	0.8
1.1	0.8
1.1	0.8
1.1	0.8
1.1	0.8
1.1	0.8
1.1	0.8
1.1	0.8
1.1	0.8
1.1	0.8
1.1	0.8
1.1	0.8
1.1	0.8
1.1	0.8
1.1	0.8
1.1	0.8
1.1	0.8
1.1	0.8
1.1	0.8
1.1	0.8
1.1	0.8
1.1	0.8
1.1	0.8
1.1	0.8
1.1	0.8
1.1	0.8
1.1	0.8
1.1	0.8
1.1	0.8
1.1	0.8
1.1	0.8
1.1	0.8
1.1	0.8
1.1	0.8
1.1	0.8
1.1	0.8
1.1	0.8
1.1	0.8
1.1	0.8
1.1	0.8
1.1	0.8
1.1	0.8
1.1	0.8
1.1	0.8
1.1	0.8
1.1	0.8
1.1	0.8
1.1	0.8
1.1	0.8
1.1	0.8
1.1	0.8
1.1	0.8
1.1	0.8
1.1	0.8
1.1	0.8
1.1	0.8
1.1	0.8
1.1	0.8
1.1	0.8
1.1	0.8
1.1	0.8
1.1	0.8
1.1	0.8
1.1	0.8
1.1	0.8
1.1	0.8
1.1	0.8
1.1	0.8
1.1	0.8
1.1	0.8
1.1	0.8
1.1	0.8
1.1	0.8
1.1	0.8
1.1	0.8
1.1	0.8
1.1	0.8
1.1	0.8
1.1	0.8
1.1	0.8
1.1	0.8
1.1	0.8
1.1	0.8
1.1	0.8
1.1	0.8
1.1	0.8
1.1	0.8
1.1	0.8
1.1	0.8
1.1	0.8
1.1	0.8
1.1	0.8
1.1	0.8
1.1	0.8
1.1	0.8
1.1	0.8
1.1	0.8
1.1	0.8
1.1	0.8
1.1	0.8
1.1	0.8
1.1	0.8
1.1	0.8
1.1	0.8
1.1	0.8
1.1	0.8
1.1	0.8
1.1	0.8
1.1	0.8
1.1	0.8
1.1	0.8
1.1	0.8
1.1	0.8
1.1	0.8
1.1	0.8
1.1	0.8
1.1	0.8
1.1	0.8
1.1	0.8
1.1	0.8
1.1	0.8
1.1	0.8
1.1	0.8
1.1	0.8
1.1	0.8
1.1	0.8
1.1	0.8
1.1	0.8
1.1	0.8
1.1	0.8
1.1	0.8
1.1	0.8
1.1	0.8
1.1	0.8
1.1	0.8
1.1	0.8
1.1	0.8
1.1	0.8
1.1	0.8
1.1	0.8
1.1	0.8
1.1	0.8
1.1	0.8
1.1	0.8
1.1	0.8
1.1	0.8
1.1	0.8
1.1	0.8
1.1	0.8
1.1	0.8
1.1	0.8
1.1	0.8
1.1	0.8
1.1	0.8
1.1	0.8
1.1	0.8
1.1	0.8
1.1	0.8
1.1	0.8
1.1	0.8
1.1	0.8
1.1	0.8
1.1	0.8
1.1	0.8
1.1	0.8
1.1	0.8
1.1	0.8
1.1	0.8
1.1	0.8
1.1	0.8
1.1	0.8
1.1	0.8
1.1	0.8
1.1	0.8
1.1	0.8
1.1	0.8
1.4	1.1
1.4	1.1
1.4	1.4
1.4	1.4
1.4	1.7
1.4	1.7
1.4	1.7
1.7	1.7
1.7	1.7
2	1.7
2	1.7
2	1.7
2	1.7
2	1.7
2	1.7
2	1.7
2	1.7
2	1.7
2	1.7
2	1.7
2	1.7
2	1.7
2	1.7
2	1.7
2	1.7
2	1.7
2	1.7
2	1.7
2	1.7
2	1.7
2	1.7
2	1.7
2	1.7
2	1.7
2	1.7
2	1.7
2	1.7
2	1.7
2	1.7
2	1.7
2	1.7
2	1.7
2	1.7
2	1.7
2	1.7
2	1.7
2	1.7
2	1.7
2	1.7
2	1.7
2	1.7
2	1.7
2	1.7
2	1.7
2	1.7
2	1.7
2	1.7
2	1.7
2	1.7
2	1.7
2	1.7
2	1.7
2	1.7
2	1.7
2	1.7
2	1.7
2	1.7
2	1.7
2	1.7
2	1.7
2	1.7
2	1.7
2	1.7
2	1.7
2	1.7
2	1.7
2	1.7
2	1.7
2	1.7
2	1.7
2	1.7
2	1.7
2	1.7
2	1.7
2	1.7
2	1.7
2	1.7
2	1.7
2	1.7
2	1.7
2	1.7
2	1.7
2	1.7
2	1.7
2	1.7
2	1.7
2	1.7
2	1.7
2	1.7
2	1.7
2	1.7
2	1.7
2	1.7
2	1.7
2	1.7
2	1.7
2	1.7
2	1.7
2	1.7
2	1.7
2	1.7
2	1.7
2	1.7
2	1.7
2	1.7
2	1.7
2	1.7
2	1.7
2	1.7
2	1.7
2	1.7
2	1.7
2	1.7
2	1.7
2	1.7
2	1.7
2	1.7
2	1.7
2	1.7
2	1.7
2	1.7
2	1.7
2	1.7
2	1.7
2	1.7
2	1.7
2	1.7
2	1.7
2	1.7
2	1.7
2	1.7
2	1.7
2	1.7
2	1.7
2	1.7
2	1.7
2	1.7
2	1.7
2	1.4
2	1.4
2	1.4
1.7	1.4
1.7	1.1
1.7	1.1
1.7	1.1
1.7	1.4
2	1.7
2	1.7
2	1.7
2	1.7
2	1.7
2	1.4
2	1.4
2	1.4
2	1.4
2	1.4
1.4	1.4
1.1	1.4
1.1	1.4
1.1	1.4
1.1	1.4
1.1	1.4
1.1	1.4
1.1	1.4
1.1	1.4
1.1	1.4
1.1	1.4
1.1	1.4
1.1	1.4
1.1	1.4
1.1	1.4
1.1	1.4
1.1	1.4
1.1	1.4
1.1	1.4
1.1	1.4
1.1	1.4
1.1	1.4
1.1	1.4
1.1	1.4
1.1	1.4
1.1	1.4
1.1	1.4
1.1	1.4
1.1	1.4
1.1	1.4
1.1	1.4
1.1	1.4
1.1	1.4
1.1	1.4
1.1	1.4
1.1	1.4
1.1	1.4
1.1	1.4
1.1	1.4
1.1	1.4
1.1	1.4
1.1	1.4
1.1	1.4
1.4	1.4
1.4	1.4
1.4	1.4
1.4	1.4
1.4	1.4
1.4	1.4
1.4	1.4
1.4	1.4
1.4	1.4
1.4	1.4
1.4	1.4
1.4	1.4
1.4	1.4
1.4	1.4
1.4	1.4
1.4	1.4
1.4	1.4
1.4	1.4
1.4	1.4
1.4	1.4
1.4	1.4
1.4	1.4
1.4	1.4
1.4	1.4
1.4	1.4
1.4	1.4
1.4	1.4
1.4	1.4
1.4	1.4
1.4	1.4
1.4	1.4
1.4	1.4
1.4	1.4
1.4	1.4
1.4	1.4
1.4	1.4
1.4	1.4
1.4	1.4
1.4	1.4
1.4	1.4
1.4	1.4
1.4	1.4
1.4	1.4
1.4	1.4
1.4	1.4
1.4	1.4
1.4	1.4
1.4	1.4
1.4	1.4
1.4	1.4
1.4	1.4
1.4	1.4
1.4	1.4
1.4	1.4
1.4	1.4
1.4	1.4
1.4	1.4
1.4	1.4
1.4	1.4
1.4	1.4
1.4	1.4
1.4	1.4
1.4	1.4
1.4	1.4
1.4	1.4
1.4	1.4
1.4	1.4
1.4	1.4
1.4	1.4
1.4	1.4
1.4	1.4
1.4	1.4
1.4	1.4
1.4	1.4
1.4	1.4
1.4	1.4
1.4	1.4
1.4	1.4
1.4	1.4
1.4	1.4
1.4	1.4
1.4	1.4
1.4	1.4
1.4	1.4
1.4	1.4
1.4	1.4
1.4	1.4
1.4	1.4
1.4	1.4
1.4	1.4
1.4	1.4
1.4	1.4
1.4	1.4
1.4	1.4
1.4	1.4
1.4	1.4
1.4	1.4
1.4	1.1
1.4	1.1
1.1	1.1
0.8	0.5
0.8	0.2
0.8	0.2
0.8	0.2
0.8	0.2
0.8	0.2
0.5	0.2
0	0
0.2	0.8
0.8	1.1
1.4	1.7
1.7	2
2	2.2
2	2.5
2	2.2
2.2	2.5
2.5	2.5
2.5	2.5
2.5	2.8
2.5	2.8
2.8	3.1
2.8	3.1
2.8	3.4
3.1	3.4
3.1	3.4
3.1	3.4
3.1	3.4
3.4	3.4
3.4	3.4
3.4	3.4
3.4	3.4
3.4	3.4
3.4	3.4
3.4	3.4
3.4	3.4
3.4	3.4
3.4	3.4
3.4	3.4
3.4	3.4
3.4	3.4
3.4	3.4
3.4	3.4
3.4	3.4
3.4	3.4
3.4	3.4
3.4	3.4
3.4	3.4
3.4	3.4
3.4	3.4
3.4	3.4
3.4	3.4
3.4	3.4
3.4	3.4
3.4	3.4
3.4	3.4
3.4	3.4
3.4	3.4
3.4	3.4
3.4	3.4
3.4	3.4
3.4	3.4
3.4	3.4
3.4	3.4
3.4	3.4
3.4	3.4
3.4	3.4
3.4	3.4
3.4	3.4
3.4	3.4
3.4	3.4
3.4	3.4
3.4	3.4
3.4	3.4
3.4	3.4
3.4	3.4
3.4	3.4
3.4	3.4
3.4	3.4
3.4	3.4
3.4	3.4
3.4	3.4
3.4	3.4
3.4	3.4
3.4	3.4
3.4	3.4
3.4	3.4
3.4	3.4
3.4	3.4
3.4	3.4
3.4	3.4
3.4	3.4
3.4	3.4
3.4	3.4
3.4	3.4
3.4	3.4
3.4	3.4
3.4	3.4
3.4	3.4
3.4	3.4
3.4	3.4
3.4	3.4
3.4	3.4
3.4	3.4
3.4	3.4
3.4	3.4
3.4	3.4
3.4	3.4
3.4	3.4
3.4	3.4
3.4	3.4
3.4	3.4
3.4	3.4
3.4	3.4
3.4	3.4
3.4	3.4
3.4	3.4
3.4	3.4
3.4	3.4
3.4	3.4
3.4	3.4
3.4	3.4
3.4	3.4
3.4	3.4
3.4	3.4
3.4	3.4
3.4	3.4
3.4	3.4
3.4	3.4
3.4	3.4
3.4	3.4
3.4	3.4
3.4	3.4
3.4	3.4
3.4	3.1
3.4	3.1
3.4	3.1
3.4	3.1
3.4	3.1
3.1	3.1
3.1	3.1
3.1	3.1
3.1	3.1
3.1	3.1
3.1	3.1
3.1	3.1
3.1	3.1
2.8	3.1
2.5	3.1
2.5	3.1
2.5	3.1
2.5	3.1
2.5	3.1
2.5	3.1
2.5	3.1
2.5	3.1
2.5	3.1
2.5	3.1
2.5	3.1
2.5	3.1
2.5	3.1
2.5	3.1
2.5	3.1
2.5	3.1
2.5	3.1
2.5	3.1
2.5	3.1
2.5	3.1
2.5	3.1
2.5	3.1
2.5	3.1
2.5	3.1
2.5	3.1
2.5	3.1
2.5	3.1
2.5	3.1
2.5	3.1
2.5	3.1
2.5	3.1
2.5	3.1
2.5	3.1
2.5	3.1
2.5	3.1
2.5	3.1
2.5	3.1
2.5	3.1
2.5	3.1
2.5	3.1
2.5	3.1
2.5	3.1
2.5	3.1
2.5	3.1
2.5	3.1
2.5	3.1
2.5	3.1
2.5	3.1
2.5	3.1
2.5	3.1
2.5	3.1
2.5	3.1
2.5	3.1
2.5	3.1
2.5	3.1
2.5	3.1
2.5	3.1
2.5	3.1
2.5	3.1
2.5	3.1
2.5	3.1
2.5	3.1
2.5	3.1
2.5	3.1
2.5	3.1
2.5	3.1
2.5	3.1
2.5	3.1
2.5	3.1
2.5	3.1
2.5	3.1
2.5	3.1
2.5	3.1
2.5	3.1
2.5	3.1
2.5	3.1
2.5	3.1
2.5	3.1
2.5	3.1
2.5	3.1
2.5	3.1
2.5	3.1
2.5	3.1
2.5	3.1
2.5	3.1
2.5	3.1
2.5	3.1
2.5	3.1
2.5	3.1
2.5	3.1
2.5	3.1
2.5	3.1
2.5	3.1
2.5	3.1
2.5	3.1
2.5	3.1
2.5	3.1
2.5	3.1
2.5	3.1
2.5	3.1
2.5	3.1
2.5	3.1
2.5	3.1
2.5	3.1
2.5	3.1
2.5	3.1
2.5	3.1
2.5	3.1
2.5	3.1
2.5	3.1
2.5	3.1
2.5	3.1
2.5	3.1
2.5	3.1
2.5	3.1
2.5	3.1
2.5	3.1
2.5	3.1
2.5	3.1
2.5	3.1
2.5	3.1
2.5	3.1
2.5	3.1
2.5	3.1
2.5	3.1
2.5	3.1
2.5	3.1
2.5	3.1
2.5	3.1
2.5	3.1
2.5	3.1
2.5	3.1
2.5	3.1
2.5	3.1
2.5	3.1
2.5	3.1
2.5	3.1
2.5	3.1
2.5	3.1
2.5	3.1
2.5	3.1
2.5	3.1
2.5	3.1
2.5	3.1
2.5	3.1
2.5	3.1
2.5	3.1
2.5	3.1
2.5	3.1
2.5	3.1
2.5	3.1
2.5	3.1
2.5	3.1
2.5	3.1
2.5	3.1
2.5	3.1
2.5	3.1
2.5	3.1
2.5	3.1
2.5	3.1
2.5	3.1
2.5	3.1
2.5	3.1
2.5	3.1
2.5	3.1
2.5	3.1
2.5	3.1
2.5	3.1
2.5	3.1
2.5	3.1
2.5	3.1
2.5	3.1
2.5	3.1
2.5	3.1
2.5	3.1
2.5	3.1
2.5	3.1
2.5	3.1
2.5	3.1
2.5	3.1
2.5	3.1
2.5	3.1
2.5	3.1
2.5	3.1
2.5	3.1
2.5	3.1
2.5	3.1
2.5	3.1
2.5	3.1
2.5	3.1
2.5	3.1
2.5	3.1
2.5	3.1
2.5	3.1
2.5	3.1
2.5	3.1
2.5	3.1
2.5	3.1
2.5	3.1
2.5	3.1
2.5	3.1
2.5	3.1
2.5	3.1
2.5	3.1
2.5	2.8
2.5	2.8
2.2	2.5
2.2	2.2
2	2.2
1.4	2.2
1.7	2
1.7	2
1.7	2
1.7	2
1.7	2
1.7	2
1.7	1.7
1.7	1.7
1.7	1.7
1.7	1.7
1.7	1.7
1.7	1.7
1.7	1.7
1.7	1.7
1.7	1.7
1.7	1.7
1.7	1.7
1.7	1.7
1.7	1.7
1.7	1.7
1.7	1.7
1.7	1.7
1.7	1.7
1.7	1.7
1.7	1.7
1.7	1.7
1.7	1.7
1.7	1.7
1.7	1.7
1.7	1.7
1.7	1.7
1.7	1.7
1.7	1.7
1.7	1.7
1.7	1.7
1.7	1.7
1.7	1.7
1.7	1.7
1.7	1.7
1.7	1.7
1.4	1.7
1.4	1.7
1.4	1.7
1.4	1.7
1.4	1.7
1.4	1.7
1.4	1.7
1.4	1.7
1.4	1.7
1.4	1.7
1.4	1.7
1.4	1.7
1.4	1.7
1.4	1.7
1.4	1.7
1.4	1.7
1.4	1.7
1.4	1.7
1.4	1.7
1.4	1.4
1.4	1.4
1.4	1.4
1.1	1.4
1.1	1.4
0.8	1.4
0.8	1.4
0.8	1.4
0.8	1.4
0.8	1.4
0.8	1.4
0.8	1.4
0.8	1.4
0.8	1.4
0.8	1.4
0.8	1.1
0.8	1.1
0.8	1.1
0.8	1.1
0.8	0.8
0.8	0.8
0.5	0.8
0.5	0.8
0.2	0.8
0	0.8
0.2	0.8
0.2	0.8
0.2	0.8
0.2	0.8
0.2	0.8
0.2	0.8
0.2	0.8
0.2	0.8
0.2	0.8
0.2	0.8
0.2	0.8
0.2	0.8
0.2	0.8
0.2	0.8
0.2	0.8
0.2	0.8
0.2	0.8
0.2	0.8
0.2	0.8
0.2	0.8
0.2	0.8
0.2	0.8
0.2	0.8
0.2	0.8
0.2	0.8
0.2	0.8
0.2	0.8
0.2	0.8
0.2	0.8
0.2	0.8
0.2	0.8
0.2	0.8
0.2	0.8
0.2	0.8
0.2	0.8
0.2	0.8
0.2	0.8
0.2	0.8
0.2	0.8
0.2	0.8
0.2	0.8
0.2	0.8
0.2	0.8
0.2	0.8
0.2	0.8
0.2	0.8
0.2	0.8
0.2	0.8
0.2	0.8
0.2	0.8
0.2	0.8
0.2	0.8
0.2	0.8
0.2	0.8
0.2	0.8
0.2	0.8
0.2	0.8
0.2	0.8
0.2	0.5
0.2	0.2
0.2	0.2
0.5	0.2
0.5	0.2
0.5	0.2
0.5	0.2
0.5	0.2
0.5	0.2
0.5	0.2
0.5	0.2
0.5	0
0.5	0
0.8	0
1.1	0
0.8	0
0.8	0
0.8	0
0.8	0
0.8	0
0.8	0
0.8	0
0.8	0
0.8	0
0.8	0
0.8	0
0.8	0
0.8	0
0.8	0
0.8	0
0.8	0
0.8	0
0.8	0
0.8	0
0.8	0
0.5	0
0.2	0
0	0.2
0.2	0.5
0.5	0.5
0.8	0.8
1.1	1.4
1.4	1.7
1.7	2
2.2	2.5
2.5	2.8
3.1	3.4
3.7	4
4.2	4.5
4.8	5.1
5.7	6
6.5	6.5
7.1	7.4
8	8.3
9.7	9.4
10.5	10.3
10.5	10.3
12.3	11.7
13.7	12.8
14.8	14
16	15.1
17.1	16
18	16.8
18.9	17.7
19.7	18.3
20.3	19.1
21.4	20
22.9	21.7
23.4	22
24.9	23.1
26.9	25.2
27.4	25.7
29.7	27.7
30.3	28.6
31.7	29.7
33.2	31.2
34.6	32.6
35.7	34.3
37.2	35.5
38.6	36.9
40	38.3
41.8	40
43.8	42.1
45.8	44.1
48.1	46.1
50.4	48.1
52.4	50.1
55.2	52.9
56.1	53.8
57.8	55.5
59.2	56.9
60.4	58.4
61.5	59.5
62.1	61
62.7	61.8
62.7	62.4
62.7	62.7
62.7	63
62.7	62.7
62.7	62.7
62.7	62.7
62.4	62.1
62.1	61.8
61.5	61.2
61.2	61.2
60.7	61
60.1	60.1
60.1	60.1
59.5	59.5
58.9	59.2
58.7	58.9
58.4	58.7
58.1	58.4
57.8	58.1
57.5	58.1
57.5	58.1
57.2	58.1
57.2	58.1
56.9	58.1
56.9	58.1
56.9	58.1
56.9	58.1
56.9	58.1
56.9	58.1
56.9	58.1
56.9	58.1
56.9	58.1
56.9	58.1
56.9	58.1
56.9	58.1
56.9	58.1
56.9	58.1
56.9	58.1
56.9	58.1
56.9	58.1
56.9	58.1
56.9	58.1
56.9	58.1
56.9	58.1
56.9	58.1
56.9	58.1
56.9	58.1
56.9	58.1
56.9	58.1
56.9	58.1
56.9	58.1
56.9	58.1
56.9	58.1
56.9	58.1
56.9	58.1
56.9	58.1
56.9	58.1
56.9	58.1
55.8	58.1
55.8	58.1
55.8	58.1
55.8	58.1
55.8	58.1
55.8	58.1
55.8	58.1
55.8	58.1
55.8	58.1
55.8	58.1
55.8	58.1
55.8	58.1
55.8	58.1
55.8	58.1
55.8	58.1
55.8	58.1
55.8	58.1
55.8	58.1
55.8	58.1
55.8	58.1
55.8	58.1
55.8	58.1
55.8	58.1
55.8	58.1
55.8	58.1
56.1	58.1
56.4	58.1
56.4	58.1
56.4	58.1
56.7	58.1
56.7	58.1
56.7	58.1
56.7	57.8
56.7	57.5
56.7	57.2
56.7	57.2
56.7	57.2
56.7	57.2
56.7	56.9
56.7	56.7
56.7	56.4
56.7	55.8
56.7	55.5
56.7	55.2
56.7	55.2
56.7	55.2
56.7	54.9
56.7	54.7
56.7	54.7
56.7	54.7
56.7	54.7
56.7	54.7
56.7	54.7
56.7	54.7
56.7	54.7
56.7	54.7
56.7	54.7
56.7	54.7
56.7	54.7
56.7	54.7
56.7	54.7
56.7	54.7
56.7	54.7
56.7	54.7
56.7	54.7
56.7	54.7
56.7	54.7
56.7	54.7
56.7	54.7
56.7	54.7
56.7	54.7
56.7	54.7
56.7	54.7
56.7	54.7
56.7	54.7
56.7	54.7
56.4	54.7
56.4	54.7
56.4	54.7
56.1	54.7
56.1	54.7
56.1	54.7
56.1	54.7
56.1	54.7
56.1	54.7
56.1	54.7
56.1	54.7
56.1	54.7
56.1	54.7
56.1	54.7
56.1	54.7
56.1	54.7
56.1	54.7
56.1	54.7
56.1	54.7
56.1	54.7
56.1	54.7
56.1	54.7
56.1	54.7
56.1	54.7
56.1	54.7
56.1	54.7
56.1	54.7
56.1	54.7
56.1	54.7
56.1	54.7
56.1	54.7
56.1	54.7
56.1	54.7
55.8	54.7
55.8	54.7
55.8	54.7
55.8	54.7
55.8	54.7
55.8	54.7
55.8	54.7
55.8	54.7
55.8	54.7
55.8	54.7
55.8	54.7
55.8	54.7
55.8	54.7
55.8	54.7
55.8	54.7
55.8	54.7
55.8	54.7
55.8	54.7
55.8	54.7
55.8	54.7
55.8	54.7
55.8	54.7
55.8	54.7
55.8	54.7
55.8	54.7
55.8	54.7
55.8	54.7
55.8	54.7
55.8	54.7
55.8	54.7
55.8	54.7
55.8	54.7
55.8	54.7
55.8	54.7
55.5	54.7
55.2	54.7
54.9	54.7
54.7	54.7
54.7	54.7
54.7	54.7
54.7	54.7
54.7	54.7
54.7	54.7
54.7	54.7
54.7	54.7
54.4	54.7
54.4	54.7
53.8	54.4
53.8	54.1
53.2	53.5
53.2	53.5
52.9	53.2
52.9	52.9
52.9	52.9
52.9	52.9
52.9	52.9
52.9	52.9
52.9	52.9
52.9	52.9
52.9	52.9
52.9	52.6
52.9	52.6
52.9	52.6
52.9	52.6
52.9	52.6
52.9	52.6
52.9	52.6
52.9	52.6
52.9	52.6
52.9	52.6
52.9	52.6
52.9	52.6
52.9	52.6
52.9	52.6
52.9	52.6
52.9	52.4
52.9	52.4
52.9	52.4
52.9	52.4
52.9	52.4
52.9	52.4
52.9	52.4
52.9	52.4
52.6	52.4
52.4	52.4
52.1	52.4
52.1	52.4
52.1	52.4
52.1	52.4
52.1	52.4
52.1	52.4
52.1	52.4
52.1	52.4
52.1	52.1
52.1	51.8
52.1	51.2
52.1	50.9
52.1	50.4
51.8	49.8
51.8	49.5
51.8	48.9
51.8	48.9
52.1	48.9
52.1	48.9
52.1	48.9
52.1	48.9
52.1	48.9
52.1	49.2
52.1	49.2
52.1	49.2
52.1	49.2
52.1	49.5
52.1	50.1
52.1	50.4
52.4	50.4
52.4	50.4
52.4	50.1
52.4	50.1
52.4	50.1
52.4	50.1
52.4	50.1
52.4	50.1
52.4	50.1
52.4	50.4
52.4	50.4
52.4	50.9
52.4	51.2
52.4	51.5
52.4	51.5
52.4	51.5
52.4	51.5
52.4	51.5
52.4	51.5
52.4	51.5
52.4	51.5
52.4	51.5
52.4	51.5
52.4	51.5
52.4	51.5
52.1	51.5
52.1	51.5
52.1	51.5
52.1	51.5
52.1	51.5
52.1	51.5
52.1	51.5
52.1	51.5
52.1	51.5
52.1	51.5
52.1	51.5
52.1	51.5
53.2	51.5
53.5	51.5
53.5	51.5
53.5	51.5
53.5	51.5
52.1	51.5
52.1	51.5
52.6	51.5
52.6	51.5
53.2	51.5
52.1	51.5
52.1	51.5
52.1	51.5
52.1	51.5
52.1	51.5
53.5	51.5
53.5	51.2
53.5	50.9
53.2	50.6
52.9	50.6
52.9	50.6
52.9	50.6
52.6	50.9
52.1	50.6
51.5	50.6
50.9	50.6
50.9	50.6
50.9	50.6
50.9	50.6
50.9	50.6
50.9	50.6
50.9	50.6
50.9	50.6
50.6	50.6
50.4	50.6
50.4	50.6
50.4	50.6
50.4	50.6
50.4	50.6
50.4	50.6
50.4	50.6
50.4	50.9
50.4	52.1
50.4	54.7
50.6	61
50.9	63
52.1	68.1
52.9	73.8
53.5	79.9
53.5	84.4
53.5	89
53.2	93.6
52.9	97.3
52.9	100.5
52.9	102.2
52.9	101.9
52.9	100.5
52.9	97.3
52.9	92.7
52.9	87.3
52.4	81
51.5	74.7
50.6	67.8
49.2	61
47.5	54.7
46.3	49.2
45.2	44.9
45.2	42.6
45.8	42.3
46.9	44.3
46.9	44.3
46.9	48.6
47.5	49.5
46.6	52.9
45.5	58.9
44.9	69.3
46.6	77.8
48.4	86.7
50.1	94.2
52.4	101.3
52.6	102.5
53.2	103.1
52.9	102.8
52.6	101.9
52.1	97
52.1	97
52.4	93
52.1	88.2
51.8	82.4
50.6	76.1
49.5	69
47.5	61.2
45.5	53.2
43.2	46.1
41.5	39.8
40.9	34.9
40.9	31.7
40.9	31.5
41.5	33.2
42.1	34.9
42.3	40.3
42.6	45.5
42.6	50.9
42.9	56.1
42.9	61.2
42.9	66.7
42.9	72.4
43.5	78.4
44.3	84.4
44.9	87.3
46.3	94.5
46.9	97.6
47.2	99.3
47.2	99.6
47.2	99.3
47.2	98.5
47.2	95.9
47.2	89.3
47.2	86.4
47.2	80.7
47.2	73.8
46.9	68.4
46.3	62.1
44.3	52.6
43.5	50.1
41.8	44.9
40.6	41.2
40.3	39.2
40.6	39.8
41.2	44.1
41.5	46.3
42.6	52.4
43.5	59.8
44.6	67.8
45.8	79.9
46.3	84.2
46.9	87.6
47.5	97.9
48.1	103.1
48.4	106.5
48.6	108.5
48.6	109.4
48.6	109.1
48.6	108.5
48.6	106.8
48.9	103.3
48.9	98.2
48.9	92.7
48.9	82.7
48.9	79.3
48.6	71.8
47.8	64.7
46.9	57.5
45.8	50.9
44.6	45.2
43.5	42.9
43.2	37.8
43.2	36.6
43.2	37.2
43.2	39.5
43.2	42.9
43.2	47.8
43.5	53.5
44.3	60.1
45.8	71.5
46.3	71.5
47.5	83.9
48.4	88.4
49.8	103.1
50.1	107.3
50.1	108.8
49.8	110.5
49.8	111.1
49.8	111.1
49.8	108.8
49.8	107.1
50.1	102.5
50.1	96.5
50.1	89.6
49.8	82.4
49.5	75
48.6	66.4
47.5	58.1
45.8	50.6
44.3	44.1
43.2	38.3
42.6	33.7
42.3	32
42.3	30
42.3	30.6
42.3	32.3
42.3	35.2
42.3	40.3
42.6	46.1
43.2	52.1
44.1	60.1
44.6	64.4
46.3	77.6
47.5	86.7
48.6	95.3
49.8	102.5
50.6	107.3
50.6	109.9
50.6	111.1
[truncated: 1,721 more rows]
