# Supplementary material for: Bot fit: A novel approach to assessing lower limb muscular strength
Source: PLoS One. 2026 Mar 26;21(3):e0339187. doi: 10.1371/journal.pone.0339187 (PMC13021169; doi:10.1371/journal.pone.0339187)
Supplement: S3 File — Raw joint angle data (left and right legs) collected from 25 participants across all exercise protocols. This compressed folder contains individual participant files (sub1–sub25) with time-series signals representing lower-limb motion recorded by the Bot Fit system during resistance exercise trials. (ZIP) [file pone.0339187.s003.zip › sub10/hip_curl_max.csv]

AngL	AngR
0.5	0.2
0.5	0.2
0.5	0.2
0.5	0.2
0.5	0.2
0.5	0.2
0.5	0.2
0.5	0.2
0.5	0.2
0.5	0.2
0.5	0.2
0.5	0.2
0.5	0.2
0.5	0.2
0.5	0.2
0.5	0.2
0.5	0.2
0.5	0.2
0.5	0.2
0.5	0.2
0.5	0.2
0.5	0.2
0.5	0.2
0.5	0.2
0.5	0.2
0.5	0.2
0.5	0.2
0.5	0.2
0.5	0.2
0.5	0.2
0.5	0.2
0.5	0.2
0.5	0.2
0.5	0.2
0.5	0.2
0.5	0.2
0.5	0.2
0.5	0.2
0.5	0.2
0.5	0.2
0.5	0.2
0.5	0.2
0.5	0.2
0.5	0.2
0.5	0.2
0.5	0.2
0.5	0.2
0.5	0.2
0.5	0.2
0.5	0.2
0.5	0.2
0.5	0.2
0.5	0.2
0.5	0.2
0.5	0.2
0.5	0.2
0.5	0.2
0.5	0.2
0.5	0.2
0.5	0.2
0.5	0.2
0.5	0.2
0.5	0.2
0.5	0.2
0.5	0.2
0.5	0.2
0.5	0.2
0.5	0.2
0.5	0.2
0.5	0.2
0.5	0.2
0.5	0.2
0.5	0.2
0.5	0.2
0.5	0.2
0.5	0.2
0.5	0.2
0.5	0.2
0.5	0.2
0.5	0.2
0.5	0.2
0.5	0.2
0.5	0.2
0.5	0.2
0.5	0.2
0.5	0.2
0.5	0.2
0.5	0.2
0.5	0.2
0.5	0.2
0.5	0.2
0.5	0.2
0.5	0.2
0.5	0.2
0.5	0.2
0.5	0.2
0.5	0.2
0.5	0.2
0.5	0.2
0.5	0.2
0.5	0.2
0.5	0.2
0.5	0.2
0.5	0.2
0	0
0	0
0	0
0	0
0	0
0	0
0	0
0	0
0	0
0	0
0	0
0	0
0	0
0	0
0	0
0	0
0	0
0	0
0	0
0	0
0	0
0	0
0	0
0	0
0	0
0	0
0	0
0	0
0	0
0	0
0	0
0	0
0	0
0	0
0	0
0	0
0	0
0	0
0	0
0	0
0	0
0	0
0	0
0	0
0	0
0	0
0	0
0	0
0	0
0	0
0	0
0	0
0	0
0	0
0	0
0	0
0	0
0	0
0	0
0	0
0	0
0	0
0	0
0	0
0	0
0	0
0	0
0	0
0	0
0	0
0	0
0	0
0	0
0	0
0	0
0	0
0	0
0	0
0	0
0	0
0	0
0	0
0	0
0	0
0	0
0	0
0	0
0	0
0	0
0	0
0	0
0	0
0	0
0	0
0	0
0	0
0	0
0	0
0	0
0	0
0	0
0	0
0	0
0	0
0	0
0	0
0	0
0	0
0	0
0	0
0	0
0	0
0	0
0	0
0	0
0	0
0	0
0	0
0	0
0	0
0	0
0	0
0	0
0	0
0	0
0	0
0	0
0	0
0	0
0	0
0	0
0	0
0	0
0	0
0	0
0	0
0	0
0	0
0	0
0	0
0	0
0	0
0	0
0	0
0	0
0	0
0	0
0	0
0	0
0	0
0	0
0	0
0	0
0	0
0	0
0	0
0	0
0	0
0	0
0	0
0	0
0	0
0	0
0	0
0	0
0	0
0	0
0	0
0	0
0	0
0	0
0	0
0	0
0	0
0	0
0	0
0	0
0	0
0	0
0	0
0	0
0	0
0	0
0	0
0	0
0	0
0	0
0	0
0	0
0	0
0	0
0	0
0	0
0	0
0	0
0	0
0	0
0	0
0	0
0	0
0	0
0	0
0	0
0	0
0	0
0	0
0	0
0	0
0	0
0	0
0	0
0	0
0	0
0	0
0	0
0	0
0	0
0	0
0	0
0	0
0	0
0	0
0	0
0	0
0	0
0	0
0	0
0	0
0	0
0	0
0	0
0	0
0	0
0	0
0	0
0	0
0	0
0	0
0	0
0	0
0	0
0	0
0	0
0	0
0	0
0	0
0	0
0	0
0	0
0	0
0	0
0	0
0	0
0	0
0	0
0	0
0	0
0	0
0	0
0	0
0	0
0	0
0	0
0	0
0	0
0	0
0	0
0	0
0	0
0	0
0	0
0	0
0	0
0	0
0	0
0	0
0	0
0	0
0	0
0	0
0	0
0	0
0	0
0	0
0	0
0	0
0	0
0	0
0	0
0	0
0	0
0	0
0	0
0	0
0	0
0	0
0	0
0	0
0	0
0	0
0	0
0	0
0	0
0	0
0	0
0	0
0	0
0	0
0	0
0	0
0	0
0	0
0	0
0	0
0	0
0	0
0	0
0	0
0	0
0	0
0	0
0	0
0	0
0	0
0	0
0	0
0	0
0	0
0	0
0	0
0	0
0	0
0	0.2
0	0.5
0.2	0.5
0.2	0.8
0.5	0.8
0.8	0.8
0.8	0.8
0.8	0.8
0.8	0.8
0.8	0.8
0.8	0.8
0.8	0.8
1.1	1.1
1.1	1.1
1.1	1.1
1.4	1.4
1.7	1.7
2	2
2.2	2
4.2	3.4
4.2	3.7
4.2	3.7
4.2	3.7
4.2	3.7
2.2	2
2.5	2.2
2.8	2.5
3.4	2.8
4	3.1
4.2	3.7
4.2	3.7
4.2	3.7
4.2	3.7
4.2	3.7
4.2	3.7
4.2	3.7
4.2	3.7
4.2	3.7
4.2	3.7
4.2	3.7
4.2	3.7
4.2	3.7
4.2	3.7
4.2	3.7
4.2	3.7
4.2	3.7
4.5	4
4.8	4
5.4	4.8
6.3	5.7
6.8	6.3
8.5	8
10	9.1
11.4	10.8
13.4	12.6
16	15.1
18.9	17.7
22	20.6
26.9	25.2
28.3	26.9
30	28.3
33.5	32.6
35.2	34.9
36.6	38
37.2	38.6
38.3	40
40	40.9
41.8	41.8
44.1	42.9
46.1	44.3
48.1	46.3
50.6	48.6
54.9	52.6
56.4	54.1
59.5	57.2
62.7	60.4
66.1	63.8
68.7	67
71.3	70.1
73.8	72.7
76.4	75.3
79	77.3
81.6	79
84.4	81.3
87	83.9
89.6	87
92.2	89.6
94.7	92.5
96.8	95
98.8	97.3
100.8	99.3
102.5	100.8
104.2	102.5
106.5	104.8
107.3	105.3
108.8	107.1
110.5	108.8
111.9	110.2
113.4	111.6
115.4	113.6
115.9	114.2
117.1	115.1
118.2	116.2
118.8	117.1
119.7	117.7
120.2	118.2
121.1	118.8
121.7	119.4
122.2	119.7
122.5	120.2
122.8	120.2
122.8	120.2
122.8	120.2
123.1	120.2
123.1	120.2
123.1	120.2
123.1	120.2
123.1	120.2
123.1	119.9
122.2	119.7
121.4	118.8
120.5	117.9
119.4	116.8
118.2	115.9
116.8	114.8
115.4	113.4
113.4	111.6
111.1	109.6
108.5	107.3
105.6	104.5
102.8	101.6
98.2	97.3
98.2	97.3
95.6	94.7
88.7	88.7
88.7	88.7
88.7	88.7
87.6	88.2
85.9	87.9
83.9	85.6
81.3	83
79	81
77	78.4
76.7	76.1
76.4	75
75.8	75
75.8	75
75.6	75
75.3	75
75.3	75
75.3	74.7
75	74.7
75	74.7
74.7	74.4
74.7	74.1
74.4	73.8
74.4	73
74.1	71.3
73.3	69.3
71.5	67
71.3	65
70.7	63.2
70.1	61.8
70.4	60.4
70.4	58.9
70.4	58.4
70.4	58.1
70.4	57.5
70.4	56.9
70.4	56.4
70.4	55.8
70.4	55.2
70.4	54.4
70.4	53.2
70.4	52.9
70.7	52.4
71	52.1
71.3	52.4
72.1	52.4
73.3	52.4
74.1	52.4
74.7	52.4
74.7	52.4
74.7	52.4
74.7	52.4
74.7	52.4
74.4	52.4
74.1	52.4
73	52.4
72.7	52.4
71.8	52.4
71	52.4
69.8	52.4
68.4	52.4
67.8	52.4
67	52.4
66.4	52.4
65.8	52.4
65.2	52.4
64.7	52.4
64.4	52.4
63.8	52.4
63.2	52.4
62.7	52.4
62.7	52.6
62.4	52.6
62.1	52.9
62.1	53.5
62.1	53.8
62.1	54.4
62.1	54.4
62.1	54.7
62.4	55.2
62.4	55.5
62.4	55.8
62.7	56.1
62.7	56.4
62.7	56.4
62.7	56.4
62.7	56.4
62.7	56.7
62.7	56.9
62.7	57.5
62.7	58.1
62.7	58.4
62.7	58.7
62.7	58.7
62.7	58.7
62.7	58.7
62.7	58.7
62.7	58.7
62.7	58.7
62.7	58.7
62.7	58.9
62.7	58.9
62.7	59.2
62.7	59.2
62.7	59.2
62.7	59.2
62.7	59.2
62.7	59.2
62.7	59.5
62.7	59.8
62.7	59.8
62.7	59.8
62.7	59.8
62.7	59.8
62.7	59.8
62.7	59.8
62.7	59.8
62.7	59.8
62.7	59.8
62.7	60.1
63.2	60.1
63.2	60.4
64.1	60.7
64.4	60.7
64.7	61
65	61
65	61
65	61
65	61
65	61
65	61
65	61
65	61
65	61
65	61
65	61
65	61
65	61
65	61
65	61
65	61
65	61
65	61
65	61
65	61
65	61
65	61
65	61
65	61
65	61
65	61
65	61
65	61
65	61
65	61
65	61
64.4	61
64.4	61
64.4	61
64.4	61
64.4	61
65	61
65	61
65	61
65	61
64.7	61
64.4	61
64.4	61
64.4	61
64.4	61
64.4	61
64.4	61
64.4	61
64.4	61
64.4	61
64.4	61
64.4	61
64.4	61
64.4	61
64.4	61
64.4	61
64.4	61
64.4	61
64.4	61
64.4	61
64.4	61
64.4	61
64.4	61
64.4	61
64.4	61
64.4	61
64.4	61
64.4	61
64.4	61
64.4	61
64.4	61
64.4	61
64.4	61
64.4	61
64.4	61
64.4	61
64.4	61
64.4	61
64.4	61
64.4	61
64.4	61
64.4	61
64.4	61
64.4	61
64.4	61
64.4	61
64.4	61
64.4	61
64.4	61
64.4	61
64.4	61
64.4	61
64.4	61.2
64.4	61.2
64.4	61.2
64.4	61.5
64.4	61.5
64.4	61.5
64.4	61.8
64.4	61.8
64.4	61.8
64.4	61.8
64.4	61.8
64.4	61.8
64.4	61.8
64.4	61.8
64.4	61.8
64.4	61.8
64.4	61.8
64.4	61.8
64.4	61.8
64.4	61.8
64.4	61.8
64.4	61.8
64.4	61.8
64.4	61.8
64.4	61.8
64.4	61.8
64.4	61.8
64.4	61.8
64.4	61.8
64.4	61.8
64.4	61.8
64.4	61.8
64.4	61.8
64.4	61.8
64.4	61.8
64.4	61.8
64.4	61.8
64.4	61.8
64.4	61.8
64.4	61.8
64.4	61.8
64.4	61.8
64.4	61.8
64.4	61.8
64.4	61.8
64.4	61.8
64.4	61.8
64.4	61.8
64.4	61.8
64.4	61.8
64.4	61.8
64.4	61.8
64.4	61.8
64.4	61.8
64.4	61.8
64.4	61.8
64.4	61.8
64.4	61.8
64.4	61.8
64.4	61.8
64.4	61.8
64.4	61.8
64.4	61.8
64.4	61.8
64.4	61.8
64.4	61.8
64.4	61.8
64.4	61.8
64.4	61.8
64.4	61.8
64.4	61.8
64.4	61.8
64.4	61.8
64.4	61.8
64.4	61.8
64.4	61.8
64.4	61.8
64.4	61.8
64.4	61.8
64.4	61.8
64.4	61.8
64.4	61.8
64.4	61.8
64.4	61.8
64.4	61.8
64.4	61.8
64.4	61.8
64.4	61.8
64.4	61.8
64.4	61.8
64.4	61.8
64.4	61.8
64.4	61.8
64.4	61.8
64.4	61.8
64.4	61.8
64.4	61.8
64.4	61.8
64.4	61.8
64.4	61.8
64.4	61.8
64.4	61.8
64.4	61.8
64.4	61.8
64.4	61.8
64.4	61.8
64.4	61.8
64.4	61.8
64.4	61.8
64.4	61.8
64.4	61.8
64.4	61.8
64.4	61.8
64.4	61.8
64.4	61.8
64.4	61.8
64.4	61.8
64.4	61.8
64.4	61.8
64.4	61.8
64.4	61.8
64.4	61.8
64.4	61.8
64.4	61.8
64.4	61.8
64.4	61.8
64.4	61.8
64.4	61.8
64.4	61.8
64.4	61.8
64.4	61.8
64.4	61.8
64.4	61.8
64.4	61.8
64.4	61.8
64.4	61.8
64.4	61.8
64.4	61.8
64.4	61.8
64.4	61.8
64.4	61.8
64.4	61.8
64.4	61.8
64.4	61.8
64.4	61.8
64.4	61.8
64.4	61.8
64.4	61.8
64.4	61.8
64.4	61.8
64.4	61.8
64.4	61.8
64.4	61.8
64.4	61.8
64.4	61.8
64.4	61.8
64.4	61.8
64.4	61.8
64.4	61.8
64.4	61.8
64.4	61.8
64.4	61.8
64.4	61.8
64.4	61.8
64.4	61.8
64.4	61.8
64.4	61.8
64.4	61.8
64.4	61.8
64.4	61.8
64.4	61.8
64.4	61.8
64.4	61.8
64.4	61.8
64.4	61.8
64.4	61.8
64.4	61.8
64.4	61.8
64.4	61.8
64.4	61.8
64.4	61.8
64.4	61.8
64.4	61.8
64.4	61.8
64.4	61.8
64.4	61.8
64.4	61.8
64.4	61.8
64.4	61.8
64.4	61.8
64.4	61.8
64.4	61.8
64.4	61.8
64.4	61.8
64.4	61.8
64.4	61.8
64.4	61.8
64.4	61.8
64.4	61.8
64.4	61.8
64.4	61.8
64.4	61.8
64.4	61.8
64.4	61.8
64.4	61.8
64.4	61.8
64.4	61.8
64.4	61.8
64.4	61.8
64.4	61.8
64.4	61.8
64.4	61.8
64.4	61.8
64.4	61.8
64.4	61.8
64.4	61.8
64.4	61.8
64.4	61.8
64.4	61.8
64.4	61.8
64.4	61.8
64.4	61.8
64.4	61.8
64.4	61.8
64.4	61.8
64.4	61.8
64.4	61.8
64.4	61.8
64.4	61.8
64.4	61.8
64.4	61.8
64.4	61.8
64.4	61.8
64.4	61.8
64.4	61.8
64.4	61.8
64.4	61.8
64.4	61.8
64.4	61.8
64.4	61.8
64.4	61.8
64.4	61.8
64.4	61.8
64.4	61.8
64.4	61.8
64.4	61.8
64.4	61.8
64.4	61.8
64.4	61.8
64.4	61.8
64.4	61.8
64.4	61.8
64.4	61.8
64.4	61.8
64.4	61.8
64.4	61.8
64.4	61.8
64.4	61.8
64.4	61.8
64.4	61.8
64.4	61.8
64.4	61.8
64.4	61.8
64.4	61.8
64.4	61.8
64.4	61.8
64.4	61.8
64.4	61.8
64.4	61.8
64.4	61.8
64.4	61.8
64.4	61.8
64.4	61.8
64.4	61.8
64.4	61.8
64.4	61.8
64.4	61.8
64.4	61.8
64.4	61.8
64.4	61.8
64.4	61.8
64.4	61.8
64.4	61.8
64.4	61.8
64.4	61.8
64.4	61.8
64.4	61.8
64.4	61.8
64.4	61.8
64.4	61.8
64.4	61.8
64.4	61.8
64.4	61.8
64.4	61.8
64.4	61.8
64.4	61.8
64.4	61.8
64.4	61.8
64.4	61.8
64.4	61.8
64.4	61.8
64.4	61.8
64.4	61.8
64.4	61.8
64.4	61.8
64.4	61.8
64.4	61.8
64.4	61.8
64.4	61.8
64.4	61.8
64.4	61.8
64.4	61.8
64.4	61.8
64.4	61.8
64.4	61.8
64.4	61.8
64.4	61.8
64.4	61.8
64.4	61.8
64.4	61.8
64.4	61.8
64.4	61.8
64.4	61.8
64.4	61.8
64.4	61.8
64.4	61.8
64.4	61.8
64.4	61.8
64.4	61.8
64.4	61.8
64.4	61.8
64.4	61.8
64.4	61.8
64.4	61.8
64.4	61.8
64.4	61.8
64.4	61.8
64.4	61.8
64.4	61.8
64.4	61.8
64.4	61.8
64.4	61.8
64.4	61.8
64.4	61.8
64.4	61.8
64.4	61.8
64.4	61.8
64.4	61.8
64.4	61.8
64.4	61.8
64.4	61.8
64.4	61.8
64.4	61.8
64.4	61.8
64.4	61.8
64.4	61.8
64.4	61.8
64.4	61.8
64.4	61.8
64.4	61.8
64.4	61.8
64.4	61.8
64.4	61.8
64.4	61.8
64.4	61.8
64.4	61.8
64.4	61.8
64.4	61.8
64.4	61.8
64.4	61.8
64.4	61.8
64.4	61.8
64.4	61.8
64.4	61.8
64.4	61.8
64.4	61.8
64.4	61.8
64.4	61.8
64.4	61.8
64.4	61.8
64.4	61.8
64.4	61.8
64.4	61.8
64.4	61.8
64.4	61.8
64.4	61.8
64.4	61.8
64.4	61.8
64.4	61.8
64.4	61.8
64.4	61.8
64.4	61.8
64.4	61.8
64.4	61.8
64.4	61.8
64.4	61.8
64.4	61.8
64.4	61.8
64.4	61.8
64.4	61.8
64.4	61.8
64.4	61.8
64.4	61.8
64.4	61.8
64.4	61.8
64.4	61.8
64.4	61.8
64.4	61.8
64.4	61.8
64.4	61.8
64.4	61.8
64.4	61.8
64.4	61.8
64.4	61.8
64.4	61.8
64.4	61.8
64.4	61.8
64.4	61.8
64.4	61.8
64.4	61.8
64.4	61.8
64.4	61.8
64.4	61.8
64.4	61.8
64.4	61.8
64.4	61.8
64.4	61.8
64.4	61.8
64.4	61.8
64.4	61.8
64.4	61.8
64.4	61.8
64.4	61.8
64.4	61.8
64.4	61.8
64.4	61.8
64.4	61.8
64.4	61.8
64.4	61.8
64.4	61.8
64.4	61.8
64.4	61.8
64.4	61.8
64.4	61.8
64.4	61.8
64.4	61.8
64.4	61.8
64.4	61.8
64.4	61.8
64.4	61.8
64.4	61.8
64.4	61.8
64.4	61.8
64.4	61.8
64.4	61.8
64.4	61.8
64.4	61.8
64.4	61.8
64.4	61.8
64.4	61.8
64.4	61.8
64.4	61.8
64.4	61.8
64.4	61.8
64.4	61.8
64.4	61.8
64.4	61.8
64.4	61.8
64.4	61.8
64.4	61.8
64.4	61.8
64.4	61.8
64.4	61.8
64.4	61.8
64.4	61.8
64.4	61.8
64.4	61.8
64.4	61.8
64.4	61.8
64.4	61.8
64.4	61.8
64.4	61.8
64.4	61.8
64.4	61.8
64.4	61.8
64.4	61.8
64.4	61.8
64.4	61.8
64.4	61.8
64.4	61.8
64.4	61.8
64.4	61.8
64.4	61.8
64.4	61.8
64.4	61.8
64.4	61.8
64.4	61.8
64.4	61.8
64.4	61.8
64.4	61.8
64.4	61.8
64.4	61.8
64.4	61.8
64.4	61.8
64.4	61.8
64.4	61.8
64.4	61.8
64.4	61.8
64.4	61.8
64.4	61.8
64.4	61.8
64.4	61.8
64.4	61.8
64.4	61.8
64.4	61.8
64.4	61.8
64.4	61.8
64.4	61.8
64.4	61.8
64.4	61.8
64.4	61.8
64.4	61.8
64.4	61.8
64.4	61.8
64.4	61.8
64.4	61.8
64.4	61.8
64.4	61.8
64.4	61.8
64.4	61.8
64.4	61.8
64.4	61.8
64.4	61.8
64.4	61.8
64.4	61.8
64.4	61.8
64.4	61.8
64.4	61.8
64.4	61.8
64.4	61.8
64.4	61.8
64.4	61.8
64.4	61.8
64.4	61.8
64.4	61.8
64.4	61.8
64.4	61.8
64.4	61.8
64.4	61.8
64.4	61.8
64.4	61.8
64.4	61.8
64.4	61.8
64.4	61.8
64.4	61.8
64.4	61.8
64.4	61.8
64.4	61.8
64.4	61.8
64.4	61.8
64.4	61.8
64.4	61.8
64.4	61.8
64.4	61.8
64.4	61.8
64.4	61.8
64.4	61.8
64.4	61.8
64.4	61.8
64.4	61.8
64.4	61.8
64.4	61.8
64.4	61.8
64.4	61.8
64.4	61.8
64.4	61.8
64.4	61.8
64.4	61.8
64.4	61.8
64.4	61.8
64.4	61.8
64.4	61.8
64.4	61.8
64.4	61.8
64.4	61.8
64.4	61.8
64.4	61.8
64.4	61.8
64.4	61.8
64.4	61.8
64.4	61.8
64.4	61.8
64.4	61.8
64.4	61.8
64.4	61.8
64.4	61.8
64.4	61.8
64.4	61.8
64.4	61.8
64.4	61.8
64.4	61.8
64.4	61.8
64.4	61.8
64.4	61.8
64.4	61.8
64.4	61.8
64.4	61.8
64.4	61.8
64.4	61.8
64.4	61.8
64.4	61.8
64.4	61.8
64.4	61.8
64.4	61.8
64.4	61.8
64.4	61.8
64.4	61.8
64.4	61.8
64.4	61.8
64.4	61.8
64.4	61.8
64.4	61.8
64.4	61.8
64.4	61.8
64.4	61.8
64.4	61.8
64.4	61.8
64.4	61.8
64.4	61.8
64.4	61.8
64.4	61.8
64.4	61.8
64.4	61.8
64.4	61.8
64.4	61.8
64.4	61.8
64.4	61.8
64.4	61.8
64.4	61.8
64.4	61.8
64.4	61.8
64.4	61.8
64.4	61.8
64.4	61.8
64.4	61.8
64.4	61.8
64.4	61.8
64.4	61.8
64.4	61.8
64.4	61.8
64.4	61.8
64.4	61.8
64.4	61.8
64.4	61.8
64.4	61.8
64.4	61.8
64.4	61.8
64.4	61.8
64.4	61.8
64.4	61.8
64.4	61.8
64.4	61.8
64.4	62.1
64.4	62.1
64.4	62.1
64.4	62.1
64.4	62.1
64.4	62.1
64.4	62.1
64.4	62.1
64.4	62.1
64.4	62.1
64.4	62.1
64.4	62.1
64.4	62.1
64.4	62.1
64.4	62.1
64.4	62.1
64.4	62.1
64.4	62.1
64.4	62.1
64.4	62.1
64.4	62.1
64.4	62.1
64.4	62.1
64.4	62.1
64.4	62.1
64.4	62.1
64.4	62.1
64.4	62.1
64.4	62.1
64.4	62.1
64.4	62.1
64.4	62.1
64.4	62.1
64.4	62.1
64.4	62.1
64.4	62.1
64.4	62.1
64.4	62.1
64.4	62.1
64.4	62.1
64.4	62.1
64.4	62.1
64.4	62.1
64.4	62.1
64.4	62.1
64.4	62.1
64.4	62.1
64.4	62.1
64.4	62.1
64.4	62.1
64.4	62.1
64.4	62.1
64.4	62.1
64.4	62.1
64.4	62.1
64.4	62.1
64.4	62.1
64.4	62.1
64.4	62.1
64.4	62.1
64.4	62.1
64.4	62.1
64.4	62.1
64.4	62.1
64.4	62.1
64.4	62.1
64.4	62.1
64.4	62.1
64.4	62.1
64.4	62.1
64.4	62.1
64.4	62.1
64.4	62.1
64.4	62.1
64.4	62.1
64.4	62.1
64.4	62.1
64.4	62.1
64.4	62.1
64.4	62.1
64.4	62.1
64.4	62.1
64.4	62.1
64.4	62.1
64.4	62.1
64.4	62.1
64.4	62.1
64.4	62.1
64.4	62.1
64.4	62.1
64.4	62.1
64.4	62.1
64.4	62.1
64.4	62.1
64.4	62.1
64.4	62.1
64.4	62.1
64.4	62.1
64.4	62.1
64.4	62.1
64.4	62.1
64.4	62.1
64.4	62.1
64.4	62.1
64.4	62.1
64.4	62.4
64.4	62.4
64.4	62.7
64.4	63
64.4	63
64.4	63
64.4	63
64.4	63
64.4	63
64.4	63
64.4	63
64.4	63
64.4	63
64.4	63
64.4	63
64.4	63
64.4	63
64.4	63
64.4	63
64.4	63
64.4	63
64.4	63
64.4	63
64.4	63
64.4	63
64.4	63
64.4	63
64.4	63
64.4	63
64.4	63
64.4	63
64.4	63
64.4	63
64.4	63
64.4	63
64.4	63
64.4	63
64.4	63
64.4	63
64.4	63
64.4	63
64.4	63
64.4	63
64.4	63
64.4	63
64.4	63
64.4	63
64.4	63
64.4	63
64.4	63
64.4	63
64.4	63
64.4	63
64.4	63
64.4	63
64.4	63
64.4	63
64.4	63
64.4	63
64.4	63
64.4	63
64.4	63
64.4	63
64.4	63
64.4	63
64.4	63
64.4	63
64.4	63
64.4	63
64.4	63
64.4	63
64.4	63
64.4	63
64.4	63
64.4	63
64.4	63
64.4	63
64.4	63
64.4	63
64.4	63
64.4	63
64.4	63
64.4	63
64.4	63
64.4	63
64.4	63
64.4	63
64.4	63
64.4	63
64.4	63
64.4	63
64.4	63
64.4	63
64.4	63
64.4	63
64.4	63
64.4	63
64.4	63
64.4	63
64.4	63
64.4	63
64.4	63
64.4	63
64.4	63
64.4	63
64.4	63
64.4	63
64.4	63
64.4	63
64.4	63
64.4	63
64.4	63
64.4	63
64.4	63
64.4	63
64.4	63
64.4	63
64.4	63
64.4	63
64.4	63
64.4	63
64.4	63
64.4	63
64.4	63
64.4	63
64.4	63
64.4	63
64.4	63
64.4	63
64.4	63
64.4	63
64.4	63
64.4	63
64.4	63
64.4	63
64.4	63
64.4	63
64.4	63
64.4	63
64.4	63
64.4	63
64.4	63
64.4	63
64.4	63
64.4	63
64.4	63
64.4	63
64.4	63
64.4	63
64.4	63
64.4	63
64.4	63
64.4	63
64.4	63
64.4	63
64.4	63
64.4	63
64.4	63
64.4	63
64.4	63
64.4	63
64.4	63
64.4	63
64.4	63
64.4	63
64.4	63
64.4	63
64.4	63
64.4	63
64.4	63
64.4	63
64.4	63
64.4	63
64.4	63
64.4	63
64.4	63
64.4	63
64.4	63
64.4	63
64.4	63
64.4	63
64.4	63
64.4	63
64.4	63
64.4	63
64.4	63
64.4	63
64.4	63
64.4	63
64.4	63
64.4	63
64.4	63
64.4	63
64.4	63
64.4	63
64.4	63
64.4	63
64.4	63
64.4	63
64.4	63
64.4	63
64.4	63
64.4	63
64.4	63
64.4	63
64.4	63
64.4	63
64.4	63
64.4	63
64.4	63
64.4	63
64.4	63
64.4	63
64.4	63
64.4	63
64.4	63
64.4	63
64.4	63
64.4	63
64.4	63
64.4	63
64.4	63
64.4	63
64.4	63
64.4	63
64.4	63
64.4	63
64.4	63
64.4	63
64.4	63
64.4	63
64.4	63
64.4	63
64.4	63
64.4	63
64.4	63
64.4	63
64.4	63
64.4	63
64.4	63
64.4	63
64.4	63
64.4	63
64.4	63
64.4	63
64.4	63
64.4	63
64.4	63
64.4	63
64.4	63
64.4	63
64.4	63
64.4	63
64.4	63
64.4	63
64.4	63
64.4	63
64.4	63
64.4	63
64.4	63
64.4	63
64.4	63
64.4	63
64.4	63
64.4	63
64.4	63
64.4	63
64.4	63
64.4	63
64.4	63
64.4	63
64.4	63
64.4	63
64.4	63
64.4	63
64.4	63
64.4	63
64.4	63
64.4	63
64.4	63
64.4	63
64.4	63
64.4	63
64.4	63
64.4	63
64.4	63
64.4	63
64.4	63
64.4	63
64.4	63
64.1	63
64.1	63
64.1	63
63.8	63
63.8	62.7
63.8	62.7
63.8	62.7
63.8	62.7
63.5	62.7
63.5	62.7
63.5	62.7
63.5	62.7
63.5	62.7
63.5	62.7
63.5	62.7
63.5	62.7
63.5	62.7
63.5	62.7
63.5	62.7
63.5	62.7
63.5	62.7
63.5	62.7
63.5	62.7
63.5	62.7
63.5	62.7
63.5	62.7
63.5	62.7
63.5	62.7
63.5	62.7
63.5	62.7
63.5	62.7
63.5	62.7
63.5	62.7
63.5	62.7
63.5	62.7
63.2	62.7
63.2	62.7
63	62.7
63	62.7
63	62.7
63	62.7
63	62.7
63	62.7
63	62.7
63	62.7
63	62.7
63	62.7
63	62.7
63	62.7
63	62.7
63	62.7
63	62.7
63	62.7
63	62.7
63	62.7
63	62.7
63	62.7
63	62.7
63	62.7
63	62.7
63	62.7
63	62.7
63	62.7
63	62.7
63	62.7
63	62.7
63	62.7
63	62.7
63	62.7
63	62.7
63	62.7
63	62.7
63	62.7
63	62.7
63	62.7
63	62.7
63	62.7
63	62.7
63	62.7
63	62.7
63	62.7
63	62.7
63	62.7
63	62.7
63	62.7
63	62.7
63	62.7
63	62.7
63	62.7
63	62.7
63	62.7
63	62.7
63	62.7
63	62.7
63	62.7
63	62.7
63	62.7
63	62.7
63	62.7
63	62.7
63	62.7
63	62.7
63	62.7
63	62.7
63	62.7
63	62.7
63	62.7
63	62.7
63	62.7
63	62.7
63	62.7
63	62.7
63	62.7
63	62.7
63	62.7
63	62.7
63	62.7
63	62.7
63	62.7
63	62.7
63	62.7
63	62.7
63	62.7
63	62.7
63	62.7
63	62.7
63	62.7
63	62.7
63	62.7
63	62.7
63	62.7
63	62.7
63	62.7
63.2	63
63.2	63
63.5	63
63.5	63
63.8	63
63.8	63
63.8	63
64.1	63
64.1	63
64.1	63
64.1	63
64.1	63
64.1	63
64.1	63
64.1	63
64.1	63
64.1	63
64.1	63
64.1	63
64.1	63
64.1	63
64.1	63
64.1	63
[truncated: 941 more rows]
