# Supplementary material for: Bot fit: A novel approach to assessing lower limb muscular strength
Source: PLoS One. 2026 Mar 26;21(3):e0339187. doi: 10.1371/journal.pone.0339187 (PMC13021169; doi:10.1371/journal.pone.0339187)
Supplement: S3 File — Raw joint angle data (left and right legs) collected from 25 participants across all exercise protocols. This compressed folder contains individual participant files (sub1–sub25) with time-series signals representing lower-limb motion recorded by the Bot Fit system during resistance exercise trials. (ZIP) [file pone.0339187.s003.zip › sub10/kick_back.csv]

AngL	AngR
0.8	3.1
0.8	3.1
0.8	3.1
0.8	3.1
0.8	3.1
0.8	3.1
0.8	3.1
0.8	3.1
0.8	3.1
0.8	3.1
0.8	3.1
0.8	3.1
0.8	3.1
0.8	3.1
0.8	3.1
0.8	3.1
0.8	3.1
0.8	3.1
0.8	3.1
0.8	3.1
0.8	3.1
0.8	3.1
0.8	3.1
0.8	3.1
0.8	3.1
0.8	3.1
0.8	3.1
0.8	3.1
0.8	3.1
0.8	3.1
0.8	3.1
0.8	3.1
0.8	3.1
0.8	3.1
0.8	3.1
0.8	3.1
0.8	3.1
0.8	3.1
0.8	3.1
0.8	3.1
0.8	3.1
0.8	3.1
0.8	3.1
0.8	3.1
0.8	3.1
0.8	3.1
0.8	3.1
0.8	3.1
0.8	3.1
0.8	3.1
0.8	3.1
0.8	3.1
0.8	3.1
0.8	3.1
0.8	3.1
0.8	3.1
0.8	3.1
0.8	3.1
0.8	3.1
0.8	3.1
0.8	3.1
0.8	3.1
0.8	3.1
0.8	3.1
0.8	3.1
0.8	3.1
0.8	3.1
0.8	3.1
0.8	3.1
0.8	3.1
0.8	3.1
0.8	3.1
0.8	3.1
0.8	3.1
0.8	3.1
0.8	3.1
0.8	3.1
0.8	3.1
0.8	3.1
0.8	3.1
0.8	3.1
0.8	3.1
0.8	3.1
0.8	3.1
0.8	3.1
0.8	3.1
0.8	3.1
0.8	3.1
0.8	3.1
0.8	3.1
0.8	3.1
0.8	3.1
0.8	3.1
0.8	3.1
0.8	3.1
0.8	3.1
0.8	3.1
0.8	3.1
0.8	3.1
0.8	3.1
0.8	3.1
0.8	3.1
0.8	3.1
0.8	3.1
0.8	3.1
0.8	3.1
0.8	3.1
0	0
0	0
0	0
0	0
0	0
0	0
0	0
0	0
0	0
0	0
0	0
0	0
0	0
0	0
0	0
0	0
0	0
0	0
0	0
0	0
0	0
0	0
0	0
0	0
0	0
0	0
0	0
0	0
0	0
0	0
0	0
0	0
0	0
0	0
0	0
0	0
0	0
0	0
0	0
0	0
0	0
0	0
0	0
0	0
0	0
0	0
0	0
0	0
0	0
0	0
0	0
0	0
0	0
0	0
0	0
0	0
0	0
0	0
0	0
0	0
0	0
0	0
0	0
0	0
0	0
0	0
0	0
0	0
0	0
0	0
0	0
0	0
0	0
0	0
0	0
0	0
0	0
0	0
0	0
0	0
0	0
0	0
0	0
0	0
0	0
0	0
0	0
0	0
0	0
0	0
0	0
0	0
0	0
0	0
0	0
0	0
0	0
0	0
0	0
0	0
0	0
0	0
0	0
0	0
0	0
0	0
0	0
0	0
0	0
0	0
0	0
0	0
0	0
0	0
0	0
0	0
0	0
0	0
0	0
0	0
0	0
0	0
0	0
0	0
0	0
0	0
0	0
0	0
0	0
0	0
0	0
0	0
0	0
0	0
0	0
0	0
0	0
0	0
0	0
0	0
0	0
0	0
0	0
0	0
0	0
0	0
0	0
0	0
0	0
0	0
0	0
0	0
0	0
0	0
0	0
0	0
0	0
0	0
0	0
0	0
0	0
0	0
0	0
0	0
0	0
0	0
0	0
0	0
0	0
0	0
0	0
0	0
0	0
0	0
0	0
0	0
0	0
0	0
0	0
0	0
0	0.2
0	0.2
0	0.5
0	0.8
0	1.1
0	1.1
0	1.4
0	1.4
0	1.7
0	2.2
0	2.5
0	3.1
0	4
0.2	4.5
0.2	5.4
0.5	6.5
0.5	7.7
0.5	9.1
0.5	10.8
0.5	12.8
0.8	14.8
1.4	16.6
2.2	18
3.1	19.1
4.2	20
5.4	20.6
6.5	20.9
8	21.1
9.4	20.9
10.8	20.9
12.3	20.9
14.3	20.9
16	20.9
18.3	20.9
20.9	20.9
23.4	20.9
26.3	21.1
31.2	23.1
32.9	24.3
39.2	28.6
43.8	31.7
46.1	33.5
50.6	36.6
56.9	41.2
58.4	42.1
61.5	45.8
62.1	46.6
62.4	48.6
62.4	50.1
62.1	51.8
61.5	54.1
60.7	56.1
59.8	57.2
58.7	60.1
57.2	62.1
55.8	63.8
54.1	65.2
52.4	66.7
50.9	68.4
49.5	70.1
48.4	72.1
47.5	73.8
46.9	76.1
46.6	78.1
46.3	80.1
46.6	82.1
46.6	83.9
46.9	85.9
47.8	87.6
48.9	89.3
49.8	91
50.9	92.5
51.5	93.9
51.8	95.3
51.8	96.5
52.1	97.9
52.1	99
52.1	100.2
52.1	101.3
52.1	102.5
52.1	103.6
52.4	104.8
52.6	105.9
52.6	107.1
52.6	107.9
52.6	108.8
52.6	109.6
53.2	109.9
54.7	110.5
55.8	111.9
56.7	113.1
57.5	114.2
57.8	115.1
58.1	115.4
58.1	115.4
57.8	115.4
57.5	115.4
56.9	115.1
56.7	114.5
56.4	114.2
56.4	114.5
56.4	114.5
56.4	113.9
56.4	113.4
56.1	112.8
55.8	112.5
55.8	112.5
56.1	112.8
56.1	112.8
56.1	112.5
56.1	112.5
56.7	111.4
57.2	109.4
57.5	107.3
57.8	105.1
58.1	102.2
58.4	98.8
58.4	95.3
58.7	91.6
58.7	87.9
58.7	83.9
58.7	79.9
58.7	74.1
58.4	72.4
57.8	69
57.8	69
55.8	59.8
55.8	59.8
55.5	58.7
55.5	57.8
55.8	57.5
56.7	56.7
57.5	56.7
58.4	56.7
59.2	56.7
59.8	56.9
60.1	57.8
60.7	59.8
61	61
61.8	63
63	65.2
64.7	68.1
65.5	69.3
65.8	69.8
65.8	70.1
65.8	70.1
65.2	70.1
65	70.1
64.4	70.1
63.8	70.1
63.5	70.1
63.8	70.1
63.8	70.1
63.8	70.1
64.1	70.1
64.7	70.1
65.2	70.1
65.8	70.1
66.7	70.1
67.8	70.1
68.7	70.1
69.5	70.1
69.8	70.1
69.8	70.1
69.3	70.1
69	70.1
68.7	70.1
68.1	70.1
68.1	70.1
68.4	70.1
68.4	70.1
68.4	70.1
68.4	70.1
68.4	70.1
68.4	70.1
68.1	70.1
67.8	70.1
67.5	70.1
67.3	70.1
67	70.1
66.4	70.1
66.4	70.1
66.4	70.1
63.5	71.8
64.1	71.8
64.4	71.8
65	71.8
65.2	71.8
65.5	71.8
65.8	71.8
65.8	71.8
65.8	71.8
65.8	71.8
66.1	71.8
66.4	71.8
66.7	71.8
66.7	71.8
66.7	71.8
67.3	71.8
67.3	71.8
67.3	71.8
67.3	71.8
67.3	72.1
67.3	72.4
67.3	72.4
67.3	72.4
67.3	72.4
67.3	72.4
67.3	72.4
67	72.4
66.7	72.4
66.1	72.4
65.8	72.4
65.8	72.4
65.8	72.4
65.8	72.4
66.1	72.4
66.4	72.7
67	73.3
67.5	73.8
68.4	74.7
69.3	75.3
69.8	75.3
70.1	75.3
70.1	75.3
70.1	75.3
70.1	75.3
70.1	75.3
70.1	75.3
70.1	75.3
70.4	75.3
70.4	75.3
70.7	75.3
70.7	75.3
70.7	75.3
70.7	75.3
70.7	75.3
70.7	75.3
70.7	75.3
70.7	75.3
70.7	75.3
70.7	75.3
70.7	75.3
71	75.3
71.3	75.3
71.3	75.3
71.3	75.3
71.3	75.3
71.3	75.3
71.3	75.3
71.3	75.3
71.3	75.3
71.3	75.3
71.5	75.3
71.5	75.3
71.5	76.1
71.5	77
71.8	77.6
72.4	77.8
72.4	77.8
72.4	77.8
72.4	77.8
72.4	77.8
72.4	77.8
72.4	77.8
72.4	77.8
72.4	77.8
72.4	77.8
72.4	77.8
72.4	77.8
72.4	77.8
72.4	77.8
72.4	77.8
72.4	77.8
72.4	77.8
72.4	77.8
72.4	77.8
72.4	77.8
72.1	77.8
72.1	77.8
71.8	77.8
71.5	77.8
71.3	77.8
70.7	77.8
70.4	77.8
70.1	77.8
70.1	77.8
70.1	77.8
70.1	77.8
70.1	77.8
70.1	77.8
70.1	77.8
70.1	77.8
70.1	77.8
70.1	77.8
70.1	77.8
70.1	77.8
70.1	77.8
70.1	77.3
69.5	77.3
69.3	76.1
68.7	75.6
68.1	75.3
67.5	75.3
67.5	75.3
67.5	75.3
67.5	75.3
67.5	75.3
67.5	75.3
67.5	75.3
67.3	74.7
67	73.8
66.1	73.3
65.2	72.4
64.4	72.1
63.8	71.5
63.5	71
63.2	71
63.2	70.7
63.5	70.7
63.5	70.7
63.5	70.7
63.8	70.7
63.8	70.7
63.8	70.7
63.8	70.7
63.8	70.7
63.8	70.7
63.8	70.7
63.8	70.7
63.8	70.7
63.8	70.7
63.8	70.7
63.8	70.7
63.8	70.7
63.8	70.7
63.8	70.7
63.8	70.7
63.8	70.7
63.8	70.7
63.8	70.7
63.8	70.7
64.1	70.7
64.4	70.7
64.7	70.7
64.7	70.7
64.7	70.7
64.7	70.7
64.7	70.7
64.7	70.7
64.7	70.7
64.7	70.7
64.7	70.7
64.7	70.7
64.7	70.7
64.7	70.7
64.7	70.7
64.7	70.7
64.7	70.7
64.7	70.7
64.7	70.7
64.7	70.7
64.7	70.7
64.7	70.7
64.7	70.7
64.7	70.7
64.7	70.7
64.7	70.7
64.7	70.7
64.7	70.7
64.7	70.7
64.7	70.7
64.7	70.7
64.7	70.7
64.7	70.7
64.7	70.7
64.7	70.7
64.7	70.7
64.7	70.7
64.7	70.7
64.7	70.7
64.7	70.7
64.7	70.7
64.7	70.7
64.7	70.7
64.7	70.7
64.7	70.7
64.7	70.7
64.7	70.7
64.7	70.7
64.7	70.7
64.7	70.7
64.7	70.7
64.7	70.7
64.7	70.7
64.7	70.7
64.7	70.7
64.7	70.7
64.7	70.7
64.7	70.7
64.7	70.7
64.7	70.7
64.7	70.7
64.7	70.7
64.7	70.7
64.7	70.7
64.7	70.7
64.7	70.7
64.7	70.7
64.7	70.7
64.7	70.7
64.7	70.7
64.7	70.7
64.7	70.7
64.7	70.7
64.7	70.7
64.7	70.7
64.7	70.7
64.7	70.7
64.7	70.7
64.7	70.7
64.7	70.7
64.7	70.7
64.7	70.7
64.7	70.7
64.7	70.7
64.7	70.7
64.7	70.7
64.7	70.7
64.7	70.7
64.7	70.7
64.7	70.7
64.7	70.7
64.7	70.7
64.7	70.7
64.7	70.7
64.7	70.7
64.7	70.7
64.7	70.7
64.7	70.7
64.7	70.7
64.7	70.7
64.7	70.7
64.7	70.7
64.7	70.7
64.7	70.7
64.7	70.7
64.7	70.7
64.7	70.7
64.7	70.7
64.7	70.7
64.7	70.7
64.7	70.7
64.7	70.7
64.7	70.7
64.7	70.7
64.7	70.7
65	70.7
65	71
65	71.8
65	72.7
65	72.7
65	72.7
65	72.7
65.2	72.7
65.8	72.7
65.8	72.7
65.8	72.7
65.8	72.7
65.8	72.7
65.8	72.7
65.8	72.7
65.8	72.7
65.8	72.7
65.8	72.7
65.8	72.7
65.8	72.7
65.8	72.7
65.8	72.7
65.8	72.7
65.8	72.7
65.8	72.7
65.8	72.7
65.8	72.7
65.8	72.7
65.8	72.7
65.8	72.7
65.8	72.7
65.8	72.7
65.8	72.7
65.8	72.7
65.8	72.7
65.8	72.7
65.8	72.7
65.8	72.7
65.8	72.7
65.8	72.7
65.8	72.7
65.8	72.7
65.8	72.7
65.8	72.7
65.8	72.7
65.8	72.7
65.8	72.7
65.8	72.7
65.8	72.7
65.8	72.7
65.8	72.7
65.8	72.7
65.8	72.7
65.8	72.7
65.8	72.7
65.8	72.7
65.8	72.7
65.8	72.7
65.8	72.7
65.8	72.7
65.8	72.7
65.8	72.7
65.8	72.7
65.8	72.7
65.8	72.7
65.8	72.7
65.8	72.7
65.8	72.7
65.8	72.7
65.8	72.7
65.8	72.7
65.8	72.7
65.8	72.7
65.8	72.7
65.8	72.7
65.8	72.7
65.8	72.7
65.8	72.7
65.8	72.7
65.8	72.7
65.8	72.7
65.8	72.7
65.8	72.7
65.8	72.7
65.8	72.7
65.8	72.7
65.8	72.7
65.8	72.7
65.8	72.7
65.8	72.7
65.8	72.7
65.8	72.7
65.8	72.7
65.8	72.7
65.8	72.7
65.8	72.7
65.8	72.7
65.8	72.7
65.8	72.7
65.8	72.7
65.8	72.7
65.8	72.7
65.8	72.7
65.8	72.7
65.8	72.7
65.8	72.7
65.8	72.7
65.8	72.7
65.8	72.7
65.8	72.7
65.8	72.7
65.8	72.7
65.8	72.7
65.8	72.7
65.8	72.7
65.8	72.7
65.8	72.7
65.8	72.7
65.8	72.7
65.8	72.7
65.8	72.7
65.8	72.7
65.8	72.7
65.8	72.7
65.8	72.7
65.8	72.7
65.8	72.7
65.8	72.7
65.8	72.7
65.8	72.7
66.1	72.7
66.1	72.7
66.1	72.7
66.1	72.7
66.4	72.7
66.4	72.7
66.4	72.7
66.4	72.7
66.4	72.7
66.4	72.7
66.4	72.7
66.4	72.7
66.4	72.7
66.4	72.7
66.4	72.7
66.4	72.7
66.4	72.7
66.4	72.7
66.4	72.7
66.4	72.7
66.4	72.7
66.4	72.7
66.4	72.7
66.4	72.7
66.4	72.7
66.4	72.7
66.4	72.7
66.4	72.7
66.4	72.7
66.4	72.7
66.4	72.7
66.4	72.7
66.4	72.7
66.4	72.7
66.4	72.7
66.4	72.7
66.4	72.7
66.4	72.7
66.4	72.7
66.4	72.7
66.4	72.7
66.4	72.7
66.4	72.7
66.4	72.7
66.4	72.7
66.4	72.7
66.4	72.7
66.4	72.7
66.4	72.7
66.4	72.7
66.4	72.7
66.4	72.7
66.4	72.7
66.4	72.7
66.4	72.7
66.4	72.7
66.4	72.7
66.4	72.7
66.4	72.7
66.4	72.7
66.4	72.7
66.4	72.7
66.4	72.7
66.4	72.7
66.4	72.7
66.4	72.7
66.4	72.7
66.4	72.7
66.4	72.7
66.4	72.7
66.4	72.7
66.4	72.7
66.4	72.7
66.4	72.7
66.4	72.7
66.4	72.7
66.4	72.7
66.4	72.7
66.4	72.7
66.4	72.7
66.4	72.7
66.4	72.7
66.4	72.7
66.4	72.7
66.4	72.7
66.4	72.7
66.4	72.7
66.4	72.7
66.4	72.7
66.4	72.7
66.4	72.7
66.4	72.7
66.4	72.7
66.4	72.7
66.4	72.7
66.4	72.7
66.4	72.7
66.4	72.7
66.4	72.7
66.4	72.7
66.4	72.7
66.4	72.7
66.4	72.7
66.4	72.7
66.4	72.7
66.4	72.7
66.4	72.7
66.4	72.7
66.4	72.7
66.4	72.7
66.4	72.7
66.4	72.7
66.4	72.7
66.4	72.7
66.4	72.7
66.4	72.7
66.4	72.7
66.4	72.7
66.4	72.7
66.4	72.7
66.4	72.7
66.4	72.7
66.4	72.7
66.4	72.7
66.4	72.7
66.4	72.7
66.4	72.7
66.4	72.7
66.4	72.7
66.4	72.7
66.4	72.7
66.4	72.7
66.4	72.7
66.4	72.7
66.4	72.7
66.4	72.7
66.4	72.7
66.4	72.7
66.4	72.7
66.4	72.7
66.4	72.7
66.4	72.7
66.4	72.7
66.4	72.7
66.4	72.7
66.4	72.7
66.4	72.7
66.4	72.7
66.4	72.7
66.4	72.7
66.4	72.7
66.4	72.7
66.4	72.7
66.4	72.7
66.4	72.7
66.4	72.7
66.4	72.7
66.4	72.7
66.4	72.7
66.4	72.7
66.4	72.7
66.4	72.7
66.4	72.7
66.4	72.7
66.4	72.7
66.4	72.7
66.4	72.7
66.4	72.7
66.4	72.7
66.4	72.7
66.4	72.7
66.4	72.7
66.4	72.7
66.4	72.7
66.4	72.7
66.4	72.7
66.4	72.7
66.4	72.7
66.4	72.7
66.4	72.7
66.4	72.7
66.4	72.7
66.4	72.7
66.4	72.7
66.4	72.7
66.4	72.7
66.4	72.7
66.4	72.7
66.4	72.7
66.4	72.7
66.4	72.7
66.4	72.7
66.4	72.7
66.4	72.7
66.4	72.7
66.4	72.7
66.4	72.7
66.4	72.7
66.4	72.7
66.4	72.7
66.4	72.7
66.4	72.7
66.4	72.7
66.4	72.7
66.4	72.7
66.4	72.7
66.4	72.7
66.4	72.7
66.4	72.7
66.4	72.7
66.4	72.7
66.4	72.7
66.4	72.7
66.4	72.7
66.4	72.7
66.4	72.7
66.4	72.7
66.4	72.7
66.4	72.7
66.4	72.7
66.4	72.7
66.4	72.7
66.4	72.7
66.4	72.7
66.4	72.7
66.4	72.7
66.4	72.7
66.4	72.7
66.4	72.7
66.4	72.7
66.4	72.7
66.4	72.7
66.4	72.7
66.4	72.7
66.4	72.7
66.4	72.7
66.4	72.7
66.4	72.7
66.4	72.7
66.4	72.7
66.4	72.7
66.4	72.7
66.4	72.7
66.4	72.7
66.4	72.7
66.4	72.7
66.4	72.7
66.4	72.7
66.4	72.7
66.4	72.7
66.4	72.7
66.4	72.7
66.4	72.7
66.4	72.7
66.4	72.7
66.4	72.7
66.4	72.7
66.4	72.7
66.4	72.7
66.4	72.7
66.4	72.7
66.4	72.7
66.4	72.7
66.4	72.7
66.4	72.7
66.4	72.7
66.4	72.7
66.4	72.7
66.4	72.7
66.4	72.7
66.4	72.7
66.4	72.7
66.4	72.7
66.4	72.7
66.4	72.7
66.4	72.7
66.4	72.7
66.4	72.7
66.4	72.7
66.4	72.7
66.4	72.7
66.4	72.7
66.4	72.7
66.4	72.7
66.4	72.7
66.4	72.7
66.4	72.7
66.4	72.7
66.4	72.7
66.4	72.7
66.4	72.7
66.4	72.7
66.4	72.7
66.4	72.7
66.4	72.7
66.4	72.7
66.4	72.7
66.4	72.7
66.4	72.7
66.4	72.7
66.4	72.7
66.4	72.7
66.4	72.7
66.4	72.7
66.4	72.7
66.4	72.7
66.4	72.7
66.4	72.7
66.4	72.7
66.4	72.7
66.4	72.7
66.4	72.7
66.4	72.7
66.4	72.7
66.4	72.7
66.4	72.7
66.4	72.7
66.4	72.7
66.4	72.7
66.4	72.7
66.4	72.7
66.4	72.7
66.4	72.7
66.4	72.7
66.4	72.7
66.4	72.7
66.4	72.7
66.4	72.7
66.4	72.7
66.4	72.7
66.4	72.7
66.4	72.7
66.4	72.7
66.4	72.7
66.4	72.7
66.4	72.7
66.4	72.7
66.4	72.7
66.4	72.7
66.4	72.7
66.4	72.7
66.4	72.7
66.4	72.7
66.4	72.7
66.4	72.7
66.4	72.7
66.4	72.7
66.4	72.7
66.4	72.7
66.4	72.7
66.4	72.7
66.4	72.7
66.4	72.7
66.4	72.7
66.4	72.7
66.4	72.7
66.4	72.7
66.4	72.7
66.4	72.7
66.4	72.7
66.4	72.7
66.4	72.7
66.4	72.7
66.4	72.7
66.4	72.7
66.4	72.7
66.4	72.7
66.4	72.7
66.4	72.7
66.4	72.7
66.4	72.7
66.4	72.7
66.4	72.7
66.4	72.7
66.4	72.7
66.4	72.7
66.4	72.7
66.4	72.7
66.4	72.7
66.4	72.7
66.4	72.7
66.4	72.7
66.4	72.7
66.4	72.7
66.4	72.7
66.4	72.7
66.4	72.7
66.4	72.7
66.4	72.7
66.4	72.7
66.4	72.7
66.4	72.7
66.4	72.7
66.4	72.7
66.4	72.7
66.4	72.7
66.4	72.7
66.4	72.7
66.4	72.7
66.7	72.7
66.7	72.7
66.7	72.7
66.7	72.7
66.7	72.7
66.7	72.7
66.7	72.7
66.7	72.7
66.7	72.7
66.7	72.7
66.7	72.7
66.7	72.7
67.3	72.7
67.5	72.7
67.8	72.7
67.8	73.6
67.8	74.1
68.1	75
68.1	75.8
68.4	76.1
68.7	77.6
69.3	78.7
70.1	79.6
71.3	80.1
72.1	80.1
73	80.1
73.8	80.1
75.3	78.4
76.4	74.4
77.3	69.5
77	63.8
76.4	58.1
75.8	52.4
75	47.5
75	42.6
75	38.3
75	34.9
75	32.6
75	31.7
75	31.7
75	31.7
75	32
74.1	34.3
73.6	35.7
72.7	39.2
72.1	43.2
71.8	47.2
71.8	51.8
71.8	56.7
71.8	61.8
72.1	67
72.7	71.3
73.3	71.3
72.7	70.4
71.3	69.3
69.5	68.1
69	67
69.8	65.2
71.3	63.5
73	61.5
74.7	59.2
76.1	57.8
77.6	53.5
78.4	48.6
79	41.2
77.8	31.2
77.3	28.3
76.4	26
75.3	21.1
75.6	19.4
75.8	19.1
75.8	19.1
75.6	20
75.3	22.9
74.7	26.9
74.4	31.2
74.7	35.7
74.7	40.3
74.4	45.5
74.1	45.8
72.1	45.5
68.7	45.8
64.4	46.3
60.1	46.6
57.5	48.1
56.9	49.8
57.5	52.4
58.9	55.2
60.4	57.5
62.1	57.8
63.8	56.9
65.8	55.8
68.1	54.7
70.7	52.9
73	51.2
74.7	48.9
76.4	46.3
78.1	43.5
79.6	39.2
80.4	32.9
80.1	27.7
79	24.3
77	22.9
76.7	22.9
76.1	22.9
75.6	24
75	26.6
74.4	30.6
74.4	34.6
75	34.3
73.6	34
70.4	34.3
67	34.9
63.2	36.3
61	37.8
60.4	39.8
60.7	46.3
61	48.9
62.1	54.7
63.8	59.5
65.5	64.1
67	67.3
68.1	67.3
69.3	67
70.1	65.8
71.5	64.7
73.6	63
76.4	61.2
79	59.2
81.3	56.7
83.3	53.8
85	46.6
85.3	42.6
84.7	35.5
83.6	29.4
82.1	25.2
81.6	23.7
81.9	21.7
81.9	21.7
81.9	21.7
81.6	23.1
80.7	24.3
80.4	27.4
79.6	31.2
78.7	35.2
78.7	39.5
78.7	43.8
78.4	43.2
76.4	42.9
73	43.2
69	44.3
65.2	45.5
63.2	47.8
62.4	51.5
63.2	59.5
63.8	62.1
65	66.7
66.1	69.8
67.3	70.4
68.1	69.8
68.7	69
69.3	67.8
70.7	66.4
73	64.7
75.6	62.7
77.8	60.4
79.6	57.8
81	54.9
82.1	50.1
82.7	43.5
82.4	36.9
81.6	31.7
81	28
80.7	25.4
80.7	23.7
80.7	23.4
80.4	23.4
80.4	23.4
79.6	24
78.4	26
77.3	29.2
76.4	33.2
76.4	37.8
76.4	42.6
76.1	47.8
76.1	52.6
76.1	58.1
76.1	63.5
76.1	69
76.1	74.1
76.4	76.7
76.1	75.6
75.3	75.3
73	74.7
71	73.6
70.4	72.4
71.5	71
73.8	69.5
75.8	67.8
77.8	65.5
79.3	63
80.4	60.1
81.3	54.9
81.3	48.1
81	40.9
80.4	35.2
79.9	30.9
79.6	27.2
79.6	24.6
79.6	22.9
79.6	22.6
79.3	22.6
78.7	22.9
76.4	26.6
75.8	28.3
74.7	32
74.7	36.3
74.4	40.9
74.4	45.5
74.4	50.4
74.4	55.5
74.4	61
74.4	66.4
74.4	71.5
74.7	73.3
74.4	72.7
72.4	72.1
69.5	71.5
67.3	70.1
67.5	69.8
68.7	68.4
71	67.3
73.3	65.5
75.6	63.5
77.6	61.2
79.3	58.7
81	51.8
81.6	48.4
81.6	36.9
81.3	33.7
80.4	28
79.9	23.1
80.4	18
80.7	16.6
81	15.1
81	13.4
80.4	12.3
79	11.4
77	10.5
74.1	10
71	9.7
65.8	10.5
64.1	11.1
61.5	12
60.4	13.4
59.2	16.6
59.2	20.9
59.8	26
61	31.5
62.4	37.2
63.5	43.2
64.7	49.2
67	75.3
67.3	75
67.8	74.4
68.7	73.6
71.5	71.5
73	70.7
75.8	69.3
78.4	67.3
81.3	63.2
82.1	61.8
83	57.5
83.9	49.8
83.6	42.1
82.4	35.2
81.3	29.7
80.4	25.4
80.4	22.6
80.4	20.9
80.4	19.1
80.1	18
79.3	16.8
77.6	16.3
75	15.7
72.1	15.1
68.7	15.1
65.2	16
62.4	17.1
61.2	19.1
61	22.9
61	28.3
62.1	34.6
63.2	40.9
64.7	47.2
65.8	52.9
66.4	58.1
66.7	60.1
67.3	63.8
67.3	64.1
67.3	63.8
67.5	63.2
68.7	62.1
70.7	61
73.3	59.5
76.1	58.1
78.1	56.1
80.1	53.8
81.6	51.2
82.7	48.1
83.6	42.9
84.2	36.6
83.6	30.6
82.7	26.3
81.6	23.4
81	22.3
81	22
81	22
80.7	22.3
79.9	24
77.8	30
77.6	32.6
77.3	37.2
77.3	42.3
77.3	46.9
77	50.6
76.1	50.1
73.3	50.4
69.3	51.2
65.2	52.1
61.8	52.6
60.7	53.2
61	53.8
61.8	55.5
63	57.2
64.1	58.1
66.4	56.9
68.1	56.1
69.3	55.5
71.5	54.1
73.6	52.6
75.6	50.9
77	48.9
78.7	46.3
80.4	43.8
82.1	40.6
83.3	35.7
84.2	30.3
83.6	26
83	23.7
82.4	23.4
82.7	23.4
82.7	23.4
82.4	23.4
81.6	23.7
80.1	25.2
78.7	27.7
77.6	31.5
77.3	36
77.3	40.9
77.3	46.6
77.3	52.1
77.6	57.5
77.6	63.2
77.6	68.7
77.6	73.8
77.6	78.7
77.6	79.3
77	78.4
75.3	77.6
73.3	76.7
71.8	75.8
72.1	74.7
73.3	73.3
75	71.8
76.7	70.1
78.1	68.1
79.3	65.5
80.4	62.7
81.9	57.8
82.7	50.6
82.1	41.5
81.3	37.2
80.7	35.2
80.7	32.3
81.3	30
81.9	28.6
82.1	28.6
82.1	28.6
82.1	28.6
81.9	28.6
81	29.7
79.9	32
79	35.7
78.7	39.8
78.7	44.1
78.7	48.6
78.4	48.1
76.7	47.8
73.6	47.8
70.1	48.9
67	50.4
65	52.4
64.4	55.2
64.4	59.5
65.2	63.5
66.1	67.5
67.3	69.5
68.7	69
69.8	68.4
70.7	67.3
72.4	65.8
74.1	64.7
76.4	63
78.4	61
79.3	58.7
81.6	56.1
82.7	52.9
83.9	47.2
84.4	40
83.6	32.9
82.1	27.4
80.7	24
80.1	22
80.4	21.4
81	21.4
81	21.4
80.7	22
80.7	23.7
80.1	26.6
79.6	30.3
79.3	34.6
79.3	37.2
78.4	36.6
73.6	36.3
71.5	36.6
67	36.9
62.7	37.8
58.1	40.3
57.5	41.8
56.9	45.5
56.9	50.6
57.8	55.8
59.2	60.7
61	64.7
63	66.1
65	65.8
66.4	65.2
67.3	64.1
68.4	63
70.4	61.8
73.3	60.1
76.1	58.4
78.7	56.1
80.7	53.5
82.4	50.6
83.6	45.8
83.9	38.9
82.4	29.7
81.9	27.4
81	24.3
81.3	21.4
81.6	20.6
81.6	19.1
81	18
79.9	17.1
77.8	16.3
75.3	15.7
72.7	15.1
69.5	14.8
65.8	15.4
63	16.3
60.4	17.7
58.9	20.6
58.1	24.6
58.1	30
58.4	36
59.2	42.3
60.7	48.4
62.1	53.8
63.2	58.9
64.1	63.5
65	66.1
65.8	66.1
66.4	65.8
67	65
67.8	64.1
69.5	62.7
71.5	61.2
74.1	59.8
76.4	57.8
78.1	55.8
79.9	53.2
81.6	50.4
83.3	46.9
84.7	40.3
84.2	30
83	26.9
81.9	23.7
81	22
81	21.7
81.3	21.7
81	21.7
80.7	22
80.4	23.1
79.9	26.3
79	31.2
78.4	36
78.4	41.2
78.4	46.1
78.4	50.9
77.8	51.8
77	51.5
73.6	51.8
69.5	52.4
65.8	52.6
63	52.6
62.4	52.6
63	52.6
64.1	52.4
65.5	51.8
67.8	50.9
79.6	41.8
80.7	38.9
82.4	35.7
84.4	30.9
85.6	25.4
85	21.4
84.7	18.9
84.2	18.3
83.6	18.3
82.7	20
82.1	21.1
81.3	25.2
80.7	31.2
80.7	33.2
80.4	37.2
80.1	41.5
79.9	46.3
79.6	51.5
79.3	56.7
79	62.1
79	67.3
79.3	73
79.3	77.3
79.6	81
79.3	79.9
78.1	79.6
75.6	79
73	78.4
71.8	77.3
72.7	76.1
75	74.7
77.6	73.3
79.9	71.3
81.6	69.3
83	66.7
83.9	63.5
84.4	58.1
84.7	50.1
84.2	42.6
83.3	36.3
82.4	31.2
82.1	26.9
82.1	24
82.4	22.3
82.4	22.3
82.4	22.3
82.1	22.6
81.6	24
80.4	27.4
79.6	31.5
79.6	41.5
79.6	41.5
79.6	41.8
78.1	41.2
74.4	40.9
70.1	41.8
65.8	43.2
62.4	44.6
60.7	46.9
60.1	49.8
60.4	53.5
61.5	57.2
63	60.4
64.4	61.8
66.4	61.5
68.1	61
70.1	59.8
72.4	58.7
74.4	57.2
77	55.8
79	53.8
80.7	51.5
81.9	48.9
83	46.1
84.7	40.9
85.6	34.3
85.6	28.6
84.7	24.9
83.6	22.6
82.4	20
81.9	19.1
81	18
80.1	16.8
79	16
76.1	15.1
75	14.8
72.1	14.3
69	14.3
65.5	14.8
62.1	15.7
59.2	16.8
57.2	18.9
55.2	22
54.1	26
53.8	30.6
54.1	36
54.9	41.8
56.4	47.8
57.8	53.5
59.5	58.9
60.7	63.5
62.1	66.4
63.5	66.7
64.7	66.7
65.2	65.8
66.7	64.7
68.7	63.5
71	62.1
73.8	60.4
77.6	57.5
78.4	56.4
80.1	53.8
81.6	50.9
82.7	44.1
83	40.9
82.7	34
81.9	28.6
81	24.6
80.1	22
80.4	21.4
80.7	21.4
80.7	21.7
80.1	23.4
79.3	26.3
78.4	30.3
77.8	34.3
77.6	38.6
77.6	40.9
76.4	40
73.3	39.8
66.4	40.3
64.4	40.3
59.8	41.5
57.2	42.9
55.8	45.2
55.8	48.9
56.4	54.1
57.5	58.9
59.2	63
61.2	64.4
63.5	64.1
65.2	63.2
66.4	62.4
67.8	61.2
69.5	60.1
71.8	58.4
74.1	56.7
75.8	54.7
77.6	52.4
79	49.8
80.7	46.9
82.1	42.3
83.3	36
82.7	30.3
81.6	26.6
80.4	24.6
80.1	24.3
80.1	24.3
79.9	24.3
79.9	24.9
79.3	26.9
78.4	28.3
77.8	33.7
77.6	37.8
77.6	42.3
77.6	47.2
77.6	52.1
77.6	57.2
77.8	65.2
77.8	67.8
77.8	73
77.8	75.6
77.6	76.7
76.1	76.1
73	75.6
69.8	75
68.1	74.1
68.4	73
70.1	71.8
73.3	70.1
74.1	69.5
75.8	68.1
77.6	66.4
79	64.1
80.4	61.2
81.9	58.4
83.3	54.1
84.2	47.8
84.2	41.5
83.6	36.3
82.4	32
81.9	28.9
81.9	27.4
82.1	27.2
82.1	27.2
81.9	27.2
81.6	28
81	30
80.1	33.5
79.3	37.2
79	41.5
79	45.8
79	50.6
79	55.5
[truncated: 1,026 more rows]
