# Supplementary material for: Bot fit: A novel approach to assessing lower limb muscular strength
Source: PLoS One. 2026 Mar 26;21(3):e0339187. doi: 10.1371/journal.pone.0339187 (PMC13021169; doi:10.1371/journal.pone.0339187)
Supplement: S3 File — Raw joint angle data (left and right legs) collected from 25 participants across all exercise protocols. This compressed folder contains individual participant files (sub1–sub25) with time-series signals representing lower-limb motion recorded by the Bot Fit system during resistance exercise trials. (ZIP) [file pone.0339187.s003.zip › sub10/kick_back_max.csv]

AngL	AngR
0.4	3.4
0.4	3.4
0.4	3.4
0.4	3.4
0.4	3.4
0.1	3.4
0.1	3.4
0.1	3.4
0.1	3.4
0.1	3.4
0.1	3.4
0.1	3.4
0.1	3.4
0.1	3.4
0.1	3.4
0.1	3.4
0.1	3.4
0.1	3.4
0.1	3.4
0.1	3.4
0.1	3.4
0.1	3.4
0.1	3.4
0.1	3.4
0.1	3.4
0.1	3.4
0.1	3.4
0.1	3.4
0.1	3.4
0.1	3.4
0.1	3.4
0.1	3.4
0.1	3.4
0.1	3.4
0.1	3.4
0.1	3.4
0.1	3.4
0.1	3.4
0.1	3.4
0.1	3.4
0.1	3.4
0.1	3.4
0.1	3.4
0.1	3.4
0.1	3.4
0.1	3.4
0.1	3.4
0.1	3.4
0.1	3.4
0.1	3.4
0.1	3.4
0.1	3.4
0.1	3.4
0.1	3.4
0.1	3.4
0.1	3.4
0.1	3.4
0.1	3.4
0.1	3.4
0.1	3.4
0.1	3.4
0.1	3.4
0.1	3.4
0.1	3.4
0.1	3.4
0.1	3.4
0.1	3.4
0.1	3.4
0.1	3.4
0.1	3.4
0.1	3.4
0.1	3.4
0.1	3.4
0.1	3.4
0.1	3.4
0.1	3.4
0.1	3.4
0.1	3.4
0.1	3.4
0.1	3.4
0.1	3.4
0.1	3.4
0.1	3.4
0.1	3.4
0.1	3.4
0.1	3.4
0.1	3.4
0.1	3.4
0.1	3.4
0.1	3.4
0.1	3.4
0.1	3.4
0.1	3.4
0.1	3.4
0.1	3.4
0.1	3.4
0.1	3.4
0.1	3.4
0.1	3.4
0.1	3.4
0.1	3.4
0.1	3.4
0.1	3.4
0	0
0	0
0	0
0	0
0	0
0	0
0	0
0	0
0	0
0	0
0	0
0	0
0	0
0	0
0	0
0	0
0	0
0	0
0	0
0	0
0	0
0	0
0	0
0	0
0	0
0	0
0	0
0	0
0	0
0	0
0	0
0	0
0	0
0	0
0	0
0	0
0	0
0	0
0	0
0	0
0	0
0	0
0	0
0	0
0	0
0	0
0	0
0	0
0	0
0	0
0	0
0	0
0	0
0	0
0	0
0	0
0	0
0	0
0	0
0	0
0	0
0	0
0	0
0	0
0	0
0	0
0	0
0	0
0	0
0	0
0	0
0	0
0	0
0	0
0	0
0	0
0	0
0	0
0	0
0	0
0	0
0	0
0	0
0	0
0	0
0	0
0	0
0	0
0	0
0	0
0	0
0	0
0	0
0	0
0	0
0	0
0	0
0	0
0	0
0	0
0	0
0	0
0	0
0	0
0	0
0	0
0	0
0	0
0	0
0	0
0	0
0	0
0	0
0	0
0	0
0	0
0	0
0	0
0	0
0	0
0	0
0	0
0	0
0	0
0	0
0	0
0	0
0	0
0	0
0	0
0	0
0	0
0	0
0	0
0	0
0	0
0	0
0	0
0	0
0	0
0	0
0	0
0	0
0	0
0	0
0	0
0	0
0	0
0	0
0	0
0	0
0	0
0	0
0	0
0	0
0	0
0	0
0	0
0	0
0	0
0	0
0	0
0	0
0	0
0	0
0	0
0	0
0	0
0	0
0	0
0	0
0	0
0	0
0	0
0	0
0	0
0	0
0	0
0	0
0	0
0	0
0	0
0	0
0	0
0	0
0	0
0	0
0	0
0	0
0	0
0	0
0	0
0	0
0	0
0	0
0	0
0	0
0	0
0	0
0	0
0	0
0	0
0	0
0	0
0	0
0	0
0	0
0	0
0	0
0	0
0	0
0	0
0	0
0	0
0	0
0	0
0	0
0	0
0	0
0	0
0	0
0	0
0	0
0	0
0	0
0	0
0	0
0	0
0	0
0	0
0	0
0	0
0	0
0	0
0	0
0	0
0	0
0	0
0	0
0	0
0	0
0	0
0	0
0	0
0	0
0	0
0	0
0	0
0	0
0	0
0	0
0	0
0	0
0	0.2
0	0.2
0	0.2
0	0.2
0	0.2
0	0.2
0	0.2
0	0.2
0.2	0.2
0.5	0.2
1.1	0.2
1.7	0.2
2.5	0.5
3.4	0.8
4.2	1.7
5.7	2.5
7.4	3.7
8.8	4.8
10.5	6.5
12.3	8.3
13.4	9.4
16.3	12.6
18.3	15.1
20.9	18
23.7	21.1
26.6	24.6
29.7	28
34.9	33.5
38.3	36.9
38.3	38.6
42.9	42.1
46.1	44.9
48.9	47.5
51.5	49.8
54.1	51.8
56.1	54.1
58.4	56.7
60.4	58.7
62.4	60.7
64.1	62.4
65.5	64.1
67	65.2
68.7	67
69.3	67.5
70.7	68.7
72.1	69.8
74.1	72.1
75	72.7
76.4	74.4
77.6	75.8
78.4	77
79.3	78.1
80.1	79
81	79.6
81.3	79.9
81.6	80.1
81.9	80.7
81.9	81
81.9	81.6
82.1	81.6
82.1	81.6
81.9	81.6
81.9	81.6
81.9	81.6
81.9	81.9
81.6	82.1
81	82.4
80.1	82.4
79.6	82.4
77.8	82.4
77.3	82.4
75.8	82.4
74.4	82.1
73	81.6
71.5	81
69.5	80.4
67.3	79.9
65	78.7
62.1	77.3
59.5	76.1
56.7	74.7
54.1	73.3
51.8	72.1
49.5	70.7
47.2	69.5
45.2	68.7
43.2	67.8
40.9	67.3
40.9	65.5
41.2	63.5
41.2	61.8
40.6	60.4
40	58.9
39.8	58.7
39.5	57.5
39.2	55.5
39.2	55.2
39.2	54.9
39.2	54.9
38.9	54.9
38.3	54.9
37.8	54.9
36.9	54.9
35.7	54.9
35.7	54.9
35.2	54.9
35.2	54.9
35.2	54.9
35.2	54.9
35.2	54.9
35.2	54.9
34.6	54.9
34	54.9
33.5	54.9
32.9	54.9
32.3	54.9
32	54.9
32	54.9
32	54.9
32	54.9
32	54.9
32	54.7
31.7	53.8
31.5	53.2
30.9	52.6
30.3	52.4
29.7	51.8
29.2	51.2
29.2	50.4
29.2	50.1
29.2	49.8
29.2	49.2
29.2	48.4
29.2	47.8
28.6	47.5
28.3	47.5
27.7	47.5
27.4	47.5
27.7	47.5
27.4	47.5
27.4	47.5
27.4	47.5
27.4	47.2
27.4	46.3
27.4	45.5
27.4	44.9
27.4	44.6
27.4	44.6
27.4	44.6
27.4	44.6
27.4	44.6
27.4	44.3
27.4	43.2
27.4	42.1
27.2	41.2
26.6	40.9
26	40.9
26	40.9
26	40.9
26	40.9
26	40.9
26.3	40.9
26.3	40.9
26.6	40.9
26.6	40.9
26.6	40.9
26.6	40.9
26.6	40.9
26.6	40.9
26.9	40.9
27.2	40.9
27.2	40.9
27.7	40.9
28	40.9
28.3	40.9
28.9	40.9
29.4	40.9
30	40.9
30.9	40.9
31.2	40.9
31.5	40.9
31.5	40.9
31.2	40.9
31.2	40.9
30.9	40.9
30.9	40.9
30.9	40.9
30.6	40.9
30	40.9
29.2	40.9
28.6	40.9
28	40.9
27.2	40.9
27.2	40.9
27.2	40.9
27.2	40.9
27.2	40.9
27.2	40.9
26.9	40.9
26.3	40.9
26	40.9
25.7	40.9
25.2	40.9
24.6	40.9
24.3	40.9
24.3	40.9
24.3	40.9
24.3	40.9
24.3	40.9
24.3	40.9
24.3	40.9
24.3	40.9
24.6	40.9
24.6	40.9
24.9	40.9
25.2	40.9
25.4	40.9
25.7	40.9
26	40.9
26	40.9
26.3	40.9
26.3	40.9
26.6	40.9
26.6	40.9
26.6	40.9
26.3	40.9
26.3	40.9
26.3	40.6
26	39.8
25.4	38.6
24.3	38
24	38
23.1	38
22.9	38
22.9	38
22.9	38
22.9	38
22.9	37.5
22.6	36.3
22.3	35.5
21.7	35.2
20.3	34.6
19.4	34.6
19.4	34.6
19.1	34.6
19.1	34.6
19.1	34.6
19.4	34.6
19.4	34.3
19.1	33.2
18.9	32.3
18.6	31.7
18.3	31.7
18	31.7
18	31.7
18	31.7
18	31.5
18	30.9
17.7	29.4
17.1	28.6
16.3	28
15.4	27.7
14.8	27.7
14.8	27.7
14.8	27.7
14.8	27.2
14.8	26.3
14.6	25.7
14.3	25.2
13.4	24.6
12.6	24.3
12.3	24
11.4	22.9
10.8	22.3
10.5	21.7
10	21.1
9.4	20.6
8.8	20.3
8.3	20
8	20
8	20
7.7	20
7.7	20
8	20
8	20
8	20
8.5	20
9.1	20
10	20
10.3	20
10.5	20
11.1	20
11.7	20
12.3	20.6
13.1	21.7
14.6	23.1
16.3	24.6
17.7	26
19.1	27.4
20.6	28.9
22	30
23.1	31.2
24.3	32.3
25.7	33.2
26.6	34
27.7	35.2
28.6	36
29.7	37.2
30.9	38
32	39.2
33.5	40.3
34.3	41.5
35.7	42.6
36.9	43.8
38	44.9
39.2	46.1
40.3	47.2
41.8	48.6
43.2	49.8
44.6	51.2
45.8	52.1
46.9	53.2
48.1	53.8
48.9	54.7
49.5	55.5
50.4	56.4
51.2	56.9
52.1	58.1
52.9	58.7
53.8	59.2
54.7	59.8
55.2	60.4
56.1	61.2
56.9	62.4
58.4	63.5
58.9	65
61	66.1
62.4	67.3
63.8	68.4
65	69.5
66.1	70.7
67.3	71.8
68.1	72.7
68.7	73.6
69.5	74.1
70.1	75
71	75.3
71.3	75.8
71.8	76.1
72.1	76.7
72.7	76.7
72.7	76.7
72.7	76.7
72.7	76.7
72.7	76.7
72.7	76.7
72.7	76.7
72.7	76.7
72.7	76.7
72.7	76.7
72.7	76.7
72.4	76.7
72.4	76.7
72.1	76.7
72.1	76.7
71.8	76.7
71.8	76.7
71.5	76.7
70.7	76.7
68.1	76.7
67.8	76.7
67.5	76.7
67	76.7
66.7	76.7
66.4	76.7
66.4	76.7
66.4	76.7
66.4	76.7
66.4	76.7
66.4	76.7
66.4	76.7
66.4	76.7
66.4	76.7
66.4	76.7
66.4	76.7
66.4	76.7
66.7	76.7
66.7	76.7
67	76.7
67.3	76.7
67.5	76.7
67.5	76.7
67.5	76.7
67.5	76.7
67.5	76.7
67.5	76.7
67.5	76.7
67.5	76.7
67.5	76.7
67.8	76.7
68.1	76.7
68.1	76.7
68.7	76.7
69	76.7
69	76.7
69.3	76.7
69.5	76.7
69.5	76.7
69.3	76.7
69.3	76.7
69	76.7
68.7	76.7
68.4	76.7
67.5	76.7
66.7	76.7
65.8	76.7
64.7	76.7
63.8	76.7
63	76.7
62.7	76.7
62.4	76.7
62.4	76.7
62.1	76.7
61.8	76.7
61.8	76.7
61.8	76.7
61.8	76.7
61.8	76.7
62.1	76.7
62.1	76.7
62.1	76.7
61.8	76.7
61.8	76.7
61.8	76.7
61.2	76.7
60.7	76.7
60.1	76.7
59.2	76.7
58.9	76.7
58.9	76.7
59.2	76.7
59.2	76.7
59.5	76.7
59.8	76.7
60.4	76.7
60.7	76.7
61.2	76.7
61.5	76.7
61.5	76.7
61.8	76.7
61.8	76.7
62.1	76.7
62.1	76.7
62.1	76.7
62.1	76.7
62.1	76.7
62.1	76.7
62.1	76.7
62.1	76.7
62.1	76.7
62.1	76.7
61.8	76.7
61.8	76.7
61.8	76.7
61.8	76.7
62.1	76.7
62.4	76.7
62.7	76.7
63.5	76.7
63.8	76.7
64.1	76.7
64.4	76.7
64.7	76.7
65	76.7
65	76.7
65.2	76.7
65.5	76.7
65.8	76.7
66.1	76.7
66.1	76.7
66.1	76.7
66.1	76.7
66.1	76.7
66.4	76.7
66.4	76.7
66.4	76.7
66.4	76.7
66.4	76.7
66.4	76.7
66.4	76.1
66.1	75.6
65.8	75.3
64.7	75
63	74.4
62.4	74.4
61.5	74.4
61.2	74.1
60.7	73.3
60.1	72.7
59.5	72.1
58.9	71.5
58.4	71.5
57.8	71.5
57.2	71.5
56.9	71.5
56.9	71.5
56.9	71.3
56.9	71.3
56.9	71.3
56.9	71.3
56.9	71.3
56.7	71.3
56.7	71.3
56.1	70.4
55.5	69.5
54.9	68.7
54.1	68.1
53.5	67.5
52.6	67
52.6	67
52.6	67
52.6	66.7
52.6	66.4
52.6	66.1
52.6	66.1
52.6	66.1
52.6	66.1
52.6	66.1
52.6	65.5
52.6	65
52.6	64.7
52.6	64.7
52.6	64.7
53.2	64.7
54.1	64.7
55.2	64.7
56.4	64.7
57.2	64.7
58.4	64.7
59.2	64.7
60.1	64.7
60.7	64.7
61.2	64.7
61.8	64.7
62.1	65
62.4	66.4
62.7	66.4
62.7	66.4
62.4	66.4
62.4	66.4
62.4	67
62.1	67.8
61.8	68.7
61.5	69
61.5	69
61.5	69
61.2	69
61	69
61	69
61	69
61	69
61.2	69
61.2	69
61.2	69
61.2	69
61.2	69
61.2	69
61.2	69
61.5	69.3
62.1	70.7
62.4	71
63	71.8
63.2	72.4
63.8	73
63.8	73
63.8	73
63.8	73
63.8	73
63.8	73
63.8	73
63.8	73
63.8	73
63.8	73
63.8	73
63.8	73
63.8	73
63.8	73
63.8	73
63.8	73
63.8	73
63.8	73
63.8	73
63.8	73
63.5	73
63.5	73
63.2	73
63	73
62.7	73
62.4	73
62.4	73
62.4	73
62.4	73
62.4	73
62.4	73
62.4	73
62.4	73
62.4	73
62.4	73
62.4	73
62.4	73
62.4	73
62.4	73
62.4	73
62.4	73
62.4	73
62.7	73
62.7	73
63	73
63	73
63	73
63	73
63	73
63	73
63	73
63.8	73
64.1	73
64.1	73
64.1	73
64.4	73
63	73
63	73
63	73
63	73
63	73
63	73
63	73
63	73
63	73
63.2	73
64.4	73
64.7	73.3
65	73.8
65.2	74.4
65.5	74.7
65.8	74.7
65.8	74.7
65.8	74.7
65.8	74.7
65.8	74.7
65.8	74.7
65.8	74.7
65.8	74.7
65.8	74.7
65.8	74.7
65.8	74.7
65.8	74.7
65.8	74.7
65.8	74.7
65.8	74.7
65.8	74.7
65.8	74.7
65.8	74.7
65.8	74.7
65.8	74.7
65.8	74.7
65.8	74.7
65.8	74.7
65.8	74.7
65.8	74.7
65.8	74.7
65.8	74.7
65.8	74.7
65.8	74.7
65.8	74.7
65.8	74.7
65.8	74.7
65.8	74.7
65.8	74.7
65.8	74.7
65.8	74.7
65.8	74.7
65.8	74.7
65.8	74.7
65.8	74.7
65.8	74.7
65.8	74.7
65.8	74.7
65.8	74.7
65.8	74.7
65.8	74.7
65.8	74.7
65.8	74.7
65.8	74.7
65.8	74.7
65.8	74.7
65.8	74.7
65.8	74.7
65.8	74.7
65.8	74.7
65.8	74.7
65.8	74.7
65.8	74.7
65.8	74.7
65.8	74.7
65.8	74.7
65.8	74.7
65.8	74.7
65.8	74.7
65.8	74.7
65.8	74.7
65.8	74.7
65.8	74.7
65.8	74.7
65.8	74.7
65.8	74.7
65.8	74.7
65.8	74.7
65.8	74.7
65.8	74.7
65.8	74.7
65.8	74.7
66.1	74.7
66.1	74.7
66.1	74.7
66.1	74.7
66.1	74.7
66.1	74.7
66.1	74.7
66.1	74.7
66.1	74.7
66.1	74.7
66.1	74.7
66.1	74.7
65.8	74.7
65.8	74.7
65.8	74.7
65.5	74.7
65.5	74.7
65.5	74.7
65.5	74.7
65.2	74.7
65.2	74.7
65.2	74.7
65.5	74.7
65.5	74.7
65.5	74.7
65.5	74.7
65.5	74.7
65.5	74.7
65.5	74.7
65.5	74.7
65.5	74.7
65.5	74.7
65.5	74.7
65.5	74.7
65.5	74.7
65.5	74.7
65.5	74.7
65.5	74.7
65.5	74.7
65.5	74.7
65.5	74.7
65.5	74.7
65.5	74.7
65.5	74.7
65.5	74.7
65.5	74.7
65.5	74.7
65.5	74.7
65.2	74.7
65.2	74.7
65.2	74.7
65.2	74.7
65	74.7
64.7	74.7
64.1	74.7
64.1	74.7
63.2	74.7
63.2	74.7
63.2	74.7
63	74.7
63	74.7
63	74.7
63	74.7
63	74.7
63	74.7
63	74.7
63	74.7
63	74.4
62.7	73.8
62.1	73.6
61.5	73.6
61	73.6
60.4	73.3
60.1	72.7
59.5	72.1
59.2	71.5
58.9	71.3
58.4	70.7
57.8	70.7
57.8	70.7
57.8	70.7
57.8	70.4
57.8	69.8
57.8	69.5
57.8	69.3
57.5	69
57.2	69
56.7	69
56.7	69
56.7	69
56.7	69
56.7	68.1
56.4	68.1
56.4	67.5
56.1	67.5
56.4	67.5
56.4	67.5
56.4	67.5
56.4	67
56.4	66.7
56.4	66.7
56.4	66.7
56.7	66.7
56.9	66.7
57.2	66.7
57.2	66.7
57.5	66.7
57.5	66.7
57.5	66.7
57.8	66.4
57.8	65.5
57.8	65
57.8	65
57.8	65
57.8	65
57.8	65
58.1	65
58.4	65
58.4	65
58.4	65
58.4	65
58.4	65
58.4	65
58.1	65
58.1	65
57.8	65
57.8	65
57.5	65
57.5	65
57.2	65
56.9	65
56.9	65
56.9	65
56.9	65
56.9	65
56.9	65
56.9	65
56.9	65
56.9	65
56.9	65
56.9	65
56.9	65
56.9	65
56.9	65
56.9	65
56.9	65
56.9	65
56.9	65
56.9	65
56.9	65
56.9	65
56.9	65
56.9	65
56.9	65
56.9	65
56.9	65
57.2	65
57.5	65
57.5	65
57.8	65
58.1	65
58.1	65
58.1	65
58.4	65
58.4	65
58.4	65
58.7	65
58.7	65.2
59.5	66.1
59.5	66.1
59.5	66.1
59.5	66.1
59.5	66.1
58.9	65.8
58.9	66.1
59.5	66.1
59.5	66.1
59.5	66.1
59.5	66.1
59.5	66.1
59.5	66.4
59.5	67.3
59.8	67.8
60.4	68.1
60.7	68.1
60.7	68.1
60.7	68.1
60.7	68.1
60.7	68.1
60.7	68.1
60.7	68.1
60.7	68.1
60.7	68.1
60.7	68.1
60.7	68.1
60.7	68.1
60.7	68.1
60.7	68.1
60.7	68.1
60.7	68.1
60.7	68.1
60.7	68.1
60.7	68.1
60.7	68.1
60.7	68.1
60.7	68.1
60.7	68.1
60.7	68.1
60.7	68.1
60.7	68.1
60.7	68.1
60.7	68.1
60.7	68.1
60.7	68.1
60.7	68.1
60.7	68.1
60.7	68.1
60.7	68.1
60.7	68.1
60.7	68.1
60.7	68.1
60.7	68.1
60.7	68.1
60.7	68.1
60.7	68.1
60.7	68.1
60.7	68.1
60.7	68.1
60.7	68.1
60.7	68.1
60.7	68.1
60.7	68.1
60.7	68.1
60.7	68.1
60.7	68.1
60.7	68.1
60.7	68.1
60.7	68.1
60.7	68.1
60.7	68.1
60.7	68.1
60.7	68.1
60.7	68.1
60.7	68.1
60.7	68.1
60.7	68.1
60.7	68.1
60.7	68.1
60.7	68.1
60.7	68.1
60.7	68.1
60.7	68.1
60.7	68.1
60.7	68.1
60.7	68.1
60.7	68.1
60.7	68.1
60.7	68.1
60.7	68.1
60.7	68.1
60.7	68.1
60.7	68.1
60.7	68.1
60.7	68.1
60.7	68.1
60.7	68.1
60.7	68.1
60.7	68.1
60.7	68.1
60.7	68.1
60.7	68.1
60.7	68.1
60.7	68.1
60.7	68.1
60.7	68.1
60.7	68.1
60.7	68.1
60.7	68.1
60.7	68.1
60.7	68.1
60.7	68.1
60.7	68.1
60.7	68.1
60.7	68.1
61	68.1
61	68.1
61	68.1
61.2	68.1
61.2	68.1
61.2	68.1
61.2	68.1
61.2	68.1
61.2	68.1
61.2	68.1
61.2	68.1
61.2	68.1
61.2	68.7
61.2	69.8
61.5	70.7
61.8	71.3
62.1	71.5
62.1	71.5
62.1	71.5
62.1	71.5
62.1	71.5
62.4	71.5
63	71.5
63.8	71.5
65	71.5
66.7	70.7
67.8	69.3
68.7	67.5
69	65.8
69.3	64.1
69.5	62.4
69.8	60.4
69.8	57.5
69.8	56.7
70.1	54.4
70.4	52.1
70.7	49.8
71.3	47.8
71.5	45.8
71.8	44.1
72.4	41.5
72.7	40.9
72.7	39.8
73	38.6
73.3	37.2
73.6	35.7
73.6	34.3
73.6	33.5
73.6	33.2
73.6	33.2
73.6	32.9
73.6	32.6
73.6	32.3
73.3	32.3
73.3	32.3
73	32.3
73	32.3
73	32.3
72.7	32.3
72.1	32.3
71.8	32.3
71.3	32.3
70.4	32.3
69.8	33.2
69	34.9
68.1	37.8
68.1	40.6
68.1	43.8
68.1	47.2
68.4	50.6
68.7	54.4
69	58.1
69.5	61.8
69.8	65.5
70.1	69.3
70.4	73
70.7	76.4
70.7	81.3
70.7	82.7
70.7	85.9
70.7	89
70.7	91
70.4	92.2
70.4	93
69.8	93.3
69	93.6
68.1	93.6
67.3	93.6
67	93.6
67	93.6
67.3	93.6
67.5	93.6
67.8	93
67.8	91.6
67.5	90.2
67.5	88.4
67.3	87
67.3	85.9
67.3	85
67.3	84.4
67.3	83.9
67.5	83.3
67.5	82.4
67.5	81.9
67.3	80.7
67.3	79.9
67.3	79.6
67.3	79.3
67.3	79.3
67.3	79.3
67.3	79.3
67.5	79.3
67.5	79.3
67.5	79.3
67.5	79.3
67.5	79.3
67.5	79.3
67.5	79.3
67.5	79.3
67.5	79.3
67.5	79.3
67.5	79.3
67.5	79.3
67.5	79.3
67.5	79.3
67.5	79.3
67.5	79.3
67.5	79.3
67.5	79.3
67.5	79.3
67.5	79.3
67.5	79.3
67.5	79.3
67.5	79.3
67.8	79.3
67.8	79.3
67.8	79.3
67.8	79.3
67.8	79.3
67.8	79.3
67.8	79.3
67.8	79.3
67.8	79.3
67.8	79.3
67.8	79.3
67.8	79.3
67.8	79.3
67.8	79.3
67.8	79.3
67.8	79.3
67.8	79.3
67.8	79.3
67.8	79.3
67.8	79.3
67.8	79.3
67.8	79.3
67.8	79.3
67.8	79.3
67.8	79.3
67.8	79.3
67.8	79.3
67.8	79.3
67.8	79.3
67.8	79.3
67.8	79.3
67.8	79.3
67.8	79.3
67.8	79.3
67.8	79.3
67.8	79.3
67.8	79.3
68.1	79.3
68.1	79.3
68.1	79.3
68.1	79.3
68.1	79.3
68.1	79.3
68.1	79.3
68.1	79.3
68.1	79.3
68.1	79.3
68.1	79.3
68.1	79.3
68.1	79.3
68.1	79.3
68.1	79.3
68.1	79.3
68.4	79.3
68.7	79.3
68.7	79.6
69	80.4
69.3	81
69.8	81.6
70.4	81.6
70.4	81.6
70.7	81.6
70.7	81.6
70.7	81.6
70.7	81.6
70.7	81.6
70.7	81.6
70.7	81.6
70.7	81.6
70.7	81.6
70.7	81.6
70.7	81.6
70.7	81.6
70.7	81.6
70.7	81.6
70.7	81.6
70.7	81.6
70.7	81.6
70.7	81.6
70.7	81.6
70.7	81.6
70.7	81.6
70.7	81.6
70.7	81.6
70.7	81.6
70.7	81.6
70.7	81.6
70.7	81.6
70.7	81.6
70.7	81.6
70.7	81.6
70.7	81.6
70.7	81.6
70.7	81.6
70.7	81.6
70.7	81.6
70.7	81.6
70.7	81.6
70.4	81.6
70.4	81.6
70.4	81.6
70.1	81.6
69.5	81.6
69.5	81.6
69	81.6
68.4	81.6
67.8	81.6
67.5	81.6
67.3	81.6
67.3	81.6
67.3	81.6
67.3	81.6
67.3	81.6
67.3	81.6
67.3	81.6
67.3	81.6
67.3	81.3
67	81
66.7	81
66.1	81
65.8	81
65.5	80.7
65.2	79.9
65.2	79.6
65.2	79.3
65.2	79.3
65.2	79.3
64.7	79.3
64.4	79.3
64.1	79.3
63.8	79.3
63.8	79.3
63.8	79.3
63.8	79
63.8	78.7
63.8	78.7
63.8	78.7
63.8	78.7
63.8	78.7
63.8	78.7
63.8	78.7
63.8	78.7
63.8	78.7
63.8	78.7
63.8	78.7
63.8	78.7
63.8	78.7
63.8	78.4
63.8	78.4
63.8	78.4
63.8	78.4
63.8	78.4
63.8	78.4
63.8	78.4
63.8	78.4
63.8	78.4
63.8	78.4
63.8	78.4
63.5	78.4
63.5	78.1
63.2	77.8
63	77.6
62.4	77.3
62.1	77.3
61.5	77.3
61.5	77.3
61.5	77.3
61.5	77.3
61.5	77.3
61.2	77.3
61.2	77.3
61	76.7
61	76.1
61	75.6
61	75.6
60.4	75.3
60.1	75.3
59.5	75.3
59.5	75.3
59.2	75.3
58.9	75.3
58.9	75.3
58.9	75.3
58.9	75.3
58.9	75.3
58.9	75.3
58.9	75.3
58.9	75.3
58.9	75.3
58.9	75.3
58.9	75.3
58.9	75.3
58.9	75.3
58.9	75.3
58.9	75.3
58.9	75.3
58.9	75.3
58.9	75.3
58.9	75.3
58.9	75.3
58.9	75.3
58.9	75.3
58.9	75.3
58.9	75.3
59.2	75.3
59.2	75.3
59.2	75.3
59.2	75.3
59.2	75.3
59.2	75.3
59.2	75.3
59.2	75.3
59.2	75.3
59.2	75.3
59.2	75.3
59.2	75.3
59.2	75.3
59.2	75.3
59.5	75.3
59.5	75.3
59.5	75.3
59.5	75.3
59.5	75.3
59.8	75.3
59.8	75.3
59.8	75.3
59.8	75.3
59.8	75.3
59.8	75.3
59.8	75.3
59.8	75.3
59.8	75.3
59.8	75.3
59.8	75.3
59.8	75.3
59.8	75.3
59.8	75.3
59.8	75.3
59.8	75.3
59.8	75.3
59.8	75.3
59.8	75.3
59.8	75.3
59.8	75.3
59.8	75.3
59.8	75.3
59.8	75.3
59.8	75.3
59.8	75.3
59.8	75.3
59.8	75.3
59.8	75.3
59.8	75.3
59.8	75.3
59.8	75.3
59.8	75.3
59.8	75.3
59.8	75.3
59.8	75.3
59.8	75.3
59.8	75.3
59.8	75.3
59.8	75.3
59.8	75.3
59.8	75.3
59.8	75.3
59.8	75.3
59.8	75.3
59.8	75.3
59.8	75.3
59.8	75.3
59.8	75.3
59.8	75.3
59.8	75.3
59.8	75.3
59.8	75.3
59.8	75.3
59.8	75.3
59.8	75.3
59.8	75.3
59.8	75.3
59.8	75.3
59.8	75.3
59.8	75.3
59.8	75.3
59.8	75.3
59.8	75.3
59.8	75.3
59.8	75.3
59.8	75.3
59.8	75.3
59.8	75.3
59.8	75.3
59.8	75.3
59.8	75.3
59.8	75.3
59.8	75.3
59.8	75.3
59.8	75.3
59.8	75.3
59.8	75.3
59.8	75.3
59.8	75.3
59.8	75.3
59.8	75.3
59.8	75.3
59.8	75.3
59.8	75.3
59.8	75.3
59.8	75.3
59.8	75.3
59.8	75.3
59.8	75.3
59.8	75.3
59.8	75.3
59.8	75.3
59.8	75.3
59.8	75.3
59.8	75.3
59.8	75.3
59.8	75.3
59.8	75.3
59.8	75.3
59.8	75.3
59.8	75.3
59.8	75.3
59.8	75.3
59.8	75.3
59.8	75.3
59.5	75.3
59.5	75.3
59.5	75.3
59.5	75.3
59.5	75.3
59.5	75.3
59.5	75.3
59.5	75.3
59.5	75.3
59.5	75.3
59.5	75.3
59.5	75.3
59.5	75.3
59.5	75.3
59.8	75.3
59.8	75.3
59.8	75.3
59.8	75.3
59.8	75.3
59.8	75.3
59.8	75.3
59.8	75.3
60.1	75.3
60.4	75.3
60.7	75.3
61	75.3
61.5	75.3
61.8	75.3
62.1	75.3
62.7	75.3
63	75.3
63.2	75.3
63.8	75.3
64.4	75.3
65	75.3
66.1	75.3
66.1	75.3
67.3	75.3
68.1	75.3
69	75.3
69.5	75.3
70.1	75.3
71	75.3
71.5	75.3
71.8	75.3
71.8	75.3
72.1	75.3
72.1	75.3
72.1	75.3
72.1	75.3
72.1	75.3
72.1	75.3
72.1	75.3
72.1	75.3
72.1	75.3
72.1	75.6
71.8	76.1
71.3	76.4
71	76.7
70.7	76.7
70.4	76.7
70.4	76.7
70.1	76.7
69.8	76.7
69.8	76.7
69.8	76.7
69.8	77
69.8	77.6
69.8	78.4
70.1	78.4
70.4	78.4
70.4	78.4
70.4	78.4
70.4	78.4
70.4	78.4
70.4	78.4
70.4	78.4
70.4	78.4
70.4	78.4
70.4	78.4
70.4	78.4
70.4	78.4
70.4	78.4
70.4	78.4
70.4	78.4
70.4	78.4
70.4	78.4
70.4	78.4
70.4	78.4
70.4	78.4
70.4	78.4
70.4	78.4
70.1	78.4
70.1	78.4
70.1	78.4
70.1	78.4
70.1	78.4
70.1	78.4
70.4	78.4
70.4	78.4
70.4	78.4
70.4	78.4
70.7	78.4
70.7	78.4
70.7	78.4
70.7	78.4
70.7	78.4
70.7	78.4
70.7	78.4
70.4	78.4
70.4	78.4
70.4	78.4
70.4	78.4
70.4	78.4
70.4	78.4
70.7	78.4
70.7	78.4
70.7	78.4
70.7	78.4
70.7	78.4
70.7	78.4
70.7	78.4
70.7	78.4
70.7	78.4
70.7	78.4
70.7	78.4
70.7	78.4
70.7	78.4
70.7	78.4
70.7	78.4
71	78.4
71	78.4
71	78.4
71.3	78.4
71.3	78.4
71.3	78.4
71.3	78.4
71.3	78.4
71.3	78.4
71.3	78.4
71.3	78.4
71.3	78.4
71.3	78.4
71.3	78.4
71.3	78.4
71.3	78.4
71.3	78.4
71.3	78.4
71.3	78.4
71.3	78.4
71.5	78.4
71.8	78.4
72.4	78.4
73.6	78.4
75.3	78.1
77	75.6
78.4	71
78.7	65.2
78.1	59.2
77	53.2
76.1	47.2
75.8	41.2
75.8	36
75.8	32.3
75.8	30.6
76.4	30
77	29.7
77.6	29.4
77.8	29.2
77.6	28.9
76.7	28.9
75.6	28.9
74.4	29.7
73	32.6
72.1	36
[truncated: 671 more rows]
