# Supplementary material for: Bot fit: A novel approach to assessing lower limb muscular strength
Source: PLoS One. 2026 Mar 26;21(3):e0339187. doi: 10.1371/journal.pone.0339187 (PMC13021169; doi:10.1371/journal.pone.0339187)
Supplement: S3 File — Raw joint angle data (left and right legs) collected from 25 participants across all exercise protocols. This compressed folder contains individual participant files (sub1–sub25) with time-series signals representing lower-limb motion recorded by the Bot Fit system during resistance exercise trials. (ZIP) [file pone.0339187.s003.zip › sub10/knee_up.csv]

AngL	AngR
1.1	0
1.1	0
1.1	0
1.1	0
1.1	0
1.1	0
1.1	0
1.1	0
1.1	0
1.1	0
1.1	0
1.1	0
1.1	0
1.1	0
1.1	0
1.1	0
1.1	0
1.1	0
1.1	0
1.1	0
1.1	0
1.1	0
1.1	0
1.1	0
1.1	0
1.1	0
1.1	0
1.1	0
1.1	0
1.1	0
1.1	0
1.1	0
1.1	0
1.1	0
1.1	0
1.1	0
1.1	0
1.1	0
1.1	0
1.1	0
1.1	0
1.1	0
1.1	0
1.1	0
1.1	0
1.1	0
1.1	0
1.1	0
1.1	0
1.1	0
1.1	0
1.1	0
1.1	0
1.1	0
1.1	0
1.1	0
1.1	0
1.1	0
1.1	0
1.1	0
1.1	0
1.1	0
1.1	0
1.1	0
1.1	0
1.1	0
1.1	0
1.1	0
1.1	0
1.1	0
1.1	0
1.1	0
1.1	0
1.1	0
1.1	0
1.1	0
1.1	0
1.1	0
1.1	0
1.1	0
1.1	0
1.1	0
1.1	0
1.1	0
1.1	0
1.1	0
1.1	0
1.1	0
1.1	0
1.1	0
1.1	0
1.1	0
1.1	0
1.1	0
1.1	0
1.1	0
1.1	0
1.1	0
1.1	0
1.1	0
1.1	0
1.1	0
1.1	0
1.1	0
1.1	0
1.1	0
1.1	0
1.1	0
1.1	0
1.1	0
1.1	0
1.1	0
1.1	0
1.1	0
1.1	0
1.1	0
1.1	0
1.1	0
1.1	0
1.1	0
1.1	0
1.1	0
1.1	0
1.1	0
0	0
0	0
0	0
0	0
0	0
0	0
0	0
0	0
0	0
0	0
0	0
0	0
0	0
0	0
0	0
0	0
0	0
0	0
0	0
0	0
0	0
0	0
0	0
0	0
0	0
0	0
0	0
0	0
0	0
0	0
0	0
0	0
0	0
0	0
0	0
0	0
0	0
0	0
0	0
0	0
0	0
0	0
0	0
0	0
0	0
0	0
0	0
0	0
0	0
0	0
0	0
0	0
0	0
0	0
0	0
0	0
0	0
0	0
0	0
0	0
0	0
0	0
0	0
0	0
0	0
0	0
0	0
0	0
0	0
0	0
0	0
0	0
0	0
0	0
0	0
0	0
0	0
0	0
0	0
0	0
0	0
0	0
0	0
0	0
0	0
0	0
0	0
0	0
0	0
0	0
0	0
0	0
0	0
0	0
0	0
0	0
0	0
0	0
0	0
0	0
0	0
0	0
0	0
0	0
0	0
0	0
0	0
0	0
0	0
0	0
0	0
0	0
0	0
0	0
0	0
0	0
0	0
0	0
0	0
0	0
0	0
0	0
0	0
0	0
0	0
0	0
0	0
0	0
0	0
0	0
0	0
0	0
0	0
0	0
0	0
0	0
0	0
0	0
0	0
0	0
0	0
0	0
0	0
0	0
0	0
0	0
0	0
0	0
0	0
0	0
0	0
0	0
0	0
0	0
0	0
0	0
0	0
0	0
0	0
0	0
0	0
0	0
0	0
0	0
0	0
0	0
0	0
0	0
0	0
0	0
0	0
0	0
0	0
0	0
0	0
0	0
0	0
0	0
0	0
0	0
0	0
0	0
0	0
0	0
0	0
0	0
0	0
0	0
0	0
0	0
0	0
0	0
0	0
0	0
0	0
0	0
0	0
0	0
0	0
0	0
0	0
0	0
0	0
0	0
0	0
0	0
0	0
0	0
0	0
0	0
0	0
0	0
0	0
0	0
0	0
0	0
0	0
0	0
0	0
0	0
0	0
0	0
0	0
0	0
0	0
0	0
0	0
0	0
0	0
0	0
0	0
0	0
0	0
0	0
0	0
0	0
0	0
0	0
0	0
0	0
0	0
0	0
0	0
0	0
0	0
0	0
0	0
0	0
0	0
0	0
0	0
0	0
0	0
0	0
0	0
0	0
0	0
0	0
0	0
0	0
0	0
0	0
0	0
0	0
0	0
0	0
0	0
0	0
0	0
0	0
0	0
0	0
0	0
0	0
0	0
0	0
0	0
0	0
0	0
0	0
0	0
0	0
0	0
0	0
0	0
0	0
0	0
0	0
0	0
0	0
0	0
0	0
0	0
0	0
0	0
0	0
0	0
0	0
0	0
0	0
0	0
0	0
0	0
0	0
0	0
0	0
0	0
0	0
0	0
0	0
0	0
0	0
0	0
0	0
0	0
0	0
0	0
0	0
0	0
0	0
0	0
0	0
0	0
0	0
0	0
0	0
0	0
0	0
0	0
0	0
0	0
0	0
0	0
0	0
0	0
0	0
0	0
0	0
0	0
0	0
0	0
0	0
0	0
0	0
0	0
0	0
0	0
0	0
0	0
0	0
0	0
0	0
0	0
0	0
0	0
0	0
0	0
0	0
0	0
0	0
0	0
0	0
0	0
0	0
0	0
0	0
0	0
0	0
0	0
0	0
0	0
0	0
0	0
0	0
0	0
0	0
0	0
0	0
0	0
0	0
0	0
0	0
0	0
0	0
0	0
0	0
0.2	0
0.2	0
0.2	0
0.5	0.2
0.5	0.2
0.5	0.5
0.5	0.8
0.8	1.1
1.1	1.1
1.1	1.1
1.1	1.1
1.1	1.1
1.1	1.1
1.1	1.1
1.4	1.1
1.4	1.1
1.4	1.1
1.4	1.1
1.4	1.1
1.4	1.1
1.4	1.1
1.4	1.1
1.4	1.1
1.4	1.1
1.4	1.1
1.4	1.1
1.4	1.1
1.4	1.1
1.4	1.1
1.4	1.1
1.4	1.1
1.4	1.1
1.4	1.1
1.4	1.1
1.4	1.1
1.4	1.1
1.4	1.1
1.4	1.1
1.4	1.1
1.4	1.1
1.4	1.1
1.4	1.1
1.4	1.1
1.4	1.1
1.4	1.1
1.4	1.1
1.4	1.1
1.4	1.1
1.4	1.1
1.4	1.1
1.4	1.1
1.4	1.1
1.4	1.1
1.4	1.1
1.4	1.1
1.4	1.1
1.4	1.1
1.4	1.1
1.4	1.1
1.4	1.1
1.4	1.1
1.4	1.1
1.4	1.1
1.4	1.1
1.4	1.1
1.4	1.1
1.4	1.1
1.4	1.1
1.4	1.1
1.4	1.1
1.4	1.1
1.4	1.1
1.4	1.1
1.4	1.1
1.4	1.1
1.4	1.1
1.4	1.1
1.4	1.1
1.4	1.1
1.4	1.1
1.4	1.1
1.4	1.1
1.4	1.1
1.4	1.1
1.4	1.1
1.4	1.1
1.4	1.1
1.4	1.1
1.4	1.1
1.4	1.1
1.4	1.1
1.4	1.1
1.4	1.1
1.4	1.1
1.4	1.1
1.4	1.1
1.4	1.1
1.4	1.1
1.4	1.1
1.4	1.1
1.4	1.1
1.4	1.1
1.4	1.1
1.4	1.1
1.4	1.1
1.4	1.1
1.4	1.1
1.4	1.1
1.4	1.1
1.4	1.1
1.4	1.1
1.4	1.1
1.4	1.1
1.4	1.1
1.4	1.1
1.4	1.1
1.4	1.1
1.4	1.1
1.4	1.1
1.4	1.1
1.4	1.1
1.4	1.1
1.4	1.1
1.4	1.1
1.4	1.1
1.4	1.1
1.4	1.1
1.4	1.1
1.4	1.1
1.4	1.1
1.4	1.1
1.4	1.1
1.4	1.1
1.4	1.1
1.4	1.1
1.4	1.1
1.4	1.1
1.4	1.1
1.4	1.1
1.4	1.1
1.4	1.1
1.4	1.1
1.4	1.1
1.4	1.1
1.4	1.1
1.4	1.1
1.4	1.1
1.4	1.1
1.4	1.1
1.4	1.1
1.4	1.1
1.4	1.1
1.4	1.1
1.4	1.1
1.4	1.1
1.4	1.1
1.4	1.1
1.4	1.1
1.4	1.1
1.4	1.1
1.4	1.1
1.4	1.1
1.4	1.1
1.4	1.1
1.4	1.1
1.4	1.1
1.4	1.1
1.4	1.1
1.4	1.1
1.4	1.1
1.4	1.1
1.4	1.1
1.4	1.1
1.4	1.1
1.4	1.1
1.4	1.1
1.4	1.1
1.4	1.1
1.4	1.1
1.4	1.1
1.4	1.1
1.4	1.1
1.4	1.1
1.4	1.1
1.4	1.1
1.4	1.1
1.4	1.1
1.4	1.1
1.4	1.1
1.4	1.1
1.4	1.1
1.4	1.1
1.4	1.1
1.4	1.1
1.4	1.1
1.4	1.1
1.4	1.1
1.4	1.1
1.4	1.1
1.4	1.1
1.4	1.1
1.4	1.1
1.4	1.1
1.4	1.1
1.4	1.1
1.4	1.1
1.4	1.1
1.4	1.1
1.4	1.1
1.4	1.1
1.4	1.1
1.4	1.1
1.4	1.1
1.4	1.1
1.4	1.1
1.4	1.1
1.4	1.1
1.4	1.1
1.4	1.1
1.4	1.1
1.4	1.1
1.4	1.1
1.4	1.1
1.4	1.1
1.4	1.1
1.4	1.1
1.4	1.1
1.4	1.1
1.4	1.1
1.4	1.1
1.4	1.1
1.4	1.1
1.4	1.1
1.4	1.1
1.4	1.1
1.4	1.1
1.4	1.1
1.4	1.1
1.4	1.1
1.4	1.1
1.4	1.1
1.4	1.1
1.4	1.1
1.4	1.1
1.4	1.1
1.4	1.1
1.4	1.1
1.4	1.1
1.4	1.1
1.4	1.1
1.4	1.1
1.4	1.1
1.4	1.1
1.4	1.1
1.4	1.1
1.4	1.1
1.4	1.1
1.4	1.1
1.4	1.1
1.4	1.1
1.4	1.1
1.4	1.1
1.4	1.1
1.4	1.1
1.4	1.1
1.4	1.1
1.4	1.1
1.4	1.1
1.4	1.1
1.1	1.1
1.1	1.1
1.1	1.1
1.1	1.1
1.1	1.1
1.1	0.8
1.1	0.8
1.1	0.8
1.1	0.8
1.1	0.8
1.1	0.8
1.1	0.8
1.1	0.8
1.1	0.8
1.1	0.8
1.1	0.8
1.1	0.8
1.1	0.8
1.1	0.8
1.1	0.8
1.1	0.8
1.1	0.8
1.1	0.8
1.1	0.8
1.1	0.8
1.1	0.8
1.1	0.8
1.1	0.8
1.1	0.8
1.1	0.8
1.1	0.8
1.1	0.8
1.1	0.8
1.1	0.8
1.1	0.8
1.1	0.8
1.1	0.8
1.1	0.8
1.1	0.8
1.1	0.8
1.1	0.8
1.1	0.8
1.1	0.8
1.1	0.8
1.1	0.8
1.1	0.8
0.8	0.8
0.8	0.8
0.8	0.8
0.8	0.8
0.8	0.8
0.8	0.8
0.8	0.8
0.8	0.8
0.8	0.8
0.8	0.8
0.8	0.8
0.8	0.8
0.8	0.8
0.8	0.8
0.8	0.8
0.8	0.8
0.8	0.8
0.8	0.8
0.8	0.8
0.8	0.8
0.8	0.8
0.8	0.8
0.8	0.8
0.8	0.8
0.8	0.8
0.8	0.8
0.8	0.8
0.8	0.8
0.5	0.8
0.5	0.8
0.5	0.8
0.5	0.8
0.5	0.8
0.5	0.8
0.5	0.8
0.5	0.8
0.5	0.8
0.5	0.8
0.5	0.8
0.5	0.8
0.5	0.8
0.5	0.8
0.5	0.8
0.5	0.8
0.5	0.8
0.5	0.8
0.5	0.8
0.5	0.8
0.5	0.8
0.5	0.8
0.5	0.8
0.5	0.8
0.5	0.8
0.5	0.8
0.5	0.8
0.5	0.8
0.5	0.8
0.5	0.8
0.5	0.8
0.5	0.8
0.5	0.8
0.5	0.8
0.5	0.8
0.5	0.8
0.5	0.8
0.5	0.8
0.5	0.8
0.5	0.8
0.5	0.8
0.5	0.8
0.5	0.8
0.5	0.8
0.5	0.8
0.5	0.8
0.5	0.8
0.5	0.8
0.5	0.8
0.5	0.8
0.5	0.8
0.5	0.8
0.5	0.8
0.5	0.8
0.5	0.8
0.5	0.8
0.5	0.8
0.5	0.8
0.5	0.8
0.5	0.8
0.5	0.8
0.5	0.8
0.5	0.8
0.5	0.8
0.5	0.8
0.5	0.8
0.5	0.8
0.5	0.8
0.5	0.8
0.5	0.8
0.5	0.8
0.5	0.8
0.5	0.8
0.5	0.8
0.5	0.8
0.5	0.8
0.5	0.8
0.5	0.8
0.5	0.8
0.5	0.8
0.5	0.8
0.5	0.8
0.5	0.8
0.5	0.8
0.5	0.8
0.5	0.8
0.5	0.8
0.5	0.8
0.5	0.8
0.5	0.8
0.5	0.8
0.5	0.8
0.5	0.8
0.5	0.8
0.5	0.8
0.5	0.8
0.5	0.8
0.5	0.8
0.5	0.8
0.5	0.8
0.5	0.8
0.5	0.8
0.5	0.8
0.5	0.8
0.5	0.8
0.5	0.8
0.5	0.8
0.5	0.8
0.5	0.8
0.5	0.8
0.5	0.8
0.5	0.8
0.5	0.8
0.5	0.8
0.5	0.8
0.5	0.8
0.5	0.8
0.5	0.8
0.5	0.8
0.5	0.8
0.5	0.8
0.5	0.8
0.5	0.8
0.5	0.8
0.5	0.8
0.5	0.8
0.5	0.8
0.5	0.8
0.5	0.8
0.5	0.8
0.5	0.8
0.5	0.8
0.5	0.8
0.5	0.8
0.5	0.8
0.5	0.8
0.5	0.8
0.5	0.8
0.5	0.8
0.2	0.8
0.2	0.8
0.2	0.8
0.2	0.8
0.2	0.8
0.2	0.8
0.2	0.8
0.2	0.8
0	0.8
0	0.8
0	0.8
0	0.8
0	0.8
0	0.8
0	0.8
0	0.8
0	0.8
0	0.8
0	0.8
0	0.8
0	0.8
0	0.8
0	0.8
0	0.8
0	0.8
0	0.8
0	0.8
0	0.8
0	0.8
0	0.8
0	0.8
0	0.8
0	0.8
0	0.8
0	0.8
0	0.8
0	0.8
0	0.8
0	0.8
0	0.8
0	0.8
0	0.8
0	0.8
0	0.8
0	0.8
0	0.8
0	0.8
0	0.8
0	0.8
0	0.8
0	0.8
0	0.8
0	0.8
0	0.8
0	0.8
0	0.8
0	0.8
0	0.8
0	0.8
0	0.8
0	0.8
0	0.8
0	0.8
0	0.8
0	0.8
0	0.8
0	0.8
0	0.8
0	0.8
0	0.8
0	0.8
0	0.8
0	0.8
0	0.8
0	0.8
0	0.8
0	0.8
0	0.8
0	0.8
0	0.8
0	0.8
0	0.8
0	0.8
0	0.8
0	0.8
0	0.8
0	0.8
0	0.8
0	0.8
0	0.8
0	0.8
0	0.8
0	0.8
0	0.8
0	0.8
0	0.8
0	0.8
0	0.8
0	0.8
0	0.8
0	0.8
0	0.8
0	0.8
0	0.8
0	0.8
0	0.8
0	0.8
0	0.8
0	0.8
0	0.8
0	0.8
0	0.8
0	0.8
0	0.8
0	0.8
0	0.8
0	0.8
0	0.8
0	0.8
0	0.8
0	0.8
0	0.8
0	0.8
0	0.8
0	0.8
0	0.8
0	0.8
0	0.8
0	0.8
0	0.8
0	0.8
0	0.8
0	0.8
0	0.8
0	0.8
0	0.8
0	0.8
0	0.8
0	0.8
0	0.8
0	0.8
0	0.8
0	0.8
0	0.8
0	0.8
0	0.8
0	0.8
0	0.8
0	0.8
0	0.8
0	0.8
0	0.8
0	0.8
0	0.8
0	0.8
0	0.8
0	0.8
0	0.8
0	0.8
0	0.8
0	0.8
0	0.8
0	0.8
0	0.8
0	0.8
0	0.8
0	0.8
0	0.8
0	0.8
0	0.8
0	0.8
0	0.8
0	0.8
0	0.8
0	0.8
0	0.8
0	0.8
0	0.8
0	0.8
0	0.8
0	0.8
0	0.8
0	0.8
0	0.8
0	0.8
0	0.8
0	0.8
0	0.8
0	0.8
0	0.8
0	0.8
0	0.8
0	0.8
0	0.8
0	0.8
0	0.8
0	0.8
0	0.8
0	0.8
0	0.8
0	0.8
0	0.8
0	0.8
0	0.8
0	0.8
0	0.8
0	0.8
0	0.8
0	0.8
0	0.8
0	0.8
0	0.8
0	0.8
0	0.8
0	0.8
0	0.8
0	0.8
0	0.8
0	0.8
0	0.8
0	0.8
0	0.8
0	0.8
0	0.8
0	0.8
0	0.8
0	0.8
0	0.8
0	0.8
0	0.8
0	0.8
0	0.8
0	0.8
0	0.8
0	0.8
0	0.8
0	0.8
0	0.8
0	0.8
0	0.8
0	0.8
0	0.8
0	0.8
0	0.8
0	0.8
0	0.8
0	0.8
0	0.8
0	0.8
0	0.8
0	0.8
0	0.8
0	0.8
0	0.8
0	0.8
0	0.8
0	0.8
0	0.8
0	0.8
0	0.8
0	0.8
0	0.8
0	0.8
0	0.8
0	0.8
0	0.8
0	0.8
0	0.8
0	0.8
0	0.8
0	0.8
0	0.8
0	0.8
0	0.8
0	0.8
0	0.8
0	0.8
0	0.8
0	0.8
0	0.8
0	0.8
0	0.8
0	0.8
0	0.8
0	0.8
0	0.8
0	0.8
0	0.8
0	0.8
0	0.8
0	0.8
0	0.8
0	0.8
0	0.8
0	0.8
0	0.8
0	0.8
0	0.8
0	0.8
0	0.8
0	0.8
0	0.8
0.2	0.8
0.5	0.8
0.5	0.8
0.5	0.8
0.5	0.8
0.5	0.8
0.5	0.8
0.5	0.8
0.5	0.8
0.5	0.8
0.2	0.5
0	0
0	2.8
0	7.4
0.2	13.7
0.5	21.1
0.8	29.4
0.8	37.8
0.5	45.2
0.5	52.9
0.2	59.5
0.5	66.1
1.1	73
1.7	75.8
4	81.3
6	87.3
6.8	87
8	84.4
9.1	80.1
10.3	74.7
10.8	68.4
11.4	61.2
11.7	53.5
12	44.9
12	36
13.7	22.9
15.1	18.3
22.6	8.5
30	3.7
39.2	2
48.6	2
57.8	2
66.7	2.5
75	3.1
82.7	3.4
89.3	3.7
93.6	4.2
94.7	4.5
94.7	4.8
94.2	5.4
92.5	6.5
91	7.4
85.9	10.5
81.3	12
80.1	12
72.4	12
62.1	11.7
52.9	10.5
42.6	9.1
32.3	8.8
22.6	8.8
15.1	10.8
11.7	16.6
10.8	24.9
10.8	34
11.7	43.5
14	51.5
15.7	58.4
16	65.2
16	71.3
16.3	75.8
16.8	79
17.4	79.9
18	79.3
18	77.3
17.7	73.8
16.8	69.8
15.4	64.4
13.1	58.1
11.4	50.4
10.5	42.3
10.5	34.3
10.5	27.2
12	21.1
16.6	16.3
20	14.3
28.6	11.7
37.5	11.4
49.2	13.7
55.8	15.4
62.4	15.7
68.4	15.7
74.1	15.4
79	15.4
82.7	15.4
84.4	15.4
83.9	15.4
81.9	15.1
79.3	14.8
75.8	13.7
71.3	12
65.5	8.8
58.9	6.3
51.2	4.5
42.6	4.2
35.2	4.2
27.4	4.5
20.3	6.8
14.8	12.6
11.1	20
10	28.9
11.7	36.6
14.3	44.1
15.1	51.5
15.1	58.4
15.1	61.5
15.1	70.4
15.1	75.8
15.1	80.7
15.4	81
16	80.4
16	77.8
15.7	71.8
15.4	69
14.8	63.5
13.7	56.4
13.4	48.4
13.4	44.1
13.4	32.3
14.3	22.6
15.7	19.7
22	14.8
30.6	12
44.3	14
48.6	15.7
57.5	19.7
65.8	22.3
73.3	23.1
79	23.1
83	23.1
85.3	23.1
86.2	22.6
85.9	21.7
84.4	20.6
81.6	19.4
77.8	17.7
72.7	15.1
67.3	12.6
60.4	10.5
52.1	10
42.6	10
34.9	10
26.6	10.3
19.1	13.1
13.4	19.1
10	26.9
9.4	35.5
10	44.3
12.3	52.9
14.3	64.1
14.3	69
14.3	73.3
14.3	77.6
14.6	79.6
14.6	80.1
14.6	79.6
14.3	77.6
14	75.3
12.3	69
11.7	66.1
10.8	55.5
10.8	51.2
10.8	42.6
10.8	34
14.3	21.7
20.6	15.7
24.6	14.3
33.2	14
37.8	14.8
52.1	19.7
61	23.1
69	25.2
75	25.7
78.4	25.7
80.4	25.7
81.3	25.4
81	24.6
79.6	23.7
76.1	23.1
71.3	22.3
68.7	21.7
59.5	18
52.1	14.3
43.8	11.4
35.7	10.8
27.4	11.4
20.3	12.8
16	17.1
13.1	25.2
11.7	34.9
13.7	48.6
14.8	52.6
15.4	59.8
15.4	67.3
15.4	74.1
15.4	80.1
15.4	84.4
15.7	85.6
16	84.2
15.7	81
15.4	76.4
14.3	70.7
12.3	64.1
9.1	56.4
7.4	47.2
7.4	38
7.4	30.3
7.7	23.1
11.1	17.1
18.6	12.8
28.3	10.8
76.7	24
81	24
83.6	24
84.2	24
83.3	23.4
38.3	12.3
47.8	16.6
52.4	19.4
64.1	24
74.1	24
79	22.3
77	21.7
72.4	19.7
66.1	17.1
59.2	14
14.3	17.7
10.5	26
9.1	34.9
10	43.5
11.7	51.8
12.6	58.1
12.6	62.1
12.6	70.7
12.6	76.7
12.8	81.3
13.7	83
14.6	81.3
14.8	77.8
14.6	72.7
13.1	63.2
12.6	59.5
10.3	51.2
8.3	42.3
7.7	32.9
7.7	24.3
9.4	17.4
14.6	13.1
24	12.3
35.2	15.1
44.3	21.4
53.2	26.3
61.5	27.2
69	27.2
74.7	27.2
79.9	26.3
84.4	24.9
86.4	23.7
88.4	21.7
87.6	20.9
85.6	19.4
83	18
79.9	16
75.6	13.4
70.4	12
65.2	11.1
52.6	10
50.1	10
43.2	9.7
36	9.7
28.6	10.5
20	13.4
13.1	19.4
9.1	26.6
8.3	34.6
9.1	43.8
11.1	52.9
14	61
15.4	67.8
15.7	74.1
15.7	78.7
15.7	81.3
15.7	81.9
15.7	81
15.4	78.1
15.1	74.4
14.8	72.1
11.7	64.1
9.1	57.2
7.4	48.6
7.1	39.2
7.1	30.3
7.7	22.3
10.5	16.6
16.8	14.8
26	14.6
35.5	14.8
44.3	16
51.2	18.3
57.5	19.4
63	19.4
68.1	19.4
73.6	19.4
78.1	19.4
81.3	19.4
82.4	19.1
81.3	19.1
79	18.6
75.6	17.7
71.5	16
66.4	13.4
60.1	10.3
52.4	8.3
43.5	8.3
34.6	8.3
25.7	8.8
18	12
12.3	18.3
8.5	26
7.1	35.2
7.7	44.3
9.7	52.6
10.8	59.8
11.1	66.7
11.1	72.7
11.4	77.3
12	79.9
12.6	80.7
13.4	79.9
13.7	77.6
13.1	72.1
12.8	69.8
11.7	64.4
10.5	57.8
10.3	49.8
10.3	41.2
10.5	33.2
10.8	25.7
13.4	18.6
19.4	13.1
27.7	10
37.2	9.4
46.6	10.8
54.7	14
61.8	16
68.7	16
75	16
80.4	16
85.6	16
89	16
90.7	16
89.9	15.7
87.3	15.4
83.3	14.6
78.1	13.4
72.4	11.1
66.4	9.1
58.9	7.7
50.9	7.4
43.8	7.4
36	7.4
28.6	7.7
21.7	8.5
14.8	16
9.4	23.7
6.8	31.5
6.5	39.8
7.4	48.1
8.5	56.7
8.8	60.4
9.1	70.7
9.1	76.4
9.1	81
10	83.9
11.4	83.9
12.6	82.4
13.1	79.3
12.8	75.6
12	70.7
10.5	63.5
10	55.2
9.7	47.5
9.1	39.2
9.4	31.2
10	23.7
13.4	16.8
20.3	11.7
33.5	8
38.3	8.3
47.8	9.1
56.4	12
63.5	14.6
70.1	15.4
75.6	15.4
80.1	15.4
83.9	15.4
86.4	15.4
87	15.4
85.9	15.4
83.3	15.4
79.9	15.1
75.8	14.3
71.3	12.6
65.8	10
60.1	8.3
52.9	7.7
49.2	7.7
40.6	7.7
33.2	7.7
26.3	8.5
19.4	12.6
14.3	19.4
11.7	26.3
10.5	34
10.8	42.1
11.7	49.5
12.8	57.5
12.8	63.8
12.8	70.4
13.1	75.8
13.7	80.4
14.8	83.3
16	84.4
16.6	83.9
16.6	82.1
16	79
15.1	74.4
12.8	65
12.3	61.2
11.1	53.5
10.3	45.8
10.3	39.2
10.5	30
11.1	27.2
14.6	20.9
21.4	15.4
29.4	12
37.5	10.3
45.8	10
53.5	10
63.2	10
65.8	10
71	10
76.4	10
81.3	10
85	10
87	10
87	10
85.6	10
83.6	10
81.3	9.1
78.1	7.4
74.1	6
69	5.4
63.2	5.4
56.9	5.4
50.4	5.4
42.9	5.4
35.2	5.7
26.6	7.4
15.7	14.8
14	18
11.7	25.7
11.1	35.2
12.3	45.2
17.1	57.8
18	61.5
18.3	68.4
18.3	73.8
18.3	81.3
18.3	85.6
18.3	87.3
18.3	89
18.3	89
18.3	86.7
17.4	83.3
16.3	79
14.6	73.3
12.8	66.1
11.7	57.5
11.4	48.4
11.4	39.8
11.7	32.6
14	25.7
19.7	20.6
27.4	18.3
89	20.9
87.9	19.4
85.3	17.7
82.4	15.7
78.7	13.1
74.4	9.7
66.1	6.3
62.7	6
51.8	5.7
48.1	5.7
41.8	5.7
34.9	6
27.4	6.8
20	10.8
14.6	17.4
12	24.6
11.4	32.6
12.6	40.3
13.7	47.5
14	54.4
14	61
14	67.5
14	77.6
14	81
14	86.7
14.3	90.5
14.6	91.9
14.6	91
14.6	89
14.3	85.6
13.7	81
12.8	74.7
12.6	68.4
12.3	61.2
11.4	53.5
11.1	45.8
11.1	38.6
11.1	31.5
12.6	24.6
17.4	18
24.9	13.4
32.9	10.8
41.5	10.5
50.1	12
57.5	14.8
63.5	16.3
69.5	16.3
75	16.3
79.3	16.3
82.4	16.3
82.7	16.3
82.4	16.3
80.7	16.3
77.6	16.3
73.6	16
68.7	14.8
63.2	12.6
56.9	9.7
48.9	7.7
40.3	7.4
32.3	7.4
24.9	7.7
19.4	10.5
15.1	16.8
12.3	25.2
11.4	34
13.1	42.3
15.7	49.5
16.8	57.5
16.8	67.8
16.8	70.4
16.8	78.4
16.8	80.7
16.8	84.2
16.8	85.9
17.1	85.3
17.1	83
17.1	79.3
16.8	74.7
16.6	69
16	62.1
15.7	52.9
14.6	40.3
14	36.3
13.7	24.6
14.3	20.9
17.7	14.6
24.9	10.5
33.5	9.4
42.3	10.3
50.4	13.4
57.8	16
65	16.6
75	16.6
77	16.6
80.7	16.6
83	16.6
83.3	16.6
81.9	16.3
79.6	15.7
76.1	14.8
71.8	13.1
67	10.3
61	7.4
53.8	5.4
46.6	4
39.5	3.4
34	3.4
28	3.4
21.1	5.1
15.4	9.4
12	15.4
9.7	22.3
8.3	26.3
8.5	37.5
8.5	44.3
8.5	50.9
8.5	56.7
8.5	62.1
8.5	67.3
9.1	71.8
10.8	74.7
12.8	75.8
14.3	75.6
14.6	73.8
14.6	70.4
12.8	58.7
12.8	58.7
9.7	47.5
8	42.6
6.3	34.6
6	26.9
6.3	21.1
9.1	16
16	12.3
25.2	10.3
34.3	11.1
42.1	13.7
49.2	16.3
55.8	16.6
61.8	16.6
67.8	16.6
73.3	16.6
78.4	16.6
82.7	16.6
85.3	16.6
85.6	16.3
84.4	16.3
81.9	16
79	15.7
75.6	14.6
71.5	12.8
66.1	11.1
60.1	10.3
52.6	10.3
45.2	10.3
37.5	10.3
30.3	10.8
24	12.8
18.6	18.9
14.8	26.6
13.4	34.3
13.4	42.9
13.7	51.8
14.6	59.5
15.1	66.4
15.1	73.3
15.1	79.6
15.1	86.2
15.1	90.2
15.7	92.5
15.7	92.2
15.7	90.2
15.4	86.4
14.3	81.9
12.6	76.4
11.1	73.6
10.3	62.4
9.4	54.4
8.5	46.6
8.3	39.5
8.3	32.9
8.5	25.7
10.5	20
16	15.1
23.4	12
31.2	11.1
39.2	11.1
47.5	11.7
54.7	13.4
61.2	14.6
67.8	14.8
76.4	15.1
78.7	15.7
83	18.3
83.9	19.1
84.2	20.3
83	20.9
80.7	20.9
77.6	20.6
73	19.7
67.3	17.7
60.4	15.4
52.4	13.4
44.1	12
36.3	10.8
29.2	10.5
22.6	10.8
17.1	13.4
[truncated: 1,861 more rows]
