# Supplementary material for: Bot fit: A novel approach to assessing lower limb muscular strength
Source: PLoS One. 2026 Mar 26;21(3):e0339187. doi: 10.1371/journal.pone.0339187 (PMC13021169; doi:10.1371/journal.pone.0339187)
Supplement: S3 File — Raw joint angle data (left and right legs) collected from 25 participants across all exercise protocols. This compressed folder contains individual participant files (sub1–sub25) with time-series signals representing lower-limb motion recorded by the Bot Fit system during resistance exercise trials. (ZIP) [file pone.0339187.s003.zip › sub10/knee_up_max.csv]

AngL	AngR
2	2.5
2	2.5
2	2.5
2	2.5
2	2.5
2	2.5
2	2.5
2	2.5
2	2.5
2	2.5
2	2.5
2	2.5
2	2.5
2	2.5
2	2.5
2	2.5
2	2.5
2	2.5
2	2.5
2	2.5
2	2.5
2	2.5
2	2.5
2	2.5
2	2.5
2	2.5
2	2.5
2	2.5
2	2.5
2	2.5
2	2.5
2	2.5
2	2.5
2	2.5
2	2.5
2	2.8
2	2.8
2	2.8
2	2.8
2	2.5
2	2.5
2	2.5
2	2.5
2	2.5
2	2.5
2	2.5
2	2.5
2	2.5
2	2.5
2	2.5
2	2.5
2	2.5
2	2.5
2	2.5
2	2.5
2	2.5
2	2.8
2	2.8
2	2.8
2	2.8
2	2.8
2	2.8
2	2.8
2	2.8
2	2.8
2	2.8
2	2.8
2	2.8
2	2.5
2	2.5
2	2.5
2	2.5
2	2.5
2	2.5
2	2.5
2	2.5
2	2.5
2	2.5
2	2.5
2	2.5
2	2.5
2	2.5
2	2.5
2	2.5
2	2.5
2	2.5
2	2.5
2	2.5
2	2.5
2	2.5
2	2.5
2	2.5
2	2.5
2	2.5
2	2.5
2	2.5
2	2.5
2	2.5
2	2.5
2	2.5
2	2.5
2	2.5
2	2.5
2	2.5
2	2.5
0	0
0	0
0	0
0	0
0	0
0	0
0	0
0	0
0	0
0	0
0	0
0	0
0	0
0	0
0	0
0	0
0	0
0	0
0	0
0	0
0	0
0	0
0	0
0	0
0	0
0	0
0	0
0	0
0	0
0	0
0	0
0	0
0	0
0	0
0	0
0	0
0	0
0	0
0	0
0	0
0	0
0	0
0	0
0	0
0	0
0	0
0	0
0	0
0	0
0	0
0	0
0	0
0	0
0	0
0	0
0	0
0	0
0	0
0	0
0	0
0	0
0	0
0	0
0	0
0	0
0	0
0	0
0	0
0	0
0	0
0	0
0	0
0	0
0	0
0	0
0	0
0	0
0	0
0	0
0	0
0	0
0	0
0	0
0	0
0	0
0	0
0	0
0	0
0	0
0	0
0	0
0	0
0	0
0	0
0	0
0	0
0	0
0	0
0	0
0	0
0	0
0	0
0	0
0	0
0	0
0	0
0	0
0	0
0	0
0	0
0	0
0	0
0	0
0	0
0	0
0	0
0	0
0	0
0	0
0	0
0	0
0	0
0	0
0	0
0	0
0	0
0	0
0	0
0	0
0	0
0	0
0	0
0	0
0	0
0	0
0	0
0	0
0	0
0	0
0	0
0	0
0	0
0	0
0	0
0	0
0	0
0	0
0	0
0	0
0	0
0	0
0	0
0	0
0	0
0	0
0	0
0	0
0	0
0	0
0	0
0	0
0	0
0	0
0	0
0	0
0	0
0	0
0	0
0	0
0	0
0	0
0	0
0	0
0	0
0	0
0	0
0	0
0	0
0	0
0	0
0	0
0	0
0	0
0	0
0	0
0	0
0	0
0	0
0	0
0	0
0	0
0	0
0	0
0	0
0	0
0	0
0	0
0	0
0	0
0	0
0	0
0	0
0	0
0	0
0	0
0	0
0	0
0	0
0	0
0	0
0	0
0	0
0	0
0	0
0	0
0	0
0	0
0	0
0	0
0	0
0	0
0	0
0	0
0	0
0	0
0	0
0	0
0	0
0	0
0	0
0	0
0	0
0	0
0	0
0	0
0	0
0	0
0	0
0	0
0	0
0	0
0	0
0	0
0	0
0	0
0	0
0	0
0	0
0	0
0	0
0	0
0	0
0	0
0	0
0	0
0	0
0	0
0	0
0	0
0	0
0	0
0	0
0	0
0	0
0	0
0	0
0	0
0	0
0	0
0	0
0	0
0	0
0	0
0	0
0	0
0	0
0	0
0	0
0	0
0	0
0	0
0	0
0	0
0	0
0	0
0	0
0	0
0	0
0	0
0	0
0	0
0	0
0	0
0	0
0	0
0	0
0	0
0	0
0	0
0	0
0	0
0	0
0	0
0	0
0	0
0	0
0	0
0	0
0	0
0	0
0	0
0	0
0	0
0	0
0	0
0	0
0	0
0	0
0	0
0	0
0	0
0	0
0	0
0	0
0	0
0	0
0	0
0	0
0	0
0	0
0	0
0	0
0	0
0	0
0	0
0	0
0	0
0	0
0	0
0	0
0	0
0	0
0	0
0	0
0	0
0	0
0	0
0	0
0	0
0	0
0	0
0	0
0	0
0	0
0	0
0	0
0	0
0	0
0	0
0	0
0	0
0	0
0	0
0	0
0	0
0	0
0	0
0	0
0	0
0	0
0	0
0	0
0	0
0	0
0	0
0	0
0	0
0	0
0	0
0	0
0	0
0	0
0	0
0	0
0	0
0	0
0	0
0	0
0	0
0	0
0	0
0	0
0	0
0	0
0	0
0	0
0	0
0	0
0	0
0	0
0	0
0	0
0	0
0	0
0	0
0	0
0	0
0	0
0	0
0	0
0	0
0	0
0	0
0	0
0	0
0	0
0	0
0	0
0	0
0	0
0	0
0	0
0	0
0	0
0	0
0	0
0	0
0	0
0	0
0	0
0	0
0	0
0	0
0	0
0	0
0	0
0	0
0	0
0	0
0	0
0	0
0	0
0	0
0	0
0	0
0	0
0	0
0	0
0	0
0	0
0	0
0	0
0	0
0	0
0	0
0	0
0	0
0	0
0	0
0	0
0	0
0	0
0	0
0	0
0	0
0	0
0	0
0	0
0	0
0	0
0	0
0	0
0	0
0	0
0	0
0	0
0	0
0	0
0	0
0	0
0	0
0	0
0	0
0	0
0	0
0	0
0	0
0	0
0	0
0	0
0	0
0	0
0	0
0	0
0	0
0	0
0	0
0	0
0	0
0	0
0	0
0	0
0	0
0	0
0	0
0	0
0	0
0	0
0	0
0	0
0	0
0	0
0	0
0	0
0	0
0	0
0	0
0	0
0	0
0	0
0	0
0	0
0	0
0	0
0	0
0	0
0	0
0	0
0	0
0	0
0	0
0	0
0	0
0	0
0	0
0	0
0	0
0	0
0	0
0	0
0	0
0	0
0	0
0	0
0	0
0	0
0	0
0	0
0	0
0	0
0	0
0	0
0	0
0	0
0	0
0	0
0	0
0	0
0	0
0	0
0	0
0	0
0	0
0	0
0	0
0	0
0	0
0	0
0	0
0	0
0	0
0	0
0	0
0	0
0	0
0	0
0	0
0	0
0	0
0	0
0	0
0	0
0	0
0	0
0	0
0	0
0	0
0	0
0	0
0	0
0	0
0	0
0	0
0	0
0	0
0	0
0	0
0	0
0	0
0	0
0	0
0	0
0	0
0	0
0	0
0	0
0	0
0	0
0	0
0	0
0	0
0	0
0	0
0	0
0	0
0	0
0	0
0	0
0	0
0	0
0	0
0	0
0	0
0	0
0	0
0	0
0	0
0	0
0	0
0	0
0	0
0	0
0	0
0	0
0	0
0	0
0	0
0	0
0	0
0	0
0	0
0	0
0	0
0	0
0	0
0	0
0	0
0	0
0	0
0	0
0	0
0	0
0	0
0	0
0	0
0	0
0	0
0	0
0	0
0	0
0	0
0	0
0	0
0	0
0	0
0	0
0	0
0	0
0	0
0	0
0	0
0	0
0	0
0	0
0	0
0	0
0	0
0	0
0	0
0	0
0	0
0	0
0	0
0	0
0	0
0	0
0	0
0	0
0	0
0	0
0	0
0	0
0	0
0	0
0	0
0	0
0	0
0	0
0	0
0	0
0	0
0	0
0	0
0	0
0	0
0	0
0	0
0	0
0	0
0	0
0	0
0	0
0	0
0	0
0	0
0	0
0	0
0	0
0	0
0	0
0	0
0	0
0	0
0	0
0	0
0	0
0	0
0	0
0	0
0	0
0	0
0	0
0	0
0	0
0	0
0	0
0	0
0	0
0	0
0	0
0	0
0	0
0	0
0	0
0	0
0	0
0	0
0	0
0	0
0	0
0	0
0	0
0	0
0	0
0	0
0	0
0	0
0	0
0	0
0	0
0	0
0	0
0	0
0	0
0	0
0	0
0	0
0	0
0	0
0	0
0	0
0	0
0	0
0	0
0	0
0	0
0	0
0	0
0	0
0	0
0	0
0	0
0	0
0	0
0	0
0	0
0	0
0	0
0	0
0	0
0	0
0	0
0	0
0	0
0	0
0	0
0	0
0	0
0	0
0	0
0	0
0	0
0	0
0	0
0	0
0	0
0	0
0	0
0	0
0	0
0	0
0	0
0.2	0
0.2	0
0.2	0
0.2	0
0.2	0
0.2	0
0.2	0
0.2	0
0.2	0
0.2	0
0.2	0
0.2	0
0.2	0
0.2	0
0.2	0
0.2	0
0.2	0
0.2	0
0.2	0
0.2	0
0.2	0
0.2	0
0.2	0
0.2	0
0.2	0
0.2	0
0.2	0
0.2	0
0.2	0
0.2	0
0.2	0
0.2	0
0.2	0
0.2	0
0.2	0
0.2	0
0.2	0
0.2	0
0.2	0
0.2	0
0.2	0
0.2	0
0.2	0
0.2	0
0.2	0
0.2	0
0.2	0
0.2	0
0.2	0
0.2	0
0.2	0
0.2	0
0.2	0
0.2	0
0.2	0
0.2	0
0.2	0
0.2	0
0.2	0
0.2	0
0.2	0
0.2	0
0.2	0
0.2	0
0.2	0
0.2	0
0.2	0
0.2	0
0.2	0
0.2	0
0.2	0
0.2	0
0.2	0
0.2	0
0.2	0
0.2	0
0.2	0
0.2	0
0.2	0
0.2	0
0.2	0
0.2	0
0.2	0
0.2	0
0.2	0
0.2	0
0.2	0
0.2	0
0.2	0
0.2	0
0.2	0
0.2	0
0.2	0
0.2	0
0.2	0
0.2	0
0.2	0
0.2	0
0.2	0
0.2	0
0.2	0
0.2	0
0.2	0
0.2	0
0.2	0
0.2	0
0.2	0
0.2	0
0.2	0
0.2	0
0.2	0
0.2	0
0.2	0
0.2	0
0.2	0
0.2	0
0.2	0
0.2	0
0.2	0
0.2	0
0.2	0
0.2	0
0.2	0
0.2	0
0.2	0
0.2	0
0.2	0
0.2	0
0.2	0
0.2	0
0.2	0
0.2	0
0.2	0
0.2	0
0.2	0
0.2	0
0.2	0
0.2	0
0.2	0
0.2	0
0.2	0
0.2	0
0.2	0
0.2	0
0.2	0
0.2	0
0.2	0
0.2	0
0.2	0
0.2	0
0.2	0
0.2	0
0.2	0
0.2	0
0.2	0
0.2	0
0.2	0
0.2	0
0.2	0
0.2	0
0.2	0
0.2	0
0.2	0
0.2	0
0.2	0
0.2	0
0.2	0
0.2	0
0.2	0
0.2	0
0.2	0
0.2	0
0.2	0
0.2	0
0.2	0
0.2	0
0.2	0
0.2	0
0.2	0
0.2	0
0.2	0
0.2	0
0.2	0
0.2	0
0.2	0
0.2	0
0.2	0
0.2	0
0.2	0
0.2	0
0.2	0
0.2	0
0.2	0
0.2	0
0.2	0
0.2	0
0.2	0
0.2	0
0.2	0
0.2	0
0.2	0
0.2	0
0.2	0
0.2	0
0.2	0
0.2	0
0.2	0
0.2	0
0.2	0
0.2	0
0.2	0
0.2	0
0.2	0
0.2	0
0.2	0
0.2	0
0.2	0
0.2	0
0.2	0
0.2	0
0.2	0
0.2	0
0.2	0
0.2	0
0.2	0
0.2	0
0.2	0
0.2	0
0.2	0
0.2	0
0.2	0
0.2	0
0.2	0
0.2	0
0.2	0
0.2	0
0.2	0
0.2	0
0.2	0
0.2	0
0.2	0
0.2	0
0.2	0
0.2	0
0.2	0
0.2	0
0.2	0
0.2	0
0.2	0
0.2	0
0.2	0
0.2	0
0.2	0
0.2	0
0.2	0
0.2	0
0.2	0
0.2	0
0.2	0
0.2	0
0.2	0
0.2	0
0.2	0
0.2	0
0.2	0
0.2	0
0.2	0
0.2	0
0.2	0
0.2	0
0.2	0
0.2	0
0.2	0
0.2	0
0.2	0
0.2	0
0.2	0
0.2	0
0.2	0
0.2	0
0.2	0
0.2	0
0.2	0
0.2	0
0.2	0
0.2	0
0.2	0
0.2	0
0.2	0
0.2	0
0.2	0
0.2	0
0.2	0
0.2	0
0.2	0
0.2	0
0.2	0
0.2	0
0.2	0
0.2	0
0.2	0
0.2	0
0.2	0
0.2	0
0.2	0
0.2	0
0.2	0
0.2	0
0.2	0
0.2	0
0.2	0
0.2	0
0.2	0
0.2	0
0.2	0
0.2	0
0.2	0
0.2	0
0.2	0
0.2	0
0.2	0
0.2	0
0.2	0
0.2	0
0.2	0
0.2	0
0.2	0
0.2	0
0.2	0
0.2	0
0.2	0
0.2	0
0.2	0
0.2	0
0.2	0
0.2	0
0.2	0
0.2	0
0.2	0
0.2	0
0.2	0
0.2	0
0.2	0
0.2	0
0.2	0
0.2	0
0.2	0
0.2	0
0.2	0
0.2	0
0.2	0
0.2	0
0.2	0
0.2	0
0.2	0
0.2	0
0.2	0
0.2	0
0.2	0
0.2	0
0.2	0
0.2	0
0.2	0
0.2	0
0.2	0
0.2	0
0.2	0
0.2	0
0.2	0
0.2	0
0.2	0
0.2	0
0.2	0
0.2	0
0.2	0
0.2	0
0.2	0
0.2	0
0.2	0
0.2	0
0.2	0
0.2	0
0.2	0
0.2	0
0.2	0
0.2	0
0.2	0
0.2	0
0.2	0
0.2	0
0.2	0
0.2	0
0.2	0
0.2	0
0.2	0
0.2	0
0.2	0
0.2	0
0.2	0
0.2	0
0.2	0
0.2	0
0.2	0
0.2	0
0.2	0
0.2	0
0.2	0
0.2	0
0.2	0
0.2	0
0.2	0
0.2	0
0.2	0
0.2	0
0.2	0
0.2	0
0.2	0
0.2	0
0.2	0
0.2	0
0.2	0
0.2	0
0.2	0
0.2	0
0.2	0
0.2	0
0.2	0
0.2	0
0.2	0
0.2	0
0.2	0
0.2	0
0.2	0
0.2	0
0.2	0
0.2	0
0.2	0
0.2	0
0.2	0
0.2	0
0.2	0
0.2	0
0.2	0
0.2	0
0.2	0
0.2	0
0.2	0
0.2	0
0.2	0
0.2	0
0.2	0
0.2	0
0.2	0
0.2	0
0.2	0
0.2	0
0.2	0
0.2	0
0.2	0
0.2	0
0.2	0
0.2	0
0.2	0
0.2	0
0.2	0
0.2	0
0.2	0
0.2	0
0.2	0
0.2	0
0.2	0
0.2	0
0.2	0
0.2	0
0.2	0
0.2	0
0.2	0
0.2	0
0.2	0
0.2	0
0.2	0
0.2	0
0.2	0
0.2	0
0.2	0
0.2	0
0.2	0
0.2	0
0.2	0
0.2	0
0.2	0
0.2	0
0.2	0
0.2	0
0.2	0
0.2	0
0.2	0
0.2	0
0.2	0
0.2	0
0.2	0
0.2	0
0.2	0
0.2	0
0.2	0
0.2	0
0.2	0
0.2	0
0.2	0
0.2	0
0.2	0
0.2	0
0.2	0
0.2	0
0.2	0
0.2	0
0.2	0
0.2	0
0.2	0
0.2	0
0.2	0
0.2	0
0.2	0
0.2	0
0.2	0
0.2	0
0.2	0
0.2	0
0.2	0
0.2	0
0.2	0
0.2	0
0.2	0
0.2	0
0.2	0
0.2	0
0.2	0
0.2	0
0.2	0
0.2	0
0.2	0
0.2	0
0.2	0
0.2	0
0.2	0
0.2	0
0.2	0
0.2	0
0.2	0
0.2	0
0.2	0
0.2	0
0.2	0
0.2	0
0.2	0
0.2	0
0.2	0
0.2	0
0.2	0
0.2	0
0.2	0
0.2	0
0.2	0
0.2	0
0.2	0
0.2	0
0.2	0
0.2	0
0.2	0
0.2	0
0.2	0
0.2	0
0.2	0
0.2	0
0.2	0
0.2	0
0.2	0
0.2	0
0.2	0
0.2	0
0.2	0
0.2	0
0.2	0
0.2	0
0.2	0
0.2	0
0.2	0
0.2	0
0.2	0
0.2	0
0.2	0
0.2	0
0.2	0
0.2	0
0.2	0
0.2	0
0.2	0
0.2	0
0.2	0
0.2	0
0.2	0
0.2	0
0.2	0
0.2	0
0.2	0
0.2	0
0.2	0
0	0
0	0
0	0
0	0
0	0
0	0
0	0
0	0
0	0
0	0
0	0
0	0
0	0
0	0
0	0
0	0
0	0
0	0
0	0
0	0
0	0
0	0
0	0
0	0.2
0	0.7
0.2	3
1.1	7
2.8	12.5
4.2	19.6
5.4	28.2
6	36.5
5.7	44.6
4.2	52.3
2	59.5
0.2	65.8
0.8	74.6
1.4	77.5
3.1	82.6
5.1	87.8
6.8	91.8
8	92.4
9.4	90.7
10.8	86.7
11.4	83.2
11.7	78.9
11.7	73.8
11.7	67.8
11.7	61.2
11.7	53.2
11.4	44.8
11.4	36.5
12.3	28.5
14.6	20.5
19.7	13.1
28	8.8
36.9	7.9
46.1	7.9
55.5	8.5
64.1	9.6
72.4	11.6
80.4	13.6
87.3	15.1
91.9	15.1
93.3	14.8
93	14.2
91.9	13.3
89.6	13.1
87.6	12.8
81.6	13.1
81.6	13.1
76.4	13.1
63.2	13.6
58.1	13.6
49.2	11.9
40.3	9.9
32.9	9.6
25.7	11.1
22.3	14.5
20.3	21.4
20	30.2
20	43.4
20	47.1
20	54.6
20.3	61.5
20.6	67.5
20.9	72.3
20.9	77.5
21.1	81.2
21.4	83.2
22	82.6
22.3	80.9
21.7	78.6
20.9	75.8
18.9	72.3
17.7	67.2
14.8	56
14.8	56
13.7	44
13.4	36.5
13.4	30
14	23.9
18.3	17.1
22.3	14.5
30.3	11.9
38.9	11.9
46.9	13.9
54.7	16.5
63.2	18.2
69.3	18.2
74.1	18.2
78.7	18.2
83.6	17.9
87.3	17.9
89.6	17.9
89.9	17.9
88.4	17.6
85.3	17.1
81.6	15.6
76.7	13.1
70.7	10.8
63.2	9
55.5	8.2
48.1	7.9
41.8	7.9
34.9	7.9
27.7	9
21.7	12.5
17.4	19.1
15.1	27.4
14.6	36.3
15.7	44.3
17.4	51.1
17.7	57.4
17.7	63.5
17.7	68.9
17.7	74.3
17.7	78.9
17.7	82.9
17.7	84.9
17.7	85.2
17.7	83.8
17.4	81.8
16.6	78.9
15.1	74.9
14.6	69.5
14.6	62.9
14.6	55.7
14.6	48.6
14.6	41.7
14.6	35.4
14.8	26.8
15.7	23.9
23.4	15.6
27.2	14.2
34.9	12.2
43.2	11.9
51.2	12.5
58.4	15.1
64.7	17.9
69.8	18.2
74.7	18.2
78.7	18.2
81.9	18.2
84.4	18.2
85.9	18.2
85.6	17.6
83.9	16.8
82.7	16.5
79	15.1
76.7	13.1
68.7	10.2
61.8	7.9
54.4	7
46.9	7
40.3	7
34.3	7
27.7	7.9
21.1	11.6
16.8	17.4
14.6	24.8
14.6	36.8
15.1	40.3
16.3	46.9
16.3	53.7
16.3	60.6
16.3	66.9
16.3	72.9
16.3	78.1
16.3	82.6
16.8	84.9
17.4	85.2
17.7	83.5
17.7	80.6
17.4	78.9
15.7	70.6
14.8	67.8
14	60.9
14	53.2
14	44.8
14	37.4
14	31.1
14.6	25.1
16.8	19.1
22	13.9
28.6	11.3
36.3	10.2
44.1	11.1
49.5	13.3
56.9	15.9
63	16.2
68.7	16.2
73.3	16.2
77.3	16.2
81.3	16.2
84.4	16.2
86.4	16.2
86.7	15.9
85.9	15.3
83.9	14.2
80.4	12.5
76.1	10.2
70.7	7.9
64.4	6.5
56.9	6.2
49.8	6.2
42.9	6.2
35.7	6.2
27.7	7.3
20.6	11.6
16.6	17.9
14.6	25.9
14	35.1
14.6	44
15.7	47.7
17.7	57.4
17.7	63.7
17.7	69.8
17.7	75.2
17.7	79.5
17.7	82.1
17.7	82.1
17.7	80.4
17.4	76.6
16.8	72.3
15.4	67.2
13.7	61.2
11.7	54
11.1	45.4
11.1	36.5
11.1	28.8
11.7	21.6
14.6	15.9
21.4	11.6
31.5	9.3
40	9.6
48.1	12.2
83.9	13.6
89	12.8
93.9	11.1
94.7	10.2
94.5	9.9
93.6	8.8
91.6	7.6
88.7	6.2
84.7	5
76.7	4.5
73.8	4.5
67.3	3.6
60.4	3
52.9	3
46.6	3
39.8	3
31.7	4.8
24	10.2
19.1	17.9
17.1	26.5
16.3	36.3
16.3	41.7
17.7	56
20	63.2
20.6	69.5
20.6	75.8
20.6	81.8
20.6	87.5
20.3	91.5
20	92.7
19.1	91.5
18	88.4
15.4	81.8
14.3	78.9
12	72.6
9.7	65.2
8.3	57.2
7.1	48.9
6.8	41.4
6.8	34.5
7.1	28.2
8	21.9
11.4	16.2
18.6	11.9
26.6	9.6
35.5	9
44.6	9.3
52.6	9.9
59.5	10.8
65	11.1
70.4	11.1
75.6	11.1
80.1	11.1
84.7	11.1
89.9	10.8
91	10.8
91.6	10.8
90.7	10.8
88.4	10.8
85.6	10.8
81.9	9.9
77.3	8.5
72.1	6.5
65.5	5
57.8	4.2
50.1	4.2
42.6	4.2
35.7	4.2
28.3	5.3
17.1	14.2
14.8	18.2
12.6	26.5
12	35.7
12.3	44.6
12.8	52
13.1	58.3
13.1	64.9
13.1	71.8
13.1	78.9
13.1	84.9
13.4	89.5
14	91.2
14.3	91.2
14	89.8
14	87.2
14	84.1
13.7	79.5
13.4	74.3
13.4	67.8
13.1	60.3
12.8	51.7
12.3	43.7
12.3	36
12.6	28.8
16.6	19.4
20	17.1
28.6	13.6
37.5	12.8
46.9	12.8
54.7	13.9
60.4	15.3
65.8	15.3
71	15.3
76.1	15.3
81.9	15.3
86.7	15.1
91	14.8
93.3	14.2
93.9	13.1
93	11.6
91	10.8
89.6	9.3
84.4	8.2
80.1	7.9
74.7	7.9
69	7.6
61.8	7.3
55.2	6.8
52.4	6.5
43.2	6.5
37.2	6.5
27.2	10.2
21.4	16.2
19.1	19.6
16.3	27.4
15.1	35.4
14.8	43.4
14.8	50.9
14.8	58.3
14.8	64
14.8	70.3
14.8	76.6
14.8	82.6
14.8	87.5
14.8	91.5
14.8	93.8
14.8	94.4
14.8	93.5
14.6	92.1
14	87.5
14	84.9
14	78.4
13.7	70.6
12.8	62
12	53.2
12	44.3
12.3	36.3
13.7	27.9
18.6	19.9
26	14.5
34.6	12.2
43.8	12.2
52.9	13.3
61	16.2
70.1	17.6
73	17.6
77.8	17.4
83.3	17.1
88.4	16.5
93.9	15.6
94.5	15.3
93.9	14.8
91.6	14.8
88.7	14.5
85.3	14.2
81	12.8
72.7	9.9
69.3	8.8
61.5	7.3
52.9	6.5
44.9	5.9
37.5	5.6
30.9	5.9
24.3	7.6
18.6	13.3
15.1	20.5
13.4	28.8
13.4	36.8
13.4	43.7
13.4	50
13.4	59.7
13.4	59.7
13.4	70.6
13.4	77.5
13.4	82.9
13.7	86.9
13.7	88.7
14	88.4
14.3	86.1
14.6	82.4
14.3	77.8
14	72.1
13.1	65.5
12.8	58
12.6	49.7
12.6	41.1
12.6	33.1
12.6	25.4
15.1	17.6
21.4	11.3
28.9	8.2
37.2	7.6
44.9	8.2
52.1	9.3
58.4	9.9
64.7	9.9
70.1	9.9
75.3	9.9
79.9	9.9
84.2	9.9
87.6	9.9
89.6	9.9
89.6	9.9
87	10.2
83.9	9.9
82.1	9.9
78.1	9.3
74.1	8.2
68.7	6.8
[truncated: 336 more rows]
