# Supplementary material for: Bot fit: A novel approach to assessing lower limb muscular strength
Source: PLoS One. 2026 Mar 26;21(3):e0339187. doi: 10.1371/journal.pone.0339187 (PMC13021169; doi:10.1371/journal.pone.0339187)
Supplement: S3 File — Raw joint angle data (left and right legs) collected from 25 participants across all exercise protocols. This compressed folder contains individual participant files (sub1–sub25) with time-series signals representing lower-limb motion recorded by the Bot Fit system during resistance exercise trials. (ZIP) [file pone.0339187.s003.zip › sub10/knee_up_max_2.csv]

AngL	AngR
4.2	2.2
4.2	2.2
4.2	2.2
4.2	2.2
4.2	2.2
4.2	2
4.2	1.7
4.2	1.7
4.2	1.4
4.2	0.8
4.2	0
4.2	0.8
4	2
3.7	3.4
3.7	4.8
3.4	6.3
3.4	8
3.4	9.7
3.4	11.7
3.4	13.1
3.4	14.6
3.4	15.1
3.4	16.6
3.4	16.8
3.4	17.1
3.4	17.1
3.4	16
3.4	15.4
3.4	14
3.4	12.6
3.4	11.4
3.4	10.3
3.4	9.7
3.1	8.3
2.8	8
2.5	7.1
2.2	6.5
2	6
1.4	5.4
1.1	4.8
1.1	4
1.1	2.8
1.1	1.7
1.1	0.5
1.1	0.5
1.1	1.4
0.8	1.7
0.8	1.4
0.5	0.5
0.5	0.2
0.5	0.8
0.5	1.1
0.5	1.1
0.5	0.8
0.5	0.8
0.5	0.8
0.5	0.5
0.5	0.2
0.5	0
0.5	0
0.5	0
0.5	0
0.5	0
0.5	0
0.5	0
0.5	0
0.5	0
0.5	0
0.5	0
0.5	0
0.8	0
0.8	0
0.8	0
0.8	0
0.8	0
0.8	0
0.8	0
0.8	0
0.8	0
0.8	0
0.8	0
0.8	0
0.8	0
0.8	0
0.8	0
0.8	0
0.8	0
0.8	0
0.8	0
0.8	0
0.8	0
0.8	0
0.8	0
0.8	0
0.8	0
0.8	0
0.8	0
0.8	0
0.8	0
0.8	0
1.1	0
1.1	0
1.1	0
1.4	0
1.4	0
1.4	0
1.4	0
1.4	0
1.4	0
0.5	0
0.5	0
0.5	0
0.5	0
0.5	0
0.5	0
0.5	0
0.5	0
0.5	0
0.5	0
0.5	0
0.5	0
0.5	0
0.5	0
0.5	0
0.5	0
0.5	0
0.5	0
0.5	0
0.5	0
0.5	0
0.5	0
0.5	0
0.5	0
0.2	0
0.2	0
0.2	0
0.2	0
0.2	0
0.2	0
0.2	0
0	0
0	0
0	0
0	0
0	0
0	0
0	0
0	0
0	0.2
0.3	0.2
0.3	0.2
0.3	0.2
0.3	0.5
0.3	0.8
0.3	0.8
0.3	0.8
0.3	0.8
0.3	0.8
0.3	0.8
0.3	0.8
0.3	0.8
0.3	0.8
0.3	0.8
0.3	0.8
0.5	0.8
0.5	0.8
0.5	0.8
0.5	0.8
0.5	0.8
0.5	0.8
0.5	0.8
0.5	0.8
0.5	0.8
0.5	0.8
0.5	0.8
0.5	0.8
0.5	0.8
0.5	0.8
0.5	1.1
0.5	1.1
0.5	1.1
0.5	1.1
0.5	1.1
0.5	1.1
0.5	1.1
0.5	1.1
0.5	1.1
0.5	1.1
0.5	1.1
0.5	1.1
0.5	1.1
0.5	1.1
0.5	1.1
0.5	1.4
0.5	1.4
0.5	1.4
0.5	1.4
0.5	1.4
0.5	1.4
0.5	1.4
0.5	1.4
0.5	1.4
0.5	1.4
0.5	1.4
0.5	1.4
0.5	1.4
0.5	1.7
0.5	1.7
0.5	1.7
0.5	1.7
0.5	1.7
0.5	1.7
0.5	1.7
0.5	1.7
0.5	1.7
0.5	1.7
0.5	1.7
0.5	1.7
0.5	1.7
0.5	1.7
0.5	1.7
0.5	1.7
0.5	1.7
0.5	1.7
0.5	1.7
0.5	1.7
0.5	1.7
0.5	1.7
0.5	1.7
0.5	1.7
0.5	1.7
0.5	1.7
0.5	1.7
0.5	1.7
0.5	1.7
0.5	1.7
0.5	1.7
0.5	1.4
0.5	1.4
0.3	1.4
0.3	1.1
0	0.8
0	0.8
0	0.8
0	0.8
0	0.8
0	0.8
0	0.8
0	0.8
0	0.8
0	0.8
0	0.8
0	0.8
0	0.8
0	0.8
0	0.8
0	0.8
0	0.8
0	0.8
0	0.8
0	0.8
0	0.8
0	0.8
0	0.8
0	0.8
0	0.8
0	0.8
0	0.8
0	0.8
0	0.8
0	0.8
0	0.8
0	0.8
0	0.8
0	0.8
0	0.8
0	0.8
0	0.8
0	0.8
0	0.8
0	0.8
0	0.8
0	0.8
0	0.8
0	0.8
0	0.8
0	0.8
0	0.8
0	0.8
0	0.8
0	0.8
0	0.8
0	0.8
0	0.8
0	0.8
0	0.8
0	0.8
0	0.8
0	0.8
0	0.8
0	0.8
0	0.8
0	0.8
0	0.8
0	0.8
0	0.8
0	0.8
0	0.8
0	0.8
0	0.8
0	0.8
0	0.8
0	0.8
0	0.8
0	0.8
0	0.8
0	0.8
0	0.8
0	0.8
0	0.8
0	0.8
0	0.8
0	0.8
0	0.8
0	0.8
0	0.8
0	0.8
0	0.8
0	0.8
0	0.8
0	0.8
0	0.8
0	0.8
0	0.8
0	0.8
0	0.8
0	0.8
0	0.8
0	0.8
0	0.8
0	0.8
0	0.8
0	0.8
0	0.8
0	0.8
0	0.8
0	0.8
0	0.8
0	0.8
0	0.8
0	0.8
0	0.8
0	0.8
0	0.8
0	0.8
0	0.8
0	0.8
0	0.8
0	0.8
0	0.8
0	0.8
0	0.8
0	0.8
0	0.8
0	0.8
0	0.8
0	0.8
0	0.8
0	0.8
0	0.8
0	0.8
0	0.8
0	0.8
0	0.8
0	0.8
0	0.8
0	0.8
0	0.8
0	0.8
0	0.8
0	0.8
0	0.8
0.3	0.8
0.3	0.8
0.3	0.8
0.5	0.8
0.5	0.8
0.5	0.8
0.5	0.8
0.8	0.8
0.8	0.8
0.8	0.8
0.8	0.8
0.8	0.8
0.8	0.8
0.8	0.8
0.8	0.8
0.8	0.8
0.8	0.8
0.8	0.8
0.8	0.8
0.8	0.8
0.8	0.8
0.8	0.8
0.8	0.8
0.8	0.8
0.8	0.8
0.8	0.8
0.8	0.8
0.8	0.8
0.8	0.8
0.8	0.8
0.8	0.8
0.8	0.8
0.8	0.8
0.8	0.8
0.8	0.8
0.8	0.8
0.8	0.8
0.8	0.8
0.8	0.8
0.8	0.8
0.8	0.8
0.8	0.8
0.8	0.8
0.8	0.8
0.8	0.8
0.8	0.8
0.8	0.8
0.8	0.8
0.8	0.8
0.8	0.8
0.8	0.8
0.8	0.8
0.8	0.8
0.8	0.8
0.8	0.8
0.8	0.8
0.8	0.8
0.8	0.8
0.8	0.8
0.8	0.8
0.8	0.8
0.8	0.8
0.8	0.8
0.8	0.8
0.8	0.8
0.8	0.8
0.8	0.8
0.8	0.8
0.8	0.8
0.8	0.8
0.8	0.8
0.8	0.8
0.8	0.8
0.8	0.8
0.8	0.8
0.8	0.8
0.8	0.8
0.8	0.8
0.8	0.8
0.8	0.8
0.8	0.8
0.8	0.8
0.8	0.8
0.8	0.8
0.8	0.8
0.8	0.8
0.8	0.8
0.8	0.8
0.8	0.8
0.8	0.8
0.8	0.8
0.8	0.8
0.8	0.8
0.8	0.8
0.8	0.8
0.8	0.8
0.8	0.8
0.8	0.8
0.8	0.8
0.8	0.8
0.8	0.8
0.8	0.8
0.8	0.8
0.8	0.8
0.8	0.8
0.8	0.8
0.8	0.8
0.8	0.8
0.8	0.8
0.8	0.8
0.8	0.8
0.8	0.8
0.8	0.8
0.8	0.8
0.8	0.8
0.8	0.8
0.8	0.8
0.8	0.8
0.8	0.8
0.8	0.8
0.8	0.8
0.8	0.8
0.8	0.8
0.8	0.8
0.8	0.8
0.8	0.8
0.8	0.8
0.8	0.8
0.8	0.8
0.8	0.8
0.8	0.8
0.8	0.8
0.8	0.8
0.8	0.8
0.8	0.8
0.8	0.8
0.8	0.8
0.8	0.8
0.8	0.8
0.8	0.8
0.8	0.8
0.8	0.8
0.8	0.8
0.8	0.8
0.8	0.8
0.8	0.8
0.8	0.8
0.8	0.8
0.8	0.8
0.8	0.8
0.8	0.8
0.8	0.8
0.8	0.8
0.8	0.8
0.8	0.8
0.8	0.8
0.8	0.8
0.8	0.8
0.8	0.8
0.8	0.8
0.8	0.8
0.8	0.8
0.8	0.8
0.8	0.8
0.8	0.8
0.8	0.8
0.8	0.8
0.8	0.8
0.8	0.8
0.8	0.8
0.8	0.8
0.8	0.8
0.8	0.8
0.8	0.8
0.8	0.8
0.8	0.8
0.8	0.8
0.8	0.8
0.8	0.8
0.8	0.8
0.8	0.8
0.8	0.8
0.8	0.8
0.8	0.8
0.8	0.8
0.8	0.8
0.8	0.8
0.8	0.8
0.8	0.8
0.8	0.8
0.8	0.8
0.8	0.8
0.8	0.8
0.8	0.8
0.8	0.8
0.8	0.8
0.8	0.8
0.8	0.8
0.8	0.8
0.8	0.8
0.8	0.8
0.8	0.8
0.8	0.8
0.8	0.8
0.8	0.8
0.8	0.8
0.8	0.8
0.8	0.8
0.8	0.8
0.8	0.8
0.8	0.8
0.8	0.8
0.8	0.8
0.8	0.8
0.8	0.8
0.8	0.8
0.8	0.8
0.8	0.8
0.8	0.8
0.8	0.8
0.8	0.8
0.8	0.8
0.8	0.8
0.8	0.8
0.8	0.8
0.8	0.8
0.8	0.8
0.8	0.8
0.8	0.8
0.8	0.8
0.8	0.8
0.8	0.8
0.8	0.8
0.8	0.8
0.8	0.8
0.8	0.8
0.8	0.8
0.8	0.8
0.8	0.8
0.8	0.8
0.8	0.8
0.8	0.8
0.8	0.8
0.8	0.8
0.8	0.8
0.8	0.8
0.8	0.8
0.8	0.8
0.8	0.8
0.8	0.8
0.8	0.8
0.8	0.8
0.8	0.8
0.8	0.8
0.8	0.8
0.8	0.8
0.8	0.8
0.8	0.8
0.5	0.8
0.5	0.8
0.5	0.8
0.5	0.8
0.5	0.8
0.5	0.8
0.5	0.8
0.5	0.8
0.5	0.8
0.5	0.8
0.5	0.8
0.5	0.8
0.5	0.8
0.5	0.8
0.5	0.8
0.5	0.8
0.5	0.8
0.5	0.8
0.5	0.8
0.5	0.8
0.5	0.8
0.5	0.8
0.5	0.8
0.5	0.8
0.5	0.8
0.5	0.8
0.5	0.8
0.5	0.8
0.5	0.8
0.5	0.8
0.5	0.8
0.5	0.8
0.5	0.8
0.5	0.8
0.5	0.8
0.5	0.8
0.5	0.8
0.5	0.8
0.5	0.8
0.5	0.8
0.5	0.8
0.5	0.8
0.5	0.8
0.5	0.8
0.5	0.8
0.5	0.8
0.5	0.8
0.5	0.8
0.5	0.8
0.5	0.8
0.5	0.8
0.5	0.8
0.5	0.8
0.5	0.8
0.5	0.8
0.5	0.8
0.5	0.8
0.5	0.8
0.5	0.8
0.5	0.8
0.5	0.8
0.5	0.8
0.5	0.8
0.5	0.8
0.5	0.8
0.5	0.8
0.5	0.8
0.5	0.8
0.5	0.8
0.5	0.8
0.5	0.8
0.5	0.8
0.5	0.8
0.5	0.8
0.5	0.8
0.5	0.8
0.5	0.8
0.5	0.8
0.5	0.8
0.5	0.8
0.5	0.8
0.5	0.8
0.5	0.8
0.5	0.8
0.5	0.8
0.5	0.8
0.5	0.8
0.5	0.8
0.5	0.8
0.5	0.8
0.5	0.8
0.5	0.8
0.5	0.8
0.5	0.8
0.5	0.8
0.5	0.8
0.5	0.8
0.5	0.8
0.5	0.8
0.5	0.8
0.5	0.8
0.5	0.8
0.5	0.8
0.5	0.8
0.5	0.8
0.5	0.8
0.5	0.8
0.5	0.8
0.5	0.8
0.5	0.8
0.5	0.8
0.5	0.8
0.5	0.8
0.5	0.8
0.5	0.8
0.5	0.8
0.5	0.8
0.5	0.8
0.5	0.8
0.5	0.8
0.5	0.8
0.5	0.8
0.5	0.8
0.5	0.8
0.5	0.8
0.5	0.8
0.5	0.8
0.5	0.8
0.5	0.8
0.5	0.8
0.5	0.8
0.5	0.8
0.5	0.8
0.5	0.8
0.5	0.8
0.5	0.8
0.5	0.8
0.5	0.8
0.5	0.8
0.5	0.8
0.5	0.8
0.5	0.8
0.5	0.8
0.5	0.8
0.5	0.8
0.5	0.8
0.5	0.8
0.5	0.8
0.5	0.8
0.5	0.8
0.5	0.8
0.5	0.8
0.5	0.8
0.5	0.8
0.5	0.8
0.5	0.8
0.5	0.8
0.5	0.8
0.5	0.8
0.5	0.8
0.5	0.8
0.5	0.8
0.5	0.8
0.5	0.8
0.5	0.8
0.5	0.8
0.5	0.8
0.5	0.8
0.5	0.8
0.5	0.8
0.5	0.8
0.5	0.8
0.5	0.8
0.5	0.8
0.5	0.8
0.5	0.8
0.5	0.8
0.5	0.8
0.5	0.8
0.5	0.8
0.5	0.8
0.5	0.8
0.5	0.8
0.5	0.8
0.5	0.8
0.5	0.8
0.5	0.8
0.5	0.8
0.5	0.8
0.5	0.8
0.5	0.8
0.5	0.8
0.5	0.8
0.5	0.8
0.5	0.8
0.5	0.8
0.5	0.8
0.5	0.8
0.5	0.8
0.5	0.8
0.5	0.8
0.5	0.8
0.5	0.8
0.5	0.8
0.5	0.8
0.5	0.8
0.5	0.8
0.5	0.8
0.5	0.8
0.5	0.8
0.5	0.8
0.5	0.8
0.5	0.8
0.5	0.8
0.5	0.8
0.5	0.8
0.5	0.8
0.5	0.8
0.5	0.8
0.5	0.8
0.5	0.8
0.5	0.8
0.5	0.8
0.5	0.8
0.5	0.8
0.5	0.8
0.5	0.8
0.5	0.8
0.5	0.8
0.5	0.8
0.5	0.8
0.5	0.8
0.5	0.8
0.5	0.8
0.5	0.8
0.5	0.8
0.5	0.8
0.5	0.8
0.5	0.8
0.5	0.8
0.5	0.8
0.5	0.8
0.5	0.8
0.5	0.8
0.5	0.8
0.5	0.8
0.5	0.8
0.5	0.8
0.5	0.8
0.5	0.8
0.5	0.8
0.3	0.8
0.3	0.8
0.3	0.8
0.3	0.8
0.3	0.8
0.3	0.8
0.3	0.8
0.3	0.8
0.3	0.8
0.3	0.8
0.3	0.8
0.3	0.8
0.3	0.8
0.3	0.8
0.3	0.8
0.3	0.8
0.3	0.8
0.3	0.8
0.3	0.8
0.3	0.8
0.3	0.8
0.3	0.8
0.3	0.8
0.3	0.8
0.3	0.8
0.3	0.8
0.3	0.8
0.3	0.8
0.3	0.8
0.3	0.8
0.3	0.8
0.3	0.8
0.3	0.8
0.3	0.8
0.3	0.8
0.3	0.8
0.3	0.8
0.3	0.8
0.3	0.8
0.3	0.8
0.3	0.8
0.3	0.8
0.3	0.8
0.3	0.8
0.3	0.8
0.3	0.8
0.3	0.8
0.3	0.8
0.3	0.8
0.3	0.8
0.3	0.8
0.3	0.8
0.3	0.8
0.3	0.8
0.3	0.8
0.3	0.8
0.3	0.8
0.3	0.8
0.3	0.8
0.3	0.8
0.3	0.8
0.3	0.8
0.3	0.8
0.3	0.8
0.3	0.8
0.3	0.8
0.3	0.8
0.3	0.8
0.3	0.8
0.3	0.8
0.3	0.8
0.3	0.8
0.3	0.8
0.3	0.8
0.3	0.8
0.3	0.8
0.3	0.8
0.3	0.8
0.3	0.8
0.3	0.8
0.3	0.8
0.3	0.8
0.3	0.8
0.3	0.8
0.3	0.8
0.3	0.8
0.3	0.8
0.3	0.8
0.3	0.8
0.3	0.8
0.3	0.8
0.3	0.8
0.3	0.8
0.3	0.8
0.3	0.8
0.3	0.8
0.3	0.8
0.3	0.8
0.3	0.8
0.3	0.8
0.3	0.8
0.3	0.8
0.3	0.8
0.3	0.8
0.3	0.8
0.3	0.8
0.3	0.8
0.3	0.8
0.3	0.8
0.3	0.8
0.3	0.8
0.3	0.8
0.3	0.8
0.3	0.8
0.3	0.8
0.3	0.8
0.3	0.8
0.3	0.8
0.3	0.8
0.3	0.8
0.3	0.8
0.3	0.8
0.3	0.8
0.3	0.8
0.3	0.8
0.3	0.8
0.3	0.8
0.3	0.8
0.3	0.8
0.3	0.8
0.3	0.8
0	0.8
0	0.8
0	0.8
0	0.8
0	0.8
0	0.8
0	0.8
0	0.8
0.3	0.8
0.3	0.8
0.3	1.1
0.3	1.4
0.5	2.5
1.1	4
2	6.3
3.4	9.4
5.1	13.7
6.6	20.3
7.4	27.7
7.4	35.7
6.8	43.8
6.3	50.9
5.1	57.8
3.7	64.1
2.6	69.8
1.7	75
1.7	80.1
2.3	84.7
3.1	88.4
4.8	89
6.3	87
7.7	83.3
8.3	78.7
8.3	73.3
8.3	67
8	59.8
8	52.4
8	44.3
8	36.3
8	28.9
8.3	22
10.3	15.1
14.9	8.8
27.2	5.7
31.5	6
40.9	6.3
53.8	7.7
57.5	8.3
65.6	9.1
72.7	10
79.3	10.3
84.7	10.3
88.2	9.4
89.6	8.3
89.3	7.4
88.2	6.5
86.2	6
83.3	6
83.3	6
75.3	6.8
75.3	6.8
66.1	6.8
55.5	6.3
55.5	6.3
52.1	4.8
41.2	2.2
34.3	0.5
28.3	2.5
23.7	2.8
20	2.8
16.9	2.2
14.9	0.5
14.3	2.5
14.3	7.1
14.3	13.1
14.3	20.6
14.3	28.9
14.3	37.5
14.3	44.6
14.3	51.2
14.3	55.8
14.3	61.2
14.3	69.5
14.3	71.5
14.6	74.1
15.7	74.1
16.6	71.8
17.2	67.8
17.2	61.5
16.9	56.4
15.7	49.8
13.7	43.2
12.6	35.7
13.1	29.4
14	23.1
15.2	20
18.9	15.7
18.9	12.8
33.8	12
46.4	12.3
57.8	14.3
61.3	15.1
67	16.3
72.4	16.3
76.4	16.3
80.2	16.3
83	16.3
84.7	16
84.5	16
83	15.1
80.5	14
76.7	12.6
71.6	10.3
65.3	7.4
60.1	5.7
53.5	4.5
46.9	4.5
36.9	4.5
33.8	4.5
26	6.3
17.7	11.4
12.9	18
10.6	26
10.3	34.3
11.4	42.9
13.7	51.2
16	58.9
17.2	67.3
18	73.6
18	78.7
18	82.1
18	83.6
17.4	83.6
16	82.1
14	79.6
11.4	75.3
9.7	69.8
8.6	63.5
8	56.9
7.7	50.1
7.7	43.5
8	34.6
10.3	28
10.3	28
19.7	19.1
27.5	16.8
35.2	16.8
44.1	16.8
53.2	17.1
61.8	18.3
69	20.6
74.7	22.9
79.6	23.7
83	23.7
85	23.7
85	23.7
84.5	23.4
82.5	22.3
79	20.6
76.4	17.1
68.7	14.3
62.4	10
55.2	6
46.9	4.8
38.9	4.8
32	4.8
24.6	6
19.7	9.1
15.4	15.4
13.7	23.4
13.4	32
14.6	40.3
17.2	49.5
17.7	52.4
17.7	57.8
17.7	63.2
17.7	68.1
17.7	73
17.7	76.7
17.4	79
17.4	80.1
17.2	80.1
16.3	79.6
14.6	78.7
12.6	77
12	73.8
12	69.5
12	64.7
12	59.5
12	53.8
12	47.2
12.6	39.5
15.2	30.6
20	23.1
26.6	17.1
33.8	14
41.5	13.4
50.4	14.3
59	16.8
65.3	19.7
70.4	20.9
75	20.9
79.6	20.6
83.9	19.7
87	18.3
88.5	17.1
87.6	15.7
84.5	13.1
80.7	10.8
78.7	9.4
74.1	7.1
68.7	5.4
62.4	5.1
57.5	5.1
48.1	5.1
40.4	5.1
32.3	6
23.2	9.7
16.9	16.3
14.3	23.4
14.3	31.5
14.6	40.6
16.6	48.9
18.6	56.1
19.4	62.4
19.4	68.4
19.4	73.8
19.4	77.6
19.4	83
19.4	84.2
19.2	83.3
18.9	81.3
18	77.8
16.6	73.6
15.2	67.8
14.6	60.4
14.6	52.1
14.6	42.9
43.8	13.4
53.2	14.8
60.7	18.6
66.4	22
71.6	22.6
14.6	34.3
15.4	26.6
20	19.1
26.3	14.8
34.9	13.1
86.2	16.6
83	15.1
79	13.7
74.7	11.4
70.1	8.8
64.1	7.4
57.5	7.1
50.4	7.1
42.9	6.8
35.5	6.8
27.5	6.8
20.3	8.5
15.2	12.8
12.9	19.7
12.9	28
14.3	35.7
15.7	42.3
16.3	48.4
16.3	53.5
15.7	58.9
15.2	64.4
14.6	69.8
14.6	75
14.6	80.1
14.6	85
15.2	87.9
15.4	90.2
15.2	90.5
14.3	89.9
12.3	85.6
12.3	83.3
12.3	77.8
12.3	71.5
12.3	65
12.3	57.8
12.3	50.4
12.3	41.8
13.7	33.5
17.4	25.4
24	18.9
30.9	16.6
38.6	16.6
47.8	16.6
57	17.7
64.4	20
69.9	20.9
75	21.1
79.3	20.9
83	20.3
85	19.4
84.7	19.1
82.7	18.6
79.3	18
74.7	17.4
72.7	16.8
68.7	16
57.5	14.6
52.7	14
42.9	13.4
33.5	12.8
25.2	13.1
18.6	15.7
14.3	22
13.1	30
15.4	38.9
18	46.6
18.9	54.1
18.9	60.4
18.6	65.8
18	70.7
16.9	75.8
16	79.9
16	82.1
16	82.4
16	80.7
15.4	75.8
14.9	73.6
13.7	68.1
12	62.1
10.9	54.4
10.3	45.5
10.3	36.9
10.3	28.9
11.7	21.1
16.6	13.7
24	8.8
32.9	6.8
45.8	9.4
49.5	10.8
56.7	13.1
63.3	14
68.7	14
73	14
77.6	14
82.2	13.4
83.9	13.1
86.2	12.8
85.6	12.8
83	12.6
79	12
74.4	10.5
69	8.3
63	6.5
55.2	6
47.2	6
39.8	6
32.9	6
26.3	8
20.6	13.1
17.7	23.1
17.4	26.9
17.4	36.3
18	45.8
19.2	55.5
19.2	58.1
19.2	63.2
18.9	68.4
18.6	74.1
18.6	79
18.6	82.4
18.6	83.3
18.6	81.9
18.6	79
17.7	75
16.6	69.5
14.9	62.7
13.4	54.7
12.6	46.1
12.6	36.6
12.6	28.6
14.3	21.4
19.4	15.7
27.2	12.8
36.1	12.3
44.4	14.3
52.4	17.7
59.8	20
66.7	20
72.7	20
78.4	20
83.9	19.1
88.2	18
89.9	16.8
89.6	15.7
87.9	14.3
85	12.3
81	10.3
77	9.1
72.1	6
65.6	5.7
59.5	5.7
52.4	5.7
44.9	5.7
36.9	6
27.8	7.7
18.9	12.3
13.7	19.1
12	30.9
12.3	35.2
14	44.1
16.3	52.1
17.4	59.2
17.2	66.4
17.2	72.1
17.2	77.6
17.2	80.7
17.4	81
17.7	78.1
17.7	73.6
17.2	67.8
15.4	61.8
13.1	54.7
10.3	47.2
9.4	36.3
9.4	29.4
9.7	21.7
12.3	15.1
18.3	10.8
27.5	8.3
36.9	8
46.1	10.5
53.5	14.3
60.1	16.6
65.6	16.8
70.1	16.6
74.4	16.6
78.4	16.3
81.6	16
83.3	16
83.3	16
81.9	15.4
79	14.6
75.9	13.4
71	12
65.6	9.4
59.3	6.8
51.2	6
42.1	6
32.6	6
23.5	6.3
16.3	9.1
11.4	15.4
8.9	23.4
8.3	33.2
9.1	41.8
10.3	49.2
10.6	55.5
10.6	61.5
9.7	67.8
9.4	71
8.9	79.3
8.9	83.3
8.9	84.7
8.9	84.4
8.6	82.4
8.3	79
7.7	74.4
7.1	68.7
7.1	61.8
7.1	54.4
7.1	46.6
7.1	39.2
8.6	28.3
10	24.6
16.6	18.3
25.2	14.8
33.8	14.6
42.9	15.4
52.1	18
60.7	21.4
68.1	23.7
73.9	24.3
78.4	24.3
83	23.7
89.3	21.7
90.8	21.1
91.9	20
91	19.1
88.8	17.7
85.3	16.3
80.7	14.6
75.6	12.6
69.3	11.1
62.1	10.3
54.1	9.4
45.8	9.4
37.8	9.4
30.3	9.4
21.2	12.3
15.2	17.1
10.6	24.3
8.9	32.3
8.9	40.9
9.4	49.5
10.3	57.2
10.6	63.5
10.6	69.3
10.6	74.7
10.6	77.6
10.6	84.7
10.3	78.7
10.3	73
10	67.3
8.9	61.5
7.4	55.5
5.4	48.9
3.1	42.9
0.8	36.9
0.2	30.9
0.8	26.3
1.4	23.1
1.4	21.4
1.4	20.3
0.8	18.6
0.2	16.6
0.2	15.4
0.2	15.1
0.2	15.1
0.5	15.1
0.8	15.1
1.6	15.1
2.2	15.1
2.2	15.1
2.2	15.1
2.2	15.1
2.2	15.1
2.2	15.1
2.2	15.1
2.2	15.1
2.2	15.1
2.2	15.1
2.2	15.1
2.2	15.1
2.5	15.1
3.4	15.1
3.9	15.1
3.9	15.1
3.9	15.1
4.2	15.1
4.5	15.1
5.1	15.1
5.1	15.1
5.1	15.1
5.1	15.1
5.1	15.1
5.1	15.1
5.1	15.1
5.1	15.1
5.1	15.1
5.1	15.1
5.1	15.4
5.4	15.7
5.9	15.7
6.2	15.7
6.2	15.7
6.2	15.7
6.2	15.7
6.2	15.7
6.2	15.7
6.2	15.7
6.2	15.7
6.2	15.7
6.2	15.7
6.2	15.7
6.2	15.7
6.2	15.7
6.5	15.7
6.8	15.7
6.8	15.7
6.8	15.7
6.8	15.7
6.8	15.7
6.8	15.7
6.8	15.7
6.8	15.7
6.8	15.7
6.8	15.7
6.8	15.7
6.8	15.7
6.8	15.7
6.8	15.7
6.8	15.7
6.8	15.7
6.8	15.7
6.8	15.7
6.8	15.7
6.8	15.7
6.8	15.7
6.8	15.7
6.8	15.7
6.8	15.7
6.8	15.7
6.8	15.7
6.8	14.8
6.8	14.3
6.8	13.7
6.8	13.1
6.8	12.6
6.8	12
6.8	11.1
6.8	10.5
6.8	9.7
6.8	9.1
6.8	8.3
5.9	7.1
5.1	5.7
4.2	4.5
4.2	4.5
4.2	4.5
4.2	4.5
4.2	4.5
4.2	4.5
4.2	4.5
4.2	4.5
4.2	4.5
4.2	4.5
4.2	4.5
4.2	4.5
4.2	4.5
4.2	4.5
4.2	4.5
4.2	4.5
4.2	4.5
4.2	4.5
4.2	4.5
4.2	4.5
4.2	4.5
4.2	4.5
4.2	4.5
4.2	4.5
4.2	4.5
4.2	4.5
4.2	4.5
4.2	4.5
4.2	4.5
4.2	4.5
4.2	4.5
4.2	4.5
4.2	4.5
4.2	4.5
4.2	4.2
4.2	4.2
4.2	4.2
4.2	4.2
4.2	4.2
4.2	4.2
4.2	4.2
4.2	4.2
4.2	4.2
4.2	4.2
4.2	4.2
4.2	4.2
4.2	4.2
4.2	4.2
4.2	4.2
4.2	4.2
4.2	4.2
4.2	4.2
4.2	4.2
4.2	4.2
4.2	4.2
4.2	4.2
4.2	4.2
4.2	4.2
4.2	4.2
4.2	4.2
4.2	4.2
4.2	4.2
4.2	4.2
4.2	4.2
4.2	4.2
4.2	4.2
4.2	4.2
4.2	4.2
4.2	4.2
4.2	4.2
4.2	4.2
4.2	4.2
4.2	4.2
4.2	4.2
4.2	4.2
4.2	4.2
4.2	4.2
4.2	4.2
4.2	4.2
4.2	4.2
4.2	4.2
4.2	4.2
4.2	4.2
4.2	4.2
4.2	4.2
4.2	4.2
4.2	4.2
4.2	4.2
4.2	4.2
4.2	4.2
4.2	4.2
4.2	4.2
4.2	4.2
4.2	4.2
4.2	4.2
4.2	4.2
4.2	4.2
4.2	4.2
4.2	4.2
4.2	4.2
4.2	4.2
4.2	4.2
4.2	4.2
4.2	4.2
4.2	4.2
4.2	4.2
4.2	4.2
4.2	4.2
4.2	4.2
4.2	4.2
4.2	4.2
4.2	4.2
3.9	4.2
3.7	4
3.4	3.7
3.1	3.7
3.1	3.7
2.8	3.4
2.5	3.1
2.2	2.8
1.9	2.5
1.6	2.5
1.1	2.5
0.2	2.2
0.3	1.7
0.8	1.4
1.7	1.4
2.6	0.8
3.7	0.5
4.8	0.5
6.3	0.2
7.7	0
9.4	0.2
11.1	0.2
12.9	0.2
14.9	0.2
16.9	0
18.6	0
20	0
21.2	0
21.7	0
22.3	0
22.3	0
22.3	0
22	0.2
21.5	0.2
20.6	0.2
19.4	0.2
18	0.2
16.6	0.2
14.9	0.5
12	1.1
11.1	1.1
8.3	1.1
7.4	1.1
5.7	1.1
4	1.1
2.8	1.1
1.7	1.1
0.5	1.1
0.5	1.1
1.4	1.1
3.1	1.1
3.7	1.1
4.5	1.1
5.7	1.1
6.2	1.1
6.8	1.1
7.1	1.1
7.1	1.1
7.1	1.1
7.1	1.1
7.1	0.8
7.1	0.8
7.1	0.8
7.1	0.8
7.1	0.5
7.1	0.2
7.1	1.1
7.1	2.2
7.1	3.4
7.1	4.5
7.1	5.7
7.1	6.5
7.1	7.4
7.1	8.5
7.1	9.4
7.1	10.5
6.8	11.7
6.8	12.3
6.8	13.1
6.8	13.4
6.8	14
6.8	14.3
6.8	14.6
6.8	14.6
6.8	14.6
6.8	14.6
6.8	14.6
6.5	14.6
6.2	14.6
5.9	14.6
5.7	14.3
5.7	14.3
5.7	14.3
5.7	14.3
5.7	14.3
5.7	14.3
5.9	14.3
5.9	14.3
5.9	14.3
5.9	14.3
5.9	14.3
5.9	14
5.9	14
5.9	13.4
5.9	12.8
5.9	12.6
5.9	12
5.9	8.3
5.9	7.1
5.7	6.8
5.7	5.7
5.4	4.8
5.4	4.5
5.1	4.5
4.8	4.2
4.5	4
4.2	3.7
5.9	11.7
5.9	11.1
5.9	10.5
5.9	9.7
5.9	9.1
3.1	2.2
2.8	2.2
2.8	2.2
2.8	2.2
2.5	2.2
2.5	1.7
2.2	1.4
1.9	1.4
1.6	1.4
0.8	1.1
0.2	0.8
0.5	0.8
1.4	0.5
2.3	0.5
3.4	0.2
4.3	0.2
5.1	0
6	0
6.8	0
7.7	0
8.6	0
9.4	0
10	0
10.6	0
11.1	0
11.4	0
11.4	0
11.4	0
11.4	0
11.4	0
11.4	0
11.4	0
11.1	0
10.6	0
10	0
9.4	0
8.3	0
7.4	0
6.3	0
5.4	0
4.8	0
4.3	0
4	0
4	0
3.4	0
2.8	0
1.7	0
1.4	0
1.1	0
0.8	0
0.5	0
0.3	0
0.2	0
0.2	0
0.5	0
0.5	0
0.5	0
0.5	0
0.5	0.2
0.5	0.5
0.5	0.5
0.5	1.1
0.8	1.1
1.1	1.1
1.4	1.1
1.6	1.1
1.6	1.1
1.6	0.8
1.6	0.8
1.6	0.8
1.9	0.8
1.9	0.8
1.9	0.8
2.2	0.8
2.5	0.8
2.8	0.8
2.8	0.8
2.8	0.8
2.8	0.8
2.8	0.8
3.4	0.8
3.7	0.8
3.7	0.8
3.7	0.8
3.7	0.8
3.7	0.8
3.7	0.8
3.7	0.8
3.7	0.8
3.7	0.8
3.7	0.8
3.7	0.8
3.9	0.8
4.2	0.8
4.2	0.8
4.2	0.8
4.2	0.8
4.2	0.8
4.2	0.8
4.2	0.8
4.2	0.8
4.2	0.8
4.2	0.8
4.2	0.8
4.2	0.8
4.2	0.8
4.2	0.8
4.2	0.8
4.2	0.8
4.2	0.8
4.2	0.8
4.2	0.8
4.2	0.8
4.2	0.8
4.2	0.8
4.2	0.8
4.2	0.8
4.2	0.8
4.2	0.8
4.2	0.8
4.2	0.8
4.2	0.8
4.2	0.8
4.2	0.8
4.2	0.8
4.2	0.8
4.2	0.8
4.2	0.8
4.2	0.8
[truncated: 7,961 more rows]
