# Supplementary material for: Bot fit: A novel approach to assessing lower limb muscular strength
Source: PLoS One. 2026 Mar 26;21(3):e0339187. doi: 10.1371/journal.pone.0339187 (PMC13021169; doi:10.1371/journal.pone.0339187)
Supplement: S3 File — Raw joint angle data (left and right legs) collected from 25 participants across all exercise protocols. This compressed folder contains individual participant files (sub1–sub25) with time-series signals representing lower-limb motion recorded by the Bot Fit system during resistance exercise trials. (ZIP) [file pone.0339187.s003.zip › sub10/lunge.csv]

AngL	AngR
1.4	2.5
1.4	2.5
1.4	2.5
1.4	2.5
1.4	2.5
1.4	2.5
1.4	2.5
1.4	2.5
1.4	2.5
1.4	2.5
1.4	2.5
1.4	2.5
1.4	2.5
1.4	2.5
1.7	2.5
1.7	2.5
1.7	2.5
1.7	2.5
1.7	2.5
1.7	2.5
1.7	2.5
1.7	2.5
1.4	2.5
1.4	2.5
1.4	2.5
1.4	2.5
1.4	2.5
1.4	2.5
1.4	2.5
1.4	2.5
1.4	2.5
1.4	2.5
1.4	2.5
1.4	2.5
1.4	2.5
1.4	2.5
1.4	2.5
1.4	2.5
1.4	2.5
1.4	2.5
1.4	2.5
1.4	2.5
1.4	2.5
1.4	2.5
1.4	2.5
1.4	2.5
1.4	2.5
1.4	2.5
1.4	2.5
1.4	2.5
1.4	2.5
1.4	2.5
1.4	2.5
1.4	2.5
1.4	2.5
1.4	2.5
1.4	2.5
1.4	2.5
1.4	2.5
1.4	2.5
1.4	2.5
1.4	2.5
1.4	2.5
1.4	2.5
1.4	2.5
1.4	2.5
1.4	2.5
1.4	2.5
1.4	2.5
1.4	2.5
1.4	2.5
1.4	2.5
1.4	2.5
1.4	2.5
1.4	2.5
1.4	2.5
1.4	2.5
1.4	2.5
1.4	2.5
1.4	2.5
1.4	2.5
1.4	2.5
1.4	2.5
1.4	2.5
1.4	2.5
1.4	2.5
1.4	2.5
1.4	2.5
1.4	2.5
1.4	2.5
1.4	2.5
1.4	2.5
1.4	2.5
1.4	2.5
1.4	2.5
1.4	2.5
1.4	2.5
1.4	2.5
1.4	2.5
1.4	2.5
1.4	2.5
1.4	2.5
1.4	2.5
1.4	2.5
1.4	2.5
1.4	2.5
1.4	2.5
1.4	2.5
1.4	2.5
0	0
0	0
0	0
0	0
0	0
0	0
0	0
0	0
0	0
0	0
0	0
0	0
0	0
0	0
0	0
0	0
0	0
0	0
0	0
0	0
0	0
0	0
0	0
0	0
0	0
0	0
0	0
0	0
0	0
0	0
0	0
0	0
0	0
0	0
0	0
0	0
0	0
0	0
0	0
0	0
0	0
0	0
0	0
0	0
0	0
0	0
0	0
0	0
0	0
0	0
0	0
0	0
0	0
0	0
0	0
0	0
0	0
0	0
0	0
0	0
0	0
0	0
0	0
0	0
0	0
0	0
0.2	0
0.2	0
0.2	0.2
0.5	0.5
0.5	1.4
0.5	1.7
0.8	2.2
1.1	2.5
1.1	2.8
1.4	3.1
1.7	3.1
1.7	3.4
1.7	3.7
1.7	4
1.7	4
1.7	4
1.7	3.7
2	3.7
2.2	3.7
3.1	3.7
3.7	3.7
4.8	3.7
5.1	3.7
5.7	3.7
6	3.7
6.8	3.7
6.8	3.7
6.8	3.7
6.8	3.7
7.1	3.4
6	3.7
6.3	3.7
6.3	3.7
6.5	3.7
6.5	3.7
7.4	2.8
7.4	2.8
7.7	2.8
7.7	2.5
7.7	2.5
7.7	2.5
7.7	2.2
7.7	2.2
7.7	1.7
7.7	1.7
7.7	1.7
7.7	1.7
7.7	1.7
7.7	1.7
8	1.7
8.5	1.7
8.5	1.7
8.5	2
8.5	2
8.5	2
8.5	2
8.5	2
8.5	2
8.5	2
8.5	2
8.5	2
8.5	2
8.5	2
8.5	2
8.5	2
8.5	2
8.5	2
8.5	2.2
8.5	2.8
8.5	4
8.5	4.2
8.5	4.5
8.5	4.8
8.5	5.1
8.5	5.7
8.5	6
8.5	6.5
8.5	7.1
8.5	8
8.5	8.5
8.5	9.1
8.5	9.7
8.5	10
8.5	10
8.5	10.3
8.5	10.5
8.5	10.5
8.5	10.5
8.5	10.5
8.5	10.5
8.5	10.5
8.5	10.5
8.5	10.5
8.5	10.5
8.5	10.5
8.5	10.5
8.5	10.5
8.8	10.5
9.1	10.3
9.4	10.3
9.4	10.3
9.4	10.3
9.4	10
9.4	9.4
9.1	9.1
8.8	8.8
8.3	8.3
8	8
8	7.7
7.7	7.4
7.1	7.1
7.1	7.1
6.8	6.8
6.8	6.5
6.3	6.5
6	6.5
5.7	6.3
5.4	6
5.4	5.7
5.1	5.4
5.1	5.4
4.8	5.4
4.8	5.1
4.8	4.8
4.8	4.5
4.5	4.2
4.2	4
4.2	3.7
4.2	3.4
4	3.1
4	3.1
3.7	2.8
3.1	2.5
2.8	2
2.2	1.7
2	1.4
1.7	1.4
1.7	1.1
1.7	0.8
1.7	0.8
1.7	0.8
1.7	0.8
1.7	0.8
1.7	0.8
1.7	0.8
1.7	0.8
1.7	0.8
1.7	0.8
1.7	0.8
1.7	0.8
1.7	0.8
1.7	0.8
1.7	0.8
1.7	0.8
1.7	0.8
1.7	0.8
1.7	0.8
1.7	0.8
1.7	0.8
1.7	0.8
1.7	0.8
1.7	0.8
1.7	0.8
1.7	0.8
1.4	0.8
1.4	0.8
1.1	0.8
1.1	0.8
0.8	0.8
0.8	0.8
0.8	0.8
0.8	0.8
0.8	0.8
0.8	0.8
0.8	0.8
0.8	0.8
0.8	0.8
0.8	0.8
0.8	0.8
0.8	0.8
0.8	0.8
0.8	0.8
0.8	0.8
0.8	0.8
0.8	0.8
0.8	0.8
0.8	0.8
0.8	1.1
0.8	1.1
0.8	1.1
0.8	1.1
0.8	1.1
0.8	1.1
0.8	1.1
0.8	1.1
0.8	1.1
0.8	1.1
0.8	1.1
0.8	1.1
0.8	1.1
0.8	1.1
0.8	1.1
0.8	1.1
0.8	1.1
0.8	1.1
0.8	1.1
0.8	1.1
0.8	1.1
0.8	1.1
0.8	1.1
0.8	1.1
0.8	1.1
0.8	1.1
0.8	1.1
0.8	1.1
0.8	1.1
0.8	1.1
0.8	1.1
0.8	1.1
0.8	1.1
0.8	1.1
0.8	1.1
1.1	1.1
1.4	1.4
1.7	1.7
2.2	2.2
2.8	2.8
3.1	3.1
3.7	3.1
3.7	3.4
3.7	3.7
4	4
4	3.7
4.2	3.7
4.2	3.7
4.2	4
4.2	4
4.2	4
4.2	4
4.2	4
4.2	4
4.2	4
4.5	4
4.5	4.2
4.5	4.8
4.8	5.4
5.1	5.7
5.7	6
6	6.3
6.3	6.5
6.5	6.8
6.8	6.8
6.8	6.8
6.8	6.8
6.8	6.8
7.4	6.8
7.7	7.4
7.7	7.7
7.7	8
7.7	8
8	8
8	8.3
8.5	8.5
8.8	8.8
9.4	9.4
9.7	9.7
9.7	9.7
9.7	9.7
9.7	9.7
9.7	9.7
9.7	9.7
9.7	9.7
9.7	9.7
9.7	9.7
9.7	9.7
9.7	9.7
9.7	9.7
9.7	9.7
9.4	9.7
9.4	9.7
9.4	9.7
9.4	9.7
9.4	9.7
9.4	9.7
9.4	9.7
9.4	9.7
9.4	9.7
9.4	9.7
9.4	9.7
9.4	9.7
9.4	9.7
9.4	9.7
9.4	9.7
9.4	9.7
9.4	9.7
9.4	9.7
9.4	9.7
9.4	9.7
9.4	9.7
9.1	9.7
9.1	9.7
8.8	9.7
8.5	9.7
8.3	9.7
8.3	9.7
8.3	9.7
8.3	9.7
8.3	9.4
8.3	9.4
8	9.4
8	9.4
8	9.4
8	9.4
8	9.4
8	9.4
8	9.4
8	9.4
8	9.4
8	9.4
8	9.4
8	9.4
8	9.4
8	9.4
8	9.4
8	9.4
8	9.4
8	9.4
8	9.4
8	9.4
8	9.4
8	9.4
8	9.4
8	9.4
8	9.4
8	9.4
8	9.4
8	9.4
8	9.4
8	9.4
8	9.4
8	9.4
8	9.4
8	9.4
8	9.1
8	9.1
8	8.5
8	8.3
8	8.3
8	8.3
8	8.3
8	8.3
8	8.3
8	8.3
8	8.3
8	8.3
8	8.3
8	8.3
8	8.3
8	8.3
8	8.3
8	8.3
8	8.3
8	8.3
8	8.3
8	8.3
8	8.3
8	8.3
8	8.3
8	8.3
8	8.3
8	8.3
8	8.3
8	8.3
8	8.3
8	8.3
8	8.3
8	8.3
8	8.3
8	8.3
8	8.3
8	8.3
8	8.3
8	8.3
8	8.3
8	8.3
8	8.3
8	8.3
8	8.3
8	8.3
8	8.3
8	8.3
8	8.3
8	8.3
8	8.3
8	8.3
8	8.3
8	8.3
8	8.3
8	8.3
8	8.3
8	8.3
8	8.3
8	8.3
8	8.3
8	8.3
8	8.3
8	8.3
8	8.3
8	8.3
8	8.3
8	8.3
8	8.3
8	8.3
8	8.3
8	8.3
8	8.3
8	8.3
8	8.3
8	8.3
8	8.3
8	8.3
8	8.3
8	8.3
8	8.3
8	8.3
8	8.3
8	8.3
8	8.3
8	8.3
8	8.3
8	8.3
8	8.3
8	8.3
8	8.3
8	8.3
8	8.3
8	8.3
8	8.3
8	8.3
8	8.3
8	8.3
8	8.3
8	8.3
8	8.3
8	8.3
8	8.3
8	8.3
8	8.3
8	8.3
8	8.3
8.3	8.3
8.3	8.3
8.5	8.3
8.5	8.3
8.5	8.3
8.5	8.3
8.5	8.3
8.5	8.3
8.5	8.3
8.5	8.3
8.5	8.3
8.5	8.3
8.5	8.3
8.5	8.3
8.5	8.3
8.5	8.3
8.5	8.3
8.5	8.3
8.5	8.3
8.5	8.3
8.5	8.3
8.5	8.3
8.5	8.3
8.5	8.3
8.5	8.3
8.5	8.3
8.5	8.3
8.5	8.3
8.5	8.3
8.3	8.3
8.3	8.3
8	8.3
7.7	8.3
7.4	8.3
7.4	8.3
7.4	8.3
7.4	8.3
7.4	8.3
7.4	8.3
7.4	8.3
7.4	8.3
7.4	8.3
7.4	8.3
7.4	8.3
7.4	8.3
7.4	8.3
7.4	8.3
7.4	8.3
7.4	8
7.4	8
7.4	8
7.4	8
7.4	8
7.4	8
7.4	8
7.4	8
7.4	8
7.4	8
7.7	8
7.7	8
7.7	8
7.7	8
7.7	8
7.7	8
7.7	8
7.7	8
7.7	8
7.7	8
7.7	8
7.7	8
7.7	8
7.7	8
7.7	8
7.7	8
7.7	8
7.7	8
7.7	8
7.7	8
7.7	8
7.7	8
7.7	8
7.7	8
7.7	8
7.7	8
7.7	8
7.7	8
7.7	8
7.7	8
7.7	8
7.7	8
7.7	8
7.7	8
7.7	8
7.7	8
7.7	8
7.7	8
7.7	8
7.7	8
7.7	8
7.7	8
7.7	8
7.7	8
7.7	8
7.7	8
7.7	8
7.7	8
7.7	8
7.7	8
7.7	8
7.7	8
7.7	8
7.7	8
7.7	8
7.7	8
7.7	8
7.7	8
7.7	8
7.7	8
7.7	8
7.4	8
7.4	8
7.4	8
7.4	8
7.4	8
7.4	8
7.4	8
7.4	8
7.4	8
7.4	8
7.4	8
7.4	8
7.4	8
7.4	8
7.1	8
7.1	8
7.1	8
7.1	8
7.1	8
7.1	8
7.1	8
7.1	8
7.1	8
7.1	8
7.1	8
7.1	8
7.1	8
7.1	8
7.1	8
7.1	8
7.1	8
7.1	8
7.1	8
7.1	8
7.1	8
7.1	8
7.1	8
7.1	8
7.1	8
7.1	8
7.1	8
7.1	8
7.1	8
7.1	8
7.1	8
7.1	8
7.1	8
7.1	8
7.1	8
7.1	8
7.1	8
7.1	8
7.1	8
7.1	8
7.1	8
7.1	8
7.1	8
7.1	8
7.1	8
7.1	8
7.1	8
7.1	8
7.1	8
7.1	8
7.1	8
7.1	8
7.1	8
7.1	8
7.1	8
7.1	8
7.1	8
7.1	8
7.1	8
7.1	8
7.1	8
7.1	8
7.1	8
7.1	8
7.1	8
7.1	8
7.1	8
7.1	8
7.1	8
7.1	8
7.1	8
7.1	8
7.1	8
7.1	8
7.1	8
7.1	8
7.1	8
7.1	8
7.1	8
7.1	8
7.1	8
7.1	8
7.1	8
7.1	8
7.1	8
7.1	8
7.1	8
7.1	8
7.1	8
7.1	8
7.1	8
7.1	8
7.1	8
7.1	8
7.1	8
7.1	8
7.1	8
7.1	8
7.1	8
7.1	8
7.1	8
7.1	8
7.1	8
7.1	8
7.1	8
7.1	8
7.1	8
7.1	8
7.1	8
7.1	8
7.1	8
7.1	8
7.1	8
7.1	8
7.1	8
7.1	8
7.1	8
7.1	8
7.1	8
7.1	8
7.1	8
7.1	8
7.1	8
7.1	8
7.1	8
7.1	8
7.1	8
6.8	8
6.5	8
6.5	7.7
6.5	7.4
6.5	7.4
6.5	7.4
6.5	7.4
6.5	7.4
6.5	7.4
6.5	7.4
6.5	7.4
6.5	7.4
6.5	7.4
6.5	7.4
6.5	7.4
6.5	7.4
6.5	7.4
6.5	7.4
6.5	7.4
6.5	7.4
6.5	7.4
6.5	7.4
6.5	7.4
6.5	7.4
6.5	7.4
6.5	7.4
6.5	7.4
6.5	7.4
6.5	7.4
6.5	7.4
6.5	7.4
6.5	7.4
6.5	7.4
6.5	7.4
6.5	7.4
6.5	7.4
6.5	7.4
6.5	7.4
6.5	7.4
6.5	7.4
6.5	7.4
6.5	7.4
6.5	7.4
6.5	7.4
6.5	7.4
6.5	7.4
6.5	7.4
6.5	7.4
6.5	7.4
6.5	7.4
6.5	7.4
6.5	7.4
6.5	7.4
6.5	7.4
6.5	7.4
6.5	7.4
6.5	7.4
6.5	7.4
6.5	7.4
6.5	7.4
6.5	7.4
6.5	7.4
6.5	7.4
6.5	7.4
6.5	7.4
6.5	7.4
6.5	7.4
6.5	7.4
6.5	7.4
6.5	7.4
6.5	7.4
6.5	7.4
6.5	7.4
6.5	7.4
6.5	7.4
6.5	7.4
6.5	7.4
6.5	7.4
6.5	7.4
6.5	7.4
6.5	7.4
6.5	7.4
6.5	7.4
6.5	7.4
6.5	7.4
6.5	7.4
6.5	7.4
6.5	7.4
6.5	7.4
6.5	7.4
6.5	7.4
6.5	7.4
6.5	7.4
6.5	7.4
6.5	7.4
6.5	7.4
6.5	7.4
6.5	7.4
6.5	7.4
6.5	7.4
6.5	7.4
6.5	7.4
6.5	7.4
6.5	7.4
6.5	7.4
6.5	7.4
6.5	7.4
6.5	7.4
6.5	7.4
6.5	7.4
6.5	7.4
6.5	7.4
6.5	7.4
6.5	7.4
6.5	7.4
6.5	7.4
6.5	7.4
6.5	7.4
6.5	7.4
6.5	7.4
6.5	7.4
6.5	7.4
6.5	7.4
6.5	7.4
6.5	7.4
6.5	7.4
6.5	7.4
6.5	7.4
6.5	7.4
6.5	7.4
6.5	7.4
6.5	7.4
6.5	7.4
6.5	7.4
6.5	7.4
6.5	7.4
6.5	7.4
6.5	7.4
6.5	7.4
6.5	7.4
6.5	7.4
6.5	7.4
6.5	7.4
6.5	7.4
6.5	7.4
6.5	7.4
6.5	7.4
6.5	7.4
6.5	7.4
6.5	7.4
6.5	7.4
6.5	7.4
6.5	7.4
6.5	7.4
6.5	7.4
6.5	7.4
6.5	7.4
6.5	7.4
6.5	7.4
6.5	7.4
6.5	7.4
6.5	7.4
6.5	7.4
6.5	7.4
6.5	7.4
6.5	7.4
6.5	7.4
6.5	7.4
6.5	7.4
6.5	7.4
6.5	7.4
6.5	7.4
6.5	7.4
6.5	7.4
6.5	7.4
6.5	7.4
6.5	7.4
6.5	7.4
6.5	7.4
6.5	7.4
6.5	7.4
6.5	7.4
6.5	7.4
6.5	7.4
6.5	7.4
6.5	7.4
6.5	7.4
6.5	7.4
6.5	7.4
6.5	7.4
6.5	7.4
6.5	7.4
6.5	7.4
6.5	7.4
6.5	7.4
6.5	7.4
6.5	7.4
6.5	7.4
6.5	7.4
6.5	7.4
6.5	7.4
6.5	7.4
6.5	7.4
6.5	7.4
6.5	7.4
6.5	7.4
6.5	7.4
6.5	7.4
6.5	7.4
6.5	7.4
6.5	7.4
6.5	7.4
6.5	7.4
6.5	7.4
6.5	7.7
6.5	7.7
6.5	7.7
6.5	7.7
6.5	7.7
6.5	7.7
6.5	7.7
6.5	7.7
6.5	7.7
6.5	7.7
6.5	7.7
6.5	7.7
6.5	7.7
6.5	7.7
6.5	7.7
6.5	7.7
6.5	7.7
6.5	7.7
6.5	7.7
6.5	7.7
6.5	7.7
6.5	7.7
6.5	7.7
6.5	7.7
6.5	7.7
6.5	7.7
6.5	7.7
6.5	7.7
6.5	7.7
6.5	7.7
6.5	7.7
6.5	7.7
6.5	7.7
6.5	7.7
6.5	7.7
6.5	7.7
6.5	7.7
6.5	7.7
6.5	7.7
6.5	7.7
6.5	7.7
6.5	7.7
6.5	7.7
6.5	7.7
6.5	7.7
6.5	7.7
6.5	7.7
6.5	7.7
6.5	7.7
6.5	7.7
6.5	7.7
6.5	7.7
6.5	7.7
6.5	7.7
6.5	7.7
6.5	7.7
6.5	7.7
6.5	7.7
6.5	7.7
6.5	7.7
6.5	7.7
6.5	7.7
6.5	7.7
6.5	7.7
6.5	7.7
6.5	7.7
6.5	7.7
6.5	7.7
6.5	7.7
6.5	7.7
6.5	7.7
6.5	7.7
6.5	7.7
6.5	7.7
6.5	7.7
6.5	7.7
6.5	7.7
6.5	7.7
6.5	7.7
6.5	7.7
6.5	7.7
6.5	7.7
6.5	7.7
6.5	7.7
6.5	7.7
6.5	7.7
6.5	7.7
6.5	7.7
6.5	7.7
6.5	7.7
6.5	7.7
6.5	7.7
6.5	7.7
6.5	7.7
6.5	7.7
6.5	7.7
6.5	7.7
6.5	7.7
6.5	7.7
6.5	7.7
6.5	7.7
6.5	7.7
6.5	7.7
6.5	7.7
6.5	7.7
6.5	7.7
6.5	7.7
6.5	7.7
6.5	7.7
6.5	7.7
6.5	7.7
6.5	7.7
6.5	7.7
6.5	7.7
6.5	7.7
6.5	7.7
6.5	7.7
6.5	7.7
6.5	7.7
6.5	7.7
6.5	7.7
6.5	7.7
6.5	7.7
6.5	7.7
6.5	7.7
6.5	7.7
6.5	7.7
6.5	7.7
6.5	7.7
6.5	7.7
6.5	7.7
6.5	7.7
6.5	7.7
6.5	7.7
6.5	7.7
6.5	7.7
6.5	7.7
6.5	7.7
6.5	7.7
6.5	7.7
6.5	7.7
6.5	7.7
6.5	7.7
6.5	7.7
6.5	7.7
6.5	7.7
6.5	7.7
6.5	7.7
6.5	7.7
6.5	7.7
6.5	7.7
6.5	7.7
6.5	7.7
6.5	7.7
6.5	7.7
6.5	7.7
6.5	7.7
6.5	7.7
6.5	7.7
6.5	7.7
6.5	7.7
6.5	7.7
6.5	7.7
6.5	7.7
6.5	7.7
6.5	7.7
6.5	7.7
6.5	7.7
6.5	7.7
6.5	7.7
6.5	7.7
6.5	7.7
6.5	7.7
6.5	7.7
6.5	7.7
6.5	7.7
6.5	7.7
6.5	7.7
6.5	7.7
6.5	7.7
6.5	7.7
6.5	7.7
6.5	7.7
6.5	7.7
6.5	7.7
6.5	7.7
6.5	7.7
6.5	7.7
6.5	7.7
6.5	7.7
6.5	7.7
6.5	7.7
6.5	7.7
6.5	7.7
6.5	7.7
6.5	7.7
6.5	7.7
6.5	7.7
6.5	7.7
6.5	7.7
6.5	7.7
6.5	7.7
6.5	7.7
6.5	7.7
6.5	7.7
6.5	7.7
6.5	7.7
6.5	7.7
6.5	7.7
6.5	7.7
6.5	7.7
6.5	7.7
6.5	7.7
6.5	7.7
6.5	7.7
6.5	7.7
6.5	7.7
6.5	7.7
6.5	7.7
6.5	7.7
6.5	7.7
6.5	7.7
6.5	7.7
6.5	7.7
6.5	7.7
6.5	7.7
6.5	7.7
6.5	7.7
6.5	7.7
6.5	7.7
6.5	7.7
6.5	7.7
6.5	7.7
6.5	7.7
6.5	7.7
6.5	7.7
6.5	7.7
6.5	7.7
6.5	7.7
6.5	7.7
6.5	7.7
6.5	7.7
6.5	7.7
6.5	7.7
6.5	7.7
6.5	7.7
6.5	7.7
6.5	7.7
6.5	7.7
6.5	7.7
6.5	7.7
6.5	7.7
6.5	7.7
6.5	7.7
6.5	7.7
6.5	7.7
6.5	7.7
6.5	7.7
6.5	7.7
6.5	7.7
6.5	7.7
6.5	7.7
6.5	7.7
6.5	7.7
6.5	7.7
6.5	7.7
6.5	7.7
6.5	7.7
6.5	7.7
6.5	7.7
6.5	7.7
6.5	7.7
6.8	7.7
7.1	8
7.7	8.8
9.1	10.5
10	11.1
11.4	12.6
12.8	14
15.4	16.3
16.3	17.1
18	18.6
19.4	20
20.9	21.4
22	23.1
23.1	25.2
24.3	27.4
26	30.3
28	33.5
29.7	36.6
31.7	39.5
33.2	42.1
34.3	43.8
35.2	44.3
35.7	44.3
36.9	44.1
38.6	43.2
40.9	41.5
43.2	39.5
45.8	36.6
48.6	33.5
50.9	29.7
53.5	25.7
55.8	21.7
58.1	18
60.7	14.6
63.2	11.4
65.8	8.8
68.7	6.3
73.6	3.1
74.7	2.5
77.3	1.4
79.6	1.4
81.6	2.2
83.6	4.2
85.9	6
88.7	7.7
91	8.5
93.3	8.8
95	8.8
96.5	8
98.2	7.1
98.8	6.8
99.9	6.3
101	5.7
102.5	5.1
103.3	4.8
104.2	4.5
104.5	4.5
104.8	4.5
104.8	4.5
104.8	4.5
104.8	4.5
104.8	4.5
104.8	4.5
104.5	4.8
104.5	5.1
103.3	5.4
101.9	6
100.8	6
99.6	6
98.2	6
96.8	6
95.9	6
92.7	6
90.5	5.4
90.5	5.4
88.7	5.1
85.3	5.4
82.1	6.3
78.4	7.4
75.3	9.1
72.7	10.8
70.4	12.8
68.4	14.8
66.7	16.8
64.7	18.9
63	20.3
61	21.7
58.4	22.6
53.5	23.7
52.1	23.7
49.2	23.7
46.6	23.7
44.6	23.7
42.3	23.7
42.1	23.7
41.2	23.7
40.3	23.7
39.2	23.7
37.5	23.7
35.7	23.7
34	23.7
32.9	23.4
32.3	22.6
32	22
31.7	22
31.5	22
31.5	22
31.5	22.3
31.2	22.9
30.9	23.1
30.9	25.2
30.9	25.2
31.2	27.7
32	30
33.2	32.6
34.9	35.5
36.9	38.3
39.2	40.6
42.6	42.1
44.3	42.1
46.1	41.5
48.4	39.5
50.9	36.3
53.5	32
55.8	26.6
57.2	21.7
58.4	17.1
60.1	13.7
62.4	10.3
65.2	7.1
68.4	4.8
71.3	3.4
74.4	2.5
76.7	2.2
79.3	2.2
81.6	2.2
84.2	2.2
86.7	2.2
89	2
91	2
93	2
94.5	2
95.6	1.7
96.8	1.1
97.6	0
98.8	1.1
99.6	2.2
100.8	3.7
101.9	5.1
103.9	5.4
103.9	5.4
103.9	5.4
103.3	4.5
102.8	3.4
102.5	5.4
103.3	5.4
103.9	5.4
103.9	5.4
103.9	5.4
102.2	2.5
101.6	2.2
100.8	2
99.3	1.7
97.9	1.7
96.5	1.7
94.7	1.7
93.3	1.7
91.6	1.7
89.6	1.7
85.6	1.7
84.2	1.7
80.7	1.7
76.7	0.2
73	2
71.3	4.5
68.1	6.8
65.8	9.4
63.2	11.4
60.7	13.4
57.5	15.1
54.4	16.3
51.2	17.4
48.4	18.3
45.5	18.9
43.2	19.1
40.9	19.1
38.3	19.1
38	19.1
37.5	19.1
37.5	19.1
36.9	19.1
36	19.1
34.3	19.1
32.9	19.1
31.2	19.1
29.7	19.1
27.7	19.1
26	19.1
24.6	19.1
23.4	19.1
22.6	19.1
22	19.1
22	19.1
22	19.1
22	19.1
22	19.1
22	20
22	20.6
23.1	24
24.9	27.2
24.9	27.2
28	33.5
30.3	38
32.6	42.6
34.3	46.3
36	48.4
37.8	48.4
39.2	48.1
40	46.9
41.2	44.9
43.2	40.9
44.1	39.5
45.5	35.7
46.9	32.3
48.4	28.3
50.1	24
51.8	20
53.8	16
56.1	12
58.9	8.3
61.8	5.7
64.7	4
67	2.8
69.8	1.4
72.4	0.5
75.8	0
77	0
79	0
80.4	0
82.7	0
85	0
87.3	0
89.3	0
90.7	0
93.3	0.2
93.9	0.5
95.6	1.7
96.8	3.1
97.9	4.2
99	5.4
99.6	6.3
100.2	6.5
101	6.5
101.6	6.5
102.5	6.5
103.1	6.5
103.1	6.5
103.1	6.5
103.1	6.5
103.1	6.5
103.1	6.5
103.1	6.5
103.1	6.5
103.1	6.5
103.1	6.5
103.1	6.5
102.2	5.7
101	4.5
100.2	3.1
99.3	2.2
98.5	1.4
97	0.8
95.3	0.5
93.6	0.5
91.6	0.5
89.6	0.5
87	0.5
84.7	0.5
81.9	0.5
78.7	0.2
75.6	2.2
72.4	4.5
69.5	7.4
67	10
64.7	12.6
61.8	14.8
59.2	16.8
56.4	18.6
53.5	20.3
50.9	21.1
48.6	21.7
46.1	22
44.1	22
42.1	22
41.2	22
41.2	22
41.2	22
41.2	22
40.9	22
40	22
38.6	22
36.9	22
35.2	22
33.5	22
32.3	22
31.7	22
31.2	22
31.2	22
30.6	22
30.3	21.7
30	21.7
30	21.4
30	21.1
30	21.1
29.4	21.1
28.9	21.1
28	21.1
27.2	21.1
26.9	21.7
26.6	22.3
26.6	24.3
26.9	26.9
28	30
29.7	33.5
31.5	36.9
33.5	40
35.2	42.3
36.6	44.1
38	45.2
38.9	44.9
40	43.8
41.2	42.1
42.1	39.5
43.5	36.3
45.5	32.3
47.5	28
49.8	23.4
51.8	18.9
52.9	14.3
56.9	9.7
59.2	6
62.1	3.1
65	0.8
68.1	1.4
71.3	2.2
74.1	2.2
77	1.7
79.3	1.1
81.6	0.5
83.9	0.2
86.4	0.2
88.7	0.2
90.7	0.2
93	0.2
95.3	0.8
97.6	1.7
99.3	2.8
100.5	4
101.3	5.1
102.2	5.4
103.3	5.4
104.2	5.4
105.1	5.4
105.6	5.7
106.2	6
106.5	6.8
106.5	7.1
106.5	7.1
106.5	7.1
106.5	7.1
106.5	7.1
106.5	6.8
106.5	6.8
106.5	6.8
106.5	6.8
106.2	6.5
105.3	6
104.5	5.7
103.3	5.4
102.2	5.4
99.9	5.1
99	4.8
97.6	4
95.6	3.7
94.7	3.4
93	3.4
91	3.4
89	3.4
87	3.4
84.7	3.4
82.1	3.4
78.4	3.1
74.4	1.7
68.7	1.1
67.3	2
64.4	4.5
61.8	6.8
59.5	9.7
56.9	12.3
54.4	14.6
52.1	16.3
49.5	17.7
46.6	18.6
44.1	18.9
41.8	19.1
39.8	19.1
37.8	19.1
37.5	19.1
36.9	19.1
28	19.1
26.9	19.1
26	19.1
25.4	19.1
25.2	19.1
23.1	20
23.1	21.1
23.1	23.1
23.1	25.4
23.4	27.7
36	19.1
34.6	19.1
32.9	19.1
31.2	19.1
29.4	19.1
25.2	19.1
25.2	19.1
24.9	19.1
24.3	19.1
23.7	19.4
23.4	30.3
23.7	32.6
24	34.9
24.6	37.2
25.2	38.9
26.6	39.5
28.6	39.2
30.9	38
33.5	36.3
36	34.3
38.3	32.3
40.6	29.4
43.2	26.6
46.1	23.4
48.6	20.3
51.2	17.1
53.8	14.6
56.4	12
59.2	9.1
62.1	6.5
65	4.2
67.8	2.2
71	0.5
74.1	0.5
77.6	0.5
80.7	0.5
83.6	0.5
85.9	0.5
87.9	0.5
89.9	0.2
91.6	0
91.9	0
94.2	1.4
95.9	3.1
97.9	4.5
98.5	4.8
99.9	5.7
101.6	5.7
102.2	5.7
102.8	5.7
103.6	5.7
104.2	5.7
104.5	5.7
104.8	5.7
104.8	5.7
104.8	5.7
104.8	5.7
104.8	5.7
104.8	5.7
104.8	5.7
104.8	5.1
104.5	4
103.9	2.8
103.6	1.7
103.1	1.1
102.5	0.2
101.6	0.2
100.5	1.1
99.3	1.7
98.2	2.2
96.8	3.1
95	3.4
93.6	3.4
91.9	3.4
89.9	3.4
87.9	3.4
86.2	3.4
84.2	3.4
81.3	3.4
77.8	3.4
73.6	3.7
67.3	5.4
64.7	6.5
61.8	8
58.7	10.3
55.8	12.3
53.2	14.8
50.6	16.8
46.3	20
45.2	20.9
42.3	22.6
39.8	23.7
37.2	24.3
34.9	24.9
32.9	24.9
31.2	24.9
29.7	24.9
28.9	24.9
27.7	24.6
26.3	23.4
24.9	22
23.4	20.6
22	19.1
20.9	18
20.3	17.1
20	16
20	14.8
19.7	14
19.4	13.7
19.4	13.7
19.1	13.7
18.6	14
17.7	14.3
17.4	14.6
17.4	15.7
17.7	16.3
18.3	18
18.6	19.7
20.6	22.3
22	25.4
23.7	28.3
25.4	31.2
27.4	32.9
29.4	33.7
31.5	33.7
33.5	33.2
36	32
38.9	30
42.1	27.4
45.2	24.3
47.8	20.9
50.4	17.1
52.4	13.4
54.1	10.3
56.9	5.7
58.1	4.5
60.7	2.2
63.2	0.5
66.1	0.5
66.1	0.5
69.5	0.8
73.3	0
75.6	0.2
78.4	0.2
82.4	0.2
83.6	0.2
85.9	0
88.4	0.5
90.7	1.4
92.7	2.8
94.5	4.5
95.9	6.5
97	8.8
98.2	10.3
99	10.8
100.2	10.8
100.8	10.8
101	10.8
101	10.8
101.6	10.8
103.3	10.8
104.5	10.8
105.6	11.1
106.2	11.7
106.5	12
106.5	12
106.5	12
106.2	11.1
106.2	9.7
105.9	8.3
105.6	7.1
105.6	6.3
105.3	5.4
104.8	4.8
103.9	4.2
102.8	4
101.9	3.7
101	3.1
99.9	2.2
98.8	1.4
97.6	0.8
96.2	0.5
94.7	0.5
92.7	0.5
90.7	0.5
88.2	0.5
85.9	0.5
84.4	0.5
80.1	0.2
73.8	2
72.1	3.1
68.7	5.7
64.4	9.7
63.2	11.1
60.4	13.4
57.2	16
53.8	18
50.4	20
47.2	21.4
44.3	22.9
41.8	24
39.2	25.2
36.9	25.4
34.6	25.7
32.9	25.7
31.2	25.7
30	25.7
28.9	25.7
27.4	25.4
[truncated: 1,101 more rows]
