# Supplementary material for: Bot fit: A novel approach to assessing lower limb muscular strength
Source: PLoS One. 2026 Mar 26;21(3):e0339187. doi: 10.1371/journal.pone.0339187 (PMC13021169; doi:10.1371/journal.pone.0339187)
Supplement: S3 File — Raw joint angle data (left and right legs) collected from 25 participants across all exercise protocols. This compressed folder contains individual participant files (sub1–sub25) with time-series signals representing lower-limb motion recorded by the Bot Fit system during resistance exercise trials. (ZIP) [file pone.0339187.s003.zip › sub10/lunge_max.csv]

AngL	AngR
5.4	2.2
5.4	2.2
5.4	2.2
5.4	2.2
5.4	2.2
5.4	2.2
5.4	2.2
5.4	2.2
5.4	2.2
5.4	2.2
5.4	2.2
5.4	2.2
5.4	2.2
5.4	2.2
5.4	2.2
5.4	2.2
5.4	2.2
5.4	2.2
5.4	2.2
5.4	2.2
5.4	2.2
5.4	2.2
5.4	2.2
5.4	2.2
5.4	2.2
5.4	2.2
5.4	2.2
5.4	2.2
5.4	2.2
5.4	2.2
5.4	2.2
5.4	2.2
5.4	2.2
5.4	2.2
5.4	2.2
5.4	2.2
5.4	2.2
5.4	2.2
5.4	2.2
5.4	2.2
5.4	2.2
5.4	2.2
5.4	2.2
5.4	2.2
5.4	2.2
5.4	2.2
5.4	2.2
5.4	2.2
5.4	2.2
5.4	2.2
5.4	2.2
5.4	2.2
5.4	2.2
5.4	2.2
5.4	2.2
5.4	2.2
5.4	2.2
5.4	2.2
5.4	2.2
5.4	2.2
5.4	2.2
5.4	2.2
5.4	2.2
5.4	2.2
5.4	2.2
5.4	2.2
5.4	2.2
5.4	2.2
5.4	2.2
5.4	2.2
5.4	2.2
5.4	2.2
5.4	2.2
5.4	2.2
5.4	2.2
5.4	2.2
5.4	2.2
5.4	2.2
5.4	2.2
5.4	2.2
5.4	2.2
5.4	2.2
5.4	2.2
5.4	2.2
5.4	2.2
5.4	2.2
5.4	2.2
5.4	2.2
5.4	2.2
5.4	2.2
5.4	2.2
5.4	2.2
5.4	2.2
5.4	2.2
5.4	2.2
5.4	2.2
5.4	2.2
5.4	2.2
5.4	2.2
5.4	2.2
5.4	2.2
5.4	2.2
5.4	2.2
5.4	2.2
5.4	2.2
5.4	2.2
0	0
0	0
0	0
0	0
0	0
0	0
0	0
0	0
0	0
0	0
0	0
0	0
0	0
0	0
0	0
0	0
0	0
0	0
0	0
0	0
0	0
0	0
0	0
0	0
0	0
0	0
0	0
0	0
0	0
0	0
0	0
0	0
0	0
0	0
0	0
0	0
0	0
0	0
0	0
0	0
0	0
0	0
0	0
0	0
0	0
0	0
0	0
0	0
0	0
0	0
0	0
0	0
0	0
0	0
0	0
0	0
0	0
0	0
0	0
0	0
0	0
0	0
0	0
0	0
0	0
0	0
0	0
0	0
0	0
0	0
0	0
0	0
0	0
0	0
0	0
0	0
0	0
0	0
0	0
0	0
0	0
0	0
0	0
0	0
0	0
0	0
0	0
0	0
0	0
0	0
0	0
0	0
0	0
0	0
0	0
0	0
0	0
0	0
0	0
0	0
0	0
0	0
0	0
0	0
0	0
0	0
0	0
0	0
0	0
0	0
0	0
0	0
0	0
0	0
0	0
0	0
0	0
0	0
0	0
0	0
0	0
0	0
0	0
0	0
0	0
0	0
0	0
0	0
0	0
0	0
0	0
0	0
0	0
0	0
0	0
0	0
0	0
0	0
0	0
0	0
0	0
0	0
0	0
0	0
0	0
0	0
0	0
0	0
0	0
0	0
0	0
0	0
0	0
0	0
0	0
0	0
0	0
0	0
0	0
0	0
0	0
0	0
0	0
0	0
0	0
0	0
0	0
0	0
0	0
0	0
0	0
0	0
0	0
0	0
0	0
0	0
0	0
0	0
0	0
0	0
0	0
0	0
0	0
0	0
0	0
0	0
0	0
0	0
0	0
0	0
0	0
0	0
0	0
0	0
0	0
0	0
0	0
0	0
0	0
0	0
0	0
0	0
0	0
0	0
0	0
0	0
0	0
0	0
0	0
0	0
0	0
0	0
0	0
0	0
0	0
0	0
0	0
0	0
0	0
0	0
0	0
0	0
0	0
0	0
0	0
0	0
0	0
0	0
0	0
0	0
0	0
0	0
0	0
0	0
0	0
0	0
0	0
0	0
0	0
0	0
0	0
0	0
0	0
0	0
0	0
0	0
0	0
0	0
0	0
0	0
0	0
0	0
0	0
0	0
0	0
0	0
0	0
0	0
0	0
0	0
0	0
0	0
0	0
0	0
0	0
0	0
0	0
0	0
0	0
0	0
0.2	0
0.2	0
0.2	0
0.2	0
0.2	0
0.2	0
0.2	0
0.2	0
0.2	0
0.2	0
0.2	0
0.5	0
0.8	0
1.7	0
1.7	0
2	0.2
2	0.5
2	0.2
2	0.2
2	0.2
2	0.2
2	0.2
2	0.5
2	0.5
2	0.5
2	0.5
2	0.5
2	0.5
2	0.8
2	1.4
2	1.4
2	1.4
2	1.4
2	1.4
2	1.4
2	1.4
1.7	1.4
1.7	1.4
1.4	1.4
1.1	1.4
1.1	1.1
1.1	1.1
1.1	1.4
1.1	1.4
1.1	1.4
1.1	1.4
1.1	1.4
1.1	1.4
1.1	1.4
1.1	1.1
1.1	1.1
1.1	1.1
1.1	1.1
1.1	1.1
1.1	1.1
1.1	1.1
1.1	1.1
1.1	1.1
1.1	1.1
1.1	1.1
1.1	1.1
1.1	1.1
1.1	1.1
1.1	1.1
1.1	1.1
1.1	1.1
1.1	1.1
1.1	1.1
1.1	1.1
1.1	1.1
1.1	1.1
1.1	1.1
1.1	1.1
1.1	1.1
1.1	1.1
1.1	1.1
1.1	1.1
1.1	1.1
1.1	1.1
1.1	1.1
1.1	1.1
1.1	1.1
1.1	1.1
1.1	1.1
1.1	1.1
1.1	1.1
1.1	1.1
1.4	1.1
1.4	1.1
1.4	1.1
1.4	1.1
1.4	1.1
1.4	1.1
1.4	1.1
1.4	1.1
1.4	1.1
1.4	1.1
1.4	1.1
1.4	1.1
1.4	1.1
1.4	1.1
1.4	1.1
1.4	1.1
1.4	1.1
1.4	1.1
1.4	1.1
1.4	1.1
1.4	1.1
1.4	1.1
1.4	1.1
1.4	0.8
1.4	0.8
1.4	0.8
1.4	0.5
1.4	0.5
1.4	0.2
1.4	0
1.4	0
1.4	0
1.4	0
1.4	0
1.4	0
1.4	0
1.4	0
1.4	0
1.4	0
1.4	0
1.4	0
1.4	0
1.4	0
1.4	0
1.4	0
1.4	0
1.4	0
1.4	0
1.4	0
1.4	0
1.4	0
1.4	0
1.4	0.2
1.4	0.2
1.4	0.2
1.4	0.2
1.4	0.2
1.4	0.2
1.4	0.2
1.4	0.2
1.4	0.2
1.4	0.5
1.4	0.5
1.4	0.5
1.4	0.5
1.4	0.5
1.7	1.1
1.7	1.1
2	1.4
2.2	1.4
2.2	1.4
2.2	1.4
2.2	1.4
2.2	1.4
2.2	1.4
2.2	1.4
2.2	1.4
2.2	1.4
2.2	1.4
2.2	1.4
2.2	1.4
2.2	1.4
2.2	1.4
2.2	1.4
2.2	1.4
2.2	1.4
2.2	1.4
2.2	1.4
2.2	1.4
2.2	1.4
2.2	1.4
2.2	1.4
2.2	1.4
2.2	1.4
2.2	1.4
2.2	1.4
2.2	1.4
2.2	1.4
2.2	1.4
2.2	1.4
2.2	1.4
2.2	1.4
2.2	1.4
2.2	1.4
2.2	1.4
2.2	1.4
2.2	1.4
2.2	1.4
2.2	1.4
2.2	1.4
2.2	1.4
2.2	1.4
2.2	1.4
2.2	1.4
2.2	1.4
2.2	1.4
2.2	1.7
2.2	2.2
2.2	2.2
2.2	2.2
2.2	2.2
2.2	2.2
2.2	2.5
2.2	3.1
2.2	3.7
2.2	4
2.2	4.2
2.2	4.2
2.2	4.2
2.2	4.2
2.2	4.2
2.2	4.2
2.2	4.2
2.2	4.2
2.2	4.2
2.2	4.2
2.2	4.2
2.2	4.2
2.2	4.2
2.2	4.2
2.2	4.2
2.2	4.2
2.2	4.2
2.2	4.2
2.2	4.2
2.2	4.2
2.2	4.2
2.2	4.2
2.2	4.2
2.2	4.2
2.2	4.2
2.2	4.2
2.2	4.2
2.2	4.2
2.2	4.2
2.2	4.2
2.2	4.2
2.2	4.2
2.2	4.2
2.2	4.2
2.2	4.2
2.2	4.2
2.2	4.2
2.2	4.2
2.2	4.2
2.2	4.2
2.2	4.2
2.2	4.2
2.2	4.2
2.2	4.2
2.2	4.2
2.2	4.2
2.2	4.2
2.2	4.2
2.2	4.2
2.2	4.2
2.2	4.2
2.2	4.2
2.2	4.2
2.2	4.2
2.2	4.2
2.2	4.2
2.2	4.2
2.2	4.2
2.2	4.2
2.2	4
2.2	4
2.2	4
2.2	4
2.2	4
2.2	4
2.2	4
2.2	4
2.2	4
2.2	4
2.2	4
2.2	4
2.2	4
2.2	4
2.2	4
2.2	4
2.2	4
2.2	4
2.2	4
2.2	4
2.2	4
2.2	4
2.2	4
2.2	4
2.2	4
2.2	4
2.2	4
2.2	4
2.2	4
2.2	4
2.2	4
2.2	4
2.2	4
2.2	4
2.2	4
2.2	4
2.2	4
2.2	4
2.2	4
2.2	4
2.2	4
2.2	4
2.2	4
2.2	4
2.2	4
2.2	4
2.2	4
2.2	4
2.2	4
2.2	4
2.2	4
2.2	4
2.2	4
2.2	4
2.2	4
2.2	4
2.2	4
2.2	4
2.2	4
2.2	4
2.2	4
2.2	4
2.2	4
2.2	4
2.2	4
2.2	4
2.2	4
2.2	4
2.2	4
2.2	4
2.2	4
2.2	4
2.2	4
2.2	4
2.2	4
2.2	4
2.2	4
2.2	4
2.2	4
2.2	4
2.2	4
2.2	4
2.2	4
2.2	4
2.2	4
2.2	4
2.2	4
2.2	4
2.2	4
2.2	4
2.2	4
2.2	4
2.2	4
2.2	4
2.2	4
2.2	4
2.2	4
2.2	4
2.2	4
2.2	4
2.2	4
2.5	4
2.5	4
2.8	4
3.1	4
3.1	4
3.1	4
3.1	4
3.1	4
3.1	4
3.1	4
3.1	4
3.4	4
3.4	4
3.7	4
4	4
4	4
4.2	4
4.2	4
4.2	4
4.2	4
4.2	4
4.2	4
4.2	4
4.2	4
4.2	4
4.2	4
4.5	4
4.5	4
4.5	4
4.5	4
4.5	4
4.5	4
4.5	4
4.5	4
4.5	4
4.5	4
4.5	4
4.5	4
4.5	4
4.5	4
4.5	4
4.5	4
4.5	4
4.5	4
4.5	4
4.5	4
4.5	4
4.5	4
4.5	4
4.5	4
4.5	4
4.5	4
4.5	4
4.5	4
4.5	4
4.5	4
4.5	4
4.5	4
4.5	4
4.5	4
4.5	4
4.5	4
4.5	4
4.5	4
4.5	4
4.5	4
4.5	4
4.5	4
4.5	4
4.5	4
4.5	4
4.5	4
4.5	4
4.5	4
4.5	4
4.5	4
4.5	4
4.5	4
4.5	4
4.5	4
4.5	4
4.5	4
4.5	4
4.5	4
4.5	4
4.5	4
4.5	4
4.5	4
4.5	4
4.5	4
4.5	4
4.5	4
4.5	4
4.5	4
4.5	4
4.5	4
4.5	4
4.5	4
4.5	4
4.5	4
4.5	4
4.5	4
4.5	4
4.5	4
4.5	4
4.5	4
4.5	4
4.5	4
4.5	4
4.5	4
4.5	4
4.5	4
4.5	4
4.5	4
4.5	4
4.5	4
4.5	4
4.5	4
4.5	4
4.5	4
4.5	4
4.5	4
4.5	4
4.5	4
4.5	4
4.5	4
4.5	4
4.5	4
4.5	4
4.5	4
4.5	4
4.5	4
4.5	4
4.5	4
4.5	4
4.5	4
4.5	4
4.5	4
4.5	4
4.5	4
4.5	4
4.5	4
4.5	4
4.5	4
4.5	4
4.5	4
4.5	4
4.5	4
4.5	4
4.5	4
4.5	4
4.5	4
4.5	4
4.5	4
4.5	4
4.5	4
4.5	4
4.5	4
4.5	4
4.5	4
4.5	4
4.5	4
4.5	4
4.5	4
4.5	4
4.5	4
4.5	4
4.5	4
4.5	4
4.5	4
4.5	4
4.5	4
4.5	4
4.5	4
4.5	4
4.5	4
4.5	4
4.5	4
4.5	4
4.5	4
4.5	4
4.5	4
4.5	4
4.5	4
4.5	4
4.5	4
4.5	4
4.5	4
4.5	4
4.5	4
4.5	4
4.5	4
4.5	4
4.5	4
4.5	4
4.5	4
4.5	4
4.5	4
4.5	4
4.5	4
4.5	4
4.5	4
4.5	4
4.5	4
4.5	4
4.5	4
4.5	4
4.5	4
4.5	4
4.5	4
4.5	4
4.5	4
4.5	4
4.5	4
4.5	4
4.5	4
4.5	4
4.5	4
4.5	4
4.5	4
4.5	4
4.5	4
4.5	4
4.5	4
4.5	4
4.5	4
4.5	4
4.5	4
4.5	4
4.5	4
4.5	4
4.5	4
4.5	4
4.5	4
4.5	4
4.5	4
4.5	4
4.5	4
4.5	4
4.5	4
4.5	4
4.5	4
4.5	4
4.5	4
4.5	4
4.5	4
4.5	4
4.5	4
4.5	4
4.5	4
4.5	4
4.5	4
4.5	4
4.5	4
4.5	4
4.5	4
4.5	4
4.5	4
4.5	4
4.5	4
4.5	4
4.5	4
4.5	4
4.5	4
4.5	4
4.5	4
4.5	4
4.5	4
4.5	4
4.5	4
4.5	4
4.5	4
4.5	4
4.5	4
4.5	4
4.5	4
4.5	4
4.5	4
4.5	4
4.5	4
4.2	4
4.2	4
4.2	4
4.2	4
4	4
4	4
4	4
4	4
4	4
3.7	4
3.7	3.7
3.7	3.4
3.4	2.8
2.8	2.5
2.5	2.2
2	1.7
1.7	1.4
1.4	1.1
1.1	1.1
0.8	0.8
0.5	0.8
0.5	0.8
0.2	0.8
0.2	0.5
0.2	0.2
0.2	0
0.2	0
0.2	0.2
0.2	0.2
0.2	0.2
0.2	0.2
0.2	0.2
0.2	0.2
0.2	0.2
0.2	0.2
0.2	0.2
0.2	0.2
0.2	0.2
0.2	0.2
0.2	0.2
0.2	0.2
0.2	0.2
0.2	0.2
0.2	0.2
0.2	0.2
0.2	0.2
0.2	0.2
0.2	0.2
0.2	0.2
0.2	0.2
0.2	0.2
0.2	0.2
0.2	0.5
0.2	0.5
0.2	0.5
0.2	0.2
0.2	0.2
0.2	0.2
0.2	0.2
0.2	0.2
0.2	0.2
0.2	0.2
0.2	0.2
0.2	0.2
0.2	0.2
0.2	0.2
0.2	0.2
0.2	0.2
0.2	0.2
0.2	0.2
0.2	0.2
0.2	0.2
0.2	0.2
0.2	0.2
0.2	0.2
0.2	0.2
0.2	0.2
0.2	0.2
0.2	0.2
0.2	0.2
0.2	0.2
0.2	0.2
0.2	0.2
0.2	0.2
0.2	0.2
0.2	0.2
0.2	0.2
0.2	0.2
0	0.2
0.2	0.2
0.8	0
1.1	0.5
1.1	0.8
1.4	1.1
1.7	1.1
1.7	1.4
1.7	1.7
1.7	1.7
1.7	1.7
1.7	1.7
1.7	1.7
1.7	1.7
1.7	1.7
1.7	1.7
1.7	1.7
1.7	1.7
1.7	1.7
1.7	1.7
1.7	1.7
1.7	1.7
1.7	1.7
1.7	1.7
1.7	1.7
1.7	1.7
1.7	1.7
1.7	1.7
1.7	1.7
1.7	1.7
1.7	1.7
1.7	1.7
1.7	1.7
1.7	1.7
1.7	1.7
1.7	1.7
1.7	1.7
1.7	1.7
1.7	1.7
1.7	1.7
1.7	1.7
1.7	1.7
1.7	1.7
1.7	1.7
1.7	1.7
1.7	1.7
1.7	1.7
1.7	1.7
1.7	1.7
1.7	1.7
1.7	1.7
1.7	1.7
1.7	1.7
1.7	1.7
1.7	1.7
1.7	1.7
1.7	1.7
1.7	1.7
1.7	1.7
1.7	1.7
1.7	1.7
1.4	1.7
1.4	1.7
1.4	1.7
1.4	1.7
1.4	1.7
1.4	1.7
1.4	1.7
1.4	1.7
1.4	1.7
1.4	1.4
1.4	1.4
1.4	1.4
1.4	1.4
1.4	1.4
1.4	1.1
1.4	0.5
1.1	0.2
0.8	0.2
0.2	0.8
0	1.4
0.5	1.7
1.1	2.2
1.4	2.5
1.4	3.1
1.7	3.4
2	3.4
2.2	4
2.2	4.2
2.8	4.5
3.4	5.1
4	5.7
4.5	6.3
4.8	6.5
5.4	7.1
5.7	7.4
6	7.7
6.5	8.5
6.5	8.8
7.1	9.4
7.4	10.3
7.7	11.1
8	12.3
8	13.7
8	15.1
8	16.6
8	17.7
8	18.9
8	19.4
8	19.7
8	19.7
8	18.9
8	17.7
8	16.6
8	14.6
8	14
8	13.1
8	12.6
8	12.3
8	12
8	12
8	11.7
8	11.7
8	11.7
8	11.7
8.3	11.1
8.3	10.8
8.5	10.5
8.5	10.3
8.5	10.3
8.5	10
8.5	9.4
8.5	8.3
8.5	8
8.5	7.4
8.5	6.8
8.5	6.3
8.5	6
7.7	6
8	6
8	6
8	6
7.7	6
8.5	5.7
8.5	6
8.5	6
8.5	6
8.5	6
7.4	6
7.1	6
6.8	6
6.8	6
6.8	6
7.1	6.3
7.4	6.5
7.7	7.4
8.8	8.5
10.3	10.3
10.8	10.8
12	12.3
13.7	14
15.4	15.7
17.4	17.7
19.7	20
22	22.3
24.3	24.6
26.6	28
30.3	33.7
31.7	35.7
35.2	40
38	44.1
41.8	48.6
42.6	49.5
44.1	49.8
44.9	49.5
45.5	48.1
46.6	45.8
48.6	42.6
51.8	36.6
52.9	34.3
54.7	29.7
56.4	24.6
58.4	19.4
60.1	14.8
61.8	10.5
63.8	6.8
65.8	4.5
68.1	3.4
70.7	2.8
73.3	3.1
75.6	3.7
77.6	5.1
80.7	7.1
81.9	7.7
84.2	8
86.2	8
88.2	7.7
89.6	7.4
90.7	6.5
91.6	6
92.5	5.4
93.3	5.1
94.2	4.5
95	4.5
95.6	4
96.5	3.1
97.3	2.2
97.6	1.7
97.9	1.1
97.9	0.8
97.9	0.8
97.9	0.8
97.9	1.1
97.9	1.4
97.9	1.7
97.6	2.2
97	2.8
96.5	3.1
95.6	3.7
95.6	3.7
95.3	3.7
94.7	3.7
93.9	3.7
93.3	3.7
92.5	3.4
91.6	2.8
90.2	1.7
89.3	1.7
87.6	1.7
85.9	1.7
83.6	1.7
81	1.7
75	1.7
72.7	1.7
68.4	1.7
64.4	1.7
60.7	2
57.2	3.1
54.7	4.5
52.4	6
50.4	7.4
48.4	8.5
46.3	10
43.5	12
43.5	12
39.5	13.1
38.6	13.1
37.2	13.1
35.5	13.1
33.7	13.1
33.2	13.1
30.6	13.7
28.9	14
28.3	14
26.9	14.6
25.4	15.4
25.2	16.3
24.9	16.6
24.6	17.4
24	18
22.9	18.6
22.3	18.6
21.7	18.6
21.4	18.6
21.4	18.9
21.4	20.3
21.4	21.4
22.3	23.7
24	26.9
27.2	30.3
31.5	33.7
36.3	36.3
40	38.9
42.1	41.2
45.2	41.8
46.1	41.2
48.1	39.5
49.8	36.6
51.8	32.6
54.7	24.9
55.2	22
56.4	17.1
56.9	13.1
57.2	10
58.1	8.3
59.2	7.1
61	6.5
63.2	6.3
65.2	6.3
67.5	6.3
69.5	6.8
71.8	7.1
76.7	7.1
79.9	7.1
81	7.1
83.9	6.5
86.7	6
88.7	5.7
90.2	5.4
92.2	4.5
93.9	3.7
95.6	3.1
98.2	2.5
98.8	2.5
100.5	2
101.3	1.4
102.2	0.8
102.5	0.2
103.1	0.2
103.6	0.5
104.2	0.5
104.2	0.5
104.2	0.5
104.2	0.5
104.2	0.5
104.2	0.5
104.2	0.5
103.9	0.5
103.6	0.5
102.5	0.5
100.8	0.5
99.3	0.5
98.8	0.5
96.5	0.5
94.5	0.5
92.2	0.5
89.3	0.5
87	0.5
83.9	0.5
80.1	0.5
76.1	0.2
71.5	2.2
67.3	5.4
64.1	8.5
61.5	12
58.7	15.7
55.8	19.7
52.4	23.4
48.6	26.6
45.2	28.6
41.5	29.7
37.8	30.3
33.7	30.3
30	29.7
26.3	28.9
22.9	28
20.9	27.7
19.4	28
18.6	28.6
18.3	28.6
17.7	28.6
16.6	28.9
15.4	28.9
14.6	28.9
13.7	28.9
13.1	28.9
12.8	28.9
12.6	28.9
12.3	28.9
12.3	28.9
12.3	28.9
12.3	28.9
12.3	28.9
12.3	28.9
12.3	28.9
12.3	28.9
12.3	28.9
12.3	30
12.3	30.9
12.3	32.3
12.3	33.2
12.3	33.7
12.3	34.9
12.8	36.9
14.3	39.2
16.3	41.8
18.6	44.3
20.9	46.9
22.9	48.9
25.2	50.4
26.9	50.6
28.6	50.6
30.3	50.6
32.3	50.6
35.2	50.6
38.9	49.2
42.6	46.6
47.2	40.9
48.4	38.9
50.4	34
51.8	28.9
53.2	24
54.9	19.4
57.2	15.4
60.1	12.3
63.2	10
66.7	9.1
70.4	9.1
86.7	14.6
89.3	14.8
91.6	14.8
94.2	14.6
96.5	14
73.6	9.4
76.4	10
78.7	11.1
81.3	12.3
85.3	14.3
104.5	8.8
105.3	8.8
105.6	8.8
105.6	8.5
106.2	7.4
106.2	7.4
106.2	7.4
106.2	7.4
106.2	7.4
106.2	7.4
106.2	7.4
106.2	7.4
106.2	7.4
106.2	7.4
105.9	7.4
105.6	7.4
104.8	7.4
103.9	7.4
102.5	7.4
100.5	7.4
99.9	7.4
98.8	7.4
97.3	7.4
95.6	7.4
94.2	7.4
92.5	7.4
90.7	7.4
88.7	7.4
87.3	7.4
83.3	7.4
79.9	7.4
75.6	7.4
71	7.4
66.4	7.4
61.8	7.4
58.1	8
54.7	8.8
51.5	10.5
48.6	12.3
46.3	14.3
43.8	16.6
41.5	18.9
39.2	20.9
36.6	22.6
34.3	24
31.5	24.9
28.9	25.2
25.7	25.2
22.9	25.2
19.1	25.2
14.8	25.4
10.8	25.4
8.3	25.4
7.4	25.4
7.1	25.7
7.1	26.3
7.1	26.6
7.1	26.9
7.1	26.9
7.1	26.9
7.1	26.9
7.1	26.9
7.1	26.9
7.1	26.6
7.1	26.6
7.1	26.6
7.1	26.6
7.1	26.6
7.1	26.6
7.1	26.9
7.1	26.9
7.1	27.7
7.7	28.6
9.1	29.4
11.1	31.2
15.4	35.5
16.8	36.6
20	39.8
23.4	42.6
26.3	44.6
28.9	46.1
30.3	46.3
31.5	46.3
32.3	46.3
33.7	45.8
36	44.3
38.9	42.3
42.1	39.5
44.9	36.3
47.8	30.6
48.6	28.3
49.5	23.1
51.5	20.3
52.9	16.6
55.8	12.6
55.8	12.6
59.2	10.3
62.1	10
65.2	9.7
69	9.7
70.4	9.7
75.3	9.7
77.8	9.7
81	9.4
84.2	7.4
85	7.1
86.4	6
87.3	4.5
88.4	2.8
89.6	1.4
90.2	0.5
91.3	0
92.5	0.2
93.9	0.2
95.6	0.2
97.3	0
98.2	0.5
98.8	1.7
99	2.5
99	3.4
99	4
99.3	4
99.6	4
99.6	4
99.6	4
99.6	4
99.6	3.7
99.6	3.1
99.3	2.2
98.8	0.8
98.2	0.5
97.3	0
96.2	0.5
94.7	0.8
93.3	1.4
91.9	1.4
90.5	1.4
88.4	1.4
86.2	1.4
83.3	1.4
82.4	1.4
80.4	1.4
77.8	1.4
74.7	1.4
70.4	1.4
65.8	1.4
60.7	1.7
56.1	2.8
52.1	4
48.9	5.4
46.1	7.4
43.2	9.4
40	11.4
37.5	13.1
34.9	14.8
32.6	16
30.3	17.1
28.3	17.7
26.6	18.3
25.2	18.3
23.7	18.3
22.9	18.3
22	18.3
21.1	18
20.3	17.7
19.4	16.8
18	16
16.8	15.1
15.7	14.3
14.6	13.1
14.6	12.8
14.6	12.3
14.6	12.3
14.8	12.3
15.4	12.3
16.3	12.6
17.1	12.8
18	13.4
18.9	14.3
20	15.1
21.1	16
22.6	17.1
24.3	18.3
26.3	20
28.6	22
30.6	24.3
32.9	26.6
35.2	28.9
37.2	30.9
40	32.3
40.9	32.3
42.9	32.3
45.2	31.2
47.8	29.4
50.6	26.9
52.9	23.7
54.7	20.6
56.1	16.8
57.2	14
58.4	10.8
60.1	8.8
61	7.7
65	4.8
67.8	4
70.7	3.4
73.8	2.8
77	2.8
80.4	3.1
83	3.4
85.3	3.7
87	3.7
89	3.1
90.5	2
91.6	0.5
92.2	0.8
93.3	2.5
94.5	4
95.6	4.8
97	4.8
97.9	4.8
99.6	4.8
100.5	4.8
101.3	5.4
101.9	6
102.2	6.3
102.2	6.5
102.2	6.8
102.2	6.8
102.2	6.8
102.2	6.8
102.2	6.8
102.2	6.3
101.9	5.4
101.3	4.2
101	3.4
100.5	2.8
99.9	2
98.8	1.4
97.9	0.8
97	0.5
95.9	0.2
94.7	0.2
93.3	0.2
91.9	0.2
90.5	0.2
88.7	0.2
87	0.2
85.3	0.2
83.3	0.2
81.3	0.8
78.7	0.8
75.8	0.8
73	0.8
69.3	0.8
65.5	0.8
61.2	0.5
57.5	0.2
53.8	0.5
50.4	1.4
47.5	2.2
42.9	3.7
41.5	4.2
38.6	5.4
36	6.3
33.2	6.8
23.7	7.1
22.6	7.1
21.1	7.1
19.4	7.1
17.4	7.1
16	7.1
14.3	7.4
13.1	8.3
12.6	9.1
12.3	10.5
12.3	11.1
12.3	11.1
12.3	11.1
12.3	11.1
12.3	11.1
12.3	11.1
12.3	10.8
12.3	10
12.3	9.1
12.3	8.3
12.3	7.4
12.3	6.5
12.3	5.7
12.3	4.8
12.3	3.7
12.3	2.8
12.3	2.2
12.3	2
12.3	2
12.3	2
12	2
11.4	2
11.1	2
11.1	2
11.1	2
11.1	1.7
11.1	1.1
11.1	0.8
11.1	0.5
11.1	0.2
11.1	0
11.1	0
11.1	0
11.1	0
11.1	0
11.1	0.2
11.1	0.5
11.1	0.8
11.1	0.8
11.1	0.8
11.1	1.1
11.1	1.7
11.1	2
11.1	2
11.1	2
11.1	2
11.1	2
11.1	2
11.1	2
11.1	2
11.1	2.2
11.1	2.2
11.1	2.8
11.1	2.8
11.1	2.8
11.1	2.8
11.1	2.8
11.1	2.8
11.1	2.8
11.1	2.8
11.1	3.1
11.1	3.4
11.1	3.7
11.1	3.7
11.1	3.7
11.1	3.7
11.1	3.7
11.1	3.7
11.1	3.7
11.1	3.7
11.1	3.7
11.1	3.7
11.1	3.7
11.1	3.7
11.1	3.7
11.1	3.7
11.1	3.7
11.1	3.7
11.1	3.7
11.1	3.7
11.1	3.7
11.1	3.7
11.1	3.7
11.1	3.7
11.1	3.7
11.1	3.7
11.1	3.7
11.1	3.7
11.1	3.7
11.1	3.7
11.1	3.7
11.1	3.7
11.1	3.7
11.1	3.7
11.1	3.7
11.1	3.7
11.1	3.7
11.1	3.7
11.1	3.7
11.1	3.7
11.1	3.7
11.1	3.7
11.1	3.7
10.8	3.7
10.5	3.7
10.5	3.7
10.5	3.7
10.5	3.7
10.5	3.7
10.5	3.7
10.5	3.7
10.5	3.7
10.5	3.7
10.5	3.7
10.5	3.7
10.5	3.7
10.5	3.7
10.5	3.4
10.5	3.4
10.5	3.4
10.5	3.4
10.5	3.4
10.5	3.4
10.5	3.4
10.5	3.4
10.5	3.4
10.3	3.4
10	3.4
9.4	3.4
9.1	3.4
8.8	3.4
8.3	3.1
8	2.8
7.7	2.2
7.7	2
7.7	1.7
7.4	0.8
7.4	0.5
7.1	0.2
6.8	0
6.5	0.5
6.3	0.8
6	1.1
5.7	1.4
5.4	1.7
5.1	2
5.1	2.2
4.8	2.5
4.8	2.8
4.8	3.1
4.8	3.1
5.1	3.1
5.1	3.1
5.4	3.1
5.4	3.1
5.4	3.1
5.4	3.1
5.4	3.1
5.1	3.4
5.1	3.4
5.1	4
5.1	4.2
4.8	4.5
4.8	4.8
4.8	5.1
4.8	5.1
4.5	5.1
4.5	5.1
4.2	5.1
4	5.1
4	5.1
3.7	5.1
3.1	5.1
2.8	5.1
2.2	5.1
2.2	5.1
2.2	5.1
2.2	5.1
2.2	5.1
2.2	5.1
2.2	5.1
2.2	5.1
2.2	5.1
2.2	5.1
2.2	5.1
2.2	5.1
2.2	5.1
2.2	4.8
2.2	4.8
2.2	4.8
2.2	4.5
2.2	4.5
2.2	4.5
2.2	4.5
2.2	4.5
2.2	4.5
2.2	4.5
2.2	4.5
2.2	4.5
[truncated: 196 more rows]
