# Supplementary material for: Bot fit: A novel approach to assessing lower limb muscular strength
Source: PLoS One. 2026 Mar 26;21(3):e0339187. doi: 10.1371/journal.pone.0339187 (PMC13021169; doi:10.1371/journal.pone.0339187)
Supplement: S3 File — Raw joint angle data (left and right legs) collected from 25 participants across all exercise protocols. This compressed folder contains individual participant files (sub1–sub25) with time-series signals representing lower-limb motion recorded by the Bot Fit system during resistance exercise trials. (ZIP) [file pone.0339187.s003.zip › sub10/lunge_max_2.csv]

AngL	AngR
3.4	0
3.4	0
3.4	0
3.4	0
3.4	0
3.4	0
3.4	0
3.4	0
3.4	0
3.4	0
3.4	0
3.4	0
3.4	0
3.4	0
3.4	0
3.4	0
3.4	0
3.4	0
3.4	0
3.4	0
3.4	0
3.4	0
3.4	0
3.4	0
3.4	0
3.4	0
3.4	0
3.4	0
3.4	0
3.4	0
3.4	0
3.4	0
3.4	0
3.4	0
3.4	0
3.4	0
3.4	0
3.4	0
3.4	0
3.4	0
3.4	0
3.4	0
3.4	0
3.4	0
3.4	0
3.4	0
3.4	0
3.4	0
3.4	0
3.4	0
3.4	0
3.4	0
3.4	0
3.4	0
3.4	0
3.4	0
3.4	0
3.4	0
3.4	0
3.4	0
3.4	0
3.4	0
3.4	0
3.4	0
3.4	0
3.4	0
3.4	0
3.4	0
3.4	0
3.4	0
3.4	0
3.4	0
3.4	0
3.4	0
3.4	0
3.4	0
3.4	0
3.4	0
3.4	0
3.4	0
3.4	0
3.4	0
3.4	0
3.4	0
3.4	0
3.4	0
3.4	0
3.4	0
3.4	0
3.4	0
3.4	0
3.4	0
3.4	0
3.4	0
3.4	0
3.4	0
3.4	0
3.4	0
3.4	0
3.4	0.2
3.4	0.2
3.4	0.2
3.4	0.2
3.4	0.2
3.4	0.2
3.4	0.2
0	0.2
0	0.2
0	0.2
0	0.2
0	0.2
0	0.2
0	0.2
0	0.2
0	0.2
0	0.2
0	0.2
0	0.2
0	0.2
0	0.2
0	0.2
0	0.2
0	0.2
0	0.2
0	0.2
0	0.2
0	0.2
0	0.2
0	0.2
0	0.2
0	0.2
0	0.2
0	0.2
0	0.2
0	0.2
0	0.2
0	0.2
0	0.2
0	0
0	0
0	0
0	0
0	0
0	0
0	0
0	0
0	0
0	0
0	0
0	0
0	0
0	0
0	0
0	0
0	0
0	0
0	0
0	0
0	0
0	0
0	0
0	0
0	0
0	0
0	0
0	0
0	0.2
0	0.2
0	0.2
0	0.2
0	0.2
0	0.2
0	0.2
0	0.2
0	0.2
0	0.2
0	0.2
0	0.2
0	0.2
0	0.2
0	0.2
0	0.2
0	0.2
0	0.2
0	0.2
0	0.5
0	0.5
0	0.8
0	1.1
0	0.8
0	0.8
0	0.8
0	1.1
0	1.1
0	1.1
0	1.1
0	1.1
0	1.1
0	1.1
0	1.1
0	1.1
0	1.1
0	1.1
0	1.1
0	1.1
0	1.1
0	1.1
0	1.1
0	1.1
0	1.1
0	1.1
0	1.1
0	1.1
0	1.1
0	1.1
0	1.1
0	1.1
0	1.1
0	1.1
0	1.1
0	1.1
0	1.1
0	1.1
0	1.1
0	1.1
0	1.1
0	1.1
0	1.1
0	1.1
0	1.1
0	1.1
0	1.1
0	1.1
0	1.1
0	1.1
0	1.1
0	1.1
0	1.1
0	1.1
0	1.1
0	1.1
0	1.1
0	1.1
0	1.1
0	1.1
0	1.1
0	1.1
0	1.1
0	1.1
0	1.1
0	1.1
0	1.1
0	1.1
0	1.1
0	1.1
0	1.1
0	1.1
0	1.1
0	1.1
0	1.1
0	1.1
0	1.1
0	1.1
0	1.1
0	1.1
0	1.1
0	1.1
0	1.1
0	1.1
0	1.1
0	1.1
0	1.1
0	1.1
0	1.1
0	1.1
0	1.1
0	1.1
0	1.1
0	1.1
0	1.1
0	1.1
0	1.1
0	1.1
0	1.1
0	1.1
0	1.1
0	1.1
0	1.1
0	1.1
0	1.1
0	1.1
0	1.1
0	1.1
0	1.1
0	1.1
0	1.1
0	1.1
0	1.1
0	1.1
0	1.1
0	1.1
0	1.1
0	1.1
0	1.1
0	1.1
0	1.1
0	1.1
0	1.1
0	1.1
0	1.1
0	1.1
0	1.1
0	1.1
0	1.1
0	1.1
0	1.1
0	1.1
0	1.1
0	1.1
0	1.1
0	1.1
0	1.1
0	1.1
0	1.1
0	1.1
0	1.1
0	1.1
0	1.1
0	1.1
0	1.1
0	1.1
0	1.1
0	1.1
0	1.1
0	1.1
0	1.1
0	1.1
0	1.1
0	1.1
0	1.1
0	1.1
0	1.1
0	1.1
0	1.1
0	1.1
0	0.8
0	0.8
0	0.8
0	0.8
0	0.8
0	0.8
0	0.8
0	0.8
0	0.8
0	0.8
0	0.8
0	0.8
0	0.8
0	0.8
0	0.8
0	0.8
0	0.8
0	0.8
0	0.8
0	0.8
0	0.8
0	0.8
0	0.8
0	0.8
0	0.8
0	0.8
0	0.8
0	0.8
0	0.8
0	0.8
0	0.8
0	0.8
0	0.8
0	0.8
0	0.8
0	0.8
0	0.8
0	0.8
0	0.8
0	0.8
0	0.8
0	0.8
0	0.8
0	0.8
0	0.8
0	0.8
0	0.8
0	0.8
0	0.8
0	0.8
0	0.8
0	0.8
0	0.8
0	0.8
0	0.8
0	0.8
0	0.8
0	0.8
0	0.8
0	0.8
0	0.8
0	0.8
0	0.8
0	0.8
0	0.8
0	0.8
0	0.8
0	0.8
0	0.8
0	0.8
0	0.8
0	0.8
0	0.8
0	0.8
0	0.8
0	0.8
0	0.8
0	0.8
0	0.8
0	0.8
0	0.8
0	0.8
0	0.8
0	0.8
0	0.8
0	0.8
0	0.8
0	0.8
0	0.8
0	0.8
0	0.8
0	0.8
0	0.8
0	0.8
0	0.8
0	0.8
0	0.8
0	0.8
0	0.8
0	0.8
0	0.8
0	0.8
0	0.8
0	0.8
0	0.8
0	0.8
0	0.8
0	0.8
0	0.8
0	0.8
0	0.8
0	0.8
0	0.8
0	0.8
0	0.8
0	0.8
0	0.8
0	0.8
0	0.8
0	0.8
0	0.8
0	0.8
0	0.8
0	0.8
0	0.8
0	0.8
0	0.8
0	0.8
0	0.8
0	0.8
0	0.8
0	0.8
0	0.8
0	0.8
0	0.8
0	0.8
0	0.8
0	0.8
0	0.8
0	0.8
0	0.8
0	0.8
0	0.8
0	0.8
0	0.8
0	0.8
0	0.8
0	0.8
0	0.8
0	0.8
0	0.8
0	0.8
0	0.8
0	0.8
0	0.8
0	0.8
0	0.8
0	0.8
0	0.8
0	0.8
0	0.8
0	0.8
0	0.8
0	0.8
0	0.8
0	0.8
0	0.8
0	0.8
0	0.8
0	0.8
0	0.8
0	0.8
0	0.8
0	0.8
0	0.8
0	0.8
0	0.8
0	0.8
0	0.8
0	0.8
0	0.8
0	0.8
0	0.8
0	0.8
0	0.8
0	0.8
0	0.8
0	0.8
0	0.8
0	0.8
0	0.8
0	0.8
0	0.8
0	0.8
0	0.8
0	0.8
0	0.8
0	0.8
0	0.8
0	0.8
0	0.8
0	0.8
0	0.8
0	0.8
0	0.8
0	0.8
0	0.8
0	0.8
0	0.8
0	0.8
0	0.8
0	0.8
0	0.8
0	0.8
0	0.8
0	0.8
0	0.8
0	0.8
0	0.8
0	0.8
0	0.8
0	0.8
0	0.8
0	0.8
0	0.8
0	0.8
0	0.8
0	0.8
0	0.8
0	0.8
0	0.8
0	0.8
0	0.8
0	0.8
0	0.8
0	0.8
0	0.8
0	0.8
0	0.8
0	0.8
0	0.8
0	0.8
0	0.8
0	0.8
0	0.8
0	0.8
0	0.8
0	0.8
0	0.8
0	0.8
0	0.8
0	0.8
0	0.8
0	0.8
0	0.8
0	0.8
0	0.8
0	0.8
0	0.8
0	0.8
0	0.8
0	0.8
0	0.8
0	0.8
0	0.8
0	0.8
0	0.8
0	0.8
0	0.8
0	0.8
0	0.8
0	0.8
0	0.8
0	0.8
0	0.8
0	0.8
0	0.8
0	0.8
0	0.8
0	0.8
0	0.8
0	0.8
0	0.8
0	0.8
0	0.8
0	0.8
0	0.8
0	0.8
0	0.8
0	0.8
0	0.8
0	0.8
0	0.8
0	0.8
0	0.8
0	0.8
0	0.8
0	0.8
0	0.8
0	0.8
0	0.8
0	0.8
0	0.8
0	0.8
0	0.8
0	0.8
0	0.8
0	0.8
0	0.8
0	0.8
0	0.8
0	0.8
0	0.8
0	0.8
0	0.8
0	0.8
0	0.8
0	0.8
0	0.8
0	0.8
0	0.8
0	0.8
0	0.8
0	0.8
0	0.8
0	0.8
0	0.8
0	0.8
0	0.8
0	0.8
0	0.8
0	0.8
0	0.8
0	0.8
0	0.8
0	0.8
0	0.8
0	0.8
0	0.8
0	0.8
0	0.8
0	0.8
0	0.8
0	0.8
0	0.8
0	0.8
0	0.8
0	0.8
0	0.8
0	0.8
0	0.8
0	0.8
0	0.8
0	0.8
0	0.8
0	0.8
0	0.8
0	0.8
0	0.8
0	0.8
0	0.8
0	0.8
0	0.8
0	0.8
0	0.8
0	0.8
0	0.8
0	0.8
0	0.8
0	0.8
0	0.8
0	0.8
0	0.8
0	0.8
0	0.8
0	0.8
0	0.8
0	0.8
0	0.8
0	0.8
0	0.8
0	0.8
0	0.8
0	0.8
0	0.8
0	0.8
0	0.8
0	0.8
0	0.8
0	0.8
0	0.8
0	0.8
0	0.8
0	0.8
0	0.8
0	0.8
0	0.8
0	0.8
0	0.8
0	0.8
0	0.8
0	0.8
0	0.8
0	0.8
0	0.8
0	0.8
0	0.8
0	0.8
0	0.8
0	0.8
0	0.8
0	0.8
0	0.8
0	0.8
0	0.8
0	0.8
0	0.8
0	0.8
0	0.8
0.2	0.8
0.2	0.8
0.2	0.8
0.2	0.8
0.2	0.8
0.2	0.8
0.2	0.8
0.2	0.8
0.2	0.8
0.2	0.8
0.2	0.8
0.5	1.1
0.5	1.1
0.5	1.1
0.5	1.1
0.5	1.1
0.5	1.1
0.5	1.1
0.8	1.1
0.8	1.1
0.8	1.1
0.8	1.1
0.8	1.1
0.8	1.1
0.8	1.1
0.8	1.1
0.8	1.1
0.8	1.1
0.8	1.1
0.8	1.1
0.8	1.1
0.8	1.1
0.8	1.1
0.8	1.1
0.8	1.1
0.8	1.1
0.8	1.1
0.8	1.1
0.8	1.1
0.8	1.1
0.8	1.1
0.8	1.1
0.8	1.1
0.8	1.1
0.8	1.1
0.8	1.1
0.8	1.1
0.8	1.1
0.8	1.1
0.8	1.1
0.8	1.1
0.8	1.1
0.8	1.1
0.8	1.1
0.8	1.1
0.8	1.1
0.8	1.1
0.8	1.1
0.8	1.1
0.8	1.1
0.8	1.1
0.8	1.1
0.8	1.1
0.8	1.1
0.8	1.1
0.8	1.1
0.8	1.1
0.8	1.1
0.8	1.1
0.8	1.1
0.8	1.1
0.8	1.1
0.8	1.1
0.8	1.1
0.8	1.1
0.8	1.1
0.8	1.1
0.8	1.1
0.8	1.1
0.8	1.1
0.8	1.1
0.8	1.1
0.8	1.1
0.8	1.1
0.8	1.1
0.8	1.1
0.8	1.1
0.8	1.1
0.8	1.1
0.8	1.1
0.8	1.1
0.8	1.1
0.8	1.1
0.8	1.1
0.8	1.1
0.8	1.1
0.8	1.1
0.8	1.1
0.8	1.1
0.8	1.1
0.8	1.1
0.8	1.1
0.8	1.1
0.8	1.1
0.8	1.1
0.8	1.1
0.8	1.1
0.8	1.1
0.8	1.1
0.8	1.1
0.8	1.1
0.8	1.1
0.8	1.1
0.8	1.1
0.8	1.1
0.8	1.1
0.8	1.1
0.8	1.1
0.8	1.1
0.8	1.1
0.8	1.1
0.8	1.1
0.8	1.1
0.8	1.1
0.8	1.1
0.8	1.1
0.8	1.1
0.8	1.1
0.8	1.1
0.8	1.1
0.8	1.1
0.8	1.1
0.8	1.1
0.8	1.1
0.8	1.1
0.8	1.1
0.8	1.1
0.8	1.1
0.8	1.1
0.8	1.1
0.8	1.1
0.8	1.1
0.8	1.1
0.8	1.1
0.8	1.1
0.8	1.1
0.8	1.1
0.8	1.1
0.8	1.1
0.8	1.1
0.8	1.1
0.8	1.1
0.8	1.1
0.8	1.1
0.8	1.1
0.8	1.1
0.8	1.1
0.8	1.1
0.8	1.1
0.8	1.1
0.8	1.1
0.8	1.1
0.8	1.1
0.8	1.1
0.8	1.1
0.8	1.1
0.8	1.1
0.8	1.1
0.8	1.1
0.8	1.1
0.8	1.1
0.8	1.1
0.8	1.1
0.8	1.1
0.8	1.1
0.8	1.1
0.8	1.1
0.8	1.1
0.8	1.1
0.8	1.1
0.8	1.1
0.8	1.1
0.8	1.1
0.8	1.1
0.8	1.1
0.8	1.1
0.8	1.1
0.8	1.1
0.8	1.1
0.8	1.1
0.8	1.1
0.8	1.1
0.8	1.1
0.8	1.1
0.8	1.1
0.8	1.1
0.8	1.1
0.8	1.1
0.8	1.1
0.8	1.1
0.8	1.1
0.8	1.1
0.8	1.1
0.8	1.1
0.8	1.1
0.8	1.1
0.8	1.1
0.8	1.1
0.8	1.1
0.8	1.1
0.8	1.1
0.8	1.1
0.8	1.1
0.8	1.1
0.8	1.1
0.8	1.1
0.8	1.1
0.8	1.1
0.8	1.1
0.8	1.1
0.8	1.1
0.8	1.1
0.8	1.1
0.8	1.1
0.8	1.1
0.8	1.1
0.8	1.1
0.8	1.1
0.8	1.1
0.8	1.1
0.8	1.1
0.8	1.1
0.8	1.1
0.8	1.1
0.8	1.1
0.8	1.1
0.8	1.1
0.8	1.1
0.8	1.1
0.8	1.1
0.8	1.1
0.8	1.1
0.8	1.1
0.8	1.1
0.8	1.1
0.8	1.1
0.8	1.1
0.8	1.1
0.8	1.1
0.8	1.1
0.8	1.1
0.8	1.1
0.8	1.1
0.8	1.1
0.8	1.1
0.8	1.1
0.8	1.1
0.8	1.1
0.8	1.1
0.8	1.1
0.8	1.1
0.8	1.1
0.8	1.1
0.8	1.1
0.8	1.1
0.8	1.1
0.8	1.1
0.8	1.1
0.8	1.1
0.8	1.1
0.8	1.1
0.8	1.1
0.8	1.1
0.8	1.1
0.8	1.1
0.8	1.1
0.8	1.1
0.8	1.1
0.8	1.1
0.8	1.1
0.8	1.1
0.8	1.1
0.8	1.1
0.8	1.1
0.8	1.1
0.8	1.1
0.8	1.1
0.8	1.1
0.8	1.1
0.8	1.1
0.8	1.1
0.8	1.1
0.8	1.1
0.8	1.1
0.8	1.1
0.8	1.1
0.8	1.1
0.8	1.1
0.8	1.1
0.8	1.1
0.8	1.1
0.8	1.1
0.8	1.1
0.8	1.1
0.8	1.1
0.8	1.1
0.8	1.1
0.8	1.1
0.8	1.1
0.8	1.1
0.8	1.1
0.8	1.1
0.8	1.1
0.8	1.1
0.8	1.1
0.8	1.1
0.8	1.1
0.8	1.1
0.8	1.1
0.8	1.1
0.8	1.1
0.8	1.1
0.8	1.1
0.8	1.1
0.8	1.1
0.8	1.1
0.8	1.1
0.8	1.1
0.8	1.1
0.8	1.1
0.8	1.1
0.8	1.1
0.8	1.1
0.8	1.1
0.8	1.1
0.8	1.1
0.8	1.1
0.8	1.1
0.8	1.1
0.8	1.1
0.8	1.1
0.8	1.1
0.8	1.1
0.8	1.1
0.8	1.1
0.8	1.1
0.8	1.1
0.8	1.1
0.8	1.1
0.8	1.1
0.8	1.1
0.8	1.1
0.8	1.1
0.8	1.1
0.8	1.1
0.8	1.1
0.8	1.1
0.8	1.1
0.8	1.1
0.8	1.1
0.8	1.1
0.8	1.1
0.8	1.1
0.8	1.1
0.8	1.1
0.8	1.1
0.8	1.1
0.8	1.1
0.8	1.1
0.8	1.1
0.8	1.1
0.8	1.1
0.8	1.1
0.8	1.1
0.8	1.1
0.8	1.1
0.8	1.1
0.8	1.1
0.8	1.1
0.8	1.1
0.8	1.1
0.8	1.1
0.8	1.1
0.8	1.1
0.8	1.1
0.8	1.1
0.8	1.1
0.8	1.1
0.8	1.1
0.8	1.1
0.8	1.1
0.8	1.1
0.8	1.1
0.8	1.1
0.8	1.1
0.8	1.1
0.8	1.1
0.8	1.1
0.8	1.1
0.8	1.1
0.8	1.1
0.8	1.1
0.8	1.1
0.8	1.1
0.8	1.1
0.8	1.1
0.8	1.1
0.8	1.1
0.8	1.1
0.8	1.1
0.8	1.1
0.8	1.1
0.8	1.1
0.8	1.1
0.8	1.1
0.8	1.1
0.8	1.1
0.8	1.1
0.8	1.1
0.8	1.1
0.8	1.1
0.8	1.1
0.8	1.1
0.8	1.1
0.8	1.1
0.8	1.1
0.8	1.1
0.8	1.1
0.8	1.1
0.8	1.1
0.8	1.1
0.8	1.1
0.8	1.1
0.8	1.1
0.8	1.1
0.8	1.1
0.8	1.1
0.8	1.1
0.8	1.1
0.8	1.1
0.8	1.1
0.8	1.1
0.8	1.1
0.8	1.1
0.8	1.1
0.8	1.1
0.8	1.1
0.8	1.1
0.8	1.1
0.8	1.1
0.8	1.1
0.8	1.1
0.8	1.1
0.8	1.1
0.8	1.1
0.8	1.1
0.8	1.1
0.8	1.1
0.8	1.1
0.8	1.1
0.8	1.1
0.8	1.1
0.8	1.1
0.8	1.1
0.8	1.1
0.8	1.1
0.8	1.1
0.8	1.1
0.8	1.1
0.8	1.1
0.8	1.1
0.8	1.1
0.8	1.1
0.8	1.1
0.8	1.1
0.8	1.1
0.8	1.1
0.8	1.1
0.8	1.1
0.8	1.1
0.8	1.1
0.8	1.1
0.8	1.1
0.8	1.1
0.8	1.1
0.8	1.1
0.8	1.1
0.8	1.1
0.8	1.1
0.8	1.1
0.8	1.1
0.8	1.1
0.8	1.1
0.8	1.1
0.8	1.1
0.8	1.1
0.8	1.1
0.8	1.1
0.8	1.1
0.8	1.1
0.8	1.1
0.8	1.1
0.8	1.1
0.8	1.1
0.8	1.1
0.8	1.1
0.8	1.1
0.8	1.1
0.8	1.1
0.8	1.1
0.8	1.1
0.8	1.1
0.8	1.1
0.8	1.1
0.8	1.1
0.8	1.1
0.8	1.1
0.8	1.1
0.8	1.1
0.8	1.1
0.8	1.1
0.8	1.1
0.8	1.1
0.8	1.1
0.8	1.1
0.8	1.1
0.8	1.1
0.8	1.1
0.8	1.1
0.8	1.1
0.8	1.1
0.8	1.1
0.8	1.1
0.8	1.1
0.8	1.1
0.8	1.1
0.8	1.1
0.8	1.1
0.8	1.1
0.8	1.1
0.8	1.1
0.8	1.1
0.8	1.1
0.8	1.1
0.8	1.1
0.8	1.1
0.8	1.1
0.8	1.1
0.8	1.1
0.8	1.1
0.8	1.1
0.8	1.1
0.8	1.1
0.8	1.1
0.8	1.1
0.8	1.1
0.8	1.1
0.8	1.1
0.8	1.1
0.8	1.1
0.8	1.1
0.8	1.1
0.8	1.1
0.8	1.1
0.8	1.1
0.8	1.1
0.8	1.1
0.8	1.1
0.8	1.1
0.8	1.1
0.8	1.1
0.8	1.1
0.8	1.1
0.8	1.1
0.8	1.1
0.8	1.1
0.8	1.1
0.8	1.1
0.8	1.1
0.8	1.1
0.8	1.1
0.8	1.1
0.8	1.1
0.8	1.1
0.8	1.1
0.8	1.1
0.8	1.1
0.8	1.1
0.8	1.3
0.8	1.9
0.8	2.2
0.8	2.2
1.1	2.5
1.4	3.1
1.7	3.1
2	3.6
2	3.9
2.2	3.9
2.5	3.9
2.5	4.2
2.5	4.5
2.8	5.1
3.1	5.4
3.4	5.9
3.4	6.5
3.4	6.8
3.7	6.8
3.7	7.1
3.7	7.6
4	7.9
4.2	8.2
4.2	8.5
4.2	8.5
4.2	8.5
4.2	8.5
4.2	8.5
4.2	8.5
4.2	8.5
4.8	8.8
5.4	9.7
6.5	10.8
8	12.5
10.3	13.9
12.6	15.7
15.1	18
18	20.5
20.9	23.1
24	26.3
26.9	29.7
29.4	33.1
32	36.6
34	39.1
35.7	41.2
37.5	42.3
39.5	42.3
41.8	42
44.1	41.2
45.2	40.6
49.2	37.4
51.8	34.3
54.1	30.6
56.1	26.3
57.8	21.4
59.2	16.8
61	12.2
62.7	8.2
65.8	4.2
67.3	3.3
69.5	2.2
72.1	1.3
74.4	1.1
76.7	1.1
78.7	2.2
80.4	4.2
82.7	5.9
85.3	7.1
87.3	7.6
89	8.2
91.6	8.8
92.5	8.8
93.9	8.5
95.6	8.2
97.3	7.6
99	6.8
100.2	6.2
101.3	5.6
101.9	5.6
102.5	5.9
102.8	6.8
103.1	7.9
103.3	8.5
103.3	9.4
103.3	9.4
103.3	9.7
103.1	9.9
102.5	10.5
101.6	11.1
100.5	11.7
99.3	11.9
97	12.2
96.5	12.2
95	12.2
93.3	12.2
93.3	12.2
91.6	12.2
86.7	10.8
86.7	10.2
85	10.2
85	7.1
80.7	5.9
77.3	5.9
73.8	5.9
70.4	5.9
65.5	6.5
62.4	7.9
61.2	8.8
60.4	9.7
57.5	12.2
56.4	13.9
54.7	15.4
52.4	16.8
50.4	17.4
47.8	17.7
44.9	17.7
42.6	17.7
40.9	17.7
40	17.7
39.2	17.7
38	17.7
36.6	17.7
32.9	17.7
32.9	17.7
29.7	17.7
27.2	17.7
25.4	17.1
23.7	16.8
22.6	16.5
21.4	16.2
21.4	16.2
21.1	16.2
21.1	16.2
20.9	16.5
20.6	17.1
20	18.2
19.7	18.8
19.7	21.7
20	24
20.6	27.1
21.7	30.8
23.4	34.9
24.9	38.6
26.6	42
28	43.4
29.7	43.7
31.2	43.4
32.9	42.3
34.3	40.3
36.3	37.4
38.9	34
41.2	30.3
43.8	26.5
46.9	22.5
49.8	18.5
52.6	14.5
55.8	10.5
59.2	6.2
62.4	2.8
65	0.2
67.5	1.7
70.4	3.4
73	4.3
77	4
78.1	3.4
80.7	2.9
83	2
85.3	1.7
87.6	1.7
89.3	1.7
90.7	1.7
92.7	1.7
95.3	1.7
97.9	2
100.2	2.6
101.9	3.4
102.8	4
103.3	5.1
103.9	6
104.5	6.9
105.1	7.1
105.6	7.1
105.9	7.1
106.8	8.6
106.8	8.6
106.8	8.6
106.8	8.6
106.8	8.6
106.8	8.3
106.8	8.3
106.5	8.3
105.9	8.3
104.5	8.3
103.6	7.7
102.8	7.1
102.2	6.3
101.3	5.7
100.2	5.1
98.2	5.1
96.5	5.1
94.5	5.1
92.5	5.1
90.2	5.1
87.9	5.1
84.7	5.1
81.3	4.9
77.3	3.1
73.6	0.6
70.4	1.9
67.8	4.5
65	7.1
62.1	9.9
59.2	12.2
56.7	14.8
53.8	16.5
50.9	18.2
48.4	19.7
45.8	20.5
43.5	20.5
41.2	20.5
39.8	20.5
38.6	20.5
38.3	20.5
38.3	20.5
38.3	20.5
37.8	20.5
37.2	20.5
35.2	20.5
33.5	20
31.7	19.4
30.3	18.5
29.2	18.5
28.9	18.5
28.9	18.5
28.9	18.5
28.9	18.5
28.9	18.5
28.6	19.4
28.3	20.8
28.3	22.5
28.3	25.1
28.3	27.7
28.9	31.7
29.2	32.8
30	34.9
30.6	36.6
31.5	37.1
32.9	36.9
33.5	36.6
34.9	35.1
36.6	32.6
38.6	29.4
41.5	24.3
42.6	22.8
46.1	17.7
47.2	16.2
49.5	13.4
51.5	11.1
54.1	8.8
56.4	6.5
58.9	4.2
61	2.2
63	0.8
65	0.3
67.3	1.1
69.5	1.1
71.8	1.1
73.8	1.1
75.3	0.8
77.3	0.8
79.3	0.8
81.3	0.8
83.3	0.8
85.3	0.8
87	0.8
89.6	0.8
92.2	0.8
94.7	1.1
97	1.4
98.5	1.7
99.6	2.3
100.8	2.6
101.6	2.6
102.8	2.6
103.6	2.6
104.5	2.6
105.3	2.6
106.2	2.6
106.8	2.6
106.8	2.6
106.8	2.6
106.8	2.6
106.8	2.6
106.8	2.6
106.8	2.6
106.8	2.6
106.8	2.6
106.8	2.6
106.8	2.6
106.2	2.3
105.3	1.4
104.2	0.8
102.8	0.3
102.5	0
101.3	0.2
99.6	0.5
98.2	0.5
96.5	0.5
94.7	0.5
93	0.5
91	0.5
89.6	0.5
87.6	0.5
84.7	0.5
81.9	0.5
77.8	0.5
73.6	1.3
69.5	2.8
66.1	5.1
63	7.6
60.4	10.2
58.1	13.1
55.8	15.7
52.9	17.7
50.4	19.4
47.8	20.5
45.2	21.1
42.9	21.1
41.2	21.1
40.3	21.1
39.8	21.1
39.5	21.1
38.9	21.1
37.8	21.1
36.3	21.1
34.6	21.1
32.9	21.1
30.6	20.8
29.7	20.5
28.6	19.7
27.4	19.1
26.3	18.8
25.7	18.8
25.7	18.8
25.7	18.8
25.7	18.8
25.7	18.8
25.7	18.8
25.4	18.8
24.9	18.8
24	18.8
23.1	19.4
22.9	20
22.9	21.4
23.4	24.8
23.7	26.3
25.4	29.7
27.4	33.4
30.3	37.1
32.9	40.3
34.9	43.2
36.3	44.9
37.2	45.2
38.6	43.4
39.2	42
40.3	39.1
41.8	35.1
43.5	31.1
46.3	24.5
47.2	22.5
49.2	18.2
51.5	13.9
54.1	9.9
56.9	5.9
60.1	2.5
63.2	0.2
65.8	1.4
68.4	2.9
71.3	4
73.6	4.3
75.8	4
77.6	3.1
79.6	2
82.1	1.7
85.3	1.7
87.3	1.7
89	1.7
91	1.7
93	1.7
95.3	1.7
97	1.7
98.8	2
100.8	2.9
101.9	3.4
103.1	4.3
103.6	5.1
104.8	5.7
105.6	5.7
106.5	5.7
107.1	5.7
107.1	5.7
107.1	5.7
107.1	5.7
107.1	5.7
107.1	5.7
107.1	5.7
107.1	5.7
107.1	5.7
107.1	5.7
106.5	5.7
105.1	5.7
103.9	5.7
103.1	5.7
102.2	5.7
101.3	5.7
99.9	5.7
97.6	5.7
96.8	5.7
95.3	5.7
93.6	5.7
92.2	5.7
90.2	5.7
88.2	5.7
85.3	5.7
81.9	5.4
77.8	4
73.8	2
69	1.3
67.5	2.5
65	4.8
62.1	7.1
59.2	9.4
56.7	11.4
53.5	13.1
50.6	14.8
47.8	16
44.6	16.5
41.8	16.8
39.5	16.8
37.5	16.8
36.6	16.8
36.6	16.8
36.6	16.8
36.6	16.8
35.5	16.8
34	16.8
32.3	16.5
30.6	16.2
22.6	13.4
22.6	13.9
22.6	15.1
22.9	17.1
23.4	19.4
24.6	22.3
25.4	25.7
26.6	29.7
28	33.1
29.4	36.6
30.9	39.1
32.3	40.6
33.7	40.6
35.5	39.7
37.2	38.3
38.9	36
40.6	33.7
42.3	30.8
44.1	27.4
46.1	23.7
48.1	20.2
50.4	16.5
52.6	13.4
55.2	9.9
58.1	6.8
61.2	3.9
63.8	1.6
66.4	0.2
69	1.1
73	2.3
74.1	2.3
76.4	2.3
78.4	1.7
79.9	0
81.3	1.1
83.9	1.3
86.4	1.3
88.2	1.3
89.9	1.3
91.6	0.8
93.6	0.3
95.3	1.4
96.5	2.3
97.6	3.4
98.8	4
100.2	4.3
101.6	4.3
103.1	4.3
104.2	4.3
105.3	4.3
105.6	4.6
105.9	5.1
105.9	5.4
105.9	5.4
105.9	5.4
105.9	5.4
105.9	5.4
105.9	5.4
105.9	5.4
105.9	5.4
105.9	5.4
105.9	5.4
105.9	5.4
105.9	5.4
105.1	5.1
103.6	4.6
102.8	4.6
102.2	4.6
100.5	4.6
99.6	4.6
98.2	4.6
97	4.6
95.9	4.6
94.2	4.6
92.7	4.6
91	4.6
89.6	4.6
87.9	4.6
85.9	4.6
83.9	4.6
81.3	4.6
76.1	4.6
69.8	4.6
69.8	4.6
65.5	3.7
63	2.3
60.7	0.8
58.7	0.5
56.4	2.2
54.4	3.9
52.1	5.4
50.1	6.8
48.1	8.5
46.3	9.7
45.2	10.2
41.8	11.9
40.9	12.2
39.5	12.5
38.3	12.8
37.2	12.8
35.7	12.8
34.6	12.8
34	12.8
32.3	12.8
31.2	12.8
30	12.8
28.9	12.8
27.4	12.8
26	12.8
24.3	12.8
22.3	12.8
20	12.8
18	12.2
16.3	10.8
15.1	9.4
14.6	8.2
14.6	7.1
14.6	6.2
14.6	5.6
14.6	5.1
14.6	4.5
14.6	4.5
14.6	4.8
14.6	4.8
14.6	5.1
14.6	5.4
14.6	5.4
14.6	5.4
14.6	5.4
14.6	5.4
14.6	5.4
14.6	5.4
14.6	5.4
14.6	5.4
14.6	5.4
14.6	5.4
14.6	5.4
14.6	5.4
14.6	5.4
14.6	5.4
14.6	5.4
14.6	5.4
14.6	5.4
14.6	5.4
14.6	5.4
14.6	5.4
14.6	5.4
14.6	5.4
14.6	5.4
14.6	5.4
14.6	5.4
14.6	5.4
14.6	5.4
14.6	5.4
14.6	5.4
14.6	5.4
14.6	5.4
14.6	5.4
14.6	5.4
14.6	5.4
14.6	5.4
14.6	5.4
14.6	5.4
14.6	5.4
14.6	5.4
14.6	5.4
14.6	5.4
14.6	5.4
14.6	5.4
14.6	5.4
14.6	5.4
14.6	5.4
14.6	5.4
14.6	5.4
14.6	5.4
14.6	5.4
14.6	5.4
14.6	5.4
14.6	5.4
14.3	5.4
14.3	5.4
14.3	5.4
13.4	5.4
12.8	5.1
12	4.5
10.8	3.9
10.3	3.6
8.8	3.6
8.3	3.6
7.7	3.6
7.1	3.6
6	3.9
4.5	3.9
3.4	3.6
2.8	3.6
2.8	3.6
2.8	3.6
2.8	3.6
2.8	3.6
[truncated: 36 more rows]
