# Supplementary material for: Bot fit: A novel approach to assessing lower limb muscular strength
Source: PLoS One. 2026 Mar 26;21(3):e0339187. doi: 10.1371/journal.pone.0339187 (PMC13021169; doi:10.1371/journal.pone.0339187)
Supplement: S3 File — Raw joint angle data (left and right legs) collected from 25 participants across all exercise protocols. This compressed folder contains individual participant files (sub1–sub25) with time-series signals representing lower-limb motion recorded by the Bot Fit system during resistance exercise trials. (ZIP) [file pone.0339187.s003.zip › sub10/squat.csv]

AngL	AngR
3	1
3	1
3	1
3	1
3	1
3	1
3	1
3	1
3	1
3	1
3	1
3	1
3	1
3	1
3	1
3	1
3	0.7
3.3	0.4
3.3	0.2
3.3	0.2
3.3	0.2
3.3	0.2
3.3	0.2
3.3	0.2
3.3	0.2
3.3	0.2
3.3	0.2
3.3	0.2
3.3	0.2
3.3	0.2
3.3	0.2
3.3	0.2
3.3	0.2
3.3	0.2
3.3	0.2
3.3	0.2
3.3	0.2
3.3	0.2
3.3	0.2
3.3	0.2
3.3	0.2
3.3	0.2
3.3	0.2
3.3	0.2
3.3	0.2
3.3	0.2
3.3	0.2
3.3	0.2
3.3	0.2
3.3	0.2
3.3	0.2
3.3	0.2
3.3	0.2
3.3	0.2
3.3	0.2
3.3	0.2
3.3	0.2
3	0.2
3	0.2
3	0.5
3	0.8
3	1.1
2.7	1.4
2.4	1.4
1.8	1.7
1.8	1.9
1.5	2.2
1.5	2.2
1.3	2.2
1	2.2
1	2.2
1	2.5
1	2.8
1	2.8
1	2.8
1	2.8
0.7	2.8
0.4	2.8
0.1	2.8
0.1	2.8
0.1	2.8
0.4	3.1
0.9	3.1
0.9	3.4
1.2	3.7
1.2	4
1.2	4
1.2	4
1.2	4
1.2	4
1.2	4
1.2	4
1.2	4
1.2	4.2
1.2	4.2
1.2	4.2
1.2	4.2
1.2	4.2
1.2	4
0.9	3.7
0.6	3.7
0.4	3.7
0.4	3.7
0.4	3.7
0.8	1
0.8	1
0.8	1
0.8	1
0.8	1
0.8	1
0.8	1
0.8	1
0.8	1
0.8	1
0.8	1
0.8	1
0.8	1
0.8	1
0.8	1
0.8	1
0.8	1
0.8	1
0.8	1
0.8	1
0.8	1
0.8	1
0.8	1
0.8	1
0.8	1
0.8	1
0.8	1
0.8	1
0.8	1
0.8	1
0.8	1
0.8	1
0.8	1
0.8	1
0.8	1
0.8	1
0.8	1
0.8	1
0.8	1
0.8	1
0.8	1
0.8	1
0.8	1
0.8	1
0.8	1
0.8	1
0.8	1
0.8	1
0.8	1
0.8	1
1.1	1
1.1	1
1.1	1
1.1	1
1.1	1
1.1	1
1.1	1
1.1	1
1.1	1
1.1	1
1.1	1
1.1	1
1.1	1
1.1	1
1.1	1
1.1	1
1.1	1
1.1	1
1.1	1
1.1	1
1.1	1
1.1	1
1.1	1
1.1	1
1.1	1
1.1	1
1.1	1
1.1	1
1.1	1
1.1	1
1.1	1
1.1	1
1.1	1
1.1	1
1.1	1
1.1	1
1.1	1
1.1	1
1.1	1
1.1	1
1.1	1
1.1	1
1.1	1
1.1	1
1.1	1
1.1	1
1.1	1
1.1	1
1.1	1
1.1	1
1.1	1
1.1	1
1.1	1
1.1	1
1.1	1
1.1	1
1.1	1
1.1	1
1.1	1
1.1	1
1.1	1
1.1	1
1.1	1
1.1	1
0.8	1
0.8	1
0.8	1
0.8	1
0.8	1
0.8	1
0.8	1
0.8	1
0.6	1
0.6	1
0.6	1
0.6	1
0.6	1
0.6	1
0.6	1
0.6	1
0.6	1
0.6	1
0.6	1
0.6	1
0.3	1
0.3	0.7
0	0.7
0	0.5
0	0.2
0	0.2
0	0.2
0	0.2
0	0.2
0	0.5
0.2	0.8
0.8	1.4
1.1	1.7
1.4	2.2
1.6	2.2
1.6	2.5
1.6	2.8
1.6	2.8
1.6	2.8
1.6	3.1
1.6	3.1
1.6	3.7
1.6	4.5
1.6	5.1
1.6	5.4
1.6	5.7
1.6	5.7
1.6	5.7
1.6	5.7
1.6	5.7
1.6	5.7
1.6	5.7
1.6	5.7
1.6	5.7
1.6	5.7
1.6	5.7
1.6	5.7
1.6	5.7
1.6	5.7
1.6	5.7
1.6	5.7
1.6	5.7
1.6	5.7
1.6	5.7
1.6	5.7
1.6	5.7
1.6	5.7
1.6	5.7
1.6	5.7
1.6	5.7
1.6	5.4
1.6	5.4
1.6	5.1
1.6	4.5
1.6	4.2
1.6	3.7
1.6	3.1
1.6	2.8
1.6	2.5
1.6	2.2
1.6	1.7
1.6	1.7
1.6	1.4
1.6	1.4
1.4	1.1
1.1	0.8
0.8	0.8
0.5	0.8
0.2	0.8
0.2	0.8
0.2	0.8
0.2	0.8
0.2	0.8
0.2	0.8
0.2	0.5
0.2	0.2
0.2	0.5
0.2	0.5
0	0.7
0	0.7
0	1
0	1.3
0	1.3
0	1.3
0	1.3
0	1
0	1
0	1
0	1
0	1
0.3	1
0.3	1
0.3	1
0.3	1
0.3	1
0.3	1
0.3	1
0.3	1
0.3	1
0.3	1
0.3	1
0.3	1
0.6	1
0.6	1
0.6	1
0.6	1
0.6	1
0.6	1
0.6	1
0.6	1
0.6	1
0.6	1
0.6	1
0.6	1
0.6	1
0.6	1
0.6	1
0.6	1
0.6	1
0.6	1
0.8	1
0.8	1
1.1	1
1.1	1
1.1	1
1.1	1
1.1	1
1.4	1
1.4	1
1.4	1
1.4	1
1.7	1
1.7	1
1.7	1
1.7	1
1.7	1
1.7	1
1.7	1
1.7	1
1.7	1
1.7	1
1.7	1
1.7	1
1.7	1
1.7	1
1.7	1
1.7	1.3
1.7	1.3
1.7	1.3
1.7	1.3
1.7	1.3
1.7	1.3
1.7	1.3
1.7	1.3
1.7	1.3
1.7	1.3
1.7	1.3
1.7	1.3
1.7	1.3
1.7	1.3
2	1.3
2	1.3
2	1.3
2.3	1.3
2.3	1.3
2.3	1.3
2.3	1.3
2.3	1.3
2.3	1.3
2.3	1.3
2.6	1.3
2.6	1.3
2.6	1.3
2.6	1.3
2.6	1.3
2.6	1.3
2.6	1.3
2.6	1.3
2.6	1.3
2.6	1.3
2.6	1.3
2.8	1.3
2.8	1.3
2.8	1.3
2.8	1.3
2.8	1.3
2.8	1.3
2.8	1.3
2.8	1.3
2.8	1.3
2.8	1.3
2.8	1.3
2.8	1.3
2.8	1.3
2.8	1.3
2.8	1.3
2.8	1.3
2.8	1.3
2.8	1.3
2.8	1.3
2.8	1.3
2.8	1.3
2.8	1.3
2.8	1.3
2.8	1.3
2.8	1.3
2.8	1.3
2.8	1.3
2.8	1.3
2.8	1.3
2.8	1.3
2.8	1.3
2.8	1.3
2.8	1.3
2.8	1.3
2.8	1.3
2.8	1.3
2.8	1.3
2.8	1.3
2.8	1.3
2.8	1.3
2.8	1
2.8	1
2.8	1
2.6	1
2.3	1
2.3	1
2	1
1.7	1
1.7	1
1.7	1
1.4	1
1.1	1
1.1	1
1.1	1
1.1	1
1.1	1
1.1	1
1.1	1
1.1	1
0.8	1
0.8	1
0.8	1
0.8	1
0.8	1
0.8	1
0.8	1
0.8	1
0.8	1
0.8	1
0.8	1
0.8	1
0.8	1
0.8	1
0.8	1
0.8	1
0.8	1
0.8	1
0.8	1
0.8	1
0.8	1
0.8	1
0.8	1
0.8	1
0.8	1
0.8	1
0.8	1
0.8	1
0.8	1
0.8	1
0.8	1
0.8	1
0.8	1
0.8	1
0.8	1
0.8	1
0.8	1
0.8	1
0.8	1
0.8	1
0.8	1
0.8	1
0.8	1
0.8	1
0.8	1
0.8	1
0.8	1
0.8	1
0.8	1
0.8	1
0.8	1
0.8	1
0.8	1
0.8	1
0.8	1
0.8	1
0.8	1
0.8	1
0.8	1
0.8	1
0.8	1
0.8	1
0.8	1
0.8	1
0.8	1
0.8	1
0.8	1
0.8	1
0.8	1
0.8	1
0.8	1
0.8	1
0.8	1
0.8	1
0.8	1
0.8	1
0.8	1
0.8	1
0.8	1
0.8	1
0.8	1
0.8	1
0.8	1
0.8	1
0.8	1
0.8	1
0.8	1
0.8	1
0.8	1
0.8	1
0.8	1
0.8	1
0.8	1
0.8	1
0.8	1
0.8	1
0.8	1
0.8	1
0.8	1
0.8	1
0.8	1
0.8	1
0.8	1
0.8	1
0.8	1
0.8	1
0.8	1
0.8	1
0.8	1
0.8	1
0.8	1
0.8	1
0.8	1
0.8	1
0.8	1
0.8	1
0.8	1
0.8	1
0.8	1
0.8	1
0.8	1
0.8	1
0.8	1
0.8	1
0.8	1
0.8	1
0.8	1
0.8	1
0.8	1
0.8	1
0.8	1
0.8	1
0.8	1
0.8	1
0.8	1
0.8	1
0.8	1
0.8	1
0.8	1
0.8	1
0.8	1
0.8	1
0.8	1
0.8	1
0.8	1
0.8	1
0.8	1
0.8	1
0.8	1
0.8	1
0.8	1
0.8	1
0.8	1
0.8	1
0.8	1
0.8	1
0.8	1
0.8	1
0.8	1
0.8	1
0.8	1
0.8	1
0.8	1
0.8	1
0.8	1
0.8	1
0.8	1
0.8	1
0.8	1
0.8	1
0.8	1
0.8	1
0.8	1
0.8	1
0.8	1
0.8	1
0.8	1
0.8	1
0.8	1
0.8	1
0.8	1
0.8	1
0.8	1
0.8	1
0.8	1
0.8	1
0.8	1
0.8	1
0.8	1
0.8	1
0.8	1
0.8	1
0.8	1
0.8	1
0.8	1
0.8	1
0.8	1
0.8	1
0.8	1
0.8	1
0.8	1
0.8	1
0.8	1
0.8	1
0.6	1
0.3	1
0	1
0	1
0	1
0	1
0.5	0.7
1.4	0.5
2.8	0.8
4.5	2.2
7.1	4.5
10.2	7.4
14	11.1
18	15.7
23.4	20.8
28.8	25.7
34	30.6
41.2	37.2
42.9	38.9
46.6	42.9
50	46.6
53.2	50.1
56.3	53.2
59.8	56.1
63.2	59.5
66.4	62.9
69.8	66.1
73.2	69.2
76.7	72.4
79.3	75
82.1	78.1
85	80.7
87	83.3
89	85.3
90.7	86.7
91.9	87.9
92.7	88.4
92.7	88.4
92.4	88.4
91.9	88.1
91	87
89.8	85.9
88.1	84.4
71.8	68.1
68.4	64.7
65.2	61.5
61.8	58.1
55.8	52.3
53.8	50.3
48.9	45.8
42.6	39.5
42.6	39.5
35.4	32.9
31.7	29.1
27.7	25.4
23.7	21.4
19.7	17.4
16	13.4
14.2	11.7
10.5	8
7.4	3.4
7.7	3.4
8.2	3.9
14.2	7.4
15.7	7.4
18.5	14.5
21.1	17.4
24	20
25.4	21.7
29.1	25.1
36.3	32.6
44	40.9
47.2	43.5
52.9	48.3
57.8	53.5
61.8	57.5
64.9	60.9
67.5	63.8
70.1	66.7
72.4	69.2
74.7	71.5
76.7	74.1
78.4	76.1
80.4	78.1
81.5	79.3
82.4	79.3
83	79.3
83	79.6
83.3	79.6
83.3	79.6
83.3	79.6
83.3	79.6
83.3	79.3
82.1	78.1
79.8	76.1
77.2	73.3
75.8	71.5
71.2	66.7
67.8	62.9
64.4	58.1
60.6	55.2
56.3	50.9
51.8	46.3
46.9	41.5
42.3	36.6
38	32.3
33.7	28.6
29.7	24.8
25.4	20.8
22	17.7
18.3	14.5
15.4	12
12.8	10
10.8	8.8
10.5	8.8
10.5	9.1
11.1	9.1
11.7	9.1
11.9	9.1
13.1	10
14	10.5
15.4	12.5
17.1	14.8
20	17.7
23.1	20.8
26.8	24.6
30.9	29.1
36	34.6
41.2	39.7
47.2	44.9
52.6	50.1
57.2	54.6
60.9	58.6
64.4	62.1
67.2	64.9
69.5	66.9
72.1	69.5
74.7	72.1
76.7	74.1
78.4	75.5
79.8	76.7
80.7	77.5
81.5	78.1
82.1	79
83	79.6
83.3	79.6
83.5	79.6
83.5	79.6
83.5	79.3
83	78.1
81.3	76.4
79	74.1
76.4	71.5
73.2	68.4
69.8	64.9
66.4	61.5
62.6	58.1
58.6	54.3
52.9	49.2
48.9	45.5
44	40.9
38.9	36.3
34.3	31.7
29.7	27.4
25.7	23.4
21.7	19.7
18.3	16.3
15.4	13.4
13.1	11.4
11.7	10
11.1	9.7
11.7	10.5
12.5	12
13.4	13.4
14.2	14
15.1	14.3
16	14.8
17.4	16.3
17.7	16.8
18.5	17.7
19.4	18.8
21.1	20.3
24	21.7
27.7	24.6
32.3	28.6
36.6	33.2
41.7	38
46.6	42.3
51.5	46.9
55.2	50.9
58.6	54.6
61.8	58.4
64.9	61.5
67.2	64.4
69.5	66.7
71.5	68.7
73.5	70.7
75.8	72.4
77.2	73.5
78.1	74.1
80.1	76.1
80.7	77.3
81	78.1
81.5	78.1
81.5	78.1
81.5	78.1
81.5	78.1
81.3	77.8
80.4	77
79.3	75.5
77.5	73.8
75.2	71.5
72.7	69
69.8	66.1
67.8	64.1
63.2	59.5
59.8	56.4
56.1	52.6
52	48.9
47.7	44.9
41.7	38.6
39.7	36.9
34.9	32
33.1	30.6
30.3	28
27.7	25.4
25.1	23.1
23.1	21.4
21.4	20
20	19.1
19.7	19.1
19.7	19.7
19.7	20.6
19.7	20.6
19.7	20.3
19.7	19.1
19.7	18
20	17.1
20	17.1
20	17.7
20	18.5
20.5	19.1
21.4	19.7
22.8	20.3
24.6	21.1
26.6	22.8
28.8	24.8
32.9	29.4
34.3	31.4
36.9	35.2
40.3	38.9
44.3	42.6
47.7	45.8
51.2	49.5
54.9	52.9
58.3	56.1
60.9	58.4
63.2	60.9
63.8	61.5
64.9	62.7
66.4	63.8
68.1	64.9
69.8	66.1
71.2	67.8
72.4	69.5
73.2	71
73.8	71.8
74.1	72.1
74.1	72.4
74.1	72.4
74.1	72.4
74.1	72.4
74.1	72.4
74.1	72.7
74.1	72.7
74.1	72.7
74.1	72.7
73.5	72.1
72.4	71
70.9	69.2
68.9	66.9
66.4	64.4
63.8	61.5
60.4	58.1
57.2	54.9
53.5	51.5
49.8	47.8
46	44
42.6	40.6
40	37.7
37.4	35.4
35.4	33.2
33.4	31.1
31.4	29.4
29.7	27.7
27.7	26
26.8	25.1
26.6	24.8
26.8	24.8
27.1	24.8
27.1	24.8
27.1	24.8
26.6	24.8
30.6	28.6
33.1	30.9
36.3	34
40	37.5
44.3	41.5
48	45.5
51.8	49.2
55.2	52.6
57.8	54.9
60.4	57.2
62.9	59.8
65.2	62.4
66.9	64.1
68.7	65.8
69.8	67.2
70.9	68.4
72.4	69.5
73	69.8
74.7	71
75.8	71.8
76.1	72.1
76.7	72.7
77	73.3
77	73.3
77	73.5
77	73.5
77	73.5
76.7	73.5
76.1	73.3
75.5	72.4
74.7	71.5
73.5	70.4
72.4	69
70.7	67.5
69.2	65.8
67.5	64.1
65.5	61.8
63.2	59.8
60.9	57.2
57.2	53.5
55.8	52.1
52.6	48.9
49.8	46
47.2	43.2
44.9	40.6
43.2	38.6
41.2	36.6
39.7	35.2
38.3	33.7
36	32.3
35.4	32
34.9	31.7
34.6	31.7
34.6	32
34.9	32
34.9	32
34.9	31.7
34.9	31.1
34.3	30
33.1	28.6
32.3	27.7
28.8	25.7
26.8	25.1
26	25.1
26.3	25.4
26.6	25.7
27.7	26.3
28.6	27.1
29.4	28.6
31.4	31.7
32.3	33.2
34.9	36.3
38.6	39.7
43.5	43.5
48.6	47.8
53.5	51.5
57.5	55.2
60.6	58.4
63.2	60.9
65.5	63.5
67.8	66.4
69.8	68.4
71.8	70.4
73.2	71.8
75	73.3
76.7	74.7
78.1	75.8
79.3	76.7
80.7	77.5
81.3	77.8
81.8	78.7
82.4	79.3
82.4	79.3
82.4	79.3
82.4	79.3
82.4	79.3
82.4	79.3
82.4	79.3
82.4	79
82.1	78.4
80.7	77.5
79.5	75.8
78.7	75
75.5	71.8
73	69.5
70.1	66.4
66.9	63.5
64.1	60.4
60.9	57.5
58.1	54.6
55.2	51.8
52.3	48.9
49.5	46
46.9	43.5
44.9	41.2
42.6	39.2
40.6	37.2
38.9	35.4
36.9	33.7
35.4	32.3
34.6	31.4
34	31.1
34	31.1
34.3	31.4
34.3	31.7
34.3	31.4
34.3	31.4
33.7	30.9
32.3	29.7
30.6	28
28.6	27.1
28	26.9
28.3	26.9
28.6	26.9
28.8	26.9
28.8	26.9
29.1	26.9
29.4	26.9
30	26.9
30.6	27.1
32	28
33.4	29.1
35.1	30.9
38.9	34
40	35.4
43.2	38.6
46.3	42
49.8	46
53.2	49.8
57.2	54.6
58.6	55.8
60.6	57.5
62.4	59.5
63.8	61.2
65.2	62.7
67.2	64.9
68.1	65.5
69.2	66.7
69.8	67.2
70.9	67.2
71.8	67.5
72.4	68.4
73	69.2
73.5	70.1
74.1	70.7
74.7	71.5
75	71.8
75.2	71.8
75.2	71.8
75.2	71.8
75.2	71.8
75.2	71.8
75.2	71.8
75.2	71.8
75.2	71.8
75.2	71.8
75.2	71.8
75	71.5
73.8	70.4
72.1	68.7
70.1	66.7
67.5	64.1
64.4	60.9
62.6	59.2
55.5	52.6
53.5	50.9
50	47.8
46.6	44.6
43.7	42.3
40.3	38.9
39.2	38
37.4	36.3
36.3	35.2
35.1	34.3
34.3	33.4
34	33.4
34	33.4
34	33.4
34	33.4
34	33.4
34	33.4
34	33.4
33.4	32.6
32	31.4
30.3	29.1
28.3	26.6
26.3	24
26.3	24
26.6	24.3
27.1	25.1
27.4	26.3
27.7	27.1
28.3	28
28.6	28.6
29.1	29.4
30.3	30.9
31.7	32.9
35.4	36.9
37.2	38.6
43.5	44
45.5	45.8
50	48.9
54.1	51.5
56.9	53.8
59.5	56.1
61.5	58.1
63.8	59.8
65.8	61.8
67.5	63.5
68.9	65.2
70.1	66.7
71.5	68.1
72.7	69
74.1	69.2
75.2	69.2
75.8	69.8
76.4	70.7
77	71.5
77.5	72.1
77.8	72.7
78.1	73
78.1	73
78.1	73
78.1	73.3
78.1	73.5
78.1	73.5
78.1	73.5
78.1	73.5
78.1	73.5
77.5	73
76.4	71.8
75	71
73	69.2
70.9	66.1
68.7	63.8
66.4	60.9
63.8	58.4
61.5	56.1
59.2	53.8
57.2	51.5
38.6	34.9
38.6	35.2
38.6	35.2
38.6	35.2
38.3	35.2
38	35.2
36.9	34.3
35.7	32.9
34	31.4
32.6	30.3
32	30
31.7	30
31.7	30
31.7	30
31.7	30.3
31.7	30.3
31.7	30.6
32	30.6
32.3	30.9
33.4	32
37.2	36
41.2	39.5
43.5	41.5
48.6	46
53.8	51.2
58.1	55.2
60.6	58.1
62.6	59.8
64.4	61.8
67.5	64.9
68.7	66.1
70.9	68.4
73	70.4
74.7	71.5
76.7	73
77.2	73.3
77.8	73.5
78.4	73.5
79	73.5
79.5	75
79.8	75.5
80.7	76.4
81.5	77
81.8	77
81.8	77
81.8	77
81.8	77
81.8	77
81.8	77
81.8	77
81.8	77
81.8	77
81.5	76.7
81.3	76.1
80.1	75.3
79	73.8
77.2	72.4
75.2	70.4
73	68.4
70.7	65.8
67.8	62.9
65.5	60.4
62.9	57.5
60.1	54.9
57.5	52.3
54.9	49.5
52.6	46.9
50	44.3
47.7	41.7
45.2	39.7
42.9	37.7
40.9	36
38.6	34.3
36.9	33.4
36	32.6
35.7	32.3
35.7	32.3
35.7	32.3
35.7	32.3
35.7	32.3
35.7	31.7
34.6	30.6
32.9	28.6
30	26.6
27.7	25.4
26.3	25.1
26.6	25.1
27.1	25.4
27.7	26.3
28.6	27.1
29.4	28.3
30.6	30
32	32
34.3	34.9
37.4	38.3
41.7	42.3
46.9	46.6
52	50.1
56.6	52.9
59.8	55.2
61.8	57.2
63.8	59.2
66.1	61.5
68.1	63.8
69.5	65.8
70.7	67.2
71.8	68.4
73	69.5
74.4	71
74.7	71.2
75.8	71.5
76.7	71.8
77	72.1
77.2	73
77.5	73.3
78.1	73.5
78.1	73.5
78.1	73.5
78.1	73.5
78.1	73.5
78.1	73.5
78.1	73.5
78.1	73.5
78.1	73.5
78.1	73.5
78.1	73.5
78.1	73.5
77.8	73.5
77.2	73.3
76.1	72.1
74.7	70.7
73	69
70.9	66.7
68.7	64.4
66.4	61.8
63.8	59.5
61.5	57.2
60.4	56.1
57.5	52.9
55.8	51.2
53.8	49.5
52	47.8
50.3	46
48.9	44.3
47.2	42.6
45.5	41.2
44.3	40.3
43.5	39.7
43.5	39.7
43.5	39.7
43.5	39.7
43.5	39.7
43.2	39.7
42.9	39.7
41.2	38
40	36.9
37.4	34.3
34	31.4
30.6	28.6
26.3	25.1
25.1	24.6
24.6	23.7
24.8	23.7
25.1	23.7
25.1	23.7
25.1	23.7
25.1	23.7
25.1	23.7
25.1	23.7
25.1	23.7
25.1	23.7
25.1	24
25.4	24.3
26	24.8
27.4	26.6
29.7	29.1
32.3	31.7
35.7	34.6
39.4	38
43.2	41.5
46.3	44.9
49.5	47.8
52.3	49.8
54.9	52.3
58.1	54.6
58.6	55.2
59.5	56.1
59.8	56.4
59.8	56.4
59.8	56.1
60.4	56.4
60.9	56.6
61.8	57.2
62.6	58.4
64.1	59.5
64.9	60.6
65.8	62.1
66.7	63.8
68.4	64.7
69.8	66.9
71.2	68.7
72.7	70.1
74.1	71.2
75.2	72.1
75.8	73
76.4	73.5
76.4	73.5
76.4	73.5
76.7	73.5
76.7	73.5
76.7	73.5
76.7	73.5
76.7	73.5
76.4	73.5
75.5	73
74.4	71.8
72.7	70.4
70.9	68.4
68.9	66.4
66.7	64.1
64.4	61.5
61.8	59.2
60.6	58.1
57.2	54.9
55.5	53.2
54.1	51.8
52.3	50.1
50.6	48.3
48.9	46.6
47.2	45.2
45.5	43.5
44	42.3
43.5	41.7
43.2	41.7
43.2	41.7
43.5	41.7
43.5	41.7
43.5	41.7
43.5	41.7
43.5	41.7
43.5	41.2
43.2	39.7
41.7	38
39.7	35.7
36.9	33.2
34	30.6
30.9	28
28.6	26.3
27.1	25.4
26.8	25.4
27.1	25.4
27.1	25.4
27.4	25.7
28	26.3
29.7	28.3
26.8	25.4
27.1	25.4
27.1	25.4
27.1	25.4
27.1	25.4
54.9	51.8
56.6	53.2
58.3	54.6
60.1	56.4
61.8	58.1
63.5	60.4
64.9	62.1
65.8	63.5
66.9	64.4
68.1	64.9
68.7	64.9
69.8	64.9
70.7	65.8
71.8	66.9
73	68.1
73.8	69.2
74.4	70.4
75	71
75.5	71
75.8	71.5
76.1	71.8
76.7	72.1
77.2	72.7
77.8	73
78.1	73.3
78.1	73.5
78.1	73.5
78.1	73.5
78.1	73.5
78.1	73.3
78.1	73.3
77.5	72.4
76.1	71
74.4	68.7
72.1	66.4
69.5	63.8
66.7	60.9
63.8	57.5
60.9	54.6
58.6	52.1
56.3	49.8
54.3	47.5
52.3	45.5
50.3	43.8
48.3	42
46	40
44	38.6
41.7	36.6
39.7	35.2
38.6	34.3
38.3	34.3
38.3	34.3
38.3	34.3
38.3	34.3
38.3	34.3
38.3	34.3
37.4	33.7
35.7	32.3
33.1	30.3
28.6	26.9
27.4	25.4
25.7	23.4
25.7	22.6
26	22.6
26.6	22.8
26.6	23.4
26.6	23.7
26.6	23.7
26.6	23.7
26.6	23.7
27.1	24
28.3	24.8
30.6	26.6
34	28.9
38	32
42	35.2
45.5	38.9
47.5	42.3
49.2	45.2
50.6	47.2
52.9	48.9
55.2	50.6
56.3	51.5
59.2	54.9
61.5	57.2
62.1	57.8
62.6	58.6
62.9	59.2
63.2	59.5
64.4	59.8
64.9	59.8
65.8	60.6
66.9	61.8
68.4	63.2
69.8	64.7
70.7	66.1
71.2	66.9
71.8	67.5
72.7	68.4
73.2	69
73.8	69
73.8	69.2
73.8	69.2
73.8	69.2
74.4	69.2
74.4	69.2
74.4	69.5
74.4	69.5
74.4	69.5
74.4	69.5
74.4	69.5
73.8	69
72.7	67.5
71.2	65.8
69.2	63.5
66.9	61.2
64.6	58.6
62.4	55.8
59.8	53.2
56.6	49.8
55.8	48.9
53.8	46.9
51.8	45.2
50	43.5
48	42
46	40.3
44.3	38.9
42.6	37.5
41.4	36.6
40.6	36.3
40.6	36.3
40.6	36.3
40.6	36.3
40.6	36.3
40.6	36.3
40.3	36
39.4	35.2
37.4	33.2
34.6	30.6
31.4	28.3
28.8	26.9
27.7	26.6
28.3	26.6
29.1	26.9
29.7	27.1
29.7	27.1
29.7	27.1
29.7	27.1
29.7	27.1
29.7	27.1
29.7	27.1
30	27.4
31.1	28.3
33.1	29.7
36	31.7
40	34.9
44	38.9
48	43.2
50.9	47.8
54.1	52.6
54.9	53.5
56.3	54.6
57.5	55.8
58.6	57.2
60.1	58.4
61.2	59.5
62.6	60.6
63.2	61.5
63.8	61.8
63.8	61.8
64.1	61.8
64.4	61.8
64.9	62.1
65.5	62.4
66.1	63.2
66.4	64.4
66.7	65.2
66.9	66.1
67.5	66.9
68.7	68.1
69.5	69
70.4	69.8
71.5	70.4
72.4	71
73.2	71.5
73.8	72.1
74.4	72.4
74.7	72.7
74.7	72.7
74.7	72.7
74.7	72.7
74.7	72.7
74.7	72.7
74.4	72.1
73.8	71.5
72.7	70.1
71.2	68.7
69.5	66.9
67.8	64.9
65.8	62.7
63.5	60.6
61.5	58.6
59.8	56.6
58.1	54.9
55.8	52.9
54.9	52.3
53.5	50.9
52	49.5
50.6	47.8
49.2	46.3
47.7	44.9
46.9	44
46.3	43.8
46.3	43.8
46.3	43.8
46.3	43.8
46	43.8
46	43.8
45.5	43.5
43.2	41.5
42	40.6
39.4	38
36.3	35.4
33.4	32.9
30.6	30.6
28	28.3
25.4	26
23.7	24.3
22.8	23.1
23.1	22.8
23.4	22.8
23.4	22.8
23.4	22.8
23.4	22.8
23.4	22.8
23.1	22.8
23.1	22.8
23.1	22.8
23.1	22.8
23.1	22.8
23.1	22.8
23.1	22.8
23.1	22.8
23.1	22.8
23.1	22.8
23.4	22.8
24	23.1
24.6	23.7
25.7	25.1
28.6	27.4
30	28.6
32.9	30.9
36.3	33.7
40	36.6
44	40.3
46.6	43.5
49.2	46
50.6	47.8
51.5	48.6
51.8	48.6
51.8	48.6
51.5	48.6
51.2	48.3
51.2	48.3
51.2	48.3
56.9	53.8
59.5	56.6
62.4	59.2
64.6	61.5
66.7	63.5
68.4	65.2
69.8	66.7
71.2	68.1
72.1	69.2
73.2	70.4
74.4	71.2
75.2	71.8
75.8	72.4
76.4	73
76.7	73.3
77	73.8
77.2	74.1
77.2	74.1
77.2	74.1
77.2	74.1
77.2	74.1
77.2	74.1
77.2	74.1
77	73.8
76.4	73
75.2	72.1
73.8	70.7
72.4	69.2
70.7	67.5
68.7	65.2
67.8	64.4
66.9	63.2
66.1	62.4
65.2	61.8
64.4	60.6
64.1	60.4
63.5	59.8
62.6	58.9
60.9	57.8
60.4	57.5
59.5	57.2
58.9	57.2
58.6	57.2
58.6	57.2
58.6	57.2
58.6	57.2
58.6	57.2
58.6	57.2
58.6	57.2
57.8	56.6
56.1	54.9
53.8	52.9
51.2	50.3
48.6	47.8
46.3	45.5
44	43.2
41.7	40.9
39.4	38.3
37.2	36
35.1	33.7
33.7	32
33.1	31.1
33.1	31.1
33.1	31.1
33.1	31.1
33.1	31.1
32.9	31.1
32.9	31.1
32.6	30.6
31.7	29.7
31.4	29.7
31.1	29.4
30.9	29.1
30.9	29.1
30.9	29.1
30.9	29.1
30.9	29.1
30.9	29.1
30.9	29.1
30.9	29.1
30.9	29.1
30.9	29.1
30.9	29.1
30.9	29.1
30.9	29.1
30.9	29.1
30.9	29.4
31.1	30
32	30.9
33.7	32.3
36	34.6
40.3	39.2
41.4	40.9
44	43.8
46.3	46
48.3	47.5
49.8	48.3
50.3	48.6
50.3	48.6
50.3	48.6
50	48.3
49.8	47.8
48.9	46.6
48	45.2
47.5	44.3
47.5	44.3
47.5	44.3
47.7	44.6
48.3	44.9
50.6	47.2
51.5	48.6
54.1	51.5
57.2	54.3
59.8	56.9
62.9	60.1
62.9	60.6
65.2	61.8
66.4	63.2
67.8	64.4
69.2	65.8
70.7	67.2
71.8	68.4
72.7	69.5
73.5	70.4
74.4	71
75	71.5
75.5	71.8
75.5	71.8
75.5	71.8
75.5	71.8
75.5	72.1
75.8	72.4
75.8	72.4
75.8	72.4
75.8	72.4
75.8	72.4
75.8	72.4
75.8	72.4
75.8	72.4
75.5	71.8
74.4	71
73.2	69.5
70.9	67.5
70.9	67.5
68.7	65.2
67.5	63.8
66.4	62.9
65.2	61.8
64.4	60.9
63.2	60.1
62.4	59.2
61.5	58.4
60.4	57.5
59.5	56.9
58.9	56.6
58.6	56.6
58.6	56.6
58.6	56.6
58.6	56.6
58.3	56.6
58.1	56.6
57.8	56.6
57.5	56.6
56.3	56.6
55.2	56.4
53.8	55.5
52.3	54.1
50.6	52.3
48.6	50.1
47.7	49.2
46.3	47.8
44.6	46
42.9	44
41.2	42
39.2	40
37.2	37.7
34.9	35.4
32.9	33.4
30.6	31.1
28.6	28.9
27.1	26.9
26.6	24.8
26.6	23.4
26.6	23.4
26.6	23.4
26.3	23.4
26	23.4
25.7	23.4
25.4	23.4
25.1	23.4
25.1	23.4
25.1	23.4
25.1	23.4
25.1	23.4
25.1	23.4
25.1	23.4
25.1	23.4
25.1	23.4
25.1	23.7
25.1	24
25.1	24.3
25.4	24.8
25.7	25.4
26.3	26
27.1	26.9
29.4	28.3
30.3	28.6
33.7	30.6
34.9	31.4
37.4	33.2
39.7	35.4
41.7	38
43.7	40.3
45.2	42.3
46.6	43.2
47.2	43.5
47.2	43.5
46.9	42.9
46	42
45.5	41.2
44.3	39.7
43.5	38
43.5	38
43.5	38
43.5	38
43.7	38
44.3	38.6
45.5	40
47.5	42
[truncated: 406 more rows]
