# Supplementary material for: Bot fit: A novel approach to assessing lower limb muscular strength
Source: PLoS One. 2026 Mar 26;21(3):e0339187. doi: 10.1371/journal.pone.0339187 (PMC13021169; doi:10.1371/journal.pone.0339187)
Supplement: S3 File — Raw joint angle data (left and right legs) collected from 25 participants across all exercise protocols. This compressed folder contains individual participant files (sub1–sub25) with time-series signals representing lower-limb motion recorded by the Bot Fit system during resistance exercise trials. (ZIP) [file pone.0339187.s003.zip › sub10/squat_max.csv]

AngL	AngR
0	0.2
0	0.2
0	0.2
0	0.2
0	0.2
0	0.2
0	0.2
0	0.2
0	0.2
0	0.2
0	0.2
0	0.2
0	0.2
0	0.2
0	0.2
0	0.2
0	0.2
0	0.2
0	0.2
0	0.2
0	0.2
0	0.2
0	0.2
0	0.2
0	0.2
0	0.2
0	0.2
0	0.2
0	0.2
0	0.2
0	0.2
0	0.2
0	0.2
0	0.2
0	0.2
0	0.2
0	0.2
0	0.2
0	0.2
0	0.2
0	0.2
0	0.2
0	0.2
0	0.2
0	0.2
0	0.2
0	0.2
0	0.2
0	0.2
0	0.2
0	0.2
0	0.2
0	0.2
0	0.2
0	0.2
0	0.2
0	0.2
0	0.2
0	0.2
0	0.2
0	0.2
0	0.2
0	0.2
0	0.2
0	0.2
0	0.2
0	0.2
0	0.2
0	0.2
0	0.2
0	0.2
0	0.2
0	0.2
0	0.2
0	0.2
0	0.2
0	0.2
0	0.2
0	0.2
0	0.2
0	0.2
0	0.2
0	0.2
0	0.2
0	0.2
0	0.2
0	0.2
0	0.2
0	0.2
0	0.2
0	0.2
0	0.2
0	0.2
0	0.2
0	0.2
0	0.2
0	0.2
0	0.2
0	0.2
0	0.2
0	0.2
0	0.2
0	0.2
0	0.2
0	0
0	0
0	0
0	0
0	0
0	0
0	0
0	0
0	0
0	0
0	0
0	0
0	0
0	0
0	0
0	0
0	0
0	0
0	0
0	0
0	0
0	0
0	0
0	0
0	0
0	0
0	0
0	0
0	0
0	0
0	0
0	0
0	0
0	0
0	0
0	0
0	0
0	0
0	0
0	0
0	0
0	0
0	0
0	0
0	0
0	0
0	0
0	0
0	0
0	0
0	0
0	0.2
0	0.2
0	0.2
0	0.2
0	0.2
0	0.2
0	0.2
0	0.2
0	0.2
0	0.2
0	0.2
0	0.2
0	0.2
0	0.2
0	0.2
0	0.2
0	0.2
0	0.2
0	0.2
0	0.2
0	0.2
0	0.2
0	0.2
0	0.2
0	0.2
0	0.2
0	0.2
0	0.2
0	0.2
0	0.2
0	0.2
0	0.2
0	0.2
0	0.2
0	0.2
0	0.2
0	0.2
0	0.2
0	0.2
0	0.2
0	0.2
0	0.2
0	0.2
0	0.2
0	0.2
0	0.2
0	0.2
0	0.2
0	0.2
0	0.2
0	0.2
0	0.2
0	0.2
0	0.2
0	0.2
0	0.2
0	0.2
0	0.2
0	0.2
0	0.2
0	0.2
0	0.2
0	0.2
0	0.2
0	0.2
0	0.2
0	0.2
0	0.2
0	0.2
0	0.2
0	0.2
0	0.2
0	0.2
0	0.2
0	0.2
0	0.2
0	0.2
0	0.2
0	0.2
0	0.2
0	0.2
0	0.2
0	0.2
0	0.2
0	0.2
0	0.2
0	0.2
0	0.2
0	0.2
0	0.2
0	0.2
0	0.2
0	0.2
0	0.2
0	0.2
0	0.2
0	0.2
0	0.2
0	0.2
0	0.2
0	0.2
0	0.2
0	0.2
0	0.2
0	0.2
0	0.2
0	0.2
0	0.2
0	0.2
0	0.2
0	0.2
0	0.2
0	0.2
0	0.2
0	0.2
0	0.2
0	0.2
0	0.2
0	0.2
0	0.2
0	0.2
0	0.2
0	0.2
0	0.2
0	0.2
0	0.2
0	0.2
0	0.2
0	0.2
0	0.2
0	0.2
0	0.2
0	0.2
0	0.2
0	0.2
0	0.2
0	0.2
0	0.2
0	0.5
0	0.8
0	0.8
0	0.8
0	0.8
0	0.8
0	0.8
0	0.8
0	0.8
0	0.8
0	0.8
0	0.8
0	0.8
0	0.8
0	0.8
0	0.8
0	0.8
0	0.8
0	0.8
0	0.8
0	0.8
0	0.8
0	0.8
0	0.8
0	0.8
0	0.8
0	0.8
0	0.8
0	0.8
0	0.8
0	0.8
0	0.8
0	0.8
0	0.8
0	0.8
0	0.8
0	0.8
0	0.8
0	0.8
0	0.8
0	0.8
0	0.8
0	0.8
0	0.8
0.2	0.8
0.2	0.8
0.2	0.8
0.5	0.8
0.5	0.8
0.5	0.8
0.5	0.8
0.5	0.8
0.5	0.8
0.5	0.8
0.5	0.8
0.5	0.8
0.5	0.8
0.5	0.8
0.5	0.8
0.5	0.8
0.5	0.8
0.5	0.8
0.5	0.8
0.5	0.8
0.5	0.8
0.5	0.8
0.5	0.8
0.5	0.8
0.5	0.8
0.5	0.8
0.5	0.8
0.5	0.8
0.5	0.8
0.5	0.8
0.5	0.8
0.5	0.8
0.5	0.8
0.5	0.8
0.5	0.8
0.5	1.1
0.5	1.1
0.5	1.1
0.5	1.1
0.5	1.1
0.5	1.1
0.5	1.1
0.5	1.1
0.5	1.1
0.5	1.1
0.5	1.1
0.5	1.1
0.5	1.1
0.5	1.1
0.5	1.1
0.5	1.1
0.5	1.1
0.5	1.1
0.5	1.1
0.5	1.1
0.5	1.1
0.5	1.1
0.5	1.1
0.5	1.1
0.5	1.1
0.5	1.1
0.5	1.1
0.5	1.1
0.5	1.1
0.5	1.1
0.5	1.1
0.5	1.1
0.5	1.1
0.5	1.1
0.5	1.1
0.5	1.1
0.5	1.1
0.5	1.1
0.5	1.1
0.5	1.1
0.5	1.1
0.5	1.1
0.5	1.1
0.5	1.1
0.5	1.1
0.5	1.1
0.5	1.1
0.5	1.1
0.5	1.1
0.5	1.1
0.5	1.1
0.5	1.1
0.5	1.1
0.5	1.1
0.5	1.1
0.5	1.1
0.5	1.1
0.5	1.1
0.5	1.1
0.5	1.1
0.5	1.1
0.5	1.1
0.5	1.1
0.5	1.1
0.5	1.1
0.5	1.1
0.5	1.1
0.5	1.1
0.5	1.1
0.5	1.1
0.5	1.1
0.5	1.1
0.5	1.1
0.5	1.1
0.5	1.1
0.5	1.1
0.5	1.1
0.5	1.1
0.5	1.1
0.5	1.1
0.5	1.1
0.5	1.1
0.5	1.1
0.5	1.1
0.5	1.1
0.5	1.1
0.8	1.4
0.8	1.7
1.1	2.2
2	2.8
2.2	3.1
3.1	4
4	4.8
5.1	6
6.3	7.1
7.7	8.5
9.1	10.3
10.8	11.7
12.6	13.1
13.7	14.6
14.8	15.4
15.7	16
16	16.3
16	16.3
15.7	16
15.4	16
15.1	16
15.1	16
15.1	16
15.1	16
14.8	16
14.6	16
14	16
13.4	15.4
13.1	14.8
12.8	14.3
12.6	13.7
12.6	13.1
12.6	12.8
12.3	12.8
12	12.6
11.4	12
10.5	11.1
10.3	10.8
10	10.5
10	10.5
10	10.5
10	10.5
10.5	10.5
10.8	10.5
11.1	10.5
11.1	10.5
11.1	10
11.1	9.1
10.8	8.5
10	7.7
9.1	7.4
8.3	7.4
7.7	8
7.4	9.1
8	10.3
9.7	11.7
11.7	12.8
13.7	14
15.7	14.8
17.1	15.7
18.6	16
19.7	16
20.6	16
20.9	16
21.1	16
21.1	16
20.9	16
20.9	16
20.3	16
20	16
19.1	16
18.6	16
17.7	16
17.1	16
16.6	15.7
16.3	15.4
15.7	14.8
15.1	14
14.6	13.4
13.1	12
12.6	10.8
11.7	9.7
10.8	8.8
10.5	8.3
10	7.7
9.7	7.1
9.4	6.8
8.5	6.3
7.7	6
6.8	5.7
6.3	5.7
5.4	5.7
4.8	6
4.2	6
3.7	6
3.1	6
2.8	6
2.5	6
2.5	5.7
2.5	6
2.5	6.3
3.1	7.1
4.5	8
6.3	9.1
8	10.8
8.5	11.4
10	12.6
11.1	13.7
11.1	14
11.7	14.6
12	14.8
12.8	15.7
13.4	16.8
14.6	17.1
16.3	18.3
16.6	18.6
17.4	18.9
17.4	18.9
18	18.9
18.3	18.9
18.6	18.9
19.4	18.9
20.3	18.9
21.4	18.9
22.6	18.9
23.4	18.9
24.3	18.6
24.9	18
24.9	18
24.9	17.7
24.9	17.4
24.6	17.1
24.3	17.1
24	17.1
23.4	17.1
22.6	16.8
22	16.8
21.1	16.8
20.6	16.8
20	17.1
19.7	17.1
19.4	17.4
19.4	17.7
19.4	18
19.4	18.3
19.4	18.3
19.1	18.3
18.3	18.3
17.1	18.3
16	18.3
15.1	18.3
14.6	18.3
14	18.3
13.7	18.3
13.7	18.3
13.7	18.3
13.4	18.3
13.4	18.3
13.1	18.3
13.1	18.3
13.1	18.3
12.8	18.3
12.8	18.3
12.6	18
12.6	17.7
12.3	17.4
12.3	16.8
12.3	16.3
12	15.7
12	15.1
12	14.6
12	14
11.7	13.4
11.7	12.8
11.4	12.3
10.8	11.4
10.5	10.8
10.3	10.3
10	10
9.7	9.7
9.4	9.4
9.1	9.1
9.1	8.8
9.1	8.5
9.1	8.3
8.5	7.7
8.3	7.1
8	6.5
7.7	6
7.1	5.7
6.8	5.1
6.3	4.5
6	4.2
5.7	4
5.4	3.7
5.1	3.4
4.8	3.4
4.5	3.4
4.5	3.4
4.5	3.4
4.5	3.4
4.5	3.4
4.5	4
4.5	4
4.5	4
4.5	4
4.5	4
4.2	4
4	4
4	4
4	4
3.7	4
3.7	4
3.4	4
3.4	4
3.4	4
3.4	4
3.7	4
3.7	4
3.7	4
3.7	4
3.7	4
3.7	4
3.7	4
3.7	4
3.7	4
3.7	4
3.7	4
3.7	4
3.7	4
3.7	4
3.7	4
3.7	4
3.7	4
3.7	4
3.7	4
3.7	4
3.7	4
3.7	4
3.7	4
3.7	4
3.7	4
3.7	4
3.7	4
3.7	4
3.7	4
3.7	4
3.7	4
3.7	4
3.7	4
3.7	4
3.7	4
3.7	4
3.7	4
3.7	4
3.7	4
4	4
4	4
4.2	4
4.5	4
4.5	4
4.8	4
4.8	4
4.8	4
4.8	4
4.8	4
4.8	4
4.8	4.2
4.8	4.2
4.8	4.2
4.8	4.8
4.8	5.4
5.1	5.7
5.4	6.3
5.7	6.5
6	6.8
6.3	6.8
6.3	6.8
6.5	6.8
6.5	6.8
6.5	6.8
6.5	6.8
6.5	6.8
6.5	6.8
6.5	6.8
6.5	6.8
6.5	6.8
6.5	6.8
6.5	6.8
6.5	6.8
6.5	6.8
6.5	6.8
6.5	6.8
6.5	6.8
6.5	6.8
6.5	6.8
6.5	6.8
6.5	6.8
6.5	6.8
6.5	6.8
6.5	6.8
6.5	6.8
6.5	6.8
6.5	6.8
6.5	6.8
6.5	6.8
6.5	6.8
6.5	6.8
6.5	6.8
6.8	6.8
6.8	6.8
7.4	6.8
7.4	6.8
8	6.8
8	6.8
8.5	7.1
8.5	7.1
8.5	7.4
8.8	8.5
8.8	9.1
9.4	9.4
9.7	9.7
9.7	10
9.7	10
10	10
10	10.3
10.3	10.5
10.3	10.8
10.3	10.8
10.3	10.8
10.3	11.1
10.3	11.1
10.3	11.4
10.3	11.4
10.3	11.4
10.3	11.4
10.3	11.4
10.3	11.4
10.3	11.4
10.3	11.4
10.3	11.4
10.3	11.4
10.3	11.4
10.3	11.4
10.3	11.4
10.3	11.4
10.3	11.7
10.3	11.7
10.3	11.7
10.3	11.7
10.3	11.7
10.3	11.7
10.3	11.7
10.3	11.7
10.3	11.7
10.3	11.7
10.3	11.7
10.3	11.7
10.3	11.7
10.3	11.7
10.3	11.7
10.3	11.7
10.3	11.7
10.3	11.7
10.3	11.4
10.3	11.4
10.3	11.4
10.3	11.4
10.3	11.4
10.3	11.4
10.3	11.4
10.3	11.4
10.3	11.4
10.3	11.4
10.3	11.4
10.3	11.4
10.3	11.4
10.3	11.4
10.3	11.4
10.3	11.4
10.3	11.4
10.3	11.4
10.3	11.4
10.3	11.4
10	11.4
10	11.4
9.7	11.1
9.1	10.5
8.8	10.3
8.5	10
8.3	9.7
8.3	9.4
8.3	9.4
8.3	9.4
8.3	9.4
8.3	9.4
8	9.4
8	9.1
7.4	8.8
7.1	8.5
7.1	8.3
6.8	8
6.5	8
6.5	7.7
6.5	7.7
6.5	7.7
6.5	7.4
6.5	7.4
6.5	7.4
6.5	7.4
6.5	7.4
6.5	7.4
6.5	7.4
6.5	7.4
6.5	7.1
6.5	7.1
6.5	6.8
6.5	6.5
6.3	6.5
6.3	6.5
6.3	6.5
6.3	6.5
6.3	6.5
6.3	6.5
6.3	6.5
6.3	6.5
6.3	6.5
6.3	6.5
6.3	6.5
6.3	6.5
6.3	6.5
6.3	6.5
6.3	6.5
6.3	6.5
6.3	6.5
6.3	6.5
6.3	6.5
6	6.5
6	6.5
6	6.5
6	6.5
6	6.5
6	6.5
6	6.5
6	6.5
6	6.5
6	6.5
5.7	6.5
5.7	6.5
5.7	6.5
5.7	6.5
5.7	6.5
5.7	6.5
5.7	6.5
5.7	6.5
5.7	6.5
5.7	6.5
5.7	6.3
5.7	6.3
5.4	6.3
5.4	6
5.4	5.7
5.1	5.7
5.1	5.7
5.1	5.7
5.1	5.7
5.1	5.7
5.1	5.7
5.1	5.7
5.1	5.7
5.1	5.7
5.1	5.7
5.1	5.7
5.1	5.7
5.1	5.7
5.1	5.7
5.1	5.7
5.1	5.7
5.1	5.7
5.1	5.7
5.1	5.7
5.1	5.7
5.1	5.7
5.1	5.7
5.1	5.7
5.1	5.7
5.1	5.7
5.1	5.7
5.1	5.7
5.1	5.7
5.1	5.7
5.1	5.7
5.1	5.7
5.1	5.7
5.1	5.7
5.1	5.7
5.1	5.7
5.1	5.7
5.1	5.7
5.1	5.7
5.1	5.7
5.1	5.7
5.1	5.7
5.1	5.7
5.1	5.7
5.1	5.7
5.1	5.7
5.1	5.7
5.1	5.7
5.1	5.7
5.1	5.7
5.1	5.7
5.1	5.7
5.1	5.7
5.1	5.7
5.1	5.7
5.1	5.7
5.1	5.7
5.1	5.7
5.1	5.7
5.1	5.7
5.1	5.7
5.1	5.7
5.1	5.7
5.1	5.7
5.1	5.7
4.8	5.7
4.8	5.7
4.8	5.7
4.8	5.7
4.8	5.7
4.8	5.7
4.8	5.7
4.8	5.7
4.8	5.7
4.8	5.7
4.8	5.7
4.8	5.7
4.8	5.7
4.8	5.7
4.8	5.7
4.8	5.7
4.8	5.7
4.8	5.7
4.8	5.7
4.8	5.7
4.8	5.7
4.8	5.7
4.8	5.7
4.8	5.7
4.8	5.7
4.8	5.7
4.8	5.7
4.8	5.7
4.8	5.7
4.8	5.7
4.8	5.7
4.8	5.7
4.8	5.7
4.8	5.7
4.8	5.7
4.8	5.7
4.8	5.7
4.8	5.7
4.8	5.7
4.8	5.7
4.8	5.7
4.8	5.7
4.8	5.7
4.8	5.7
4.8	5.7
4.8	5.7
4.8	5.7
4.8	5.7
4.8	5.7
4.8	5.7
4.8	5.7
4.8	5.7
4.8	5.7
4.8	5.7
4.8	5.7
4.8	5.7
4.8	5.7
4.8	5.4
4.8	5.4
4.8	5.4
4.8	5.1
4.8	5.1
4.5	4.8
4.5	4.8
4.5	4.8
4.5	4.8
4.5	4.8
4.5	4.8
4.5	4.8
4.5	4.8
4.5	4.8
4.5	4.8
4.5	4.8
4.5	4.8
4.5	4.8
4.5	4.8
4.5	4.8
4.5	4.8
4.5	4.8
4.5	4.8
4.5	4.8
4.5	4.8
4.5	4.8
4.5	4.8
4.5	4.8
4.5	4.8
4.5	4.8
4.5	4.8
4.5	4.8
4.5	4.8
4.5	4.8
4.5	4.8
4.5	4.8
4.5	4.8
4.5	4.8
4.5	4.8
4.5	4.8
4.5	4.8
4.2	4.8
4.2	4.8
4.2	4.5
4.2	4.5
4.2	4.5
4.2	4.5
4.2	4.5
4.2	4.5
4.2	4.5
4.2	4.5
4	4.5
4	4.5
4	4.5
3.4	4.2
3.1	3.7
3.1	3.7
3.1	3.7
3.1	3.4
2.8	3.4
2.8	3.4
2.8	3.4
2.5	3.1
2.5	2.8
2.5	2.8
2.5	2.8
2.5	2.8
2.5	2.8
2.5	2.8
2.5	2.8
2.5	2.8
2.5	2.8
2.5	2.8
2.5	2.8
2.5	2.8
2.5	2.8
2.5	2.8
2.5	2.8
2.5	2.8
2.5	2.8
2.5	2.8
2.5	2.8
2.5	2.8
2.5	2.8
2.5	2.8
2.5	2.8
2.5	2.8
2.5	2.8
2.5	2.8
2.5	2.8
2.5	2.8
2.5	2.8
2.5	2.8
2.5	2.8
2.5	2.8
2.5	2.8
2.5	2.8
2.5	2.8
2.5	2.8
2.5	2.8
2.5	2.8
2.5	2.8
2.5	2.8
2.5	2.8
2.5	2.8
2.5	2.8
2.5	2.8
2.5	2.8
2.5	2.8
2.5	2.8
2.5	2.8
2.5	2.8
2.5	2.8
2.5	2.8
2.5	2.8
2.5	2.8
2.5	2.8
2.5	2.8
2.5	2.8
2.5	2.8
2.5	2.8
2.5	2.8
2.5	2.8
2.5	2.8
2.5	2.8
2.5	2.8
2.5	2.8
2.5	2.8
2.5	2.8
2.5	2.8
2.5	2.8
2.5	2.8
2.5	2.8
2.8	2.8
2.8	2.8
2.8	2.8
2.8	2.8
2.8	2.8
2.8	2.8
2.8	2.8
2.8	2.8
2.8	2.8
2.8	2.8
2.8	2.8
2.5	2.8
2.5	2.8
2.5	2.8
2.5	2.8
2.5	2.8
2.5	2.8
2.5	2.8
2.5	2.8
2.5	2.8
2.5	2.8
2.5	2.8
2.5	2.8
2.5	2.8
2.5	2.8
2.5	2.8
2.5	2.8
2.5	2.8
2.5	2.8
2.5	2.8
2.5	2.8
2.5	2.8
2.5	2.8
2.5	2.8
2.5	2.8
2.5	2.8
2.5	2.8
2.5	2.8
2.5	2.8
2.5	2.8
2.5	2.8
2.5	2.8
2.5	2.8
2.5	2.8
2.5	2.8
2.5	2.8
2.5	2.8
2.5	2.8
2.5	2.8
2.5	2.8
2.5	2.8
2.5	2.8
2.5	2.8
2.5	2.8
2.5	2.8
2.5	2.8
2.5	2.8
2.5	2.8
2.5	2.8
2.5	2.8
2.5	2.8
2.5	2.8
2.5	2.8
2.5	2.8
2.5	2.8
2.5	2.8
2.5	2.8
2.5	2.8
2.5	2.8
2.5	2.8
2.5	2.8
2.5	2.8
2.5	2.8
2.5	2.8
2.5	2.8
2.5	2.8
2.5	2.8
2.5	2.8
2.5	2.8
2.5	2.8
2.5	2.8
2.5	2.8
2.5	2.8
2.5	2.8
2.5	2.8
2.5	2.8
2.5	2.8
2.5	2.8
2.5	2.8
2.5	2.8
2.5	2.8
2.5	2.8
2.5	2.8
2.5	2.8
2.5	2.8
2.5	2.8
2.5	2.8
2.5	2.8
2.5	2.8
2.5	2.8
2.5	2.8
2.5	2.8
2.5	2.8
2.5	2.8
2.5	2.8
2.5	2.8
2.2	2.8
2.2	2.8
2.2	2.8
2.2	2.8
2.2	2.8
2.2	2.8
2.2	2.8
2.2	2.8
2.2	2.8
2.2	2.8
2.2	2.8
2.2	2.8
2.5	2.8
2.5	2.8
2.5	2.8
2.5	2.8
2.5	2.8
2.5	2.8
2.5	2.8
2.5	2.8
2.5	2.8
2.5	2.8
2.5	2.8
2.5	2.8
2.5	2.8
2.5	2.8
2.5	2.8
2.5	2.8
2.5	2.8
2.5	2.8
2.5	2.8
2.5	2.5
2.5	2.2
2.5	2
2.5	1.7
2.5	1.7
2.5	1.7
2.5	1.7
2.5	1.7
2.2	1.7
2.2	1.7
2.2	1.7
2.2	1.4
2	1.4
1.4	0.8
1.4	0.8
1.4	0.5
1.4	0.5
1.4	0.5
1.4	0.5
1.4	0.5
1.4	0.5
1.1	0.5
1.1	0.5
0.8	0.5
0.8	0.5
0.8	0.5
0.8	0.2
0.8	0
0.8	0
0.8	0
0.8	0
0.8	0
0.8	0
0.8	0
0.8	0
0.8	0
0.8	0
0.8	0
0.8	0
0.8	0
0.8	0
0.8	0
0.8	0
0.8	0
0.8	0
0.8	0
0.8	0
0.8	0
0.8	0
0.8	0
0.8	0
0.8	0
0.8	0
0.8	0
0.8	0
0.8	0
0.8	0
0.8	0
0.8	0
0.8	0
0.8	0
0.8	0
0.8	0
0.8	0
0.8	0
0.8	0
0.8	0
0.8	0
0.8	0
0.8	0
0.8	0
0.8	0
0.8	0
0.8	0
0.8	0
0.8	0
0.8	0
0.8	0
0.8	0
0.8	0
0.8	0
0.8	0
0.8	0
0.8	0
0.8	0
0.8	0
0.8	0
0.8	0
0.8	0
0.8	0
0.8	0
0.8	0
0.8	0
0.8	0
0.8	0
0.8	0
0.8	0
0.8	0
0.8	0
0.8	0
0.8	0
0.8	0
0.8	0
0.8	0
0.8	0
0.8	0
0.8	0
0.8	0
0.8	0
0.8	0
0.8	0
0.8	0
0.8	0
0.8	0
0.8	0
0.8	0
0.8	0
0.8	0
0.8	0
0.8	0
0.8	0
0.8	0
0.8	0
0.8	0
0.8	0
0.8	0
0.8	0
0.8	0
0.8	0
0.8	0
0.8	0
0.8	0
0.8	0
0.8	0
0.8	0
0.8	0
0.8	0
0.8	0
0.8	0
0.8	0
0.8	0
0.8	0
0.8	0
0.8	0
0.8	0
0.8	0
0.8	0
0.8	0
0.8	0
0.8	0
0.8	0
0.8	0
0.8	0
0.8	0
0.8	0
0.8	0
0.8	0
0.8	0
0.8	0
0.8	0
0.8	0
0.8	0
0.8	0
0.8	0
0.8	0
0.8	0
0.8	0
0.8	0
0.8	0
0.8	0
0.8	0
0.8	0
0.8	0
0.8	0
0.8	0
0.8	0
0.8	0
0.8	0
0.8	0
0.8	0
0.8	0
0.8	0
0.8	0
0.8	0
0.8	0
0.8	0
0.8	0
0.8	0
0.8	0
0.8	0
0.8	0
0.8	0
0.8	0
0.8	0
0.8	0
0.8	0
0.8	0
0.8	0
0.8	0
0.8	0
0.8	0
0.8	0
0.8	0
0.8	0
0.8	0
0.8	0
0.8	0
0.8	0
0.8	0
0.8	0
0.8	0
0.8	0
0.8	0
0.8	0
0.8	0
0.8	0
0.8	0
0.8	0
0.8	0
0.8	0
0.8	0
0.8	0
0.8	0
0.8	0
0.8	0
0.8	0
0.8	0
0.8	0
0.8	0
0.8	0
0.8	0
0.8	0
0.8	0
0.8	0
0.8	0
0.8	0
0.8	0
0.8	0
0.8	0
0.8	0
0.8	0
0.8	0
0.8	0
0.8	0
0.8	0
0.8	0
0.8	0
0.8	0
0.8	0
0.8	0
0.8	0
0.8	0
0.8	0
0.8	0
0.8	0
0.8	0
0.8	0
0.8	0
0.8	0
0.8	0
0.8	0
0.8	0
0.8	0
0.8	0
0.8	0
0.8	0
0.8	0
0.8	0
0.8	0
0.8	0
0.8	0
0.8	0
0.8	0
0.8	0
0.8	0
0.8	0
0.8	0
0.8	0
0.8	0
0.8	0
0.8	0
0.8	0
0.8	0
0.8	0
0.8	0
0.8	0
0.8	0
0.8	0
0.8	0
0.8	0
0.8	0
0.8	0
0.8	0
0.8	0
0.8	0
0.8	0
0.8	0
0.8	0
0.8	0
0.8	0
0.8	0
0.8	0
0.8	0
0.8	0
0.8	0
0.8	0
0.8	0
0.8	0
0.8	0
0.8	0
0.8	0
0.8	0
0.8	0
0.8	0
0.8	0
0.8	0
0.8	0
0.8	0
0.8	0
0.8	0
0.8	0
0.8	0
0.8	0
0.8	0
0.8	0
0.8	0
0.8	0
0.8	0
0.8	0
0.8	0
0.8	0
0.8	0
0.8	0
0.8	0
0.8	0
0.8	0
0.8	0
0.8	0
0.8	0
0.8	0
0.8	0
0.8	0
0.8	0
0.8	0
0.8	0
0.8	0.2
0.8	0.2
0.8	0.2
0.8	0.2
0.8	0.2
1.1	0.2
1.7	0.2
2.2	0.5
2.8	1.4
4	2
4.5	2.5
5.7	3.4
6.5	4.2
7.7	5.1
8.8	6.3
10	7.4
11.1	8.8
12.6	10.5
14.6	12.6
16.6	15.1
19.7	18
23.4	21.1
27.4	24.9
32	28.6
36.9	32.9
41.5	37.2
45.8	41.5
50.1	45.8
54.4	49.8
58.7	54.1
63	58.4
66.7	62.4
70.4	66.4
75.8	71.5
77.6	73.3
81	76.4
83.9	79.9
86.7	83
89.6	85.6
92.5	88.2
95	89.6
97.6	93
100.2	95.3
103.9	98.5
105.1	99.6
107.6	102.2
108.2	102.8
109.1	103.9
109.4	105.1
109.6	105.9
109.6	106.2
109.6	105.9
109.1	105.3
107.9	104.5
106.8	103.3
105.1	101.6
103.1	99.9
100.8	97.9
96.8	94.2
78.1	76.1
74.1	71.8
69.5	67.5
63	60.1
60.7	57.8
56.1	52.6
51.2	47.5
46.3	42.1
43.8	39.5
41.5	36.9
33.2	28.3
33.2	28.3
27.7	23.1
27.7	22.3
25.2	20.9
24.3	20.6
24	20.6
24	20.9
24	21.4
24	22.3
24.9	23.4
26.3	24.3
28.6	26.3
31.7	29.4
38.3	36.3
40.9	38.6
46.3	44.1
52.6	50.1
58.4	55.8
63.8	61.5
69.3	66.7
73.3	70.4
77.6	75
81.6	79.3
85.9	83.3
90.2	87.3
91.9	90.5
95.9	92.5
97.6	94.5
99	95.9
100.5	97
101	97.9
102.2	98.5
103.1	98.5
103.9	98.5
104.2	98.8
104.2	99
104.2	99
104.2	99
104.2	99
103.6	98.8
102.8	98.2
100.8	96.5
98.2	93.9
94.5	90.2
89.9	85.9
84.4	80.7
78.7	75
73.8	69.8
68.7	64.7
63.5	59.5
55.2	51.5
52.6	48.6
47.2	42.6
42.1	37.5
37.8	33.2
34.6	29.7
32	26.6
30	24.3
26.9	20.9
26	19.7
24.3	17.7
22.9	16
21.7	14.8
21.1	14.3
21.1	14.8
21.7	16
22.3	16.8
22.6	17.1
21.4	16.6
20.3	15.7
19.4	14.8
19.1	14.6
18.9	14.3
19.4	14.3
20.9	14.6
23.4	15.7
26.3	17.7
29.7	21.1
33.7	26.3
37.8	32.6
42.9	39.5
49.8	47.5
55.8	53.8
63	61.5
69.8	68.7
76.7	75.3
83	80.7
88.4	85.9
93.6	90.2
94.7	91
96.2	92.2
97.6	93
98.8	93.6
100.2	94.7
100.5	95.3
100.8	96.2
100.8	96.5
100.8	96.8
100.8	96.8
100.8	96.8
100.8	96.5
100.2	96.2
98.8	95
95.3	91.9
93.9	90.5
86.4	83.6
86.4	83.6
76.1	73.6
73.6	71
68.4	65.8
63	60.4
57.5	54.9
52.1	49.8
46.9	44.6
42.3	39.8
38.3	35.2
34.9	31.5
30.6	26.3
28	23.1
26.6	21.7
22.6	17.4
21.4	16.3
19.1	14
17.4	12.6
16	11.4
16	11.7
16.3	12.6
16.8	13.7
17.1	14
16.6	14
15.4	12.8
13.1	10.8
10.5	8.8
8	7.1
6.3	5.7
5.7	5.4
6.3	5.4
8	6.3
10	7.7
12.6	9.4
15.7	11.4
19.4	14
23.7	16.8
28.3	20.9
33.7	26
39.8	32.3
46.6	40
53.8	48.6
65.8	61.2
69.5	65
76.4	73
82.1	79
86.4	82.7
89	85
90.7	86.7
91.9	87.9
92.5	87.9
92.7	87.9
93.3	88.2
93.6	88.2
94.2	89
95	89.9
96.2	91
96.8	91.9
96.8	92.2
96.8	92.2
96.8	92.2
96.8	92.2
96.5	91.9
95.3	91.3
93.9	89.6
91	87
87.6	83.6
83.3	79.3
78.1	74.1
72.7	68.7
67.5	63.2
61.5	57.2
55.8	51.5
50.1	45.8
44.3	40
38.9	34.6
34.3	29.7
30.6	25.4
27.2	22
24.3	18.9
21.1	16
18.6	13.4
15.4	10.5
14.8	9.7
13.7	9.1
13.7	9.4
14.6	10.5
15.4	11.7
15.7	12.3
15.4	12.3
14	11.7
11.7	9.7
8.5	7.1
5.1	4.5
2.2	2
0	0.2
1.4	0.5
1.7	0.8
1.1	0.5
0.2	0.2
2.2	0
4.8	1.4
8	3.4
11.7	6
16.3	9.4
21.4	14
27.2	19.7
33.2	26
40	33.5
47.5	41.5
55.5	50.4
63.5	58.9
71.5	67.5
78.7	75.3
84.7	80.7
88.4	83.9
91	85.9
92.2	87
92.5	87
92.5	87
92.5	87
92.5	87.6
93.6	88.4
94.5	89
95.3	89.3
95.3	89.3
95.3	89.3
95	89.3
95	89.3
93	88.2
91.3	86.4
88.7	83.9
85.3	80.4
81.3	76.1
76.4	71.5
71.5	66.4
66.4	61.2
61	55.8
55.2	50.1
49.8	44.6
44.1	39.5
39.5	34.9
33.5	28.9
31.7	27.4
28.6	24.3
25.7	21.4
22.9	18.6
20.3	16
18	13.4
15.1	10.5
14.6	10
13.7	9.1
14.3	9.7
9.4	9.7
6.8	8.5
5.1	7.4
4.5	7.1
5.7	7.7
6.5	8.3
8.3	9.4
10.8	11.1
13.7	13.1
17.1	16
20.9	19.4
25.2	23.4
30.6	28.3
36.9	34.3
[truncated: 611 more rows]
