# Supplementary material for: Bot fit: A novel approach to assessing lower limb muscular strength
Source: PLoS One. 2026 Mar 26;21(3):e0339187. doi: 10.1371/journal.pone.0339187 (PMC13021169; doi:10.1371/journal.pone.0339187)
Supplement: S3 File — Raw joint angle data (left and right legs) collected from 25 participants across all exercise protocols. This compressed folder contains individual participant files (sub1–sub25) with time-series signals representing lower-limb motion recorded by the Bot Fit system during resistance exercise trials. (ZIP) [file pone.0339187.s003.zip › sub10/squat_max_2.csv]

AngL	AngR
6.8	0.8
6.8	0.8
6.8	0.8
6.8	0.8
6.8	0.8
6.8	0.8
6.8	0.8
6.8	0.8
6.8	0.8
6.8	0.8
6.8	0.8
6.8	0.8
6.8	0.8
6.8	0.8
6.8	0.8
6.8	0.8
6.8	0.8
6.8	0.8
6.8	0.8
6.8	0.8
6.8	0.8
6.8	0.8
6.8	0.5
6.8	0.5
6.8	0.5
6.8	0.5
6.8	0.5
6.8	0.5
6.8	0.5
6.8	0.5
6.8	0.5
6.8	0.5
6.8	0.5
6.8	0.5
6.8	0.5
6.8	0.5
6.8	0.5
6.8	0.5
6.8	0.5
6.8	0.5
6.8	0.5
6.8	0.5
6.8	0.5
6.8	0.5
6.8	0.5
6.8	0.5
6.8	0.5
6.8	0.5
6.8	0.5
6.8	0.5
6.8	0.5
6.8	0.5
6.8	0.5
6.8	0.5
6.8	0.5
6.8	0.5
6.8	0.5
6.8	0.5
6.8	0.5
6.8	0.5
6.8	0.5
6.8	0.5
6.8	0.5
6.8	0.5
6.8	0.5
6.8	0.5
6.8	0.5
6.8	0.5
6.8	0.5
6.8	0.5
6.8	0.5
6.8	0.5
6.8	0.5
6.8	0.5
6.8	0.5
6.8	0.5
6.8	0.5
6.8	0.5
6.8	0.5
6.8	0.5
6.8	0.5
6.8	0.5
6.8	0.5
6.8	0.5
6.8	0.2
6.8	0.2
6.8	0.2
6.8	0.2
6.8	0.2
6.8	0.2
6.8	0.2
6.8	0.2
6.8	0.2
6.8	0.2
6.8	0.2
6.8	0.2
6.8	0.2
6.8	0.2
6.8	0.2
6.8	0.2
6.8	0.2
0	0.1
0	0.1
0	0.1
0	0.1
0	0.1
0	0.1
0	0.1
0	0.1
0	0.1
0	0.1
0	0.1
0	0.1
0	0.1
0	0.1
0	0.1
0	0.1
0	0.1
0	0.1
0	0.1
0	0.1
0	0.1
0	0.1
0	0.1
0	0.1
0	0.1
0	0.1
0	0.1
0	0.1
0	0.1
0	0.1
0	0.1
0	0.1
0	0.1
0	0.1
0	0.1
0	0.1
0	0.1
0	0.1
0	0.1
0	0.1
0	0.1
0	0.1
0	0.1
0	0.1
0	0.1
0	0.1
0	0.1
0	0.1
0	0.1
0	0.1
0	0.1
0	0.1
0	0.1
0	0.1
0	0.1
0	0.1
0	0.1
0	0.1
0	0.1
0	0.1
0	0.1
0	0.1
0	0.1
0	0.1
0	0.1
0	0.1
0	0.4
0	0.7
0	1
0	1
0	1
0	1
0	1
0	1
0	1
0	1
0	1
0	1
0	1
0	1
0	1
0	1
0	1
0	1
0	1
0	1
0	1
0	1
0	1
0	1
0	1
0	1
0	1
0	1
0	1
0	1
0	1
0	1
0	1
0	1
0	1
0	1
0	1
0	1
0	1
0	1
0	1
0	1
0	1
0	1
0	1
0	1
0	1
0	1
0	1
0	1
0	1
0	1
0	1
0	1
0	1
0	1
0	1
0	1
0	1
0	1
0	1
0	1
0	1
0	1
0	1
0	1
0	1
0	1
0	1
0	1
0	1
0	1
0	1
0	1
0	1
0	1
0	1
0	1
0	1
0	1
0	1
0	1
0	1
0	1
0	1
0	1
0	1
0	1
0	1
0	1
0	1
0	1
0	1
0	1
0	1
0	1
0	1
0	1
0	1
0	1
0	1
0	1
0	1
0	1
0	1
0	1
0	1
0	1
0	1
0	1
0	1
0	1
0	1
0	1
0	1
0	1
0	1
0	1
0	1
0	1
0	1
0	1
0	1
0	1
0	1
0	0.7
0	0.7
0.2	0.4
0.5	0.4
0.5	0.4
0.8	0.4
1.1	0.4
1.7	0.4
2	0.4
2.5	0.4
3.1	0.4
3.7	0.4
4.5	0.4
5.4	0.4
6.3	0.4
7.1	0.1
8.3	0
9.4	0.6
10.8	0.9
12	1.2
13.1	1.5
14.6	1.5
16	1.5
17.1	1.8
18.9	1.8
20.3	2
22	2.3
24.3	2.3
24.9	2.3
25.7	2.3
26	2.3
25.4	2.3
23.7	2.3
22.3	2.6
21.4	2.6
20.6	2.9
19.7	3.2
18.9	3.2
18.3	3.2
17.7	3.2
17.4	3.2
16.8	3.2
16.3	3.2
14.8	3.2
13.1	3.2
11.4	3.2
10	3.2
8.8	3.2
8.3	3.2
8.5	3.5
8.5	3.8
8.5	4.3
9.1	5.2
9.4	6.3
9.7	7.5
9.7	8.9
9.7	10.4
9.7	11.8
9.7	12.9
9.7	13.8
9.7	14.1
9.7	14.4
9.7	14.4
9.7	13.8
10	13.2
10	12.4
10	11.5
10	10.9
10	10.1
10	9.2
10	8.3
10	7.5
10	6.9
10	6.3
10	6.1
10	5.5
10.3	5.2
10.5	4.6
10.5	4.1
10.5	3.8
10.5	3.5
10.5	3.2
10.5	2.9
10.5	2.9
10.5	2.9
10.5	2.9
10.5	2.9
10.3	2.6
10	2.3
9.7	2
9.1	2
8.5	2
8.3	2
8.3	2
8	2
7.4	2
7.4	2
7.4	2
7.1	2
6.8	1.8
6.5	1.8
6.5	1.8
6.5	1.8
6.5	1.8
6.5	1.8
6.5	1.8
6.5	1.8
6.5	1.8
6.5	1.8
6.5	1.8
6.5	1.8
6.5	1.8
6.5	2
6.8	2
7.1	2
7.1	2
7.1	2
7.1	2
7.1	2.3
7.1	2.3
7.1	2.3
7.4	2.3
7.7	2.3
8	2.3
8	2.3
8.3	2.3
8.5	2.3
8.5	2.3
8.8	2.3
8.8	2.3
8.8	2.3
8.8	2.3
8.8	2.3
8.8	2.3
8.8	2.3
8.8	2.3
8.8	2.3
8.8	2.3
8.8	2.3
8.8	2.3
9.1	2.3
9.1	2.3
9.4	2.3
9.4	2.3
9.4	2.3
9.4	2.3
9.4	2.3
9.4	2.3
9.4	2.3
9.4	2.3
9.4	2.3
9.4	2.3
9.4	2.3
9.4	2.3
9.4	2.3
9.4	2.3
9.4	2.3
9.4	2.3
9.4	2.3
9.4	2.3
9.4	2.3
9.4	2.3
9.4	2.3
9.4	2.3
9.4	2.3
9.4	2.3
9.4	2.3
9.4	2.3
9.4	2.3
9.4	2.3
9.4	2.3
9.4	2.3
9.4	2.3
9.4	2.3
9.4	2.3
9.4	2.3
9.4	2.3
9.4	2.3
9.4	2.3
9.4	2.3
9.4	2.3
9.4	2.3
9.4	2.3
9.4	2.3
9.4	2.3
9.4	2.3
9.4	2.3
9.4	2.3
9.4	2.3
9.4	2.3
9.4	2.3
9.4	2.3
9.4	2.3
9.4	2.3
9.4	2.3
9.4	2.3
9.4	2.3
9.4	2.3
9.4	2.3
9.4	2.3
9.4	2.3
9.4	2.3
9.4	2.3
9.4	2.3
9.4	2.3
9.4	2.3
9.4	2.3
9.4	2.3
9.4	2.3
9.4	2.3
9.4	2.3
9.4	2.3
9.4	2.3
9.4	2.3
9.4	2.3
9.4	2.3
9.4	2.3
9.4	2.3
9.4	2.3
9.4	2.3
9.4	2.3
9.4	2.3
9.4	2.3
9.4	2.3
9.4	2.3
9.4	2.3
10.3	2.9
12.6	4.1
13.4	4.9
15.1	6.1
17.1	7.8
19.1	9.2
23.4	12.4
25.2	13.5
28.6	16.4
32.6	19.8
36.3	24.1
42.3	30.7
44.3	33
48.6	37.6
52.9	42.1
57.2	47.3
61.5	52.2
66.4	57.6
71	62.5
75.3	67.3
80.1	71.6
84.7	75.7
91.3	82
93	83.7
96.5	87.1
99.9	90.3
102.8	93.4
105.3	96
107.6	98.6
109.4	101.1
111.4	103.1
112.8	105.1
114.2	106.6
115.4	108
116.2	108.9
116.8	108.9
116.5	108.9
115.9	108.3
115.1	107.2
113.6	106
112.2	104.6
110.5	102.9
108.8	101.1
106.5	98.8
104.5	96.6
101.9	93.7
99	90.5
95.9	87.1
92.5	83.4
88.7	79.1
84.7	74.8
80.4	69.9
76.1	65.1
73.8	62.5
69.3	57.6
60.7	47.9
59.5	46.7
58.7	45.9
54.4	42.1
49.8	37.8
47.2	35
35.7	24.4
33.2	21.8
28.6	17.5
26.3	14.6
26	13.8
26.9	14.4
28.6	16.4
30.3	18.4
31.5	19.5
31.5	19.5
31.5	19.5
31.7	19.8
33.2	20.9
35.2	22.7
38.9	25.5
42.9	29.3
48.1	34.1
56.4	42.4
56.4	42.4
64.1	52.5
69.3	59
74.1	64.8
78.7	69.9
83	74.2
87	77.7
90.2	82
93	83.7
94.7	85.4
96.5	87.4
97.9	89.1
100.2	91.1
101	92
101.9	92.8
102.2	93.1
103.1	93.1
103.1	93.1
103.1	93.1
103.1	93.1
103.1	93.1
102.8	92.8
102.2	92
100.5	90.5
98.2	88.3
95.3	85.1
91.6	81.4
87.6	77.4
83.3	73.1
78.7	68.2
75	64.5
70.7	59.9
66.7	55.3
62.4	51
58.1	46.4
54.1	41.9
50.6	37.8
46.9	34.1
43.8	30.4
40.9	27.2
38	24.4
35.5	21.8
33.5	19.8
31.5	18.1
29.4	16.4
29.2	16.1
28.9	16.4
28.9	16.4
28.9	16.7
28.9	16.7
28.3	16.4
27.2	15.5
25.7	14.4
24	13.2
22.6	12.6
22.6	12.6
22.9	12.9
24.3	13.2
26	14.6
29.7	17.5
30.9	18.4
34	21.2
38	24.7
42.6	29
48.1	34.1
53.5	40.4
59.2	47
65	54.2
71	61.9
80.1	71.4
83	74.5
87.3	79.1
89.9	82
91.9	84
94.2	86.5
95.3	87.1
97	88.8
98.8	90.3
99.9	90.5
100.5	90.5
100.2	90.5
99.9	90.5
99.9	90.5
99.9	90.5
99.9	90.5
99.9	90.5
99.6	90.3
98.5	89.1
97	87.4
94.7	85.1
92.5	82.5
89.6	79.7
85.3	75.1
83.6	73.4
79.9	69.3
75.8	65.6
73	62.8
67.5	57
63.2	52.5
58.7	47.9
54.4	43.3
48.1	36.7
46.3	34.7
42.9	31.3
39.5	27.5
36.6	24.7
33.7	21.8
31.2	19.5
28.9	17.2
26.6	15.2
24.9	13.8
23.7	13.2
23.4	13.5
23.7	13.8
23.7	13.8
23.7	13.5
22.9	12.9
22.3	12.4
29.7	18.7
33.5	21.8
37.2	25.2
41.5	29.3
46.3	33.8
22	12.1
22.3	12.4
23.1	12.9
24.6	14.4
26.9	16.4
78.7	71.1
84.4	77.1
89.3	81.7
92.5	84.8
94.7	87.1
96.2	89.1
97.3	90.3
98.5	91.1
99.3	91.4
99.6	91.4
99.9	91.4
99.9	91.1
99.9	91.1
99.9	91.1
99.9	91.1
99.9	91.1
99.9	90.8
99.6	90.5
99	89.7
97.3	88.3
95.3	85.7
92.7	82.8
89.6	79.9
86.7	76.5
81.6	71.1
79.6	69.1
75.8	65.1
71.8	60.8
67.8	56.5
63.5	51.6
58.9	47
54.9	42.4
50.9	38.1
47.5	34.4
44.1	31
41.2	27.8
38.3	24.7
35.5	21.8
32.9	19.2
31.7	18.1
28.9	15.5
27.7	14.4
27.7	14.6
28.3	15.8
29.7	18.1
30	18.7
30	18.7
29.4	18.7
28.3	18.1
27.4	18.1
27.2	18.1
27.2	18.1
27.4	18.7
28.3	19.5
30	21.2
32.6	23.5
36	26.7
40.6	30.4
46.1	35.6
52.1	41
58.7	47
64.7	53.9
69.8	59.9
74.7	66.2
79.6	71.6
83.6	76.2
87.6	80.2
90.7	83.4
92.5	85.4
94.5	88
95.3	88.5
96.8	90
97.9	91.1
99	91.7
99.3	91.7
98.8	91.4
98.5	90.8
97.9	90.5
97.6	90
97	89.7
96.2	89.1
95.3	88
93.9	86.5
91.9	84.8
89.3	82
86.4	78.5
83	75.1
79.3	71.1
75.8	67.3
72.7	63.6
69.5	60.2
66.4	56.5
63	52.7
59.2	49
55.5	45.3
52.1	41.9
48.4	38.4
44.9	35
41.2	31
37.8	27.5
34	24.1
30.9	20.7
28	17.8
25.7	15.8
24.3	14.9
24	14.9
24.3	16.1
25.2	17.2
25.7	17.5
26	17.5
26.3	17.5
26.6	17.5
27.4	18.4
29.4	20.7
30.6	21.5
33.2	23.8
36.3	26.7
39.8	29.8
43.2	33
46.9	36.1
50.6	40.1
54.9	45
62.4	53.6
65	56.7
70.7	63.3
76.7	69.3
82.7	75.1
87	79.1
89.6	81.7
90.7	82.8
91.3	83.4
92.2	84
93.6	85.1
94.7	86
96.5	86.5
97.9	87.1
98.5	87.4
98.5	87.4
98.5	87.4
98.5	87.4
98.5	87.4
98.5	87.4
98.2	87.4
97.6	86.8
96.5	85.7
94.2	83.4
91.6	80.5
88.4	77.4
85.6	73.9
82.1	70.5
78.7	66.5
77	64.5
71.5	58.8
67.8	54.7
63.8	50.2
60.1	45.9
56.1	41.6
52.4	37.6
48.9	33.8
44.1	29
42.6	27.5
40	24.7
37.5	22.4
35.2	19.8
33.2	18.1
31.2	16.4
30.3	15.5
30	15.5
30	16.1
30	16.9
30	17.2
29.7	17.2
29.7	17.2
28.3	16.7
26.3	16.4
25.7	16.4
24.6	16.4
24	16.9
24.3	17.8
24.9	19.2
26.3	20.9
28.3	23
30.6	25.8
33.7	29.3
37.5	33.6
42.9	38.7
48.9	43.9
56.7	49.3
64.1	55.3
69.8	61.3
75	66.8
79.6	71.6
84.2	76.5
88.7	80.8
92.2	84
94.7	86.8
97.3	89.4
98.2	90.3
99.6	91.4
101	92.3
102.5	93.1
103.1	93.1
103.3	93.1
103.3	93.1
103.1	92.8
102.8	92.8
101.9	92.5
100.5	92
99.3	91.1
97.9	89.7
96.2	87.7
93.9	85.4
90.7	82.2
87.6	79.1
82.1	73.6
77.8	69.3
76.1	67.3
71.8	63
67.5	58.5
62.7	53.9
58.1	49
53.5	44.1
49.2	39.9
45.2	35.6
41.2	31.5
37.5	27.8
34.3	24.7
31.2	21.8
28.3	18.9
26	16.9
24	15.5
22.9	14.6
22.3	14.6
22.3	14.6
22.3	14.6
22.3	14.6
22	14.4
22	14.4
22	14.4
22.3	14.4
22.6	14.4
23.4	14.4
24.6	14.9
26	15.8
27.4	17.2
29.2	19.2
31.2	21.8
34	25
40.3	31
42.6	33.6
48.4	39.3
54.7	45.6
61	52.7
67.8	59.6
74.4	66.2
80.7	72.2
85.6	77.1
88.4	80.5
90.2	82.5
91.6	84
93	85.4
94.5	87.1
96.2	88.3
97.9	89.1
99	90
99.6	90.5
99.6	90.5
99.3	90.5
98.2	90.3
97	88.8
95.3	87.1
93.3	85.1
91.3	82.8
88.7	80.2
84.7	76.2
83.6	74.8
81.9	73.4
77.3	68.8
73.8	65.6
70.4	62.2
67	58.5
63.5	55
60.1	51.6
56.9	48.2
54.1	44.7
51.5	41.6
49.2	38.7
46.9	35.8
44.6	33.3
42.6	31
40.6	28.7
38.9	27
37.5	25.5
36.9	25.2
36.9	25.2
37.5	25.5
38	26.1
38.3	26.1
38	26.1
38	25.8
37.8	25.5
37.2	24.7
36.6	23.5
36	22.7
35.5	21.8
34.9	21.5
34.3	21.2
33.2	21.2
31.7	20.9
29.2	20.1
27.4	19.5
26.6	18.9
24.6	18.1
22.9	17.2
21.4	16.4
20.3	15.8
20	15.2
20	14.9
20	14.9
20	14.9
20	14.6
20	14.4
20	14.4
20	14.1
19.7	14.1
19.7	14.1
19.4	14.1
19.1	14.1
19.1	14.1
18.9	14.1
18.9	14.1
18.9	14.1
18.9	14.1
18.9	14.1
18.9	14.1
18.9	14.1
18.9	14.4
18.9	14.4
18.9	14.4
18.9	14.4
18.9	14.4
18.9	14.4
18.9	14.4
18.9	14.6
19.1	14.6
19.4	14.9
19.7	15.5
20	15.8
20.6	16.4
20.9	16.7
21.1	16.9
21.4	17.2
21.4	17.2
21.4	17.2
21.4	17.2
21.4	17.2
21.4	17.2
21.4	17.2
21.1	17.2
21.1	16.9
21.1	16.4
21.1	16.1
20.9	16.1
20.6	16.1
20.3	15.8
20.3	15.5
20	14.9
19.4	14.4
18.9	13.8
18.3	12.9
17.7	12.4
17.1	11.8
16.8	11.2
16	10.9
15.7	10.4
15.1	10.1
14.8	9.5
14.3	9.2
14.3	9.2
13.4	8.3
13.1	8.1
12.8	7.8
12.6	7.5
12.3	6.9
11.7	6.6
11.4	6.1
11.1	5.8
10.8	5.2
10.3	4.9
10	4.6
9.7	4.1
9.1	3.8
8.8	3.2
8.3	2.9
8	2.3
7.4	1.8
7.1	1.5
6.5	0.9
6.3	0.3
5.7	0
5.1	0.4
4.8	1
4.2	1.3
4	1.9
3.4	2.1
3.4	2.1
3.1	2.4
3.1	2.7
3.1	2.7
3.4	2.7
3.4	2.7
3.4	2.7
3.4	2.7
3.4	2.7
3.4	2.7
3.4	2.7
3.4	2.7
3.4	2.7
3.4	2.7
3.4	2.7
3.4	2.7
3.4	2.7
3.4	2.7
3.4	2.7
3.4	2.7
3.4	2.7
3.4	2.7
3.7	2.7
3.7	2.7
3.7	2.7
3.7	2.7
3.7	2.7
3.7	2.7
4	2.7
4	2.7
4.2	2.7
4.2	2.7
4.2	2.7
4.2	2.4
4.5	2.4
4.5	2.4
4.5	2.1
4.5	1.9
4.5	1.3
4.8	1
5.1	0.4
5.4	0
5.7	0.6
6	0.9
6.3	1.5
6.3	1.8
6.3	2.3
6.5	2.6
6.5	2.6
6.8	2.9
6.8	3.2
6.8	3.2
6.8	3.2
6.8	3.2
6.8	3.2
6.8	3.2
6.8	3.2
6.8	3.2
6.8	3.2
6.8	3.2
6.8	3.2
6.8	3.2
6.8	3.2
6.8	3.2
6.8	3.2
6.8	2.9
6.8	2.9
6.8	2.6
6.8	2.6
6.5	2.3
6.3	2.3
6	2
5.4	2
5.1	2
4.8	2
4.8	2
4.8	2
4.8	2
4.8	2
4.8	2
4.8	2
4.5	2
4.5	2
4.2	2
4	2
4	2
4	1.8
4	1.8
4	1.5
4	1.5
4	1.2
4	1.2
4	1.2
4	1.2
4	1.2
4	1.2
4	0.9
4	0.9
4	0.6
4	0.3
4	0.3
4	0
4	0
4	0
4	0.1
0.8	8.5
0.8	8.5
0.8	8.5
0.8	8.5
0.8	8.5
0.8	8.5
0.5	8.5
0.5	8.5
0.5	8.2
0.5	8.2
0.5	8.2
0.5	8.2
0.5	8.2
0.2	8.2
0.2	8.2
