# Supplementary material for: Bot fit: A novel approach to assessing lower limb muscular strength
Source: PLoS One. 2026 Mar 26;21(3):e0339187. doi: 10.1371/journal.pone.0339187 (PMC13021169; doi:10.1371/journal.pone.0339187)
Supplement: S3 File — Raw joint angle data (left and right legs) collected from 25 participants across all exercise protocols. This compressed folder contains individual participant files (sub1–sub25) with time-series signals representing lower-limb motion recorded by the Bot Fit system during resistance exercise trials. (ZIP) [file pone.0339187.s003.zip › sub11/hipcurl_const.csv]

AngL	AngR
18	30
18	30
18	30
18	30
18	30
18	30
18	30
18	30
18	30
18	30
18	30
18	30
18	30
18	30
18	30
18	30
18	30
18	30
18	30
18	30
18	30
18	30
18	30
18	30
18	30
18	30
18.2	30.3
18.5	30.6
18.8	30.9
18.8	30.6
18.5	30.6
18	30
17.1	29.2
16.2	28
15.7	27.7
16	27.7
16.2	28.3
16.5	28.6
16.5	28.6
16.5	28.9
16.5	28.9
16.5	28.9
16.5	28.9
16.5	28.9
16.5	28.9
16.5	28.9
16.5	28.9
16.5	28.9
16.5	28.9
16.5	28.9
16.5	28.9
16.5	28.9
16.5	28.9
16.5	28.9
16.5	28.9
16.5	28.9
16.5	28.9
16.5	28.9
16.5	28.9
16.5	28.9
16.5	28.9
16.5	28.9
16.5	28.9
16.5	28.9
16.5	28.9
16.5	28.9
16.5	28.9
16.5	28.9
16.5	28.9
16.5	28.9
16.5	28.9
16.5	28.9
16.5	28.9
16.5	28.9
16.5	28.9
16.5	28.9
16.5	28.9
16.5	28.9
16.5	28.9
16.5	28.9
16.5	28.9
16.5	28.9
16.5	28.9
16.5	28.9
16.5	28.9
16.5	28.9
16.5	28.9
16.5	28.9
16.5	28.9
16.5	28.9
16.5	28.9
16.5	28.9
16.5	28.9
16.5	28.9
16.5	28.6
16.5	28.6
16.5	28.6
16.5	28.3
16.5	28
16.5	27.7
16.5	27.4
16.5	27.4
16.5	27.4
16.5	27.4
16.5	27.4
16.5	27.4
16.5	27.4
16.5	27.4
16.5	27.4
16.5	27.4
16.5	27.4
16.5	27.4
16.5	27.4
16.5	27.4
16.5	27.4
16.5	27.4
16.5	27.4
16.5	27.4
16.5	27.4
16.5	27.4
16.5	27.4
16.5	27.4
16.5	27.4
16.5	27.4
16.5	27.4
16.5	27.4
16.5	27.4
16.5	27.4
16.5	27.4
16.5	27.4
16.5	27.4
16.5	27.4
16.5	27.4
16.5	27.4
16.5	27.4
16.5	27.4
16.5	27.4
16.5	27.4
16.5	27.4
16.5	27.4
16.5	27.4
16.5	27.4
16.5	27.4
16.5	27.4
16.5	27.4
16.5	27.4
16.5	27.4
16.5	27.4
16.5	27.4
16.5	27.4
16.5	27.4
16.5	27.4
16.5	27.4
16.5	27.4
16.5	27.4
16.5	27.4
16.5	27.4
16.5	27.4
16.5	27.4
16.5	27.4
16.5	27.4
16.5	27.4
16.5	27.4
16.5	27.4
16.5	27.4
16.5	27.4
16.5	27.4
16.5	27.4
16.5	27.4
16.5	27.4
16.5	27.4
16.5	27.4
16.5	27.4
16.5	27.4
16.5	27.4
16.5	27.4
16.5	27.4
16.5	27.4
16.5	27.4
16.5	27.4
16.5	27.4
16.5	27.4
16.5	27.4
16.5	27.4
16.5	27.4
16.5	27.4
16.5	27.4
16.5	27.7
16.5	27.7
16.8	27.7
17.1	27.7
17.4	28
17.4	28.3
17.4	28.6
17.7	28.9
18	29.2
18.2	29.4
18.2	29.7
18.5	30.3
18.8	30.6
19.1	31.2
19.7	31.7
20	32.3
20.5	32.9
20.8	33.5
21.4	34
21.4	34.3
21.4	34.6
21.4	34.6
21.4	34.6
21.4	34.3
21.4	34
21.4	33.5
21.1	32.9
20.5	32.3
20.3	31.7
19.7	31.2
18.8	30.6
18.5	30.6
18.2	30.3
18	30
17.4	29.7
17.1	29.4
16.8	28.6
16.5	28
16.2	27.2
16	26
16	24.6
15.7	23.1
15.1	21.1
14.5	18.6
13.7	14.8
13.1	9.1
12.2	2.8
11.9	3.4
11.7	9.1
11.7	14.6
11.7	19.7
11.7	24.9
11.7	30.3
11.7	35.5
11.7	40.3
11.7	44.3
11.7	48.4
11.7	51.5
11.7	54.1
11.7	56.1
11.7	56.7
11.7	55.8
11.7	54.1
11.7	50.9
11.7	46.9
11.7	42.3
11.7	36.9
11.7	30.9
11.7	24.6
11.7	18
11.7	11.7
11.1	2.2
10.5	0.5
9.4	6.3
7.9	12
5.6	16.8
3.1	20.9
4.2	24.3
7.4	24.9
15.1	25.4
23.7	26
31.7	26
38.9	25.7
45.2	25.7
51.2	25.7
57.5	25.7
63.2	25.7
70.4	26
72.4	26
75.5	26
78.4	26
80.1	26
81.3	26
81.5	26
80.4	26
78.4	25.7
75.2	25.4
71.2	24.9
66.1	24.6
60.1	24
53.2	24
45.2	24
36.6	24
28	23.7
19.4	22.9
11.1	21.4
3.4	19.7
2.5	16.8
5.6	10.8
7.1	0.8
7.1	10
6.5	19.4
6.2	26.3
12.5	57.5
12.2	61
11.9	63
11.4	62.7
11.4	61
5.9	32
7.1	37.5
9.1	43.2
10.8	48.6
11.9	53.5
11.4	57.2
11.4	52.4
11.4	47.2
11.1	41.2
10.5	34.9
9.7	27.7
8.5	20
7.4	11.7
6.2	2.8
5.1	6.5
2.8	15.7
2.8	22.3
12.2	26.6
24	28.3
35.1	27.4
45.5	24.6
53.5	22
61.5	22
68.9	24.6
75.8	27.7
82.1	30
85.8	30.3
88.7	30.3
90.7	30.3
91.3	30.3
89.6	30.3
88.4	30.3
85	30.3
81	30.3
76.7	30.3
71.2	30.3
64.6	30.3
57.2	30.3
48.9	30.3
40.6	30
28	29.2
24	28.6
15.1	27.4
7.1	24.9
0.8	20.3
2.8	12.8
3.1	3.7
1.9	4.5
1.1	12.8
1.6	19.7
1.4	26.9
0.8	33.7
1.9	40.3
3.1	45.8
4.2	50.9
5.4	55.8
6.5	60.1
7.7	64.4
9.4	68.1
11.1	69.8
12.5	70.1
13.7	70.1
14	69.8
14	67.5
14	66.4
14	63
14	58.1
14	52.9
14	48.1
14	42.9
14	37.5
14	32.3
14	26.9
14	21.1
14	15.1
14	8.5
14	2.2
13.7	2.2
12.2	5.1
9.9	6
7.7	6.3
4.8	6.3
1.4	6.3
3.4	7.1
6.8	8.3
9.7	8.8
12.2	9.1
14.2	9.4
16	9.4
18	9.4
19.7	9.4
22.3	9.7
24.8	9.1
26.3	8.3
27.7	7.1
29.1	6
30.9	4.5
32.9	2.8
34.6	0.5
36.9	2.2
39.2	5.7
41.7	10
44.6	14.6
48	19.4
52.3	24
58.6	30.9
60.9	33.2
65.2	37.5
69.5	42.1
73.5	46.3
77.5	50.4
81	54.1
83.8	57.8
86.1	61
88.4	63.2
91.6	66.4
92.4	67.5
94.4	69.3
95.9	71.3
97.3	73
98.4	74.7
99.3	75.8
99.9	76.7
100.7	77.3
101.3	77.6
101.9	78.4
102.2	79
102.5	79.6
102.7	80.1
102.7	80.4
102.7	80.7
102.5	81
102.2	81
101.9	81
101.3	80.7
101	80.7
100.2	80.1
99	79
97.3	77.3
95.3	75.8
92.7	74.7
89.6	73.6
86.1	73
81.8	72.1
78.1	71
74.7	69.8
71.5	68.7
69.2	67.5
67.5	66.7
66.1	65.5
65.2	64.7
64.6	63.5
64.1	62.4
63.5	61
62.6	60.1
61.8	58.9
61.2	58.4
61.2	57.8
60.9	57.2
60.9	57.2
60.9	56.9
60.9	56.7
60.9	56.4
60.9	55.2
60.9	53.2
60.6	50.6
60.1	47.5
58.9	42.9
58.3	41.5
57.5	38.6
56.6	36.6
55.8	34.9
55.5	33.7
55.2	32.9
55.2	32.6
55.2	32.3
55.2	32
55.5	31.7
55.5	31.7
55.5	31.5
55.2	30.6
55.2	29.7
55.2	29.2
55.2	28.9
55.2	28.9
55.2	28.9
55.2	28.9
55.2	28.9
55.2	28.9
55.2	28.9
55.5	28.9
56.1	28.6
56.3	28.6
56.3	28.3
56.6	28.3
56.6	28
56.9	27.7
57.2	27.7
57.5	27.7
58.1	27.4
58.3	27.4
58.6	27.4
58.6	27.4
58.6	27.4
58.6	27.4
58.6	27.4
58.6	27.4
58.6	27.4
58.6	27.4
58.9	27.4
59.2	27.4
59.5	27.4
60.3	27.4
60.6	27.4
60.6	27.4
60.9	27.4
60.9	27.4
60.9	27.4
60.9	27.4
60.9	27.4
60.9	27.4
60.9	27.4
60.9	27.4
60.9	27.4
60.9	27.4
60.9	27.4
60.9	27.4
60.9	27.4
60.9	27.4
60.6	27.4
60.6	27.4
60.6	27.4
60.6	27.4
60.6	27.4
60.3	27.4
59.8	27.4
59.5	27.4
59.5	27.4
59.5	27.4
59.5	27.4
59.5	27.4
59.2	27.4
58.9	27.4
58.9	27.4
58.9	27.4
58.6	27.4
58.3	27.4
58.1	27.4
57.8	27.4
57.5	27.4
57.5	27.4
57.5	27.4
57.5	27.4
57.5	27.4
57.5	27.4
57.5	27.4
57.2	27.4
56.9	27.4
56.9	27.4
56.9	27.4
56.9	27.4
56.9	27.4
56.9	27.4
56.9	27.4
56.9	27.4
56.9	27.4
56.9	27.4
56.9	27.4
56.9	27.4
56.9	27.4
56.9	27.4
56.9	27.4
56.9	27.4
56.9	27.4
56.9	27.2
56.9	27.2
56.9	26.6
56.9	26.3
56.9	26.3
56.9	26.3
56.9	26
56.9	26
56.9	25.4
56.9	25.4
56.9	25.4
56.9	25.4
56.9	25.4
56.9	25.4
56.9	25.4
56.9	25.4
56.9	25.4
56.9	25.4
56.9	25.4
56.9	25.4
56.9	25.4
56.9	25.4
56.9	25.4
56.9	25.4
56.9	25.4
56.9	25.4
56.9	25.4
56.9	25.4
56.9	25.4
56.9	25.4
56.3	25.4
55.2	25.4
53.2	25.7
50	26
46.9	27.2
44.6	29.7
43.2	34
42.9	40.9
43.2	49.5
44.6	61.8
45.2	66.1
46	72.7
46.6	76.1
46.6	76.4
46.6	74.4
46.6	70.4
46.6	65.2
46.6	59.8
46.3	53.8
43.7	44.6
42.6	41.2
40.3	33.7
38	25.7
35.7	18.6
34	12.3
32.9	7.7
32.3	4.5
32	3.1
32	4.2
32	6.8
32	10.5
32	15.1
32.3	19.4
32.3	24
32.3	29.2
32.3	36
32.6	43.5
33.4	50.6
34	58.4
34.6	65.5
35.4	71.8
36.3	77.3
36.9	82.7
37.2	83.9
37.4	84.4
37.2	84.2
36.6	81.9
36.6	77.3
36.9	71.8
36.3	65.5
35.4	59.5
34	52.9
31.1	42.9
30.3	39.8
28.6	33.5
27.4	27.7
26	22.9
25.1	19.1
24.6	17.1
24.6	17.1
24.6	18.6
24.6	23.1
24.6	24.9
24.6	29.7
24.6	36
24.8	42.6
25.1	49.8
26.3	56.9
27.7	64.1
29.4	71.3
31.4	77.6
33.1	82.1
34.6	84.2
35.1	83.9
35.1	81.9
35.1	77.6
35.1	71.8
34.9	65.2
34.3	59.2
33.7	52.4
32.9	45.5
31.7	38
30.3	30.3
28.6	23.1
27.1	16.8
26	12.8
25.7	11.7
26	14.3
26	15.7
26	19.7
26	24.9
26.3	30.6
27.1	36.9
28.3	44.1
29.7	52.1
30.9	63.8
31.4	67.5
32.6	75
34	80.4
35.4	80.1
36.6	75.8
37.2	69.5
37.2	62.1
37.2	53.8
36.9	45.8
35.4	38.3
32.9	30.9
30	23.7
28.6	16.6
27.7	10.3
27.1	6
27.1	3.4
27.1	2.8
27.4	3.4
27.4	5.7
27.4	10
27.7	15.1
28.3	20.9
28.6	27.7
28.6	35.7
28.6	44.1
29.7	56.7
30.3	60.7
32.6	68.7
34.9	76.1
36.6	81.6
36.9	84.7
36.9	85.9
35.7	85.3
35.4	83.3
35.4	78.4
35.4	71.8
34.9	64.7
34.3	57.8
33.1	50.4
32	42.3
30.3	34.3
28.3	26
26.6	18.6
24.8	13.4
23.7	10.3
23.7	10
23.7	12
23.7	15.4
24	19.7
24.3	24.6
25.1	30.6
26.3	38
27.1	46.1
27.1	54.4
26.8	62.1
26.6	69.8
27.4	77
28.3	82.7
29.1	85
29.4	85
29.4	83.9
29.4	80.4
29.7	74.1
29.7	67.3
29.7	60.1
29.7	52.9
29.7	45.8
29.7	38.6
29.4	30.9
28.8	24
28.6	17.7
28	12.6
27.4	9.4
27.7	8.3
28.3	9.4
29.1	13.4
30.3	19.1
31.4	26.3
31.7	34.3
31.7	42.3
31.4	50.6
31.1	58.9
30.9	67
30.6	74.4
31.1	81.3
32	85.6
33.1	86.7
33.7	86.7
33.7	85.9
33.7	81.9
33.7	75
33.7	67.3
33.7	60.4
33.7	53.2
33.7	45.5
33.1	37.5
32	28.9
30.6	21.1
29.1	14.3
28.3	8.5
28.3	4.2
28.8	3.4
29.4	5.4
30.9	10
32	16.3
32.6	24
32.9	32.3
32.9	40.6
32.9	49.2
32.9	57.5
33.1	65.5
34.3	73.3
35.4	80.7
35.7	85.9
36.3	87
36.3	85.9
36.3	82.4
36.3	75.8
36.3	67.5
36	59.5
35.7	51.5
35.1	43.8
34	35.7
32	27.2
29.1	14.8
28.3	11.1
26.8	4.8
26.6	0.5
26.8	0.2
28	2.8
30	7.4
32.3	13.7
33.7	21.7
34.9	30
35.7	42.6
35.7	46.9
35.7	55.5
36	63.5
36.9	71.3
38	78.4
39.2	83
40.3	83
40.6	81.6
40.6	78.1
40.6	72.1
40	65
38.9	57.2
36.9	49.5
34.9	41.2
32	32.9
28.8	24.9
26	16.8
24.3	11.1
24.3	7.4
25.4	7.1
26.6	10.5
28	16
30.6	22.3
33.1	28.6
35.1	36.3
36	44.3
36.6	56.1
36.9	60.1
37.7	67.8
38	75
38	81.3
38	84.7
38	85.3
37.7	85
38	83.3
38	79.3
37.7	68.7
37.7	65.2
37.2	58.4
36.6	51.5
35.4	44.1
33.4	36
30.9	28.6
28.6	21.7
27.7	16
27.7	15.1
28.6	15.4
30.3	20
30.9	22.6
32.3	28.3
33.7	34.9
35.1	42.1
35.1	50.1
34.9	57.5
34.9	64.7
34.6	71.8
34.3	78.1
33.7	82.1
33.1	84.2
32	84.2
31.4	82.7
31.4	79
31.4	72.4
31.4	65.8
31.4	59.5
31.4	53.2
31.4	46.3
31.1	39.5
30.3	32.3
29.1	25.2
28	18.6
26.6	12.8
25.7	7.1
25.7	6.3
26.3	7.4
27.1	10.8
28.3	16
28.8	22.9
29.4	30.6
29.7	38.9
30.3	46.9
30.3	55.2
30.6	63.2
30.9	70.4
31.1	77.3
31.1	82.4
31.1	83.9
30.9	83.9
30	83
30	79.6
30	73
30	65.8
30	59.2
30	48.9
30	45.2
29.7	38
29.1	30.9
28.3	23.7
27.7	17.7
27.1	13.1
27.1	10.3
27.7	9.1
28.8	11.1
30	15.1
32	20.3
33.4	26.6
33.7	33.7
34	41.2
34	48.4
34	55.8
34.3	63
34.9	69.8
35.1	75.8
35.1	81.6
35.4	84.4
35.1	84.4
34.9	83.6
34.9	81
34.9	75.8
34.9	69
34.9	62.1
34.6	55.2
34.3	48.1
33.4	40.6
32	32.9
30.3	25.7
29.1	20
29.1	16.3
29.4	14.3
30.6	14
31.7	15.7
32.9	19.4
33.4	24.6
34.6	30.6
34.9	37.2
34.9	44.3
35.1	51.5
35.7	58.4
36.3	65
36.6	70.7
36	76.1
35.4	78.7
35.1	78.7
34.3	77.6
34	74.4
34	68.4
33.7	61.2
33.4	54.4
32.9	47.5
32.3	40.6
31.1	32.9
29.7	25.7
28	15.4
27.4	12.3
26.6	6.8
26	2.5
26.3	0
27.1	0.5
28.6	2.5
29.1	6.8
29.7	13.4
30.3	20.6
30.6	28.3
30.6	41.2
30.6	45.5
30.6	54.1
30.9	62.1
31.1	69.8
31.4	76.7
31.4	82.1
32	84.4
32	84.7
31.7	84.4
31.7	82.4
32	77.3
31.7	65.8
31.7	62.4
31.1	55.5
30.9	48.1
30.6	40.6
29.1	32.6
27.4	24.6
25.7	17.4
24.6	11.7
24.3	8.3
24.6	6.8
26.8	8.3
27.4	10
28.8	14.8
30	21.1
31.1	28
31.7	40
31.7	43.8
31.7	51.8
32	59.8
32	67.3
32	74.1
32	80.7
32	84.7
32	85.6
32	85.3
32	83.6
32	79.3
32	73
32	66.4
32	60.4
32	53.8
31.4	46.6
30.3	39.2
28	31.7
26	24.9
24.8	18.9
24.3	14.3
24.3	11.4
24.8	10.8
25.4	12.6
26.3	16.3
27.1	21.1
28.3	26.6
29.4	32.9
29.7	40.3
29.7	48.1
30	55.8
30	63.2
30	70.1
30	76.4
30.3	80.1
30	81.9
29.4	81.9
29.1	80.7
29.4	77.6
29.4	71.8
29.4	65.5
29.4	59.5
29.4	53.8
29.4	47.8
29.1	41.2
28.6	34.6
26.8	28
25.4	21.4
24.3	14
24.3	12.6
24.3	11.4
25.1	12.6
25.4	14.3
26	18.9
26.8	25.4
28.3	32.9
29.4	40.9
30.3	48.9
30.9	56.7
31.7	67.8
32	71.5
32.3	77.8
32.6	81.3
32.3	81.9
32.3	81
32.3	77.8
32.3	71.8
32.3	65
32.3	58.1
32.3	51.8
32.3	45.2
31.7	37.8
30	26.6
29.1	22.9
27.7	15.7
26.6	10.3
26.8	6.8
28	6.3
29.4	8.8
31.1	14
33.4	20
34.9	30.6
34.9	34.3
34.9	41.8
34.6	49.8
34.6	57.8
34.6	65.5
34.6	72.7
34	79
34	82.4
34	84.2
34	83.9
34	83
34	79
34	72.1
33.7	65
33.7	58.4
33.7	51.8
33.7	44.6
32.6	37.2
30.9	30
28.3	22.9
26.8	16.6
26.3	10.5
26.6	9.4
27.1	10.3
27.7	13.4
29.4	18
31.1	23.7
32.3	30.6
32.6	38
33.1	46.1
33.7	53.8
34	64.7
34.3	68.1
34.3	74.1
34	79.3
34	81.9
33.7	81.9
33.4	79
33.7	77
33.7	71.5
33.7	65.2
33.7	58.9
33.7	52.9
33.4	46.6
32.9	40
31.7	33.5
30.6	26.9
29.4	20.9
28.8	15.7
28.3	12
28.3	10
28.6	10.8
28.8	14
30	18.3
31.1	24
32.6	34.6
32.9	38.3
34	46.3
34.9	54.4
35.1	61.8
35.4	68.4
35.1	74.1
34.6	77.8
34	79
33.1	78.7
32.9	77
33.4	69.3
33.7	65.8
33.7	59.2
33.7	52.6
33.7	46.1
33.4	38.9
32.3	31.5
30.6	24
28.6	16.6
27.1	10.5
27.1	6
27.4	6
28.6	8.5
30	13.4
32.6	18.3
33.7	24.3
33.7	31.2
33.7	38.3
33.7	46.1
33.7	53.8
34	61.2
34.3	68.1
34.3	75
34.3	80.1
34.3	82.4
34.3	83.3
34.3	82.7
34.3	79.9
34.3	74.1
34.3	67
34.3	60.7
34.3	54.1
34.3	47.5
34	40.9
32.3	30
31.7	26.6
30.3	20.3
29.4	15.1
29.1	11.7
29.4	11.1
29.4	13.7
29.7	17.7
30.9	23.1
32.3	29.2
33.7	39.8
34	43.8
34.9	51.8
36.3	59.5
37.2	67
37.7	74.1
38	80.1
38.6	83
38.6	83.9
38.3	83.3
38.6	81.3
38.6	73
38.6	69.5
38.6	63
38.6	56.4
38.6	49.5
38	42.3
36.6	34.9
34.6	27.7
32.9	20.9
32	14.8
32	10.5
32.3	8.8
32.6	10.3
33.7	13.7
35.4	18.3
36.6	24
36.6	30.9
36.9	38
36.9	45.5
37.2	53.2
37.4	60.7
38.3	67.5
38.9	73.3
38.3	80.4
37.7	81.6
37.2	81.9
36.3	80.4
36.3	77.3
36.3	72.1
36.3	65.5
36.3	58.9
36.3	52.6
36	45.8
35.7	38.9
33.4	28.3
32.6	24.6
31.1	18.6
30.6	14
30.9	11.4
31.1	12.3
32	15.1
33.4	19.4
34.6	24.6
35.4	34
35.7	37.2
35.7	44.3
36	51.5
36.3	58.4
37.4	65
38.3	71
38.3	76.7
38	80.7
38	81.6
37.4	80.1
36.9	76.7
36.9	70.7
36.3	63.5
35.7	56.9
34.9	50.1
34	42.9
32.6	35.5
31.1	28.3
29.4	21.7
28.8	16.6
28.8	12.8
29.4	10.8
29.7	11.4
30.3	13.7
31.4	17.4
32.6	22.6
32.9	32.3
32.9	36
33.4	43.2
34.3	51.2
35.1	58.9
35.7	66.4
36	73.6
36	79
36	81
35.4	80.1
35.1	79
35.1	74.7
35.1	67.8
35.1	61
35.1	54.7
35.1	48.1
34.9	41.5
33.7	34
32.3	26.9
30	17.4
29.4	15.1
29.4	12
30.3	11.1
31.1	13.4
32.9	17.4
33.7	22.6
34.3	28.9
34.3	35.5
34.3	42.3
34.3	49.8
34.6	57.2
35.1	68.1
35.4	71.3
35.1	77.3
34.9	80.4
34.6	81
33.7	79.9
33.7	76.7
33.7	71
33.7	64.4
33.7	57.8
33.7	51.5
33.4	44.6
32.6	37.5
30.9	30
28.8	22.6
27.4	16.8
27.1	13.1
27.7	12.8
28.3	15.4
29.7	20
31.4	25.2
33.4	34
33.4	37.5
33.1	44.6
33.1	52.4
32.9	59.5
32.9	66.1
32.3	72.1
32	76.7
32	78.4
32	79
32	78.4
32	76.1
32	71
32	64.4
32	57.8
32	51.5
31.7	44.9
30.9	37.8
28.8	30.3
25.4	20.3
24.6	17.7
23.7	13.7
24	12
24.8	12.3
25.4	15.4
26.3	20
27.4	25.4
28.3	31.7
29.1	38.6
29.7	45.8
30.3	53.2
31.1	63.8
31.1	67
31.1	73.3
31.1	77
30.9	78.7
30.3	78.4
30	76.7
30	69.3
30	66.1
30	60.1
30	53.8
30	47.5
27.7	16.3
27.7	15.7
28.6	16.8
29.1	20.3
30	24.9
30	41.2
29.7	34.3
29.1	28
28.6	22.6
27.7	18.6
30.9	30.9
31.7	37.5
32.3	44.6
32.9	52.1
33.1	59.2
33.4	66.1
33.4	72.1
33.4	75.6
33.1	77.8
32.9	78.1
32.6	77.3
32.6	75
32.6	70.1
32.6	63.5
32.6	57.5
32.6	51.2
32.6	44.6
32	37.8
31.1	30.6
30	24.3
29.1	19.4
29.1	16.3
30.3	15.7
30.6	17.1
31.1	20.9
32	26
33.4	31.7
34	38.6
34	46.6
34	54.1
34	61.8
34	68.4
33.4	76.4
33.1	78.4
32.6	81
32.3	82.1
32	81.6
32	79.9
32	75.3
32	69
32	62.7
32	56.7
32	50.4
32	44.1
31.7	37.5
30.9	30.6
29.7	24.6
28.8	19.4
28.6	15.4
28.6	12.6
28.6	11.4
28.6	12.8
28.6	15.4
28.8	19.4
29.4	24.6
29.7	30.9
30	38
30.6	45.2
30.9	52.9
31.4	60.1
31.7	66.7
31.1	73
30.6	76.7
30	77
29.4	75.8
29.4	72.7
29.7	66.7
30	55.8
30	52.4
30.3	45.8
30.3	38.9
30.3	32
30	25.7
28.8	20.6
28.3	16
28.6	12
29.1	9.4
30	10.3
30.9	13.4
32	18
33.1	24.3
34	30.6
34.3	36.9
34.3	44.1
34.6	51.2
35.1	58.4
36.6	65.5
38	71.8
38.9	78.1
38.6	78.7
38.3	78.4
37.7	76.4
37.7	72.7
37.7	67
37.7	60.7
37.7	53.8
37.7	46.9
37.7	39.5
36.9	28.3
36.3	24.9
34.9	18
34	12
34	6.8
34.6	4
35.7	4.5
37.2	7.4
38	11.7
38.3	17.1
38.3	23.1
38.3	29.2
38.3	36
38	43.8
38	51.5
38	58.1
38	64.1
37.7	67.3
36	71.5
33.7	76.4
33.4	77.6
33.4	76.1
33.4	73.6
33.4	69.3
33.4	63.8
33.4	57.8
33.4	51.8
33.4	45.8
33.4	39.8
33.1	33.5
32.3	27.4
31.1	21.4
30	16.3
29.1	13.4
29.4	11.7
29.7	13.4
30	17.1
30.3	22.6
30.6	29.2
30.9	36
31.1	42.9
31.4	50.6
31.7	58.4
32	65.8
32	73
32	78.1
31.7	79.9
30.9	79.6
30	78.7
30	75.6
30.3	71
30.3	65
30.3	58.9
30.3	52.6
30.3	46.3
30.3	39.8
30.3	33.2
30.3	26.9
30.3	20.6
30	15.4
29.7	11.1
29.4	8.3
29.4	7.7
29.4	9.7
29.4	15.7
29.4	18
29.4	24
29.4	30.3
29.4	37.8
29.7	46.1
30	53.8
30.6	61.2
30.6	68.4
30.6	74.7
30.9	78.7
30.6	81.6
30.3	81.9
30	81.9
30.3	80.4
30.3	76.7
30.3	70.7
30.3	64.4
30.3	58.4
30.3	52.4
30.3	45.8
30	38.9
29.4	32.3
28.6	25.7
28.3	20
28	16.3
28.3	14.8
28.6	15.7
28.8	18.9
28.8	23.4
29.4	28.3
30	33.5
30.3	39.8
30.3	46.9
30.3	54.1
30.3	61.5
30	68.1
30.3	73.3
30.3	77
30	78.7
29.1	78.7
28.3	77.3
28.3	73.6
28.3	67.8
28.3	61.5
28.3	55.5
28.3	48.9
28.3	42.1
28.3	34.9
27.7	28
26.8	21.1
26	14.3
25.1	8.5
24	4.8
24	3.4
24.3	5.1
24.3	9.7
24.8	15.7
26	22
27.4	28.6
27.7	36.6
27.4	44.6
27.1	52.4
26.6	60.4
26.3	67.8
26.6	74.4
27.4	80.7
27.7	81
27.7	81
27.7	79.6
27.7	75.8
27.7	70.1
27.7	63.8
27.7	57.8
27.7	52.1
27.7	45.5
27.7	38.6
27.1	32
26	26
25.1	20.9
24.8	16.8
24.8	16.8
25.1	18.3
25.1	21.7
25.7	25.7
26.6	30.3
27.1	36.3
27.7	43.5
27.7	50.6
27.7	57.8
27.7	65
27.4	71.5
27.1	77.3
27.4	80.1
27.4	80.4
27.4	78.7
27.4	77.6
27.4	73.8
27.7	68.7
27.7	63
27.7	56.9
27.7	50.4
27.7	43.5
27.7	36.6
27.7	29.7
27.7	19.7
27.7	17.1
27.4	13.4
27.7	11.7
27.7	12.3
27.7	14.6
27.7	18
27.7	22.3
27.7	28.3
27.7	35.5
27.7	42.3
27.7	49.8
27.7	56.9
27.7	67.3
27.7	70.4
27.7	76.4
28	79
27.7	79.3
27.7	78.4
27.7	75.6
27.7	70.1
27.7	63.5
27.7	54.9
27.7	52.4
27.7	46.3
27.7	40
27.7	33.7
27.7	27.7
27.7	22.3
27.4	17.1
27.1	13.7
26.6	11.7
26.3	11.1
25.7	13.7
25.4	15.1
24.6	19.4
24	24.3
23.7	30
23.7	36.6
24	43.5
24	50.4
24	57.8
24	64.7
24.3	71.5
24.3	77.3
24.6	79.9
24.6	79.6
24.6	77.6
24.6	73.8
24.6	67.8
24.6	61
24.6	50.9
24.6	47.5
24.6	40.9
24.6	34.3
24.6	27.7
24.6	21.7
24.6	16.3
24.6	12.6
24.6	11.1
24.6	11.4
24.6	13.4
24.6	16.8
24.6	22
25.1	28.3
26	34.9
27.1	41.8
27.7	48.6
27.7	55.5
27.7	62.7
27.7	69.3
27.7	75.3
27.7	79.3
27.7	80.4
27.7	80.1
27.7	78.7
27.7	75.3
27.7	66.4
27.7	63.5
27.7	57.8
27.7	51.8
27.7	45.2
27.4	34.9
27.4	31.7
26.8	26
26.6	20.6
26.6	15.7
26.6	12.6
26.6	12
26.6	13.1
26.6	15.7
26.6	19.1
26.6	23.4
26.6	28.6
26.6	34.6
26.6	41.5
26.6	48.4
26.6	55.5
26.8	62.1
27.7	68.7
28.8	73.6
30	75.8
30.3	75.8
30.3	74.4
30.9	70.1
32	63
32.3	56.1
32.3	49.2
32.3	42.1
32.3	34.9
32.3	27.4
32.3	20.9
32	12.3
32	10
32.3	5.7
32.3	2
32.6	0.5
32.9	0.8
33.1	2.2
33.7	10.8
34	14.3
35.1	22
35.4	29.7
34.6	37.8
33.1	45.5
31.7	52.9
31.7	60.4
32	67.5
32.6	76.1
32.9	77.6
33.4	77.8
33.4	76.7
33.4	73.8
33.4	67.5
33.4	60.7
33.4	54.1
33.4	47.5
33.4	37.5
33.4	34
32.9	26.9
32.3	21.1
32	16.8
32	14.8
32.3	14.8
32.6	16
32.9	19.1
33.1	23.1
33.1	28.6
33.1	34.6
33.1	41.2
33.1	47.8
33.1	54.4
33.4	60.4
33.4	66.1
33.4	71
33.4	75
33.4	77.3
33.1	77.6
33.1	76.1
33.4	72.7
33.4	66.7
33.4	59.8
33.4	50.4
33.4	47.2
33.4	40.3
33.4	33.5
33.4	26.6
33.4	20
33.4	14.6
33.4	10.5
33.4	8
33.4	7.7
33.4	9.7
33.4	13.1
34	17.4
34.3	22.9
34	29.7
33.4	37.2
32.3	48.1
32	51.8
31.4	58.9
31.4	65.5
31.1	72.1
31.1	77
31.1	77.8
30.9	77
30.9	73.8
30.9	64.7
30.9	61.2
30.9	54.1
30.9	47.2
30.9	40.3
30.9	33.5
30.9	27.2
30.9	21.4
30.9	16.3
30.9	12.6
30.9	8.5
30.9	8
30.9	8.3
30.9	10.5
30.9	14
31.1	18.6
31.1	23.7
30.9	29.7
31.1	36.6
31.1	43.5
31.4	50.4
31.4	57.2
31.4	63.8
31.7	69.5
32	73.8
32	75.8
32	76.1
32	75.8
32.3	74.1
33.1	69.3
33.4	63.2
33.7	57.5
33.7	47.2
33.7	43.8
33.7	36
33.7	28.9
33.4	22.9
33.1	18.6
33.4	14.6
33.4	11.4
33.4	9.7
33.4	9.7
34	13.1
34.3	14.8
34.9	19.1
34.6	24.6
34.3	30.9
33.4	37.8
32.6	45.2
32.3	52.1
32	58.9
32	65.5
32	71
32	73.8
32	74.4
32	73.8
32	71.3
33.1	61.5
33.1	58.1
33.4	52.1
33.4	46.1
33.4	40
33.4	33.2
33.4	26.3
33.4	20.6
33.4	16.6
33.4	14.8
33.4	14.8
33.4	15.4
33.1	17.7
32.6	21.1
31.7	25.7
30.6	31.5
30	37.8
30	44.6
30	51.5
30	58.1
30.3	64.7
30.3	74.1
30.3	76.4
30.3	78.7
30.3	78.1
30.3	75.8
30.3	71
30.6	64.1
30.6	57.5
30.6	51.5
30.6	45.2
30.6	38.9
30.6	32.9
30.6	25.4
30.6	23.4
30.6	20
30.6	18.3
30.6	19.1
30.6	21.7
30.6	25.4
30.6	30.6
30.6	36.9
30.6	43.8
30.6	53.8
30.6	57.2
30.6	63.8
30.6	70.1
30.6	75
30.6	78.4
30.6	80.4
30.6	80.7
30.6	80.4
30.9	75.6
31.1	72.4
31.1	66.4
31.1	60.7
31.1	54.9
31.1	48.4
31.1	41.5
31.1	34.6
31.1	28.3
31.1	23.1
31.1	19.7
31.1	17.7
31.1	17.4
31.1	18.6
30.9	20.9
30.6	24.3
30	28.6
29.4	34
29.4	40
29.4	46.6
29.1	53.2
29.1	59.5
28.8	65.5
28.6	70.7
28	75
27.7	77.8
[truncated: 496 more rows]
