# Supplementary material for: Bot fit: A novel approach to assessing lower limb muscular strength
Source: PLoS One. 2026 Mar 26;21(3):e0339187. doi: 10.1371/journal.pone.0339187 (PMC13021169; doi:10.1371/journal.pone.0339187)
Supplement: S3 File — Raw joint angle data (left and right legs) collected from 25 participants across all exercise protocols. This compressed folder contains individual participant files (sub1–sub25) with time-series signals representing lower-limb motion recorded by the Bot Fit system during resistance exercise trials. (ZIP) [file pone.0339187.s003.zip › sub11/hipcurl_max.csv]

AngL	AngR
13.1	24.2
13.1	24.2
13.1	24.2
13.1	24.2
13.1	24.2
13.1	24.2
13.1	24.2
13.1	24.2
13.1	24.2
13.1	24.2
13.1	24.2
13.1	24.2
13.1	24.2
13.1	24.2
13.1	24.2
13.1	24.2
13.1	24.2
13.1	24.2
13.1	24.2
13.1	24.2
13.1	24.2
13.1	24.2
13.1	24.2
13.1	24.2
13.1	24.2
13.1	24.2
13.4	24.5
13.7	24.8
14.2	25.1
14.2	25.1
13.9	24.8
13.4	24.2
12.5	23.3
11.9	22.5
11.6	22.2
12.2	22.5
12.5	23.1
12.5	23.3
12.5	23.6
12.5	23.6
12.5	23.6
12.5	23.6
12.5	23.6
12.5	23.6
12.5	23.6
12.5	23.6
12.5	23.6
12.5	23.6
12.5	23.6
12.5	23.6
12.5	23.6
12.5	23.6
12.5	23.6
12.5	23.6
12.5	23.6
12.5	23.6
12.5	23.6
12.5	23.6
12.5	23.6
12.5	23.6
12.5	23.6
12.5	23.6
12.5	23.6
12.5	23.6
12.5	23.6
12.5	23.6
12.5	23.6
12.5	23.6
12.5	23.6
12.5	23.6
12.5	23.6
12.5	23.6
12.5	23.6
12.5	23.6
12.5	23.6
12.5	23.6
12.5	23.6
12.5	23.6
12.5	23.6
12.5	23.6
12.5	23.6
12.5	23.6
12.5	23.6
12.5	23.6
12.5	23.6
12.5	23.6
12.5	23.6
12.5	23.6
12.5	23.6
12.5	23.6
12.5	23.6
12.5	23.6
12.5	23.6
12.2	23.6
12.2	23.9
12.2	24.2
12.2	24.5
12.2	24.5
12.2	24.5
12.2	24.5
12.2	24.5
12.2	24.8
12.2	24.8
12.2	25.1
12.2	25.4
12.2	25.4
12.2	25.4
12.2	25.4
12.2	25.4
12.2	25.4
12.2	25.4
11.9	25.1
11.6	25.1
11.4	24.2
11.4	22.5
11.1	19.9
10.5	16.8
10.2	12.8
9.9	7
9.4	0.7
9.1	8.2
9.1	11
9.1	16.2
9.1	21.3
9.4	26.5
9.4	31.9
9.6	36.8
9.6	41.1
9.6	44.8
9.6	48
9.4	50.6
8.8	52.6
8.8	53.4
8.8	53.4
8.8	52
8.8	49.7
8.8	46
8.8	41.4
8.8	35.9
8.8	29.9
8.8	23.3
8.5	17
7.6	10.5
5.9	4.2
3.9	1.9
1.9	7.3
0.2	11.9
3.1	15.6
9.1	18.2
17.4	18.8
25.4	17.9
32.3	16.8
38.3	16.2
43.7	17
49.5	19.1
54.9	21.1
60	22.8
64.6	24.2
68.6	25.1
72.4	25.6
75.5	25.9
78.4	25.9
80.4	25.9
80.7	25.9
79.5	25.9
77.2	25.9
72.1	25.9
69.8	25.9
64.6	25.9
58.3	25.9
51.5	26.2
44	26.8
36.3	27.1
28.8	26.8
21.4	26.2
14.2	25.1
7.1	23.3
0.8	20.8
3.3	16.8
4.8	9.3
5.3	0.7
4.8	10.2
4.2	18.2
3.9	24.2
5.1	29.4
7.4	34.5
9.9	40
11.9	44.8
13.1	49.1
13.1	53.1
12.2	56.9
11.4	60
10.5	62.3
9.9	61.7
9.9	59.4
9.9	55.4
9.9	50.8
9.9	45.7
9.9	39.7
9.9	33.9
9.4	27.4
8.5	20.2
7.1	9.3
6.5	5.6
5.6	2.7
4.2	11
1.9	18.5
3.1	24.2
11.6	27.6
21.7	29.1
31.4	27.6
38.9	25.4
46	23.9
53.5	24.2
56.6	24.8
62.3	27.9
68.1	31.7
72.9	33.1
76.1	33.1
78.7	32.5
81.5	32.2
83.2	31.9
83	31.7
81.5	31.7
79.2	31.7
75.5	31.7
70.9	31.7
65.8	31.4
59.8	31.1
53.2	30.8
46.6	30.8
39.7	30.5
33.1	29.6
26.5	28.8
20	27.6
13.4	26.8
7.4	25.4
2.2	22.5
1.3	16.8
1.6	9
0.8	1
0.2	10.2
0.5	13
0.8	18.5
1.6	23.9
3.1	29.6
4.5	34.8
5.3	39.7
6.2	44.5
7.1	49.4
7.6	54.3
9.1	61.2
9.9	63.4
11.6	66.9
12.2	69.2
12.8	70.6
13.1	71.7
13.4	71.7
13.4	71.5
13.1	69.7
12.5	66
11.6	61.2
11.4	52.8
11.4	50
11.4	43.4
11.1	35.9
10.5	29.1
9.6	22.2
9.1	15
8.5	7.6
7.6	0.4
6.2	8.5
3.6	15.6
0.5	21.1
7.4	23.6
15.9	24.5
24.5	24.5
32.6	24.2
40.3	23.9
48	23.9
55.5	24.5
62.6	25.9
69.2	28.5
75.8	30.8
81.5	32.2
86.1	33.1
90.4	33.1
93.8	33.1
96.4	33.1
97.6	33.1
97.6	33.1
97.6	33.1
97.3	33.1
95.8	33.1
92.7	33.1
88.7	33.1
81.5	33.1
79	33.1
73.2	33.1
67.5	33.1
61.2	33.1
55.5	33.1
50	32.8
44.6	32.5
38.9	32.5
33.1	32.5
26.8	31.4
21.7	29.1
18.5	26.5
16.5	23.1
15.9	18.8
15.9	14.2
15.9	9.9
15.9	7.3
15.9	5.6
15.9	3.3
15.9	0.7
15.9	1.9
15.9	3
15.9	3.3
15.9	3.9
15.9	4.7
15.9	5
15.9	6.2
15.9	7.3
16.2	8.2
16.5	9
17.1	9.9
17.9	10.7
19.1	11.6
20.2	12.5
22	13
25.1	14.2
26.3	14.5
28.5	15
31.4	15.6
34	16.2
37.1	17.3
40.6	19.1
44.6	21.1
48.9	24.5
53.2	28.8
57.8	33.7
62.3	38.5
67.5	42.8
71.5	46.3
74.7	49.1
77.5	51.7
80.1	53.7
82.4	56
84.7	58.6
87.3	61.2
89.5	63.7
91.6	66
93.3	68
95.6	69.7
97.6	71.5
99.9	72.9
101.9	74.6
103.3	75.8
104.4	76.9
104.7	78
104.2	79.5
102.7	80.9
99.9	81.8
96.1	82.3
92.1	82.9
87.5	83.5
82.7	84.1
77.5	84.6
72.4	84.9
69.5	85.5
67.8	86.4
62.1	88.1
56.3	87.2
50.6	84.9
46.3	82.3
42.9	80.1
41.1	78
40.3	77.5
40	77.5
40.3	77.5
40.3	77.2
40.6	76.3
40.6	75.2
40.6	73.5
40.6	71.2
40.6	67.7
40.6	63.4
40	59.1
39.4	54.9
38.9	50.3
38.3	46
37.7	42
37.1	38.2
36.6	33.1
36.6	31.7
36.6	29.1
36.6	27.1
36.6	25.9
36.6	25.1
36.6	25.1
36.6	25.1
36.6	25.1
36.6	25.1
36.6	25.1
36.9	25.1
37.4	24.8
38.3	24.5
39.4	23.3
40.9	21.9
42.3	20.8
42.9	20.2
43.4	19.9
44.6	19.1
44.9	18.8
45.4	18.2
45.4	17.3
45.4	16.2
45.4	15
45.4	13.9
45.7	13
46	12.5
46.6	12.5
47.2	12.5
47.7	12.5
47.7	12.5
48.6	12.5
49.5	12.5
50.3	12.5
51.2	12.5
51.5	12.2
51.7	12.2
52	11.9
52	11.9
52	11.9
52	11.9
52	11.9
51.7	11.9
51.7	12.2
51.7	12.8
51.7	13.6
51.7	14.8
51.7	15.6
51.7	16.5
51.7	17.6
51.7	18.8
51.7	19.9
51.7	21.3
51.7	22.2
51.7	23.3
51.7	24.5
51.7	25.4
51.7	25.9
51.7	26.2
51.7	26.2
51.7	26.2
51.7	26.2
51.7	26.2
52	25.9
52.3	25.6
52.9	25.4
53.2	25.1
53.5	24.8
53.7	24.2
54	23.9
54.3	23.9
54.9	23.9
55.2	23.9
55.5	23.9
55.8	23.9
56	23.9
56	23.9
56	23.9
56	23.9
56	23.9
56	23.9
56	23.9
56	23.9
56	23.9
56	23.9
56	23.9
56	23.9
56	23.9
55.8	23.9
55.5	23.9
55.5	23.9
55.5	23.9
55.5	23.9
55.5	23.9
55.5	23.9
55.5	23.9
55.5	23.9
55.5	23.9
55.5	23.9
55.5	23.9
55.5	23.9
55.5	23.9
55.5	23.9
55.5	23.9
55.5	23.9
55.5	23.9
55.5	23.9
55.8	23.9
55.8	23.9
55.8	23.9
55.8	23.9
55.8	23.9
55.8	23.9
55.8	23.9
55.8	23.9
55.8	23.9
55.8	23.6
55.8	23.6
55.8	23.3
55.8	23.1
55.8	23.1
55.8	23.1
55.8	23.1
55.8	23.1
55.8	23.1
55.8	23.1
55.8	23.1
55.8	23.1
55.8	23.1
55.8	23.1
55.8	23.1
55.8	23.1
55.8	23.1
55.8	23.1
55.8	23.1
55.8	23.1
55.8	23.1
55.8	23.1
55.8	22.8
55.8	22.5
55.8	22.5
55.8	22.5
55.8	22.5
55.8	22.5
55.8	22.5
55.8	22.5
55.8	22.5
55.8	22.5
55.8	22.5
55.8	22.5
55.8	22.5
55.8	22.5
55.8	22.5
55.8	22.5
55.8	22.5
55.8	22.5
55.8	22.5
55.8	22.5
55.8	22.5
55.8	22.5
55.8	22.5
55.8	22.5
55.8	22.5
55.8	22.5
55.8	22.5
55.8	22.5
55.8	22.5
55.8	22.5
55.8	22.5
55.8	22.5
55.8	22.5
55.8	22.5
55.8	22.5
55.8	22.5
55.8	22.5
55.8	22.5
55.8	22.5
55.5	22.5
54.3	22.5
51.5	23.1
46.9	25.1
42.9	28.2
40.9	34.2
41.1	43.4
42.9	52.6
44.6	61.7
48.6	69.7
52.6	65.7
54.3	62
57.2	54.6
58.3	47.4
57.8	40.2
54.9	33.4
50	29.4
43.4	28.2
37.7	28.5
33.4	31.7
30.8	38.8
30.3	47.4
30	56
30	64.3
31.7	71.7
36	76.3
42.6	73.5
49.2	65.7
52.6	57.7
53.2	49.4
51.5	41.1
47.7	33.7
40	24.5
37.1	23.3
30.8	24.5
26.5	28.8
25.7	36.2
26	44.5
26	53.1
26	61.4
27.7	68.9
31.7	74.9
37.7	74.9
44	68.3
48.3	60
48.3	51.7
45.7	43.4
41.7	35.9
36.6	29.1
30.8	26.2
24.3	28.5
21.1	34.2
21.7	42
23.4	50
24.3	58
25.1	65.7
27.4	72.3
30.8	74.6
38.6	64.6
40.3	60.3
42.6	51.7
42.3	43.4
40.6	35.7
36.9	29.1
31.7	26.8
25.4	28.2
21.4	35.4
21.7	42.8
22	46.8
22.2	54.6
22.5	62.3
24	69.7
26.3	75.8
30.6	75.2
32.3	71.5
35.4	62.3
36.9	53.7
37.7	45.1
37.1	37.4
34.3	30.2
29.4	27.6
23.4	29.4
20	32.8
19.4	42
19.7	45.4
20.2	52.6
20.2	59.4
20.2	66.3
20.5	71.7
22.2	72
23.7	68
24.3	59.4
24.3	50.8
24.8	42
25.4	33.7
24.5	26.2
21.1	21.1
16.8	22.2
14.5	25.6
14.2	31.4
14.5	38.2
14.5	45.4
14.5	52.6
14.5	62.9
14.5	66.3
14.8	71.7
16.8	71.5
20.5	65.2
24.3	56.6
26.5	48
27.4	40
26	32.8
22.5	28.8
17.7	29.9
15.1	33.4
14.2	39.1
14.2	45.7
14.2	52.6
14.2	59.4
14.2	65.7
14.2	71.5
15.7	73.2
17.7	70.3
20.5	62.6
24	53.4
27.1	44.8
28.5	36.2
27.4	28.2
24	20.8
18.8	17.3
15.1	18.2
13.1	22.5
13.1	29.1
13.1	35.9
13.1	43.1
13.9	53.7
14.5	57.4
15.9	64.6
17.9	69.7
22.5	68.9
28.8	61.2
33.4	52.6
35.7	43.7
36	34.8
32	23.3
29.4	20.5
23.4	18.8
18.2	21.3
16.5	26.8
16.8	34.5
16.8	42
16.8	49.7
17.1	57.7
17.4	64.9
17.9	71.5
19.7	74.3
22.5	70.6
26	62
27.7	53.1
29.1	44.3
29.4	35.7
28.5	28.2
25.4	21.9
20.8	22.5
17.1	25.9
16.5	31.7
17.7	42
18.2	45.7
18.8	53.1
18.8	60.3
18.5	67.2
18.5	71.5
19.1	69.7
20.5	62
21.7	53.1
21.7	44.3
21.7	31.1
21.4	27.1
19.4	19.9
16.2	17.3
13.1	20.2
12.8	26.2
14.2	33.1
16.2	40.2
18.2	47.7
20	55.4
20.8	66.3
20.8	69.5
20.8	73.8
21.4	73.2
22.2	68.6
23.1	61.2
23.1	54
23.1	47.4
23.1	42
23.4	38
24	35.4
24.3	34.8
24.3	35.4
23.7	36.8
22.8	38.8
22	42
21.7	46.3
20.8	51.7
18.8	57.7
16.2	63.4
14.2	68.3
13.7	72.6
13.7	75.2
13.9	74.6
16.2	70.6
20.8	62.9
25.7	54.9
30	46.3
32.8	37.7
32.6	29.6
25.7	20.2
22.8	19.3
17.9	19.9
14.2	23.1
12.2	28.8
11.9	35.7
11.9	42.8
11.6	50.3
10.8	58
10.8	64.9
11.1	73.5
12.2	74
15.7	71.2
20	62.9
23.4	54
25.1	45.4
25.4	36.8
24.5	28.2
22	20.8
19.1	15.3
16.5	15
16.2	18.2
17.9	24.5
21.4	31.4
26	38.5
30.8	45.7
33.7	53.4
34	60.9
33.7	67.5
32.3	74.3
32	74
32.3	69.5
33.4	61.2
36	53.1
39.1	45.1
42.3	37.1
43.4	29.6
41.4	22.8
37.1	20.5
31.4	21.6
26.5	26.5
25.4	29.6
23.7	36.8
22.8	44.8
22.5	52.8
22.5	60.9
22.8	67.7
23.4	72.6
28.5	71.5
30.8	69.2
35.7	62.3
40.3	53.7
42.9	45.1
43.2	36.8
40.6	29.4
36	22.2
30.6	19.3
24.5	21.1
21.7	25.4
21.7	31.9
22.8	39.4
23.7	46.8
24	54
24	60.9
23.4	66.9
24	68.6
24.8	66.6
25.4	62
25.7	56.3
25.7	50.8
25.7	47.7
25.4	47.1
25.7	49.1
26.3	52.6
27.7	57.1
29.7	62
32.6	63.7
35.1	63.4
35.4	62.6
34.8	61.2
34.3	58.3
33.1	55.4
32	53.4
30.6	52.8
29.1	53.1
27.7	54.6
27.4	55.4
27.7	57.1
28	58.3
28.3	58.9
27.4	58.9
25.4	59.1
21.4	60
20.2	60.6
17.9	62.3
16.2	65.2
15.9	67.2
16.5	67.2
18.5	64.9
22.5	60.3
26.8	54.6
30.3	48.8
34	39.7
34.6	36.5
35.1	30.8
34	26.8
32	25.1
30	24.8
28.3	25.4
25.4	27.6
21.7	31.9
18.8	37.7
17.7	44.3
17.7	54.3
17.7	58
18.2	64.6
19.7	70.3
22.2	72.3
25.7	71.2
29.4	65.4
30.6	62
32.8	53.7
34.6	45.1
35.1	36.8
33.4	28.8
28.5	21.3
22	15.6
16.2	14.8
12.2	17
11.4	22.8
11.9	29.9
12.8	37.4
13.9	45.1
15.1	52.8
16.2	60.6
17.7	67.2
19.7	70.9
23.7	67.7
28.5	59.1
33.1	46
34	41.7
34.8	32.8
34	24.5
30.6	17.3
24.5	11.3
15.4	10.7
13.7	11.9
12.2	16.8
12.5	23.9
12.8	31.4
12.8	38.8
12.8	46.5
13.1	54
14.5	60.9
18.8	67.2
21.4	66
27.4	59.1
33.4	50.8
37.1	42.5
39.4	34.2
40	25.9
38.9	18.5
35.4	11.3
30	5.3
22.8	3.9
21.1	4.7
20	8.5
20.2	14.8
21.1	21.9
22	29.4
22.5	36.8
22.5	44.8
23.1	52.6
24.5	59.7
27.7	66
34.6	66.3
37.4	64.3
42.3	57.7
45.7	50.6
48	43.1
49.2	34.8
48.9	26.8
47.4	20.2
46.6	19.6
44.6	18.8
39.4	19.1
37.4	19.6
34	21.3
30.6	25.1
28.3	31.1
28.3	38
30	45.7
32.6	54
35.4	62
39.1	68.9
43.4	71.2
47.4	69.2
48.6	65.2
48.9	58.9
48.6	52
48	45.4
45.7	36.5
44.6	34.8
42.6	33.7
40.6	34.5
38.9	36.5
37.7	39.4
37.1	41.1
38	41.4
39.1	41.4
40.3	41.1
45.2	35.7
47.2	32.2
50.6	24.5
52.9	17
54	9.9
54.9	3.6
54.6	1
54	1
53.7	2.4
54	5
54.9	7.6
56.6	9.9
57.5	13
57.5	17
57.5	21.3
57.5	25.1
57.5	29.4
57.5	34.8
57.5	40.2
57.5	45.4
57.5	50
57.5	54.3
57.5	57.1
57.5	57.4
58.3	54.9
59.8	49.4
61.8	42.3
63.8	35.1
65.8	27.9
66.1	20.5
64.6	13.9
61.8	9.3
58	7.9
54.6	9.3
51.2	13.6
48.9	20.5
49.5	28.2
51.7	36.5
54	45.1
55.8	54
57.8	62.3
59.8	69.2
60.9	73.5
60.9	75.5
60.9	75.2
60.9	72.3
60.6	67.2
60.6	59.7
60	51.1
59.5	43.1
57.8	31.4
56.9	27.6
54.3	22.2
50.9	21.3
48	23.3
46.6	27.1
46.3	32.2
46.9	39.1
48.6	46.5
51.7	54.3
54.3	62.3
56	69.5
57.8	72.6
60	69.7
61.5	64.3
62.1	56.9
60.3	44.5
59.2	40.2
56	31.9
52.9	24.5
49.7	17.6
47.7	14.8
45.4	16.8
44.3	21.6
44.9	27.9
47.2	33.7
50.3	39.4
52.6	46
54	54.3
55.5	60.9
56.6	65.4
56.3	68
56.3	68
56.3	65.4
56.6	59.7
56.6	52
56.3	43.4
55.8	35.4
54.6	27.4
52.3	20.2
50	14.8
47.7	14.5
45.7	16.8
46	21.3
47.4	26.2
50.3	30.8
53.5	34.8
55.5	38.5
56.6	42
58.3	44.5
59.5	46.5
60.3	48.3
60.3	49.1
60.3	49.4
60	49.4
60	48.6
60.3	46.8
60.9	44.3
61.2	43.4
61.2	44
62.1	46.3
63.8	48.8
66.1	50.8
67.8	52.3
68.1	52.6
68.1	52
67.8	50.6
66.6	49.1
66.4	48.8
66.1	48
66.1	47.7
65.8	47.7
65.8	47.7
65.2	47.4
64.6	46.5
62.9	45.1
62.3	44.5
60.6	42.8
58.6	40.8
56.3	38.8
54.3	36.8
52	35.1
50.6	33.7
49.5	32.2
49.2	31.1
49.2	30.2
49.5	29.4
50.3	27.6
51.7	26.2
53.7	24.8
56	23.3
58.9	21.6
62.1	19.9
65.5	18.2
69.2	15.9
72.9	13.9
78.1	10.5
79.5	9.3
81.8	7.6
83.8	5.6
85.5	3.3
86.7	1.3
87.8	0.4
88.4	1.9
88.4	3.3
88.4	3.9
88.4	3.9
88.4	3.9
88.1	3.9
87.8	3.9
87.5	3.9
87.5	3.9
87.5	3.9
87.5	3.9
87.5	3.9
87.5	4.4
87.5	5.3
87.5	6.2
87.3	7.6
86.4	9
85.5	10.5
84.4	11.9
83.2	13
82.4	13.3
81.8	13.3
81.5	13.3
81	13.3
80.1	13.3
79.5	13.3
78.4	13.3
77.2	13.3
76.1	13.3
74.7	13.3
73.2	13.3
71.2	12.8
69.2	11.3
67.2	8.5
66.9	7
66.4	4.4
66.1	1.9
66.1	1.3
65.8	4.4
65.2	7
64.9	9.3
64.3	11
63.5	12.5
62.3	13
61.2	13.3
59.8	13.3
58.6	13.3
57.8	13.3
56.9	13.3
55.8	13.3
54.6	13.3
53.7	13.3
53.2	13.3
52.6	12.5
52.6	11
51.7	9.9
51.2	8.7
51.2	6.5
51.5	3.9
52	1.3
52.9	0.7
54.3	1.6
56.3	1.9
58.6	1.9
60.9	1.9
63.2	1.9
65.8	2.2
67.5	2.7
68.4	3.3
69.2	3.9
69.5	4.2
69.5	4.2
69.5	4.2
69.5	4.2
69.5	4.2
69.5	4.2
69.5	4.2
69.8	4.4
70.4	4.7
70.9	5.3
70.9	5.3
70.9	5.3
70.9	5.3
70.9	5.3
70.9	5.3
71.2	5.3
71.5	5.3
71.8	5.3
71.8	5.3
71.8	5.3
71.8	5.3
71.5	5.3
71.5	5.3
71.5	5.3
71.5	5.3
71.5	5.3
71.5	5.3
71.5	5.3
71.5	5.3
71.5	5.3
71.5	5.3
71.5	5.3
71.5	5.3
71.5	5.3
71.5	5.3
71.5	5.3
70.9	5.3
70.6	5.3
70.1	5.3
69.5	5.3
69.5	5.3
69.2	5.3
68.6	5.3
68.4	5.3
67.8	5.3
67.5	5.3
66.4	5.3
66.1	5.3
65.2	5.3
64.3	5.3
63.5	5.3
62.3	5.3
61.5	5.3
60.3	5.3
58.9	5.3
57.5	5.3
55.5	5
53.5	4.7
51.7	4.2
50	3.9
48	3.3
46	2.7
43.7	1.9
41.7	1.3
40.3	1
39.1	1
39.1	1
39.1	1
39.1	1
39.1	1
39.1	1
39.1	1
39.1	1
39.1	1
39.1	0.4
39.1	0.7
39.1	1.6
39.1	2.4
39.1	3
39.1	3.6
38.9	4.2
38.6	4.7
38.3	4.7
37.7	4.7
37.1	4.7
37.1	4.7
36.9	4.7
36.9	4.7
36.6	4.7
36.6	4.7
36.6	4.7
36.6	4.7
36.6	4.7
36.3	4.7
36	4.7
35.4	4.7
35.1	4.7
35.1	4.7
35.1	4.7
35.1	4.7
35.1	5
35.1	5.9
35.1	6.7
35.1	7.6
35.1	8.2
35.1	8.5
35.1	8.7
35.1	8.7
35.1	9.3
35.1	9.6
34.8	10.2
34.6	10.2
34.3	10.5
34.3	10.5
34.3	10.5
34.3	10.5
34.3	10.5
34.8	10.5
36	10.5
38	10.5
38.6	10.5
39.7	10.5
40.9	10.2
42	9.9
43.2	9.6
44	9.6
44.9	9.6
45.7	9.6
46.6	9.6
47.2	9.6
47.7	9.6
47.7	9.6
48	9.6
48	9.6
48	9.6
48	9.6
48	9.6
48	9.3
48	9
48	8.5
48	7.9
48	7.9
48	7.9
48	7.9
48	7.6
48	7
48	6.7
48	6.7
48	6.7
48	6.7
48	6.7
48	6.7
48	6.7
48	6.7
48	6.7
48	6.7
48	6.7
48	6.7
48	6.7
48	6.7
48	6.7
48	6.7
48	6.7
48	6.7
48	6.7
48	6.7
48	6.7
48	6.7
48	6.7
48	6.7
48	6.7
48	6.7
48	6.7
48	6.7
48	6.7
48	6.7
48	6.7
48	6.7
48	6.7
48	6.7
48	6.7
48	6.7
48	6.7
48	6.7
48	6.7
48	6.7
48	6.7
48	6.7
48	6.7
48.6	6.7
49.2	6.7
49.7	6.7
50.3	6.7
50.9	6.7
51.5	6.7
52.3	6.7
52.9	6.7
53.7	6.7
54.6	6.7
55.5	6.7
56.6	6.7
57.2	6.7
57.5	6.7
57.8	6.7
58	6.5
58	5.9
57.8	5.3
57.8	5.3
57.8	5.3
57.8	5.3
57.8	5.3
57.8	5.3
57.8	5.3
57.8	5.3
57.8	5.3
57.8	5.3
57.8	5.3
57.8	5.3
57.8	5.3
57.8	5.3
57.8	5.3
57.8	5.3
57.8	5.3
57.8	5.3
57.5	5.3
56.9	5.3
56	5.3
55.2	5.3
54.3	5.3
52.9	5.3
51.5	5.3
49.5	5.3
47.2	5.3
43.7	5.3
42.6	5.3
40.3	5.3
38.6	5.3
36.9	5.3
35.1	5.3
33.4	5.3
32.3	5.3
31.4	5.3
31.1	5.3
30.8	5.3
30.6	5.3
30.6	5.3
30.6	5.3
30.6	5.3
30.6	5.3
30.6	5.3
30.6	5.3
30.6	5.3
30.6	5.3
30.6	5.3
30.6	5.3
30.6	5.3
30.6	5.3
30.6	5.3
30.6	5.3
30.6	5.3
30.3	5.3
30	5.3
30	5.3
30	5.3
30	5.3
30	5.3
30	5.3
30	5.3
30	5.3
30	5.3
30	5.3
30	5.3
30	5.3
30	5.3
30	5.3
30	5.3
30	5.3
30	5.3
30	5.6
30	5.6
30	5.6
30	5.6
29.7	5.6
29.4	5.6
29.1	5.6
28.8	5.6
28.8	5.6
28.8	5.6
28.8	5.6
28.8	5.6
28.8	5.6
28.8	5.6
28.8	5.6
28.8	5.6
28.8	5.6
28.8	5.6
28.8	5.6
28.8	5.9
28.8	5.9
28.8	6.2
28.8	6.5
28.8	6.5
28.8	6.7
28.8	6.7
28.8	6.7
28.5	6.7
28.3	6.7
27.7	6.7
27.4	6.7
27.1	6.7
27.1	6.7
27.1	6.7
27.1	6.7
27.1	6.7
26.8	6.7
26.8	6.7
26.8	6.7
26.8	6.7
26.8	6.7
26.8	6.7
27.1	6.7
27.1	6.7
27.4	6.7
27.4	7.3
27.4	7.3
27.4	7.6
27.4	7.6
27.4	7.6
27.4	7.6
27.4	7.6
27.7	7.6
27.7	7.6
27.7	7.6
27.7	7.6
27.4	7.6
27.1	7.6
26.8	7.6
26.5	7.6
26	7.6
25.4	7.6
24.8	7.6
24.3	7.6
24	7.6
24	7.6
23.7	7.9
24	8.2
24	8.5
24	8.7
24	8.7
24	8.7
24.3	8.7
24.3	9
24.8	9
25.1	9.6
26	10.2
26.8	10.5
27.1	10.7
27.4	10.5
27.4	10.5
27.4	10.5
27.4	10.5
27.4	10.5
