# Supplementary material for: Bot fit: A novel approach to assessing lower limb muscular strength
Source: PLoS One. 2026 Mar 26;21(3):e0339187. doi: 10.1371/journal.pone.0339187 (PMC13021169; doi:10.1371/journal.pone.0339187)
Supplement: S3 File — Raw joint angle data (left and right legs) collected from 25 participants across all exercise protocols. This compressed folder contains individual participant files (sub1–sub25) with time-series signals representing lower-limb motion recorded by the Bot Fit system during resistance exercise trials. (ZIP) [file pone.0339187.s003.zip › sub11/kickback_const.csv]

AngL	AngR
2.2	25.4
1.6	24.9
1.1	24
0.2	23.1
1.3	22.9
3.1	22.6
5.1	22.3
7.1	22.3
8.2	22.3
9.4	22.3
9.6	22.3
9.6	22.3
9.6	22
9.6	22
9.6	21.7
9.6	21.4
9.6	21.1
9.9	21.1
10.2	20.9
11.1	20.6
11.9	20.6
12.8	20.6
13.7	20.6
14.8	20.6
16.2	20.6
16.8	20.9
17.4	20.6
17.1	20.3
16.5	19.1
15.7	18
14.8	16.8
14.2	16.3
14.2	16.3
14.5	16.6
15.1	16.8
15.4	17.1
15.9	17.4
16.2	17.4
16.2	17.4
16.2	17.4
16.2	17.1
16.2	16.6
16.2	15.7
16.2	14.3
16.2	12.8
16.2	11.1
16.2	9.7
16.2	8.5
16.2	7.7
16.2	7.1
16.2	6.8
16.2	6.8
16.2	7.1
15.9	8
15.9	9.4
15.9	10.3
15.9	12.3
15.9	14.6
15.9	16.8
15.9	19.1
15.9	21.4
15.9	23.4
15.9	25.2
15.9	26.3
15.9	27.4
15.9	27.4
15.9	27.7
15.9	27.4
15.7	27.4
15.7	27.4
15.7	27.4
15.7	27.4
15.7	27.4
15.4	27.7
14.8	27.7
14.5	27.7
13.9	27.7
13.7	27.7
12.8	27.7
12.2	28
11.6	28.6
11.4	28.9
10.8	29.4
10.5	30
10.2	30.3
10.2	30.3
10.2	30.3
9.9	30.6
9.9	30.9
9.9	30.9
9.9	30.9
9.9	30.9
9.9	30.9
9.6	30.9
9.4	30.9
9.1	30.9
8.8	30.9
8.5	30.9
8.2	30.9
7.9	30.9
7.4	31.2
6.8	31.2
5.6	31.2
4.5	31.2
3.1	31.2
1.6	30.9
0.8	30.6
0.2	30.6
0.5	30.6
0.5	30.9
0.2	30.9
0.2	30.9
0.5	30.9
1.1	30.9
1.9	30.9
2.8	30.9
3.6	30.9
4.5	30.9
5.3	30.9
5.9	30.9
6.5	30.9
7.1	30.9
7.6	30.9
8.2	30.9
8.8	30.9
9.4	30.9
9.6	30.9
9.6	30.9
9.6	30.9
9.6	30.9
9.6	30.9
9.6	30.9
9.6	31.2
9.6	31.2
9.9	31.2
10.5	31.2
10.8	31.2
11.1	31.5
11.1	31.5
11.4	31.5
11.4	31.5
11.4	31.5
11.4	31.5
11.4	31.5
11.4	31.5
11.4	31.5
11.4	31.5
11.4	31.5
11.4	31.5
11.4	31.5
11.4	31.5
11.4	31.2
11.4	30.9
11.4	30.6
11.4	30.3
11.4	30
11.4	29.7
11.4	29.7
11.4	29.7
11.4	29.7
11.4	29.7
11.4	29.7
11.4	29.7
11.4	29.7
11.4	29.7
11.6	29.7
11.6	29.7
11.6	29.7
11.9	29.7
12.2	29.7
12.2	29.7
12.2	29.7
12.2	29.7
12.2	29.7
12.2	29.7
12.2	29.7
12.2	29.7
12.2	29.7
12.2	29.7
12.2	29.7
12.2	29.7
12.2	29.7
12.2	29.7
12.2	29.7
12.2	29.7
12.2	30
12.2	30
12.2	30
12.2	30
12.2	30
12.2	30
12.2	30
12.2	30
12.2	30
12.2	30
12.2	30
12.2	30
12.2	30
12.2	30
12.2	30
12.2	30
12.2	30
12.2	30
12.2	30
12.2	30.3
12.2	30.3
12.2	30.3
12.2	30.3
12.2	30.3
12.2	30.3
12.2	30.3
12.2	30.3
12.2	30.3
12.2	30.3
12.2	30.3
12.2	30.3
12.2	30.3
12.2	30.3
12.2	30.3
12.2	30.3
12.2	30.3
12.2	30.3
12.2	30.3
12.2	30.3
12.2	30.3
12.2	30.3
12.2	30.3
12.2	30.3
12.2	30.3
12.2	30.3
12.2	30.3
12.2	30.3
12.2	30.3
12.2	30.3
12.2	30.3
12.2	30.3
12.2	30.3
12.2	30.3
12.2	30.3
12.2	30.3
12.2	30.3
12.2	30.3
12.2	30.3
12.2	30.3
12.2	30.3
12.2	30.3
12.2	30.3
12.2	30.3
12.2	30.3
12.2	30.3
12.2	30.3
12.2	30.3
12.2	30.3
12.2	30.3
12.2	30.3
12.2	30.3
12.2	30.3
12.2	30.3
12.2	30.3
12.2	30.3
12.2	30.3
12.2	30.3
12.2	30.3
12.2	30.3
12.2	30.3
12.2	30.3
12.2	30.3
12.2	30.3
12.2	30.3
12.2	30.3
12.2	30.3
12.2	30.3
12.2	30.3
11.9	30.3
11.9	30.3
11.9	30.3
11.9	30.3
11.9	30.3
11.9	30.3
11.9	30.3
11.9	30.3
11.9	30.3
11.9	30.3
11.9	30.3
11.9	30.3
11.9	30.3
11.9	30.3
11.9	30.3
11.9	30.3
11.9	30.3
11.9	30.3
11.9	30.3
11.9	30.3
11.9	30.3
11.9	30.3
11.9	30.3
11.9	30.3
11.9	30.3
11.9	30.3
11.9	30.3
11.9	30.3
11.9	30.3
11.9	30.3
11.9	30.3
11.9	30.3
11.9	30.3
11.9	30.3
11.9	30.3
11.9	30.3
11.9	30.3
11.9	30.3
11.9	30.3
11.9	30.3
11.9	30.3
11.9	30.3
11.9	30.3
11.6	30.3
11.4	30.3
11.4	30.3
11.1	30.3
11.1	30.3
11.1	30.3
11.1	30.3
11.1	30.3
11.1	30.3
10.8	30.3
10.8	30
10.8	30
10.5	30
10.5	30
10.2	30
10.2	30
10.2	30
10.2	30
10.2	30
10.2	30
10.2	30
9.9	30
9.9	29.7
9.9	29.7
9.9	29.7
9.9	29.7
9.9	29.7
9.9	29.7
9.9	29.7
9.9	29.7
9.9	29.7
9.9	29.7
9.9	29.7
9.9	29.7
9.9	29.7
9.9	29.7
9.9	29.7
9.9	29.7
9.9	29.7
9.9	29.7
9.9	29.7
9.9	29.7
9.9	29.7
9.9	29.7
9.9	29.7
9.9	29.7
9.9	29.7
9.9	29.7
9.9	29.7
9.9	29.7
9.9	29.7
9.9	29.7
9.9	29.7
9.9	29.7
9.9	29.7
9.9	29.7
9.9	29.7
9.9	29.7
9.9	29.7
9.9	29.7
9.9	29.7
9.9	29.7
9.9	29.7
9.9	29.7
9.9	29.7
9.9	29.7
9.9	29.7
9.9	29.7
9.9	29.7
9.9	29.7
9.9	29.7
9.9	29.7
9.9	29.7
9.9	29.7
9.9	29.7
9.9	29.7
9.6	29.7
9.4	29.7
9.4	29.7
9.4	29.7
9.4	29.7
9.4	29.7
9.1	29.7
8.8	29.7
8.5	29.7
8.2	29.7
7.6	29.7
7.1	29.7
6.5	29.7
6.2	29.7
5.9	29.7
5.3	29.7
5.1	29.4
4.5	29.2
3.9	28.9
3.3	28.9
3.1	28.6
2.8	28.6
2.5	28.3
2.5	28.3
2.5	28.3
2.2	28.3
2.2	28
2.2	27.4
2.2	26
2.2	24.3
2.2	22
2.2	18.9
2.2	14.8
2.2	10.3
2.2	5.4
2.2	0.2
2.5	4.2
3.3	8.8
4.8	12.8
6.5	16.6
8.2	20.3
9.4	23.7
10.5	27.7
10.8	32
11.1	36.3
11.1	40.9
11.1	45.2
10.8	49.8
10.2	53.5
9.6	57.2
9.1	60.4
8.8	63
7.9	65
7.1	66.1
6.2	66.1
5.6	65.8
5.1	64.4
4.8	61.8
4.5	57.8
4.5	52.6
4.5	46.3
4.5	39.5
4.5	31.5
4.5	23.4
4.5	14.8
4.5	5.7
4.5	3.1
3.6	11.7
1.9	17.7
3.3	21.1
13.1	22.6
24.3	22.6
34.3	20.3
46.9	17.4
50.6	17.4
58.3	18.9
65.8	21.1
72.1	23.4
77.2	25.4
81.5	26.6
85.8	26.9
89.5	26.9
92.4	26.9
93.3	26.6
92.4	26.3
90.4	26
85	25.2
82.7	24.6
77.5	24
70.9	23.4
63.5	23.4
55.2	23.7
46.3	24
38	24
30.3	23.4
23.1	22.3
16.5	20.9
9.4	19.1
3.1	17.1
1.1	14.6
3.1	10
4.2	1.4
5.1	8
5.6	16.8
6.2	24
8.2	29.4
10.8	34
13.4	39.2
15.7	44.1
16.2	47.5
16.5	51.2
16.5	55.5
15.7	59.8
14.2	64.1
13.1	67.8
11.9	70.1
11.4	70.7
11.4	70.1
11.4	68.7
11.4	66.1
11.4	62.7
11.4	57.5
11.4	51.5
11.4	44.9
11.4	37.8
11.4	30
11.4	22.3
11.4	14.3
11.4	6.3
11.1	1.7
10.5	9.4
9.1	16.6
6.2	21.4
0.8	23.1
6.5	23.1
14.5	23.1
22.2	23.4
29.7	24.6
36.9	25.4
44.3	26.3
51.5	26.9
58.3	26.9
65.5	26.9
72.1	27.2
78.4	27.7
83.8	28.3
87.8	28.3
91	28.9
93.3	29.7
94.1	30.9
94.1	31.5
94.1	31.7
93.8	31.7
92.1	31.7
89	31.7
82.7	31.7
80.4	31.7
75.2	31.7
69.5	31.7
63.2	31.7
56.6	31.7
50.3	31.7
44	31.7
36.9	31.7
29.7	31.7
22.2	31.2
15.1	30.3
7.6	27.4
5.6	25.2
3.1	19.7
3.1	12.8
3.3	6.3
3.3	0.8
2.8	4.8
1.1	10.5
0.8	16
2.5	20.6
4.2	25.2
5.9	30
7.4	34.9
8.2	39.2
9.1	43.8
10.2	48.6
10.8	52.9
10.8	55.8
10.5	57.8
10.5	58.9
10.5	59.5
10.5	59.5
10.2	59.2
9.6	58.1
9.1	56.7
8.2	54.4
7.6	51.2
7.1	48.1
6.2	44.3
5.3	40.6
3.9	36.3
2.8	32
1.3	27.4
0.5	22.3
2.5	17.1
5.3	12.6
8.8	10.3
12.5	10.5
16.8	11.1
21.4	12.6
28.3	14.3
30.8	15.4
35.1	18.3
39.4	20.9
43.4	23.1
46.6	25.2
48.9	26.9
50.9	28
52.3	28.6
53.5	28.9
54.3	29.7
54	31.2
54	32.9
54.3	35.2
55.2	37.5
56.3	40
57.5	42.9
58.6	46.1
60.3	49.2
62.3	52.1
64.6	54.9
67.2	57.8
72.1	62.1
73.8	63.5
76.9	66.1
80.1	68.7
82.7	70.7
84.7	72.7
86.7	74.1
87.5	75.6
88.1	76.7
88.4	77.8
88.7	79
89	79.6
89.8	80.1
91	81
91.8	81.9
91.3	83.3
90.1	84.4
88.4	85.3
86.1	85.9
84.4	85.9
82.7	86.2
81	86.7
79	87.3
77.2	87.3
74.9	86.7
72.1	85.6
71.2	85.3
69.2	84.4
67.5	83.6
66.1	83
64.9	82.4
63.8	82.4
62.9	82.4
62.1	82.4
60.9	82.4
59.5	82.4
58.9	82.4
57.8	82.1
56.9	81.9
56	81.3
55.2	80.7
54.9	80.4
54.6	80.1
54.3	79.9
54	79.9
53.5	79.9
52.6	79.9
52	79.9
50.9	79.9
50.3	79.9
49.5	79.6
48.9	79
48	78.4
47.2	77.3
46.9	75.3
46.9	74.4
46.9	72.7
46.9	70.7
46.9	68.1
47.2	65.5
47.2	62.4
47.2	59.2
47.2	55.5
47.2	52.1
47.2	48.6
47.2	44.6
47.2	43.5
47.2	40.9
47.2	38.9
47.2	36.9
47.2	34.6
47.2	32.6
47.2	30.9
47.2	29.4
47.2	28
47.4	26.6
47.7	26.3
48.3	26
49.2	26
50	26
50.3	26
50.6	26.3
50.9	26.3
51.2	26.3
51.7	26.3
52.3	26.3
52.6	26.3
53.2	26.3
53.7	26.3
54	26.3
54.6	26.3
55.2	26
55.5	25.7
55.8	25.4
55.8	25.2
55.8	24.9
55.8	24.6
55.8	24.6
55.8	24.6
55.8	24.6
55.8	24.6
56	24.6
56.6	24.6
57.5	24.6
57.8	24.6
58.3	24.6
58.6	24.6
59.2	24.6
59.2	24.6
59.5	24.6
59.5	24.6
59.5	24.6
59.5	24.6
59.5	24.6
59.8	24.6
60	24.6
60	24.6
60.6	24.6
60.9	24.6
61.2	24.6
61.2	24.6
61.5	24.6
62.1	24.6
62.6	24.6
63.2	24.6
63.8	24.6
63.8	24.6
63.8	24.6
63.8	24.6
63.8	24.6
63.8	24.6
63.5	24.6
63.2	24.6
63.2	24.6
63.2	24.6
63.2	24.6
63.2	24.6
63.2	24.6
63.2	24.6
63.2	24.6
63.2	24.6
63.2	24.6
63.2	24.6
63.2	24.6
63.2	24.6
63.2	24.6
63.2	24.6
63.2	24.6
63.2	24.6
62.9	24.6
62.6	24.6
62.3	24.6
62.3	24.6
62.1	24.6
62.1	24.6
62.1	24.6
62.1	24.6
62.1	24.6
62.1	24.6
62.1	24.6
61.8	24.6
61.5	24.6
61.2	24.6
60.9	24.6
60.6	24.6
60.3	24.6
59.8	24.6
59.5	24.6
59.5	24.6
59.5	24.6
59.5	24.9
59.5	25.2
59.5	25.4
59.5	25.4
59.2	25.7
58.9	25.7
58.6	25.7
58	25.7
58	25.7
57.8	25.7
57.8	25.7
57.8	25.7
57.8	25.7
57.8	25.7
57.8	25.7
57.8	25.7
57.5	26
57.5	26.3
57.5	26.3
57.5	26.6
57.5	26.6
57.5	26.6
57.5	26.6
57.5	26.6
57.5	26.6
57.5	26.6
57.5	26.6
57.5	26.6
57.5	26.6
57.5	26.6
57.5	26.6
57.5	26.6
57.5	26.6
57.5	26.6
57.5	26.6
57.5	26.6
57.5	26.6
57.5	26.6
57.5	26.6
57.5	26.6
57.5	26.6
57.5	26.6
57.5	26.6
57.5	26.6
57.5	26.6
57.5	26.6
57.5	26.6
57.5	26.6
57.5	26.6
57.5	26.6
57.5	26.6
57.5	26.6
57.5	26.6
57.5	26.6
57.5	26.6
57.5	26.6
57.5	26.6
57.5	26.6
57.5	26.6
57.5	26.6
57.5	26.6
57.5	26.6
57.5	26.6
57.5	26.6
57.5	26.6
57.5	26.6
57.5	26.6
57.5	26.6
57.5	26.6
57.5	26.6
57.5	26.6
57.5	26.6
57.5	26.6
57.5	26.6
57.5	26.6
57.5	26.6
57.5	26.6
57.5	26.6
57.5	26.6
57.5	26.6
57.5	26.6
57.5	26.6
57.5	26.6
57.5	26.6
57.5	26.6
57.5	26.9
57.5	27.7
57.2	29.4
57.5	32.3
58	35.7
60	39.5
62.6	42.6
66.4	44.1
67.5	43.5
69.2	40.6
70.1	36
70.1	30
69.8	23.1
69.5	16.3
68.6	9.7
67.8	3.1
66.4	3.7
64.1	9.7
60.9	17.7
60	20
58.6	22
57.8	21.4
57.5	18.9
57.2	13.7
57.2	6.5
57.2	1.7
57.2	9.4
57.2	17.4
57.2	25.7
57.5	34
58.9	42.6
61.2	51.5
63.8	59.8
66.6	65.2
68.6	67.5
69.5	66.4
70.1	62.1
70.9	55.8
71.2	48.6
71.2	41.8
70.9	30.6
70.6	26.9
69.5	19.4
66.6	11.7
62.6	4
59.2	4
56.6	11.4
55.5	17.7
54.3	19.4
52.3	16.8
52	12
52.9	6
53.5	5.4
53.5	9.4
53.5	17.4
53.5	25.2
53.5	33.5
53.7	41.8
55.5	49.8
57.8	58.1
60.3	65.5
63.2	70.1
65.2	70.4
65.2	69
65.2	63.5
65.2	56.9
65.2	49.8
65.2	42.6
64.6	34.9
63.5	27.4
61.5	19.7
58	11.7
52.6	0
50.9	3.7
48.3	10.8
48	16.3
48	16.8
48.3	13.4
48.9	6.5
50.9	1.4
52.6	10
52.6	18.9
52.6	30.6
52.6	34.3
52.6	42.3
52.9	50.4
54.9	58.4
57.5	65.2
60.3	69.5
62.3	69.5
64.1	62.4
64.6	58.9
64.9	52.1
64.9	44.9
64.9	37.2
64.3	29.2
63.2	21.4
61.2	13.4
56.9	1.1
55.5	2.5
53.2	10
52.6	17.1
52.9	21.4
52.6	21.7
52.6	19.7
52.6	14.8
52.6	8.3
52.6	0.2
52.6	13.1
52.6	18
52.6	28.3
52.6	38.3
52.9	47.8
53.7	57.2
55.8	65.8
58.9	72.7
64.1	71.5
64.9	69.3
66.1	62.7
66.4	54.9
66.1	46.9
66.1	38.6
66.1	30.3
65.5	22
63.5	13.7
61.2	5.7
58.9	2.2
57.5	9.7
57.5	15.7
57.2	18.3
56.3	15.1
56.3	12.6
56.3	6.5
56.3	0.5
56.3	8.3
56.3	17.1
56.3	26.6
56.3	36.3
56.9	45.5
58	54.4
59.8	63
61.5	68.7
62.6	69.5
62.6	63
62.6	59.8
62.6	52.9
62.6	45.2
62.6	37.8
62.9	30.3
62.9	22.3
62.1	14.6
60.6	6.8
59.2	0.5
58.9	7.4
58.9	13.1
58.9	16.8
58.9	17.1
58.9	16
58.9	13.4
58.9	8.3
58.9	1.4
58.9	6.5
58.9	19.4
58.9	24
58.9	33.5
58.9	42.9
58.9	51.8
58.9	60.1
59.8	66.1
60.3	67
60.3	65
60	58.9
60	51.8
59.8	44.3
59.8	36.3
60	28.3
60	20.6
59.8	12.3
58.3	0.8
57.5	2.8
56	10.3
56	16.8
56.3	22.3
56.3	23.7
56.3	22.6
56.3	19.4
56.3	14.3
56.3	8.5
56.3	2
56.3	5.4
56.3	14
56.3	28
56.3	32.9
56.3	42.3
56.3	51.8
56.3	60.4
56.6	68.1
57.5	72.1
58	69.3
57.8	60.4
57.5	56.9
56.9	49.8
57.2	41.8
57.8	33.5
57.8	25.4
56.9	17.4
55.8	9.1
54.6	1.1
54.3	6.5
54.9	14.3
56	21.4
57.2	26.9
57.2	28
56.9	26.3
56.9	22.3
56.9	16.3
56.9	9.1
56.9	1.4
56.9	12.3
56.9	17.1
56.9	27.2
56.9	36.6
56.9	46.3
56.9	55.2
57.8	63.5
60	71
62.1	73
63.8	69
63.8	58.4
63.5	54.4
63.2	46.3
64.1	37.8
64.9	29.4
65.2	21.1
64.6	12.8
64.1	4.5
63.8	3.4
63.5	11.1
63.5	22.6
63.8	26
64.6	31.2
64.1	32.3
63.5	31.7
63.5	30.3
63.5	27.4
63.5	22.9
63.5	15.7
63.5	7.7
63.5	0.2
63.5	14
63.5	18.9
63.5	28.9
63.5	38.6
63.5	48.1
63.8	56.9
64.9	65
67.8	69.5
70.1	67.8
70.6	62.4
70.4	54.9
69.8	46.9
68.9	38.3
68.6	30
68.4	23.4
68.4	17.7
68.4	9.4
66.1	1.4
63.5	6.3
61.8	13.1
60.9	17.7
58.6	17.4
57.2	14.6
57.2	10.3
57.2	0
57.2	4.2
57.2	13.4
57.2	22.9
57.2	32
57.2	41.2
57.2	50.4
57.8	58.9
59.2	67
61.2	73.6
62.1	75.6
62.1	73.3
61.5	68.4
60.6	61.8
60.6	53.8
61.2	45.5
62.1	37.2
62.6	28.9
62.6	20
62.1	11.7
60.9	3.7
58.9	4.2
56.6	12
55.5	22.3
55.5	24.3
54.9	24
54.3	20.6
55.2	14.8
56	8.3
56.6	0.8
56.6	6.8
56.3	14.6
56.3	22.3
56.3	31.2
56.6	44.3
56.9	48.4
58.3	56.4
60	62.7
62.1	65.8
63.2	64.1
63.5	59.8
63.5	53.5
63.8	45.8
64.3	38
64.3	26.6
64.1	22.6
62.9	14.6
60.9	6.8
58.3	0.8
56.6	8.5
55.5	15.7
55.5	21.1
54.6	21.7
53.7	19.1
54	14.6
55.2	9.1
55.8	2.8
55.8	3.7
55.8	10.8
55.8	19.1
55.8	28.3
55.8	37.5
56.6	46.1
58.6	54.4
60.6	61.8
64.1	66.4
64.9	65.5
65.5	61.5
65.5	54.9
65.5	47.5
65.5	40
65.5	32.3
64.9	24
64.1	15.7
62.6	7.4
59.5	4.2
58.6	8
57.5	15.4
57.5	21.4
56.9	22.3
56.6	20.3
56.6	16
56.6	10.5
56.6	4.2
56.6	2.5
56.6	13.7
56.6	17.7
56.6	26
56.6	34.6
56.6	43.2
56.6	51.5
56.9	58.4
57.8	63
59.2	65
60.6	63
61.5	58.7
62.6	52.1
63.2	44.6
63.5	37.2
63.2	29.4
62.3	21.4
59.2	9.1
57.8	5.1
55.5	2.8
54	10.5
54	18.3
54.9	25.2
55.5	28.9
54.3	27.7
53.5	24.3
53.5	19.4
53.7	13.4
53.5	7.1
53.5	0.5
53.5	7.4
53.2	16
53.2	25.2
53.2	34.6
53.5	44.1
54.6	52.9
56.6	61
58.9	65.8
60.6	66.1
60.9	62.7
60.9	57.2
61.5	49.8
61.8	42.3
62.1	34.6
60.9	22.6
60	18.6
57.8	10.5
54.6	2.2
52.3	5.7
50.9	13.1
50.9	20
51.5	23.1
50.6	20.9
50	15.1
50.6	8
52	0.5
52.3	6.5
52.3	13.7
52.3	20.3
52.3	27.7
52.3	36.3
52.6	45.2
54	53.5
55.8	61.5
57.5	67.5
58.9	69.3
59.2	66.4
59.2	61.2
59.5	54.4
60	47.2
60.6	36
60.3	32
59.2	24.3
56.6	16.3
54	8.3
52.9	0.2
52.6	6.8
53.5	13.1
53.7	16
53.5	15.4
52.9	12.3
52.9	7.7
52.9	2.5
52.9	2.5
52.9	7.7
52.9	14.3
52.9	22
52.9	30.6
52.9	38.9
52.9	51.8
52.9	56.1
53.2	64.1
53.5	69.5
53.5	72.4
53.2	71
52.9	66.7
53.7	59.5
55.5	47.5
56	43.2
56.9	34.9
57.2	26.6
56.6	18.3
55.5	10
53.5	2.2
52.3	5.4
52	12.8
52.6	19.1
52	20.9
51.7	20
51.7	16.8
51.7	12
51.7	5.7
51.7	1.7
51.7	10.3
51.7	24.9
51.7	29.7
51.7	39.2
52	48.4
53.2	57.2
54.9	65.2
57.5	72.7
59.8	75.6
60.6	73.8
62.1	67.3
63.8	58.9
64.6	50.6
65.8	42.1
66.4	33.5
66.1	24.6
65.2	15.7
64.3	7.4
63.5	1.1
63.8	9.4
64.9	17.4
66.4	24.3
66.6	27.7
65.2	26.9
63.5	24
63.2	20.6
63.2	15.4
62.9	7.4
62.6	2.2
62.3	11.7
62.1	21.7
61.5	31.5
61.2	40.9
61.2	50.1
61.2	58.9
61.5	66.7
61.8	70.4
61.5	69.5
61.5	64.1
61.8	56.4
61.8	48.1
62.6	39.8
63.8	31.2
64.6	22.6
64.3	14.3
63.8	5.7
63.5	2.2
63.5	10
63.5	17.7
63.8	24.9
64.1	29.7
63.2	30.9
61.5	29.7
60.3	26.9
59.8	18.9
59.8	15.4
59.8	7.1
59.8	1.7
58.9	11.1
57.5	20.3
56.3	29.2
55.5	38.3
54.9	47.5
54.9	56.1
55.2	64.4
57.8	70.4
58.6	70.1
59.8	67.5
60	62.4
60.3	55.5
60.9	47.2
61.5	38.9
61.8	30.3
61.8	22
61.5	13.7
60	1.7
59.5	2.2
58.9	10
58.9	17.4
60	23.7
60	26
59.2	24.9
58.9	21.4
58.9	16.8
58.9	10.3
58.9	2.5
58.3	6.5
57.2	20.6
56.9	25.2
56.3	34.3
56.3	43.5
56	52.6
56	61
56.6	68.7
57.8	72.1
58.9	70.1
59.8	64.4
60.3	57.2
61.8	49.2
63.8	40.6
65.5	32.3
66.4	24
66.1	15.7
64.9	7.7
63.2	0.2
61.5	8.3
60.9	16
61.8	23.1
63.2	28
62.6	28
61.8	25.4
61.2	20.9
61.2	14.3
61.2	5.7
60.9	3.1
60.6	12
59.8	24.3
59.5	28
58.6	35.2
58	42.9
57.2	51.2
57.2	59.2
57.8	65.8
57.8	68.4
57.8	66.4
57.8	61
58.6	49.5
59.2	45.2
60.6	37.2
62.1	28.9
62.6	20.9
62.1	12.6
61.2	4.5
59.8	3.1
58.3	10.8
58	18
59.2	23.7
59.5	25.2
58.3	22.9
58	18.6
57.8	12.6
57.5	5.1
56.9	3.1
56	11.7
54.9	19.7
53.2	32.3
52.9	36.6
52.6	45.8
52.6	54.7
52.9	62.7
53.5	69.8
54.9	73
56	71
57.2	65.5
58.9	53.2
59.5	48.9
61.5	40
63.2	31.5
63.8	23.1
62.9	14.3
61.2	6
58.9	2
56.9	9.7
56.3	17.1
57.5	22.3
56.9	22.6
55.8	19.7
55.8	15.4
55.8	8.8
55.5	0.8
54.9	7.7
54.3	16.6
54	25.2
54	33.7
54	42.6
54.6	50.9
56.3	58.7
58.3	64.4
60.3	67
61.5	64.7
62.3	58.4
62.6	50.4
61.8	42.1
61.8	33.7
62.1	25.2
62.1	16.8
61.8	8.5
61.5	0.5
61.5	7.1
59.2	25.2
58.9	21.1
58.3	15.1
57.8	7.7
56.6	0.5
61.5	14.3
61.8	20.9
61.8	26.3
61.5	28.9
60.3	27.7
54.9	9.4
53.2	17.7
51.7	26
50.9	34.3
50.9	43.2
51.2	52.1
52.6	60.1
55.8	64.7
59.2	63
62.1	56.7
63.5	48.6
63.8	40.3
63.8	32
64.1	23.4
63.8	15.4
62.3	7.4
60	0.2
57.5	7.7
56.6	14.8
56.9	21.4
57.2	23.4
55.8	21.4
54.9	16.8
54.6	10.8
54.6	4.5
54.6	2.5
54.3	10.3
53.2	19.1
52	28.3
51.7	36.9
51.7	45.8
52.6	54.4
54.6	62.1
58.9	65.2
60.3	63.2
62.3	56.9
62.9	49.2
63.2	41.2
64.6	32.9
66.6	24.6
68.4	16.3
68.4	8.3
66.6	3.7
64.6	11.7
64.1	15.7
63.5	23.1
64.1	28.6
63.5	30
62.1	28
60.6	24
59.5	18
59.2	11.1
58	3.4
56.3	5.4
53.5	18.3
52.6	22.6
51.7	31.5
51.7	40.9
52	49.8
53.5	58.4
56.3	66.1
60	68.1
64.3	63
68.6	50.6
69.2	46.6
68.4	38
67.5	29.7
67.2	21.1
66.4	13.1
64.9	4.8
62.9	3.1
61.2	10.5
60.3	21.1
60.3	23.4
60	24.6
58.6	22.6
57.2	18
57.2	12.3
57.2	5.1
56.3	2.5
54.6	10.5
52.9	18.9
50.9	31.2
50.3	35.5
50.3	44.3
50.9	52.6
52.6	60.4
55.5	66.1
59.5	65.8
60.3	63.8
61.2	58.1
61.5	50.4
62.1	42.3
63.2	33.7
64.6	25.4
65.2	17.7
64.9	9.7
63.8	1.7
62.6	5.7
60.3	13.1
58.3	20.3
57.2	27.4
57.5	32.9
57.2	33.7
56.6	31.2
55.8	25.2
55.5	17.1
55.5	8.8
55.5	0.2
54.3	8.5
52.6	17.1
51.2	25.7
50.9	34.6
50.9	43.8
51.7	52.1
54.6	60.1
60	63
65.5	59.2
70.1	52.1
72.9	44.9
74.4	37.2
74.4	28.9
73.8	20.6
72.1	12.6
68.6	4.2
64.3	4
59.8	16
59.5	20
59.5	26.9
59.2	28.3
56.9	25.4
56	20.3
56.9	14.8
57.2	7.7
56.9	4.8
56.6	9.1
54.6	17.4
52.3	26
50.6	34.3
50.3	42.6
50.6	51.5
52	59.2
55.5	65
59.2	64.1
62.1	59.2
64.1	52.4
65.5	44.9
66.4	37.5
66.4	30
65.8	22.3
64.6	14.6
63.2	6.5
62.1	1.1
61.2	8.5
60.6	15.7
60	22
59.8	25.2
59.8	25.2
59.8	22.6
59.5	18
59.2	11.1
59.2	3.7
58.6	3.7
57.2	11.7
54	23.1
53.2	27.2
51.5	35.7
50.9	44.3
51.2	52.9
52	61
54.9	68.4
59.5	70.1
63.5	67
67.2	60.4
70.4	53.2
72.7	45.5
73.8	37.5
73.5	29.2
70.1	16.6
68.6	12.3
66.1	4
62.9	4.2
60.3	12.3
59.5	20
60	26.6
59.5	27.7
56.9	24.9
55.5	19.1
55.5	12.6
55.5	4.5
55.2	3.7
54	12.3
51.2	24.9
50	29.2
48.6	37.8
48.6	46.6
49.5	55.2
51.7	63.2
55.8	68.1
61.2	65
64.9	58.1
67.5	50.9
68.9	43.5
69.2	35.7
68.6	27.7
66.4	19.7
63.2	11.4
60.6	3.1
58.6	4.5
56.6	12
55.5	18.6
54.9	20
54.3	18.6
54	13.7
54.6	7.1
54.9	0.2
54.6	8.5
53.5	16.3
51.5	24
49.7	31.7
48.6	39.8
48.9	48.4
49.7	56.7
52	64.4
55.2	71
59.2	70.7
62.6	66.1
65.2	58.9
67.2	50.9
68.4	42.6
68.6	34.3
68.6	25.4
68.4	17.1
67.2	8.8
65.2	0.2
62.6	7.7
60.6	15.7
59.2	23.1
58	27.4
56	26.3
53.7	22.3
52.9	16.8
53.2	10
52.6	2
51.5	6.3
49.2	14.6
46.9	22.9
45.2	31.2
44.6	39.8
45.2	48.1
46.6	56.4
49.7	63.8
54	69.5
59.8	68.4
65.8	64.1
69.5	57.5
71.8	50.1
72.1	42.1
71.2	33.7
70.4	25.4
68.9	16.8
67.2	8.5
63.5	4
62.6	8
60.9	16
60	23.4
60	30.6
60.3	33.2
58.9	31.2
56.6	25.7
55.2	18.6
54.3	10.8
52	1.1
51.2	5.1
48.9	13.1
46.9	21.4
45.2	29.7
44.3	38.3
44.3	46.9
45.7	59.8
46.9	63.8
50.6	70.7
55.8	71.8
61.5	67
65.2	59.8
66.9	52.4
67.2	43.8
66.9	35.5
66.9	27.2
66.1	18.9
62.9	7.1
61.5	3.1
58.3	4.8
57.2	12.6
56.6	20.3
56.6	26.3
56	26.3
54	22.6
52.6	16.3
51.7	9.1
51.7	1.7
51.2	5.4
50	12.8
48.3	20.3
46.6	27.7
44.9	39.8
44.6	43.8
45.2	51.5
46.3	59.2
48.9	65
53.2	64.1
57.8	58.7
61.5	51.5
63.2	43.8
63.8	31.7
63.5	27.7
63.2	19.7
62.9	12
61.8	4
59.8	3.4
57.2	10.8
55.5	18
55.2	24.3
54.9	24
53.5	20.6
51.5	13.7
50.6	6.3
50	1.1
48.9	8.5
46.6	16.3
43.7	23.4
41.7	30.9
40.9	39.2
41.4	47.2
43.4	55.2
46.9	62.7
51.2	66.4
56.9	62.7
62.1	55.5
64.6	47.5
65.5	35.5
65.5	31.5
66.1	22.9
66.9	14.8
66.9	7.1
65.8	0.8
62.9	8.3
59.8	15.4
58.3	21.7
57.8	23.1
56.6	20.9
55.2	14.8
54.6	7.1
54.9	0.2
54.6	7.4
53.2	15.1
50.6	22.6
48	29.7
46	37.5
45.4	45.2
46.3	53.2
48.3	60.7
51.2	66.7
55.8	66.7
60.6	61.5
64.9	54.4
67.5	46.6
68.4	38.9
68.9	30.6
69.5	22.6
70.1	10.8
69.8	6.8
68.6	0.5
66.6	7.7
64.1	14.8
62.1	21.7
60.6	26.9
59.5	28.3
58	26
55.8	20.9
54	14
52	3.1
51.5	0.5
49.7	7.7
46.9	15.4
43.7	23.1
40.9	30.9
39.1	38.9
39.7	46.9
40.9	54.9
43.7	61.8
47.4	65.5
52.9	63
58	57.5
61.5	50.4
62.9	42.9
63.5	34.9
63.8	26.6
64.3	18.6
64.6	10.5
63.8	2.8
62.6	5.1
60.6	12.6
59.2	20
58.6	27.4
58	32.9
55.8	32.6
50.3	26.6
48.9	24
47.7	18.3
47.2	11.4
46.9	4
46.3	4
44.3	12.6
41.7	20.6
39.7	28.9
39.1	37.8
39.7	46.3
41.1	54.7
44.3	62.4
51.7	67.5
55.5	66.1
62.3	61.2
67.5	54.4
69.5	46.6
69.2	38
69.2	29.4
69.2	21.1
69.2	12.8
67.8	4.8
64.9	2.8
61.2	10.5
59.2	18
59.2	24.3
58.6	24.9
56.9	21.1
55.5	14.6
55.5	7.1
55.5	0.2
54.3	7.4
51.5	14.8
48.3	21.7
45.4	28.6
43.2	36
42	43.8
42.6	51.5
44.3	58.9
47.2	65.5
51.2	67.3
56.3	64.7
60.9	59.5
64.1	52.6
65.5	44.9
65.5	36.6
[truncated: 951 more rows]
