# Supplementary material for: Bot fit: A novel approach to assessing lower limb muscular strength
Source: PLoS One. 2026 Mar 26;21(3):e0339187. doi: 10.1371/journal.pone.0339187 (PMC13021169; doi:10.1371/journal.pone.0339187)
Supplement: S3 File — Raw joint angle data (left and right legs) collected from 25 participants across all exercise protocols. This compressed folder contains individual participant files (sub1–sub25) with time-series signals representing lower-limb motion recorded by the Bot Fit system during resistance exercise trials. (ZIP) [file pone.0339187.s003.zip › sub11/kickback_max.csv]

AngL	AngR
5.1	20.6
4.5	20
4.2	19.4
3.9	19.1
3.6	18.9
3.3	18.3
3.1	18
2.8	18
2.2	17.7
1.9	17.7
1.6	17.4
1.3	17.1
0.8	16.8
0.5	16.6
0.2	16
0.2	15.7
0.2	15.4
0.5	15.1
0.8	14.8
0.8	14.6
0.8	14.3
0.8	14
0.8	13.7
0.8	13.7
0.8	13.7
0.5	13.7
0.5	13.7
0.5	13.7
0.8	13.4
1.3	13.1
2.2	12.3
3.6	11.1
4.8	10
5.1	9.4
5.1	9.4
5.1	9.7
5.1	9.7
5.1	9.7
5.1	9.7
5.1	9.7
5.1	9.7
5.1	9.7
5.1	9.7
5.1	9.7
5.1	9.7
5.1	9.7
5.1	9.7
5.1	9.7
5.1	9.7
5.1	9.7
5.1	9.7
5.1	9.7
5.1	9.7
5.1	9.7
5.1	9.7
5.1	9.7
5.1	9.7
5.1	9.7
5.1	9.7
5.1	9.7
5.1	9.7
5.1	9.7
5.1	9.7
5.1	9.7
5.1	9.7
5.1	9.7
5.1	9.7
5.1	9.7
5.1	9.7
5.1	9.7
5.1	9.7
5.1	9.7
5.1	9.7
5.1	9.7
5.1	9.7
5.1	9.7
5.1	9.7
5.1	9.7
5.1	9.7
5.1	9.7
5.1	9.7
5.1	9.7
5.1	9.7
5.1	9.7
5.1	9.7
5.1	9.7
5.1	9.7
5.1	9.7
5.1	9.7
5.1	9.7
5.1	10
5.3	10.3
5.9	10.5
6.5	10.8
7.4	10.8
8.5	11.1
9.6	11.1
10.5	11.1
11.6	11.4
12.5	11.7
13.4	12.3
13.7	12.8
13.9	13.1
13.9	13.7
13.9	14.3
13.9	14.6
13.9	15.1
13.4	15.7
12.8	16.3
11.6	16.8
10.5	17.4
9.1	18.3
7.9	18.9
6.8	19.7
5.6	20
4.8	20
3.9	20
3.9	20
3.9	20
4.2	20
4.2	20
4.2	20
4.2	20
4.2	20
4.2	20
4.2	20
4.2	20.3
4.2	20.3
4.2	20.6
4.2	20.6
4.2	20.6
4.2	20.6
4.2	20.6
4.2	20.6
4.2	20.6
4.2	20.6
3.9	20.6
3.9	20.6
3.6	20.6
3.3	20.6
2.8	20.9
2.2	21.1
1.9	21.4
1.6	21.7
1.3	21.7
1.3	21.7
1.3	21.7
1.3	22
1.3	22.3
1.3	22.6
1.3	22.6
1.3	22.9
1.3	22.9
1.3	22.9
1.3	22.9
1.3	22.9
1.3	22.6
1.3	21.7
1.3	20.9
1.1	19.4
1.1	17.4
1.1	14.6
1.1	10.8
1.1	6.5
1.1	1.7
1.1	3.1
1.1	8
0.8	12.3
0.2	16.6
1.1	20.9
1.9	25.2
3.3	29.4
4.5	33.5
5.6	37.5
6.8	41.5
7.6	45.2
8.8	50.1
8.8	51.5
8.8	54.1
8.8	56.4
8.8	57.8
8.5	58.4
8.2	57.8
8.2	56.4
8.2	53.8
8.2	50.1
8.2	45.5
8.2	40.3
8.2	34.3
8.2	28
8.2	20.9
8.2	13.1
8.2	4.5
8.2	4.2
7.6	13.4
6.2	20
3.3	24
7.1	24.6
11.9	24.3
22.2	23.4
31.7	22.6
40.3	22
47.4	22.6
54	23.7
60.9	25.7
67.2	27.7
73.2	29.4
79	30.3
83.8	30
88.4	30
92.1	29.7
93.8	29.4
93.8	28.9
93	28.6
90.7	28.3
87.3	27.7
82.7	27.2
77.2	26.9
70.6	26.6
63.2	26.6
50.3	26.6
45.7	26.9
37.4	26.9
29.1	26
22	24.6
14.5	23.1
6.8	21.7
0.5	19.7
3.9	15.4
6.2	7.4
6.8	6.3
6.5	10.3
6.2	17.4
6.5	22.6
7.9	27.2
10.5	32.6
13.1	38
15.1	42.9
15.7	47.5
15.7	51.2
15.7	55.2
15.1	59.2
14.2	62.4
13.4	64.1
12.2	64.4
11.6	63.5
11.1	61.5
10.5	58.4
10.5	54.1
10.5	48.9
10.8	42.9
11.1	36.6
11.4	29.7
11.4	22.3
11.4	11.4
11.4	7.7
11.4	0.5
10.8	6.3
9.6	12.8
7.4	17.4
3.1	20.9
4.8	22.9
12.8	23.4
21.1	23.4
29.1	23.7
37.1	24.3
45.2	25.4
52.9	26.9
60.6	28.6
67.5	30.6
74.1	31.7
80.1	31.7
84.7	31.7
88.1	31.7
89.8	31.7
90.7	32.3
90.7	32.9
90.1	33.2
88.1	33.2
85	33.2
80.4	33.2
75.5	33.2
70.1	33.2
64.3	33.2
57.8	33.2
50.9	33.2
41.4	33.2
38.3	33.2
32.3	33.2
26	33.2
19.4	32.3
13.4	30.6
9.1	28
6.5	24.6
5.6	19.7
5.3	13.7
5.3	7.4
5.3	0.5
5.1	3.1
3.6	8
1.9	12.8
0.2	17.7
1.3	22
3.1	26.6
4.2	31.5
5.1	35.7
5.6	40
6.5	44.6
7.6	49.5
9.1	54.4
10.5	58.1
11.1	60.1
11.6	61.8
12.5	62.7
13.1	62.7
13.1	62.7
13.1	62.4
13.1	61.8
12.8	60.1
12.5	56.9
12.2	53.5
12.2	50.1
12.2	46.1
11.9	42.1
11.1	37.8
9.9	33.7
8.5	29.7
6.8	25.7
5.3	21.4
3.6	16.6
1.9	11.1
0.2	6.8
1.3	5.4
3.3	5.1
6.2	5.1
10.5	5.1
12.2	5.1
14.8	5.1
17.4	5.4
20.5	5.4
23.4	6.3
26.5	8.3
30.3	10.5
34	12.8
37.4	14.8
40.9	17.1
43.4	19.1
45.2	21.4
46.6	24
48	26.3
49.5	28.6
50.9	31.5
52.6	34.3
54.6	37.5
56.9	40.6
60.6	45.5
62.1	46.9
64.9	49.8
67.8	52.9
70.6	55.8
73.8	58.4
76.9	61.2
79.5	63.5
81.8	65.8
83.8	67.8
86.4	70.4
87.3	71.3
89	72.7
90.4	74.1
91.3	75.6
92.4	77.3
93.3	78.4
94.4	79.6
95.6	80.4
96.1	81
96.7	81.6
97	82.4
97	83
97	83.6
97	84.2
97	84.4
97	85
97	85
96.7	85.6
96.4	86.2
95.8	86.2
95	86.2
93.8	86.2
92.1	86.2
89.5	85.9
87	85.3
83.8	84.2
80.7	83
77.5	81.9
74.7	80.7
73.5	80.4
72.1	80.1
70.4	79.9
67.5	78.4
66.6	77.8
64.9	77
63.2	76.1
61.5	75.6
60.3	74.7
59.5	74.1
58.9	73.6
58.3	73.6
58	73.3
58	73
58	73
58	73
57.8	72.7
57.2	72.4
56.6	71.8
56	71.5
56	71.3
56	71.3
56.3	71.3
57.2	71.3
58	71.3
59.8	71.3
60.3	71.3
61.2	71.3
62.1	71.3
62.3	71.3
62.3	71.3
62.1	71.3
61.8	71.3
60.6	71.3
59.8	71
59.2	70.7
58	69.8
58	69.5
57.8	69.3
57.8	68.7
58	68.4
58.3	68.1
58.6	67.8
58.9	67.5
58.9	67.3
58.9	66.1
58.9	64.7
58.9	62.7
58.9	60.1
58.9	57.2
58.9	54.4
58.9	50.9
58.9	47.8
58.6	44.3
58.3	41.2
58	37.8
57.5	32.9
57.2	31.5
57.2	28.9
57.2	26.3
57.5	24.6
57.8	22.9
57.8	21.4
58	20.9
58.3	20.6
59.2	21.1
59.5	21.1
59.5	22
59.5	22.6
59.5	22.6
59.5	22.6
59.2	22.9
59.2	23.1
58.9	24
58.6	24.3
58.3	24.3
58.3	24.3
58.3	24.3
58.3	24.3
58.3	24.3
58.3	24.3
58.3	24.3
58.3	24.3
58.6	24.3
59.2	24.3
59.5	24.3
60	24.3
60.3	24.3
60.6	24.3
60.6	24.3
60.6	24.3
60.6	24.3
60.6	24.3
60.6	24.3
60.6	24.3
60.3	24.9
60.3	25.4
60.3	25.4
60.3	25.4
60.3	25.4
60.3	25.4
60.3	25.4
60.3	25.4
60.3	25.4
60.3	25.4
60.3	25.4
60.3	25.4
60.3	25.4
60.3	25.4
60.3	25.4
60.3	25.4
60.3	25.4
60.3	25.4
60.3	25.4
60.3	25.4
60.3	25.4
60.3	25.4
60.3	25.2
60.6	24.9
60.6	24.3
60.6	23.7
60.6	23.7
60.6	23.7
60.6	23.7
60.6	23.7
60.6	23.7
60.6	23.7
60.6	23.7
60.3	23.7
60.3	23.7
60.3	23.7
60.3	23.7
60.3	23.7
60	23.7
59.8	23.7
59.5	23.7
59.5	23.7
59.5	23.7
59.5	23.7
59.5	23.7
59.5	23.7
59.5	23.7
59.5	23.7
59.5	23.7
59.5	23.7
59.5	23.7
59.8	23.7
59.8	23.7
59.8	23.7
59.8	23.7
59.8	23.7
59.8	23.7
59.8	23.7
59.8	23.7
59.8	23.7
59.8	23.7
59.8	23.7
60	23.7
60.3	23.7
60.6	23.7
60.6	23.7
60.6	23.7
60.6	23.7
60.3	23.7
60.3	23.7
60.3	23.7
60.3	23.7
60.3	23.7
60.3	23.7
60	23.7
59.5	23.7
59.2	23.7
58.6	24
58.3	24.6
58.3	25.4
58.3	26.6
58.3	28
58.3	28.3
58.3	28.9
58.3	29.4
58.3	30
58.3	30.3
58.3	30.3
58.3	30.3
58.3	30.3
58.3	30.3
58.3	30.3
58.3	30.3
58.3	30.3
58.3	30.3
58.3	30.3
58.3	30.3
58.3	30.3
58.3	30.3
58.3	30.3
58.3	30.3
58.3	30.3
58.3	30.3
58.3	30.3
58.3	30.3
58.3	30.3
58.3	30.3
58.3	30.3
58.3	30.3
58.3	30.3
58.3	30.3
58.3	30.3
58.3	30.3
58.3	30.3
58.3	30.3
58.3	30.3
58.3	30.3
58	30.3
57.5	30.3
57.5	30.3
57.2	30.3
57.2	30.3
57.2	30.3
57.2	30.3
57.2	30.3
57.2	30.3
57.2	30.3
57.2	30.3
57.2	30.3
57.2	30.3
57.2	30.3
57.2	30.3
57.2	30.3
57.2	30.3
57.2	30.3
57.2	30.3
57.2	30.3
57.2	30.3
57.2	30.3
57.2	30.3
57.2	30.3
57.2	30.3
57.2	30.3
56.3	30.3
55.5	30.9
54.6	31.7
54	34.9
54.3	36.3
56	39.8
58.9	42.3
62.3	42.9
65.8	40.3
68.6	34.6
70.1	27.4
70.4	19.4
70.1	10.8
68.4	2.8
63.5	9.1
62.1	12.8
59.8	18.6
55.5	17.4
50.3	11.1
48.6	3.4
48.6	5.7
47.4	16
45.7	26
45.7	36.3
47.2	46.9
50.9	56.9
58.9	71.8
61.5	75.6
66.6	77.6
70.6	74.1
72.1	67.8
72.1	60.7
72.1	52.4
70.9	43.8
67.8	34.3
61.8	25.2
50.9	11.7
48.3	7.7
45.2	0.5
42.9	1.7
40.3	4
40.3	12.8
43.2	21.7
45.2	31.7
45.2	41.5
45.4	51.2
47.2	60.7
51.2	69
56.6	74.7
62.3	73
66.9	67
68.1	60.1
67.2	52.1
64.6	43.5
60.9	34.9
55.5	26
48.9	17.1
42.3	5.7
41.1	2.5
40	2
39.1	8.3
41.4	16.8
45.4	25.7
48	34.6
48.6	43.8
48.9	52.4
50.6	61.2
54.6	69.3
59.8	75.3
65.8	71.8
66.9	68.4
67.5	61
66.9	52.6
65.2	44.1
62.9	34.9
59.2	25.2
54	16.3
48.9	8
46	0.5
44.3	3.7
43.4	2
42.3	9.7
42.6	14
44.6	22.9
45.7	32.3
45.7	41.8
46.3	50.9
48.9	60.4
53.7	68.7
60	72.7
65.8	68.4
70.1	61
71.2	53.5
70.4	44.9
68.1	35.7
63.8	26.6
58	17.7
52	9.4
48.9	2
46.9	2.8
44.9	0
43.7	7.1
45.7	15.4
48.6	24.3
48.9	33.5
48.6	42.6
48.9	52.1
50.3	61
56.9	72.7
60	74.4
65.2	72.4
69.5	65.5
71.5	58.1
71.8	49.8
71.2	40.9
68.6	31.2
64.3	21.4
59.2	12
56	1.4
56	5.4
55.2	11.4
52	10.5
48.6	5.1
48.9	2.8
51.5	11.7
51.7	21.1
50.3	31.2
49.5	45.8
49.7	50.6
52	60.7
56.3	69.3
61.8	75.3
67.5	74.4
71.2	69.3
72.7	62.1
72.9	49.8
73.2	45.5
73.5	36.3
72.7	26.6
70.1	16.8
65.2	7.4
62.6	2.2
63.5	11.4
64.9	19.1
60.3	21.4
56.9	19.4
52.3	14.8
53.5	10.3
54.6	2
53.2	7.7
50.6	17.7
48.6	27.7
47.7	37.8
49.5	52.4
50.9	56.9
55.2	66.1
60.3	71.3
64.3	71
67.5	66.1
69.8	58.9
71.2	51.2
72.1	42.3
71.2	33.5
66.1	19.4
63.2	14.8
57.5	6
54.6	2.8
53.7	10.5
52.9	15.4
50.6	13.7
48.3	8.3
48.9	0.5
50.6	7.7
50	16.8
48.6	25.4
47.2	34.6
47.2	43.8
48.9	52.9
51.7	61.8
56	69.8
61.2	73.3
64.1	71.5
65.8	66.7
66.9	54.9
67.5	50.4
68.6	41.8
68.6	32.6
66.9	22.9
63.2	13.4
59.2	4.2
56.6	4.5
56.6	12.8
56.6	20.3
56.3	24
54.3	22.6
52.9	18
53.5	10.8
54	1.7
54	7.7
53.7	17.7
52.6	27.4
51.5	37.2
51.2	46.6
51.2	56.1
51.7	64.7
52.6	71.8
53.7	75.8
54.9	72.4
56.6	65
57.8	56.4
59.2	47.5
60.6	38.3
61.2	28.9
60	19.7
57.2	10.8
54	2.2
53.7	6.5
53.7	14.6
54	21.4
53.7	22.9
52.3	20
52.6	13.7
54.3	5.1
55.2	4
54.9	13.4
54.3	22.9
53.5	32.3
52.6	42.1
52.6	51.2
52.9	60.1
53.7	68.4
54.6	75.3
56.3	76.7
59.2	71.3
60.9	63
60.9	54.1
61.5	44.6
62.9	35.5
63.5	26
62.6	16.3
60.3	7.4
58.3	1.4
57.8	10
57.8	17.4
57.5	22
54.6	20.3
52.3	14.6
53.5	6.8
54.9	2.8
54	12.6
51.7	22.3
48.6	31.7
46.3	41.5
46.3	50.6
47.2	59.8
48.6	70.7
49.5	72.7
53.2	69.8
57.8	62.1
59.8	54.1
60	44.9
60	35.7
59.8	26.3
58.6	16.6
56	7.7
53.5	0.5
52.3	8.8
52.3	15.7
51.7	16.8
50.3	13.1
50.6	6.3
53.2	2
54.9	10.8
54.3	20
51.5	33.5
50.6	37.8
49.5	46.9
49.2	55.2
48.6	63.2
48.9	69.8
49.5	71.3
51.2	67.8
53.2	60.7
54.3	52.1
55.5	42.9
57.5	33.5
59.8	24
60	15.1
58.3	6.3
54.9	1.7
51.2	9.7
48.9	17.1
48	21.1
46.9	18.9
47.2	12.8
49.7	4.5
53.2	8.8
52.9	13.4
51.2	22.3
48.6	31.2
46.6	40.3
45.4	49.2
44.9	57.8
44.6	66.1
44.9	72.7
46	74.7
49.2	71.5
53.7	61.5
54.6	57.5
55.8	48.4
56	38.9
56	29.4
55.5	20
52.9	11.1
48.9	2.5
46.3	5.7
45.7	12.8
45.7	14.6
44.6	10
45.4	2.5
48	5.1
50.3	13.4
49.2	22
46.3	30.3
44	38.3
42.3	46.6
41.4	54.9
41.1	63
41.7	69.5
42.9	72.1
45.7	69
48.9	61.8
50.6	52.6
51.5	43.5
52.3	34
52.6	24.6
52.6	15.4
50.3	2.2
48.9	1.7
46	9.7
44.9	17.1
45.2	20.9
45.2	18
46	12.3
49.2	4
52.3	4.2
53.2	13.1
52.6	21.7
51.7	30.6
50.9	39.2
50	48.1
49.7	56.7
49.5	65
49.2	71.8
49.5	74.7
51.2	70.7
52.9	62.4
52.9	53.8
53.2	44.6
54	35.5
54.6	25.7
54.6	16.6
53.2	7.7
50.9	0.8
49.5	8.8
48.9	16
48.6	18.3
48	11.4
48.9	7.4
52.6	0.5
56	9.1
55.8	18
54	26.3
51.7	34.9
50.3	43.5
49.2	51.8
48.3	60.1
48.9	70.7
49.2	72.4
50.9	70.4
52.9	63.2
53.7	54.4
54	45.2
54.6	35.7
55.5	26.3
55.2	16.8
53.7	8.3
50.3	4
49.7	8
48.9	15.1
48.3	16.6
47.2	12.6
47.7	5.7
50.6	1.4
53.5	9.4
53.5	17.7
52.9	26
52.3	34
51.5	42.3
50.3	50.6
48.6	58.9
47.2	66.4
47.2	71.5
48.3	70.4
50.3	62.7
51.2	49.5
51.2	40.3
51.5	35.5
52	26
52	16.6
50.6	7.7
47.2	0.5
43.7	8.3
42.3	15.1
41.7	16
41.7	7.4
43.2	3.4
46.6	4.5
48.3	12.8
47.2	21.1
45.4	29.2
43.7	37.2
42.9	44.9
42.3	53.2
42.3	60.7
42.3	67.5
42.3	72.7
43.7	72.4
45.4	68.1
47.2	60.4
47.7	51.8
48.3	42.6
48.6	33.2
49.2	23.4
49.2	14
49.2	5.1
48.6	7.4
48.3	11.4
47.7	19.1
46.3	21.7
44.3	19.1
44	14
46.3	6.8
48	1.7
47.4	10.5
45.2	19.7
42.6	28.6
40.9	37.2
40.3	46.3
40.3	54.9
39.7	63.2
40.3	69.8
41.7	72.1
45.2	68.7
48	61.2
49.7	52.1
50.9	42.6
53.2	33.2
55.5	23.4
56.6	14.3
56.3	5.4
54.9	3.4
54	12
54	20
53.5	26.3
52	25.2
49.2	20.6
49.5	14
51.2	6.8
51.5	2
50.6	11.1
48.9	20
46.9	28.9
45.2	38
44.6	46.6
44.6	59.8
44.6	63.8
45.7	70.7
47.4	74.4
50.3	72.1
53.2	66.1
55.2	57.5
56.9	48.1
58.3	38.3
59.8	28.9
59.5	14.6
57.2	5.7
55.8	1.4
54.3	7.4
54.3	15.1
53.7	20.3
52	18.9
50.3	14.3
50.6	7.7
50.3	0.5
48.3	13.4
47.2	17.7
44.9	26.6
42.6	35.2
40.6	43.8
38.9	52.4
37.7	60.7
38.3	68.1
39.1	73
41.4	72.1
44.9	66.7
46.9	54.7
47.2	50.4
47.4	40.9
47.7	31.5
48.9	22
49.5	12.8
49.5	4.5
49.2	4
48	11.7
46.3	18.3
45.2	23.4
45.4	26.3
45.7	25.4
46	22.6
46.3	18
46.3	9.7
46.3	6.3
46.3	1.1
46.3	9.1
46.3	17.4
46.3	24.9
46.3	32
46.3	38.9
46.3	45.5
46.3	52.1
46.3	57.5
46.3	60.1
46	61
45.7	61
45.2	61
45.2	60.7
45.2	60.1
45.7	58.7
46.3	56.9
46.9	55.8
47.4	54.7
48	52.9
48.3	52.1
49.2	50.9
49.5	50.4
50	49.5
50.9	48.9
52	48.4
53.2	48.1
54.3	48.1
55.8	48.1
56.6	48.1
57.5	48.1
58.3	48.1
58.9	48.1
59.5	48.4
59.8	49.2
59.8	50.1
60	50.6
60.3	51.5
60.9	52.1
61.8	52.6
62.3	53.2
62.6	53.2
62.9	53.5
63.5	53.5
63.5	53.5
63.8	53.5
63.8	53.2
63.8	53.2
63.8	53.2
63.8	53.2
63.8	53.2
63.8	52.9
63.5	52.1
63.2	51.2
62.6	50.4
61.8	49.2
61.2	48.4
60.3	47.2
59.5	46.3
58.9	45.8
58	45.2
57.5	44.3
56.9	43.8
56.6	43.2
56	42.3
55.8	41.8
55.2	41.2
54.6	40.3
54	39.8
53.5	38.9
52.9	38.3
52.3	37.8
51.7	36.9
51.2	36.3
50.6	35.7
50	35.2
49.5	34.3
49.5	34
48.9	33.7
48.6	33.2
48.3	32.6
47.7	32.3
47.4	32
47.2	31.5
46.9	31.2
46.6	30.9
46.6	30.6
46.3	30.6
46.3	30
46.3	29.7
46	29.4
46	29.2
45.7	28.9
45.4	28.6
44.9	27.4
44.6	27.2
44	26.3
43.4	25.4
42.9	24.6
42.3	24.3
42	24
42	24
42	24
42	24
42	24
42	23.7
42	23.7
42	23.7
42	23.4
42	23.4
42	22.9
42	22.6
42	22.3
41.7	22
41.7	22
41.7	22
41.7	21.4
41.7	21.1
41.7	21.1
41.7	21.1
41.7	21.1
41.7	21.1
41.7	21.1
41.7	21.1
41.7	21.1
41.7	21.1
41.7	21.1
41.4	21.1
41.4	21.1
41.1	21.1
41.1	21.1
41.1	21.1
41.1	21.4
41.1	21.4
41.1	21.4
41.1	21.4
40.9	21.4
40.9	21.4
40.9	21.7
40.9	21.7
40.9	21.7
40.6	21.7
40.6	21.7
40.6	21.7
40.6	21.7
40.6	22
40.6	22
40.6	22
40.6	22
40.6	22
40.9	22.3
40.9	22.3
41.1	22.3
41.1	22.3
41.4	22.3
41.4	22.3
41.4	22.3
41.4	22.3
41.4	22.3
41.4	22.3
41.4	22.3
41.4	22.3
41.4	22.3
41.7	22.3
41.7	22.3
42	22.3
42.3	22.3
42.6	22.3
42.6	22.3
42.9	22.3
42.9	22.3
42.9	22.3
42.9	22.3
42.9	22.3
42.9	22
42.9	22
42.9	21.7
42.9	21.4
42.9	21.4
42.9	21.4
42.9	21.4
43.2	21.4
43.2	21.4
43.2	21.4
43.4	21.4
43.4	21.4
43.4	21.1
43.4	21.1
43.4	20.9
43.4	20.6
43.4	20.3
43.4	20.3
43.4	20.3
43.7	20.3
43.7	20.3
43.7	20.3
43.7	20
43.7	20
43.7	19.7
43.7	19.7
44	19.7
44	19.7
44.3	19.7
44.6	19.7
44.6	19.7
44.6	19.7
44.6	19.7
44.6	19.7
44.6	19.7
44.6	19.7
44.6	19.7
44.6	19.7
44.9	19.7
45.2	19.7
45.4	19.7
45.4	19.7
45.4	19.7
45.4	19.7
45.4	19.7
45.4	19.7
45.4	19.7
45.4	19.7
45.4	19.7
45.7	19.7
45.7	19.7
46.3	19.7
46.3	19.7
46.3	19.7
46.3	19.7
46.3	19.7
46.3	19.7
46.3	19.7
46.3	19.7
46.3	19.7
46.3	19.7
46.3	19.7
46.3	19.7
46.3	19.7
46.3	19.7
46.3	19.7
46.3	19.7
46.3	19.7
46.3	19.7
46.3	19.7
46.3	19.7
46.3	19.7
46.3	19.7
46.3	19.7
46.3	19.7
46.3	19.7
46.3	19.7
46.3	19.7
46.3	19.7
46.3	19.7
46.3	19.7
46.3	19.7
46.3	19.7
46.3	19.7
46.3	19.7
46.3	19.7
46.3	20
46.3	20
46.3	20
46.3	20
46.3	20
46.3	20
46.3	20
46.3	20
46.3	20
46.3	20
46.3	20
46.3	20
46.3	20
46.3	20
46.3	20
46.3	20
46.3	20.3
46.3	20.3
46.3	20.6
46.3	20.6
46.3	20.6
46.3	20.6
46.3	20.6
46.3	20.6
46.3	20.9
46.3	20.9
46.3	20.9
46.3	20.9
46.3	20.9
46.3	20.9
46.3	20.9
46.3	21.1
46.3	21.4
46.3	21.7
46.3	21.7
46.3	21.7
46.3	21.7
46.3	21.7
46.3	21.7
46.3	21.7
46.3	21.7
46.3	22
46.3	22
46.3	22
46.3	22.3
46.3	22.3
46.3	22.3
46.3	22.3
46.3	22.3
46.3	22.3
46.3	22.3
46.3	22.3
46.3	22.3
46.3	22.6
46.3	22.6
46.3	22.9
46.3	22.9
46.3	23.1
46.3	23.1
46.3	23.1
46.3	23.1
46.3	23.1
46.3	23.1
46.3	23.1
46.3	23.1
46.3	23.4
46.3	23.4
46.3	23.4
46.3	23.4
46.3	23.4
46.3	23.4
46.3	23.4
46.3	23.7
46.3	23.7
46.3	23.7
46.3	23.7
46.3	23.7
46.3	23.7
46.3	23.7
46.3	23.7
46.3	23.7
46.3	23.7
46.3	23.7
46.3	23.7
46.3	23.7
46.3	23.7
46.3	23.7
46.3	23.7
46.3	23.7
46.3	23.7
46.3	23.7
46.3	23.7
46.3	23.7
46.3	23.7
46.3	23.7
46.3	24
46.3	24
46.3	24
46.3	24
46.3	24
46.3	24
46.3	24
46.3	24
46.3	24
46.3	24
46.3	24
46.3	24
46.3	24
46.3	24
46.3	24
46.3	24
46.3	24
46.3	24
46.3	24
46.3	24
46.3	24
46.3	24
46.3	24
46.3	24
46.3	24
46.3	24
46.3	24
46.3	24
46.3	24
46.3	24
46.3	24
46.3	24
46.3	24
46.3	24
46.3	24
46.3	24
46.3	24
46.3	24
46.3	24
46.3	24
46.3	24
46.3	24
46.3	24
46.3	24
46.3	24
46.3	24
46.3	24
46.3	24
46.3	24
46.3	24
46.3	24
46.3	24
46.3	24
46.3	24
46.3	24
46.3	24
46.3	24
46.3	24
46.3	24
46.3	24
46.3	24
46.3	24
46.3	24
46.3	24
46.3	24
46.3	24
46.3	24
46.3	24
46.3	24
46.3	24
46.3	24
46.3	24
46.3	24
46.3	24
46.3	24
46.3	24
46.3	24
46.3	24
46.3	24
46.3	24
46.3	24
46.3	24
46.3	24
46.3	24
46.3	24
46.3	24
46.3	24
46.3	24
46.3	24
46.3	24
46.3	24
46.3	24
46.3	24
46.3	24
46.3	24
46.3	24
46.3	24
46.3	24
46.3	24
46.3	24
46.3	24
46.3	24
46.3	24
46.3	24
46.3	24
46.3	24
46.3	24
46.3	24
46.3	24
46.3	24
46.3	24
46.3	24
46.3	24
46.3	24
46.3	24
46.3	24
46.3	24
46.3	24
46.3	24
46.3	24
46.3	24
46.3	24
46.3	24
46.3	24
46.3	24
46.3	24
46.3	24
46.3	24
46.3	24
46.3	24
46.3	24
46.3	24
46.3	24
46.3	24
