# Supplementary material for: Bot fit: A novel approach to assessing lower limb muscular strength
Source: PLoS One. 2026 Mar 26;21(3):e0339187. doi: 10.1371/journal.pone.0339187 (PMC13021169; doi:10.1371/journal.pone.0339187)
Supplement: S3 File — Raw joint angle data (left and right legs) collected from 25 participants across all exercise protocols. This compressed folder contains individual participant files (sub1–sub25) with time-series signals representing lower-limb motion recorded by the Bot Fit system during resistance exercise trials. (ZIP) [file pone.0339187.s003.zip › sub11/kneeup_const.csv]

AngL	AngR
9.7	28
10.5	25.7
11.4	23.7
12.3	21.7
13.1	20
14	18.3
14.5	17.4
14.8	16.8
14.8	16.8
14.8	16.5
14.3	16
13.1	14.5
11.7	13.4
9.7	12
7.4	10.8
4.8	9.9
1.9	9.4
1.1	8.8
4	8.5
6.5	8.2
9.1	8.2
11.1	8.2
12.8	8.2
14	7.9
15.1	7.4
16	6.2
17.4	5.1
19.4	4.5
22	4.8
24.9	5.6
28.3	6.5
31.2	6.8
32.9	6.5
34	6.2
34.6	5.9
35.2	5.1
35.5	4.8
36.3	4.5
36.9	4.5
37.5	4.5
38	4.5
38.3	4.5
38	4.5
37.8	4.5
36.6	4.5
34.9	4.5
30.6	4.5
29.2	4.5
25.4	4.5
21.7	3.9
18.3	3.1
14.6	1.9
11.1	0.5
8.3	0.6
5.7	2
5.1	2.3
4.3	2.6
4.3	2.3
4.5	2.3
4.3	2
3.1	2
1.1	2
0.2	2
1.4	2.3
3.1	3.1
4.2	4.3
5.4	5.4
6.8	6.3
7.7	6.9
7.7	7.1
7.7	7.4
7.4	7.1
7.4	7.1
7.4	7.1
7.4	7.1
8	6.9
8.2	6.6
8.2	6.6
8.5	6
8.2	3.1
8	2.6
7.4	2
7.1	1.4
6.5	1.4
6.5	1.1
6.5	1.1
6.5	0.8
6.5	0.6
6.5	0.5
6.5	1.6
6.5	2.8
6.5	3.6
6.5	4.5
6.5	5.6
6.5	7.1
6.5	8.2
6.5	9.4
6.5	10.5
6.5	11.4
6.5	12.5
6.5	13.7
6.5	14.8
6.5	15.7
6.5	16.8
6.5	17.7
6.5	18.3
6.5	18.5
6.5	18.5
6.5	18.5
6.5	18.5
6.5	18.3
6.5	17.4
6.5	16
6.5	14.5
6.8	12.8
6.8	10.2
6.8	9.4
7.1	8.2
7.4	7.4
7.7	6.8
8	6.5
8	6.2
8	5.9
8	5.6
8	5.4
8	4.5
8	4.2
8	3.4
8	2.5
8	1.6
8	0.5
8.2	0.3
8.5	1.1
8.5	2
8.5	2.6
8.2	3.1
7.7	3.7
6.5	4.6
4.8	4.8
2.5	4.8
1.7	4.6
3.1	4.3
6	3.7
9.4	3.4
12.8	3.7
16	3.7
19.4	3.7
22.3	3.7
24.6	3.7
26.9	3.7
29.2	3.7
29.7	3.7
30.6	3.4
31.2	3.4
31.2	2.8
31.2	2.6
31.2	2
30.9	1.4
30	0.6
28.9	0
27.5	0.2
25.2	0.5
22.6	0.5
19.7	0.5
16.3	0.5
13.1	0.5
9.4	0.5
6.3	0.2
3.4	0.3
0.8	1.1
1.4	2
3.4	2.6
5.4	2.6
7.1	2.3
8.2	1.4
8.8	0.3
9.1	1.9
8.8	4.5
8.5	7.9
8.2	12.2
8	17.4
8	23.1
8	28.6
8	33.4
8.2	40.3
8.5	42.6
9.7	46.3
11.1	50.3
12.5	53.8
13.4	57.5
14	61.2
13.4	64.9
12.8	68.4
12.3	71.5
11.7	74.1
11.1	76.1
10.8	77.8
10.5	78.4
10.3	78.1
10.3	77.2
10	75.5
9.7	73.2
9.7	70.1
9.4	66.7
9.1	62.9
8.5	58.9
7.7	54.9
7.1	50.9
6.2	46.3
5.7	41.2
5.4	35.4
4.8	28.6
4.8	21.4
4.8	14.8
4.2	8.2
2.2	3.1
0.8	0.3
5.4	1.4
12	1.4
20.6	1.4
30	1.4
38.6	1.4
46.1	1.4
52.4	1.4
57.8	1.7
63.5	2
68.7	2.3
73	2.3
76.1	2.6
78.1	2.6
79.6	2.8
80.7	3.4
80.7	3.4
80.4	3.7
79.3	3.7
77	3.7
73.8	3.7
69.6	3.7
63.8	3.7
57.8	3.7
51.8	3.7
45.2	3.4
35.8	2.3
32.3	1.7
24.9	0.6
16.9	0.8
9.7	2.5
4.5	5.4
2	9.9
2	17.1
2.8	24.6
3.4	31.7
1.7	41.2
0.8	43.5
1.4	48
4.8	52.9
8	57.8
10.5	62.4
12.8	67.5
13.4	72.7
12.5	77.5
9.1	83.3
8	84.7
6	86.4
4.8	86.7
4.8	86.1
4.8	84.7
4.8	81.8
5.1	78.7
5.1	75
5.7	68.7
6	66.4
6	61.8
5.7	56.6
5.7	51.5
5.7	45.7
5.7	39.7
5.7	33.4
5.7	26.8
5.1	20.5
3.7	15.7
0.8	12.2
4.3	9.9
12	8.8
20	8.8
28.3	8.8
36.3	8.8
43.5	8.8
50.4	8.8
57.2	8.8
63.8	8.2
70.1	7.1
75.3	5.6
79.3	3.9
82.2	1.6
85.3	1.4
86.7	4.3
87	6
87	7.4
86.7	8
86.2	8
84.7	7.7
82.2	7.7
78.1	7.7
73.6	7.7
69	7.7
64.4	7.7
60.1	7.7
55.5	7.7
50.6	7.4
45.5	6.6
39.2	4.6
37.2	3.7
33.2	2
28.9	0.8
24.9	0.2
21.7	1.9
19.1	4.8
17.4	8.2
16.6	12.5
15.4	17.7
13.1	24.3
10.8	30.6
9.4	35.7
8.3	40
6.3	44.9
3.7	49.8
0.8	54.3
1.1	58.3
3.4	62.4
6.5	68.4
7.7	70.7
9.4	74.1
10.3	76.4
11.1	78.4
11.7	79.5
12.5	80.1
13.7	80.1
14.5	79.8
14.5	79.5
14.5	78.7
14.5	76.7
14.5	73.8
14.5	70.7
14.5	67.2
14.5	63.5
14.5	59.5
14.5	55.8
14.5	51.5
14.5	46.9
14.5	40
14.5	37.4
14.5	32.9
14.5	27.7
14.5	23.7
14.5	20.3
14.3	18
13.4	16.5
12.5	16
12	16
12	16
11.7	16
11.1	15.4
10	14.2
9.1	12.8
8.2	12
7.1	11.4
5.7	11.1
3.7	10.8
1.7	10.8
1.1	10.8
2.2	10.5
4.5	10.2
6.8	9.9
8.8	9.9
10.6	9.9
12.6	9.7
14.6	9.7
16	9.4
18.3	8.8
18.9	8.8
20	8.2
21.4	7.9
22.6	7.7
23.4	7.4
24	7.4
24.6	7.4
24.9	7.4
24.6	7.1
24.6	6.5
24.3	5.6
23.7	5.4
22.6	5.1
21.2	5.1
19.7	5.1
17.7	5.1
15.7	4.8
14	4.5
12.3	4.2
10.8	3.9
9.1	3.9
8.5	3.9
7.7	3.9
6.5	3.9
5.7	3.9
4.8	3.9
4.3	3.6
3.4	3.4
2.2	3.1
1.7	2.8
1.1	2.5
0.5	2.2
0.2	1.6
1.1	1.1
1.9	0.8
2.8	0.5
3.7	0.5
4.2	0.5
4.8	0.5
5.4	0.5
5.7	0.5
6.2	0.5
7.1	0.5
7.4	0.8
7.7	0.8
8	0.8
8.5	0.8
8.8	0.8
8.8	0.8
9.4	0.2
9.4	0.2
9.7	0
9.7	0.6
9.7	1.1
9.7	1.4
9.7	2
10	2
10	2
10.3	1.7
10.8	1.7
11.7	1.7
12.5	1.7
13.4	1.7
13.7	1.7
14	1.7
14	1.4
13.7	1.4
13.7	1.4
13.4	1.4
13.4	1.4
13.4	1.4
13.1	1.4
13.1	1.1
13.1	1.1
13.1	0.8
13.1	0.6
13.1	0.6
13.1	0.3
13.1	0.3
13.1	0.3
13.1	0.3
13.1	0.3
13.1	0.3
12.8	0.3
12.3	0
12.3	0
12	0.2
11.7	0.2
11.7	0.8
11.4	1.1
11.4	1.1
11.4	1.1
11.1	1.1
10.3	1.1
8.5	1.1
6.5	1.1
4	1.4
0.8	1.6
2.5	1.9
7.4	2.2
12.8	2.2
18.3	2.5
23.2	3.1
27.7	3.4
31.7	3.4
35.2	3.4
37.8	3.4
39.8	3.4
41.2	3.1
42.3	2.8
43.2	1.6
43.5	0.5
43.2	0
42.3	0.3
41.5	0.3
39.5	0.3
38.9	0.3
36.9	0.3
34.3	0.3
31.5	0.3
27.7	0.3
22.6	0.3
20.9	0.3
18	0.3
15.7	0.3
13.7	0.3
11.7	0.3
10	0.3
8	0.2
6	1.4
4.5	3.1
3.4	5.1
3.1	9.7
3.1	11.7
3.1	16
3.1	20.5
3.1	24.6
3.1	28
3.1	31.4
2.5	34
1.7	36
0.5	36.9
0.2	36.9
1.1	36.3
1.7	35.1
2.2	33.7
2.2	31.7
1.7	28.6
1.1	24.8
0.5	21.4
0.2	18.3
0.2	15.7
0	13.4
0.2	11.7
1.7	9.7
2.2	9.1
3.7	8.5
5.7	8.2
8	8.2
10.6	7.9
12.8	7.9
15.4	7.9
17.4	7.9
19.1	7.9
20.6	7.9
20.6	7.9
20.6	7.9
19.7	7.9
18.6	7.9
17.1	7.9
15.7	7.7
14.3	7.7
11.4	8.8
10.3	9.4
8.8	10.8
7.1	12.2
5.7	14.2
4.5	16.8
3.7	19.4
3.4	22
2.8	24.3
2	26.3
0.8	27.7
1.4	28.6
2.2	28.6
2.8	28.3
2.8	27.4
2.8	26.8
2.8	26
2.8	25.1
2.8	24.3
2.8	22.8
2.8	21.1
2.2	18.5
1.9	17.7
1.4	16
0.8	14
0	12.2
1.1	10.8
2.8	9.4
3.7	9.1
5.7	7.9
8	7.1
10.3	6.5
12.8	6.2
15.1	6.2
17.4	6.2
19.1	6.2
20.6	6.2
21.2	6.2
21.2	5.9
20.9	5.4
20.3	3.9
19.4	3.4
17.4	3.6
15.4	4.2
13.4	4.5
11.4	5.1
10.3	5.9
8.3	7.4
8	8.2
6.8	9.4
6	11.1
5.1	12.8
4.8	14.2
4.5	15.7
4.3	17.4
4	19.1
3.4	20.8
2.5	22.8
1.7	24.8
1.1	26.3
0.8	26.3
0.5	26.3
0	25.7
0.8	24.8
1.7	23.4
2.2	21.7
2.5	19.4
2.5	16
2.2	14.5
1.7	11.7
0.5	8.8
0.8	6.8
2.5	5.4
5.1	4.8
8	4.5
11.1	4.8
15.1	5.4
16	5.6
17.4	5.9
18.3	5.9
18.3	5.6
18.3	5.1
18.3	3.9
18	2.2
17.4	2.2
16.6	2.2
15.4	2.2
14.3	2.2
13.1	2.5
12	3.1
10.6	3.9
9.1	5.1
7.7	6.2
5.7	7.7
5.4	8.2
4.5	9.1
4	9.9
3.7	11.1
3.1	12.8
2.2	14.5
1.7	16.2
0.8	18
0	20
1.1	21.7
1.9	23.1
2.8	23.7
3.4	23.7
3.7	23.7
4	23.4
4	22.8
4	21.7
4	20
4	18
4	14.5
3.7	13.4
3.7	11.1
3.1	9.4
2.2	7.9
1.1	7.1
0.2	6.5
2	6.2
3.7	6.2
5.4	6.2
7.1	6.2
8.8	6.2
10.8	6.2
12.3	6.2
13.4	5.9
14	5.9
14	5.6
13.7	5.4
13.4	5.1
12.8	4.8
11.4	4.2
9.7	4.2
8	4.2
6	4.2
4.3	4.8
2.8	5.6
2	6.5
2	7.7
2	8.8
2	10.2
1.7	11.7
1.7	14.2
1.7	15.1
1.4	16.8
0.5	18.8
0	20.8
0	22
0	22
0.2	22
0.5	22
0.8	21.7
1.4	20.8
1.9	19.4
2.5	17.7
3.4	15.7
3.7	13.4
4	11.4
4.2	9.7
4	8.2
4	7.9
3.7	7.1
2.5	5.9
1.1	5.4
0.8	5.1
2.5	5.1
4.5	5.1
6.8	5.1
10	5.1
10.8	5.1
12.6	4.8
13.1	4.8
13.4	4.5
13.1	4.5
13.1	3.9
12.8	3.6
12	3.1
10.6	3.4
8.5	3.6
6.5	3.9
4.5	4.5
2	5.9
1.7	6.5
1.4	8.2
1.4	9.9
1.4	12.2
1.4	14.8
1.4	17.1
1.1	19.4
0.8	21.7
0.5	23.1
0.5	23.4
0	23.7
0.8	23.7
1.7	23.7
2.2	23.4
2.8	22.5
3.1	21.4
3.7	20.3
4.2	19.1
4.2	17.4
4.2	15.7
4.2	14
4	12
4	10.5
4	9.1
3.1	7.7
1.7	6.5
0	5.9
2	5.9
4.3	5.9
7.1	5.9
8.3	5.9
10	5.9
11.4	5.9
13.1	5.4
14.6	5.1
15.4	4.5
15.4	4.5
15.4	4.2
15.4	3.4
15.4	2.2
14.8	1.6
13.4	1.6
12	1.6
10.6	1.6
9.1	1.6
7.7	1.6
5.4	1.9
4.5	1.9
3.4	2.5
2.8	3.4
2.2	4.5
1.7	6.2
1.4	8.5
1.4	10.8
1.4	13.7
1.4	16.5
1.7	20.3
1.7	21.1
2	22.3
2.8	21.4
4.5	19.7
7.7	17.1
12.6	14.2
20	11.4
28.6	9.4
36.6	8.2
48.9	8.2
52.9	8.2
61.2	7.4
69	5.1
75.9	1.9
81.9	1.4
86.2	3.4
87.9	4.6
89	5.4
89.3	6
89.3	6
88.7	6
86.7	6
83.3	6
78.1	6
72.1	6
65.8	5.7
58.4	5.7
49.5	5.7
39.8	5.4
29.7	3.7
19.7	0.3
10.6	5.4
4.3	13.1
1.4	21.4
0.5	30.9
2.8	41.2
5.4	50.6
6.5	59.5
5.4	67.8
4.5	75.2
5.7	81.8
7.4	85
7.4	84.1
7.4	81.3
7.7	77.8
8	74.1
8	69.2
8	62.6
7.7	54.6
6.2	45.2
3.7	35.7
1.1	26.3
9.4	19.1
19.4	13.4
28.9	9.4
43.5	5.1
48.4	4.2
56.9	4.2
65.5	5.6
73.3	5.4
80.1	2.8
85.6	2
86.2	4.8
84.4	6.6
83	8.9
81.6	10.3
79	10.6
72.1	10.6
69	10.6
61.5	10.6
53.5	10.6
44.6	10.6
35.2	10.3
25.2	8.6
15.7	4.3
9.4	2.5
6	11.7
4.3	26.6
4.3	31.7
3.7	41.2
3.4	50.6
3.1	59.2
1.7	67.8
0.2	75.5
3.1	82.4
5.4	86.4
6.5	86.7
7.4	85
7.4	82.1
7.4	77.8
7.4	70.4
7.4	67.8
7.4	60.9
6.5	52.3
5.7	42.6
3.7	32.9
1.7	25.1
11.1	18.5
21.4	12.8
31.7	8.8
41.8	5.6
51.5	5.4
65.5	6.8
69.8	6.8
78.1	6.2
85.6	3.9
91	1.1
92.2	1.1
90.5	2.3
87.9	2.8
85	3.1
81	3.1
72.7	3.1
69.3	3.1
61.2	3.1
51.8	3.1
42.1	3.1
32	3.1
21.7	2.6
12	0.5
3.4	7.7
0.8	16.2
1.4	24.3
1.9	34
3.4	43.7
4.2	52.9
4.2	61.5
4.5	69.5
7.1	80.4
8.5	83.5
10.5	87.3
11.4	87
12	85.3
12.3	82.4
12.3	78.1
12.3	72.7
12.3	66.1
12	58.6
12	49.8
11.4	40.3
9.1	30.3
4	20.8
4	14
13.7	9.9
24	7.7
34.6	5.6
44.3	3.4
53.8	2.2
62.4	2.2
70.7	1.9
78.4	0.8
85	0.8
88.2	2.6
87	3.1
84.7	4
81.9	5.7
77.9	6.6
71.8	6.6
65	6.6
57.5	6.6
48.9	6.6
34.6	6.6
29.2	6.6
18.9	5.7
8.8	1.4
0.2	6.2
6	14.2
7.4	21.4
7.4	31.1
7.4	40.3
7.4	49.5
7.4	58.3
7.7	66.4
8	74.1
9.4	83.5
9.4	85.3
9.4	85
9.4	83
9.4	79.5
9.4	74.7
9.4	68.9
9.4	61.8
9.4	53.2
9.4	42.9
8.8	32.3
6	21.4
1.1	11.7
14.8	1.9
19.4	0.8
29.7	0.2
40.6	0.3
50.4	0.3
59.8	0.3
68.4	0.8
76.4	3.1
83.6	6.6
88.7	9.1
89.3	9.4
88.5	9.4
86.7	9.4
83.6	9.4
78.7	9.4
72.7	9.4
65.8	9.4
58.1	9.4
49.2	9.4
40.1	9.1
29.7	8
20	4.8
11.7	0.8
5.4	9.4
2.2	18.8
1.7	32.9
1.4	38
0.2	47.5
1.4	56.6
2.8	64.9
4.5	72.7
6.8	79.8
9.4	85.3
10	86.7
10.3	86.1
10.3	84.1
10.3	78.4
10.3	75.8
10.3	70.4
10.3	64.1
9.7	56.6
8.5	47.7
7.1	38.9
4.2	29.1
2	20.5
10	15.1
18.9	12.2
28.6	10.8
38.6	8.8
48.4	6.2
57.2	3.9
65	3.4
76.4	3.4
79.9	3.1
86.4	1.9
89	0.3
88.7	1.7
86.4	2.8
82.4	3.7
77.3	4.3
71.3	4.8
64.4	4.8
52.7	4.8
48.1	4.8
38.3	4.8
28.3	4.8
18.6	3.7
9.1	0.8
2	7.7
0	14.2
0	22.5
0.8	32.3
1.4	42
1.7	51.2
1.7	59.5
1.7	67.2
2.8	74.4
4.8	81
6.5	85
7.1	85.3
7.7	82.1
7.7	80.4
7.7	75.5
7.7	69.2
7.7	62.6
7.7	55.2
7.7	46.9
6.8	37.2
3.4	26.8
2.8	17.4
10.3	9.7
17.1	6.2
26	4.5
35.8	4.8
44.9	5.6
53.8	5.6
62.4	4.8
70.1	2.8
77.3	0.2
83.9	2.3
87.3	3.7
87.3	4.6
86.7	5.4
83	5.7
80.7	5.7
74.4	5.7
67	5.7
59.2	5.7
49.8	5.7
39.8	5.7
29.2	5.7
18.3	3.1
8.5	3.4
0.2	12
5.4	21.7
5.7	26
6	35.4
6	44.9
6.2	53.8
8.2	62.1
11.4	69.8
14.8	76.4
16.8	80.4
16.8	81
16.8	80.4
16.8	78.1
16.8	76.7
16.8	73
16.8	67.5
16.8	60.4
16.8	53.2
16.8	45.2
15.7	36
13.1	26
5.7	13.7
1.4	10.2
8	5.1
18	2.5
27.7	1.6
37.5	1.6
46.1	1.6
54.4	1.6
62.4	1.6
69.8	1.6
79.9	0.5
82.2	0.3
83.6	1.1
82.4	2.3
79.9	3.7
76.1	4.8
70.4	5.7
63.5	6.3
56.1	6.6
43.2	6.6
38.6	6.6
28.6	6.6
18.3	5.1
8.3	0
1.1	8.8
8	20.5
9.1	24.8
11.4	35.4
12	45.2
12	54.6
12.8	63.8
14.3	71.8
16	79.3
16	85
15.1	86.4
14.3	85.8
14.3	83.5
14.3	80.1
14.3	71.2
14.3	67.8
14.3	60.1
14	50.3
12.8	39.7
9.1	28.8
1.7	18.5
7.4	9.1
16	3.6
25.7	0.2
41.8	3.7
46.4	3.1
54.9	1.1
63.5	0.5
71.6	0.2
78.7	0.8
84.4	3.7
87.3	5.1
86.7	6.3
84.4	7.4
80.7	8
75.6	8
69.3	8
61.8	8
52.9	8
42.9	8
32	8
21.2	5.7
11.1	0.5
2	8.5
3.4	15.1
5.7	22
8.5	32.3
10	42.3
10	51.2
10	60.4
10.3	68.9
11.1	76.7
14	86.4
14.3	87.8
14.3	87.6
14.3	85.6
14.3	82.4
14.3	78.4
14.3	73.2
14.3	66.7
14.3	58.6
14.3	48.9
12	33.1
9.7	28
2.2	18
7.1	9.7
16.3	5.1
26.6	2.5
36.9	1.9
46.4	2.8
55.2	3.9
63.8	4.2
71.8	3.6
79.3	2.2
86.4	0.6
91	3.4
92.2	5.1
90.7	6.9
87.3	7.7
82.7	7.7
77.3	7.7
71.6	7.7
61.5	7.7
57.2	7.7
47.8	7.7
37.2	7.7
26.6	6.6
16.6	1.4
7.1	6.5
1.1	14.5
1.4	21.7
3.4	31.7
5.7	46.9
5.7	51.8
5.7	60.6
5.7	69.2
5.7	76.7
6.8	83.8
9.1	88.4
10	88.4
10.3	86.7
10.8	83.3
11.1	79.5
11.1	72.4
11.1	69.8
11.1	63.8
11.1	56.6
11.1	48.6
11.1	39.2
10.3	29.1
8.5	19.7
4	11.4
4.8	4.5
14.6	1.4
24	1.1
33.8	1.1
47.5	1.1
51.5	1.1
59.5	1.1
67.5	1.1
74.7	0
81	2.8
85	4.6
85.3	5.4
84.7	6.9
82.2	7.1
77.6	7.1
69	7.1
65.8	7.1
58.7	7.1
50.4	7.1
40.9	7.1
1.1	22.5
0.8	32.6
3.7	42.6
5.4	56.1
6	60.4
30.9	7.1
21.2	5.7
12.3	1.4
6	5.6
2.8	13.7
6.5	68.7
8	76.7
10	83.5
12.3	89
13.1	90.4
13.4	89.8
13.4	87.8
13.4	84.7
13.4	80.4
13.4	74.7
13.4	68.1
13.4	59.8
13.4	50.9
13.4	41.7
13.1	32.3
10.5	24
4	17.7
6.3	13.1
16.9	10.2
26.9	8.5
36.9	7.1
46.9	4.8
55.5	3.6
67.5	4.8
71.6	5.1
78.7	5.1
85	3.9
88.2	2.8
87.9	2.5
85.9	1.4
82.2	0.2
76.4	0.8
68.7	2.3
60.4	3.7
50.9	4.8
40.9	4.8
30.3	4.8
20	3.7
9.7	0.8
0.2	8.8
6.8	16.8
9.7	24.3
11.4	34.6
12.3	44.6
12.3	54.3
12.3	63.5
12.5	71.8
12.8	79.3
13.7	85.6
13.7	88.4
13.7	87.6
13.7	84.7
13.7	80.4
13.7	75.8
13.7	70.1
13.7	63.2
13.1	54.1
11.4	43.2
6.5	32.6
2	22.5
11.7	14.2
20.3	11.4
29.7	11.4
40.6	11.1
50.6	11.1
59.5	11.1
68.1	10.5
76.1	8.8
83.3	6.2
89.3	3.4
91.3	1.6
89.3	1.1
87.6	2.3
83	4
76.1	4.6
69	4.8
61.5	4.8
52.9	4.8
43.2	4.8
32.6	4.8
22	3.4
12.3	1.1
4.5	7.4
1.7	12
0.5	19.7
4	30
6.5	40
7.7	49.2
7.7	57.8
7.4	66.1
7.7	73.5
8.2	80.4
8.8	86.1
8.8	86.1
9.1	84.7
9.4	82.1
10	78.1
10.5	72.1
10.5	64.6
10.5	56.6
10.5	48
10.5	38
8.8	27.4
4.2	16.8
4.5	6.8
14	0.6
23.2	2.6
34	3.1
44.1	3.1
53.2	2.8
61.8	3.1
70.4	3.7
77.9	6
84.4	9.7
87.9	11.7
87.3	12
85.3	12
82.2	12
77.6	12
71.6	12
64.4	12
56.7	12
48.1	12
38.3	12
28	11.7
17.7	9.7
7.7	4
4.2	8.8
5.4	12.8
6	21.7
7.4	32
10.3	42.3
14.3	52
17.7	60.6
20.3	68.9
21.1	76.7
21.1	83.5
21.1	88.1
20.8	89
20.8	87.3
20.8	81.3
20.8	78.4
20.8	72.1
20.8	64.9
20	57.2
18	48
15.7	38.6
12.3	28.6
6.5	18.3
1.7	8.8
10.6	1.1
25.4	6.3
30.3	7.4
39.5	7.7
48.6	7.4
57.5	7.7
65.8	8
73.6	9.1
80.4	11.1
85	11.4
86.2	11.1
85.3	11.1
82.7	11.1
75.6	11.1
72.1	11.1
65	11.1
56.1	11.1
46.4	11.1
35.8	10.9
24.9	8.6
13.7	3.7
4.3	3.6
2.2	10.5
4.2	16.8
5.7	26
7.4	36.3
8.2	46.6
8.5	56.1
9.1	64.9
10.3	73
12	80.4
13.1	86.7
13.4	89.6
13.4	89.6
13.4	87.6
13.4	84.1
13.4	75.8
13.4	72.4
13.4	65.2
13.4	56.6
13.4	46.9
12.8	36.3
10	25.7
0.5	10.5
5.1	6.2
14.6	1.1
24.3	0.6
34.9	1.1
44.6	1.1
53.5	1.1
62.7	2
70.7	4
78.1	6.6
84.4	9.7
87.6	10.9
87.3	11.4
85	11.7
81.6	11.7
76.4	11.7
70.1	11.7
63	11.7
55.2	11.7
45.8	11.7
35.8	11.4
19.1	8
14	5.1
4.3	2.8
3.7	10.8
6.5	17.1
7.4	26.3
7.4	36
7.4	45.7
7.4	54.9
8	63.5
9.1	71.8
10.8	79.3
14	87.8
14.5	88.7
15.4	88.7
16	86.7
16	83.5
16	79.3
15.7	73
15.7	65.5
14.8	56.3
12.8	46
9.7	35.7
2.8	25.1
7.7	15.4
17.4	8.5
27.5	5.1
37.5	3.4
52.9	0.2
57.5	0.3
66.1	0.3
74.7	0.6
82.2	2
89	4.8
93	7.4
91.9	8.3
88.7	8.3
83.6	8.3
77	8.3
65.8	8.3
61.8	8.3
52.4	8.3
41.8	8.3
30.3	8
18.6	5.1
7.7	1.4
1.9	10.2
9.7	18.3
12.3	25.4
12.8	40.3
12.8	45.5
12.5	54.9
12.3	63.5
12.5	71.8
14.3	79.3
16.3	85
18	87
19.1	86.4
19.7	84.4
19.7	81.3
19.7	77.2
19.7	72.4
19.7	66.4
19.7	59.2
19.7	50.3
18.8	34.9
17.7	29.4
12.3	19.4
3.7	10.8
5.1	6.8
14.8	5.9
25.7	4.5
36.6	1.9
46.4	0.6
55.2	2.6
63.8	3.7
71.8	4.8
79.3	6
85.3	6.9
86.7	6.6
85	6.3
78.7	6.3
76.4	6.3
71.3	6.3
66.4	6.3
59.8	6.3
51.5	6.3
41.2	6.3
30.6	6.3
19.4	4.8
9.4	0.2
4.2	12.5
7.1	16.5
9.7	23.4
11.4	33.4
13.1	43.7
13.7	53.2
14.3	62.1
15.1	70.7
17.1	78.4
18.6	84.7
19.4	87.6
19.1	86.7
19.1	84.4
19.1	81
19.1	76.4
19.1	70.7
19.1	63.5
19.1	54.9
17.1	39.7
16.3	34.6
12.8	24.3
6.2	13.7
3.7	4.5
13.1	1.1
28.3	4.3
33.8	5.4
44.1	8.3
53.5	10.6
62.4	11.1
70.7	12
78.4	14.3
85.3	16.6
89.9	17.7
90.7	17.7
89.6	17.7
86.7	17.7
81.9	17.7
75.3	17.7
68.1	17.7
61	17.7
52.4	17.4
42.3	16.6
32	14.9
21.4	11.7
6.3	1.4
1.7	2.5
4.5	9.7
6.5	16.5
8.5	26.3
9.4	36.6
9.7	46
9.7	55.2
10.3	64.1
11.4	72.1
13.4	79.3
15.1	84.7
15.4	85.8
15.4	84.4
15.4	81.3
15.4	76.7
15.4	71.8
15.4	66.7
15.4	60.4
15.4	47.2
15.4	42.3
14.8	31.7
11.1	21.7
3.7	12.2
6	5.9
16	2.5
26.3	0.2
36.6	1.7
50.9	2
55.2	2
63.8	2
71.8	2
79.3	3.1
85.9	6.3
89.3	8.6
89	9.7
86.7	10.6
82.7	10.9
78.1	10.9
73	10.9
63.8	10.9
60.4	10.9
52.4	10.9
42.3	10.6
32	10.6
21.2	9.1
10.6	4
1.1	4.5
6.2	13.1
9.4	20.5
11.7	30
14.5	45.2
14.8	49.8
14.8	58.6
15.4	67.2
17.1	75
19.7	81.8
20.8	85.3
20.8	85.6
20.8	84.4
20.8	81.3
20.8	76.4
20.6	69.5
20.6	62.4
20.6	54.3
20.3	45.7
18.8	36.3
16	26
11.1	16
4	7.7
4.5	2.5
14.3	0.8
25.2	0
35.8	1.4
45.5	1.7
54.7	1.7
63.3	1.7
71.3	2.3
78.7	3.1
84.7	5.7
87.3	7.1
86.4	8
84.2	8.9
81	9.4
76.7	9.7
71	9.7
64.7	9.7
57.8	9.7
48.9	9.7
38.6	9.7
28	9.4
17.4	7.1
7.7	0.8
1.7	7.1
8.2	18.5
9.4	28.3
9.4	33.4
8.5	43.2
7.4	52.6
7.4	61.2
7.7	69.5
9.4	77
10.8	83
12.3	86.1
14.3	85
14.5	83.8
14.8	79.8
14.8	75
14.8	69.5
14.3	63.8
12.8	56.1
10.3	46.9
7.4	37.2
2.2	27.1
6.5	17.7
21.2	8.8
26	6.8
36.3	4.2
46.4	3.1
55.2	3.6
63.8	4.5
71.8	4.5
79	3.1
85.9	0
89.3	3.1
88.5	5.1
86.4	7.1
81.6	9.4
79.3	9.4
73.3	9.4
66.4	9.4
58.7	9.4
48.9	9.4
38.3	9.4
27.5	8.9
16.3	5.7
6	1.1
3.1	9.4
8.2	16
10.3	24
11.4	34
11.7	44
11.7	52.9
11.4	61.5
11.7	69.2
12.8	79.5
13.7	81.8
14.3	83.5
14.3	82.7
14.3	80.4
14.3	74.7
14.3	72.1
14.3	66.7
14.3	60.1
14.3	52.3
14.3	43.7
14	33.7
11.1	23.7
5.7	15.4
3.1	9.1
12.8	6.2
22.6	5.9
37.8	5.9
42.3	5.9
50.9	5.9
59.5	5.9
67.5	5.6
75	3.9
81.9	0.8
86.7	2.3
87.6	4
85.9	5.1
82.4	5.4
77.3	5.4
71	5.4
64.7	5.4
57.5	5.4
48.6	5.4
39.2	5.4
28.9	5.4
18.3	4
8.3	1.1
0.8	9.1
7.1	16.2
8.2	23.1
8.2	32.6
8	42
7.7	51.2
7.7	59.8
7.7	68.1
8.8	75.5
11.1	82.1
12.8	85.8
14	85.6
14.8	83.3
15.4	79
15.4	73.5
15.4	67.8
15.4	61.2
15.4	53.2
15.4	43.7
15.4	27.7
15.1	22.3
12.3	12
5.4	1.9
4	5.1
13.1	7.7
24	8.6
34.6	9.7
44.6	10
58.7	10
67.5	10.9
71.6	11.7
79	13.4
85.3	14.3
89	14.3
89	14.3
86.4	14.3
80.7	14.3
73.8	14.3
66.4	14.3
58.4	14.3
48.9	14.3
32.9	14
27.5	13.2
16.6	9.1
6.3	2
3.4	5.6
10.3	12.5
13.7	19.7
15.1	29.4
14.3	39.4
13.1	48.9
12.8	57.8
13.4	70.1
14	73.8
16.3	80.1
17.1	82.1
17.1	81
17.1	78.7
17.1	75.5
17.1	71.8
17.1	66.9
17.1	59.8
17.1	51.5
17.1	41.4
16.3	30.9
11.7	19.7
3.1	9.4
6.5	0
15.4	5.7
25.2	8.3
35.8	9.4
45.8	8.6
54.9	7.7
63.8	7.7
72.1	8
79.9	8.6
86.2	9.4
88.7	9.4
87.3	9.4
83.9	9.4
78.7	9.4
72.7	9.4
63.3	9.4
59.5	9.4
50.9	9.4
40.9	9.4
30	9.1
18.9	6.6
8	0.5
1.4	9.9
9.1	18.8
12.5	26.6
14	36
14.3	45.5
14.3	54.6
14.8	63.5
16	71.5
18	78.4
19.4	83.5
19.7	85
20	84.4
20	82.1
20	79
20	74.7
20	65.8
19.7	62.1
19.7	54.1
19.7	45.2
19.7	34.9
18.8	24.3
15.7	14
9.4	4.2
3.7	3.7
8.5	4.6
18.9	5.1
30	6.6
40.3	9.4
49.8	11.4
58.4	12
66.4	12.6
78.1	14.9
81.3	15.2
85.9	15.2
86.2	15.2
84.2	14.9
80.4	14.9
75.3	14.9
68.7	14.9
61.8	14.9
53.8	14.9
44.3	14.9
34	14.3
23.2	12.3
12.6	6.3
2.5	1.9
5.1	9.9
7.7	16.2
9.4	25.4
11.1	36.3
14.5	51.5
15.4	56.1
17.4	64.6
18.8	72.7
19.7	79.8
19.4	83.5
18.6	82.7
18	79.3
18	74.4
18	69.5
18	64.9
17.7	56.3
17.4	52.6
16.6	43.5
15.1	33.4
11.4	22.8
4.2	13.1
5.1	6.2
15.1	2.2
25.4	0.8
35.8	0
45.5	0.3
54.9	0.3
63.3	0.3
71.3	0.6
78.7	1.7
85	4.3
87.9	6.9
85.6	10.3
83.9	11.4
79.3	13.2
73.6	14
67.3	14
61	14
53.8	14
39.2	14
34	14
23.4	13.2
12.8	9.7
3.1	3.4
5.1	4.8
8.8	12.2
10.5	21.4
13.1	31.7
15.1	41.7
16	50.9
16.6	59.8
17.7	68.4
19.4	76.1
[truncated: 1,196 more rows]
