# Supplementary material for: Bot fit: A novel approach to assessing lower limb muscular strength
Source: PLoS One. 2026 Mar 26;21(3):e0339187. doi: 10.1371/journal.pone.0339187 (PMC13021169; doi:10.1371/journal.pone.0339187)
Supplement: S3 File — Raw joint angle data (left and right legs) collected from 25 participants across all exercise protocols. This compressed folder contains individual participant files (sub1–sub25) with time-series signals representing lower-limb motion recorded by the Bot Fit system during resistance exercise trials. (ZIP) [file pone.0339187.s003.zip › sub11/kneeup_max.csv]

AngL	AngR
5.1	9.1
5.1	10.5
5.1	12
5.1	13.1
5.1	14.5
5.1	15.4
5.1	16
5.1	16.2
5.1	16
5.1	16
5.1	16
5.1	15.7
5.1	14.5
5.1	13.1
5.1	11.4
5.4	9.4
6	7.7
6.8	6.2
7.4	4.8
8.2	3.6
8.8	2.8
9.4	1.6
9.7	0.5
10.5	0.8
11.4	2.3
12.3	3.4
12.5	4
12.3	4
11.7	3.1
10	2
9.7	1.7
10	1.4
10.3	1.4
10.5	1.4
10.8	1.7
11.1	2.3
11.1	2.3
11.1	2.6
11.1	2.8
11.1	3.1
11.1	3.1
11.1	3.1
11.1	3.1
11.1	3.1
11.1	3.1
11.1	3.1
11.1	3.1
10.8	3.1
10.8	3.1
10.8	3.4
10.8	3.7
10.8	4
10.8	4
10.8	4
10.8	4
10.5	4
10.5	4
10.3	4
9.7	4
9.1	4
8.5	4
8	4
7.7	4
7.1	4
6.8	4
6.5	4
6.5	3.7
6.5	3.7
6.2	3.7
5.7	3.7
5.1	3.7
5.1	3.7
5.1	3.7
4.5	3.7
0.2	3.7
1.4	3.7
2.8	3.4
5.1	3.4
5.7	3.1
6.8	2.8
7.7	2.8
8.5	2.6
8.8	2.6
8.5	2.6
8.5	2.6
8.3	2.6
7.4	2.6
6.5	2.6
5.7	1.7
4.5	0.6
4	1.1
3.7	3.4
3.7	6.5
3.7	9.7
3.7	13.7
3.7	18.8
3.1	25.4
2.2	32.3
1.1	38.9
0.2	44.6
0.8	50
1.9	54.9
4	60.1
6.5	64.9
9.7	71.2
10.5	73.2
11.4	76.4
10.3	79
8.2	80.4
6.5	81.3
5.1	81
4.2	80.1
4	77.5
4.2	74.1
4.5	69.8
5.1	64.9
5.7	59.8
6	54.3
6	48.6
5.7	43.5
5.7	38.3
5.7	32.6
5.7	26.3
5.7	19.7
5.7	14.2
4.5	7.9
3.1	6.2
0	4.5
3.7	4.2
8.8	4.8
14.8	5.1
20.9	4.8
26.9	4.5
32.6	4.2
38.3	3.6
44.1	3.6
50.1	3.6
55.2	3.4
62.4	1.9
64.7	1.4
68.7	0.3
72.1	1.7
75.3	3.1
77.6	4.3
79.6	5.1
81	5.7
81.3	6
80.4	6.3
79.3	6.3
77	6.3
74.1	6.3
70.4	6.3
66.4	6.3
61.8	6.3
57.2	6.3
52.4	6.3
47.5	6.3
42.6	6
38.3	5.7
33.8	5.1
28.3	4.8
21.7	4.6
11.4	3.7
6.3	2.8
4	2
0.5	0.5
1.9	4.5
3.7	9.4
4	15.1
4	22.5
4	29.7
4.2	36.3
5.4	42
6.5	46.9
7.4	50.9
8	54.9
8.2	59.5
8.2	63.5
8.2	67.8
8.5	71.8
8.5	75.5
8.5	78.7
8.5	81.3
8.5	82.7
8.5	83.3
8.5	82.7
8.5	81.8
8.5	80.1
8.5	77.2
8.5	73.8
8.5	67.2
8.5	64.6
8.2	59.5
7.7	54.1
6.8	48.6
6	43.2
5.1	37.7
4.2	31.4
3.4	24.6
1.7	14.8
0.8	12.2
2	8.5
7.1	6.8
14	6.8
22.3	7.1
30.3	7.7
37.2	7.9
43.2	7.7
48.9	7.4
55.2	6.8
61.5	5.6
69.8	3.6
72.1	3.1
75	2.2
76.7	1.4
80.4	0.8
83.9	2.8
85.6	3.7
85.3	3.7
83.6	3.7
82.7	3.7
79.9	3.7
75.9	3.7
71	3.7
65.5	3.7
59.5	4
53.5	4.3
48.1	4.3
42.3	4.3
36.6	4.3
27.5	3.4
24.3	2.8
18.9	1.4
14.6	0
10.8	1.1
7.1	3.1
3.7	5.9
1.4	9.7
0	14
0.5	19.4
0.8	26.6
1.4	33.7
1.7	40.3
2.5	46
3.4	50.9
5.1	56.3
7.1	61.2
9.1	66.4
10.8	71.2
11.7	75
12	78.7
12	82.1
11.7	84.4
11.7	85.8
11.7	86.1
11.7	86.1
11.7	86.1
11.7	85.3
11.7	81.8
11.7	80.1
11.7	76.1
11.7	71.8
11.7	67.2
11.7	61.8
11.7	56.3
11.7	50.3
11.7	43.7
11.7	36.9
11.7	29.4
11.1	22
10	16.2
6.8	11.7
1.7	9.1
6.3	8.2
19.4	8.5
23.2	8.5
29.5	8.2
36	8.2
43.8	7.9
51.8	7.9
59	7.7
65.3	7.1
71.3	5.4
75.9	3.4
80.1	1.1
83.6	1.7
85.6	3.7
86.4	5.1
86.7	6.3
86.7	6.6
86.4	6.6
85.3	6.6
82.4	6.3
78.7	6.3
74.4	6.3
69.8	6.3
64.7	6.3
59	6.3
52.7	6.3
46.4	6.3
39.8	6.3
33.2	6.3
26.6	6.3
20	6.3
15.1	6.3
12	6.3
9.1	6.3
7.1	6
6.3	5.7
6.3	5.7
6	5.4
6	4.6
5.1	3.7
4.5	3.1
3.7	2.3
3.7	2
2.8	1.1
2	0.3
1.1	0.2
0.2	0.8
0.2	0.8
0.5	0.8
0.5	0.8
0.2	0.8
0.2	0.8
0.2	0.8
0.2	0.8
0.2	0.8
0.5	0.8
1.1	0.8
1.7	0.8
2.2	0.8
2.8	0.8
3.4	0.8
3.7	0.8
4	0.8
4.2	0.8
4.2	0.5
4.2	0.5
4.2	0.5
4.2	0.5
4.2	0.5
4.5	0.5
5.1	0.5
5.7	0.5
6	0.5
6	0.5
6	0.5
6	0.5
6	0.5
6	0.5
6	0.5
6	0.5
6.2	0.5
6.2	0.5
6.8	0.5
6.8	0.5
7.1	0.5
7.1	0.5
7.1	0.5
7.1	0.5
7.1	0.5
7.1	0.5
7.4	0.5
7.4	0.5
7.4	0.5
7.4	0.5
7.4	0.5
7.4	0.5
7.7	0.5
8	0.5
8	0.5
8	0.5
8	0.5
8	0.5
8	0.5
8	0.5
8	0.5
8	0.5
8	0.5
8	0.5
7.7	0.5
7.4	0.5
7.4	0.5
7.4	0.5
7.4	0.5
7.4	0.5
7.4	0.5
7.4	0.5
7.4	0.5
7.4	0.5
7.4	0.5
7.4	0.5
7.7	0.5
7.7	0.5
8	0.5
8.2	0.5
8.5	0.5
8.5	0.5
8.5	0.5
8.5	0.5
8.5	0.2
8.5	0.2
8.5	0.2
8.5	0.2
8.5	0
8.5	0
8.5	0
8.5	0
8.5	0
8.5	0
8.5	0
8.5	0
8.5	0
8.5	0
8.5	0
8.5	0
8.5	0
8.5	0
8.5	0
8.5	0
8.5	0
8.5	0
8.5	0
8.5	0
8.5	0
8.5	0
8.5	0
8.5	0
8.5	0
8.5	0
8.5	0
8.5	0
8.5	0
8.5	0
8.5	0
8.5	0.2
8.2	0.5
8.2	0.5
8	0.5
8	0.5
8	0.5
8	0.5
8	0.5
8	0.5
8	0.5
8	0.5
8	0.5
8	0.5
8	0.5
8	0.5
8	0.5
8	0.5
8	0.5
8	0.5
8	0.5
8	0.5
8	0.5
8	0.5
8	0.5
8	0.5
8	0.5
8	0.5
8	0.5
8	0.5
8	0.5
8	0.5
7.7	0.5
7.4	0.5
7.1	0.5
6.8	0.5
6.2	0.8
6.2	0.8
5.7	1.6
5.4	3.4
4.5	6.5
3.7	12.8
3.7	21.4
5.1	29.7
8	37.7
10.8	46
12.5	54.6
13.1	63.2
13.1	71.8
12.5	79.8
10.8	86.1
8.2	87
5.4	83.3
4.8	78.1
5.4	72.7
6	66.1
6	54.1
6	49.8
5.7	40
3.7	29.7
3.7	21.7
14.3	17.7
25.2	15.4
36.6	12.5
48.1	8.5
59	6.5
69	6.8
78.1	7.4
88.2	9.9
89	11.4
88.2	13.1
85.6	12.5
81	9.9
74.1	5.9
65.3	2.8
56.1	1.6
46.6	1.4
37.5	1.4
27.5	1.6
13.7	6.2
9.7	10.2
3.7	19.1
1.7	27.4
0.2	37.7
3.7	48.3
5.1	58.6
4	68.9
3.1	78.1
2.8	86.4
1.4	91.3
1.1	88.7
2.5	83.5
0.5	78.1
3.1	71.5
4.5	61.8
4.5	52
2.2	35.7
0.5	30.6
10	21.1
20.3	15.1
30.3	12.8
41.5	10.5
53.2	7.9
65	5.6
75.9	4.2
85.6	3.6
93.9	4.2
97	6.8
92.7	10.8
85.9	12
78.1	10.8
69.6	8.5
60.1	7.1
49.8	7.7
38.9	10.2
28.6	15.7
20	22.3
12.3	29.1
5.1	40
2.8	45.2
0.2	56.3
1.7	67.5
3.4	78.4
3.4	88.1
0.5	94.7
5.1	93.9
9.1	88.7
10	81.5
3.4	68.9
0.5	64.4
4	53.8
2.2	42.9
6.3	32.3
16.6	22.5
26.6	14.8
36	9.9
46.9	5.6
59	1.9
69.6	0.8
83.9	0.3
87.9	1.4
94.8	3.1
95.3	2
90.2	0.8
82.7	1.4
74.7	0.8
65	0.8
54.4	0.8
37.2	3.1
31.2	5.9
19.4	16
9.7	26.3
1.7	36
4	45.5
8.5	55.8
10.5	65.8
10.5	79.5
10.8	83.8
12.3	90.7
12	92.4
9.4	88.1
8.2	81
8.2	73.2
8.2	64.4
8	53.5
4.8	41.4
4.3	29.4
20	14.2
24.9	9.9
34.6	4.8
45.5	0.8
56.7	4.3
66.4	7.4
75	8.9
83.3	10.3
92.7	12
93	11.4
89	8.3
81.6	5.1
74.1	5.7
65.3	5.7
54.9	5.7
43.5	5.7
31.5	2.8
20	5.1
10.3	14.8
4.3	22.5
1.7	30.9
2.5	42.3
6.8	53.2
8.5	63.2
8.2	72.1
8.8	80.1
9.1	86.4
8.5	87.8
6.8	84.4
6.2	73.5
6.2	69.2
6.2	59.5
5.1	47.7
1.4	35.7
12.3	24.3
22.6	14
32.6	5.6
42.9	0.5
59.2	1.7
64.1	0.8
73.8	0.2
82.4	0.6
89.3	2.8
91.6	3.7
87.9	3.1
79.9	2.3
71	2.3
61.8	2.3
52.1	2.3
41.5	2.3
30	0.2
19.1	7.4
10	17.1
3.1	24.8
0.8	33.4
4.8	44.6
5.1	54.6
4.8	64.6
6.5	74.1
10.3	82.1
12.5	87.3
12.3	87
11.1	81.3
10.5	72.4
10.3	62.9
8.8	52
3.4	40.3
6.8	28.3
17.4	17.4
26.9	8.2
36.9	1.9
52.9	4.3
58.1	5.1
67.8	5.1
77.6	5.7
86.2	8.3
92.7	10.9
93.9	10
88.5	6.3
80.1	3.7
71.3	3.4
60.7	3.4
49.5	3.4
37.2	1.1
24	5.9
13.1	16
4.5	25.4
1.4	33.1
5.7	43.5
7.4	53.8
7.7	64.1
8.8	73.2
11.4	81.5
14.5	87.6
14.5	87.6
13.1	79.5
13.1	76.1
13.1	68.9
12.8	59.2
10.8	47.5
5.4	35.4
4	23.1
14.6	12.2
25.2	2.2
35.2	7.1
45.8	13.7
56.7	14.6
67	11.1
77	10.3
85.6	11.7
91.9	12.9
92.5	11.7
86.7	8.9
73.6	7.4
68.4	7.4
57.8	7.4
46.4	6.6
33.8	2.3
21.4	6.8
6.5	21.1
2.8	24.6
2.8	31.1
9.7	41.7
13.4	52
13.1	62.4
13.4	71.8
15.7	79.8
17.1	85.3
14.5	81.3
13.4	77.8
12.8	70.9
12.5	64.6
12	56.1
9.4	44.6
4.5	32.6
4.3	20.5
14.6	9.7
24.9	0.3
35.2	9.1
45.2	13.4
55.5	12
66.7	10.9
77.3	11.7
86.2	14.3
93	15.7
94.8	14.6
90.5	10.6
81.6	6.6
73	6.3
62.7	6.3
50.9	6.3
38.6	4
25.4	2.5
13.7	13.1
3.7	22.5
4.5	31.1
10.5	39.7
14.8	50
12.8	65.2
12.3	70.1
14	79
17.1	85.6
17.1	86.7
14.8	81.5
14	73.8
14	65.5
13.7	55.8
13.1	44.6
7.1	27.1
3.1	21.1
7.4	10.5
17.7	0.8
27.5	6
37.5	6.6
47.5	5.1
58.4	6.3
68.4	9.1
77.6	12.6
85.6	16.3
91.3	16.6
91	14.3
85	9.1
78.4	6.3
71	6
60.1	6
48.6	6
36.3	5.1
23.4	2
12.6	3.9
3.1	11.4
4.8	18.3
10.3	26.6
16.3	37.4
22.3	48.3
26.3	58.6
29.2	68.7
29.2	76.7
27.2	82.1
19.4	80.7
17.1	78.4
14.5	73.2
14	64.9
14	54.1
12.5	42.3
8	30.9
0.5	20
10.6	9.4
20.6	0.6
35.8	9.4
40.6	8.9
51.8	7.7
63.5	8.3
74.4	10.6
83.3	13.7
90.2	14.9
91.6	13.2
86.4	7.7
78.1	3.7
63.5	3.7
57.8	3.7
45.8	3.1
32	0.2
19.1	8.5
8.5	18.5
0.2	26.3
7.7	34
14.8	44
21.1	54.6
23.4	64.9
22.6	74.4
20.8	82.1
17.1	86.4
12.5	81.5
10.8	78.1
10.3	70.7
10	60.6
8.5	49.2
4.5	37.2
2.8	24.6
12.3	13.7
21.2	4.5
28.6	3.4
44.6	12.6
49.8	14.3
60.7	15.2
71.6	14.9
81.3	15.4
89.3	16.6
93.3	16
90.7	13.2
83.9	9.4
75	7.7
64.7	7.7
53.2	7.4
40.9	4.8
28	1.9
15.7	12
6	21.7
2.2	28.8
8.8	34.9
17.1	44.6
23.7	54.9
26.3	64.6
25.7	73.5
24.3	81.3
23.1	85.6
20.6	84.1
17.4	78.4
16.3	71.5
15.7	62.6
13.7	51.8
9.1	40.3
1.7	28.6
8.3	17.1
18	7.1
27.2	1.7
36.6	8.9
46.9	12
63.5	13.4
69	13.4
79.3	14.6
87.9	16.9
93.6	17.2
92.2	14.3
84.7	9.4
75.6	7.4
65.3	7.4
54.4	7.4
42.1	6.3
29.5	1.7
18.3	5.6
9.1	12.8
0.5	17.7
7.1	23.7
14.3	33.7
17.4	43.5
15.7	53.5
14	63.8
15.1	73
18.6	80.1
18.8	81.8
16.6	77
14.5	68.9
14	59.2
13.1	48.3
9.7	36.6
2.5	24.6
7.4	13.1
16.9	3.4
30.9	8.3
35.5	10.6
45.8	12.9
56.9	15.2
68.1	17.2
78.4	18.9
87.6	20.6
95.9	19.2
95.9	17.7
91.9	13.4
84.7	9.7
76.4	8.9
66.1	8.9
54.9	8
42.9	5.1
30	1.1
18.3	10.5
4	24.3
0	27.7
6	32.6
13.4	41.2
21.4	50.6
25.4	60.1
25.4	69.5
24.9	78.1
24.9	86.7
24.3	86.4
21.7	81.5
18.8	72.1
18.3	62.6
17.7	52
14	40.9
6.2	29.4
3.7	17.4
13.7	7.1
22.9	2
32.3	10.6
46.4	14.3
50.9	12.9
61.2	10
72.1	10.3
81.6	12.6
89.3	16
93	16.6
90.7	14.6
82.4	10.3
73.3	8
63.8	8
53.2	7.4
34.6	2.3
28.3	1.1
16.6	10.2
6.5	19.1
1.9	26.3
9.7	32
16.3	40.3
20.3	49.5
22.3	59.5
22.9	69.5
23.4	78.7
24.3	86.7
24.3	91.6
22.6	91.3
19.4	86.1
17.4	80.1
17.4	73.8
17.4	65.5
17.7	56.1
18	47.2
18.3	39.2
18.6	32.3
18.6	26
18.6	20.3
18.6	16
18.6	13.7
18.6	13.4
18.6	13.4
18.6	13.4
18.6	13.7
18.8	14
19.4	14.8
19.1	14.8
19.1	14.8
19.1	14.8
18.6	14.5
17.7	13.7
17.1	13.1
16.8	12.8
16.8	12.8
16.8	12.8
16.8	12.5
16.8	11.7
16.8	11.1
16.8	10.5
16.8	10.2
16.8	10.2
16.8	9.7
16.3	8.8
15.7	7.7
15.1	6.8
14.8	6.2
13.7	5.4
10.5	3.9
9.4	3.6
6.5	3.6
3.4	3.6
0	3.6
3.1	3.6
6	3.6
8.8	3.6
11.4	3.6
13.4	3.4
15.1	2.8
16.9	1.9
18.3	0.8
19.7	0.6
20.9	2.8
22	4.6
22	5.4
21.7	5.7
21.4	5.7
21.4	5.7
21.4	5.7
21.2	5.7
20.6	5.7
19.7	5.7
18.6	5.7
17.4	5.7
16.3	5.7
15.7	5.7
15.1	5.7
14	5.4
13.4	5.1
12	4.6
10.6	3.4
9.4	1.7
8.8	0.2
8.5	2.8
8.5	5.9
8.5	9.4
8.5	12.8
8.5	15.7
8.5	18
8.3	20
7.7	21.7
6.5	22.8
6	23.1
4.8	23.1
3.4	22.8
1.4	22.8
0	22.8
1.7	22.5
3.4	22
5.1	21.1
6.8	19.7
8.5	18
11.7	16.2
12.5	16
14.5	15.1
16	14.8
17.1	14.5
17.7	14.5
18.3	14.5
18.8	14.5
19.1	14.5
19.1	14.5
19.1	14.5
19.1	14.5
19.1	14
19.1	12.8
19.1	11.1
19.1	9.4
19.1	7.4
19.1	4.8
19.1	3.6
19.1	1.6
19.1	0.2
19.1	0.6
18.8	1.1
18	1.4
16.8	1.4
15.1	1.4
13.4	1.4
11.7	1.4
10	1.4
8	1.4
5.7	1.1
3.1	0.8
0.2	0.3
2.5	0.2
5.4	1.1
8	1.6
10.3	2.2
12.6	2.5
14.3	2.5
15.7	2.5
16.9	2.2
17.7	2.2
18.6	2.2
19.4	2.2
19.4	2.2
19.4	1.6
19.4	0.5
19.4	0.8
18.9	1.7
17.7	2.6
16.6	3.1
15.1	3.7
14	4
12.8	4.3
12	4.6
11.7	4.6
11.1	4.6
10.6	4.6
9.1	4.3
7.7	3.7
6.3	3.4
4.5	3.1
3.4	2.8
2.5	1.7
1.7	1.1
1.4	2.5
1.4	5.9
1.4	9.9
1.1	14.2
0.5	18.8
0	22.8
0.8	26.6
1.7	29.7
1.7	34
1.7	35.1
1.7	37.4
1.9	39.4
2.8	41.7
4	43.7
4.2	44.6
4.5	45.5
5.1	46.3
5.4	46.3
6	46.3
6	46.3
6	46.3
6	45.7
6	45.5
6	44
6	42.3
6.2	40.6
6.5	39.2
7.4	38
7.7	36.3
7.7	34.6
7.7	32.3
7.7	29.1
7.7	28.3
7.7	26.6
7.7	25.1
7.7	23.7
7.7	22
7.7	20.5
7.7	18.8
7.7	17.1
7.7	16
7.7	14.8
7.4	14
6.8	13.1
6	12.2
5.4	11.7
4.5	11.4
3.4	11.1
1.9	10.8
0.8	10.5
0.5	10.5
1.7	10.2
3.1	9.7
4	9.1
5.1	8.2
6	7.4
7.1	5.6
7.4	5.4
7.7	4.8
7.7	4.8
7.7	4.8
7.4	5.1
6.8	5.6
5.4	5.6
4.8	5.6
3.7	5.6
2.5	5.4
1.7	5.1
0.8	4.8
0.2	4.5
1.1	4.2
2.5	4.5
4.5	4.8
5.4	5.1
6.8	5.1
8.8	5.4
10.5	5.6
12.5	6.2
14.5	7.1
16.3	7.9
17.7	9.7
18	11.7
17.4	13.4
14.8	16.8
14	18.3
12.5	21.1
11.7	23.7
10.8	25.7
10.8	26.8
10.8	27.7
10.8	28.3
10.8	28.6
10.8	29.1
10.8	29.1
10.8	29.1
10.8	29.1
10.8	29.1
10.8	29.1
10.8	29.1
10.8	29.1
10.8	29.1
10.8	29.1
10.8	29.1
10.8	29.1
10.8	28.6
10.8	28.3
10.8	27.7
10.8	27.4
10.8	27.1
10.8	26.8
10.8	26.6
10.8	26
10.8	25.4
10.8	24.8
10.8	24.3
10.8	24
10.8	23.7
10.8	23.4
10.8	23.4
10.8	23.4
10.8	23.4
10.8	23.4
10.8	23.4
10.8	23.4
10.8	23.4
10.5	23.4
10	23.4
9.4	23.4
8.5	23.4
8.2	23.4
7.7	23.4
6.8	23.7
6.2	23.7
5.7	24
4.8	24.3
4.2	24.8
3.7	25.1
3.1	26
2.8	26.6
2.2	27.4
1.9	28
1.7	28.6
1.7	29.1
1.4	29.7
1.1	30
0.8	30.6
0.5	30.9
0	31.4
0.2	31.7
0.2	31.7
0.2	32
0.2	32
0.2	32
0.2	32
0.2	32
0.2	32
0.2	32
0.2	32
0.2	32
0.2	32
0.2	32
0.2	32
0.2	32
0.2	32
0.2	32
0.2	32
0.5	32
1.1	32
1.1	32
1.1	32
1.1	32
1.1	32
1.4	32
1.7	32
2	32
2	32
2	32
2	32
2	32
2.5	32
2.8	32
2.8	32
2.8	32
2.8	32
2.8	32
2.8	32
2.8	32
2.8	32
2.8	32
2.8	32
2.8	32
2.8	32
2.8	32
2.8	32
2.8	32
2.8	32
2.8	32.3
2.8	32.3
2.8	32.3
2.8	32.3
2.8	32.3
2.8	32.3
2.8	32.3
2.8	32.3
2.8	32.3
2.8	32.3
2.8	32.6
2.8	32.6
2.8	32.9
2.8	33.4
2.8	33.7
3.1	34
3.4	34.6
4	35.1
4.5	35.7
5.1	36.3
5.7	36.9
6.3	37.2
6.5	37.7
6.5	38
6.5	38.3
6.5	38.3
6.5	38.6
6.5	38.9
6.5	39.2
6.8	39.4
6.8	39.4
7.1	40
7.4	40.3
7.7	40.3
7.7	40.3
7.7	40.3
7.7	40.3
7.7	40.3
7.7	40.3
7.7	40.3
7.7	40.3
7.7	40.3
7.7	40.3
7.7	40.3
7.7	40.3
7.7	40.3
7.7	40.3
7.7	40.3
7.7	40.9
7.7	40.9
7.7	40.9
7.7	40.9
7.7	40.9
7.7	40.9
7.7	40.9
7.7	40.9
7.7	40.9
7.7	40.9
7.7	40.9
7.7	40.9
7.7	40.9
7.7	40.9
7.7	40.9
7.7	40.9
7.7	40.9
7.7	40.9
7.7	40.9
7.7	40.9
7.7	40.9
7.7	40.9
7.7	40.9
7.7	41.2
7.7	41.2
7.7	41.4
8	41.4
8.3	41.4
8.8	41.4
9.7	41.4
10.6	41.4
11.1	41.4
11.4	41.2
11.4	41.2
11.4	41.2
11.4	41.2
11.4	41.2
11.4	40.6
11.4	40.3
11.4	38.6
11.7	36.9
12	35.4
12.3	34.6
13.1	33.7
14	33.1
14.6	32.9
14.8	32.3
14.8	31.7
14.8	31.1
14.8	30.6
14.8	30.3
14.8	29.7
14.6	29.1
14.6	28.6
14.3	27.1
14	26.6
13.7	24.8
13.1	23.4
12.6	21.7
11.7	20.3
10.8	18.8
10	17.4
10	16.5
10	16.2
10	16.2
9.7	16.8
9.4	18
8.8	19.7
8.3	21.7
7.4	24.3
6.5	26.6
6.5	28.8
6.5	30.6
6.5	31.4
6.3	31.4
6	31.4
6	31.4
5.4	31.4
4.5	31.4
3.7	31.4
2.5	31.4
1.4	31.4
0.5	31.4
0	31.4
0.2	31.4
0.2	31.7
0.2	31.7
0.2	31.7
0.5	31.7
0.8	31.7
1.7	31.4
2.5	31.4
3.4	31.4
3.4	30.6
3.4	28.6
3.4	26
4	23.7
5.4	22.5
6.2	22.3
6.2	21.7
6.2	20
6.2	18.3
6	17.1
6	14.8
6	13.1
6	11.7
5.7	10.5
5.4	9.7
4.8	8.8
4.2	8.2
3.4	7.9
3.1	7.7
2.5	6.5
2.5	6.2
2.5	5.1
2.5	3.9
2.8	3.1
3.1	2.8
3.7	2.5
4.5	2.5
5.4	2.5
6.2	2.5
6.8	2.5
6.8	2.2
6.8	1.6
6.8	1.1
6.5	0.5
6	0.2
5.4	0
5.1	0
4.8	0
5.1	0.2
5.4	0.2
6.2	0.2
7.4	0
9.1	0
9.7	0.3
10.5	0.3
11.7	0.3
12.3	0.3
13.1	0
14	0
15.1	0.5
16	1.1
17.4	2.2
18	2.5
18.8	3.4
19.7	4.2
20	5.1
20.3	5.9
20.3	7.1
20.3	8.5
20.3	9.7
20.3	11.1
20.3	12.2
20.6	13.4
20.6	14.2
20.6	14.8
20.6	15.1
21.4	15.7
22	16.5
22.3	17.7
22.3	19.7
22.3	23.4
22.3	24.8
22.3	27.4
22.3	29.7
22.3	31.7
22.3	33.4
22.3	34.9
22.3	35.7
22.3	35.7
22.3	35.7
22.3	35.7
22.3	35.7
22	35.4
21.7	34.6
21.7	33.4
21.7	31.7
21.7	29.7
21.7	28
21.7	26.6
21.7	24.8
21.1	23.1
21.1	21.4
20.8	19.4
20.8	17.7
20.8	16
20.6	14.5
20.3	13.7
20	13.1
19.7	13.1
19.1	13.1
18.8	13.1
18.3	13.1
18	12.8
17.7	12
17.4	10.8
17.4	9.4
17.4	7.9
17.4	5.9
17.4	4.5
17.4	3.1
16.8	1.9
16	0.8
15.1	0
14.3	0.6
13.4	1.1
12.8	1.1
12.3	1.1
12	1.1
11.7	1.1
11.7	1.1
11.7	1.1
11.7	1.1
11.7	1.1
11.4	1.1
11.1	1.1
10.5	1.1
10	1.1
9.7	1.1
9.4	1.1
9.1	1.1
9.1	1.1
9.1	1.1
9.1	1.1
9.1	1.1
9.1	1.1
8.8	1.1
8.2	1.1
7.4	1.1
7.1	1.1
6.5	1.1
6.2	1.1
5.7	1.1
5.7	1.1
5.7	1.4
5.7	1.7
5.7	2.3
5.7	2.6
5.7	2.8
5.7	3.1
5.7	3.1
5.7	3.1
5.7	3.1
5.7	3.1
5.7	3.1
5.7	3.1
5.7	3.1
5.7	3.1
5.7	3.1
5.7	3.1
5.7	3.4
5.7	3.4
