# Supplementary material for: Bot fit: A novel approach to assessing lower limb muscular strength
Source: PLoS One. 2026 Mar 26;21(3):e0339187. doi: 10.1371/journal.pone.0339187 (PMC13021169; doi:10.1371/journal.pone.0339187)
Supplement: S3 File — Raw joint angle data (left and right legs) collected from 25 participants across all exercise protocols. This compressed folder contains individual participant files (sub1–sub25) with time-series signals representing lower-limb motion recorded by the Bot Fit system during resistance exercise trials. (ZIP) [file pone.0339187.s003.zip › sub11/kneeup_max2.csv]

AngL	AngR
5.1	2.8
5.1	2.8
5.1	2.8
5.1	2.8
5.1	2.8
5.1	2.8
5.1	2.8
5.1	2.8
5.1	2.8
5.1	2.8
5.1	2.8
5.1	2.8
5.1	2.8
5.1	2.8
5.1	2.8
5.1	2.8
5.1	2.8
5.1	2.8
5.1	2.8
5.1	2.8
5.1	2.8
5.1	2.8
5.1	2.8
5.3	2.8
5.9	3.1
5.9	3.4
5.9	3.7
5.9	3.7
5.9	3.7
5.9	3.7
5.9	3.7
5.9	3.7
5.9	3.7
5.9	3.7
5.9	3.7
5.9	3.7
5.9	3.7
5.9	3.7
5.9	3.7
5.9	3.7
5.9	3.7
5.9	3.7
5.9	3.7
5.9	3.7
5.9	3.7
5.9	3.7
5.9	3.7
5.9	3.7
5.9	3.7
5.9	3.7
5.9	3.7
5.9	3.7
5.9	4
5.9	4
5.9	4.3
5.9	4.3
5.9	4.3
5.9	4.3
5.9	4.3
5.9	4.3
5.9	4.3
6.2	4.3
6.2	4.3
6.2	4.3
6.2	4.3
6.5	4.3
6.8	4.3
6.8	4.3
6.8	4.3
6.8	4.3
6.8	4.3
6.8	4.3
6.8	4.3
6.8	4.3
6.8	4.3
6.8	4.3
6.8	4.3
6.8	4.3
6.8	4.3
6.8	4.3
6.8	4.3
6.8	4.3
6.8	4.3
6.8	4.3
6.8	4.3
6.8	4.3
6.8	4.3
6.8	4.3
6.8	4.3
6.8	4.3
6.8	4.3
6.8	4.3
6.8	4.3
6.8	4.3
6.8	4.3
6.8	4.3
6.8	4.3
6.8	4.3
6.8	4.3
6.8	4.3
6.8	4.3
6.8	4.3
6.8	4.3
6.8	4.3
6.5	4.3
6.5	4.3
6.5	4.3
6.5	4
6.5	4
6.5	4
6.2	3.4
5.6	2.8
5.1	2.6
4.5	2.3
4.2	2
4.2	1.7
4.2	1.7
4.2	1.7
4.2	1.7
4.2	1.7
4.2	1.7
4.2	1.7
4.2	1.7
4.2	1.7
4.5	1.7
4.5	2
4.5	2
4.8	2
5.1	2.6
5.1	2.8
5.3	3.4
5.9	4
6.5	4.6
7.4	4.8
8.2	5.7
8.5	5.7
8.5	6
8.5	6
8.5	6
8.5	6
8.5	6
8.5	6
8.5	6
8.5	6
8.5	6
8.5	6
8.5	6
8.5	6
8.5	6
8.5	6
8.5	6
8.5	6
8.5	6
8.2	5.7
8.2	5.7
8.2	5.4
8.2	5.4
7.9	5.1
7.6	5.1
7.4	5.1
7.4	5.1
7.4	5.1
7.4	5.1
7.4	5.1
7.4	5.1
7.4	5.1
7.4	5.1
7.4	5.1
7.4	5.1
7.4	5.1
7.4	5.1
7.4	5.1
7.4	5.1
7.4	5.1
7.4	5.1
7.4	5.1
7.4	5.1
7.4	5.1
7.4	5.1
7.4	5.1
7.4	5.1
7.4	5.1
7.4	5.1
7.4	5.1
7.4	5.1
7.4	5.1
7.4	5.1
7.4	5.1
7.4	5.1
7.4	5.1
7.4	5.1
7.4	5.1
7.4	5.1
7.4	5.1
7.4	5.1
7.4	5.1
7.4	5.1
7.4	5.1
7.4	5.1
7.4	5.1
7.4	5.1
7.4	5.1
7.4	5.1
7.4	5.1
7.4	5.1
7.4	5.1
7.4	5.1
7.4	5.1
7.4	5.1
7.4	5.1
7.4	5.1
7.4	5.1
7.4	5.1
7.4	5.1
7.4	5.1
7.4	5.1
7.4	5.1
7.4	5.1
7.4	5.1
7.4	5.1
7.4	5.1
7.4	5.1
7.4	5.1
7.4	5.1
7.4	5.1
7.4	5.1
7.4	5.1
7.4	5.1
7.4	5.1
7.4	5.1
7.4	5.1
7.4	5.1
7.4	5.1
7.4	5.1
7.4	5.1
7.4	5.1
7.4	5.1
7.4	5.1
7.4	5.1
7.4	5.1
7.4	5.1
7.4	5.1
7.4	5.1
7.4	5.1
7.4	5.1
7.4	5.1
7.4	5.1
7.4	5.1
7.4	5.1
7.4	5.1
7.4	5.1
7.4	5.1
7.4	5.1
7.4	5.1
7.4	5.1
7.4	5.1
7.4	5.1
7.4	5.1
7.4	5.1
7.4	5.1
7.4	5.1
7.4	5.1
7.4	5.1
7.4	5.1
7.4	5.1
7.4	5.1
7.4	5.1
7.4	5.1
7.4	5.1
7.4	5.1
7.4	5.1
7.4	5.1
7.4	5.1
7.4	5.1
7.4	5.1
7.4	5.1
7.4	5.1
7.4	5.1
7.4	5.1
7.4	5.1
7.4	5.1
7.4	5.1
7.4	5.1
7.4	5.1
7.4	5.1
7.4	5.1
7.4	5.1
7.4	5.1
7.4	5.1
7.4	5.1
7.4	5.1
7.4	5.1
7.4	5.1
7.4	5.1
7.4	5.1
7.4	5.1
7.4	5.1
7.4	5.1
7.4	5.1
7.4	5.1
7.4	5.1
7.4	5.1
7.4	5.1
7.4	5.1
7.4	5.1
7.4	5.1
7.4	5.1
7.4	5.1
7.4	5.1
7.4	5.1
7.4	5.1
7.4	5.1
7.4	5.1
7.4	5.1
7.4	5.1
7.4	5.1
7.4	5.1
7.4	5.1
7.4	5.1
7.4	5.1
7.4	5.1
7.4	5.1
7.4	5.1
7.4	5.1
7.1	5.1
6.2	5.1
5.3	5.1
4.2	5.1
2.8	5.1
1.1	5.1
1.1	5.1
3.3	5.1
5.9	5.1
8.5	5.1
11.1	5.1
13.4	5.1
15.7	4.8
17.7	4.8
19.1	4.8
20.2	4.8
20.8	4.8
21.1	4.8
20.5	4.8
20	4.8
18.5	4.8
16.8	4.8
14.8	4.8
12.5	4.6
10.5	3.7
8.8	1.4
9.1	1.9
9.9	6.5
10.8	15.7
10.5	18.8
9.9	25.1
8.8	31.1
7.4	36.6
6.2	41.4
4.8	46
3.3	50.6
1.9	55.5
0.8	59.8
0.2	64.4
0.8	68.1
1.6	71.5
2.2	74.4
2.5	75.8
2.5	76.4
2.2	75.2
2.2	74.4
1.9	71.8
1.3	68.1
1.1	63.5
0.5	57.8
0.2	51.2
0.5	44
1.6	36.3
3.9	28.3
6.2	20
9.4	12.8
13.9	8.8
22.5	5.4
32.6	5.4
41.1	9.9
51.5	14.5
54.9	14
61.5	11.4
65.5	7.9
67.5	4.8
68.6	1.4
69.5	1.4
70.1	4.3
70.9	6.3
71.2	7.4
71.2	7.4
71.5	7.4
71.2	6.9
70.4	6
67.8	4
63.8	2.3
58.6	0.8
51.7	0
44	0
35.4	0
25.7	0.2
16.2	1.4
6.8	3.4
0.8	7.1
2.8	14.8
5.1	26
4.8	36
3.1	42.9
2.5	47.5
4.2	52
8.2	33
11.6	37.9
13.9	41.3
14.8	43.9
14.8	46.2
14.5	48.8
13.9	50.5
13.4	50.5
12.8	49.4
12.2	47.1
11.9	43.3
11.6	39
11.6	33.9
11.4	28.2
11.1	21.9
10.2	15
9.1	7.3
8.2	0.4
7.1	8.4
5.9	15.6
3.9	20.4
0.8	23.6
8.5	25.6
16.8	25.9
24.8	26.2
32.8	26.7
43.7	27
47.2	27
54	27.3
60.3	28.4
65.2	29.3
68.9	30.2
71.2	31.6
72.7	33.3
73.5	35
73.8	35.9
73.8	35.9
73.8	35.9
73.5	35.9
72.1	35.9
69.8	35.9
65.8	35.9
60.9	35.9
55.5	35.9
49.7	35.9
43.4	35.9
36.6	35.9
29.7	35.3
22.2	33.9
16.2	31
12.5	26.2
10.8	19
10.2	7.3
10.2	3.8
10.2	1.2
10.2	7.5
9.6	13.6
9.4	19.6
9.1	25
9.1	29.9
9.1	33.3
8.8	35.9
7.9	37.3
6.8	37.9
5.6	37.9
3.9	37.9
2.8	37
3.1	35
3.1	32.5
3.1	27
3.1	25
3.1	20.4
3.1	15.6
3.1	9.8
3.1	3.8
3.1	2.7
3.1	9.8
3.9	16.4
5.6	22.1
8.5	25.9
11.9	28.2
16.2	29
21.7	29.9
28	31
34.3	32.5
38.9	33.3
42.3	33.6
45.4	34.2
49.7	35
50.9	35
52.9	35
54.6	35
56.3	35
57.8	35
58.3	35
58.3	35.6
58.3	36.5
58.3	36.8
58	36.8
57.8	36.8
55.8	36.8
52.3	36.8
48.9	36.8
45.2	36.8
41.4	36.8
37.4	36.8
32.8	36.8
28.3	36.8
23.7	36.8
18.2	36.8
16.8	36.8
14.8	36.8
13.1	36.5
12.2	36.2
11.9	35.9
11.9	35.9
11.9	35.9
11.6	35.3
10.8	34.5
9.9	33.9
9.6	33.3
9.4	33
9.1	32.2
9.1	31
8.8	30.2
8.8	29.3
8.5	28.2
8.2	27
7.6	26.2
7.1	25.3
6.2	24.2
5.9	23.9
5.3	23
5.1	22.4
4.8	22.1
4.5	21.9
4.2	21.9
3.9	21.9
3.9	21.9
3.9	22.1
3.9	22.7
3.9	23.6
3.6	24.4
2.8	24.7
1.9	24.7
1.1	24.7
0.2	24.7
0.8	25
1.3	25.3
1.6	25.9
1.9	27.6
1.9	28.2
1.9	29.6
1.9	30.7
1.9	31.9
1.9	32.7
1.9	33.3
1.9	33.6
1.9	33.9
1.9	33.9
1.9	33.9
1.9	33.9
1.9	33.9
1.9	33.9
1.9	33.9
1.9	33.9
1.9	33.9
1.9	33.9
1.6	33.9
1.3	34.2
1.3	34.2
1.3	34.2
1.3	34.2
1.3	34.2
1.3	34.2
1.3	34.2
1.1	34.5
0.5	34.7
0.5	35
0.5	35
0.5	35
0.2	35
0.2	35
0.2	35
0.2	35
0.2	35
0.2	35
0.2	35
0.2	35
0.2	35
0.2	35
0.2	35
0.2	35
0.2	35
0.2	35
0.2	35
0.2	35
0.2	35
0.2	35
0.2	35
0.2	35
0.2	35
0.2	35
0.2	35
0.2	35
0.2	35
0.2	35
0.2	35
0.2	35
0.2	35
0.2	35
0.2	35
0.2	35
0.2	35
0.2	35
0.2	35
0.2	35
0.2	35
0.2	35
0.2	35
0.2	35
0.2	35
0.2	35
0.2	35
0.2	35
0.2	35
0.2	35
0.2	35
0.2	35
0.2	35
0.2	35
0.2	35
0.2	35
0.2	35
0.2	35
0.2	35
0.2	35
0.2	35
0.2	34.7
0.2	34.5
0.2	32.5
0.2	27.3
0.2	18.1
0.2	8.7
1.1	0.4
2.5	9.8
3.3	19
3.3	28.4
3.3	37.6
2.5	45.6
0.5	50.5
3.3	49.9
4.5	46.5
4.5	39.9
2.2	32.2
0.5	23
0.5	13.8
4.8	0.7
8.5	5.2
18.5	14.1
27.7	21.9
36.9	27.3
46.9	31.6
56.9	32.2
66.4	30.5
79.5	30.2
86.4	30.5
88.4	30.5
87	29.6
80.7	29
73.5	30.2
66.1	32.5
56.9	32.7
46.9	32.7
36.3	32.7
20.2	29.3
15.4	26.2
5.6	17
2.5	6.7
1.9	2.1
2.2	11.3
10.5	49.1
11.1	44.5
10.2	37.3
7.1	28.4
3.9	18.7
2.5	22.4
2.5	33
2.8	42.8
4.8	49.6
8.5	50.5
5.9	8.1
13.9	1.5
24	10.7
32.8	19.3
41.7	26.2
50.6	26.2
59.5	21.6
68.6	20.4
76.7	22.7
83.2	26.4
85.8	27.9
83.2	27.9
77.8	28.2
69.5	29.3
59.2	30.5
48.6	30.7
37.4	30.5
20	24.7
14.8	20.7
4.8	11
4.5	1
6.2	7
2.8	14.4
2.2	25
2.2	39
2.2	43.1
0.8	50.2
1.6	51.6
3.6	49.1
2.2	43.3
0.2	35.3
1.3	25.6
0.5	15
3.3	4.4
11.9	5.5
21.1	14.4
30	22.4
38.6	27.9
47.7	30.7
56.9	30.7
65.2	30.7
72.7	31.9
78.7	33.3
81.2	33.6
80.1	33.6
75.5	33.6
66.9	33.6
57.2	33.6
47.2	33.6
36	32.7
24.8	29.3
13.9	23
4.5	14.1
3.9	5
7.6	3.2
7.4	13.3
5.1	23
3.1	32.2
0.8	39
1.3	43.3
2.2	44.8
1.6	41.6
0.2	34.5
2.2	25.6
3.1	15.6
1.6	5.5
3.9	4.4
13.4	13.3
22.2	21.6
30.8	28.7
39.7	34.5
49.7	39.9
59.2	45.3
67.2	46.5
74.4	45.6
79.2	43.6
79.2	38.5
77.2	11.4
70.6	8
61.5	7.1
50.6	7.1
38.6	5.4
26.3	0.5
14.8	10.8
5.1	20.9
2.2	29.7
5.9	39.2
9.1	50.1
10.2	59.2
9.4	66.7
7.4	73
4.8	73.3
3.3	67
3.6	63.8
4.8	56.1
5.1	46.6
4.8	35.7
2.2	24.9
5.3	14.6
14.8	5.1
24	0.8
33.4	4
44	7.1
54.3	9.7
63.2	12
71.5	13.7
78.7	13.1
82.7	11.1
81.8	7.7
77.2	4.8
69.8	4.5
59.5	4.5
42.6	4
36.6	2.5
24.5	4
13.4	14.3
3.9	24.3
4.8	33.7
11.9	42.9
15.9	52.1
17.4	60.7
16.8	68.7
15.4	75
13.4	76.4
10.2	73.3
9.4	67.8
9.4	60.7
9.4	50.4
9.1	39.2
6.2	27.4
1.9	16.3
11.1	6.8
17.9	1.7
27.1	2
38.6	6.8
48.9	10.8
58	12
66.1	10.5
73.2	9.4
79.5	6.8
78.4	5.7
72.9	3.7
64.6	4.2
54.6	5.7
44.3	5.7
33.1	4
20.8	2.2
9.9	12
0.2	21.7
12.8	35.7
15.9	40.3
20.2	49.5
21.4	58.7
21.4	65.8
20.8	72.7
19.4	75.3
14.5	71.5
13.7	69
13.4	62.7
13.1	52.9
11.4	41.5
5.3	29.2
5.3	18
15.1	8.5
24.3	2.2
34.6	1.1
45.2	4
54.9	5.7
64.1	6.5
72.1	7.7
78.7	9.4
81	8.8
77.5	7.7
70.1	7.7
62.1	8.5
52.9	8.8
42.6	8.5
31.4	5.7
19.7	1.4
9.4	11.7
0.5	21.7
7.1	31.2
11.6	40.9
15.9	51.2
19.4	60.4
20.5	68.1
17.7	74.4
10.8	74.1
8.5	71.8
6.5	66.1
6.5	57.5
6.5	46.6
3.9	34.6
3.6	22.6
13.9	12
23.7	2.5
33.1	5.1
42.9	10
52.9	12.3
66.9	12
71.2	12
78.7	13.7
84.7	13.7
85.8	13.4
83	12
76.4	10.5
68.1	10.5
58	10.5
46.9	9.7
34.8	5.7
22.5	2.8
11.1	14
1.1	24.3
7.6	34.3
10.8	44.1
9.1	54.1
9.1	63.5
10.5	71.8
12.5	77.6
11.6	76.7
9.6	69.8
9.9	62.4
10.5	54.7
10.5	44.6
8.5	33.2
2.2	21.4
7.9	10.3
23.1	2.5
27.7	4.8
38	6
48.3	4.5
58.6	4.5
68.4	7.1
76.7	12
83.2	15.1
84.4	14.6
80.4	11.4
73.8	8.8
65.8	8.5
55.5	8.5
44.6	8.5
32.8	6
20.5	1.4
9.9	11.7
0.5	21.7
7.6	31.7
12.2	41.8
12.5	51.8
12.2	61.5
12.8	69.8
13.9	76.7
13.4	79
11.1	74.7
9.1	65.8
8.8	55.5
8.5	44.3
4.5	32
4.8	20.3
14.8	10
27.1	0.5
31.7	2.5
41.7	8
51.7	14.6
61.2	20
69.2	21.4
75.8	18
78.7	13.4
76.9	8.3
72.7	6
64.9	5.7
54.6	5.7
43.2	4.8
30.8	0
18.8	9.7
8.5	19.4
0.2	28.6
7.6	37.2
13.4	46.9
18.2	56.9
25.1	70.4
25.7	74.1
24	79.3
19.1	77.8
13.7	73.3
11.4	67
10.5	57.2
9.4	46.1
5.9	34.6
1.9	22.9
11.9	12.6
21.7	3.4
30.8	3.7
46	9.4
51.2	10.8
60.9	12.6
70.1	12.6
77.8	12
83.2	10
83	8.5
77.2	6.8
68.1	6.8
57.5	6.8
46.6	5.4
34.3	0.5
21.7	9.1
11.4	18.9
3.3	27.4
1.9	34.3
9.1	44.3
16.5	54.4
22.5	63.2
26	71
24.8	76.7
20.2	75.8
13.4	70.4
10.2	64.7
9.9	56.4
9.6	45.2
6.5	32.9
1.6	21.1
15.9	6.5
20.8	2.8
28.8	2
38.6	6.5
49.2	12.3
58.6	18.6
66.6	21.7
73.5	18.6
76.7	14
75.2	8
71.2	4.7
58.6	4.1
53.2	4.1
41.7	1.8
29.7	5
18.2	15.3
7.9	25.6
1.1	34.7
9.1	43.6
15.9	53.4
22.2	62.5
26.3	70.5
24.5	76.8
15.9	74.3
13.1	71.7
9.6	65.7
9.1	57.7
8.5	47.3
6.2	35.9
0.2	24.4
9.1	13.6
19.1	3.2
28.3	5.8
37.1	12.7
46.9	15.8
56.6	16.1
66.4	15.8
75.2	16.4
82.4	15.8
85.5	14.7
83.2	12.1
76.9	9.3
69.2	8.4
60.3	8.4
49.7	7.8
38.9	4.7
21.7	7
16.2	12.1
6.5	21.6
1.9	30.5
7.6	38.2
12.2	47.1
15.7	56.2
18.2	64.8
20.8	72.3
21.4	76.6
19.7	74.8
16.8	69.1
15.1	58.8
15.1	54.8
14.2	44.8
10.8	34.5
3.9	23.9
5.9	13.8
15.7	4.4
25.4	4.4
34.8	11.8
44.6	14.4
58.9	11.3
63.8	10.7
72.7	11
79.8	12.4
83.5	11.8
81	10.1
73.2	7.8
63.8	7.3
53.7	7.3
43.2	5.8
31.7	0.1
19.7	9.8
4.8	24.4
0.5	29
7.6	38.2
12.2	47.3
13.9	56.5
15.9	65.4
19.4	73.4
20.2	78.3
18.2	76.6
14.8	70.3
11.9	57.4
11.6	52.2
9.6	41.6
4.8	30.5
4.5	19.3
14.2	9.5
23.7	0.4
32.6	7.8
41.7	11
51.2	9.8
60.9	8.1
73.8	9.8
77.5	11.3
82.7	13
81.8	12.7
76.4	11.3
67.2	10.1
57.8	9.5
47.2	8.1
36.3	3.8
24.5	4.7
13.1	14.7
3.1	24.4
5.9	33.9
13.9	43.3
19.4	52.8
22.2	62.2
24.5	71.1
24.8	78
21.4	78.9
14.8	73.4
10.2	65.7
9.1	56.5
9.1	45.9
7.1	35
0.8	23.9
8.5	13.3
17.9	3.2
27.1	5.2
35.7	10.1
45.2	8.7
55.2	7.5
64.6	8.7
72.9	11.5
79.5	14.4
80.7	14.7
76.9	13.3
68.1	11.5
53.7	10.7
48.9	10.1
38.6	7.5
27.4	1.8
16.5	7.5
6.5	17.3
3.1	27
11.4	35.2
18.8	44.1
23.1	54.1
27.7	67.3
28.3	71
25.7	76.1
20	74.1
13.1	69
9.1	63
8.2	55.5
8.2	46.1
8.2	31.5
8.2	26.6
8.2	17.1
8.2	8.5
8.2	0.8
6.8	2.2
2.2	2.8
5.3	2.8
12.5	2.5
19.1	2.5
27.7	2.5
30.3	2.5
34.8	2.5
39.4	3.1
43.4	5.1
45.4	6
46.3	6.8
46.6	7.7
46.6	8.5
46.3	8.8
45.4	8.8
42	8.8
40.3	8.8
36	9.1
32.3	10
28.5	11.1
25.1	12.6
22.2	13.4
20.2	14.3
18.8	14.6
18.2	14.6
18.2	14.6
18.2	14.6
17.7	14.6
16.8	14.6
14.5	14.6
13.7	14.6
12.2	14.6
10.8	14.6
9.1	14.3
7.1	12.8
4.5	10.8
2.5	8
0.5	4.5
1.1	0.5
2.2	3.7
3.3	10.3
3.6	12.6
3.6	16.3
3.6	19.7
3.6	22.3
3.6	24.6
4.2	26.9
5.3	29.2
6.5	30.6
7.4	31.2
8.2	31.5
9.1	31.5
9.6	31.5
10.5	31.5
10.8	31.5
11.1	31.2
11.1	31.2
11.1	31.2
11.1	30.6
11.1	29.2
11.4	27.4
13.1	25.4
13.4	24.6
14.2	23.1
14.2	22
14.2	20.3
14.2	18.9
14.2	17.1
14.2	16
14.2	15.1
14.2	14.3
14.2	13.7
14.2	13.1
14.2	12.3
14.2	11.4
14.2	10.3
13.7	9.1
12.5	7.7
11.4	6.3
9.6	5.4
7.9	4.5
5.6	4.2
3.1	4
0.2	3.7
3.1	3.4
6.2	3.4
9.1	3.1
11.6	2.5
13.9	2
15.9	1.7
17.7	0.8
20.2	1.1
20.8	1.4
21.7	2
22.5	2.2
23.1	2.5
23.4	2.5
23.4	2.8
23.4	3.4
23.4	4.2
23.4	4.5
23.4	5.1
23.4	5.4
23.4	6
23.4	6.5
22.8	6.8
22.2	6.8
21.1	6.8
19.7	6.8
18.2	6.8
16.5	6.8
14.2	6.8
11.9	6.5
9.9	6
8.5	5.1
7.9	3.7
7.9	1.4
7.9	1.1
7.9	3.7
7.9	6.3
7.9	8.5
7.9	10.8
7.6	13.1
7.1	14.8
6.5	16.3
5.6	17.4
4.5	17.7
3.1	18
1.6	18.3
0.2	18
1.6	17.7
3.3	17.7
5.1	17.4
6.8	17.1
9.1	16.6
12.5	15.1
13.7	14.8
15.9	13.7
17.7	12.6
19.1	11.7
20	10.8
20.8	10.3
20.8	10.3
20.8	10
20.8	9.7
20.8	9.4
20.8	9.1
20.8	8.3
20.8	7.4
20.8	6.3
20.8	4
20.8	3.1
20.8	1.4
20.8	0.2
20.2	2
19.4	3.4
17.7	4.5
15.4	5.1
12.5	5.1
9.4	5.1
6.2	5.1
2.5	5.1
1.3	5.1
0.8	5.1
2.8	5.1
4.8	5.1
6.8	5.1
8.8	4.8
10.2	4.8
11.6	4.8
12.5	4.8
13.4	4.8
13.9	4.8
14.5	5.1
15.1	5.7
15.1	7.1
14.5	8
13.7	8.8
13.1	9.7
12.5	10.3
12.2	10.5
11.6	10.5
11.4	10.5
11.1	10.5
10.5	10.5
9.6	10.5
8.8	10.3
8.2	9.7
7.6	8.8
7.4	7.7
7.4	6.3
7.4	4.8
7.4	3.7
7.4	2.8
7.4	2
7.4	1.4
7.1	0
6.8	0.2
6.2	0.8
5.3	1.4
4.5	1.4
3.3	1.4
2.5	1.4
1.6	1.4
0.8	1.4
0.2	1.4
0.8	1.4
1.9	1.4
2.5	1.4
3.1	1.4
3.6	1.7
3.9	2
3.6	2.2
3.6	2.8
3.6	3.4
3.6	4
3.9	4.5
4.2	5.7
4.8	6.5
5.9	8
6.5	9.1
6.8	10
6.8	10.8
7.1	11.7
7.1	12.3
7.1	13.1
7.1	14.3
7.1	14.8
7.1	15.7
7.1	16.6
7.1	17.7
7.1	18.3
7.1	18.9
7.1	19.7
7.1	20
7.1	20.6
7.1	20.9
7.1	21.1
7.4	21.4
7.4	21.4
7.4	21.4
7.4	21.1
7.4	21.1
7.4	20
7.4	19.1
7.4	18
7.6	17.1
8.2	16.3
7.4	21.1
7.4	21.1
7.4	21.1
7.4	21.1
7.4	20.6
8.8	15.1
9.6	13.7
10.2	12
10.5	10.5
10.8	9.7
11.1	9.1
11.1	8.5
11.1	8.3
11.4	7.7
11.9	7.4
12.8	6.8
13.4	6
13.9	5.1
14.5	3.7
14.8	2.8
14.8	1.7
14.8	0.8
14.8	0.5
14.5	0
13.9	0.5
12.5	0.8
10.8	1.1
8.2	1.1
5.1	1.1
1.3	1.1
2.5	1.1
6.2	1.1
9.9	1.1
13.9	1.1
17.4	1.1
20.5	1.1
23.7	1.1
28.5	1.4
30	1.7
33.1	2.2
35.7	3.1
38.6	4.8
42	6.8
44.3	8.5
46.3	10
48	10.8
49.7	12
51.5	13.4
52	13.7
52.6	14.3
52.6	15.1
52.6	16
52.6	16.8
52.6	17.4
52.6	17.7
52.6	17.7
52	17.7
50.9	17.7
49.5	17.7
46.9	17.7
46	17.7
44.6	18
43.4	18.9
41.7	19.7
39.4	20.3
37.1	20.6
34.3	20.6
32.6	21.1
32.3	22
32.3	22.3
32.3	22.3
31.7	22
29.7	21.4
27.4	20.6
25.1	19.4
23.4	18
22.5	16.6
22.2	14.8
22.2	13.4
22	11.7
20.5	10.3
19.7	10
17.9	9.4
15.7	9.1
13.4	8.5
11.1	7.7
9.1	6.5
7.4	5.1
5.9	3.1
5.6	2.2
5.1	0.8
4.5	0.8
3.9	2.2
3.3	4
2.8	6
1.9	8
1.1	10
0.2	12
0.8	13.7
2.5	16
3.1	16.8
4.5	18
5.6	18.6
6.5	19.1
7.6	19.4
8.8	19.7
9.4	19.7
9.9	19.4
10.8	19.1
11.1	18.6
11.6	17.7
12.2	17.1
13.7	16.6
14.8	16
15.9	15.7
16.8	15.7
16.8	15.7
16.8	15.7
16.8	15.7
16.8	15.7
16.8	15.7
16.8	15.4
16.8	14.3
16.8	12.8
16.8	11.4
16.8	10
16.8	8.5
16.2	7.4
14.8	6.3
13.1	5.7
10.5	5.1
7.9	5.1
5.1	5.1
2.5	5.1
0.5	5.1
1.6	4.8
2.8	4.2
3.3	3.7
3.3	3.1
3.3	2
3.6	1.1
3.9	0.2
4.5	1.4
5.1	2.5
5.6	3.1
6.2	3.7
6.5	4.2
6.8	4.5
6.8	5.4
6.8	6
6.8	6.8
6.5	8
5.9	8.8
5.1	9.4
3.9	10.3
2.5	10.8
1.1	11.1
0.2	11.4
1.1	11.7
2.2	11.7
2.8	11.7
3.3	11.7
3.9	11.7
3.9	11.4
4.5	11.4
5.1	10.8
5.9	9.7
7.1	8.5
8.5	6.5
9.9	4
11.6	0.5
12.2	2
13.1	5.4
13.4	8.5
13.4	11.7
12.8	14.3
12.5	16.3
12.2	18
11.9	18.9
11.9	19.4
