# Supplementary material for: Bot fit: A novel approach to assessing lower limb muscular strength
Source: PLoS One. 2026 Mar 26;21(3):e0339187. doi: 10.1371/journal.pone.0339187 (PMC13021169; doi:10.1371/journal.pone.0339187)
Supplement: S3 File — Raw joint angle data (left and right legs) collected from 25 participants across all exercise protocols. This compressed folder contains individual participant files (sub1–sub25) with time-series signals representing lower-limb motion recorded by the Bot Fit system during resistance exercise trials. (ZIP) [file pone.0339187.s003.zip › sub11/lunge_const.csv]

AngL	AngR
10	5.4
10	5.4
10	5.4
10	5.4
10	5.4
10	5.4
10	5.4
10	5.4
10	5.4
10	5.4
10	5.4
10	5.4
10	5.4
10	5.4
10	5.4
10	5.4
10	5.4
10	5.4
10	5.4
10	5.4
10	5.4
10	5.4
10	5.4
10	5.4
10.3	5.4
10.8	5.7
12	6.3
12	6.3
12	6.3
11.4	5.7
10.5	4.8
9.4	4
8.8	3.4
8.8	3.7
9.4	4.3
10	4.6
10.3	4.8
10.5	4.8
10.5	4.8
10.5	4.8
10.5	4.8
10.5	4.8
10.5	4.8
10.5	4.8
10.5	4.8
10.5	4.8
10.5	4.8
10.5	4.8
10.5	4.8
10.5	4.8
10.5	4.8
10.5	4.8
10.5	4.8
10.5	4.8
10.5	4.8
10.5	4.8
10.5	4.8
10.5	4.8
10.5	4.8
10.5	4.8
10.5	4.8
10.5	4.8
10.5	4.8
10.5	4.8
10.5	4.8
10.5	4.8
10.5	4.8
10.5	4.8
10.5	4.8
10.5	4.8
10.5	4.8
10.5	4.8
10.5	4.8
10.5	4.8
10.5	4.8
10.5	4.8
10.5	4.8
10.5	4.8
10.5	4.8
10.5	4.8
10.5	4.8
10.5	4.8
10.5	4.8
10.5	4.8
10.5	4.8
10.5	4.8
10.5	4.8
10.5	4.8
10.5	4.8
10.5	4.8
10.5	4.8
10.5	4.8
10.5	4.8
10.5	4.8
10.5	4.8
10.5	4.8
10.5	4.8
10.5	4.8
10.5	4.8
10.5	4.8
10.5	4.8
10.5	4.8
10.5	4.8
10.5	4.8
10.5	4.8
10.5	4.8
10.5	4.8
10.5	4.8
10.5	4.8
10.5	4.8
10.5	4.8
10.5	4.8
10.5	4.8
10.5	4.8
10.5	4.8
10.5	4.8
10.5	4.8
10.5	4.8
10.5	4.8
10.5	4.8
10.5	4.8
10.5	4.8
10.5	4.8
10.5	4.8
10.5	4.8
10.5	4.8
10.5	4.8
10.5	4.8
10.5	4.8
10.5	4.8
10.5	4.8
10.5	4.8
10.5	4.8
10.5	4.8
10.5	4.8
10.5	4.8
10.5	4.8
10.5	4.8
10.5	4.8
10.5	4.8
10.5	4.8
10.5	4.8
10.5	4.8
10.5	4.8
10.5	4.8
10.5	4.8
10.5	4.8
10.5	4.8
10.5	4.8
10.5	4.8
10.5	4.8
10.5	4.8
10.5	4.8
10.5	4.8
10.5	4.8
10.5	4.8
10.5	4.8
10.5	4.8
10.5	4.8
10.5	4.8
10.5	4.8
10.5	4.8
10.5	4.8
10.5	4.8
10.5	4.8
10.5	4.8
10.5	4.8
10.5	4.8
10.5	4.8
10.5	4.8
10.5	4.8
10.5	4.8
10.5	4.8
10.5	4.8
10.5	4.8
10.5	4.8
10.5	4.6
10.5	4.6
10.5	4.6
10.3	4.6
10.3	4.6
10.3	4.6
10.3	4.6
10.3	4.6
10.3	4.6
10.3	4.6
10.3	4.6
10.3	4.6
10.3	4.6
10.3	4.6
10	4.6
10	4.3
10	4.3
10	4.3
10	4.3
10	4.3
10	4.3
10	4.3
10	4.3
10	4.3
10	4.3
10	4.3
10	4.3
10	4.3
10	4.3
10	4.3
10	4.3
10	4.3
10	4.3
10	4.3
10	4.3
10	4.6
10	4.6
10	4.6
10	4.6
10	4.6
10	4.6
10	4.6
10	4.6
10	4.6
10	4.6
10	4.6
10	4.6
10	4.6
10	4.6
10	4.6
10	4.6
10	4.6
10	4.6
10	4.6
10	4.6
10	4.6
10	4.6
10	4.6
10	4.6
10	4.6
10	4.6
10	4.6
9.7	4.6
9.7	4.6
9.7	4.6
9.7	4.6
9.7	4.6
9.7	4.6
9.4	4.6
9.4	4.6
9.1	4.6
8.8	4.6
8.5	4.6
8.5	4.6
8.2	4.6
8	4.3
8	4.3
7.7	4.3
7.7	4
7.4	4
7.4	3.7
7.4	3.7
7.4	3.7
7.4	3.7
7.4	3.7
7.4	3.7
7.4	3.7
7.4	3.7
7.4	3.7
7.4	3.7
7.4	3.7
7.4	3.7
7.4	3.7
7.4	3.7
7.4	3.7
7.4	3.7
7.4	3.7
7.4	3.7
7.4	3.7
7.4	4
7.7	4
7.7	4
7.7	4
8	4
8	4.3
8.2	4.6
8.2	4.8
8.5	4.8
8.5	4.8
8.5	4.8
8.5	4.8
8.5	4.8
8.5	4.8
8.5	4.8
8.5	4.8
8.5	4.8
8.5	4.8
8.5	4.8
8.5	4.8
8.5	4.8
8.5	4.8
8.5	4.8
8.5	4.8
8.5	4.8
8.5	4.8
8.5	4.8
8.5	4.8
8.5	4.8
8.5	4.8
8.5	4.8
8.5	4.8
8.5	4.8
8.5	4.8
8.5	4.8
8.5	4.8
8.5	4.8
8.5	4.8
8.5	4.8
8.5	4.8
8.5	4.8
8.5	4.8
8.5	4.8
8.5	4.8
8.5	4.8
8.5	4.8
8.5	4.8
8.5	4.8
8.5	4.8
8.5	4.8
8.5	4.8
8.5	4.8
8.5	4.8
8.5	4.8
8.5	4.8
8.5	4.8
8.5	4.8
8.5	4.8
8.5	4.8
8.5	4.8
8.5	4.8
8.5	4.8
8.5	4.8
8.5	4.8
8.5	4.8
8.5	4.8
8.5	4.8
8.5	4.8
8.5	4.8
8.5	4.8
8.5	4.8
8.5	4.8
8.5	4.8
8.5	4.8
8.5	4.8
8.5	4.8
8.5	4.8
8.5	4.8
8.5	4.8
8.5	4.8
8.5	4.8
8.5	4.8
8.5	4.8
8.5	4.8
8.5	4.8
8.5	4.8
8.5	4.8
8.5	4.8
8.5	4.8
8.5	4.8
8.5	4.8
8.5	4.8
8.5	4.8
8.5	4.8
8.5	4.8
8.5	4.8
8.5	4.8
8.5	4.8
8.5	4.8
8.5	4.8
8.5	4.8
8.5	4.8
8.5	4.8
8.5	4.8
8.5	4.8
8.5	4.8
8.5	4.8
8.5	4.8
8.5	4.8
8.5	4.8
8.5	4.8
8.5	4.8
8.5	4.8
8.5	4.8
8.5	4.8
8.5	4.8
8.5	4.8
8.5	4.8
8.5	4.8
8.5	4.8
8.5	4.8
8.5	4.8
8.5	4.8
8.5	4.8
8.5	4.8
8.5	4.8
8.5	4.8
8.5	4.8
8.5	4.8
8.5	4.8
8.5	4.8
8.5	4.8
8.5	4.8
8.5	4.8
8.5	4.8
8.5	4.8
8.5	4.8
8.5	4.8
8.5	4.8
8.5	4.8
8.5	4.8
8.5	4.8
8.5	4.8
8.5	4.8
8.5	4.8
8.5	4.8
8.5	4.8
8.5	4.8
8.5	4.8
8.5	4.8
8.5	4.8
8.5	4.8
8.5	4.8
8.5	4.8
8.5	4.8
8.5	4.8
8.5	4.8
8.5	4.8
8.5	4.8
8.5	4.8
8.5	4.8
8.5	4.6
8.5	4.3
8.5	4
8.2	2.8
8	2.3
7.4	1.1
6.5	0.5
5.4	2.8
3.4	5.4
0.8	8.8
3.1	13.7
8.3	20.3
13.7	28
19.7	35.4
25.2	42.9
30.6	50
35.8	55.5
40.9	56.9
44.9	55.8
46.9	52.3
47.5	46.3
47.5	38.9
47.5	31.7
47.8	20.5
48.1	17.1
49.2	9.9
50.9	3.4
52.7	2.3
54.4	6.3
56.9	8.3
60.7	8.9
66.1	8.6
71.3	6.9
76.7	4
83	1.1
88.7	3.1
92.7	6.8
95	9.1
94.8	7.9
93	4.5
91.3	1.6
88.5	0.2
85.3	0.6
83	1.7
81.3	2.6
79	3.1
76.4	3.7
73	3.7
68.4	2.8
62.7	0.8
53.5	4.2
50.6	6.8
45.8	12.2
42.3	19.1
40.3	26.6
40.1	34
39.5	41.7
38	49.8
36	56.9
34.3	63.5
33.5	67.8
33.5	68.7
33.5	66.9
33.5	62.9
33.2	57.5
31.7	51.5
30	44.3
27.7	37.4
25.4	32.9
24.6	33.7
25.2	36.6
27.5	40.9
30.3	45.5
33.2	50.3
36.3	55.8
40.1	60.9
44.3	64.9
49.2	66.4
53.8	66.1
57.5	64.1
61.5	58.9
65	51.8
67	44.3
68.7	37.2
70.7	30.3
73.6	25.1
76.7	22.3
79.9	20.8
83.6	20.8
88.2	21.1
92.7	21.7
96.5	22.5
99.1	23.1
100.2	23.1
99.9	23.4
99.3	23.7
98.5	23.7
97.3	23.4
96.2	22.5
94.2	21.7
91	20.3
87.6	18.8
81.6	17.4
79.6	17.7
75	18.3
70.1	20
65.3	23.1
61.2	27.4
58.4	33.1
55.8	39.4
53.2	46
48.1	55.5
46.1	58.3
42.6	62.4
38.9	64.9
34.9	66.1
30.9	66.1
28.3	64.9
26.9	62.4
26	58.9
25.2	54.3
24	51.5
22.3	51.5
22.3	52.9
23.7	54.6
26.3	56.6
28.9	58.9
31.7	61.2
34.6	62.4
37.8	62.4
41.8	61.2
47.5	58.6
56.1	53.2
58.7	51.2
62.7	46.9
65.8	42.6
68.7	38.9
71.6	36
75.9	34
80.7	33.1
85.3	33.4
89	34
92.2	34.6
96.5	34.6
97.6	34.6
99.1	34.6
99.6	34.6
100.5	33.7
101.3	32.3
101.3	30.9
100.8	30
100.5	29.7
99.9	29.7
98.8	30.3
97.9	30.6
96.2	30.9
94.2	30.9
92.2	30.3
89.6	29.1
86.2	26.8
81.3	24
72.7	21.1
69.8	21.1
63.5	22.3
58.1	25.4
53.8	30.9
50.6	37.4
48.4	44.3
46.4	50.9
44.1	57.5
41.2	63.2
38.3	66.7
36	66.7
33.2	64.9
31.2	60.9
29.2	55.8
26.9	50.3
25.2	44
23.4	39.4
22	36.6
22	36.3
22.3	37.4
22.9	41.2
23.7	45.5
25.7	50.6
28.6	55.8
32.9	60.4
37.8	63.2
42.9	64.1
48.4	63.5
53.5	61.8
59	58.6
63.5	53.8
67	48.6
69	43.5
71.8	34.6
72.7	31.7
74.4	27.1
76.4	24.6
79.3	24
83.6	25.1
89	26.8
94.8	28
98.5	28.8
100.2	29.1
101.3	28.3
101.6	26.6
100.8	26
99.3	25.7
98.8	25.1
98.8	24.3
97.6	24
94.5	24
93	24
90.5	23.4
87.6	22.8
84.7	22.8
81	23.7
76.4	25.4
71.6	28
66.7	31.1
61.5	35.4
56.9	40.9
53.5	47.2
51.2	53.5
49.2	59.8
46.9	64.9
44.1	67.2
40.3	66.9
34	63.8
32.3	61.8
29.5	57.2
26.6	52.6
24	48
22	43.5
21.2	38.9
21.2	36
21.2	35.7
21.4	37.2
22	39.7
22.6	43.5
23.7	48
26.3	52.9
30.9	57.5
36.6	61.5
42.9	64.4
48.6	65.5
53.8	64.9
59	62.4
63.5	57.5
67	52.3
69.6	46.6
71.6	40.3
73.6	34
75.3	28.3
77.6	24
80.1	21.7
83.6	20.8
87.9	21.1
93	21.7
96.8	22.8
98.2	24
98.8	24
98.8	24
98.8	24
98.5	24
98.2	23.7
97.3	23.7
95.9	23.7
93.6	23.7
91	23.7
88.2	23.4
83.6	22.8
81.6	23.1
76.7	24.3
71.8	26.3
67.3	29.1
63	33.1
59.2	38.9
56.1	45.2
53.5	51.8
51.5	58.1
49.5	63.8
46.4	68.9
45.2	69.2
42.3	68.7
39.2	66.7
36.9	62.9
35.2	58.3
33.8	53.2
33.2	48.9
32.9	45.7
32.9	44.9
32.3	46.3
32	49.8
32.6	52.9
34.3	55.8
36.6	58.9
40.1	61.5
44.1	63.8
48.6	64.9
52.7	64.9
56.9	63.8
61.8	61.2
66.1	57.5
69.8	53.5
73	49.2
75.9	44.6
78.4	39.4
80.7	34.9
83.3	31.4
86.2	28.8
89.6	27.4
93.3	26.8
97	26.6
99.3	26.6
100.5	26.6
100.8	26.6
101.3	26.6
101.6	26.6
101.1	25.7
100.2	24.8
99.1	24
97.6	24
95.9	24
93.6	24
91.6	23.4
89	22.8
85.6	22.3
81.6	22
76.4	22.3
71.3	23.7
66.7	27.4
63	33.1
60.4	39.4
56.4	49.5
54.9	52.6
51.5	57.8
47.8	61.2
43.8	63.2
38.9	63.2
34.6	61.8
31.2	58.9
27.5	55.2
24.3	51.5
20.9	50.6
20.3	51.2
20.9	53.5
22.6	55.8
25.4	57.8
29.2	58.9
32.9	58.9
37.2	58.3
41.8	56.3
48.9	51.8
50.9	49.8
54.7	45.5
58.1	41.2
61.8	36.9
65.5	33.7
69.3	31.1
73.6	30
78.1	29.7
85.3	30
87	30.3
91	30.3
94.5	30.3
97.3	30.3
98.8	30.3
99.9	29.4
100.8	28
100.8	26.6
99.9	25.7
99.1	25.1
98.8	24.8
98.2	24.8
97	25.7
95	26.8
91.6	26.8
90.2	26.6
87.3	25.4
83.9	24.3
79.9	24
75	24.3
69.8	25.4
64.7	27.7
59.8	31.1
54.7	35.1
48.4	42.9
46.6	45.5
44.3	50.6
42.3	55.5
40.3	58.6
37.8	59.5
34	59.5
30	58.1
26.9	54.6
24.3	50
20	44.9
18.6	44
16	43.7
16	44
16.9	44.9
18.6	46.3
21.2	47.7
24.3	49.2
26.9	50
29.2	50.3
31.2	50.3
34.3	49.8
42.3	48
45.8	47.2
52.1	45.5
58.4	43.7
64.4	42.3
69	40.9
72.7	39.4
76.4	38
81	36
87	34.3
88.7	34
92.5	33.1
95.6	32
97.6	30.6
98.8	29.4
99.1	28.6
99.3	27.7
100.2	27.4
100.8	27.1
100.8	27.1
100.8	26.8
100.2	26.3
99.1	26.3
97.3	26.3
95.6	26
93.6	24.8
91	24
87.9	23.7
83.9	24.6
79	26.6
73.8	30
69	33.7
65	38.3
61.2	44
56.4	53.8
54.9	56.9
52.7	62.6
50.1	66.7
47.2	67.8
43.2	67.2
39.5	64.6
36	60.1
32	55.2
28	50.3
24.3	43.7
24	41.2
24	37.7
24.3	36.3
25.2	37.2
27.5	39.7
29.5	43.7
31.7	49.2
35.2	55.5
40.3	60.9
47.2	65.5
53.8	68.7
63	70.1
65.5	69.8
70.1	67.8
74.4	64.1
77.3	58.9
80.1	52.3
82.2	46
83.9	40
85.3	34.6
87	30
88.7	26.8
91	25.4
94.2	24.3
97.9	23.1
101.3	22.3
102.8	22
101.3	24.8
100.8	25.4
100.8	25.1
101.1	24.8
100.8	24.6
99.9	24.3
97	23.7
95.6	23.1
92.5	21.7
89.9	20.8
86.7	21.4
83.6	22.8
79.9	25.4
75.6	28.8
71.3	32.9
67.3	37.4
63.3	42.6
59.8	48.9
57.5	55.2
55.5	60.9
53.5	65.5
50.6	67.8
46.9	68.1
42.9	67.2
38.9	64.6
35.8	60.6
32.3	56.1
28.6	50.9
24.9	47.7
21.7	47.5
20.9	48.3
21.2	50
23.4	52.3
24.6	52.9
27.7	53.5
30.9	53.5
34.6	53.5
38.9	52.3
43.5	50.3
48.4	47.7
52.7	44.3
55.8	40.6
58.7	37.2
61.8	34
66.4	31.7
71.6	30.9
76.4	30.9
80.4	30.9
84.4	30.9
88.7	30.9
92.5	30.9
95.9	30.9
98.2	30.9
99.9	30.9
101.1	30.9
102.2	30.3
102.5	29.1
101.3	27.7
99.9	25.7
99.1	24.6
98.8	24.8
97.3	26.8
96.5	27.7
94.8	28
92.5	27.7
90.2	26.6
87.3	25.7
83.6	25.1
79.3	25.7
74.4	27.4
69.8	30.6
65	34.6
60.7	38.9
57.2	44
54.1	49.8
50.6	58.3
49.8	60.6
47.5	63.5
44.3	64.1
40.3	63.5
36.3	60.9
32.9	56.9
29.5	52
25.7	47.5
22	44.9
20	44.3
20.3	45.2
21.4	48
23.7	51.5
27.5	54.3
31.7	56.6
35.8	58.3
39.5	58.9
42.9	58.9
46.6	58.1
51.2	55.8
56.4	51.8
61	48
65	44.9
68.4	41.7
71.6	38.6
75	35.1
77.9	32
81	29.4
84.4	27.7
88.2	26.3
91.6	25.4
95	24.8
97.3	24.6
98.5	24.3
99.3	24
99.9	23.4
99.9	22.8
99.6	22
99.6	21.7
98.8	22
97.6	22.3
96.2	23.1
93	22.8
91.6	22.5
89.3	21.1
86.7	20
83.9	19.1
80.7	19.1
76.7	20.3
71.8	22.8
67.3	26.6
63.5	31.7
60.7	38
56.7	48.3
55.5	51.5
52.7	57.8
50.1	63.2
47.5	66.1
44.9	66.4
41.5	65.5
38	63.2
35.2	58.9
32	54.1
28.9	48.9
25.7	44.9
23.7	42.3
23.7	42
24.3	44.6
26	48.3
29.5	52.3
33.5	56.6
38	60.1
42.9	62.6
48.4	64.1
53.5	64.6
58.1	64.1
64.4	60.9
66.4	59.2
69.3	55.2
72.1	50.3
75.3	44.6
77.6	38.9
79.3	33.1
81.3	28
83.9	23.4
86.7	20.5
90.5	18.5
94.2	17.7
96.8	17.7
97.9	18.3
98.5	19.1
98.8	20.3
98.8	21.1
99.1	21.1
98.8	21.1
98.2	21.7
96.8	22.8
95	23.4
92.7	23.1
90.2	22.5
87.3	22.5
83.9	23.1
79.6	24.8
75.3	27.4
71.3	30.6
67.3	34.9
63.8	39.7
60.4	45.7
57.5	52.3
54.9	58.6
52.4	63.8
49.8	66.9
46.6	67.5
42.9	67.2
39.5	65.5
36.6	61.5
33.8	56.9
30.6	51.2
27.5	46
24.9	42.9
24	41.7
24.3	43.5
24.9	47.5
27.2	51.5
30.6	55.5
35.2	58.9
39.5	62.1
43.8	63.8
47.8	64.4
54.7	63.8
57.5	62.9
63	61.2
68.1	58.6
72.4	55.8
75.9	51.5
78.4	46.3
80.1	40.3
81.6	34.3
83.3	29.1
86.4	23.7
87.9	22.5
91.6	21.4
95.3	21.4
97.6	22.5
98.8	23.4
99.6	23.1
99.3	22.5
99.1	21.4
98.2	20.5
96.5	20.5
95.9	21.1
94.2	22.5
92.7	23.7
91.3	24.3
89.9	24.3
87.3	24.3
81.9	23.7
79.6	23.7
74.7	24
69.8	25.7
65.5	29.1
62.4	34.9
60.1	41.2
57.5	47.5
54.7	53.5
51.2	57.5
46.9	59.5
38.9	60.4
36.6	60.4
32.3	59.8
29.2	58.6
26.3	56.3
22.9	52.6
19.4	48.6
16	46.3
13.7	46.3
14.3	47.5
16.3	49.2
19.1	51.2
22.9	52.9
27.2	53.8
32.3	54.1
37.2	54.1
42.3	53.2
46.9	51.5
50.9	48.6
54.9	45.2
59.2	40.9
64.4	37.2
68.7	34.6
72.7	33.4
77.6	32.6
82.7	32.3
89.6	32.3
91.6	32.3
95	32.3
98.2	32.3
99.9	32
100.2	32
100.5	31.1
101.3	29.4
101.3	28
100.5	26.3
99.6	24.3
98.8	23.1
97.9	23.1
96.8	24.3
95.3	25.1
93.6	25.4
91.6	24.8
89.3	24
86.2	23.1
82.2	23.1
77.3	24
72.4	26.3
67.3	30.3
62.7	35.1
59.2	40.3
56.1	46.3
53.8	52.6
50.4	59.5
49.2	60.9
46.1	62.1
42.1	62.1
38	60.6
34.6	56.9
30.6	52
26.3	46.9
21.7	42.3
17.7	38
16.3	33.7
16	30.9
16.9	30
18.9	30.6
21.2	32.3
23.2	35.7
25.2	40.9
28.6	46.3
33.5	50.3
40.3	53.5
46.9	55.8
53.5	57.2
59.5	58.3
65.3	58.3
70.1	57.8
74.7	56.1
78.1	53.5
80.1	50
81.9	46.3
84.4	40
85.6	38
88.5	34.6
91.6	32.3
94.2	31.1
96.2	31.7
97.3	33.4
98.8	35.1
101.1	36.3
103.1	36.6
104.2	36.3
103.3	36.3
102.5	36
102.5	34.6
102.2	33.4
101.3	33.1
99.9	33.1
98.5	33.1
96.8	32.9
94.8	32.6
92.7	32
90.5	31.1
88.5	30.6
86.4	30.6
84.2	31.4
80.1	33.7
78.7	35.1
75.6	38.3
73	42.9
71.3	48.3
70.1	54.6
68.7	60.9
67	66.4
65.3	70.4
63.5	73
62.4	75
61.5	75.5
61	75.2
60.7	74.4
60.7	72.1
60.7	68.1
60.7	62.4
60.7	61.5
59.8	61.5
59.8	61.2
59.8	60.6
59.8	60.1
59.8	59.5
59.8	59.5
59.8	61.2
59.8	62.9
59.8	68.1
61	73.2
63.5	77.5
66.7	81.3
69.6	84.4
72.4	85.6
75.6	85
79.6	82.1
85	75
85.9	71.8
86.7	65.2
87	57.8
87.3	50
88.2	43.5
89.9	38.9
92.2	35.7
96.5	33.1
98.2	32.6
100.2	32
101.3	32.3
102.5	32.9
103.1	33.1
103.3	33.1
103.1	32
102.8	30.6
101.6	29.7
99.9	30
97	30
96.2	30
94.5	30
92.7	29.7
91.3	29.7
89	31.1
85.6	34.6
81.9	39.2
78.4	44
75	49.2
70.7	54.1
66.1	59.2
62.1	64.1
58.4	67.5
54.7	69.8
50.6	70.1
46.6	68.7
43.2	65.2
39.5	60.4
35.5	55.8
31.7	52.6
28.3	53.8
28	54.9
28.6	57.5
30.3	60.9
33.8	64.4
38.3	66.9
42.9	68.7
47.2	68.7
51.5	67.8
56.1	65.2
61.8	59.2
65.3	54.6
67	52.3
71	47.5
74.4	43.5
77.9	40.6
82.2	38.6
86.4	37.4
90.5	37.2
94.2	37.2
97.9	37.2
100.5	36.6
100.8	35.4
100.8	33.1
100.8	31.1
100.8	30
100.8	29.1
100.2	28.8
99.3	28.6
98.5	28.6
97.9	28.6
97.3	28.8
96.2	28.8
94.2	29.1
92.2	29.7
89.6	31.1
84.4	35.4
82.4	37.2
78.7	40.3
74.7	44
70.7	48.9
67	54.6
64.4	60.6
61.8	66.1
59.2	69.5
56.1	70.1
51.8	69.2
47.2	64.6
45.8	62.6
43.2	58.1
40.3	52.6
36.6	48.3
32.6	46
30.6	45.5
29.5	47.5
29.5	51.2
30.3	55.2
32.6	59.2
36.6	62.4
41.5	65.2
46.6	67.5
52.1	68.7
56.9	68.4
61.8	67.5
67	64.4
71.3	60.6
74.1	56.6
77.3	52
80.7	47.5
83.6	43.5
86.2	40
88.5	36.6
91.3	33.1
94.2	30.6
96.8	28.8
97.6	28.3
97.6	28.8
98.5	29.4
99.3	29.7
99.1	29.1
98.8	28.8
98.5	28
97.6	28
96.8	28.6
95.6	29.7
94.2	30.3
93	30.6
91.6	30.6
89.3	30.9
86.2	32
79.9	35.1
77.6	36.6
73	39.2
68.4	42.3
64.7	46.6
61.5	52.3
59.5	58.6
58.4	64.4
56.9	68.4
54.1	69.2
47.2	66.4
44.9	64.1
40.1	59.2
35.8	54.3
32	50.3
28.9	49.5
27.2	50.6
27.7	52.9
29.7	55.8
33.2	59.2
37.8	62.4
42.9	64.6
50.6	66.1
52.7	66.1
54.9	65.5
58.1	62.6
62.1	58.3
66.7	53.8
70.4	50
73.8	46.3
77.3	42.6
80.7	38.6
83.6	35.4
87	32.6
90.5	30.9
93.9	30
97	29.7
99.6	29.7
100.8	29.7
101.9	29.4
101.9	28.8
101.1	27.1
99.3	24.8
98.2	23.1
97.9	23.4
97.9	24.6
97.6	26.6
96.5	28.3
94.5	28.8
91.9	28.8
88.7	29.1
85	29.4
80.7	30.3
76.7	32
73	34.6
69.8	38.3
66.7	43.7
62.1	53.8
60.4	56.9
57.2	62.4
54.4	65.8
51.5	66.4
48.1	66.4
44.6	65.5
41.5	63.2
38.6	59.8
36	55.5
33.8	51.2
32.3	49.5
31.7	50.6
32.3	53.2
33.8	55.8
36.6	58.9
42.1	62.9
44.1	63.5
48.1	63.8
52.4	63.5
56.9	61.8
61.8	58.9
66.1	55.2
69.6	51.2
72.4	46.6
75.3	42.3
77.9	38
80.1	34.6
83	31.7
86.7	30
90.5	29.4
93.9	29.4
96.5	29.7
97.6	30.6
98.8	31.1
100.2	31.1
100.8	30.9
100.5	30.3
99.3	28.6
98.5	27.4
97.9	27.4
97.3	28
96.8	29.7
95.3	31.4
93.9	31.7
91.9	31.4
88.2	30.3
86.2	29.7
81.6	29.1
75.6	29.1
69.6	29.7
63.8	31.7
59	35.7
55.2	41.4
52.9	47.7
50.9	53.8
48.4	58.9
43.5	60.9
41.2	60.6
36	59.5
31.7	56.3
28.3	52.3
25.4	48
23.2	43.7
20.6	42.6
19.1	43.2
19.4	44.9
21.4	47.5
24.9	50.9
29.7	54.3
35.8	57.2
41.8	59.2
47.2	59.8
54.1	58.1
56.1	56.9
59.2	53.5
63.3	49.5
68.1	45.5
73	42.3
76.4	39.7
79.9	37.2
83.3	34.6
86.4	32.6
89.3	31.1
92.5	29.4
95.6	27.4
97.6	25.4
98.2	24.3
98.5	23.7
98.8	23.1
99.1	23.1
99.1	23.1
98.8	23.1
98.5	24
97.3	26.6
96.8	27.4
95	28
92.7	28
89.9	28
87	28
83.9	28.6
79.9	30
75	31.7
70.7	34.3
66.4	37.2
60.7	43.5
59.2	46.3
56.7	52
54.4	58.1
52.4	62.4
49.8	64.1
45.5	64.1
41.2	62.6
37.8	59.8
34.6	56.1
29.2	49.8
27.2	47.7
22.6	45.7
19.1	45.7
18.3	46.9
18.9	49.5
20.6	52.6
23.7	55.8
28	58.1
33.2	59.2
39.2	59.5
44.6	59.5
48.9	59.5
52.7	59.2
57.5	57.8
63.5	54.9
69.3	52.3
73	49.5
75.6	45.5
77.6	40
79.3	34.3
80.7	29.1
83	24.8
86.2	22
90.5	20.3
94.5	19.7
96.5	20.3
97.3	21.4
98.2	22.3
97.9	23.4
97.6	23.7
97.6	23.7
97.6	24.3
97.6	25.7
96.5	27.1
94.8	27.4
92.2	27.1
89.3	26.3
86.2	24.8
82.4	23.7
77.9	23.7
70.1	25.7
67.5	27.1
63	30.9
59.8	36
57.8	42
56.1	48.6
53.8	54.9
51.2	59.5
48.4	61.5
44.3	61.8
40.3	61.5
36.9	60.1
33.8	57.2
30	53.8
26	49.8
23.2	45.5
20.9	43.7
19.7	44.6
20	46.9
21.2	50
23.4	53.2
26.6	56.3
30.6	59.2
35.5	61.2
40.9	62.1
49.5	62.1
52.4	61.8
59	60.6
65	58.6
70.1	55.8
73.6	52.6
76.4	48.3
79.3	43.2
81	38.9
82.7	34.9
84.7	31.4
87.6	28.8
90.5	26.6
93.3	25.1
95.3	24.8
96.5	26
97.6	27.1
99.1	28
99.1	28.6
98.8	28.3
98.5	28.3
98.2	28.6
97.6	29.4
96.5	30
94.5	29.7
92.2	29.4
89.6	28.8
87	28.6
83.6	28.6
79	29.1
70.7	31.1
68.1	32
63	34
58.7	37.7
55.8	42.3
54.1	48.6
52.4	54.9
50.6	60.6
48.4	63.8
44.9	64.1
38.9	61.8
37.2	60.4
34.3	56.3
31.7	51.8
28.9	46.3
25.4	40.9
21.7	36.9
19.7	34.3
19.4	35.1
21.4	41.7
22.6	44.6
26	50.3
30.6	56.1
35.5	61.2
40.9	64.9
46.1	67.2
51.2	68.4
55.8	68.1
60.1	66.9
65.5	64.4
70.7	60.4
74.1	55.2
76.1	48.6
77	41.4
77.6	34.3
78.1	28
80.1	23.1
83.6	20.5
89.9	19.4
91.9	19.7
94.5	20.8
95.3	23.4
95.9	25.7
97	26.3
97.9	25.4
97.9	23.7
96.8	21.1
95	18.8
93.3	17.7
91.9	17.4
91	17.4
89.9	17.7
88.2	18.3
85.9	20
82.4	23.1
78.7	27.1
75.3	32.9
72.4	39.2
70.4	45.7
67	55.8
65.5	59.2
62.4	65.8
59.8	71.5
57.8	74.7
56.4	75
54.4	73.8
52.4	70.7
51.2	65.5
49.8	59.5
47.8	54.9
46.4	50.3
44.9	46.3
42.9	43.7
41.5	43.2
41.2	43.2
41.2	44.6
41.2	48
41.5	53.2
43.8	62.9
44.9	66.4
47.8	72.7
51.5	77
56.4	78.1
61	78.1
65.5	77.5
71	75
76.4	70.4
79.9	64.4
82.4	52.9
83	48.6
84.4	40.6
86.2	32.9
88.5	25.4
90.7	18.5
91.9	15.1
92.7	15.1
93.9	17.7
97	22.5
98.5	23.4
99.9	23.7
99.3	22.8
98.2	21.4
97	20.3
95.6	19.7
94.2	20.3
92.5	20.3
90.5	20
88.2	20
85.6	20
80.4	21.4
78.7	22.8
75.3	26.6
72.4	32.3
69.8	38.9
67.5	45.5
65	51.8
61.5	58.1
57.8	63.2
54.1	66.1
47.8	66.7
45.5	66.1
42.1	64.1
39.5	60.1
36.9	55.5
33.8	50
30	44.9
26.6	40.9
24.6	38.9
23.7	40.6
24	45.2
26.6	52.6
28	54.9
32.6	59.2
37.8	62.4
42.9	64.6
47.5	66.7
52.1	66.9
56.7	66.7
61	65.2
65.5	62.4
69.8	58.9
74.7	52
76.1	49.2
77.9	42.6
79.3	35.7
80.1	29.4
81.3	24
83.9	20.3
87.3	18
91.3	17.1
95	17.7
97.6	20
98.8	22.8
100.2	25.1
101.1	26.3
101.1	26
101.1	24.6
100.5	22.5
98.8	20.5
96.5	19.7
94.5	18.8
93	18
91.3	17.7
89	18
84.7	20.8
83.3	22.5
80.4	26.8
77.9	32.6
75.9	38.9
73.3	44.9
70.4	50.9
66.7	55.8
63	59.5
59.2	62.9
53.5	66.4
52.1	66.9
48.9	66.9
46.6	66.1
44.9	64.1
42.9	60.6
39.8	55.8
36.3	49.8
32.9	45.7
30	44.9
29.5	46.6
29.7	51.2
30.9	56.6
32.9	61.8
36	66.1
39.8	68.7
44.6	70.1
49.8	70.1
54.4	70.1
58.7	69.5
63.3	66.9
68.4	62.9
72.1	58.3
74.7	52.6
76.4	45.5
77.6	38.3
78.1	31.7
79.3	26.6
81.3	23.1
84.7	21.1
88.7	20.3
95.6	20.3
97.3	20.3
99.3	20.5
99.9	20.5
99.1	20.8
97.3	21.4
96.8	21.4
96.8	21.7
96.8	22.3
96.5	22.5
95	22.5
92.7	22.3
89.9	21.4
86.7	20
83.6	18.3
80.4	16.8
76.7	16
73	16.2
67.8	19.1
66.4	21.1
64.4	25.7
62.7	31.1
60.4	37.2
57.8	42
54.7	45.7
51.2	48.9
47.2	51.5
43.2	53.5
37.8	55.5
35.8	56.1
32.3	56.1
29.2	56.1
27.2	55.8
26	54.6
25.7	52.6
25.2	49.8
24.3	46
22.6	41.4
20.3	38
18	36.9
16.6	36.9
16.3	36.9
16.3	37.4
16	38
16	38.6
15.7	39.2
15.1	39.7
14.6	40.3
13.4	41.2
12.8	41.4
12.6	42
12.3	42.6
12.3	42.9
12.3	43.2
12.3	43.2
12	43.7
12	43.7
11.7	43.7
11.7	43.7
11.7	43.7
11.7	43.7
11.7	43.2
11.7	42.3
11.7	41.4
11.7	40.3
11.4	39.2
11.1	37.7
11.1	36.3
10.6	35.1
10	34
9.4	32.6
8.5	31.1
8	29.4
7.4	27.7
6.8	26.6
6.3	25.7
6	24.8
5.7	24.3
5.1	24
4.5	23.7
4	23.1
2.8	22
2.5	21.7
2	20.8
1.1	19.7
0.5	18.8
0	17.7
0.2	16.5
0.8	15.7
0.8	14.8
0.8	14
0.8	12.8
0.8	12.5
0.8	12
[truncated: 271 more rows]
