# Supplementary material for: Bot fit: A novel approach to assessing lower limb muscular strength
Source: PLoS One. 2026 Mar 26;21(3):e0339187. doi: 10.1371/journal.pone.0339187 (PMC13021169; doi:10.1371/journal.pone.0339187)
Supplement: S3 File — Raw joint angle data (left and right legs) collected from 25 participants across all exercise protocols. This compressed folder contains individual participant files (sub1–sub25) with time-series signals representing lower-limb motion recorded by the Bot Fit system during resistance exercise trials. (ZIP) [file pone.0339187.s003.zip › sub11/lunge_max.csv]

AngL	AngR
2.5	4
2.5	4.5
2.5	4.5
2.5	4.2
2.5	3.7
2.8	2.5
3.1	0.8
3.3	0.2
3.3	1.7
3.3	3.7
3.3	6
3.1	8.3
2.5	10.5
1.1	12
1.1	12.8
2.8	13.4
4.2	14
5.1	14.8
5.3	15.7
5.1	16.8
4.2	17.7
3.3	18.6
2.2	19.1
1.3	19.7
0.5	19.7
1.1	19.7
3.1	19.4
5.3	18.6
7.9	16.8
10.8	15.1
13.1	14
14.5	13.7
14.5	14
14.5	14.6
14.2	15.4
13.9	16
13.4	16.6
12.8	16.6
12.2	16.6
11.6	16.8
11.1	17.1
10.2	17.4
9.4	17.4
8.5	17.4
7.4	17.4
6.8	17.4
5.9	17.4
5.1	17.4
4.5	17.4
3.6	17.4
2.8	17.4
1.9	17.4
1.1	17.4
0.2	17.4
0.5	17.4
0.8	18
1.1	18.9
1.3	20
1.9	21.4
2.2	22.9
2.8	23.4
3.6	23.1
4.5	22.6
5.1	22.3
5.6	22
6.2	22
6.5	22.3
6.8	22.3
6.5	22.3
6.5	22.3
6.5	22.3
6.5	22.6
6.5	22.9
6.5	23.1
6.5	23.1
6.8	23.1
6.8	23.1
6.8	23.1
7.1	23.1
7.4	23.1
7.4	23.1
7.4	23.1
7.4	23.1
7.4	23.1
7.4	23.1
7.6	23.1
7.9	23.1
8.2	23.1
8.5	23.1
8.5	23.1
8.5	23.1
8.5	23.1
8.5	23.1
8.5	23.1
8.5	23.1
8.5	23.1
8.5	23.1
8.5	23.1
8.5	23.1
8.8	23.1
9.1	23.1
9.1	23.1
9.1	23.1
9.1	23.1
8.8	23.1
8.8	23.1
8.8	23.1
8.8	23.1
9.1	23.1
9.1	23.1
9.1	23.1
9.1	23.1
9.1	23.1
9.1	23.1
9.1	23.1
9.1	23.1
8.8	23.1
8.8	23.1
8.8	23.1
8.8	23.1
8.8	23.1
8.8	23.1
8.8	23.1
8.8	23.1
8.8	23.1
8.8	23.1
8.8	23.1
8.8	23.1
8.8	23.1
8.8	23.1
8.8	23.1
8.8	23.1
8.8	23.1
8.8	23.1
8.5	23.1
8.2	23.1
7.9	23.1
7.4	23.1
7.1	22.9
6.8	20.6
6.8	19.4
6.8	15.7
6.8	10
7.1	3.4
7.1	3.7
7.1	10.8
7.1	17.7
7.1	24.3
7.1	30.9
7.1	36
7.1	41.8
6.8	43.2
6.5	44.3
5.9	44.9
5.9	44.3
5.9	43.8
5.9	42.1
5.9	39.8
5.9	36.9
6.2	33.2
6.5	26.9
6.5	24.6
6.5	19.7
6.8	14.8
7.1	9.7
7.4	4.2
7.6	1.1
7.6	6.5
7.6	10.8
7.1	15.1
5.1	19.1
2.2	22.3
1.6	22.9
9.4	21.1
12.8	21.1
20.2	21.1
27.4	20.9
34	20
40.3	19.7
49.2	19.7
51.7	19.7
56.6	19.7
60.9	20
64.9	20.6
67.5	21.4
69.2	22.3
70.4	23.1
70.9	24.3
70.4	26
68.6	26.3
65.8	26.3
62.6	26.3
58.6	26.3
54.3	26.3
49.2	26.3
43.4	26.3
37.4	26.3
30.8	26
24	25.2
17.9	24
12.5	22.3
8.5	20
5.1	16
2.8	9.7
2.2	3.4
2.2	2.8
2.5	8.3
2.5	12.6
2.5	16.3
1.9	20.3
1.3	24.6
1.1	28.6
1.1	32.3
1.1	36
1.1	38.9
1.1	41.5
1.1	43.2
1.1	44.3
1.1	44.6
1.1	44.6
1.1	43.8
1.3	42.1
1.1	39.8
1.1	37.2
0.5	33.7
0.2	29.2
0.2	23.4
0.5	16.8
1.1	9.7
1.3	2.5
1.3	4.5
0.8	11.7
0.2	18
1.9	23.7
4.8	27.7
8.5	28.3
15.1	28.3
21.7	28.6
28.5	30
35.1	31.7
41.7	33.2
48.3	34
54.6	34.6
60.9	34.6
66.9	34.6
72.4	34.6
76.4	34.6
78.7	34.6
79.5	34.6
79.5	34.6
79.5	34.6
79.5	34.6
78.4	34.6
76.1	34
72.7	33.7
66.1	33.7
63.8	33.7
58.9	33.7
53.5	33.7
47.2	33.7
40.9	33.7
34.8	33.7
28.8	32.9
22.8	31.7
16.8	29.4
9.6	25.7
7.6	24
5.1	18.9
3.9	12.3
3.6	4.8
3.6	1.7
3.6	7.1
3.6	12.3
2.8	17.4
1.6	24.6
1.3	26.9
1.3	31.5
1.3	36
1.3	40.3
1.3	43.5
1.3	45.8
1.3	47.5
1.3	48.6
1.3	48.6
1.3	48.6
1.6	47.5
1.9	46.6
2.5	44.1
2.5	40.6
2.5	36.3
2.2	30.9
1.9	25.2
1.1	18.9
0.2	12
1.1	4.8
1.9	2.5
2.8	9.7
3.1	16.6
2.8	22.6
2.8	25.7
2.5	26.3
1.3	26.3
1.9	26.6
2.5	26.9
3.3	27.2
4.2	28
5.3	29.4
8.2	30.9
12.5	31.2
18.2	31.2
24.3	31.2
30	31.2
35.7	31.2
41.4	31.2
46.9	31.2
51.2	31.2
54.3	31.2
57.5	31.2
60.3	31.2
62.9	31.2
64.9	31.2
66.1	31.2
66.4	31.2
66.4	31.2
66.4	31.2
66.1	31.2
64.6	31.2
61.8	31.2
58	31.2
54	31.2
50	31.2
46	31.2
41.7	31.2
36.9	31.2
31.4	31.2
26	31.2
20.5	31.2
15.7	31.2
11.9	31.2
9.4	31.2
7.1	31.2
5.1	31.2
4.8	31.2
4.8	31.2
4.8	31.2
4.8	31.2
4.8	31.2
4.8	31.2
4.8	31.2
4.8	30.9
4.8	30.3
4.8	29.7
4.8	28.9
4.8	28
4.8	27.2
4.8	26.3
4.8	25.4
4.8	24.9
4.8	24.6
4.8	24.3
4.8	24
4.8	24
4.8	24
4.8	24
4.8	24
4.8	24
4.8	24
4.8	24
4.8	24
4.8	24
4.8	24
4.8	24
4.8	24
4.8	24
4.8	24
4.8	24
4.8	24
4.8	24
4.8	24
4.8	24
4.8	24
4.8	24
4.8	24
4.8	24
4.8	24
4.8	24
4.8	24
4.8	24
4.8	24
4.8	24
4.8	24
4.8	24
4.8	24
4.8	24
4.8	24
4.8	24
4.8	24
4.8	24
4.8	24
4.8	24
4.8	24
4.8	24
4.8	24
4.8	24
4.8	24
4.8	24
4.8	24
4.8	24
4.8	24
4.8	24
4.8	24
4.8	24
4.8	24
4.8	24
4.8	24
4.8	24
4.8	24
4.8	24
4.8	24
4.8	24
4.8	24
4.8	24
4.8	24
4.8	24
4.8	24
4.8	24
4.8	24
4.8	24
4.8	24
4.8	24
4.8	24
4.8	24
4.8	24
4.8	24
4.8	24
4.8	24
4.8	24
4.8	24
4.8	24
4.5	24
3.9	24
2.8	24
2.2	24
1.6	24
1.3	22.9
1.3	22.6
1.3	21.4
1.3	20.6
1.3	19.7
1.3	18.9
1.3	18
0.8	17.1
0.2	16.6
0.5	16
1.1	15.4
1.3	14
1.3	13.4
1.3	12
1.3	10.3
1.3	8.8
1.3	7.7
1.3	6.8
1.3	6
1.3	6
1.3	5.7
1.3	5.7
1.3	6
0.8	6
0.5	6.3
0.2	6.8
0.5	7.7
0.5	8.5
0.8	9.7
0.8	10.8
0.8	12
0.8	13.1
0.8	14
0.8	15.1
0.8	16.3
0.8	17.1
0.8	18
0.8	18
0.8	18
0.8	18
0.5	18
0.8	17.7
0.8	18
0.8	18
0.8	18
0.8	18
0.2	17.7
0.2	17.7
0.5	17.7
0.5	17.7
0.5	18
0.5	18
0.5	18
0.5	18.3
0.2	18.9
0.5	19.7
1.6	21.1
3.1	22.3
6.2	24
7.4	24.3
10.2	24.9
13.4	25.2
16.5	25.2
19.7	25.2
22.2	25.2
24.3	25.4
25.4	25.4
25.4	25.7
25.1	26
23.7	26.3
23.1	26
21.7	26
19.4	26
17.1	26
14.5	26
11.6	26
8.5	26
5.3	26
2.5	26
0.8	26
3.6	26
5.6	26
6.8	26
7.1	26.3
7.1	26.3
7.4	26
7.4	26
7.4	26
7.4	26
7.4	26
7.4	26
7.4	26
7.4	26
7.4	25.7
7.4	25.7
7.4	25.7
7.4	25.7
7.4	25.7
7.4	25.7
7.4	25.7
7.4	25.7
7.6	25.7
7.6	25.7
7.9	25.7
8.5	25.7
8.8	25.7
9.4	25.7
9.6	25.7
9.6	25.7
9.6	25.7
9.6	25.7
9.9	25.7
10.2	25.7
10.5	25.4
10.8	24.6
11.1	24
11.1	23.1
10.8	22.6
10.5	22.6
10.2	22.3
10.2	22.6
10.5	22.6
10.5	22.9
10.5	23.4
10.5	24
10.5	24.9
10.5	25.7
10.5	26.6
10.5	27.2
10.5	27.7
10.5	28
10.5	28
10.5	28
10.5	27.7
10.5	27.7
10.5	27.7
10.5	27.7
10.5	27.7
10.5	27.7
10.5	27.7
10.5	27.7
10.5	27.7
10.5	27.7
10.5	27.7
10.5	27.7
10.5	27.7
10.5	27.7
10.5	27.7
10.5	27.7
10.5	27.7
10.5	27.7
10.5	27.7
10.5	27.7
10.5	27.7
10.5	27.4
10.5	27.4
10.5	27.2
10.5	27.2
10.5	27.2
10.5	27.2
10.5	27.2
10.5	27.2
10.5	27.2
10.5	27.2
10.5	27.2
10.5	26.9
10.5	26.9
10.5	26.9
10.5	26.9
10.5	26.9
10.5	26.9
10.5	26.9
10.5	26.9
10.5	26.9
10.5	26.9
10.5	26.9
10.5	27.2
10.5	27.2
10.5	27.2
10.2	27.4
9.9	27.4
9.9	27.2
9.6	26.3
9.6	24.9
9.4	22.9
9.4	20.9
9.1	18
8.8	12.8
8.8	10.8
8.8	6.8
8.2	4
7.6	2.8
7.1	3.1
6.5	4
6.5	5.4
6.5	7.7
6.5	10
6.5	12.8
6.5	15.4
6.5	18
6.5	20
6.8	20.9
7.1	20.9
7.6	20.9
7.6	20.9
7.9	21.1
7.9	21.4
7.9	21.4
7.9	21.4
7.9	21.4
7.9	21.4
7.9	21.4
7.9	21.4
7.9	21.4
7.9	21.4
7.9	21.4
7.9	21.4
7.9	21.4
7.9	21.4
7.9	21.4
7.9	21.4
7.9	21.4
7.9	21.4
7.9	21.4
7.9	21.4
7.9	20.9
7.9	20.6
7.9	20.3
7.9	19.7
7.9	19.1
7.9	18.3
7.4	16.3
6.2	12.8
4.5	7.4
1.1	2.2
3.6	5.7
10.2	12.8
17.7	20
24.8	26
32.3	28.9
39.1	28.9
45.7	26.6
51.2	22.3
56.3	13.1
57.2	9.7
58	2.2
58.6	4.8
59.5	12
61.2	18.6
63.2	22.6
65.5	23.1
69.2	22
76.9	17.1
79.5	14.8
85.5	10.3
91	6.3
95	4.2
96.4	5.1
95.8	7.4
94.7	10.3
93	12.3
91.3	12.3
90.1	12.3
89.8	13.1
89.8	14
88.4	15.1
84.4	15.4
79.8	15.4
74.4	15.1
67.8	14
58.3	9.7
55.8	8
51.2	3.4
47.2	2.5
43.7	8.3
41.4	14
39.4	19.4
38	23.7
37.4	26
37.1	26.3
36.9	26
36.9	24.3
36.9	19.7
36.6	14.6
34.8	9.4
32	7.7
31.4	8
30.6	9.1
30.6	11.7
30.8	16.3
34	20.9
39.4	24.3
45.4	26.6
54.9	26.9
58	26
64.3	22.3
70.1	16.8
73.5	10.8
75.2	4.8
77.2	1.7
80.1	8
82.1	13.1
82.7	15.7
85.5	16.3
87.5	16.3
91.8	15.1
94.1	13.7
95.6	13.4
95.8	13.4
95.8	13.4
95.6	13.4
94.4	13.4
92.7	13.7
91.3	14.3
89.3	14.3
85.8	14.3
80.4	13.4
74.7	12.6
69.2	11.1
63.8	8.3
58.3	4.2
53.7	0.2
49.7	5.4
46	10.3
42.9	14.8
39.4	18.6
36.6	20.6
33.7	20.9
31.4	20.9
30	19.7
29.7	17.4
29.7	13.7
29.4	10.3
28	8
26.8	8.3
26	10.3
25.4	13.4
26.3	16.8
29.1	20
33.4	22.3
39.1	24
45.2	24.3
50.9	23.7
57.2	21.4
63.2	16.8
68.1	12.3
71.8	8.3
75.2	3.1
77.8	1.4
79.5	4.5
81.5	6.5
85	7.7
89	7.7
91.8	7.1
93.3	7.4
94.7	7.7
94.7	7.7
94.7	7.4
94.7	7.4
94.1	8
93.3	9.1
91.6	10.3
89.5	10.5
87.5	10.5
85.3	10.5
82.4	10.5
78.7	10.5
72.9	10.3
66.4	9.1
60.3	7.4
54.3	4.5
48.9	0.5
44.6	4.5
41.7	9.7
39.4	15.1
38	19.7
36.9	22.3
36	23.1
35.4	23.1
35.4	20.6
35.4	18.6
35.1	14.3
33.4	10.5
30.8	9.1
28.3	10.3
26.8	12.8
27.1	16.8
29.7	20.9
34.8	24
44	26.6
47.2	26.6
53.2	25.7
59.2	22.6
64.9	16.8
71.2	8.3
72.4	5.7
73.8	0
74.9	5.1
76.4	9.7
78.1	12.3
81	12.6
85	11.7
89.5	11.1
93.3	11.1
95	11.7
95	12.8
94.7	13.1
94.4	13.1
93.6	13.1
92.1	13.1
91	13.1
90.1	13.1
88.1	13.1
81.8	13.1
78.7	13.1
72.7	12.8
66.4	11.4
60	8
54	3.4
49.2	2
45.4	8
42.6	14
40	19.4
37.7	23.7
36	25.7
33.7	25.7
33.1	25.4
32.6	23.1
32.6	18.9
32.3	14.3
30	10.3
26.8	8.8
24	9.4
23.1	11.1
23.7	14.6
26.3	19.1
31.7	23.7
38.3	26.9
48	28
51.2	27.2
57.8	23.7
63.8	18.6
69.2	13.1
73.5	7.7
76.9	2.2
79.5	2.8
81	6.8
83.2	9.4
86.4	10.5
90.4	10.8
93.8	10.8
95.6	11.4
95.8	12.3
95.6	12.3
95.6	12.3
94.7	12.3
93.3	12.3
92.1	12.6
91	12.8
89	12.8
84.7	12.8
78.7	12.6
72.1	12
65.2	10.8
58	8
51.5	4
45.7	1.4
41.1	7.1
37.7	12.6
34.8	17.7
32.3	21.4
29.7	23.1
27.1	22.9
26.8	22
26.8	19.1
26.5	15.1
24.5	13.1
22	12
21.4	11.1
22	11.4
23.7	12.6
26.5	14.6
31.1	16.6
36.9	18
43.2	18
49.7	16.8
56	13.7
61.8	9.4
67.2	6
70.9	4
74.4	2.5
79	0.2
83.2	1.7
85.8	2.2
88.7	3.4
91.6	4.2
93	4.2
93.3	4.2
93.3	4.2
93.3	4.2
93.3	4.8
93.3	6
92.4	6.8
90.7	7.1
89.3	7.1
87.8	7.1
86.1	7.1
84.1	7.1
81.2	7.1
73.8	7.1
70.4	6.8
63.2	6.5
56	5.4
48.6	2.5
42.6	1.1
38.3	5.7
35.4	10.3
33.1	14.6
31.1	17.7
29.1	18.6
27.4	18.3
26	16.6
24.3	11.1
23.7	8.8
22	6
20	4.8
19.1	5.1
19.1	7.7
19.7	12
23.4	16.3
29.1	18.9
35.4	20.9
41.7	21.1
51.5	17.1
54.9	14.3
60.9	8
66.4	2.2
69.5	1.7
71.5	4.5
75.5	8
79.5	9.7
83.2	9.7
87	9.7
90.4	9.7
93.6	9.7
95.3	10.3
95.8	10.3
95.6	9.4
94.7	8.8
94.4	8.8
94.1	9.4
93.8	10.3
92.1	10.8
91.3	10.8
89	10.8
85.8	10.8
81.8	10.8
76.4	10.5
70.6	10.3
64.1	8.8
56.9	6.5
50.9	3.4
45.4	0.5
41.4	4.5
38.3	9.1
35.4	13.4
33.4	16.3
32.3	17.7
31.7	17.7
31.4	17.1
31.4	15.7
31.4	14.3
30.3	13.7
29.7	13.4
29.7	12.8
29.7	12.8
30	12.8
31.1	12.8
37.1	12
40	11.4
45.7	10.3
51.5	8.3
57.5	5.4
62.9	1.7
67.5	1.7
70.1	4.8
71.5	7.1
73.5	9.4
77.5	11.1
81.8	11.4
85.8	11.4
89.3	11.4
91.3	11.4
92.4	11.4
93.3	11.4
93.3	11.4
93.3	11.4
93.3	11.4
93	11.4
92.1	11.4
90.4	11.4
88.7	11.4
86.4	11.4
81.5	11.1
79.2	10.5
73.8	8.8
68.6	6.8
62.9	4
57.5	0.2
52.3	4
48.3	8.3
45.7	12.3
43.7	16.3
42	18.6
40.9	19.4
40	19.4
40	19.1
40	16.6
40	12.3
39.4	6.8
38	2.8
35.1	0.5
33.1	0.2
32.3	1.1
31.1	3.7
30.8	7.7
32.6	11.4
36.3	14.3
43.4	17.1
46.3	17.1
52	17.1
58	16.3
64.1	13.1
70.1	8
74.7	3.1
77.8	0.5
80.1	4
82.4	6.3
85	6.8
88.4	6.8
92.4	6.8
95.3	7.1
96.4	7.7
96.4	8
96.1	8
95.3	8
94.7	8
94.1	8.5
93.3	10
91.8	10.8
88.7	11.1
87.5	10.8
84.1	10.8
79.5	10.8
73.8	10.3
65.2	7.4
62.1	6
56.6	2
51.7	2.8
47.7	8
44.3	13.1
40.3	20.3
38.9	22
36.9	24.6
35.1	24.9
33.7	24.6
33.4	22.3
33.4	17.4
33.4	12.3
31.4	9.1
29.4	8
28.8	8.5
28.8	11.1
29.4	15.4
33.1	19.4
39.1	22
45.4	23.1
51.5	23.1
57.8	21.1
63.5	17.1
68.9	11.7
73.8	6.3
76.9	0.5
79.2	5.1
81.2	10.5
83.2	14.6
88.4	18
90.7	18.3
94.7	17.7
96.1	15.4
95.6	10.3
96.1	8
96.7	8
96.7	8
96.7	8.8
96.7	10.8
94.7	12
91.8	12.8
89	13.4
86.1	13.4
82.1	13.4
76.7	13.1
70.4	12.3
64.6	10.5
58.6	7.4
52.6	3.1
47.7	1.7
45.2	6.3
43.2	10.5
41.1	15.1
39.7	18.6
39.4	18.6
38.6	18.6
38.3	17.1
38.3	13.4
38.3	8.3
36.3	6.5
30.8	7.4
26	7.7
24.8	7.7
26.3	7.7
28.5	8
31.7	8
35.4	8
40	8
44.9	8
50.9	7.1
56.6	4.8
61.8	1.1
65.2	2.2
67.5	5.7
69.5	9.4
71.2	12.6
73.8	14.8
76.9	15.1
80.4	14.8
83.5	13.1
87	11.7
90.7	11.1
93.6	11.1
95.8	11.7
96.1	11.7
95.8	10.8
95.3	10
95	10
94.7	10.8
93.8	11.7
92.7	12
91.3	12
89.5	12
85.5	12
83.5	12
79	12
73.8	12
67.8	12
61.5	12
54.9	10.8
48.3	9.1
42.3	7.1
37.4	4.8
33.4	2.5
30	0
26.8	1.7
24.5	2.5
22.5	2.5
20.8	2.5
20	1.7
19.7	0.2
18.8	3.1
16.2	5.4
12.2	7.1
8.5	8.5
6.5	10.3
5.6	10.8
5.3	10.8
5.3	10.8
5.3	10.8
5.3	10.8
5.3	10.8
5.3	10.8
5.3	10.8
5.3	10.8
5.1	10.8
4.2	10.8
3.3	10.8
2.2	10.8
1.6	10.8
1.3	10.8
1.3	10.8
1.3	10.8
1.3	10.8
1.3	10.8
1.3	10.8
1.3	10.8
1.3	10.8
1.3	10.8
1.3	10.8
1.3	11.4
1.3	12
1.3	13.1
1.3	14.3
1.3	15.1
1.3	16
1.3	17.4
1.3	18.9
1.3	20
1.3	20.3
1.3	20.3
1.3	20.3
1.3	20.3
1.3	20.6
1.3	21.1
1.3	22
1.3	23.1
1.3	24.3
1.3	25.2
1.3	26.6
1.3	27.4
1.6	28.6
2.5	29.2
3.9	29.4
5.6	29.4
7.6	29.4
9.6	29.4
11.6	29.4
15.1	29.4
16.2	29.4
17.7	29.4
18.8	29.4
19.4	29.4
19.4	29.7
19.1	30
18.5	30
17.9	30
16.2	30
14.2	30
11.9	30
9.4	30
6.8	30.9
4.8	32.3
3.3	33.7
2.2	34.9
1.9	36.6
1.9	37.2
2.2	38.6
2.8	39.8
3.3	39.8
4.2	39.8
5.1	39.5
6.5	39.2
8.5	39.2
11.1	39.2
14.8	39.2
21.1	39.2
23.1	39.2
27.4	39.2
31.1	38.9
34.3	38
36.6	37.5
38.3	37.2
38.9	37.2
39.4	37.2
40	37.2
41.1	37.2
42.6	37.2
44	37.2
45.4	37.2
46.6	37.2
47.4	37.2
47.4	37.2
47.4	37.2
47.4	37.2
46.9	37.2
46.6	36.6
46	36
45.2	35.5
44	35.2
42.3	35.2
39.7	35.2
36.9	35.2
33.4	35.2
29.4	35.2
25.1	34.9
19.1	34.9
17.4	34.6
14.5	34.3
13.1	34.3
13.1	34.3
13.1	34.3
13.1	34.3
12.8	34
12.8	34
12.5	34
12.2	33.5
10.8	31.2
10.2	30
9.4	27.7
9.1	24.9
9.1	21.7
9.1	18.6
9.1	16.3
9.1	14.6
9.1	13.4
8.8	12.3
8.2	11.4
7.6	10.3
7.1	9.7
6.2	9.4
5.6	9.4
5.1	9.4
4.8	9.7
4.2	10.3
3.6	11.4
2.8	12.8
1.6	14.6
0.8	17.1
0.5	20
1.6	23.4
2.8	26.3
3.6	29.2
4.5	31.2
5.3	32.6
5.9	32.6
5.9	32.3
5.9	32
6.2	31.5
6.2	31.5
6.2	31.5
6.2	31.7
6.2	32.3
5.9	32.9
5.3	33.5
4.5	34.6
3.6	35.7
2.8	36.6
2.2	37.5
1.6	38.3
1.3	38.9
1.1	39.2
1.1	39.2
1.1	39.2
1.1	39.2
0.5	39.2
0.8	39.5
2.8	39.5
4.8	39.5
7.4	39.5
9.6	39.5
11.6	39.2
13.9	38.6
15.9	38
17.9	37.5
19.7	36.9
21.4	36.3
22.5	35.7
23.4	35.7
23.4	35.5
22.8	35.5
21.4	35.2
19.1	34.6
16.2	34.3
13.4	33.7
10.5	33.5
7.6	32.3
5.9	30.3
5.6	28
5.6	24
5.1	18.9
3.9	12.3
2.8	6.3
2.2	0.2
1.9	4.8
1.6	9.1
1.1	12.3
0.5	15.1
1.9	17.4
3.6	19.4
5.6	20.9
7.4	22
8.8	22.6
9.6	22.3
10.5	22.3
10.8	22
11.1	21.1
11.4	19.4
11.6	17.4
12.8	14.6
14.5	11.7
16.2	8.3
18.2	5.1
20.2	2.2
21.7	0.5
22.8	2
22.8	2.8
21.7	3.4
19.4	4.2
16.2	4
12.2	3.7
7.4	4.5
1.1	6.3
5.1	7.1
11.1	7.7
16.2	8
20.8	8.3
26	9.7
26.8	10.3
