# Supplementary material for: Bot fit: A novel approach to assessing lower limb muscular strength
Source: PLoS One. 2026 Mar 26;21(3):e0339187. doi: 10.1371/journal.pone.0339187 (PMC13021169; doi:10.1371/journal.pone.0339187)
Supplement: S3 File — Raw joint angle data (left and right legs) collected from 25 participants across all exercise protocols. This compressed folder contains individual participant files (sub1–sub25) with time-series signals representing lower-limb motion recorded by the Bot Fit system during resistance exercise trials. (ZIP) [file pone.0339187.s003.zip › sub11/lunge_max2.csv]

AngL	AngR
10.5	3.9
10.5	3.9
10.8	4.5
10.8	5.1
10.8	5.9
10.8	6.8
10.8	8.5
10.8	9.1
10.8	10.5
10.8	12
10.8	13.7
10.8	15.4
10.5	17.1
10.5	18.8
10.3	20
10	21.1
9.7	21.7
9.4	22
9.1	22
8.5	21.7
8	20.8
7.4	20
6.8	18.5
6.5	16.5
7.1	12.5
7.4	10.8
8	7.9
8.8	5.9
8.8	5.4
8.2	5.6
7.1	6.5
6.2	7.1
5.7	7.4
5.7	6.8
5.7	5.9
5.7	4.8
5.7	3.9
5.7	3.4
5.7	3.1
5.4	3.1
5.1	3.1
4.5	3.1
4	3.1
3.7	3.4
3.4	3.4
2.5	3.6
1.4	3.9
0.2	3.9
2.2	3.9
4.5	3.9
6.8	3.9
9.4	3.9
11.7	3.9
14.6	3.9
17.4	3.9
20.3	3.9
22.6	3.9
24.6	3.9
26	3.9
27.2	3.9
27.7	3.9
27.7	3.9
27.5	3.9
27.5	3.9
26.6	3.9
24.9	3.9
22.9	3.9
20.3	3.9
17.7	3.9
15.1	3.6
12.3	3.4
10	3.1
6.3	2.5
4.8	2.5
2.8	2.5
1.1	2.5
0.2	2.5
0	2.5
0	2.5
0	2.5
0	2.5
0	2.5
0	2.5
0	2.5
0	2.5
0	2.5
0	2.5
0	2.5
0	2.5
0	2.5
0	2.8
0	3.4
0.2	3.9
0.8	4.2
1.4	4.5
1.9	4.8
2.5	5.1
3.1	5.1
3.7	5.4
4.2	5.6
4.5	5.6
4.2	5.6
4.2	5.6
4.2	5.6
4.2	5.6
4.2	5.6
4.2	5.6
4.2	5.6
4.2	5.6
4.2	5.6
4.2	5.6
4.2	5.6
4.2	5.6
4.2	5.6
4.2	5.6
4.2	5.6
4.2	5.6
4.2	5.6
4.2	5.6
4.2	5.6
4.2	5.6
4.2	5.6
4.2	5.6
4.2	5.6
4.2	5.6
4.2	5.6
4	5.6
4	5.6
4	5.6
4	5.6
4	6.2
4	8.2
4	12
4	17.1
4	22.8
4	28.6
4	33.7
4	38.6
4	42.9
4	46.9
4	50.3
4	53.2
4	55.8
4	57.5
4	58.6
4	59.2
4	58.9
4	58.9
4	58.9
4	58.1
4	56.3
4	54.1
4	51.2
4	48
4	44.6
4	41.2
4	37.2
4	32.9
4	28
4	22.8
4	15.1
4	13.4
3.7	10.2
2.2	7.7
0.2	5.1
3.4	3.1
7.7	1.4
13.7	0.8
21.2	0.8
28.6	0.8
35.5	0.5
41.2	0.5
46.4	0.5
50.4	0.5
53.8	0.5
56.1	0.5
57.2	0.8
57.2	0.8
56.9	0.8
56.7	0.8
55.8	0.8
54.4	0.8
52.4	0.8
49.8	0.8
46.1	0.8
41.5	0.8
36.6	0.8
28.3	0.8
25.4	0.8
19.1	0.8
12.8	0.5
8	0.5
4.8	0.8
2.5	1.6
0.5	3.1
1.4	5.1
3.4	6.8
5.4	8.8
6.5	11.1
6.5	14.2
6.2	18.5
5.7	23.4
4.5	28
3.4	32.3
2.8	36.3
2.5	39.7
2.5	42.6
3.1	44.6
3.7	46.3
4.2	47.7
4.8	49.2
5.1	50
4.8	51.2
4.8	52
4.8	52.3
4.8	52.6
4.8	52.3
5.1	52.3
5.1	52
4.8	51.5
4.8	50.3
4.8	48.9
4.8	47.5
4.8	45.5
4.8	43.5
4.8	41.4
4.8	39.2
4.8	36.3
4.8	33.1
5.1	29.4
5.1	25.1
5.7	20.5
6.5	16.2
7.1	13.4
7.7	11.4
7.4	9.7
7.4	8.5
7.4	8.5
7.4	8.5
7.4	7.9
6.8	3.1
6.8	0.5
6.8	0.3
6.8	1.1
6.8	1.4
6.8	1.4
6.5	1.1
6.5	1.1
6.5	0.8
6.5	0.6
6.5	0.3
6.5	0.3
6.5	0.3
6.5	0.3
6.5	0.3
6.5	0.3
6.2	0.3
5.7	0.3
5.1	0.3
4.2	0.3
3.1	0.3
1.7	0.3
1.1	0.3
2	0.3
4.3	0.3
6.5	0.3
8.8	0.3
10.6	0.3
12	0.3
12.6	0.3
12.6	0.3
11.7	0.6
10	0.6
7.1	0.3
6.3	0
4.3	1.6
2.5	4.5
1.7	8.8
2	14.5
2.8	21.1
3.4	28
3.4	34.3
2.8	39.7
1.7	44.6
0.2	48.9
1.1	53.2
2.2	57.8
2.8	62.1
3.4	66.4
3.4	70.4
3.7	73.8
4.2	77.5
5.4	80.4
6.8	82.1
8	82.7
8.8	82.4
9.1	81.5
9.1	80.1
9.1	77.5
9.1	73.8
9.1	69.2
9.1	64.1
9.1	56.3
9.1	53.8
9.1	49.2
9.1	44
9.1	38.3
9.1	32.3
9.1	26.3
9.1	20.8
8.2	16.5
5.4	12.5
1.1	9.7
4.5	9.4
11.7	9.7
19.1	10.5
25.7	10.5
32.3	10.5
38.3	10.5
48.1	10.5
51.2	10.5
56.7	10.5
61.8	10.5
67	9.7
71	8.8
74.1	7.7
76.4	6.5
78.1	4.8
79.9	2.5
80.4	0.3
79.6	1.4
78.1	1.7
77	2
75.3	2
72.7	2
69	2
64.4	2
59.5	2
54.7	2
49.5	2
44.1	2
38.6	2
32.9	2
27.2	2
21.2	2
15.7	2
11.1	2
7.1	1.7
3.7	0
2.2	2.5
2.2	6.5
2.2	11.7
2.2	18.5
2.2	25.4
2.2	31.1
2.2	36.3
2.2	44.3
2.2	47.2
2.2	52.6
2.2	57.2
2	62.1
1.4	66.1
1.4	69.2
0.8	72.1
0	74.4
0.8	76.1
2.2	77
4.2	77
5.7	75.8
5.7	75.2
6	73.5
6	71.2
6	68.4
6	64.6
6	60.6
6	56.3
6	51.8
6	47.2
6	42.9
6	38.9
6	34.6
6	30
6.8	24.8
7.1	23.7
7.1	21.4
7.1	20
7.1	19.4
7.1	19.1
7.1	19.1
7.1	19.1
7.1	18.3
7.1	17.4
7.1	16.5
7.1	15.7
6.8	15.4
6.5	15.4
6	15.4
5.1	15.4
4	15.4
2.8	15.4
1.7	15.1
0.2	14.5
1.4	13.7
2	13.4
3.1	12.5
4	12
4.8	11.4
5.4	10.8
5.7	10.5
5.7	10.5
5.7	10.5
5.7	10.5
5.7	10.5
5.7	10.5
5.7	10.5
5.7	10.5
5.7	10.5
5.7	10.5
5.4	10.5
5.1	10.5
4.5	10.5
4	10.5
3.4	10.5
3.4	10.8
3.1	11.1
2.8	12
2.5	12.5
2.5	12.8
2.2	13.1
1.7	14
0.8	14
0	14
0.5	14
0.8	14
0.8	14
0.8	14
0.8	14
0.8	14
0.8	14
0.8	14
0.8	14
0.8	14
0.8	14.2
0.8	15.4
0.8	16.8
0.8	18.8
0.8	20.8
0.8	22.5
0.8	24.6
0.8	26.3
0.8	27.1
0.8	27.1
0.8	27.1
0.8	27.1
0.8	26.8
0.8	26
0.8	24.8
0.8	24
0.8	23.7
0.8	23.7
0.8	23.7
0.8	23.7
0.8	23.7
0.8	23.7
0.8	23.4
0.8	22.8
0.8	22.3
1.1	21.4
1.7	20.8
2.2	20
2.5	19.4
2.8	18.8
3.1	18.5
3.7	18
3.7	17.7
4.2	17.1
4.5	16.5
4.5	15.7
4.8	15.1
5.1	14.2
5.1	13.1
5.1	12
5.1	10.2
5.1	9.7
5.1	8.8
5.1	8.5
5.1	8.2
5.1	8.2
5.4	8.2
6.2	8.2
7.1	8.2
7.1	8.2
7.1	8.2
7.1	8.2
7.1	8.2
7.1	8.2
7.1	8.2
7.1	8.2
7.1	8.2
7.1	8.2
7.1	8.2
7.1	8.2
7.1	8.2
7.1	8.2
7.1	8.2
7.1	8.2
7.1	8.2
7.1	8.2
7.1	8.2
7.1	8.2
7.1	8.2
7.1	8.2
7.1	8.2
7.1	8.2
7.1	8.2
7.1	8.2
7.1	8.2
7.1	9.1
7.1	9.9
7.1	12.5
6.2	17.1
3.7	22.5
0	29.1
4.8	35.7
10.6	42.9
17.4	49.2
24.9	54.9
36.9	56.6
40.9	55.8
48.6	52.6
54.1	47.5
58.1	39.7
60.7	31.4
62.7	22.8
64.7	15.1
67.3	7.4
70.4	2.2
76.1	1.9
79	2.5
84.7	4.8
90.5	7.4
95.6	9.4
99.1	8.8
99.9	6.2
99.6	3.1
98.2	1.6
96.5	1.6
95.9	1.4
95.9	1.1
95.3	1.1
93.3	1.1
89.9	1.1
85	1.9
80.1	3.6
74.7	7.7
69	13.4
64.4	20.8
61	28.8
56.9	40.6
55.8	44.6
53.2	50.6
51.2	54.3
48.6	55.5
45.5	54.9
42.6	52
40.6	47.5
38.6	44.3
36	43.5
34.6	43.7
34.6	43.7
35.5	44.6
36.9	45.7
40.1	46.6
45.5	46.3
52.1	44.3
61.8	39.2
64.7	37.2
69.3	33.4
72.4	29.4
75.3	24.8
77.3	20.3
79	16.2
81	13.7
83.9	12.8
87.6	12.8
92.2	12.8
95.9	13.1
96.5	13.1
97.3	13.1
97.3	13.4
97.3	14
97	14
96.5	14
95.3	14
94.2	14
92.5	14
87.3	15.1
85	15.7
80.1	17.1
75.6	18.8
70.1	21.7
64.7	25.1
59.2	29.4
54.4	34.3
50.1	39.7
46.4	44.9
43.5	48.3
40.9	49.8
38	49.2
35.2	46.6
31.7	42.6
28	41.2
23.4	41.2
21.4	41.2
22.3	42
25.2	44.6
29.7	47.7
35.8	50
42.6	50.3
53.2	45.7
56.4	43.2
62.4	36.6
66.1	31.1
68.7	26.6
71.3	22
74.7	18.3
77.9	17.1
81.6	17.7
86.2	18.3
91.3	18.3
95	18.3
96.8	18.3
97.3	18.3
97	19.4
97.3	19.4
97.3	18.5
97	18.5
96.5	18.5
94.8	18.5
90.5	18.8
89	18.8
85.9	19.1
81.9	20.5
77.9	22.3
73.3	24.3
68.1	27.1
62.4	30.3
56.7	34
51.2	37.4
43.5	42.6
40.9	43.7
36.3	45.2
32	45.5
28.3	44.3
24.9	41.2
21.2	36.3
17.1	32.6
12.6	31.7
8.8	31.7
9.1	31.7
11.4	33.1
16	35.4
22.9	37.7
30	38.9
36.9	38.6
43.8	36.6
50.4	32.6
59	26
61.2	24.3
65.8	22.3
71.3	20.3
76.4	19.4
81	19.4
85.6	19.4
89.9	18.5
93	17.4
94.8	16
95.6	14.8
95.6	15.4
95.3	15.7
95.3	15.7
95	15.7
93.9	16.2
92.2	16.5
90.5	17.4
88.5	18.3
84.2	20.3
82.4	21.1
78.4	22.8
73.6	24.8
67.8	26.8
62.1	29.1
56.1	32
50.1	35.1
44.9	38.9
40.9	42.6
37.8	45.2
34.9	46.3
32.6	45.7
30	43.5
27.2	38.9
23.4	34.3
16.9	32
10.3	30.3
7.7	29.7
8.3	30.9
11.7	34.3
18.3	38.9
26	43.2
33.8	45.2
41.5	44
48.4	40
54.9	34.6
61.2	28.3
67	22.3
72.1	19.1
76.4	18.3
81	18
86.2	18
91.3	18.3
95.3	18.5
98.2	18.3
98.5	18.5
97.9	20.5
98.5	21.1
98.5	20.8
98.2	20.8
97.9	20.8
97	20.8
95	20.8
92.5	21.4
88.7	22.3
87.3	22.8
83.6	24.6
80.1	26.6
76.1	28.8
71	31.7
65.8	35.1
60.7	38.6
56.1	42.6
52.4	46.6
49.5	50
47.2	52
43.8	51.5
42.6	50.6
40.6	46.9
38.6	44
35.2	44
32.3	44
32	44
32.6	44.6
34.6	45.5
38	46.6
44.3	46.6
51.2	44
58.4	40
64.7	34.9
70.1	30
73	26.6
75.3	22.5
80.1	16.8
81.6	15.7
84.2	14.8
88.2	14.8
93	14.8
96.5	14.8
97	14.8
97	15.1
97	15.1
97	14
96.8	12.8
94.8	12.5
93.9	12.5
92.5	12.8
90.5	13.1
87.9	14
85	14.8
81.3	16.5
77.3	18.8
72.7	21.7
68.1	24.8
61	30.3
58.7	32.6
54.4	37.2
50.6	41.4
47.5	45.5
44.3	48
41.2	48.6
36.3	46
34.9	44
31.7	39.4
28	36
22.9	35.1
18.6	35.1
16.6	35.4
16.9	36.9
19.7	40
25.7	42.6
32.6	44.3
39.5	44.9
46.4	44
53.2	41.2
59.2	37.2
64.7	33.1
69.3	29.1
73	24.6
76.4	20.5
79.3	17.4
82.4	15.4
86.2	14
90.2	14.2
92.7	14.8
94.2	15.4
94.8	16.2
95	17.1
95.6	17.1
95.6	16.8
94.8	16.8
92.7	17.1
91.9	17.1
90.2	17.1
87.9	17.1
84.7	17.1
80.1	17.4
75	18.3
70.4	19.7
65.5	22
61	25.4
53.8	31.7
51.8	34.3
47.5	38.9
44.1	42.9
40.6	45.5
37.8	46.6
34.9	46.3
32.6	44.6
31.2	41.2
29.2	38.3
26.3	37.4
23.4	37.4
23.2	37.4
24.9	37.7
28.3	38.9
32.9	40
39.2	40.9
46.1	40
52.7	37.7
59.5	33.1
65.5	27.4
69.6	22.8
71.8	19.7
75	15.7
78.7	12.8
81.9	12
85.3	12
89.6	11.7
93.3	11.7
96.2	11.4
97.3	11.1
96.5	11.7
96.2	11.7
96.2	10.8
96.2	10.2
95.9	9.9
94.8	9.9
93.3	10.2
91.3	10.8
89.3	11.4
87	12
84.4	13.1
81	14.8
77.6	16.5
73	18.8
65.8	23.7
63.8	25.4
60.4	29.1
56.9	33.7
53.8	37.4
51.2	40.6
47.8	42.9
44.3	43.7
40.9	43.7
38.6	42.3
37.5	39.7
35.5	38.3
34.3	38.3
32.9	38.3
32.6	38.3
32.6	38.3
32.9	38.3
34.3	38.3
36.9	38
41.5	36.9
46.9	35.1
52.9	33.1
58.7	31.1
63	29.1
66.7	26.8
69.6	24.3
72.4	21.7
75	19.1
78.4	17.1
82.4	16.2
87.9	16
89.6	16
92.5	16
95.3	15.7
97.3	14.5
98.5	13.7
97.9	14
97.6	14
97.6	14
97.6	14
97	14
95	14
92.7	14
91	14.2
89	14.5
86.2	15.4
82.2	16.8
77.9	18.5
73	20.8
67.8	24
63	27.4
58.4	31.1
54.4	35.4
50.6	39.4
46.9	42.6
43.5	44.3
39.8	44.9
36	43.7
33.5	40.6
30.9	35.7
27.5	32.3
22.3	32
16.9	32
14.6	31.4
15.4	31.7
18.9	33.4
24.6	35.1
30.9	36
37.2	36.6
43.5	36.3
49.8	34.9
56.1	32.3
60.7	28.8
64.1	25.7
67.3	22.3
70.1	18.8
73.6	16.2
77.3	14.5
81.3	13.4
85.9	13.1
88.7	14.2
89.9	16.5
91.6	18
93.9	18.3
95.3	17.7
95.6	16
95	14.5
94.5	12.8
93.9	11.7
92.5	11.7
89.9	11.7
89.3	11.7
87.9	11.7
85.9	11.7
83.9	11.7
79.9	12
77.6	12
71.6	13.1
65.3	14.5
59.5	16.2
54.1	19.4
48.6	24
44.3	29.1
40.9	34
38	38.6
35.8	41.4
33.8	42.3
32	41.7
30.9	39.2
30.3	34.3
28.9	29.4
25.4	27.7
21.7	27.7
20	28.3
19.7	32
20	34
22.6	37.7
26.9	40.6
32.3	42.3
38.9	42.6
48.4	40.6
51.8	39.2
57.8	35.4
63.3	31.4
67	27.7
69.6	24.6
74.1	19.4
75.9	18
79.3	16.8
83	16.8
87.3	16.8
91.3	16.5
94.8	15.4
96.8	12.2
96.5	12.2
95.3	14
95.3	15.1
95.3	15.1
95.3	14.8
95.3	14.2
95	14
93.6	14
91.9	14
89.6	13.4
88.7	12.8
86.4	12.2
83	12
78.4	12
73	12.2
67	12.8
61	14.5
54.9	16.8
50.4	20.3
46.6	24.3
42.1	29.7
40.6	31.4
38	34
35.2	35.4
31.7	35.7
28.3	35.4
25.4	34.3
23.4	32.3
20.9	30.3
18.3	27.7
15.4	24.3
12.3	20.3
9.4	15.7
6.5	12
4	8.8
2.2	6.8
1.1	5.4
0.5	4.8
0.2	4.8
0.2	4.8
0.2	4.8
0.2	4.5
0	3.9
0	2.5
0	1.1
0	0.3
0	1.7
0	3.1
0	4.6
0	6.3
0.2	8
0.5	8.9
1.7	9.4
3.1	9.4
5.4	9.4
8.3	9.4
10.8	9.4
13.7	9.4
16.6	9.4
19.7	9.4
23.2	9.4
26.6	9.4
29.2	9.4
31.7	9.4
32.3	9.4
33.2	9.4
34	9.4
34.6	9.4
35.2	9.4
35.8	9.4
36.6	9.4
37.5	9.4
38	9.4
38	9.4
38	9.4
38	9.4
38	9.4
38	9.4
38	9.4
38	9.4
38	9.4
37.8	9.4
36.9	9.4
36	9.4
34.9	9.4
34	9.4
33.5	9.4
32.9	9.4
32.6	9.4
32	9.4
31.5	9.4
31.2	9.4
31.2	9.4
30.9	9.4
30.9	9.4
30.3	9.4
29.7	9.4
28.6	9.4
27.5	9.4
26.6	9.4
25.4	9.4
24.3	9.4
22.9	9.4
21.2	9.4
19.4	9.4
17.7	9.4
16	9.4
14.8	9.4
13.7	9.4
12.8	9.4
11.7	9.4
11.1	9.4
10.6	9.4
10	9.4
8.8	9.4
8	8.9
7.7	8.6
7.4	7.7
7.1	6.9
7.1	5.4
7.1	4
7.1	2.6
7.1	1.1
7.1	0
7.1	1.4
7.1	2.5
7.1	3.6
7.1	5.1
7.1	6.5
6.8	8.2
6.8	9.9
6.5	11.7
6.5	13.1
6.3	14.8
6	16.2
5.4	17.7
5.1	19.1
5.1	20.5
4.8	22
4.5	23.4
4.3	24.6
4.3	26
4	26.3
4	26.8
3.7	27.1
3.4	27.1
3.4	27.1
3.4	26.8
3.4	26.6
3.4	25.7
3.4	24.6
3.4	23.1
3.4	21.4
3.1	19.7
2.8	17.7
2.2	15.7
2	13.4
1.7	10.8
1.4	8.2
1.1	5.6
0.5	3.6
0.2	1.6
0	0.2
0	0.6
0	1.4
0	2
0	2
0.2	2
0.5	1.7
0.8	1.1
1.1	0.6
1.4	0.3
1.4	0
1.4	0
1.1	0.3
0.5	0.3
0.2	0.6
0.2	0.8
0.5	1.7
1.1	2.6
1.9	3.7
2.8	4.8
4	6.3
4.8	7.4
6	8.3
6.8	9.1
7.4	9.7
7.7	9.7
7.7	9.7
7.7	9.7
7.1	9.7
6.2	9.7
5.1	9.7
3.1	9.7
0.8	9.7
2	9.7
5.4	9.7
8.8	9.7
12.3	9.4
15.7	9.1
19.1	8.9
22.9	8.6
26.6	8.6
30.3	8.6
34	8.6
37.5	8.6
40.6	8.6
43.8	8.6
46.4	8.6
48.9	8.6
50.9	8.9
52.7	8.9
53.5	8.9
53.5	8.9
53.2	8.9
52.7	8.9
51.8	8.9
50.1	8.9
47.8	8.9
44.9	8.9
41.8	8.9
38.3	8.9
34.9	8.9
31.7	9.1
28.9	9.7
26.6	10
24.3	10.6
22.6	10.9
21.2	10.9
20	11.1
18.3	11.1
16.9	11.1
16.9	11.4
16.9	11.7
16.9	11.1
16.9	10
16.3	8.3
15.4	4.8
14.6	0.6
13.4	4.2
13.1	9.7
13.1	15.1
13.1	20.5
