# Supplementary material for: Bot fit: A novel approach to assessing lower limb muscular strength
Source: PLoS One. 2026 Mar 26;21(3):e0339187. doi: 10.1371/journal.pone.0339187 (PMC13021169; doi:10.1371/journal.pone.0339187)
Supplement: S3 File — Raw joint angle data (left and right legs) collected from 25 participants across all exercise protocols. This compressed folder contains individual participant files (sub1–sub25) with time-series signals representing lower-limb motion recorded by the Bot Fit system during resistance exercise trials. (ZIP) [file pone.0339187.s003.zip › sub11/squat_const.csv]

AngL	AngR
15.1	5.4
15.1	3.1
15.4	1.4
15.4	0
15.7	1.4
15.9	2.5
16.2	3.7
16.2	4.2
16.2	4.5
16.2	4.8
16.2	4.8
16.2	4.8
16.2	4.8
16.2	4.8
16.2	4.8
16.2	4.8
16.2	5.1
16.2	5.4
16.2	6
16.2	6.5
16.2	7.4
15.9	8.3
15.9	9.4
16.2	10.5
16.2	11.1
15.9	11.1
14.8	10.8
13.4	10
11.1	8.8
8.8	7.7
6.8	7.1
5.1	7.4
3.6	7.7
2.8	8
1.9	8
0.8	8.3
0.2	8.3
0.8	8.3
1.1	8.3
0.8	8.3
0.2	8.3
1.3	8.3
2.5	8.3
3.6	8.3
4.8	8.3
5.9	8.3
6.5	8.3
7.1	8.3
7.6	8.3
7.6	8.3
7.6	8.3
7.9	8.3
8.5	8.3
8.8	8.3
9.4	8.3
9.6	8.3
9.9	8.3
10.2	8.3
10.5	8.3
11.1	8.3
11.1	8.3
11.4	8.3
11.6	8.3
11.6	8.3
11.6	8.3
11.6	8.3
11.6	8.3
11.6	8.3
11.6	8.3
11.9	8.5
11.9	8.5
12.2	8.8
12.5	8.8
12.8	9.1
12.8	9.4
12.8	9.4
12.8	9.4
12.8	9.4
12.8	9.4
13.1	9.4
13.4	9.4
13.7	9.4
13.7	9.4
13.7	9.4
13.7	9.4
13.7	9.4
13.7	9.4
13.7	9.4
13.7	9.4
13.7	9.4
13.7	9.4
13.7	9.4
13.7	9.4
13.7	9.4
13.7	9.4
13.7	9.4
13.7	9.7
13.9	9.7
14.2	10
14.5	10.3
14.5	10.3
14.5	10.3
14.5	10.3
14.5	10.3
14.5	10.3
14.5	10.3
14.5	10.3
14.5	10.3
14.5	10.3
14.5	10.3
14.5	10.3
14.5	10.3
14.5	10.3
14.5	10.3
14.5	10.3
14.5	10.3
14.5	10.3
14.5	10.3
14.5	10.3
14.5	10.3
14.5	10.3
14.5	10.3
14.5	10.3
14.5	10.3
14.5	10.3
14.5	10.3
14.5	10.3
14.5	10.3
14.5	10.3
14.5	10.3
14.5	10.3
14.5	10.3
14.5	10.3
14.5	10.3
14.5	10.3
14.5	10.3
14.8	10.3
14.8	10.3
15.4	10.3
15.4	10.5
15.4	10.8
15.4	10.8
15.4	10.8
15.4	10.8
15.4	10.8
15.4	10.8
15.4	10.8
15.4	10.8
15.4	10.8
15.4	10.8
15.4	10.8
15.4	10.8
15.4	10.8
15.4	10.8
15.4	10.8
15.4	10.8
15.4	10.8
15.4	10.8
15.4	10.8
15.4	10.8
15.4	10.8
15.4	10.8
15.4	10.8
15.4	10.8
15.4	10.8
15.4	10.8
15.4	10.8
15.4	10.8
15.4	10.8
15.4	10.8
15.4	10.8
15.4	10.8
15.4	10.8
15.4	10.5
15.4	10.3
15.4	10
15.4	9.4
15.4	9.1
15.4	8.5
15.4	8.3
15.7	8
15.9	7.4
16.2	7.4
16.5	7.1
16.8	7.1
17.1	6.8
17.1	6.3
17.1	6
17.1	5.4
17.1	4.8
17.1	4.5
17.1	4
17.1	3.7
17.1	3.4
17.4	3.1
17.4	2.8
17.4	2.8
17.4	2.8
17.4	2.5
17.4	2.2
17.4	1.7
17.4	1.4
17.4	1.4
17.4	1.1
17.4	1.1
17.7	1.1
17.7	1.1
17.9	0.8
17.9	0.8
17.9	0.5
17.7	0.2
17.7	0.2
17.7	0.2
17.7	0.2
17.7	0.2
17.7	0.2
17.7	0
17.7	0
17.7	0.2
17.7	0.2
17.7	0.2
17.7	0.2
17.7	0.2
17.7	0.2
17.7	0.2
17.7	0.2
17.7	0.2
17.7	0.2
17.7	0.2
17.7	0.2
17.7	0.2
17.7	0.2
17.7	0.2
17.7	0.2
17.7	0.2
17.7	0.2
17.7	0.2
17.7	0.2
17.7	0.2
17.7	0.2
17.7	0.2
17.7	0.2
17.7	0.2
17.7	0.2
17.7	0.2
17.7	0.2
17.7	0.2
17.7	0.2
17.7	0.2
17.7	0.2
17.7	0.2
17.7	0.2
17.7	0.2
17.7	0.2
17.7	0.2
17.7	0.2
17.7	0.2
17.7	0.2
17.7	0.2
17.7	0.2
17.7	0.2
17.7	0.2
17.7	0.2
17.7	0.2
17.7	0.2
17.7	0.2
17.7	0.2
17.7	0.2
17.7	0.2
17.7	0.2
17.7	0.2
17.7	0.2
17.7	0.2
17.7	0.2
17.7	0.2
17.7	0.2
17.7	0.2
17.7	0.2
17.7	0.2
17.7	0.2
17.7	0.2
17.7	0.2
17.7	0.2
17.7	0.2
17.7	0.2
17.7	0.2
17.7	0
17.7	0
17.7	0.2
17.7	0.5
17.7	0.5
17.7	0.5
17.7	0.5
17.7	0.5
17.7	0.5
17.7	0.5
17.7	0.8
17.4	0.8
17.1	0.8
16.2	0.8
15.7	0.8
14.5	0.8
13.4	0.5
12.2	0
11.1	0.5
9.4	1.4
7.6	2.5
5.3	3.7
2.8	5.4
0.2	7.1
3.6	8.8
7.4	11.4
11.4	14
15.1	17.1
18.8	21.1
22.5	25.2
28.3	31.2
30.3	33.2
33.7	36.6
36.6	39.5
38.3	41.5
38.9	41.8
38.6	41.8
38	41.2
37.7	40.9
37.4	40.6
37.4	40.6
37.4	40.6
37.4	40.3
37.4	39.8
37.4	39.2
37.1	38.3
36.6	37.2
34.6	34.3
33.4	32.9
30.8	30
28	26.6
24.5	22.9
20.8	19.1
17.4	15.4
14.2	12
11.6	9.4
9.9	7.1
9.6	7.1
10.2	7.4
11.6	8.8
13.9	11.1
16.5	13.7
18.8	16
20	17.4
20	17.7
19.4	17.7
17.7	16.8
17.1	16.6
15.7	15.7
14.2	14.8
12.8	14
11.4	13.1
9.9	12.3
8.5	11.4
6.8	10.3
4.2	8.5
3.3	8
1.6	6.5
0.2	4.8
1.9	2.8
3.3	0.8
4.5	1.7
5.6	4
6.5	6
7.1	7.4
7.6	8
8.5	8
8.8	7.7
9.1	7.4
9.6	7.4
9.9	7.4
10.2	7.4
10.2	7.4
10.2	7.4
10.2	7.4
10.2	7.4
10.2	7.4
10.2	7.4
10.2	7.4
10.2	7.4
10.2	7.4
10.2	7.4
10.2	7.4
10.2	7.7
10.2	8
10.2	8.3
10.2	8.5
10.2	8.8
10.2	9.1
10.2	9.4
9.9	9.4
9.6	9.4
9.6	9.4
9.6	9.4
9.6	9.4
9.6	9.4
9.6	9.4
9.6	9.4
9.6	9.1
9.6	9.1
9.6	9.1
9.6	9.1
9.6	9.1
9.6	9.1
9.6	9.1
9.6	9.1
9.6	9.1
9.6	9.1
9.4	9.1
9.1	9.1
8.5	9.1
8.5	9.1
8.2	9.1
8.2	9.1
8.2	8.8
8.2	8.8
8.2	8.5
8.2	8.5
8.2	8.3
8.2	8.3
8.5	8.3
8.5	8.3
9.1	8.3
9.9	8.3
11.1	8.3
11.4	8.3
11.9	8.3
12.5	8.3
12.5	8.3
12.5	8.3
12.2	8.3
12.2	8.3
12.2	8.3
12.2	8.3
12.2	8.3
12.2	8.3
12.2	8
12.2	8
12.5	8
12.5	7.7
12.5	7.4
12.2	7.1
12.2	7.1
12.5	7.1
12.5	7.1
12.5	7.1
12.5	7.1
12.5	7.1
12.5	7.1
12.5	6.8
12.5	6.5
12.5	6.3
12.5	6.5
12.5	6.5
12.5	6.5
12.5	6.5
12.5	6.5
12.5	6.5
12.5	6.5
12.5	6.5
12.5	6.5
12.5	6.5
12.5	6.5
12.5	6.5
12.5	6.5
12.5	6.5
12.5	6.8
12.5	6.8
12.5	6.8
12.5	6.8
12.5	6.8
12.5	6.8
12.5	6.5
12.5	6.5
12.5	6.5
12.5	6.5
12.5	6.5
12.2	6.5
11.9	6.5
11.6	6.5
11.4	6.5
11.4	6.5
11.4	6.5
11.4	6.5
11.4	6.5
11.4	6.5
11.4	6.5
11.4	6.5
11.4	6.5
11.4	6.5
11.4	6.5
11.4	6.5
11.4	6.5
11.4	6.5
11.4	6.5
11.4	6.5
11.4	6.5
11.1	6.5
11.1	6.5
11.1	6.5
10.8	6.5
10.2	6.5
9.6	6
8.8	5.1
5.6	2.2
4.2	0.8
0.5	2.8
4.5	7.1
9.9	12.3
16.2	18
22.5	23.7
28.8	30.3
39.1	40.6
42.6	44.1
49.7	50.4
56.9	56.4
62.3	62.1
66.4	66.7
68.9	69.3
70.6	71
71.8	72.1
73.5	73.8
75.8	76.1
78.1	78.7
79.5	80.4
80.1	81
80.4	81
80.4	81
79.8	80.7
78.7	79.3
76.4	77
73.5	73.8
69.5	70.4
64.6	65.8
56.6	58.1
53.7	55.2
47.7	49.2
41.7	43.2
35.7	37.2
29.7	30.9
24	24.9
19.1	18.9
14.5	13.4
10.8	8.8
7.6	5.4
5.1	3.1
2.8	2
2.8	2
3.1	2.2
4.2	3.4
5.6	4.8
7.1	6.3
8.5	8.5
10.2	11.4
13.1	14.8
16.5	18.9
21.4	23.4
27.7	29.4
34.8	36.6
42.3	44.1
49.7	51.5
57.2	58.9
68.6	70.1
72.4	73.8
79.5	81
86.4	87.3
93	92.5
98.1	96.8
101.3	101
104.2	104.2
106.4	107.1
107.9	108.8
108.7	109.6
108.7	109.6
108.5	109.4
107.3	107.9
105.6	106.2
103.6	104.2
101	101.6
98.1	98.5
95.6	95.6
92.7	92.5
87.8	87.3
86.1	85.3
82.1	81
77.5	76.1
72.7	71.3
67.5	66.1
62.3	61.2
57.2	56.1
52.3	51.5
46.9	46.3
45.7	44.9
43.7	43.2
42	41.5
40	39.5
37.4	36.6
34.8	34
32.8	32
32	31.2
32	31.7
32.8	33.5
34.8	36
38	39.8
42.6	44.3
48.3	49.8
54.9	56.1
61.5	62.7
68.1	69
74.7	75
81	80.7
87	86.4
92.7	91.9
97.9	96.8
103.6	102.5
104.7	103.9
107	105.6
108.2	107.1
108.7	108.2
108.7	108.2
108.7	108.5
108.7	108.5
108.7	108.5
108.5	108.5
108.2	108.2
107.3	107.3
105.9	105.9
104.2	103.9
101.6	101
98.4	97.6
94.7	93.6
91	89.6
86.7	85
82.4	80.4
77.5	75.8
72.4	71
64.3	63.2
61.5	61
56	55.8
51.2	51.2
47.2	47.8
44	44.9
41.4	42.3
38.9	39.5
35.1	35.7
30.8	31.7
26.5	28
22.2	24.9
18.8	22.3
16.2	20.3
14.8	20
15.4	20.3
18.8	24
20.2	25.4
24.3	29.2
29.4	33.2
35.7	37.8
42.6	43.2
49.2	49.5
56.3	56.1
62.9	63.2
69.8	69.8
76.7	76.4
86.7	85.9
89.8	88.7
95.8	95
100.7	99.9
104.4	103.1
107	105.9
107.6	106.5
107.9	107.6
107.9	107.6
107.9	107.6
107.9	107.6
107.6	107.6
107.3	107.6
106.7	106.8
105.9	105.6
104.4	103.6
101	99.9
99.6	98.5
96.4	95
93	91.3
89.3	87.3
85.5	82.7
81.2	78.4
76.7	73.8
71.5	69
66.4	64.4
58.6	57.2
55.8	54.7
51.2	50.1
46.9	46.1
44	43.2
42	40.9
40	38.6
37.4	35.5
34	31.7
28.5	26.3
27.1	24.9
24.8	22.3
23.4	21.1
23.4	21.1
24.5	22.6
27.1	25.4
30.6	29.2
35.4	34
40.9	39.5
47.7	46.1
54.3	52.9
61.2	59.8
67.8	66.4
74.4	73
80.7	79.3
86.7	85.6
92.7	91.6
98.1	97
102.4	100.8
106.7	105.6
107.6	106.8
109.3	109.1
109.9	110.5
110.2	111.4
110.7	111.6
111	112.2
111.3	112.2
111	112.2
110.5	111.4
108.5	108.8
107.3	107.9
104.7	105.1
101.9	102.2
98.4	98.8
95	95
91.3	91
87.3	87
83	82.4
78.1	77.6
73.2	72.4
68.1	67.3
63.2	62.1
58	57.2
53.5	52.9
49.5	48.9
45.7	45.8
42.9	43.2
40.3	40.6
37.4	37.8
32	32.3
30	30.3
26.5	27.2
23.7	24.3
22.2	22.9
22.2	22.9
24.5	24.6
28	27.4
34.6	33.7
37.1	36.6
43.2	42.1
49.7	48.6
56.3	55.5
62.9	62.4
69.5	69
76.1	75.6
82.4	81.9
88.4	88.2
97.3	96.8
99.9	99
103.6	102.5
105.9	104.8
107	106.2
107.3	106.8
107.3	107.3
107.3	107.6
107.3	107.6
107.3	107.6
107.3	107.6
107	107.6
106.7	107.3
106.2	106.5
104.7	105.1
102.7	102.8
99.9	99.9
96.1	96.2
92.4	92.2
88.4	87.9
83.8	83.3
79.2	78.4
74.1	73.6
68.9	68.7
61.2	61
58.6	58.4
53.7	53.5
49.5	48.9
46	45.5
43.4	42.9
41.4	40.6
39.1	38.3
36.6	35.5
32.8	32.3
29.4	28.9
24.5	25.2
23.4	24.6
22.2	24.3
22.8	25.7
25.1	28.3
28.5	31.5
33.4	34.6
39.1	38.6
45.2	43.8
54.6	53.5
58	56.7
64.6	63.2
71.2	69.8
77.5	76.1
84.1	82.7
90.1	89
95.8	95
100.7	100.2
104.2	103.9
106.2	106.2
108.2	108.2
110.2	110.8
110.7	111.6
111.6	113.4
112.7	114.5
113.6	115.7
113.9	115.7
113.9	115.7
113.3	114.8
111.9	113.6
110.2	111.6
107.9	109.4
103.6	105.1
102.2	103.6
98.7	100.5
95.3	97
91.8	93.9
87.5	89.9
83	85
78.1	79.6
69.8	70.7
67.2	67.8
62.1	61.8
57.2	56.7
52.9	52.4
49.7	49.5
46.9	47.2
44.6	44.9
41.7	42.6
38.3	39.2
34.3	35.5
30.6	32
27.4	29.2
25.4	27.2
24.5	26.9
25.7	28.3
30.3	32.9
32.3	34.6
37.1	39.2
42.6	43.8
48.6	49.2
54.9	55.8
60.9	62.1
66.9	68.7
72.9	75
79.5	81.3
85.5	87.3
94.7	95.9
97.6	98.2
102.4	102.5
105.9	105.6
107.9	107.6
109.3	109.1
110.2	110.5
110.5	111.1
110.7	111.4
110.7	111.6
110.7	111.6
110.5	111.6
110.5	111.4
109.9	110.8
108.7	109.6
107	107.9
104.7	105.6
99.9	101
98.1	99.3
94.4	95.6
90.7	91.9
86.4	87.9
81.8	83.3
76.9	78.7
72.1	73.6
66.6	68.1
61.5	62.7
56.9	57.8
52.9	53.5
49.7	50.1
47.2	47.5
45.2	44.9
42.9	42.3
39.4	38.9
35.7	35.2
32.6	32.3
29.7	30
29.7	30
30.6	30.9
33.1	32.9
36.9	35.7
41.1	39.8
46.6	44.6
52.3	50.4
58.3	56.7
64.9	63.2
71.2	69.8
77.5	76.1
83.5	82.1
89.5	88.4
95.3	94.2
100.1	99
103.9	102.8
106.7	105.6
108.7	107.6
110.2	109.6
111.3	111.6
112.2	112.5
112.5	113.1
112.5	113.1
112.2	112.8
111.9	112.5
111	111.9
109.9	110.8
108.2	108.8
104.7	105.1
103.3	103.6
100.4	100.2
97.3	97
93.8	93.6
90.1	89.9
86.1	85.6
81.5	81
76.4	75.6
71.2	70.1
65.8	64.4
60.3	59.2
55.8	54.9
52	51.5
48.9	48.9
46.3	46.3
43.4	43.8
40.3	40.9
34.8	35.7
32.8	34
30	31.2
28	29.2
28	28.6
29.7	29.2
32.8	31.2
36.6	34.6
41.1	39.5
46.3	45.2
51.7	51.8
58.3	58.4
64.9	65
71.2	71.5
77.5	78.1
83.5	84.4
89.5	90.7
95.6	96.5
101	101.3
105	104.5
107.6	106.5
109	108.2
109.9	109.9
111	111.6
111.6	112.2
112.2	112.5
112.5	113.1
112.7	113.1
112.7	113.1
112.5	113.1
111.9	112.5
110.7	111.4
109.3	109.6
107	107.1
104.2	103.9
101	100.8
97.6	96.8
93.8	93
90.1	89
85.8	85
81.5	80.4
76.4	75.3
71.2	70.1
65.8	64.7
60.6	59.8
56.3	55.8
52.9	52.4
50	49.2
47.2	46.3
44.9	43.5
41.7	40.6
38.3	37.5
34.8	34.3
32.6	32.3
31.4	31.2
32.3	31.7
36.9	35.7
38.9	37.5
44	42.3
50	48.1
56.6	54.9
62.9	61.5
69.5	67.8
75.8	74.1
81.8	80.7
87.8	86.7
93.6	92.5
98.7	98.2
103.3	102.5
106.7	106.2
110.5	110.2
111.3	111.1
112.7	112.2
113.3	113.4
113.9	113.9
113.9	113.9
113.9	113.9
113.6	113.9
113	113.4
111.9	111.9
111	111.4
109.6	109.9
107.3	107.6
104.7	105.1
101.9	101.6
98.4	98.2
95	94.7
91.3	91
87	86.7
82.4	81.9
74.9	74.4
72.4	71.5
67.2	66.4
62.1	61.5
57.8	57.5
54.6	54.4
52.3	52.1
50.6	50.4
48.6	48.4
45.7	45.8
41.7	42.3
35.4	37.5
34	36.3
31.4	34.6
30	34.6
29.7	35.7
30.8	38.3
33.7	41.2
38.3	44.3
44.6	47.8
51.2	52.4
57.5	58.1
64.1	64.4
70.4	70.7
76.7	77
82.7	82.7
89	88.2
94.4	93.3
99	98.2
103	102.2
105.9	105.6
108.5	108.5
109	109.1
110.2	110.2
110.7	111.4
110.7	111.9
110.7	111.9
110.7	111.9
110.5	111.6
109.9	110.5
108.5	109.4
105.6	106.8
104.4	105.3
101.6	102.8
98.7	99.3
95.6	95.9
92.1	92.5
88.4	88.4
84.1	83.9
79.2	79
74.1	73.8
68.9	69
63.8	63.8
58.9	58.9
54.6	54.9
51.2	51.5
48	48.6
45.2	46.1
42.3	43.2
38.6	39.8
34	36
29.7	32
25.7	28.6
23.1	26
22	25.2
22.8	25.4
25.1	26.9
28.5	29.4
32.6	33.2
37.1	37.5
42.6	42.6
48.6	48.6
55.2	54.9
65.2	65
68.4	68.1
74.9	74.4
81.2	80.7
87.5	87.3
93.6	93.3
99.3	98.8
103.6	102.8
106.7	105.1
108.5	107.3
109.6	109.1
110.5	110.2
111	111.1
111	111.6
111	111.6
111	111.1
109.6	109.9
109	109.4
107	107.3
104.7	105.1
102.2	101.9
99.3	98.5
96.1	94.7
92.4	91
88.7	87.3
84.1	83
79.2	78.1
74.1	73
68.4	67.8
62.9	62.7
57.5	57.8
52.6	52.9
48.3	48.6
44.3	44.6
39.7	39.5
38.3	38
35.4	35.2
32.3	32
28.5	28.6
25.1	25.2
22.8	22.6
22	21.1
23.1	21.4
26.3	23.1
32.8	27.7
35.1	30
40	35.2
46	41.5
52.6	48.1
59.2	54.9
65.8	61.5
72.4	68.4
78.4	75.3
84.7	81.9
90.7	88.7
96.1	94.7
100.7	99.9
104.4	103.3
106.4	105.6
107.9	107.1
109	108.5
109.3	109.1
109.3	109.4
109.6	109.6
109.9	110.2
110.2	110.8
110.2	110.8
110.2	110.2
109.6	109.1
108.5	107.6
106.2	105.3
103.6	102.5
99	97.6
97.6	95.9
94.4	92.2
91.3	88.4
87.8	84.7
83.8	80.4
79	76.1
74.1	71.5
68.6	67
63.2	62.1
54.9	54.9
52.6	52.9
48.3	48.9
44.9	45.8
42.3	43.5
40	41.2
37.1	38
31.4	32.6
29.7	30.9
26.8	28
25.1	26.6
25.1	26.9
27.1	28.6
30.8	32
35.7	36.3
41.1	41.8
47.7	48.6
54.6	55.2
64.6	65.5
68.1	69
74.7	75.3
81.2	81.6
87.8	87.9
94.1	93.6
99.9	99
104.7	103.3
107.9	106.5
109.6	108.2
111.3	110.2
111.6	110.8
112.2	111.9
112.2	112.5
112.2	112.5
112.2	112.5
111.9	111.9
111.6	110.8
110.2	109.4
106.7	105.6
105.3	103.9
101.9	99.9
98.4	95.9
94.7	91.3
91	87
87	82.7
82.7	78.4
78.1	73.8
73.2	69.5
68.1	65.5
62.9	61.5
58	57.5
53.5	54.4
50	51.2
47.4	48.6
45.2	46.1
42.9	43.5
38.6	38.6
36.9	37.2
34	34.3
32.3	32.9
32.3	33.2
33.4	34.6
36.3	37.2
40.6	40.9
45.7	45.8
52	52.1
58.3	58.7
64.9	65.5
71.2	71.8
77.2	78.1
83.5	84.2
89.3	89.9
95	95.3
100.1	100.2
104.2	104.2
107	106.8
109	108.8
110.2	110.2
111	111.4
111.9	111.9
112.2	112.5
112.7	113.4
113	113.6
113	113.6
113	113.6
112.7	113.6
112.2	113.1
111	111.9
109.3	109.9
106.4	106.8
102.7	103.3
99	99.6
94.7	95.3
90.4	91.3
86.1	87.3
81.5	82.7
76.7	77.8
71.2	72.4
65.8	66.4
60.3	61
55.5	55.8
49.5	50.1
48	48.6
45.7	46.3
44	44.6
41.7	42.6
38.3	39.8
34.8	36.3
32.3	33.7
31.1	32.3
32	32.6
36.3	36
38.3	37.8
43.4	42.6
49.5	48.1
56	54.7
62.6	61.2
68.9	67.8
75.2	74.1
81.2	80.7
87.3	86.7
93	92.5
98.7	97.9
103.6	102.5
109.6	107.9
110.7	109.4
113	111.6
114.2	113.4
115	114.8
115.3	115.4
115.3	115.7
115	115.7
114.2	115.1
113.3	114.2
111.9	112.8
109	110.2
107.6	108.8
104.4	105.9
101.3	102.8
98.1	99.6
95	96.8
91.6	93.3
87.8	89.6
83.2	85
78.1	79.6
72.7	73.8
67.2	67.8
61.8	62.4
57.5	57.5
53.7	53.5
50.9	50.6
48.6	48.6
46.6	46.6
44	44.3
41.4	41.2
37.1	36.3
36	34.9
34.6	32.6
34	31.7
35.1	32.3
37.4	34.6
40.6	38.3
44.9	43.5
50.6	49.8
57.2	56.1
63.8	62.7
70.4	69
76.4	75.6
82.7	81.9
88.7	88.2
94.7	94.2
100.1	99.9
105	104.8
108.7	108.2
111.3	110.2
112.7	111.9
113.6	113.4
114.2	114.8
115	115.7
115.3	116.2
115.6	116.8
115.6	116.8
115.3	116.8
114.8	115.9
113	114.8
110.7	112.5
108.2	109.6
105.3	106.5
100.7	101.6
99.3	100.2
96.1	97.3
92.7	94.2
89	90.2
84.4	85.6
79.5	80.4
74.1	75
68.9	69.5
61.5	61.8
59.2	59.5
55.5	55.8
52.6	52.6
50.3	50.6
48.6	48.6
46	46.1
42.3	42.3
38	38
34	33.7
31.1	30.3
29.4	28.3
29.4	28
31.1	29.2
34	31.7
37.4	35.7
41.7	40.9
46.9	47.2
53.2	53.8
59.8	60.7
66.4	67.3
76.1	76.7
79.2	79.9
85.3	86.2
91.6	91.9
97.6	97.6
102.7	102.5
106.4	106.2
109.3	108.5
110.7	110.2
112.2	112.5
112.5	113.1
113	114.2
113	115.1
113	115.1
113	114.8
112.7	114.2
111.9	113.1
110.2	111.6
108.2	109.6
105.9	106.8
101.3	101.6
99.6	99.6
95.8	95.9
92.1	91.6
88.1	87.3
83.5	82.4
78.4	77.3
73.2	72.1
67.5	66.7
62.1	61.8
56.9	57.2
52.3	53.2
48.6	49.8
46	46.9
42.9	43.8
41.7	42.6
39.1	39.5
36	36.3
32.8	33.5
30.8	31.5
30.6	31.2
32.3	32.3
35.4	35.2
39.4	39.2
44.6	44.6
54	54.1
57.2	57.2
63.8	63.8
70.6	69.8
76.9	76.1
83.5	82.1
89.5	88.4
95.8	94.5
101.6	100.2
106.2	104.8
110.7	109.6
111.9	110.8
113.6	112.5
114.5	113.9
115	115.1
115.3	115.9
115.9	116.5
116.2	117.1
116.2	117.1
116.2	116.8
115.9	116.2
114.8	115.1
112.7	113.4
110.5	110.8
107.9	107.9
104.7	104.5
99.6	99.6
97.9	97.9
94.1	93.9
89.8	89.6
85.3	84.7
80.1	79.3
74.4	73.6
68.6	68.1
62.9	62.7
58	58.4
52.6	53.5
51.5	52.1
48.9	49.5
46.3	46.9
43.4	43.8
39.7	40
36.3	36.6
33.4	34
32	32.9
32.3	33.5
34	35.2
36.9	37.8
40.9	41.5
46	46.3
52.3	52.1
58.6	58.7
65.2	65.2
71.8	71.5
78.4	77.8
84.4	84.2
90.7	90.5
96.7	96.2
102.4	101.3
107.3	105.9
110.7	109.4
113.9	113.1
114.8	114.2
115.6	115.7
116.2	116.5
115.9	116.5
115.9	116.5
115.6	116.5
115.3	116.2
114.5	115.7
113.6	114.8
111.9	113.1
108.5	109.1
107	107.6
104.2	104.2
101	100.5
97.3	97
93.6	92.7
89.8	88.4
85.5	83.9
80.4	78.7
74.9	73.3
69.2	68.1
63.5	63
58.3	58.4
54	54.9
50.6	51.8
48	49.2
45.7	46.6
43.2	43.5
39.4	39.5
35.7	35.5
32.3	32.3
30.3	30.3
29.7	30
30.8	31.2
35.1	35.5
37.1	37.5
41.7	42.6
47.4	48.4
53.7	54.7
60.3	61.2
66.9	67.5
73.2	73.6
79.2	79.3
85.5	84.7
91.6	90.2
97	95.6
101.6	100.5
105.3	104.2
108.2	107.1
110.5	109.4
111.9	111.4
112.7	113.4
113.9	114.2
114.2	114.8
114.5	114.8
114.5	114.8
114.5	114.8
113.9	114.5
113	113.6
111.9	112.2
110.2	109.9
107.6	107.3
104.7	104.2
101.6	101
98.4	97.9
95.3	94.7
92.1	91.3
88.1	87.3
81.2	80.1
78.4	77.6
72.7	71.8
66.9	66.1
61.2	61
56.3	56.1
52	52.4
49.2	49.5
47.2	47.5
45.7	46.3
43.7	44.3
40.9	41.8
36.6	37.5
35.4	36.6
34	35.7
33.7	35.7
34.8	37.5
37.7	40
42	43.5
47.4	48.4
53.5	54.1
59.8	60.7
66.4	67
76.1	76.1
79.2	79
85.5	84.7
91.6	90.7
97.6	96.2
103	101.6
107.3	106.2
110.2	109.6
111.9	111.6
113.3	113.4
114.2	115.1
115	115.9
115	116.2
115	116.2
115	116.2
114.8	116.2
114.2	115.4
113	114.5
111.6	113.1
109.9	111.1
107.6	108.5
104.7	105.3
101.9	101.9
98.4	98.5
94.7	94.7
91	90.7
86.7	86.2
81.8	81
76.4	75.3
70.9	69.3
64.9	63.8
57.2	56.4
55.2	54.4
51.2	50.9
48	48.4
45.4	46.1
43.2	43.8
39.7	40.3
36.3	36.3
32.8	33.2
30.3	30.6
29.1	29.4
29.4	29.7
31.4	31.5
34.8	34.6
38.9	39.2
44	44.9
50.3	50.9
57.2	57.5
63.8	64.1
70.1	70.4
76.1	76.7
82.4	83.3
88.7	88.7
94.7	93.9
100.1	99.6
107	106.2
108.7	107.9
111	110.2
112.7	112.2
114.2	113.9
114.8	114.8
115	115.1
114.8	115.4
114.8	115.1
114.8	115.1
114.5	114.8
113.6	114.2
112.2	113.1
110.5	111.4
108.5	109.1
105.9	106.2
103	103.3
100.1	100.2
96.1	95.3
94.4	93.6
91	89.6
86.4	84.7
81.2	79.3
75.5	73.3
69.8	67.8
64.3	62.4
59.5	58.1
55.8	54.7
52.6	52.4
48.9	49.5
47.7	48.9
45.4	46.6
42.3	43.5
38.9	40
36.3	37.2
35.1	35.7
35.7	35.5
39.1	36.9
40.6	38.3
44	42.6
48	48.9
53.7	54.9
60.1	61
66.6	67
73.2	73.3
79.8	79.3
86.1	85.6
92.1	91.3
98.1	96.8
105	103.9
106.7	105.6
109	109.1
111.3	111.4
113.3	113.4
114.5	114.8
115.3	115.7
115.6	115.9
115.6	115.7
115.6	115.7
115.3	115.7
114.5	114.8
113.9	114.2
112.5	112.8
110.5	110.8
108.2	108.2
105	105.1
101.9	102.2
99	99
95.3	96.2
91.6	92.7
87	88.4
82.1	83.6
74.1	75.3
71.2	72.1
66.1	66.4
60.9	61
56.9	56.4
53.5	52.9
50.6	50.1
48	47.8
45.4	45.5
42.3	42.3
38.3	38.3
34.3	34.3
31.4	31.5
30	29.4
30.3	29.2
32	30.3
34.8	32.3
38.9	35.7
43.7	40.3
49.5	46.1
55.8	52.4
65.5	62.1
68.9	65.5
74.9	72.1
81	78.4
87.3	85
93	91.3
98.7	97.3
103.9	103.1
107.9	107.3
110.5	110.2
112.2	111.9
113.3	113.1
113.6	113.9
113.6	113.6
113.6	113.6
113	113.6
112.2	113.4
111.3	112.2
110.2	110.8
108.5	109.1
106.2	106.8
103.9	104.5
101	101.9
98.1	99
94.7	95.6
89.3	89.3
87	87
82.4	81.9
77.2	76.4
72.4	71
67.2	65.5
62.1	60.4
57.5	55.8
53.5	52.1
50	48.6
47.4	45.8
45.2	43.5
42.9	41.2
40	38.6
36.6	36
33.7	33.5
31.4	32.3
30.8	32.3
31.1	33.5
32.6	36.3
35.4	39.5
40	43.8
48.9	50.6
52	53.2
58.6	58.9
65.2	65.2
71.8	71
78.1	76.4
84.4	82.1
90.4	87.9
95.6	93.6
100.1	98.8
105.6	104.5
107	106.2
109.6	109.1
111.3	111.1
112.5	112.2
113	113.1
113	113.1
113	113.1
113	113.1
113	112.8
112.7	112.5
112.2	112.2
111.3	111.4
110.2	109.9
108.2	108.5
106.2	106.5
103.9	104.5
101	102.2
98.1	99.9
94.7	97
90.7	93.3
86.4	88.7
81.5	83.6
76.4	77.8
71.5	72.4
66.4	67
61.5	61.8
57.2	57.5
53.5	53.8
50.3	50.6
47.2	47.5
44	44.1
40.6	40.6
36.6	36.6
32.6	32.9
28.8	29.7
26.3	27.4
24.8	26.3
24.8	26.6
26.3	28.3
29.1	31.2
32.8	34.6
37.4	39.2
43.2	44.6
52.9	53.8
56.3	56.9
63.2	63.5
69.8	70.1
76.4	76.7
82.7	83
89	89.3
95	95.3
101	101
105.9	105.3
109	108.5
111.6	111.6
112.2	112.5
113	113.9
113.3	114.8
113.6	115.4
114.5	116.2
115.6	117.1
116.2	118.2
116.2	118.2
116.2	118.2
115.3	117.4
114.2	115.9
112.2	113.9
109.6	111.1
106.7	107.9
103.6	104.8
100.1	101.3
95	96.2
93.3	94.5
89.3	89.9
84.7	85
79	79
72.9	72.4
66.9	66.1
60.9	60.4
56	55.8
52	52.4
48.6	49.2
45.7	46.3
42.6	43.8
39.1	40.3
35.7	36.9
32.6	34
30.8	32.6
30.6	32.6
32.6	33.5
35.7	35.7
40	39.5
44.9	44.9
50.9	51.2
57.5	57.8
64.3	64.7
70.6	71.3
77.2	77.6
83.5	84.4
89.8	90.5
96.4	96.8
102.2	102.2
107	106.5
110.2	109.9
112.2	112.2
113.6	113.9
114.2	115.1
114.8	115.7
114.8	115.9
114.5	115.7
114.2	115.4
113.6	114.8
112.5	113.4
111	111.6
107.6	108.2
106.2	106.8
103.6	103.9
100.7	101
98.4	98.5
96.1	95.9
93.3	93
89.8	89.3
85.3	84.4
80.1	78.7
74.4	72.7
68.6	67
63.2	61.8
58	57.2
52	52.4
50.6	51.2
47.7	48.6
44.9	46.3
41.4	42.6
36.9	37.8
32	32.9
28	28.3
25.1	25.2
23.7	23.7
24.3	24
26.3	26
29.7	29.2
34.3	33.5
40	38.3
46.6	44.3
53.2	50.6
60.1	57.5
66.6	64.1
73.2	71
79.8	77.6
86.1	84.2
92.7	90.5
98.7	96.5
104.4	102.5
108.7	107.1
111.9	110.8
114.5	114.5
115	115.1
115.9	116.2
116.2	116.8
116.2	116.8
116.2	116.8
116.2	116.8
116.2	116.8
115.6	116.8
115	116.2
114.2	114.8
112.2	112.8
109.6	110.2
106.2	106.8
102.4	103.1
98.7	99
95.3	95
91.6	91.3
87.3	86.7
82.4	81.6
[truncated: 386 more rows]
