# Supplementary material for: Bot fit: A novel approach to assessing lower limb muscular strength
Source: PLoS One. 2026 Mar 26;21(3):e0339187. doi: 10.1371/journal.pone.0339187 (PMC13021169; doi:10.1371/journal.pone.0339187)
Supplement: S3 File — Raw joint angle data (left and right legs) collected from 25 participants across all exercise protocols. This compressed folder contains individual participant files (sub1–sub25) with time-series signals representing lower-limb motion recorded by the Bot Fit system during resistance exercise trials. (ZIP) [file pone.0339187.s003.zip › sub11/squat_max.csv]

AngL	AngR
15.1	6.5
14.5	6
13.9	5.4
13.1	4.5
11.9	3.7
11.1	2.2
9.4	1.1
7.6	0.2
6.5	1.7
5.1	3.1
3.6	4.5
2.8	6
1.9	6.8
1.3	7.4
1.1	7.7
1.3	7.4
1.3	7.1
1.6	6.8
2.2	6
2.8	5.4
3.3	4.5
4.2	3.7
5.1	2.5
6.8	0.8
8.5	1.1
10.5	3.4
11.9	5.1
13.1	6.3
13.1	6.3
12.8	6
11.9	5.1
11.1	4.2
10.5	4
10.5	4
10.5	4
10.5	4
10.5	4.2
10.5	4.2
10.5	4.5
10.5	4.8
10.5	5.1
10.5	4.8
10.5	4.8
10.5	4.8
10.5	4.8
10.5	4.8
10.5	4.8
10.5	4.8
10.5	4.8
10.5	4.8
10.5	4.8
10.2	4.8
9.9	4.8
9.6	4.8
9.4	4.8
8.8	4.8
8.5	4.8
8.2	4.8
7.9	4.8
7.6	5.1
7.4	5.1
7.4	5.1
7.4	5.1
7.4	5.1
7.4	5.4
7.4	6
7.4	6.3
7.4	6.3
7.4	6.3
7.4	6.3
7.4	6.3
7.4	6.3
7.4	6.3
7.4	6.3
7.4	6.3
7.4	6.3
7.4	6.3
7.4	6.3
7.4	6.5
7.4	6.5
7.4	6.5
7.4	6.5
7.4	6.5
7.4	6.5
7.4	6.5
7.4	6.5
7.4	6.5
7.4	6.5
7.4	6.5
7.4	6.5
7.4	6.5
7.4	6.5
7.1	6.5
6.8	6.5
6.2	6.5
5.9	6.5
5.6	6.5
5.6	6.5
5.6	6.5
5.6	6.5
5.6	6.5
5.6	6.5
5.6	6.5
5.6	6.5
5.6	6.5
5.6	6.3
5.6	6.3
5.6	6
5.6	6
5.3	6
5.3	6
5.3	6
5.3	6
5.3	6
5.3	6
5.1	6
5.1	6
4.8	6
4.8	6
4.8	5.7
4.8	5.7
4.8	5.7
4.8	5.7
4.8	5.7
4.5	5.7
4.5	5.7
4.5	5.7
4.2	5.7
3.9	5.7
3.6	5.7
3.6	5.7
3.3	5.7
3.3	5.7
3.1	5.7
2.8	5.7
2.5	5.4
2.2	5.4
1.9	5.4
1.3	5.4
1.1	5.4
0.5	5.4
0.2	5.4
0.5	5.4
1.1	5.1
1.6	5.1
2.5	4.5
3.1	4.5
3.3	4.5
3.6	4.5
3.9	4.5
4.2	4.5
4.2	4.5
4.2	4.5
4.2	4.5
4.5	4.5
4.8	4.5
5.1	4.5
5.1	4.2
5.1	4.2
5.6	4.2
5.6	4.2
6.2	4
6.5	4
6.8	4
7.1	4
7.4	4
7.9	4
8.2	4
8.5	4
8.8	4
9.1	4
9.1	4
9.4	4
9.6	4
10.2	4
10.5	4
11.1	4
11.4	4
11.9	3.7
12.2	3.7
12.8	3.7
13.1	3.4
13.7	3.1
13.9	2.8
14.5	2.8
14.8	2.5
14.8	2.5
15.1	2.5
15.4	2.5
15.4	2.5
15.7	2.5
15.9	2.2
16.2	2
16.5	1.7
16.8	1.7
17.4	1.4
17.7	1.1
17.9	0.8
18.2	0.8
18.5	0.5
18.8	0.5
19.4	0.5
19.7	0.5
19.7	0.5
20	0.5
20.2	0.5
20.2	0.2
20.2	0.2
20.2	0.2
20.2	0.2
20.2	0.2
20.2	0.2
20.2	0.2
20.2	0
20.2	0.5
20.5	0.8
20.5	1.1
20.8	1.1
21.1	1.1
21.1	1.1
21.1	1.4
21.1	1.4
21.1	1.7
21.1	2
21.1	2.2
21.1	2.2
21.1	2.2
21.1	2.2
21.1	2.2
21.1	2.5
21.1	2.5
21.1	2.8
21.4	2.8
21.4	2.8
21.4	3.1
21.4	3.1
21.4	3.4
21.1	4
21.1	4
21.1	4.2
20.8	4.5
20.5	4.8
20	5.1
19.1	5.1
17.9	5.1
16.8	5.4
15.4	5.4
13.9	5.4
12.2	5.4
10.8	5.4
9.1	5.4
7.6	5.4
6.2	5.4
5.3	5.1
4.2	5.1
3.6	5.1
2.8	5.1
2.2	5.1
1.3	5.1
0.5	4.8
0.5	4.5
1.6	4.2
3.6	3.7
4.2	3.4
5.6	3.1
7.1	2.8
8.5	2.5
9.6	2.5
10.5	2.5
11.4	2.2
11.9	2.2
11.9	2.2
11.4	2.2
10.8	2.2
10.8	2.2
10.5	2.2
10.5	2.2
10.5	2.2
10.5	2.2
10.5	2.2
10.5	2.2
10.5	2.2
10.5	2.5
10.5	2.8
10.5	3.1
10.5	3.4
10.5	4
10.5	4.2
10.5	4.5
10.5	5.1
10.5	5.7
10.5	6.3
10.5	6.5
10.5	6.8
10.5	7.4
10.5	7.7
10.2	8
10.2	8.3
10.2	8.8
10.2	9.4
10.2	10
10.2	10.5
9.9	10.8
9.9	11.1
9.6	11.4
9.6	11.4
9.4	11.4
9.4	11.1
9.1	10.8
9.1	10.5
9.1	9.7
9.1	9.1
9.1	8.3
9.1	7.4
9.1	6.5
9.1	5.1
9.1	4.8
9.1	3.7
9.1	2.8
9.1	1.7
9.1	0.5
9.1	0.2
9.1	1.4
9.1	2.8
9.1	4
9.1	4.8
9.1	5.4
8.8	6
8.8	6.3
8.5	6.5
8.5	6.5
8.2	6.8
8.2	6.8
8.2	6.8
8.2	6.8
8.2	7.1
8.2	7.7
8.2	7.7
8.2	8
8.2	8.3
7.9	8.8
7.6	9.1
7.4	9.4
7.1	9.7
6.8	10
6.5	10.3
6.2	10.5
5.9	10.8
5.6	11.1
5.3	11.1
4.8	10.8
4.5	10.8
4.5	10.8
4.5	10.8
4.5	10.8
4.5	10.5
4.5	10.3
4.5	10
4.2	9.7
3.6	9.4
3.1	8.8
2.5	8.5
2.2	8.3
1.6	8.3
1.3	8.3
1.1	8.3
0.8	8.3
0.5	8.3
0.5	8.3
0.2	8.3
0.5	8.3
0.8	8.3
1.1	8.3
1.6	8.3
1.9	8.3
2.2	8.3
2.5	8.3
3.1	8.3
3.3	8.3
3.6	8.3
4.2	8.3
4.2	8.3
4.2	8.3
4.5	8.3
5.1	8.3
5.6	8.3
6.8	8.3
7.9	8.3
9.1	8.3
10.5	8.3
11.6	8.3
13.4	8.3
14.2	8.3
15.4	8.3
16.2	8.3
17.4	8.3
18.2	8.3
18.8	8.3
19.1	8.3
19.4	8.3
19.4	8.3
19.4	8.3
19.4	8.3
19.1	8.3
18.5	8.3
17.4	8.3
16.2	8.3
14.8	8.3
13.4	8.3
12.2	8.3
10.8	8.5
9.9	8.8
8.8	9.4
8.5	9.4
7.9	10
7.4	10
6.8	10
6.2	10
5.9	10
5.9	10
5.3	10
4.5	10
3.6	10
2.5	10
1.3	9.7
0.2	9.1
0.5	8.5
1.1	7.4
0.8	6
0.8	4.2
0.8	2.2
0.8	0
0.8	2.2
0.8	4.5
0.8	7.1
0.8	9.1
0.8	11.4
0.8	13.1
0.8	14.3
0.8	14.8
0.8	14.8
0.8	14.8
0.8	14.6
1.1	14.6
1.3	14
1.6	13.7
2.2	12.8
3.1	12.3
3.6	11.7
4.5	10.8
5.1	10.5
5.3	10.3
5.6	10.3
5.6	10.5
5.9	11.1
5.9	12.6
5.9	13.1
5.9	14
5.9	14.8
5.9	15.7
6.2	16.3
6.5	16.6
7.1	16.6
7.1	16.3
7.1	16
7.1	15.1
7.1	14.3
7.1	12.8
7.1	11.4
7.4	9.7
7.6	8.3
8.2	6.5
8.5	6
9.1	5.1
9.6	4.2
10.2	3.4
10.8	2.8
10.8	2.5
10.8	2.2
10.5	2
10.2	1.7
9.9	1.4
9.6	0.8
9.1	0.2
8.8	0.2
8.5	0.8
7.9	1.4
7.6	1.7
7.1	2
6.2	2
5.1	2.2
4.8	2.2
3.9	2.2
3.1	2.2
2.5	2
1.6	2
1.1	2
0.2	2
1.1	2
2.2	2
3.1	1.7
3.9	1.7
4.8	1.1
5.6	1.1
6.2	0.8
6.8	0.5
7.4	0.5
8.2	0.5
9.1	0.5
10.8	0.5
13.4	0.5
14.2	0.5
16.2	0.5
17.7	0.5
19.4	0.2
20.8	0.2
21.7	0.2
22.2	0.2
22.2	0.2
22	0.5
21.4	1.1
20.5	1.4
19.4	1.4
17.7	1.1
15.7	1.1
13.4	0.8
11.4	0.5
9.1	0.2
7.1	0.2
5.3	0.5
3.9	0.8
3.1	1.1
2.2	1.4
1.1	1.7
0.5	1.7
0.5	1.7
1.6	1.7
2.8	2
3.9	2.2
5.3	2.2
6.5	2.2
7.6	2.2
8.2	2.2
8.5	2.2
8.2	2
8.2	1.1
8.5	0
8.5	1.1
8.2	3.1
8.2	3.7
8.2	4.5
8.2	5.1
8.2	5.7
8.2	5.7
8.2	5.4
8.2	5.4
8.2	5.4
8.2	5.4
8.2	5.4
8.2	5.1
7.9	4.5
7.4	4
7.4	3.1
7.4	2.2
7.4	1.7
7.4	0.5
7.4	0
7.4	0.2
7.6	0.5
7.6	1.1
7.6	1.7
7.6	2.2
7.6	2.8
7.9	3.1
7.9	3.4
8.2	3.7
8.5	4
8.8	4.2
8.8	4.2
9.1	4.5
9.4	5.1
9.4	5.7
9.4	6.3
9.4	6.8
9.4	7.1
9.6	7.4
9.6	7.7
9.9	7.7
10.5	7.7
10.5	7.7
10.8	8
11.1	8
11.4	8.3
11.6	8.5
11.6	8.8
11.9	8.8
11.9	8.8
11.9	8.8
11.9	8.8
11.9	8.8
11.9	8.8
12.2	8.8
12.5	8.8
12.8	8.8
12.8	8.8
12.8	8.8
12.8	8.8
12.8	8.8
12.8	8.8
12.8	8.8
12.8	8.8
12.8	8.8
12.8	8.8
12.8	8.8
12.8	8.8
13.1	8.8
13.4	8.8
13.7	8.8
13.4	8.8
13.7	8.8
13.7	8.8
13.7	8.8
13.7	8.8
13.7	8.8
13.7	8.8
13.7	8.8
13.7	8.8
13.7	8.8
13.7	8.8
13.9	8.8
13.9	8.8
14.2	8.8
14.5	8.8
14.5	8.8
14.5	8.8
14.5	8.5
14.5	8.5
14.5	8.5
14.5	8.5
14.5	8.3
14.5	8.3
14.5	8
14.5	7.7
14.8	7.7
14.8	7.4
14.8	7.4
15.1	7.4
15.4	7.4
15.4	7.4
15.4	7.4
15.4	7.4
15.4	7.4
15.4	7.4
15.4	7.4
15.4	7.4
15.4	7.4
15.4	7.4
15.4	7.4
15.4	7.4
15.4	7.4
15.4	7.4
15.4	7.4
15.4	7.4
15.4	7.4
15.4	7.4
15.4	7.4
15.4	7.4
15.4	7.4
15.4	7.4
15.4	7.4
15.4	7.4
15.4	7.4
15.4	7.4
15.4	7.4
15.4	7.4
15.4	7.4
15.4	7.4
15.4	7.4
15.4	7.4
15.4	7.4
15.4	7.1
15.4	7.1
15.4	7.1
15.4	7.1
15.4	7.1
15.4	7.1
15.4	6.8
15.4	6.8
15.4	6.5
15.4	6.5
15.4	6.5
15.4	6.5
15.4	6.5
15.4	6.5
15.4	6.5
15.4	6.5
15.4	6.5
15.4	6.5
15.4	6.5
15.4	6.5
15.4	6.5
15.4	6.5
15.4	6.5
15.4	6.5
15.4	6.5
15.4	6.5
15.4	6.5
15.4	6.5
15.4	6.5
15.4	6.5
15.4	6.5
15.4	6.5
15.4	6.5
15.4	6.5
15.4	6.3
15.4	6.3
15.4	6
15.1	6
15.1	5.7
15.1	5.4
15.1	5.4
15.1	5.4
15.1	5.4
15.1	5.4
15.1	5.4
15.1	5.4
15.1	5.4
15.1	5.4
15.1	5.4
15.1	5.4
15.1	5.4
15.1	5.4
15.1	5.1
15.1	5.1
15.1	5.1
15.1	4.8
15.1	4.8
15.1	4.8
14.8	4.8
14.8	4.8
14.8	4.8
14.5	4.8
14.2	4.8
14.2	4.8
14.2	4.8
14.2	4.8
14.2	4.8
14.2	4.5
14.2	4.2
14.2	4
13.9	3.7
13.4	3.4
12.8	3.4
12.5	3.1
11.9	2.8
11.4	3.1
11.1	3.1
11.1	3.1
10.8	3.1
10.8	3.1
10.5	3.1
10.2	3.1
9.9	3.1
9.4	3.1
8.8	3.1
8.2	3.1
7.4	3.1
7.1	3.1
6.5	3.1
6.2	3.1
5.9	3.1
5.6	3.1
5.3	3.1
5.1	3.1
4.5	3.1
3.9	2.8
3.1	2.2
1.9	1.7
0.5	0.8
1.1	0.2
2.5	1.4
4.2	2.8
5.6	4.2
7.4	6.3
9.1	8.5
10.8	11.4
12.5	14.6
14.2	18.3
16.5	22.3
21.1	28
22.8	30
26.8	33.5
31.1	36.3
34.8	38.3
38	40
39.7	41.2
40.6	41.5
40.9	41.2
40.9	41.2
40.9	40.9
40.9	40.9
40.9	40.9
40.9	40.9
40.9	40.9
40.9	40.9
41.1	40.9
41.1	40.9
41.4	40.9
41.4	40.9
41.4	40.6
41.4	40.3
41.1	39.8
40.3	38.9
39.1	37.2
36.9	35.2
34.3	32.3
31.1	28.9
27.7	25.4
24	21.7
20.5	18.6
17.9	16
16.5	14.6
16.2	14.6
16.8	15.1
18.2	16.6
20.2	19.1
24	22.6
25.1	23.1
26	23.7
25.4	23.4
24.3	22.3
22.8	20.6
20.5	18.9
18.2	17.1
16.2	15.1
14.2	13.7
12.8	12.6
10.8	11.1
10.2	10.8
9.1	10
7.4	8.8
5.6	7.7
3.9	6.3
2.2	4.8
0.8	3.4
0.2	2
1.1	1.1
1.6	0.2
1.9	0.2
2.2	0.5
2.5	0.5
2.5	0.5
2.8	0.5
3.3	0.5
3.3	0.5
3.9	0.5
4.2	0.5
3.9	0.5
3.9	0.5
3.9	0.5
3.9	0.5
3.9	0.5
3.9	0.5
3.9	0.5
3.9	0.5
3.9	0.5
3.9	0.5
3.9	0.5
3.9	0.5
3.9	0.5
3.9	0.5
3.9	0.5
3.9	0.2
3.9	0.2
3.9	0
3.6	0.2
3.1	0.8
2.5	1.1
1.6	1.4
1.3	1.7
1.1	1.7
1.1	2
1.1	2
1.3	2
1.3	2
1.3	2
1.3	2
1.3	2
1.3	2
1.3	2
1.3	2
1.3	2
1.6	1.7
1.6	1.7
1.9	1.7
2.5	1.4
2.8	1.1
3.3	0.5
3.9	0
4.2	0.2
4.8	0.8
5.3	1.4
5.6	2
5.9	2.2
6.2	2.8
6.5	3.1
6.8	3.7
7.4	4
7.6	4.5
8.2	4.8
8.8	5.4
9.1	5.7
9.6	6
9.9	6.3
10.2	6.5
10.2	6.5
10.5	6.8
10.5	6.8
10.5	6.8
10.5	6.8
10.5	6.8
10.5	6.8
10.5	6.8
10.8	6.8
10.8	6.8
10.8	6.8
10.8	6.8
10.8	6.8
10.8	6.8
10.8	6.8
10.8	6.8
10.8	6.8
10.8	6.8
10.8	6.8
10.8	6.8
10.8	6.8
10.8	6.8
10.8	6.8
10.8	6.8
10.8	6.8
10.8	6.8
10.8	6.8
10.8	6.8
10.8	6.8
10.8	6.8
10.8	6.8
10.8	6.8
10.8	6.8
10.8	6.8
10.8	6.8
10.8	6.8
10.2	6.5
10.2	6.5
9.9	6.3
9.6	6
9.4	5.4
9.4	5.1
9.1	4.8
8.8	4.5
8.5	4.2
8.2	3.7
7.9	3.4
7.6	2.8
7.4	2.2
7.1	1.7
6.8	1.1
6.5	0.2
6.5	0.5
6.5	1.1
6.5	1.7
6.5	2
6.5	2.2
6.5	2
6.5	2
6.5	1.7
6.5	1.7
6.5	1.7
6.5	1.7
6.5	1.7
6.5	1.7
6.5	1.7
6.5	1.7
6.5	1.7
6.5	1.4
6.5	0.8
6.5	0.2
6.2	0.2
5.9	0.8
5.3	1.1
4.8	1.4
4.5	1.4
4.5	1.4
4.5	1.4
4.5	1.4
4.8	1.4
4.8	1.4
4.8	1.4
4.8	1.4
4.8	1.4
4.8	1.4
5.1	1.4
5.1	1.4
5.1	1.4
5.1	1.4
5.1	1.4
5.1	1.4
5.1	1.4
5.1	1.4
5.1	1.4
5.3	1.4
5.6	1.4
5.9	1.4
5.9	1.4
5.9	1.4
5.9	1.4
5.9	1.4
5.9	1.4
5.9	1.4
5.9	1.7
5.9	1.7
5.9	1.7
5.9	2
5.9	2.2
5.9	2.2
5.9	2.2
5.9	2.2
5.9	2.2
5.9	2.2
5.9	2.2
5.9	2.2
5.9	2.2
5.6	1.1
4.5	0.8
1.6	4
3.3	8
9.6	13.4
16.8	20
24.3	27.2
32	34.6
39.4	41.8
46.9	49.2
54.9	56.7
62.6	63.2
70.1	69
75.8	74.7
80.1	78.1
82.7	79.6
83.2	80.7
83.2	81.9
83.2	82.1
83.2	82.1
83	82.1
82.7	81.3
81.2	79.3
78.1	76.1
73.5	71.8
67.8	66.1
61.5	60.1
55.5	53.8
49.2	47.5
42.9	41.2
36.3	34.6
29.7	28
22.8	21.1
15.9	14.6
9.1	7.7
1.9	1.1
5.1	5.1
11.6	9.4
15.7	11.4
15.1	11.1
11.4	7.4
0.2	3.7
4.2	8
12.2	16
20	24.3
28.3	32.3
36.3	40.3
44.6	47.8
52.9	56.1
61.2	64.4
69.2	72.7
77.8	80.7
86.1	87.9
93.3	94.5
99.6	99.3
103.9	102.8
105	105.6
106.4	106.5
105.6	105.9
105	105.1
103	102.8
100.4	100.5
98.1	97.9
95.8	95.3
93.3	92.5
90.4	89
86.7	85
81.8	79.9
75.8	74.1
68.9	67.5
61.8	61.2
54.3	54.7
47.2	48.1
40	41.8
33.7	35.7
28.5	30.6
24.5	26.9
22.5	24.9
22.8	25.2
23.7	25.7
25.4	27.4
28.3	30
32.6	33.5
38.3	38
45.2	44.3
52	51.5
59.5	58.7
67.2	66.1
77.8	76.7
81.2	80.1
88.1	87.3
94.4	93.3
100.1	99
105.3	104.5
109.3	108.5
111.6	110.8
112.2	111.4
111.6	110.5
110.2	109.1
107.6	106.5
104.4	103.6
101.3	100.8
98.1	97.3
94.7	93.9
91.3	90.2
87.8	86.2
83.8	81.6
78.7	76.4
72.4	70.7
65.5	63.8
58.3	57.2
50.9	50.4
43.7	43.8
37.1	37.8
30.8	31.7
26	27.4
23.1	25.2
22.2	24.6
22.2	24.9
22.5	26
24	27.4
26.5	29.7
30.6	33.5
36.6	38.6
43.7	45.2
50.9	52.1
58.3	59.2
65.8	66.7
72.9	74.1
80.1	81.6
87.5	88.7
94.4	95
104.2	102.8
107	105.6
111.9	111.4
116.5	116.2
119.3	119.1
119.9	120
119.6	119.4
117.9	117.7
115.3	115.1
112.5	111.9
109.3	108.8
106.2	105.3
103	101.9
99.9	98.8
97	95.9
93.8	92.7
89.8	88.7
84.7	83.3
75.2	73.8
71.5	70.1
63.8	63
56.3	56.4
49.7	50.1
43.7	44.6
39.1	40.6
36.3	38
34.8	36.9
34.6	36.9
34.6	36.9
34.8	37.8
35.7	38.9
38.3	41.2
42.3	44.3
48.3	48.9
55.2	55.2
62.1	62.4
68.9	69.3
79.2	79.6
83	83
89.8	89.9
96.4	96.5
103	102.2
108.5	107.1
112.7	111.1
115.3	114.2
117	115.9
117.3	116.5
117.3	116.5
116.8	115.7
115.3	114.2
113	111.9
109.9	109.1
106.4	105.6
102.7	101.6
98.7	97.6
95	94.5
91.6	91
87.8	87.3
83.2	82.7
77.8	77
71.2	70.1
64.1	63
57.2	55.8
50.3	48.9
44.3	43.2
39.4	38.6
36	36
34.6	34.9
34.3	34.9
34.6	35.2
36	35.7
36.9	36.3
39.4	38.6
43.2	42.1
48.9	47.2
55.5	53.8
62.3	60.7
69.5	67.8
76.4	74.7
83.2	81.9
90.1	88.7
96.7	95.9
102.7	101.9
108.5	107.1
113.3	111.9
116.5	116.2
118.8	119.1
119.3	120
119.3	119.4
118.5	118.2
116.2	115.9
113.3	113.1
109.6	109.1
105.6	104.8
101.3	100.2
97	95.6
93.3	91.6
89.8	87.9
85.5	83.3
81	78.4
75.2	73
68.6	66.7
61.8	60.7
55.2	54.7
48.9	48.9
43.4	44.1
39.1	40.6
37.1	39.2
37.1	39.2
37.7	39.8
38.3	40.3
39.7	41.5
41.7	43.5
45.2	46.6
50	50.9
56	56.9
62.9	63.8
69.5	70.7
76.1	77.3
82.7	84.2
89.3	90.5
95.8	96.8
101.9	102.5
107.9	107.6
113	112.2
117	116.8
119.6	120
120.8	121.7
120.8	122
120.5	122
119.6	120.8
117.3	118.2
114.2	115.1
110.5	111.4
106.7	107.1
102.7	103.1
99	99.6
95.8	96.5
92.1	92.7
88.4	88.4
83.5	83
77.5	76.4
70.4	69.3
63.2	62.4
56.3	56.1
49.7	50.1
44.3	45.8
40.3	42.3
37.4	39.8
36	38.6
36	38.6
36.3	38.6
37.1	38.9
38.3	39.5
40.6	40.9
44	43.8
48.9	48.4
55.5	54.9
62.3	61.8
69.2	68.4
76.1	75.6
83	82.1
89.8	89.3
96.1	96.2
101.9	102.5
107.6	107.9
112.5	111.9
115.3	115.4
116.8	117.4
117	117.9
116.8	117.9
115.6	116.8
113.6	114.5
110.5	111.4
106.7	107.3
102.7	102.8
98.4	97.9
94.7	93.6
88.7	87
86.7	84.4
82.1	79.3
76.4	73.6
70.1	67.3
63.2	61.2
56	55.2
49.2	49.5
42.9	44.3
37.4	39.8
32.6	35.5
31.7	34.9
31.1	34.6
31.4	34.9
32	34.9
33.1	35.5
35.4	37.2
39.4	40.6
44.9	45.8
51.5	52.1
58.6	59.2
68.6	69.5
72.1	73
79	79.9
85.8	87
92.7	93.9
99	100.5
105.3	106.5
111	111.6
115.9	115.7
118.5	119.1
120.2	121.4
120.8	122.2
120.5	122
119.6	121.1
117.6	118.8
114.8	115.9
111.6	112.8
108.5	109.6
105	106.5
101.9	103.6
98.7	100.5
95.3	96.8
91.3	92.2
86.4	86.7
80.7	80.1
74.1	73
67.5	65.8
60.6	58.9
54	52.4
48.3	46.6
42	41.2
40.9	40
39.7	38.9
39.4	38.6
39.4	38.6
39.4	38.6
39.7	38.9
40.6	39.8
42.9	41.8
46.6	45.2
52.3	50.4
58.9	56.9
68.9	67.3
72.4	70.7
79.2	77.8
86.1	84.7
92.7	91.6
99.3	98.5
105.3	104.8
110.5	110.2
114.8	115.1
118.5	119.7
119	120.5
119	120.5
118.5	120.2
117.3	118.8
115	116.5
111.9	113.6
108.5	109.6
104.4	105.1
100.1	100.8
96.1	96.5
92.4	92.7
88.4	88.4
83.8	83.3
78.1	77.3
71.5	70.7
64.9	63.8
58.3	57.5
52	51.5
46.3	46.3
41.7	42.1
37.1	38
36.6	37.8
36.3	37.8
36.6	37.8
37.1	38
38.6	38.9
40.9	40.9
44.6	44.3
50	49.2
59.8	58.9
66.4	65.8
69.8	69.3
76.7	76.1
83.2	82.7
89.8	89.6
96.1	96.5
102.4	103.1
108.2	108.5
113.3	112.8
116.5	116.8
118.5	120
119.6	122
119.3	122
118.5	120.8
116.5	118.2
113	114.8
109.6	111.1
105.6	107.1
101.6	103.1
98.1	99.6
95	96.5
91.6	92.5
87.5	87.9
83	82.4
77.2	76.1
70.9	69.5
64.6	63.2
58	56.9
52.3	51.5
44.9	45.2
43.2	43.5
40.6	41.5
39.4	40.6
39.4	40.9
39.4	40.9
40	41.2
41.1	42.1
43.4	44.3
50.3	50.6
53.5	53.5
59.8	60.4
66.6	67
73.2	73.8
80.1	80.7
86.4	87.3
93.3	93.9
99.6	99.9
105.3	105.3
110.7	110.2
114.8	114.5
117.6	117.7
119.3	119.7
119.3	120.5
119	120.5
117.9	119.7
115.9	117.1
112.5	113.6
108.5	109.4
104.2	104.8
100.1	100.8
96.7	97.6
93.8	94.7
91	91.3
88.1	87.6
83.5	83
74.7	73.8
71.2	70.7
64.6	64.7
57.8	58.4
52	52.9
47.2	48.4
43.4	44.9
41.4	42.3
40.3	40.9
40.3	40.6
40.3	40.6
40.9	40.9
42.3	42.3
44.9	44.6
52.3	51.8
55.5	54.7
62.3	61.5
69.2	68.4
76.1	75.3
82.7	82.1
89.3	88.7
95.6	95.3
101.6	101
107	105.9
111.6	110.5
115	115.4
117.9	118.8
118.8	120
118.8	119.7
117.9	118.8
116.8	117.1
114.8	115.1
112.2	112.5
109	109.1
105	104.8
101	100.2
96.7	95.3
92.4	90.7
88.7	86.4
84.4	81.9
79.5	77
73.5	71.3
66.9	65.2
60.3	58.9
53.7	53.2
48	48.1
43.2	44.1
39.4	41.5
37.1	40.3
34.6	39.8
33.4	39.2
30.3	37.5
26	34.6
21.7	31.5
17.7	28.3
14.8	26
12.8	24.3
11.1	23.1
9.9	23.1
9.1	23.1
6.8	23.1
5.9	23.1
5.1	23.1
4.5	23.4
4.5	23.7
4.8	24.6
4.8	24.9
4.8	25.4
4.5	26
3.9	26.9
3.6	28.3
3.6	29.2
3.6	29.7
4.2	30
4.8	30.6
5.1	30.3
5.3	30.3
5.3	30.3
5.6	29.7
5.9	28.9
6.2	27.7
6.2	26
6.2	23.7
6.2	21.4
5.9	19.1
5.6	15.4
5.6	14
5.3	11.4
5.3	9.1
5.3	6.8
5.3	4.8
5.3	2.8
5.9	1.4
6.2	0.2
7.4	0.5
9.1	0.8
12.5	1.7
13.9	1.7
17.1	2.2
20.5	2.8
24	3.1
27.1	3.4
30	3.1
32	2.8
33.4	2
34	1.4
34	1.4
33.4	1.4
32.8	1.4
31.4	1.4
29.1	2
24.8	3.4
22.8	4.2
18.5	6
13.9	7.7
9.4	9.1
5.9	10.3
2.2	10.3
1.3	10
1.3	8.5
1.3	6.3
1.3	3.1
1.3	0.5
1.3	4.5
1.3	8.8
1.3	13.1
1.1	17.4
1.1	20.9
0.8	24.3
1.1	24.9
1.1	25.4
1.3	25.4
1.3	25.4
1.3	25.4
1.1	25.4
1.1	25.4
1.1	25.4
0.8	25.2
0.5	24.9
0.2	24.3
0.5	23.1
0.8	22
1.3	20.6
1.6	19.1
1.9	18
1.9	17.1
1.9	16.3
1.9	15.7
1.6	15.7
1.3	15.7
1.1	15.7
0.2	15.7
0.5	15.7
1.1	15.7
1.9	15.4
2.8	15.1
3.6	14.6
4.2	14
4.2	14
4.2	14
4.2	14.3
4.2	14.8
4.5	15.4
4.8	16
5.6	16.3
6.5	16.3
7.1	16.3
7.4	16.6
7.6	16.6
7.9	16.8
7.9	16.8
7.9	17.1
7.9	17.1
8.2	17.4
8.2	17.4
8.5	17.4
8.8	17.4
9.4	17.4
9.6	17.4
10.2	17.4
10.8	17.4
11.4	17.4
11.9	17.4
12.8	17.4
13.4	17.4
13.9	17.4
14.2	17.4
14.2	17.4
14.2	17.4
13.9	17.4
13.4	17.4
12.8	17.1
12.2	17.1
12.2	16.8
11.6	16.6
11.1	16.3
9.9	16
8.8	15.4
7.1	14.3
6.5	14
5.3	13.1
4.2	12.8
2.8	12.8
1.9	12.8
0.8	12.8
0.2	12.8
0.8	12.8
1.1	13.4
1.1	14
1.1	14.8
1.1	16.3
0.8	17.7
0.5	19.1
0.2	20.6
0.8	21.7
1.3	22.3
1.9	23.1
2.2	23.7
2.2	24.6
2.2	25.4
2.2	25.7
2.2	26
1.9	26
1.6	26
1.3	26
0.8	26
0.2	25.7
0.5	25.2
1.9	24
2.5	23.7
3.9	22.9
5.3	22
6.5	21.1
7.4	20.3
7.4	19.4
6.8	18.3
5.6	16.8
4.8	15.4
3.9	13.4
3.1	11.1
2.8	8.5
3.1	6
3.3	3.1
3.3	0.5
3.6	2
3.9	4.2
3.9	6.5
3.9	8.3
3.9	9.4
3.9	9.7
3.9	9.4
3.9	9.7
3.9	9.7
3.3	10
2.5	10.5
1.6	11.4
0.5	12.3
0.5	12.8
1.6	13.1
2.2	12.6
2.5	11.7
2.5	10.3
2.5	9.1
2.5	8.3
2.2	7.4
2.5	7.1
2.5	7.4
3.1	7.7
3.6	8.3
4.5	8.5
5.1	8.8
6.2	8.8
7.4	8.5
8.2	8.5
9.1	8.3
9.6	8
9.9	7.7
9.6	7.4
9.1	7.1
7.9	7.1
6.5	7.1
4.8	7.1
3.1	7.1
1.3	7.1
0.2	7.1
1.3	6.8
2.5	6.5
3.6	6
4.5	5.7
4.8	5.4
4.5	4.8
4.5	4.5
4.2	4.2
3.6	4.2
3.3	4
3.1	4
2.8	4
2.5	4
2.2	4.2
1.6	4.2
1.1	4.2
0.8	4.2
0.5	4.2
0.5	4.2
0.5	4.2
0.5	4.2
0.5	4.2
0.5	4.8
0.2	5.1
0.2	5.7
0.2	6
0.2	6.3
0.2	6.5
0.8	6.8
1.1	6.5
1.6	6.5
2.5	6.8
3.1	6.8
3.9	6.8
4.8	7.1
5.3	7.4
6.2	8
6.8	8.3
7.4	8.8
7.6	9.1
7.6	9.4
7.6	9.7
7.6	10
7.6	10.3
7.6	10.3
7.6	10.8
7.6	10.8
7.9	10.8
8.2	10.8
8.8	10.8
9.1	10.8
9.4	10.8
9.9	10.8
10.5	10.8
11.1	10.5
11.4	10.3
