# Supplementary material for: Bot fit: A novel approach to assessing lower limb muscular strength
Source: PLoS One. 2026 Mar 26;21(3):e0339187. doi: 10.1371/journal.pone.0339187 (PMC13021169; doi:10.1371/journal.pone.0339187)
Supplement: S3 File — Raw joint angle data (left and right legs) collected from 25 participants across all exercise protocols. This compressed folder contains individual participant files (sub1–sub25) with time-series signals representing lower-limb motion recorded by the Bot Fit system during resistance exercise trials. (ZIP) [file pone.0339187.s003.zip › sub11/squat_max2.csv]

AngL	AngR
11.4	7.7
12.5	7.1
13.1	6.3
13.7	5.4
13.7	4.2
13.7	3.1
13.7	1.7
13.7	0
13.7	1.7
13.7	3.1
13.7	4
13.9	5.1
14.2	6
14.5	6.8
14.5	7.4
14.5	7.7
14.5	7.7
14.5	7.7
14.5	7.7
14.5	7.4
14.5	6.8
14.5	6.3
14.5	5.4
14.5	4.2
14.5	3.1
14.8	1.7
15.4	0.2
16.5	1.7
17.7	2.8
18.2	3.7
17.9	3.7
17.4	3.4
16.5	2.8
15.7	2.8
15.4	3.4
15.7	4.2
16.2	5.1
16.5	6.3
17.1	7.1
17.1	8
17.1	8.8
17.1	9.4
17.1	10.3
17.1	11.4
17.1	12.6
17.1	13.7
16.8	14.6
16.8	15.4
16.8	16
16.2	16
15.9	15.7
15.7	15.4
15.1	15.1
14.8	15.1
14.2	15.1
13.7	15.1
12.8	15.1
12.5	15.1
11.9	14.8
11.4	14.6
10.5	14.3
9.6	13.7
8.8	13.1
7.6	12.8
6.8	12.3
5.6	12
5.1	11.7
4.2	11.4
3.6	11.4
3.3	11.1
3.1	10.8
3.1	10.5
3.1	10.5
3.1	10.5
3.1	10.5
3.1	10.5
3.1	10.5
3.1	10.5
3.1	10.5
3.3	10.5
3.6	10.3
4.2	10
5.1	10
5.6	10
6.5	10
7.1	10
7.6	10
8.2	10
8.8	10
9.1	10
9.6	10
10.5	10
11.4	10
12.2	10
13.1	10
13.7	10
14.2	10
14.5	10
14.5	10
14.5	10
14.5	10
14.8	10
14.8	10
15.4	10
15.7	10
16.2	10
16.2	10.3
16.2	10.3
16.5	10.8
16.5	10.8
16.5	10.8
16.5	11.1
16.5	11.1
16.5	11.4
16.5	11.7
16.8	11.7
16.8	11.7
17.1	12
16.8	12
16.8	12
16.8	12
16.8	12
16.8	12
16.8	12
16.8	12
16.8	12
16.8	12
16.8	12
16.8	12
16.8	12
16.8	12
17.1	12
17.1	12
17.1	12
17.1	12
17.1	12.3
17.1	12.3
17.1	12.6
17.1	12.6
17.1	12.6
17.1	12.6
17.1	12.6
17.4	12.6
17.4	12.6
17.4	12.6
17.4	12.6
17.4	12.6
17.4	12.6
17.4	12.6
17.4	12.6
17.4	12.6
17.4	12.6
17.4	12.6
17.4	12.6
17.4	12.6
17.4	12.6
17.4	12.6
17.4	12.6
17.4	12.6
17.4	12.6
17.4	12.6
17.4	12.6
17.4	12.6
17.4	12.6
17.4	12.6
17.4	12.6
17.4	12.6
17.4	12.6
17.4	12.3
17.1	12.3
16.5	12.3
15.9	11.7
15.1	11.1
14.2	10
12.8	8.5
11.4	7.1
8.5	4.2
7.4	3.4
4.8	1.1
2.2	1.4
0.8	3.7
3.6	6
6.2	8
8.8	10
11.1	11.7
13.7	13.7
16.2	15.7
19.7	19.1
20.8	20.6
23.1	23.4
25.4	26.3
27.4	28.6
29.4	30.6
30.6	32.3
31.4	33.5
31.7	34
31.7	34
31.7	34
31.7	34
31.7	34
31.7	34
32.3	34
33.1	34.9
33.4	35.2
34.3	36
35.1	37.2
36.3	38
37.1	39.2
37.7	39.8
38.3	40
38.3	40
38.3	40
38.3	39.8
37.7	39.2
37.4	38.6
36	37.5
34.3	35.5
31.7	32.9
28.8	30
25.7	26.6
22.2	23.1
19.1	20
16.8	17.4
15.1	16
14.8	15.7
14.8	16.3
15.9	17.4
17.9	19.7
20.5	22.3
23.1	24.6
24.5	26
25.1	26
24.3	25.4
23.1	24
21.1	22.3
19.1	20.3
15.9	17.1
15.1	16.3
13.9	14.8
12.8	13.7
11.6	12.6
10.5	11.1
9.6	10
8.5	8.5
7.1	7.1
5.9	5.4
4.5	3.7
3.1	2
1.6	0.2
0.2	1.4
1.3	3.1
3.3	4.2
5.1	5.4
6.5	6.5
7.9	7.1
9.1	7.7
9.6	8.3
9.9	8.5
9.6	8.5
9.1	8.5
8.2	8.5
7.6	8.5
6.8	8.5
5.9	8.5
5.1	8.5
3.9	8.5
2.8	8.5
1.6	8.5
0.5	8.5
0.5	8.3
1.1	8.3
1.3	8.3
1.3	8.3
1.1	8.3
1.1	8.3
1.1	8
0.8	8
0.5	7.7
0.5	7.7
0.2	7.7
0.2	7.7
0.2	7.7
0.8	7.4
1.6	7.4
2.5	7.4
3.3	7.4
3.9	7.4
4.2	7.4
3.9	7.4
3.9	7.4
3.9	7.1
4.2	6.5
5.1	5.7
5.9	4.8
7.1	3.7
7.6	3.4
8.8	2.8
9.6	2.5
10.8	2
11.4	2
11.9	2
12.5	2
12.5	2
12.2	2
11.9	2
11.4	2
11.4	2
11.1	2
11.4	2
11.4	2
11.4	2
11.4	2
11.4	2
11.4	2
11.4	2
11.1	2.2
11.1	2.5
10.8	3.1
10.2	3.4
9.9	4
9.1	4.5
8.2	5.1
6.8	5.7
5.6	6.3
4.8	6.3
3.9	6.3
3.6	6.3
3.6	6.3
3.9	6.3
4.2	6.5
4.5	6.5
5.1	6.5
5.9	6.5
6.5	6.5
6.8	6.5
7.4	6.5
7.9	6.8
8.5	7.1
9.4	7.7
10.5	8.3
11.4	9.1
12.5	10
13.7	10.8
14.5	11.1
15.4	11.7
15.9	11.7
15.9	11.7
15.9	11.7
15.4	11.7
15.1	11.7
14.8	11.7
14.5	11.7
14.2	11.7
14.2	11.7
14.2	11.7
14.2	11.7
14.2	11.7
14.2	11.7
14.2	11.7
14.2	11.7
14.2	11.7
14.2	11.7
14.2	11.7
14.2	11.7
14.2	11.7
14.2	11.7
14.2	11.7
13.4	11.4
11.4	9.4
9.9	8
6.2	4.2
1.3	0.8
5.3	6.5
12.8	13.4
20.2	20.6
27.1	27.4
34.6	34
44.9	44.9
48.3	48.4
55.5	55.2
62.3	61.5
68.1	67.3
72.9	71.8
76.1	75
78.1	77.6
79.5	78.7
79.8	79.3
79.5	79.3
79.5	79.3
79	78.4
77.2	76.4
74.1	73.3
69.5	69
63.5	63.2
57.5	56.9
51.2	50.9
44.9	44.6
38.3	38
32	31.7
25.4	25.2
19.1	18.6
12.5	12
6.2	5.7
0.2	0.5
4.5	4.2
5.9	5.4
4.2	3.7
0.8	1.1
7.9	8
15.7	15.7
23.4	22.9
31.1	30.6
38.6	38
46.3	45.5
53.7	53.5
61.5	61.5
69.2	69.5
77.5	78.1
85.3	85.9
92.4	93.3
98.7	99.3
103.6	103.3
105.9	105.9
106.2	106.2
105.3	104.8
103.3	102.8
100.1	99.6
95.6	94.7
94.1	93
91.6	90.2
89.3	87.6
86.7	84.4
83.2	80.7
78.7	75.8
72.9	70.1
66.1	63.8
59.2	56.9
52.9	50.4
46.6	44.3
39.1	36.6
37.1	34.6
34.6	32
34.3	32
36	33.5
39.1	36.3
43.4	39.8
48.6	44.9
54.3	50.6
60.9	57.2
67.5	64.1
74.1	70.7
83.8	80.7
87	84.2
93.3	90.7
98.4	96.8
103	101.9
107.3	106.5
111.6	111.1
115.3	115.1
117	117.4
117.3	117.7
117	117.1
115.3	115.1
114.2	113.9
111.6	111.4
108.5	107.9
104.4	103.6
100.1	99
95.6	94.2
91.6	89.6
87.5	85
83	80.4
77.8	75.6
71.8	69.8
61.5	61
58	57.8
51.2	51.2
45.2	45.5
40.9	41.5
38.9	39.5
39.4	39.5
40.9	40.9
42.9	42.6
45.7	44.9
49.2	48.1
53.2	51.8
58	56.7
64.1	62.4
70.6	69
77.2	75.8
83.5	82.4
89.8	89
95.8	95
101.3	100.5
105.3	104.8
108.5	107.9
111.3	110.5
113.3	112.8
113.3	112.5
113	112.5
112.2	111.4
110.5	109.6
108.2	107.3
105	103.9
101.6	100.2
97.6	95.9
93.3	91.3
89	86.7
84.4	81.6
76.1	73
72.9	70.1
66.1	63.8
58.6	57.5
51.5	50.9
44.9	44.6
38.9	39.2
34.8	35.2
32.6	32.3
32.8	32.3
34.3	32.9
36.3	34.3
39.7	36.3
44	39.2
49.2	43.8
55.5	50.1
65.5	60.1
68.9	63.5
75.8	70.4
82.7	77.6
89	84.2
95.3	91
100.4	97.9
103.9	103.6
107.6	107.6
111.3	110.5
112.7	112.2
113	112.2
112.5	111.4
110.7	109.6
108.5	107.1
105.6	104.2
102.2	100.8
98.1	97
91.8	90.5
89.8	88.2
85.3	83.6
80.7	78.4
74.9	73
68.9	67.3
62.3	61.2
55.8	55.2
49.5	48.9
43.4	43.2
38	38.3
34.8	35.5
33.4	34.6
34.3	35.5
36	37.2
38.6	39.5
42.3	42.3
46.6	46.6
51.7	52.1
58	58.4
64.6	65.2
71.8	71.8
78.1	79
84.7	85.6
91.3	92.2
97.3	97.9
103	102.8
107.9	107.3
111.9	111.9
112.2	112.5
112.2	112.5
111.6	111.9
109.9	110.2
107.6	107.6
105	104.8
101.9	101.3
98.1	97.3
94.1	93.3
90.1	89.3
83.8	82.7
81.2	80.1
76.1	74.7
69.8	68.7
63.2	62.4
56.3	56.4
49.5	50.4
42.9	44.3
36.6	38.6
31.1	33.7
28	30.3
27.1	29.2
28.3	29.4
30.6	30.6
33.4	32.3
36.9	35.2
41.1	39.5
46.6	44.9
53.2	51.2
60.1	58.4
66.9	65.2
73.8	72.1
84.4	82.7
87.5	85.9
93.8	93
99.3	99.3
104.7	105.1
109	109.4
111.6	112.5
112.2	113.4
111.9	113.1
110.7	111.4
108.2	108.8
105	105.3
101	101.3
96.7	96.8
92.4	92.2
88.1	87.6
83.5	82.7
79	77.3
73.5	71.5
63.8	61.8
60.3	58.4
53.5	52.1
46.9	46.1
41.1	40.6
36	36.6
32.8	34.3
32	33.5
32.6	34.3
34.3	35.7
36.6	37.5
39.1	40
42.6	43.8
47.2	48.4
52.6	54.1
59.2	61
69.5	71
72.9	74.4
79.5	81.3
86.1	87.9
92.7	94.5
99	100.5
104.7	105.6
109.3	109.9
111.9	113.4
113.3	115.1
113	114.8
111.9	113.6
109.6	110.8
106.2	107.3
102.7	103.6
99	99.6
95.3	95.9
91.8	92.2
88.1	88.2
84.7	83.3
79.8	78.1
74.1	71.8
67.8	65.2
60.6	58.7
53.5	52.6
46.9	46.9
40.9	42.1
36.3	38
33.1	35.5
32.3	35.2
32.8	35.7
34.3	36.9
36	38.6
38.9	40.9
42.3	44.1
47.2	48.4
52.9	54.1
59.8	60.7
70.1	71
73.5	74.4
80.4	81.6
87	88.2
93.3	94.5
99.3	100.2
105	105.1
109.3	109.6
112.5	113.4
114.2	115.4
113.9	115.7
113.6	115.1
111.9	113.1
109.3	110.2
105.6	106.5
101.6	102.5
97.6	98.2
93.3	93.6
89	89.3
85	84.4
77.8	77
74.9	74.1
68.6	67.8
61.8	61.2
54.6	54.7
47.7	48.1
41.1	42.3
35.4	37.2
31.4	33.2
28.8	30.6
28.5	30.3
29.4	30.6
31.1	31.2
33.1	32.3
36.3	34.3
40	37.8
45.7	42.9
52.3	49.2
59.2	56.1
66.1	63
73.5	70.4
83.8	80.7
87.3	84.2
93.8	91.3
99.6	98.2
104.4	104.2
109.3	109.4
112.7	113.6
114.8	115.9
115	116.2
114.8	115.4
113.3	113.4
110.7	110.8
107.9	107.9
104.7	104.8
101	101.3
97.6	97.3
94.1	93.6
91	89.9
87.3	85.6
83	80.7
77.5	75
70.6	68.7
63.5	62.1
52.3	52.9
48.9	49.8
42.3	44.1
36.9	38.9
32.8	35.5
31.4	34
31.7	34.6
32.8	35.7
34.6	37.2
37.1	39.5
40.6	42.6
48	49.5
51.2	52.1
57.8	58.7
64.6	65.5
71.5	72.4
78.1	79.3
85	85.9
91.3	92.7
97.6	98.8
103.6	104.5
108.7	109.9
112.7	113.9
115.3	116.2
115.6	116.5
115	116.2
113.9	115.1
112.2	112.8
109.3	110.2
106.2	106.8
102.7	103.1
99	98.5
95	94.2
91.3	89.6
87.3	85
83	80.4
77.8	75
71.5	69.3
64.9	63.2
58	57.2
51.5	51.8
45.7	46.3
40.6	42.1
36.9	38.6
34.3	36
33.4	35.2
33.7	35.5
34.6	36
37.4	38
38.6	39.2
42.3	42.6
47.2	47.2
53.5	53.2
60.3	60.1
67.2	67
74.1	74.1
81	81
87.5	87.9
94.1	94.5
100.1	100.8
105.9	106.2
110.7	111.4
114.5	115.4
116.8	117.7
117	118.2
116.8	117.7
115.3	116.2
113	113.9
110.2	111.1
107	107.6
103.6	103.9
99.9	100.2
96.1	96.2
92.4	92.2
88.4	87.6
84.1	82.7
75.8	74.1
72.7	71.3
65.8	65
55.8	55.5
49.7	50.1
44.6	45.5
40	41.8
37.1	38.6
35.1	36.9
34.6	36.3
34.8	36.3
36	36.6
37.4	37.2
40	39.5
46	45.5
48.9	48.4
55.5	54.9
62.3	61.8
69.5	68.7
76.4	75.8
83.2	82.7
89.8	89.3
96.1	96.2
101.9	102.2
106.7	107.6
113	114.2
114.5	115.7
116.5	117.7
116.5	117.7
115.9	116.8
113.9	114.8
111.6	112.5
109	109.6
105.9	106.2
102.4	102.8
99	98.5
95.3	94.7
91.8	90.7
88.1	86.7
83.8	82.1
78.4	77.3
72.4	71.3
65.8	65.2
58.9	58.9
52.6	52.6
46.6	46.6
41.1	41.8
37.7	38.3
36.3	36.9
38	38
38.9	38.9
41.4	41.2
44.6	43.8
48.6	47.5
53.5	52.1
59.2	57.8
65.8	64.4
72.4	71.3
79	78.1
85.3	84.7
91.6	91.3
97.6	97.3
102.7	102.8
106.7	107.6
110.7	111.6
113.6	114.5
114.8	115.7
114.8	115.4
114.5	115.1
113	113.9
111	111.6
106.4	106.5
104.4	104.5
100.4	99.9
95.8	95
91.3	90.5
87	85.9
83	81.9
78.7	77.3
73.8	72.4
68.6	66.7
63.2	60.7
57.5	54.7
49.2	46.6
46.3	44.6
42	41.8
39.1	40.6
37.7	40.9
36.6	41.2
34.6	40.9
31.1	40.3
27.1	38.6
20.8	35.2
18.5	34.3
14.8	32.9
12.2	32
10.8	31.5
10.8	30.9
11.1	30.6
11.9	30
11.9	29.2
11.9	28
11.9	27.2
11.6	26.6
11.6	26
11.4	25.2
11.4	24.3
11.4	22.6
11.4	20.9
11.1	18.6
10.8	16
10.5	13.4
10.2	10.3
9.9	7.7
9.4	5.1
8.8	3.1
8.2	1.4
7.9	0
7.4	1.4
6.8	2.5
5.9	3.4
5.1	3.7
4.2	4
3.3	4
2.5	4
1.6	3.7
0.5	3.7
0.2	4
0.5	4
0.5	4.2
2.2	4.5
4.5	5.1
7.4	5.4
10.5	5.4
13.7	4.8
17.7	3.1
19.1	2.8
21.1	2
22.5	1.4
23.1	1.1
23.1	1.1
22.8	1.1
22.2	1.4
21.4	1.4
20.2	1.7
18.8	1.7
17.4	2.2
15.7	3.1
13.7	4
11.4	4.8
9.4	5.4
7.4	5.7
5.3	5.7
3.6	5.1
1.9	4
0.5	2.2
1.3	0
2.8	2.8
4.2	6.5
4.5	10.3
4.5	14
4.5	18
4.5	21.7
4.5	24.3
3.9	25.4
3.3	25.7
3.1	25.4
2.5	24.6
2.2	23.1
1.9	21.1
2.2	18.6
2.2	15.7
2.8	12.6
3.6	9.7
4.2	6.8
5.1	4.8
5.6	3.1
5.9	2.2
5.6	1.7
5.3	1.7
4.8	1.7
4.2	1.7
3.3	1.4
2.5	0.8
1.6	0.2
1.1	1.1
0.5	2.2
0.5	4.2
0.5	5.1
0.8	6
1.1	6.5
1.1	6.5
1.1	6.3
1.1	5.7
1.9	5.1
3.1	5.4
4.2	5.7
5.6	6.3
7.1	6.8
9.1	7.1
11.6	7.4
14.5	7.4
17.7	7.4
20.8	7.4
23.7	7.1
26.3	6.8
28.5	6.3
30.3	6
31.7	4.8
32	4.5
32.3	4.2
32.3	4
32.3	4
32	4.2
32	4.5
31.7	4.8
31.1	5.4
30.3	5.7
29.7	6.3
29.7	6.3
30	6.8
30.3	6.8
30.8	6.8
31.4	6.8
32	6.5
32.6	6.3
32.8	6
32.8	5.4
32.8	4.8
32.6	4.5
32	4
31.1	4
30	4
28.5	4
25.4	4
24.3	4
21.7	4
19.1	4
16.8	4
14.5	4
12.2	4
9.6	4
7.1	4
5.1	4.5
3.3	5.1
2.2	5.7
1.9	6
1.9	5.4
1.9	3.7
1.9	1.4
1.9	1.7
1.9	5.4
1.9	9.4
1.6	13.4
1.1	17.4
0.2	21.4
1.3	25.2
2.8	28.3
3.9	31.2
4.2	33.2
3.9	34.9
3.3	36.3
3.1	37.8
2.8	38.9
3.1	40
3.1	40.6
3.1	40.9
3.3	40.6
3.3	40.3
3.9	39.8
4.5	38.6
5.1	36.9
5.9	34
7.1	30.9
8.2	26.9
9.6	22.6
11.1	18.3
12.5	14
13.7	10.3
14.2	8
13.4	6
11.9	5.4
10.2	5.7
7.6	5.7
4.2	5.4
0.2	4.5
4.2	3.4
8.2	2.5
11.9	1.7
15.1	0.2
17.7	1.4
19.4	2.8
20.2	4.2
20.2	5.1
20	5.7
20	5.7
19.7	5.7
19.1	5.7
17.7	5.7
15.7	5.7
13.4	6.3
10.8	7.1
8.5	8.5
6.8	10.3
5.6	12
4.5	12.3
3.3	11.4
1.9	10
0.8	8.8
0.5	7.7
1.3	5.7
1.9	3.1
2.2	0.2
