# Supplementary material for: Bot fit: A novel approach to assessing lower limb muscular strength
Source: PLoS One. 2026 Mar 26;21(3):e0339187. doi: 10.1371/journal.pone.0339187 (PMC13021169; doi:10.1371/journal.pone.0339187)
Supplement: S3 File — Raw joint angle data (left and right legs) collected from 25 participants across all exercise protocols. This compressed folder contains individual participant files (sub1–sub25) with time-series signals representing lower-limb motion recorded by the Bot Fit system during resistance exercise trials. (ZIP) [file pone.0339187.s003.zip › sub12/hipcurl_const.csv]

AngL	AngR
22.3	0.2
22.3	0.2
22	0.2
21.4	0.2
21.4	0.2
21.4	0.2
21.4	0.2
21.4	0.2
21.1	0.2
20.6	0.2
20.3	0.2
19.7	0.2
19.1	0.2
18.6	0.2
18	0.2
17.4	0.2
16.8	0.2
16.3	0
15.7	0
15.4	0.3
15.4	0.6
14.8	0.8
14.8	0.8
14.8	0.8
14.8	1.1
15.1	2
15.4	2.8
16	3.4
16.6	3.1
17.1	2.8
17.7	1.1
18	0.3
18.6	0.8
19.7	1.4
20.6	1.1
21.7	1.1
22.6	1.1
23.4	1.1
24.6	1.1
25.7	1.6
26.9	2.5
27.7	3.4
28.3	4.5
28.3	5.9
28.3	7.7
28.3	9.1
28	10.2
27.7	11.1
27.4	12.2
27.4	12.8
27.4	13.1
27.4	13.1
27.4	13.1
27.4	13.1
27.4	13.1
27.2	13.1
27.2	13.1
26.9	12.5
26.9	12.5
26.6	11.7
26.6	11.1
26.6	10.5
26.6	9.7
26.6	8.8
26.6	7.9
26.6	7.4
26.6	6.5
26.6	6.2
26.6	5.9
26.6	5.9
26.6	5.9
26.6	5.6
26.6	4.8
26.6	4.2
26.6	3.6
26.6	3.4
26.6	3.1
26.6	3.1
26.6	3.1
26.6	3.1
26.6	3.1
26.6	3.1
26.6	3.1
26.6	3.1
26.6	3.1
26.6	3.1
26.6	3.1
26.3	2.8
26.3	2.2
26.3	1.9
26.3	1.9
26.3	1.9
26.3	1.9
26.3	1.9
26.3	1.6
26.3	1.4
26.3	1.4
26.3	1.4
26.3	1.4
26.3	1.4
26.3	1.4
26.3	1.4
26.3	1.4
26.3	1.4
26.3	1.4
26.3	1.4
26.3	1.4
26.3	1.4
26.3	1.4
26.3	1.4
26.3	1.4
26.3	1.4
26.3	1.4
26.3	1.1
26.3	1.1
26.3	1.1
26.3	1.1
26.3	1.1
26.3	1.1
26.3	1.1
26.3	1.1
26.3	1.1
26.3	1.1
26	1.1
26	1.1
26	1.1
26	1.1
26	1.1
25.7	1.1
25.4	1.1
25.2	1.1
24.6	1.1
24	1.1
23.4	1.1
22.9	1.1
22	1.1
21.1	1.1
20.6	1.1
19.7	1.1
19.1	1.1
18.3	1.1
17.7	1.1
17.1	1.1
16.6	1.1
16.3	1.1
16	1.1
15.7	1.1
15.7	1.1
15.7	1.1
15.7	1.1
15.7	1.1
15.7	1.1
16	1.1
16.3	1.1
16.8	1.1
18	1.1
18.3	1.1
18.9	1.1
19.4	1.1
20.3	1.1
21.1	1.1
21.7	1.1
22	1.1
22.3	1.1
22.6	1.1
22.9	1.1
22.9	1.1
22.9	1.1
22.9	1.1
23.1	1.1
23.7	1.1
23.7	1.1
23.7	1.1
23.7	1.1
23.7	1.1
23.7	1.1
23.7	1.1
23.7	1.1
23.7	1.1
23.7	1.1
23.7	1.1
23.7	1.1
23.7	1.1
23.7	1.1
23.7	1.1
23.7	1.1
23.7	1.1
23.7	1.1
23.7	1.1
23.7	1.1
23.7	1.1
23.7	1.1
23.7	1.1
23.7	1.1
23.7	1.1
23.7	1.1
23.7	1.1
23.7	1.1
23.7	1.1
23.7	1.1
23.7	1.1
23.7	1.1
23.7	1.1
23.7	1.1
23.7	1.1
23.7	1.1
23.7	1.1
23.7	1.1
23.7	1.1
23.7	1.1
23.7	1.1
23.7	1.1
23.7	1.1
23.7	1.1
23.7	1.1
23.7	1.1
23.7	1.1
23.7	1.1
24	1.1
24.3	1.1
24.6	1.1
24.6	1.1
24.6	1.1
24.6	1.1
24.6	1.1
24.6	1.1
24.6	1.1
24.6	1.1
24.6	1.1
24.6	1.1
24.6	1.1
24.6	1.1
24.6	1.1
24.6	1.1
24.6	1.1
24.6	1.1
24.6	1.1
24.6	1.1
24.6	1.1
24.6	1.1
24.6	1.1
24.6	1.1
24.6	1.1
24.6	1.1
24.6	1.1
24.6	1.1
24.6	1.1
24.6	1.1
24.6	1.1
24.6	1.1
24.6	1.1
24.6	1.1
24.6	1.1
24.6	1.1
24.6	1.1
24.6	1.1
24.6	1.1
24.6	1.1
24.6	1.1
24.6	1.1
24.6	1.1
24.6	1.1
24.6	1.1
24.6	1.1
24.6	1.1
24.6	1.1
24.6	1.1
24.6	1.1
24.6	1.1
24.6	1.1
24.6	1.1
24.6	1.1
24.6	1.1
24.6	1.1
24.6	1.1
24.6	1.1
24.6	1.1
24.6	1.1
24.6	1.1
24.6	1.1
24.6	1.1
24.6	1.1
24.6	1.1
24.6	1.1
24.6	1.1
24.6	1.1
24.6	1.1
24.6	1.1
24.6	1.1
24.6	1.1
24.6	1.1
24.6	1.1
24.6	1.1
24.6	1.1
24.6	1.1
24.6	1.1
24.6	1.1
24.6	1.1
24.6	1.1
24.6	1.1
24.6	1.1
24.6	1.1
24.6	1.1
24.6	1.1
24.6	1.1
24.6	1.1
24.6	1.1
24.6	1.1
24.6	1.1
24.6	1.1
24.6	1.1
24.6	1.1
24.6	1.1
24.6	1.1
24.6	1.1
24.6	1.1
24.6	1.1
24.6	1.1
24.6	1.1
24.6	1.1
24.6	1.1
24.6	1.1
24.6	1.1
24.6	1.1
24.6	1.1
24.6	1.1
24.6	1.1
24.6	1.1
24.6	1.1
24.6	1.1
24.6	1.1
24.6	1.1
24.6	1.1
24.6	1.1
24.6	1.1
24.6	1.1
24.6	1.1
24.6	1.1
24.6	1.1
24.6	1.1
24.6	1.4
24.6	1.4
24.3	1.4
24.3	1.6
24.3	1.6
24.3	1.6
24.3	1.6
24.3	1.6
24.3	1.6
24.3	1.6
24.3	1.6
24.3	1.6
24.3	1.6
24.3	1.6
24.3	1.6
24.3	1.6
24.3	1.6
24.3	1.6
24.3	1.6
24	1.9
24	2.2
23.4	2.5
23.1	3.1
22.6	3.4
22.6	3.6
22.6	3.4
22.6	3.4
22.6	3.4
22.6	3.4
22.6	3.4
22.3	3.4
22.3	3.6
22.3	3.6
22.3	3.6
22.3	3.6
22.3	3.6
22.3	3.6
22.3	3.6
22.3	3.6
22.3	3.9
22.3	3.9
22.3	4.2
22	4.2
21.7	4.2
21.7	4.2
21.7	4.2
21.7	4.2
21.7	4.2
21.7	4.2
21.7	4.2
21.7	4.2
21.7	4.2
21.7	4.2
21.7	4.2
21.7	4.2
21.7	4.2
21.7	4.2
21.7	4.2
21.7	4.2
21.7	4.2
21.7	4.2
21.7	4.2
21.7	4.2
21.7	4.2
21.7	4.2
21.7	4.2
21.7	4.2
21.7	4.2
21.7	4.2
21.7	4.2
21.7	4.2
21.7	4.2
21.7	4.2
22	4.2
22	4.2
22	4.2
22.3	4.2
22.6	4.2
22.9	4.2
22.9	4.2
22.9	4.2
22.9	4.2
22.9	4.2
22.9	4.2
22.9	4.2
22.9	4.2
22.9	4.2
22.9	4.2
22.9	4.2
22.9	4.2
22.9	4.2
22.9	4.2
22.9	3.9
22.9	3.9
22.9	3.9
22.9	3.9
22.9	3.9
22.9	3.9
22.9	3.9
23.1	3.9
23.1	3.6
23.7	3.4
23.7	2.8
23.7	2.8
23.7	2.8
23.7	2.5
23.7	2.5
23.7	2.5
23.7	2.5
23.7	2.5
23.7	2.5
23.7	2.5
23.7	2.5
23.7	2.5
23.7	2.5
23.7	2.5
23.7	2.5
23.7	2.5
23.7	2.5
23.7	2.5
24	2.5
24.3	2.5
24.6	2.2
24.6	2.2
24.6	2.2
24.6	2.2
24.6	2.2
24.6	2.2
24.6	1.9
24.6	1.9
24.6	1.9
24.6	1.9
24.6	1.9
24.9	1.9
24.9	1.9
24.9	1.9
24.9	1.6
25.2	1.4
25.4	1.1
25.7	1.1
26	1.1
26	1.1
26	1.1
26	1.1
26	1.1
26	1.1
26	1.1
26	1.1
26	1.1
26	1.1
26	1.1
26	1.1
26	1.1
26	1.1
26	1.1
26	1.1
26	1.1
26	1.1
26	1.1
26	1.1
26	1.1
26	1.1
26	1.1
26	1.1
26	1.1
26	1.1
26	1.1
26	1.1
26	1.1
26	1.1
26	1.1
26	1.1
26	1.1
26	1.1
26	1.1
26	1.1
26	1.1
26	1.1
26	1.1
26	1.1
26	1.1
26	1.1
26	1.1
26	1.1
26	1.1
26	1.1
26	1.1
26	1.1
26	1.1
26	1.1
26	1.1
26	1.1
26	1.1
26	1.1
26	1.1
26	1.1
26	1.1
26	1.1
26	1.1
26	1.1
26	1.1
26	1.1
26	1.1
26	1.1
26	1.1
26	1.1
26	1.1
26	1.1
26	1.1
26	1.1
26	1.1
26	1.1
26	1.1
26	1.1
26	1.1
26	1.1
26	1.1
26	1.1
26	1.1
26	1.1
26	1.1
26	1.1
25.7	1.1
25.7	1.1
25.7	1.1
25.4	1.1
25.4	1.1
25.4	1.1
25.4	1.1
25.4	1.1
25.4	1.1
25.4	1.1
25.4	1.1
25.4	1.1
25.4	1.1
25.4	1.1
25.4	1.1
25.4	1.1
25.4	1.1
25.4	1.1
25.4	1.1
25.4	1.1
25.4	1.1
25.4	1.1
25.4	1.1
25.4	1.1
25.4	1.1
25.4	1.1
25.4	1.1
25.4	1.1
25.4	1.1
25.4	1.1
25.4	1.1
25.4	1.1
25.4	1.1
25.4	1.1
25.4	1.1
25.4	1.1
25.4	1.1
25.4	1.1
25.4	1.1
25.4	1.1
25.4	1.1
25.4	1.1
25.4	1.1
25.4	1.1
25.4	1.1
25.4	1.1
25.4	1.1
25.4	1.1
25.4	1.1
25.4	1.1
25.4	1.1
25.4	1.1
25.4	1.1
25.4	1.1
25.4	1.1
25.4	1.1
25.4	1.1
25.4	1.1
25.4	1.1
25.4	1.1
25.4	1.1
25.4	1.1
25.4	1.1
25.4	1.1
25.4	1.1
25.4	1.1
25.4	1.1
25.4	1.1
25.4	1.1
25.4	1.4
25.4	1.6
25.4	1.9
25.4	2.5
25.4	3.4
25.4	4.5
25.4	5.9
25.4	7.9
25.4	10.2
25.4	12.8
25.4	15.7
25.4	19.1
25.7	26
25.7	28.6
25.7	33.7
26	38.3
26.3	42.6
26.3	46.9
26.6	50.9
26.6	54.6
26.6	58.3
26.6	61.5
26.6	64.9
26.6	68.1
26.6	71.2
26.6	74.1
26.6	76.7
26.6	79
26.6	81
26.9	82.4
26.9	83.5
27.2	83.5
27.2	83.3
27.2	82.7
27.2	81
27.2	79
27.2	76.4
27.2	73.2
27.2	69.5
27.2	65.2
27.2	60.6
27.2	52.9
27.2	50.3
27.2	45.2
26.9	39.7
26.6	34
26.3	28
25.7	21.4
24.3	11.7
23.4	8.8
21.1	3.6
17.7	0
13.1	2
7.7	2
0.8	1.4
6	1.1
12.3	1.4
18	1.7
26	1.7
28.3	1.4
33.2	1.4
37.5	1.1
40.9	0.8
43.5	0.3
45.2	0
46.6	0.2
47.5	0.5
47.5	0.8
46.6	1.1
45.2	1.9
42.9	2.2
39.8	2.5
35.5	2.5
30.3	2.5
24.6	2.2
18.3	1.9
12.3	1.9
6.8	1.6
1.4	1.4
3.7	1.4
9.1	1.9
14.8	2.8
19.4	4.2
21.7	6.5
21.7	10.5
21.4	19.7
21.4	22.8
21.1	28.6
20.9	33.7
20.9	38.3
20.9	42.9
21.1	47.7
22	52.9
22.6	57.5
23.1	62.1
23.7	66.4
24.6	70.4
25.4	74.4
26.3	77.8
26.9	81
27.4	83.5
27.7	84.7
27.7	85
27.7	85
27.7	83.8
27.7	82.1
27.7	79.5
27.7	76.7
27.7	73
27.7	68.9
27.7	64.1
27.7	59.2
27.7	54.1
27.7	48.9
27.7	43.7
27.7	38.9
27.7	33.4
27.7	27.1
27.7	20.5
27.7	13.7
27.4	7.1
26.6	1.4
25.2	3.1
22.9	5.7
19.1	6
14.6	5.1
8.8	3.4
2.5	1.7
4	0.6
9.7	0
15.1	0
20.3	0.6
28	1.1
30.9	1.1
36.3	1.1
41.2	0.8
45.2	0.8
48.1	0.6
50.4	0.6
52.1	0.6
53.2	0.3
53.2	0
52.6	0.5
51.8	0.5
50.4	0.8
47.8	1.1
44.3	1.1
40.3	0.8
35.7	0.8
30.3	0.8
25.2	0.8
19.7	0.8
14.6	0.8
9.4	0.8
3.7	0.8
2.2	1.1
8.3	1.4
14.3	1.9
19.7	3.1
23.1	4.5
24.9	7.7
24.6	12.2
24	18.8
24	25.1
24.3	31.1
24.6	37.2
24.6	42.6
24.6	48
24.6	53.5
24.9	58.9
25.7	63.8
26.3	68.4
26.9	72.1
27.4	75.2
27.7	77.8
27.7	79.8
27.7	81.8
27.7	83.3
27.7	84.7
27.7	84.7
27.7	83.8
27.7	82.4
27.7	80.4
27.7	77.5
27.7	74.1
27.7	70.1
27.4	62.9
27.4	60.4
27.4	54.9
27.4	49.8
27.4	44
27.4	38.3
27.2	32
26.9	25.4
26	14.5
25.7	11.1
24.9	5.6
23.1	1.4
20.3	1.4
15.7	2.6
9.7	2.3
2.8	1.4
4	0.6
10.8	0.3
16.8	0.6
22.6	0.8
28.3	0.6
33.7	0.6
38.9	0.6
42.9	0.3
45.8	0.3
47.8	0
48.9	0.2
50.1	0.5
50.6	0.5
50.4	0.8
49.2	1.4
47.2	1.9
44.3	2.2
40.3	2.5
35.7	2.5
30	2.2
24	1.9
17.4	1.6
10.5	1.4
4	1.1
2.5	1.1
9.1	1.4
15.7	2.2
21.4	3.4
25.2	5.1
26.3	7.7
26.9	12.2
26.6	17.7
26	23.7
25.7	26
26.6	29.7
28.3	35.1
29.7	41.2
29.4	47.2
29.2	52.3
28.9	56.6
28.9	60.6
29.2	63.8
30	67.2
30	68.1
30.6	69.2
31.2	70.4
31.7	70.9
31.7	71.2
32	71.2
32	70.9
32	70.7
32	69.5
32	67.8
32	65.5
32	63.2
32	60.9
32	58.3
32	55.5
32	50.3
32	48.6
32	44.6
32	40.6
32	36.6
32	33.1
32	29.7
32	26.8
32	24.6
32	23.4
32	23.1
32	23.1
32	23.1
32	23.1
32	22.8
32	21.4
32	18.8
32	16
31.5	13.1
30.6	10.8
28.9	9.9
26.9	9.7
24.3	9.7
21.4	9.7
18.6	9.7
15.7	9.7
13.1	9.7
10.3	9.7
7.1	9.7
3.4	9.7
0.2	9.7
3.7	9.7
7.1	9.7
10.3	9.1
12.6	8.5
14.3	7.9
15.4	7.7
16	7.7
16.3	7.4
16.3	6.8
15.1	6.8
14.6	6.8
13.1	6.8
12	5.9
10.5	4.8
8.8	3.4
6.5	2.2
3.4	2.2
0.2	2.2
2.8	2.2
6.3	1.9
8.8	1.9
12	1.9
13.1	1.9
14.8	1.9
16.8	1.9
18.9	2.5
20.9	3.1
23.1	4.2
25.2	6.2
26.6	8.5
27.4	10.8
27.7	15.1
27.7	17.1
27.7	20.5
27.7	24
27.7	26.8
27.7	28.8
27.7	30.6
27.7	32
27.7	33.1
27.7	34.3
28	35.1
29.4	35.7
30	35.7
30.6	35.7
31.5	35.7
31.5	35.7
31.5	35.7
31.5	35.7
31.5	35.7
31.5	35.7
31.5	35.7
31.5	34.9
31.5	34
31.5	32.3
31.5	30.3
31.5	28.3
31.5	26.3
31.5	24.6
31.5	22.5
31.5	20.8
31.5	19.4
31.5	18
31.5	16.5
31.5	15.1
31.5	13.4
31.5	12.8
31.5	12
31.5	11.1
31.2	10.8
30.6	10.2
29.4	10.2
28.3	10.2
26.9	10.2
25.7	10.2
24	10.2
21.1	9.9
20.3	9.9
18.6	9.9
17.1	9.9
16	9.7
14.8	9.7
13.7	9.7
13.1	9.7
12.6	9.7
11.7	9.7
11.1	9.7
10	9.7
9.4	9.7
8.3	9.7
7.1	9.7
5.7	9.7
4.2	9.7
2.8	9.7
1.7	9.7
0.5	9.7
0	9.7
0.2	9.7
0.5	9.7
0.5	9.7
0.5	9.7
0.5	9.9
0.5	9.9
0.5	9.9
0.2	9.9
0	9.9
0.8	9.9
2	9.9
3.1	9.9
4.5	9.9
6.3	9.9
7.7	9.9
9.4	9.9
11.1	9.9
12.8	9.9
14.8	9.9
16.8	9.9
18.9	9.9
20.9	9.9
22.3	9.9
23.4	9.9
24	9.9
24.6	9.9
24.9	10.2
25.4	10.2
25.7	10.5
25.7	10.8
25.7	11.4
25.7	12.2
26.3	13.1
26.9	14
27.7	15.1
28.6	17.1
29.2	19.4
29.7	22
29.7	25.1
29.7	28.8
29.7	32.6
29.7	35.7
29.7	39.2
29.7	40
29.7	41.7
30	43.2
30.6	44.9
31.2	45.7
31.5	46.6
31.5	46.9
31.5	47.2
31.5	47.7
31.5	47.7
31.5	47.7
31.5	47.7
31.5	47.7
31.5	47.5
31.5	47.5
31.5	47.5
31.5	46.6
31.5	45.5
31.5	44.3
31.5	42.9
31.5	41.4
31.5	40
31.5	38.3
31.5	36.9
31.5	35.4
31.5	34
31.5	32.3
31.5	30.3
31.5	28
31.5	26
31.5	24.3
31.5	22.5
31.5	21.1
31.5	19.7
31.5	17.7
31.5	17.4
31.5	17.1
31.5	17.1
31.5	17.1
31.5	17.1
31.5	17.1
31.5	17.1
31.5	17.1
31.5	16.8
31.5	16.2
31.5	15.7
31.5	15.4
31.5	15.4
31.2	15.4
30.9	15.4
30	15.4
29.7	15.4
29.2	15.4
28.9	15.4
28.6	15.4
28	15.4
27.4	15.4
27.2	15.4
26.6	15.4
26	15.4
24.6	15.4
24.3	15.4
23.7	15.4
23.1	15.4
22.6	15.4
22	15.4
21.1	15.4
20.6	15.4
20.3	15.4
20.3	15.4
20	15.1
20	14.5
20	13.7
20	13.4
20	13.4
20	13.4
20	13.4
20	13.4
20.3	13.4
20.9	13.4
21.7	13.4
22	13.4
22	13.4
22	13.4
22.3	13.4
22.6	13.4
22.6	13.4
22.6	13.4
22.9	13.7
23.4	14
24.3	14.8
24.6	15.4
24.6	16.5
24.6	18.5
24.6	20.5
24.3	22.5
24.3	24.6
24.3	26
24.3	27.1
24.3	28
24.3	28.6
24.3	30
24.3	30.3
24.3	30.9
24	30.9
23.1	30.9
22.3	30.9
21.4	30.9
20	30.9
17.4	31.1
16.3	31.1
13.7	32.3
10.8	34
7.1	35.7
3.4	38.6
0.2	41.7
3.4	44.9
6.5	47.7
9.7	50.3
12.8	52.3
15.4	54.6
17.7	57.5
21.4	61.2
22.6	62.4
25.7	64.6
28.3	66.9
31.2	69.5
34	71.5
36.6	73.2
39.2	74.7
41.2	76.1
43.2	77.5
45.2	79
48.4	81.3
49.2	81.8
51.2	83.3
52.9	84.1
54.9	85
56.7	86.1
57.8	87.3
58.9	88.1
59.8	88.7
60.7	89.3
61.5	89.8
62.1	90.1
62.7	90.7
63.5	91.3
64.1	91.6
64.7	91.9
64.7	92.1
65	92.1
65	92.4
65	93.3
65	93.3
65.2	93
65.2	93
65.2	93
65	93
64.7	93.3
64.4	93.3
63.8	93.6
63.2	93.9
62.7	93.6
61.8	93.6
60.7	93.3
59.2	92.1
57.5	90.7
55.5	89
53.8	87
52.1	85.3
50.4	83.5
48.9	82.1
48.1	80.7
47.2	79.8
46.6	79
45.5	77.8
44.6	76.4
44.1	75
42.9	74.1
42.1	73.2
41.2	72.7
40.6	72.7
40.3	72.7
40	72.7
39.8	72.7
39.5	72.7
39.5	72.7
39.5	72.7
39.2	72.7
39.2	72.7
39.2	72.7
39.2	72.7
39.2	72.7
39.2	72.7
39.2	72.7
39.2	72.7
39.2	72.7
39.2	72.4
38.9	72.1
38	71.8
37.5	71.2
37.2	70.9
36.9	70.7
36.3	70.7
36.3	70.4
36	70.1
35.5	69.8
34.9	69.5
34.3	68.7
33.5	68.1
32.6	67.5
31.7	67.5
31.7	67.2
31.7	67.2
31.7	66.9
31.7	66.9
31.7	66.9
31.7	66.9
31.7	66.1
31.7	65.2
31.7	64.6
31.7	64.4
31.7	64.4
31.7	64.4
31.7	64.4
31.7	64.4
31.7	64.1
31.7	63.8
31.7	63.2
31.7	62.6
31.7	62.1
31.7	61.5
31.7	60.9
31.7	60.4
31.7	60.1
31.7	59.8
31.7	59.8
31.7	59.8
32.6	59.8
34	59.8
35.7	59.8
37.2	59.8
38	59.8
38.9	59.8
39.2	59.8
39.2	59.8
39.2	59.8
38.6	59.8
37.2	59.8
36	59.5
35.5	59.2
35.5	59.2
34.9	59.2
34.3	59.2
34	59.2
33.7	59.2
33.7	59.2
33.5	59.2
33.5	59.2
33.2	59.2
32.6	59.2
32.3	59.2
32	59.2
31.7	59.2
31.5	59.2
31.2	59.2
30.9	59.2
30.3	59.2
30	59.5
29.4	59.5
28.9	59.5
28.6	59.5
28.6	59.5
28.6	59.8
28.6	60.1
28.6	60.6
28.6	60.6
28.6	60.6
28.6	60.6
28.6	60.6
28.6	60.6
28.6	60.6
28.6	60.6
28.6	60.6
28.6	60.6
28.6	60.6
28.6	60.6
28.6	60.6
28.6	60.6
28.6	60.6
28.6	60.6
28.6	60.6
28.6	60.6
28.6	60.6
28.6	60.6
28.6	60.6
28.6	60.6
28.6	60.6
28.6	60.6
28.6	60.6
28.6	60.6
28.6	60.6
28.6	60.6
28.6	60.6
28.6	60.6
28.6	60.6
28.6	60.6
28.6	60.6
28.6	60.6
28.6	60.6
28.6	60.6
28.6	60.6
28.6	60.6
28.6	60.6
28.6	60.6
28.6	60.6
28.6	60.4
28.6	60.4
28.6	60.4
28.6	60.4
28.6	60.4
28.6	60.4
28.6	60.4
28.6	60.4
28.6	60.4
28.6	60.4
28.6	60.4
28.6	60.4
28.6	60.4
28.6	60.4
28.6	60.6
28.3	60.9
27.7	61.5
27.7	61.5
27.7	61.5
27.7	61.5
27.7	61.5
27.7	61.5
27.7	61.5
27.7	61.5
27.7	61.5
27.7	61.5
27.7	61.5
27.7	61.5
27.7	61.5
27.7	61.5
27.7	61.5
27.7	61.5
27.7	61.5
27.7	61.5
27.7	61.5
27.7	61.5
27.7	61.5
27.7	61.5
27.7	61.5
27.7	61.5
27.7	61.5
27.7	61.2
27.7	61.2
27.7	61.2
27.7	61.2
27.7	61.2
27.7	61.2
27.7	61.2
27.7	61.2
27.7	61.2
27.7	61.2
27.7	61.2
27.7	61.2
27.7	61.2
27.7	61.2
27.7	61.2
27.7	61.2
27.7	61.2
27.7	61.2
27.7	61.2
27.7	61.2
27.7	61.2
27.7	61.2
27.7	61.2
27.7	61.2
27.7	61.2
27.7	61.2
27.7	61.2
27.7	61.2
27.7	61.2
27.7	61.2
27.7	61.2
27.7	61.2
27.7	61.2
27.7	61.2
27.7	61.2
27.7	61.2
27.7	61.2
27.7	61.2
27.7	61.2
27.7	61.2
27.7	61.2
27.7	61.2
27.7	61.2
27.7	61.2
27.7	61.2
27.7	61.2
27.7	61.2
27.7	61.2
27.7	61.2
27.7	61.2
27.7	61.2
27.7	61.2
28	61.2
28	61.2
28	61.2
28	61.2
28	61.2
28	61.2
28	61.2
28	61.2
28	61.2
28.3	61.2
29.2	61.2
29.2	61.2
29.2	61.2
29.2	61.2
29.2	60.9
29.2	60.4
29.2	59.8
29.2	59.8
28.9	59.8
28.3	59.8
27.2	59.8
25.4	60.6
23.7	62.1
22.3	64.4
21.1	67.5
20.6	70.9
20.3	74.7
20.3	78.4
20.3	81.8
20.3	85
20.3	87.6
20.3	89
20.3	89.8
20.3	90.1
20.3	90.1
20.3	89.8
20.3	88.7
20.3	86.1
20.3	81.3
20.3	79.5
20.3	76.1
20.3	72.4
20.3	68.9
20.3	65.5
20.3	62.1
20.3	59.2
20.3	57.2
20.3	55.8
20.3	55.8
20	56.3
19.1	58.6
18.6	62.1
18.3	66.1
18.3	70.9
18.3	76.1
18.3	81.5
18.6	86.7
18.6	90.4
18.6	92.1
18.9	92.1
19.4	92.1
20.9	91
22.9	88.7
24	85.8
24	82.4
24	78.1
24	73.8
24	70.1
24	66.4
24	62.6
24	59.5
24	54.9
24	53.8
24	51.2
24	49.5
24	48
24	47.7
24	47.7
23.7	48.6
22.9	50.3
22	53.5
21.4	57.8
21.1	62.9
21.1	68.4
21.1	74.4
21.1	82.1
21.1	84.1
21.4	87.8
21.4	91
21.7	93
22.3	93.9
22.6	93.9
22.9	93.6
24	91.6
24.9	88.4
25.2	84.7
25.2	80.7
25.2	76.1
25.2	71.5
25.2	67.2
25.2	62.6
25.2	58.6
24.9	54.6
24.6	51.5
23.4	49.2
22.9	47.7
22.3	47.7
22	48
20.9	49.2
19.4	50.9
17.7	53.2
16.6	56.3
16.3	60.9
16.3	66.4
16.3	72.1
16.6	77.2
17.1	81.5
17.4	85.8
18	90.1
18.3	91.3
18.6	92.1
18.6	91.9
18.9	91.6
19.7	89.8
20.6	86.7
20.9	83.3
21.1	79.3
21.1	75.2
21.1	70.7
21.1	66.1
21.1	61.8
21.1	57.8
21.1	54.3
21.1	52
21.1	51.8
21.1	51.8
21.1	51.8
20.9	52.6
20	54.9
18	59.8
17.4	61.5
16.3	65.8
15.7	70.7
15.4	76.1
15.4	81.8
15.7	86.7
15.7	90.4
15.7	93.3
15.7	95
16	95.3
16	95.3
16.6	94.4
17.4	92.1
17.7	88.7
17.7	85.3
17.7	81.3
17.7	75.2
17.7	73.2
18	69.2
18	64.9
18	61.2
18	58.1
18	55.5
18	54.1
18	54.1
17.1	55.2
16.6	56.3
15.7	59.2
15.4	62.6
15.4	67.2
15.4	73.2
15.4	79
15.4	85
15.4	90.7
15.4	95
15.4	97
15.4	97.3
15.4	97
15.7	95.9
16.6	93.3
17.7	89.3
18	85.8
18	81.8
18	77.2
18	70.4
18	68.1
18	63.5
18	58.6
18	54.6
18	50.6
18	48
18	46.3
18	46
17.7	46
16.6	47.2
14.6	48.9
13.4	51.8
12.8	55.8
12.6	61.5
12.6	67.8
12.6	74.1
12.6	80.1
12.6	85.8
12.8	90.1
12.8	92.7
12.8	94.4
12.8	94.7
13.1	94.7
14	93.6
16	89.6
16.6	87.6
16.8	83.5
16.8	79
16.8	73.8
16.8	68.7
16.8	64.1
16.8	59.8
16.8	56.3
16.8	53.5
16.8	52.3
16.8	52.3
16.8	52.3
16.6	52.9
15.1	55.8
14.6	57.2
13.4	60.6
12.3	64.9
11.7	70.1
11.4	75.5
11.4	80.7
11.7	85.6
12	89.3
12.6	91.9
13.1	93.3
13.7	93.6
14.3	93.6
15.4	91.9
16	90.7
16.6	87.6
16.6	84.1
16.6	79.8
16.8	74.7
17.1	69.5
17.7	64.1
18.6	58.9
18.9	53.8
19.1	49.2
19.1	43.7
19.1	42.3
19.1	40.9
19.1	40.9
19.1	40.9
18.6	41.7
17.7	43.5
16.8	46
16	49.5
14.8	54.6
14.3	60.9
14.3	67.5
14.3	74.1
14.3	83.8
14.8	87
16	93
18	97
19.4	98.7
20	98.7
20	98.2
20.3	95.9
20.3	91.6
20.3	87
20.3	82.7
20.3	78.4
20.3	73
20.6	67.5
20.6	61.8
20.6	56.3
20.3	52.3
20	49.5
20	48.3
20	48.3
19.7	48.9
18.3	50.3
16.6	52.9
14.3	58.3
13.4	60.9
12.8	66.9
12.8	73.2
12.8	79.5
12.8	86.1
12.8	91.9
14	96.2
14.8	98.4
15.4	99
15.4	99
15.4	98.4
16	95.9
16.8	91.6
16.8	87
16.8	82.1
17.1	77
17.1	71.5
17.1	66.1
17.1	60.9
17.1	56.1
17.1	51.8
17.1	48
17.1	45.7
17.1	44.6
17.1	44.6
17.1	44.6
16.6	46
15.4	49.5
14.6	54.3
14	63.2
14	66.4
14	73
14	79.5
14	86.1
14	92.4
14.3	97.6
15.4	100.2
16	100.7
16.3	100.4
16.8	99.6
18	96.4
18.6	91.9
18.6	87
18.6	82.1
18.6	73.8
18.6	70.7
18.6	64.6
18.6	58.9
18.6	54.9
18.6	53.5
18.6	53.5
18.6	53.8
18	55.5
16.8	58.6
16	62.6
15.4	66.9
14.8	72.1
14.3	78.1
14	83.8
14	89.6
14.3	94.1
14.8	97.3
15.4	98.7
16	99
16.6	99
18.6	96.4
19.1	94.7
19.7	90.1
19.7	85.6
19.7	80.1
19.7	74.1
20.3	67.8
20.3	61.8
20.3	56.1
20.3	51.2
20.3	48.3
20.3	47.2
20.3	47.2
20.3	47.5
19.7	49.2
18.9	52.6
18.3	56.3
18.3	60.6
18.3	66.4
18	75.5
18	78.4
18.3	84.7
18.3	90.1
19.1	93.6
19.7	94.4
19.7	94.4
20	93.3
20.9	90.1
21.4	85.8
21.4	81.5
21.4	77.2
21.4	69.5
21.4	66.7
21.4	61.2
21.4	55.8
21.4	51.5
21.4	48.9
21.4	47.7
21.4	47.7
21.4	47.7
20.9	48
18.3	49.2
17.4	50
15.4	52.6
14.3	56.3
13.7	62.1
13.7	68.7
13.7	75.2
13.7	81.8
14	87.8
14.8	93.9
16.3	97.9
17.7	99.6
18	99.6
18	99.3
18.9	97.3
20	93.3
20.3	89
20.3	84.7
20.3	79.8
20.3	74.4
20.3	68.7
20.3	62.6
20.3	57.5
20.3	53.2
20.3	51.2
20.3	51.2
20.3	51.2
19.7	52
18.6	54.6
17.4	59.5
17.1	61.5
16.6	66.7
16.3	72.7
16.3	78.7
16.3	84.7
16.3	90.1
16.3	94.7
16.3	97
16.3	98.4
16.3	98.7
16.3	98.4
17.1	97
18.3	93.6
18.9	89.3
18.9	84.7
18.9	79.5
18.9	73.8
19.1	67.8
19.1	59.2
19.1	56.6
19.1	52.6
19.1	50
19.1	48.9
19.1	48.3
19.1	48
18.9	48.3
17.4	49.8
15.7	52.3
14.6	55.8
14.3	60.4
14.3	66.4
14.3	73
14.3	79.3
14.3	85.6
14.3	91.6
14.3	96.4
14.3	99
14.3	99.6
14.3	99.6
14.8	98.7
16	95.9
17.4	90.7
17.7	85.8
17.7	80.4
17.7	74.4
17.7	68.4
17.7	62.6
17.7	57.2
17.7	53.2
17.7	51.2
17.7	50.6
17.7	50.6
17.7	50.6
17.4	51.5
17.1	53.8
16.6	57.2
16.3	61.2
16	66.4
15.7	72.1
15.7	78.1
15.7	84.1
15.7	89.8
15.7	94.4
15.7	97.3
15.7	98.7
15.7	99
15.7	98.7
16.8	95.6
17.4	93.3
18.6	88.1
18.9	82.7
19.1	76.7
19.4	70.4
19.4	64.6
19.4	58.6
19.4	52.9
19.4	48
19.4	44.6
19.4	41.7
19.4	41.4
19.4	41.4
19.1	41.7
18.3	43.5
16.8	46.6
16.6	50.6
16.6	55.5
16.6	61.5
16.6	67.8
16.6	77.8
16.6	81
16.6	87.6
16.6	93.3
16.8	97.3
17.1	98.7
17.1	98.7
17.1	97.9
17.4	96.7
18.3	92.7
18.6	88.1
18.6	83.8
18.6	79.3
18.6	74.4
18.6	69.2
18.6	64.9
18.6	61.8
18.6	60.1
18.6	60.1
18.6	60.1
[truncated: 1,366 more rows]
