# Supplementary material for: Bot fit: A novel approach to assessing lower limb muscular strength
Source: PLoS One. 2026 Mar 26;21(3):e0339187. doi: 10.1371/journal.pone.0339187 (PMC13021169; doi:10.1371/journal.pone.0339187)
Supplement: S3 File — Raw joint angle data (left and right legs) collected from 25 participants across all exercise protocols. This compressed folder contains individual participant files (sub1–sub25) with time-series signals representing lower-limb motion recorded by the Bot Fit system during resistance exercise trials. (ZIP) [file pone.0339187.s003.zip › sub12/hipcurl_max.csv]

AngL	AngR
3.3	0.8
3.3	0.8
3.3	0.8
3.3	0.8
3.3	0.8
3.3	0.8
3.3	0.8
3.3	0.8
3.3	0.8
3.3	0.8
3.3	0.6
3.3	0.6
3.3	0.8
3.3	0.8
3.3	0.8
3.3	0.8
3.3	0.8
3.3	0.8
3.3	0.8
3.3	0.8
3.3	0.8
3.3	0.8
3.3	0.8
3.3	0.8
3.3	0.8
3.6	0.8
4.2	1.1
5	2.3
5.6	3.1
6.2	3.7
5.9	3.1
5	2.8
3.9	1.7
2.7	0.8
2.4	0.3
2.4	0.8
2.7	0.8
3	1.1
3.3	1.1
3.6	1.4
3.6	1.7
3.6	1.7
3.6	1.7
3.6	1.7
3.6	1.7
3.6	1.7
3.6	1.7
3.6	1.7
3.6	1.7
3.6	1.7
3.6	1.7
3.6	1.7
3.6	1.7
3.6	1.7
3.9	1.7
3.9	1.7
4.2	1.7
4.4	1.7
4.4	1.7
4.4	1.7
4.4	1.7
4.7	1.7
5.3	1.7
5.6	1.7
5.6	1.7
5.3	1.7
4.7	1.4
3.6	0.8
3.3	0.6
3	0.3
3.3	0.6
3.6	0.8
3.6	0.8
3.6	0.8
3.6	0.8
3.6	0.8
3.6	0.8
3.6	0.8
3.6	0.8
3.6	0.8
3.6	0.8
3.6	0.8
3.6	0.8
3.6	0.8
3.6	0.8
3.6	0.8
3.6	0.8
3.6	0.8
3.6	0.8
3.6	0.8
3.6	0.8
3.6	0.8
3.6	0.8
3.6	0.8
3.6	0.8
3.6	0.8
3.6	0.8
3.6	0.8
3.6	0.8
3.6	0.8
3.6	0.8
3.6	0.8
3.6	0.8
3.6	0.8
3.6	0.8
3.6	0.8
3.6	0.8
3.6	0.8
3.6	0.8
3.6	0.8
3.6	0.8
3.6	0.8
3.6	0.8
3.6	0.8
3.6	0.8
3.6	0.8
3.6	0.8
3.6	0.8
3.6	0.8
3.6	0.8
3.6	0.8
3.6	0.8
3.6	0.8
3.6	0.8
3.6	0.8
3.6	0.8
3.6	0.8
3.6	0.8
3.6	0.8
3.6	0.8
3.6	1.1
3.6	1.4
3.6	1.7
3.6	1.7
3.6	1.7
3.6	1.7
3.6	1.7
3.6	1.7
3.6	1.7
3.6	1.7
3.6	1.7
3.6	1.7
3.6	1.7
3.6	1.7
3.6	1.7
3.6	1.7
3.6	1.7
3.6	1.7
3.6	1.7
3.6	1.7
3.6	1.7
3.6	1.7
3.6	1.7
3.6	1.7
3.6	1.7
3.6	1.7
3.6	1.7
3.6	1.7
3.6	1.7
3.6	1.7
3.6	1.7
3.6	1.7
3.6	1.7
3.6	1.7
3.6	1.7
3.6	1.7
3.6	1.7
3.6	1.7
3.6	1.7
3.6	1.7
3.6	1.7
3.6	1.7
3.6	1.7
3.6	1.7
3.6	1.7
3.6	1.7
3.6	1.7
3.6	1.7
3.6	1.7
3.6	1.7
3.6	1.7
3.6	1.7
3.6	1.7
3.6	1.7
3.6	1.7
3.6	1.7
3.6	1.7
3.6	1.7
3.6	1.7
3.6	1.7
3.6	1.7
3.6	1.7
3.6	1.7
3.6	1.7
3.6	1.7
3.6	1.7
3.6	1.7
3.6	1.7
3.6	1.7
3.6	1.7
3.6	1.7
3.6	1.7
3.6	1.7
3.6	1.7
3.6	1.7
3.6	1.7
3.6	1.7
3.6	1.7
3.6	1.7
3.6	1.7
3.6	1.7
3.6	1.7
3.6	1.7
3.6	1.7
3.6	1.7
3.6	1.7
3.6	1.7
3.6	1.7
3.6	1.7
3.6	1.7
3.6	1.7
3.6	1.7
3.6	1.7
3.6	1.7
3.6	1.7
3.6	1.7
3.6	1.7
3.6	1.7
3.6	1.7
3.6	1.7
3.6	1.7
3.6	1.7
3.6	1.7
3.6	1.7
3.6	1.7
3.6	1.7
3.6	1.7
3.6	1.7
3.6	1.7
3.6	1.7
3.6	1.7
3.6	1.7
3.6	1.7
3.9	1.7
3.9	1.7
4.2	1.7
4.4	1.7
4.4	1.7
4.4	1.7
4.4	1.7
4.4	1.7
4.4	1.7
4.4	1.7
4.4	1.7
4.4	1.7
4.4	1.7
4.4	1.7
4.4	1.7
4.4	1.7
4.4	1.7
4.4	1.7
4.4	1.7
4.4	1.7
4.4	1.7
4.4	1.7
4.4	1.7
4.4	1.7
4.4	1.7
4.4	1.7
4.4	1.7
4.4	1.7
4.4	1.7
4.4	1.7
4.4	1.7
4.4	1.7
4.4	1.7
4.4	1.7
4.4	1.7
4.4	1.7
4.4	1.4
4.4	1.4
4.4	1.4
4.4	1.4
4.4	1.4
4.4	1.4
4.4	1.4
4.4	1.4
4.4	1.1
4.4	0.8
4.4	0.3
4.4	0.8
4.4	1.6
4.4	2.5
4.4	3.6
4.4	4.5
4.4	5.4
4.4	6.5
4.4	7.4
4.4	8.2
4.4	9.1
4.4	9.1
4.4	9.4
4.4	9.7
4.4	9.7
4.4	9.7
4.4	9.7
4.2	9.7
4.2	9.7
3.9	9.7
3.6	9.7
3.3	9.7
3.3	9.4
3.3	8.8
3.3	8.2
3.3	7.4
3.3	6.8
3.3	6.2
3.3	5.6
3.3	5.1
3.3	4.8
3.3	4.8
3.3	4.8
3.3	4.2
3.3	3.4
3.3	2.5
3.3	1.6
3.3	0.8
3.3	0.5
3.3	0
3.3	0
3.3	0.3
3.3	0.3
3.3	0.8
3.3	0.8
3.3	0.8
3.3	0.8
3.3	0.8
3.3	0.8
3.3	1.4
3.3	2
3.3	2.3
3	2.6
3	2.6
2.4	2.6
1.9	2.6
1.3	2.6
0.4	2.6
0.7	2.6
1.6	2.6
2.7	2.6
3.3	2.6
3.9	2.6
4.2	2.6
4.4	2.6
4.7	2.6
4.7	2.6
4.7	2.6
4.7	2.6
4.7	2.6
5.9	2.8
7.6	3.7
9.6	4.6
11.6	4.8
13.3	4.8
13.9	4.8
13.6	4.3
12.8	3.7
11.9	3.4
10.2	3.1
7.9	2.8
5	2.3
2.7	2
0.7	1.7
1.6	0.6
3.9	1.6
6.2	5.1
8.2	9.4
9.3	15.1
9.3	21.4
9	28.3
9	34.9
9	40.9
9	46.6
9	51.2
9	55.5
9	59.2
9	62.9
9	68.7
9	70.9
9	74.4
9	77.5
8.7	80.1
8.5	81.3
8.2	81.8
8.2	81.5
8.2	81
7.6	79.3
7	76.4
6.7	70.9
6.5	68.7
6.5	63.8
6.5	58.1
6.5	52
6.5	46
6.5	39.4
6.5	32.9
6.5	26.3
6.2	19.4
5.9	12.5
5	5.9
3.9	0.2
1.9	3.7
1.3	5.7
5.6	5.7
11.9	5.4
18.8	4.6
26.2	4
33.7	4
40.5	4.3
23.3	4.3
28.5	4.3
32.8	4
36.5	3.4
39.7	3.1
42.5	2.8
44.8	2.3
46.8	2.3
48	2.3
48	2
47.4	1.7
46	0.8
43.7	0.3
40.8	0
36.8	0.2
31.9	0.2
26.5	0.2
17	0.3
13.9	0.6
7.3	1.4
0.7	2
6.2	2.6
13	2.6
20.2	2.3
26.2	2.3
31.4	1.4
33.9	0.8
34.5	6.2
34.2	8.8
33.1	14.5
32.2	21.1
31.4	28.3
31.4	35.1
31.4	42
31.7	48.3
31.4	53.5
31.4	58.6
31.4	63.2
31.4	67.5
31.4	71.2
31.4	74.4
31.4	76.7
31.4	78.4
31.7	79.8
31.9	80.1
32.2	80.1
32.2	79.3
32.2	77.5
32.2	75
32.2	69.2
32.2	64.9
32.2	62.6
32.2	58.1
32.2	52.6
32.2	46.9
32.2	40.3
32.2	33.7
32.2	27.1
32.2	20.3
32.2	14.5
32.2	9.4
31.9	5.1
31.4	1.9
29.6	1.1
25.6	1.1
20.2	1.1
14.2	1.1
7.6	1.1
0.7	1.1
6.7	1.1
13.3	1.1
20.2	1.1
25.9	1.1
31.1	1.1
35.7	1.1
39.4	1.1
42.5	1.1
45.4	1.1
48	0.8
50.3	0.3
50.6	1.1
50	1.1
49.4	1.4
48	1.4
45.4	1.4
42	1.7
38.2	2
33.9	2.8
28.8	3.4
23.3	3.4
17.9	3.4
12.5	3.4
6.7	3.4
0.7	3.4
5.6	3.4
11.9	3.4
17.6	3.4
22.8	3.4
26.5	2.6
28.5	0.6
29.4	3.4
29.4	9.1
29.4	16
29.6	23.1
30.2	30.3
30.8	37.4
31.9	44
32.8	50.3
33.7	56.3
34.2	62.4
34.5	67.8
34.8	72.7
35.4	77
35.9	80.1
37.1	82.7
38.2	84.7
39.4	85.3
40.2	85.3
40.5	85.3
40.5	85.3
40.5	85.3
40.5	85
40.5	83.3
40.5	80.1
40.5	73.8
40.5	71.8
40.5	67.2
40.5	62.4
40.5	57.2
40.5	51.8
40.5	46
40.5	40
40.5	34
40.5	28.3
40.5	22.8
40.5	18
40.5	14
40.5	11.1
40.5	9.1
40.5	8.8
40.5	8.8
40.5	8.8
40.5	8.8
40.5	8.8
40.5	8.8
40.5	8.5
39.7	7.7
38.8	6.8
37.7	6.5
35.4	5.9
34.8	5.9
33.9	5.9
33.1	5.9
32.5	5.9
32.2	5.9
31.7	5.9
31.1	5.9
30.5	5.9
30.2	5.9
29.9	5.9
29.6	5.9
29.6	5.9
29.6	5.9
29.6	5.9
29.6	5.9
29.1	5.9
28.8	5.9
28.8	5.9
28.8	5.9
28.8	5.9
28.8	5.9
28.8	5.9
29.1	5.9
29.6	5.9
30.5	5.9
31.1	5.9
31.1	5.9
31.1	5.9
31.1	5.9
31.1	5.9
31.4	5.9
31.4	5.9
31.4	5.9
31.4	5.9
31.4	5.9
31.4	5.9
31.4	5.9
31.4	5.9
31.7	5.9
31.9	5.9
32.5	5.9
32.5	5.9
32.5	5.9
32.5	5.9
32.5	5.9
32.5	5.9
32.5	5.9
32.5	5.9
32.5	5.9
32.5	5.9
32.5	5.9
32.5	5.9
32.5	5.9
32.5	6.2
32.5	6.5
32.5	7.1
32.5	7.1
32.5	7.1
32.5	7.4
32.8	7.9
32.8	8.8
32.8	9.4
32.8	10.5
32.8	10.8
32.8	12
32.8	13.1
32.8	14
32.8	14.8
32.8	16
32.8	16.8
32.8	17.7
32.8	18.3
32.8	19.1
32.8	19.1
32.8	19.1
32.8	19.4
32.8	19.4
32.8	19.4
32.8	19.4
32.8	19.4
32.2	19.1
31.1	19.1
29.6	19.1
28.2	19.1
27.1	19.1
25.4	19.1
23.6	19.4
21.3	21.4
20.8	22.5
18.8	24.8
16.2	26.8
13.3	29.4
10.5	32
7.9	34.6
5.3	36.6
3.3	38.9
1.3	40.6
1.3	42.9
2.2	43.7
3.6	44.9
4.7	45.7
6.2	46.9
7.3	47.7
8.5	48.6
9.6	49.5
10.5	50.3
11.3	50.6
12.2	51.2
12.2	51.5
12.2	51.5
12.2	51.5
12.2	51.5
12.2	51.5
12.2	51.5
12.2	51.5
12.2	51.5
12.2	51.5
12.2	51.5
11.9	51.5
11.3	51.5
9.9	50
9.3	49.2
7.6	47.5
6.2	45.7
5	44.3
4.4	43.5
4.2	43.2
4.2	43.2
4.7	42.6
5.3	42.3
4.4	43.2
4.4	43.2
4.7	43.2
4.7	43.2
4.7	43.2
4.7	43.2
4.7	43.2
4.7	43.2
4.7	43.2
4.7	43.2
4.7	43.2
4.7	43.2
4.7	43.2
4.7	43.2
5	43.5
5.3	43.7
6.2	44.6
7.6	45.7
10.2	48
10.7	48.9
12.5	50.3
13.6	51.5
14.8	52.6
15.6	53.5
16.5	54.3
17.3	54.9
17.9	55.5
18.8	56.1
19.9	56.6
20.8	57.5
21.9	58.3
22.8	58.9
23.3	59.5
23.3	59.5
23.3	59.5
23.3	59.5
23.3	59.5
23.3	59.5
23.3	59.5
23.3	59.5
23.3	59.5
23.3	59.5
23.3	59.5
23.3	59.5
23.3	59.5
23.3	59.5
23.3	59.5
23.3	59.2
23.3	58.6
23.3	57.5
23.3	57.2
23.3	55.8
23.3	54.3
23.3	52.9
23.3	51.5
23.3	50.3
23.3	49.8
23.3	49.8
23.3	49.8
23.3	49.8
23.3	49.8
23.3	49.8
23.3	49.8
23.3	49.8
23.6	49.8
23.9	49.8
24.5	49.8
25.1	49.8
25.6	49.8
25.9	49.8
26.2	49.8
26.2	49.8
26.2	49.8
26.2	49.8
26.2	49.8
26.2	49.8
26.2	49.8
26.2	49.8
26.2	49.8
26.2	49.8
26.2	49.8
25.9	49.8
25.4	49.8
24.8	49.8
23.9	49.8
23.3	49.8
22.8	49.8
22.5	49.8
22.2	49.8
22.2	49.8
22.2	49.8
22.2	49.8
21.9	49.8
21.6	49.8
21.1	49.8
21.1	49.8
21.1	49.8
21.1	49.8
21.1	49.8
21.1	49.8
21.1	49.8
21.1	49.8
21.1	49.8
21.1	49.8
21.1	49.8
21.1	49.8
21.1	49.8
21.1	49.8
21.3	49.8
21.3	49.8
21.3	49.8
21.3	49.8
21.1	50
20.8	50.3
20.8	50.3
20.8	50.3
20.8	50.3
20.8	50.3
20.8	50.6
20.5	50.9
20.5	51.2
20.5	51.5
20.5	51.8
20.5	52
20.2	52
19.9	52
19.3	52
18.8	52
18.5	52
18.5	52
18.5	52
18.5	52
18.5	52
18.5	52
18.5	52
18.5	52
18.5	52
18.5	52
18.5	52.6
18.5	53.5
18.5	55.2
18.5	57.2
18.5	59.8
18.5	63.2
18.5	67.5
18.2	73.8
17.6	75.8
16.8	79.8
15.6	83.5
14.8	87
14.5	90.4
14.5	93
14.5	93.9
14.5	93.9
15.3	90.7
15.6	88.7
15.9	84.1
15.9	79.3
15.9	74.1
15.9	68.9
15.9	63.8
15.9	59.5
15.6	56.6
15.3	55.5
15.3	55.5
14.8	56.1
13.6	57.5
12.8	59.8
12.5	62.9
12.2	67.5
12.2	73
12.5	77.5
12.5	80.1
12.5	80.7
12.8	80.7
13.9	79.8
16.2	77.2
17.9	73.8
18.5	70.1
18.8	65.5
18.8	57.2
18.8	54.6
18.8	50
18.8	47.7
18.8	47.2
18.5	47.2
17.6	47.2
15	47.7
12.2	49.2
8.7	53.2
7.9	55.5
6.5	61.2
5.9	67.5
5.9	74.1
5.9	80.4
6.5	86.4
8.2	90.7
10.2	91.9
11.3	91.9
11.9	91
12.8	87.6
12.8	83
12.8	79
12.8	75.2
12.8	71.2
12.8	66.9
12.8	62.6
12.8	58.6
12.8	54.6
12.8	51.5
12.8	49.5
12.8	48.9
12.5	48.9
11.9	48.9
9.6	49.5
7	50.6
5.3	52.9
4.4	56.9
4.7	62.6
5	71.2
5.6	73.8
6.7	78.4
8.2	80.1
9.3	80.1
10.5	79.5
12.2	77.2
14.2	73.2
14.8	69.5
14.8	65.8
14.8	61.2
14.8	53.8
14.8	51.5
14.8	47.5
14.8	43.5
14.8	40
14.8	38.3
14.8	38
14.5	38.6
13.3	40.3
12.2	43.7
11.6	48
11.6	53.5
11.6	59.8
11.6	66.4
11.6	73
11.6	79.5
11.9	85.6
12.5	90.1
13.6	91.3
14.2	91
14.5	89
15.6	82.1
15.6	79.5
15.6	74.4
15.6	69.2
15.6	64.4
15.6	58.9
15.6	54.1
15.6	49.8
15.3	47.2
15	46
15	46
14.5	46.6
12.5	48.6
11.3	51.8
11	54.9
11	59.8
11	65.8
11	72.1
11	78.4
11.6	84.1
12.8	89.3
14.5	91.6
15.3	91.6
15.9	90.7
16.5	87.6
17	82.4
17	76.7
17	71.5
17	65.8
17	56.1
17	53.2
17	47.2
17	42.6
16.8	40.6
16.8	40.3
16.5	40.6
14.8	42.3
12.2	45.7
11	50
11	55.2
11	61.5
11	68.1
11	75
11	81.5
11.3	87.3
12.5	90.4
13.9	90.1
15	88.7
16.2	85
17	79.8
17	74.4
17	68.7
17	63.2
17	57.5
17	51.5
16.2	46.6
14.5	44.6
14.2	44.9
13.3	46.9
12.2	51.8
11.6	57.8
11.6	63.8
11.6	70.1
11.3	76.7
11.3	83.3
11.3	92.1
11.6	94.4
13	96.2
13.9	96.2
13.9	95
14.2	91.9
14.2	86.7
14.2	81.3
14.2	76.1
14.2	70.7
14.2	64.1
14.2	57.5
14.2	51.5
13.6	46.3
12.8	43.7
12.2	43.5
12.2	43.7
11.3	46.3
10.7	50.3
11	55.2
11	60.4
11	66.1
11	71.8
11	77.8
11.3	81.3
12.8	81
13	80.1
14.8	76.7
16.5	72.4
17	68.1
17	63.5
17	58.3
17	53.2
17	48.3
17	44.6
17	41.7
17	39.7
16.5	38.6
15.6	38.3
13.9	38.3
12.2	38.9
10.5	40.9
10.2	44.9
10.2	51.2
10.2	57.5
10.5	64.1
11.3	70.9
12.5	77.5
13.9	83.3
15.6	86.4
17.3	86.4
17.9	85.8
18.5	83.5
19.1	78.4
19.1	72.7
19.1	67.5
19.1	62.6
19.1	57.8
18.8	49.8
18.2	47.5
17	43.7
15.9	42
15	41.7
13.6	42.6
12.2	45.5
11.3	48.9
11.3	53.8
11.3	59.8
11.3	66.1
11.3	72.1
11.3	78.1
11.6	84.1
12.2	88.1
12.2	90.1
12.2	90.1
12.2	89
12.5	85.8
12.8	80.7
12.8	75
12.8	69.5
12.8	60.6
12.8	57.5
12.8	51.5
12.8	46
12.8	42
12.8	39.7
12.8	39.4
12.8	39.7
11.9	41.4
10.5	46
10.2	51.8
10.2	57.8
10.2	63.8
10.2	70.1
10.2	76.4
10.2	82.7
10.5	88.1
12.8	91.6
13.3	91.3
13.9	91
14.2	89.3
14.8	85.3
14.8	79.5
14.8	74.1
14.8	68.4
14.8	62.1
14.8	55.5
14.8	46.6
14.8	44.6
14.8	41.2
14.8	40.3
14.8	40.3
14.8	40.9
14.2	43.5
13.6	47.7
13.6	53.2
13.6	58.6
13.6	64.1
13.6	70.1
13.6	76.1
13.6	81.3
13.6	85.3
13.6	88.1
13.6	89.3
13.6	89
13.6	88.4
13.6	85.6
13.6	81
13.6	75.5
13.6	70.9
13.6	66.1
13.6	60.9
13.6	56.3
13.6	52.9
13.6	49.5
13.6	48.9
13.6	48.9
13.3	49.2
12.2	50.9
11	53.8
10.7	57.5
10.7	62.9
10.7	68.9
10.7	74.7
10.7	80.4
11	84.7
11.6	86.1
11.9	86.4
11.9	85.8
12.5	84.4
13.6	80.4
14.2	75.5
14.2	70.7
14.2	64.9
14.2	58.9
14.2	49.8
14.2	47.2
14.2	42.9
14.2	39.4
14.2	37.4
14.2	37.2
13.9	37.4
12.2	39.7
9.9	43.2
9.3	47.5
9.3	52.9
9.3	62.4
9.3	65.5
9.3	72.4
9.6	79
10.5	85
12.5	91
13.3	91
14.8	89.6
15.9	86.1
17	81.3
17	75.8
17	70.4
17	64.9
17	59.5
17	54.3
16.8	48.9
16.2	44.9
15	42.6
14.2	42
13.3	42.3
11.6	44
9.6	47.5
9.3	52.6
9.3	58.6
9.3	64.9
9.3	71.5
9.3	78.1
9.3	88.4
9.3	91.6
9.6	97
10.7	99.3
11.9	99
12.2	97.3
12.5	93
12.5	86.4
12.5	79.8
12.5	74.1
12.5	68.1
12.5	57.5
12.2	54.3
11.6	49.2
10.7	47.2
10.5	47.2
10.2	48.3
9	51.8
8.5	56.6
8.5	61.8
8.5	66.7
8.5	71.5
8.5	77.8
8.7	79.3
9.3	79.8
10.2	79.5
11.9	77.5
13.9	74.1
15.3	70.1
15.6	65.8
15.6	60.6
15.6	55.2
15.6	47.5
15.6	45.2
15.6	41.7
15.6	38.6
15.6	36
15.3	34.3
14.8	34
13.9	34
13.3	34
12.2	35.4
10.5	38.6
9.6	43.7
9.3	52.9
9.3	56.3
9.3	62.9
9.3	69.2
9.3	75.8
9.3	82.1
9.6	87.8
10.2	92.1
10.7	95.6
10.7	97.9
10.7	98.2
10.7	98.2
11.3	95
11.6	93
12.2	87.3
12.2	81.5
12.2	75.5
12.2	69.2
12.2	62.9
12.2	56.6
12.2	52.3
12.2	50.9
12.2	50.6
11.9	50.9
11	52
9.6	54.6
9.3	58.1
9.3	62.9
9.3	68.7
9.3	74.4
9.3	80.1
9.3	85.6
9.3	89.6
9.3	90.7
9.3	90.4
9.6	89.3
10.7	85.6
12.2	80.1
13	75
13.9	69.2
15.3	63.2
15.9	56.9
16.2	51.2
16.2	45.5
16.2	40.3
16.2	36
16.2	34
16.2	33.4
16.2	33.4
15.9	33.7
15	35.1
13.6	37.7
12.5	41.4
11.6	46.3
11.3	56.1
11.3	59.5
11.6	66.4
11.9	73
12.2	79.8
13.3	86.1
15	90.7
17.3	91.3
18.8	89.6
20.2	82.7
20.5	79.5
20.5	73.2
20.5	67.2
20.5	61.5
20.5	55.8
20.5	50
20.5	44.3
20.5	40
20.5	36.9
20.5	35.7
20.5	35.4
19.9	35.7
17.9	36.3
15.3	37.2
13	39.4
11.3	43.7
10.5	50.6
10.2	57.5
10.2	64.6
10.2	72.7
10.2	83.5
10.5	86.7
11	92.4
13.3	93.6
15.6	92.7
16.8	90.4
17.3	86.1
17.3	80.4
17.3	74.4
17.3	68.9
17.3	63.5
17.3	58.1
17.3	52.9
17.3	48.9
16.8	46.6
16.2	45.7
15.6	45.7
14.2	46
12.2	47.5
10.2	50
9	54.1
8.5	60.1
8.5	66.4
8.5	76.4
8.5	79.8
8.5	86.1
9	92.1
9.9	95.3
11	95.3
11.3	94.4
12.2	90.1
12.2	87.6
12.2	82.1
12.2	76.1
12.2	70.1
12.2	63.8
12.5	57.5
12.5	51.8
12.5	47.2
12.5	44.3
12.5	43.2
12.5	43.2
12.5	43.5
11.6	44.9
10.5	48.3
10.2	52
10.2	56.1
10.2	60.4
10.2	64.4
10.2	67.5
10.2	70.1
10.2	71.8
10.2	72.4
10.2	73
10.2	73
10.2	73
10.2	73
10.2	73
10.2	73
10.5	72.7
11.3	71.5
11.9	70.1
12.2	68.7
12.8	66.7
13	64.4
13	62.4
13	60.6
13	59.2
13	58.1
13.6	57.2
14.2	57.2
14.8	57.2
15.3	57.2
15.9	57.2
16.2	57.2
16.2	57.2
16.2	57.2
16.8	57.2
17.3	57.5
17.6	58.1
18.2	58.3
18.8	58.6
19.9	59.2
21.1	60.4
23.3	62.1
24.2	62.6
25.6	64.1
26.8	65.2
27.6	65.8
28.2	66.4
28.2	66.4
28.2	66.4
28.2	66.1
28.2	66.1
28.2	66.1
28.5	66.1
29.1	66.1
29.4	66.1
29.4	66.1
29.4	66.1
29.4	66.1
29.4	66.1
29.1	65.8
28.5	64.6
27.9	64.1
27.1	62.9
25.9	61.8
25.1	60.6
24.5	60.1
23.9	59.2
23.3	58.9
22.8	58.1
22.2	57.5
21.6	56.9
20.8	56.1
20.5	56.1
19.9	55.5
19.3	55.2
18.8	54.9
18.2	54.3
17.6	53.5
17	52.6
16.5	52
16.2	51.5
16.2	51.2
15.9	50.9
15.6	50.9
15.3	50.9
15.3	50.9
15	50.9
14.8	50.9
14.5	50.9
13.9	50.9
13.9	50.9
13.6	50.9
13.3	50.9
13	50.9
12.8	50.9
12.8	50.9
12.8	50.9
12.8	50.9
12.5	50.9
11.9	50.9
11.3	50.9
10.7	50.9
10.7	50.9
10.5	50.9
10.2	50.9
10.2	50.9
10.2	50.6
10.2	50.3
10.2	49.8
10.2	49.5
10.2	49.2
10.2	48.6
10.2	47.5
10.2	46.9
10.2	46.3
10.2	45.7
9.6	45.7
8.5	45.7
7.6	45.7
7.6	45.7
7.6	45.7
7.6	45.7
7.6	45.7
7.6	45.7
7.6	45.7
7.6	45.7
7.6	45.7
7.6	45.7
7.6	45.7
7.6	45.7
7.6	45.7
7.6	45.7
7.6	45.7
7.6	45.7
7.6	45.7
7.6	45.7
7.6	45.7
7.6	45.7
7.6	45.7
7.6	45.7
7.6	45.7
7.6	45.7
7.6	45.7
7.6	45.7
7.6	45.7
7.6	45.7
7.6	45.7
7.6	45.7
7.6	45.7
7.6	45.7
7.6	45.7
7.6	46
7.6	46.3
7.6	46.3
7.6	46.3
7.6	46.3
7.6	46.3
7.6	46.3
7.6	46.3
7.6	46.3
7.6	46.3
7.6	46.3
7.6	46.3
7.6	46.3
7.6	46.3
7.6	46.3
7.6	46.3
7.6	46.3
7.6	46.3
7.6	46.3
7.6	46.3
7	46.3
6.7	46.3
6.7	46.3
6.7	46.3
6.7	46.3
6.7	46.3
6.7	46.3
6.7	46.3
6.7	46.3
6.7	46.3
6.7	46.3
6.7	46.3
6.7	46.3
6.7	46.3
6.7	46.3
6.7	46.3
6.7	46.3
6.7	46.3
6.7	46.3
6.7	46.3
6.7	46.3
6.7	46.3
6.7	46.3
6.7	46.3
6.7	46.3
6.7	46.3
6.7	46.3
6.7	46.3
6.7	46.3
6.7	46.3
6.7	46.3
6.7	46.3
6.7	46.3
6.7	46.3
6.7	46.3
6.7	46.3
6.7	46.3
6.7	46.3
6.7	46.3
6.7	46.3
6.7	46.3
6.7	46.3
6.7	46.3
6.7	46.3
6.7	46.3
6.7	46.3
6.7	46.3
6.7	46.3
6.7	46.3
6.7	46.3
6.7	46.3
6.7	46.3
6.7	46.3
6.7	46.3
6.7	46.3
6.7	46.3
6.7	46.3
6.7	46.3
6.7	46.3
6.7	46.3
6.7	46.3
6.7	46.3
6.7	46.3
6.7	46.3
6.7	46.3
6.7	46.3
6.7	46.3
6.7	46.3
6.7	46.3
6.7	46.3
6.7	46.3
6.7	46.3
6.7	46.3
6.7	46.3
6.7	46.3
6.7	46.3
6.7	46.3
6.7	46.3
6.7	46.3
6.7	46.3
6.7	46.3
6.7	46.3
6.7	46.3
6.7	46.3
6.7	46.3
6.7	46.3
6.7	46.3
6.7	46.3
6.7	46.3
6.7	46.3
6.7	46.3
6.7	46.3
6.7	46.3
6.7	46.3
6.7	46.3
6.7	46.3
6.7	46.3
6.7	46.3
6.7	46.3
6.7	46.3
6.7	46.3
6.7	46.3
6.7	46.3
6.7	46.3
6.7	46.3
6.7	46.3
6.7	46.3
6.7	46.3
6.7	46.3
6.7	46.3
6.7	46.3
6.7	46.3
6.7	46.3
6.7	46.3
6.7	46.3
6.7	46.3
6.7	46.3
6.7	46.3
6.7	46.3
6.7	46.3
6.7	46.3
6.7	46.3
6.7	46.3
6.7	46.3
6.7	46.3
6.7	46.3
6.7	46.3
6.7	46.3
6.7	46.3
6.7	46.3
6.7	46.3
6.7	46.3
6.7	46.3
6.7	46.3
6.7	46.3
6.7	46.3
6.7	46.3
6.7	46.3
6.7	46.3
6.7	46.3
6.7	46.3
6.7	46.3
6.7	46.3
6.7	46.3
6.7	46.3
6.7	46.3
6.7	46.3
6.7	46.3
6.7	46.3
6.7	46.3
6.7	46.3
6.7	46.3
6.7	46.3
6.7	46.3
6.7	46.3
6.7	46.3
6.7	46.3
6.7	46.3
6.7	46.3
6.7	46.3
6.7	46.3
6.7	46.3
6.7	46.3
6.7	46.3
6.7	46.3
6.7	46.3
6.7	46.3
6.7	46.3
6.7	46.3
6.7	46.3
6.7	46.3
6.7	46.3
6.7	46.3
6.7	46.3
6.7	46.3
6.7	46.3
6.7	46.3
6.7	46.3
6.7	46.3
6.7	46.3
6.7	46.3
6.7	46.3
6.7	46.3
6.7	46.3
6.7	46.3
6.7	46.3
7	46.3
7.3	46.3
7.3	46.3
7.6	46.3
7.9	46.3
8.5	46.6
9	47.5
9.6	48
10.2	48.3
10.2	48.6
10.2	48.6
10.2	48.6
10.2	48.6
10.2	48.6
10.5	48.6
11	48.6
11.6	49.2
12.5	49.8
13.3	50.3
13.9	50.9
14.8	51.8
15.3	52
16.2	52.6
17.3	53.8
18.8	54.6
19.9	55.5
21.3	56.3
22.8	57.5
23.9	58.3
24.8	59.2
25.4	59.8
25.9	60.1
26.5	60.6
27.4	60.9
28.5	61.8
29.4	62.6
30.5	63.5
31.7	64.4
32.5	64.9
33.1	65.5
33.7	66.1
34.2	66.7
34.8	66.9
35.4	67.2
35.9	67.8
36.8	68.4
38.5	69.5
40.5	71.2
42.5	73
44	74.1
44.8	75
45.4	75.2
45.7	75.2
46	75.5
46.8	76.1
48	77
49.1	78.1
50	79
50.8	79.8
51.7	80.4
52.3	80.7
52.8	81.3
53.4	81.8
54.3	82.7
55.1	83.3
56	84.1
56.6	84.7
56.9	85
57.1	85.3
57.7	85.6
58	85.8
58.6	86.1
59.1	86.4
59.7	86.7
60	86.7
60	86.7
60	86.7
60	86.7
60	86.4
60	86.1
60	85.8
59.7	85.6
59.4	85.3
58.9	84.7
58.3	83.8
56.9	82.7
56.3	82.1
55.4	81.3
54.6	80.1
53.4	79.3
52.6	78.1
51.7	77.2
50.6	76.1
49.7	75.2
48.6	74.1
47.7	73.5
46.8	72.7
46.3	72.1
46	71.5
46	71.5
46	71.2
46	71.2
46	71.2
46	70.9
46	70.9
46	70.7
45.7	69.8
44.8	68.9
44	68.1
42.8	67.5
42.3	66.9
42	66.9
42	66.9
41.4	66.9
40.2	66.7
39.7	66.4
38.5	64.9
37.1	63.5
35.9	62.1
35.1	60.6
34.5	59.8
34.2	59.5
34.5	59.5
34.8	59.5
35.1	59.8
35.1	59.8
35.1	59.8
35.4	60.1
35.9	60.6
37.1	61.8
38.2	63.2
39.4	64.6
40.2	65.5
41.1	66.4
41.7	66.9
42	67.2
42.3	67.2
42.8	67.5
42.8	67.8
43.4	68.4
44	69.2
44.8	70.1
45.4	70.7
45.7	71.2
46.3	71.5
46.5	71.8
46.8	72.4
47.4	72.4
47.7	73
48.3	73.5
48.6	74.1
49.1	74.4
49.4	75
50.3	76.1
50.6	76.4
51.1	77
51.1	77
50.8	76.4
49.4	74.7
48	72.7
46.8	71.2
47.4	70.9
48	71.5
49.4	71.8
51.1	73.5
51.7	74.1
52.6	75.2
53.7	76.1
54.9	77.5
56.3	79
58	80.7
59.7	82.4
61.4	84.4
63.2	86.1
64.9	87.8
67.5	90.7
68	91.3
69.5	92.7
70.6	93.6
71.5	94.1
72.3	94.1
72.9	93.9
73.2	93.9
73.2	94.1
73.2	95.3
73.5	95.9
74	96.7
74.3	97.6
74.3	98.2
74.6	98.4
74.6	98.7
74.3	98.4
73.8	98.2
72.9	97.6
71.5	96.4
70	95.3
68.3	93.6
66.6	91.6
63.4	87.8
62.3	86.7
60	84.4
57.7	82.4
55.7	80.1
53.4	77.8
50.6	74.7
47.4	71.2
44	67.8
40.5	63.8
35.9	58.3
34.5	56.6
31.7	53.5
28.8	50.3
26.2	47.7
23.9	45.2
21.3	42.6
18.8	40.3
15.9	37.4
12.8	34.6
9.6	31.4
6.5	28.6
3.6	25.7
1	23.1
1.6	20.8
3.6	19.1
5	17.7
6.2	16
7.9	14
9.6	11.7
11.3	9.4
13	7.1
14.8	5.4
16.2	3.9
17.3	3.1
18.2	3.1
19.6	3.1
21.1	3.1
21.9	3.1
22.8	3.1
23.3	3.1
23.9	3.6
25.1	4.8
26.2	5.9
27.1	7.4
27.9	8.2
28.5	9.1
28.8	9.7
29.1	10.2
29.4	9.9
29.4	9.9
29.6	9.4
29.6	8.5
29.6	7.1
29.6	5.6
29.6	4.2
29.6	2.8
29.6	1.1
29.6	0.5
29.6	0.3
29.6	0.8
29.6	1.4
29.4	1.7
29.4	1.7
29.1	1.7
[truncated: 511 more rows]
