# Supplementary material for: Bot fit: A novel approach to assessing lower limb muscular strength
Source: PLoS One. 2026 Mar 26;21(3):e0339187. doi: 10.1371/journal.pone.0339187 (PMC13021169; doi:10.1371/journal.pone.0339187)
Supplement: S3 File — Raw joint angle data (left and right legs) collected from 25 participants across all exercise protocols. This compressed folder contains individual participant files (sub1–sub25) with time-series signals representing lower-limb motion recorded by the Bot Fit system during resistance exercise trials. (ZIP) [file pone.0339187.s003.zip › sub12/kickback_const.csv]

AngL	AngR
29.7	24.3
29.7	24.3
29.7	24.3
29.7	24.3
29.7	24.3
29.7	24.3
29.7	24.3
29.7	24.3
29.7	24.3
29.7	24.3
29.7	24.3
29.7	24.3
29.7	24.3
29.7	24
29.7	24
29.7	24
29.7	23.7
29.7	23.4
29.7	23.4
29.7	23.4
29.7	23.4
29.7	23.4
29.7	23.4
29.7	23.4
29.7	23.4
29.4	23.4
29.4	23.1
28.9	22.9
28.3	22.6
28	22.6
28.3	22.9
29.2	23.4
30.3	24.6
30.9	25.4
30.9	25.4
30.3	24.9
29.7	23.7
29.2	23.1
28.6	22.9
28.9	22.9
28.9	22.9
28.9	22.9
28.9	22.9
28.9	22.9
28.9	22.9
28.9	22.9
28.9	22.9
28.9	22.9
28.9	22.9
28.9	22.9
28.9	22.9
28.9	22.9
28.9	22.9
28.9	22.9
28.9	22.9
28.9	22.9
28.9	22.9
28.9	22.9
28.9	22.9
28.9	22.9
28.9	22.9
28.9	22.9
28.9	22.9
28.9	22.9
28.9	22.9
28.9	22.9
28.9	22.9
28.9	22.9
28.9	22.9
28.9	22.9
28.9	22.9
28.9	22.9
28.9	22.9
28.9	22.9
28.9	22.9
28.9	22.9
28.9	22.9
28.9	22.9
28.9	22.9
28.9	22.9
28.9	22.9
28.9	22.9
28.9	22.9
28.9	22.9
28.9	22.9
28.9	22.9
28.9	22.9
28.9	22.9
28.9	22.9
28.9	22.6
28.9	22.6
28.9	22.6
28.9	22.6
28.9	22.6
28.9	22.6
28.9	22.6
28.9	22.6
28.9	22.6
28.9	22.6
28.9	22.6
28.9	22.6
28.9	22.6
28.9	22.6
28.9	22.6
28.9	22.6
28.9	22.6
28.9	22.6
28.9	22.6
28.9	22.6
28.9	22.6
28.9	22.6
28.9	22.6
28.9	22.6
28.9	22.6
28.9	22.6
28.9	22.6
28.9	22.6
28.9	22.6
28.9	22.6
28.9	22.6
28.9	22.6
28.9	22.6
28.9	22.6
28.9	22.6
28.9	22.6
28.9	22.6
28.9	22.6
28.9	22.6
28.9	22.6
28.9	22.6
28.9	22.6
28.9	22.6
28.9	22.6
28.9	22.6
28.9	22.6
28.9	22.6
28.9	22.6
28.9	22.6
28.9	22.6
28.9	22.6
28.9	22.6
28.9	22.6
28.9	22.6
28.9	22.6
28.9	22.6
28.9	22.6
28.9	22.6
28.9	22.6
28.9	22.6
28.9	22.6
28.9	22.6
28.9	22.6
28.9	22.6
28.9	22.6
28.9	22.6
28.9	22.6
28.9	22.6
28.9	22.6
28.9	22.6
28.9	22.6
28.9	22.6
28.9	22.6
28.9	22.6
28.9	22.6
28.9	22.6
28.9	22.6
28.9	22.6
28.9	22.6
28.9	22.6
28.9	22.6
28.9	22.6
28.9	22.6
28.9	22.6
28.9	22.6
28.9	22.6
28.9	22.6
28.9	22.6
28.9	22.6
28.9	22.6
28.9	22.6
28.9	22.6
28.9	22.6
28.9	22.6
28.9	22.6
28.9	22.6
28.9	22.6
28.9	22.6
28.9	22.6
28.9	22.6
28.9	22.6
28.9	22.6
28.9	22.6
28.9	22.6
28.9	22.6
28.9	22.6
28.9	22.6
28.9	22.6
28.6	22.6
28.6	22.3
28.3	21.7
27.4	20.9
26	19.4
25.4	18.9
24.3	17.7
23.7	17.1
23.1	16.6
22.6	16
22.9	16
22.9	16
22.9	16
22.9	16
22.9	16
22.9	16
22.9	16
22.9	16
22.9	16
22.9	16
22.9	16
22.9	15.7
22.9	15.4
22.9	14.8
22.9	14
22.9	13.1
22.9	12.6
22.9	12
22.9	11.7
22.9	11.7
22.9	11.7
22.9	11.7
22.9	11.7
22.6	11.7
22.6	11.7
21.7	11.7
20.9	11.7
20	11.4
19.4	10.3
19.1	9.1
18.9	9.1
17.7	10.5
16.8	11.1
16.3	10.8
15.4	10.3
14.8	9.7
14.8	9.1
15.7	8.3
17.1	7.4
18.6	6.5
20.3	6.3
21.7	6.8
23.1	8
24.6	9.4
26.6	11.7
28.9	14.8
31.5	18.3
34.9	22
39.2	26
43.2	30
47.5	33.7
51.2	37.2
54.4	40.3
56.4	43.2
58.1	46.3
59.5	49.2
60.4	51.5
61	52.6
61.2	52.6
61.5	52.1
61.5	51.8
61.5	51.8
61.2	52.1
61	52.1
60.7	51.8
60.1	51.8
59.2	50.6
58.4	49.2
57.2	47.8
55.5	46.3
53.8	44.9
52.1	43.2
50.6	41.8
48.6	39.8
46.9	38
44.9	36
42.9	33.7
40.9	31.5
38.9	28.9
36.6	26.3
34	23.7
31.7	21.1
29.4	18
27.2	14.8
24.9	11.7
22.9	8.5
20.6	5.4
18.3	1.7
16	2
14	5.4
11.7	8.5
9.1	11.7
6.8	14
4.2	15.4
2	15.7
0	15.4
1.7	14.8
3.7	14
5.4	12.8
6.5	11.7
7.4	10.8
7.7	10
7.4	9.4
8	9.4
8.8	9.7
10	10.5
11.1	12
12.3	14.6
13.4	17.1
14.8	19.7
16	22.3
16.8	24.3
17.1	25.7
17.1	26.6
17.1	27.2
17.4	27.4
18	28
18.3	28.6
19.1	29.4
20	30.3
20.3	31.5
20.3	32.6
19.4	34
18.3	34.9
17.1	35.5
15.7	35.7
14.6	35.7
13.7	35.5
13.4	35.5
13.1	35.5
13.1	35.5
13.1	35.5
13.4	35.2
13.1	34
13.1	33.5
13.1	33.2
13.1	33.2
13.4	33.2
14	32.6
14.8	32.3
15.4	32.6
16.3	32.6
16.8	32.6
17.4	32.6
18	32.6
18.6	32.6
19.4	32.6
20.3	32.6
20.9	32.6
21.7	32.6
22.6	32.6
23.1	32.6
24	32.6
24.6	32.9
24.9	32.9
25.4	32.9
25.7	32.9
26	32.9
26.6	32.9
26.9	32.9
27.2	32.9
27.4	32.9
27.7	32.9
27.7	32.9
27.7	32.9
27.7	32.9
27.7	32.9
27.7	32.9
27.7	32.9
27.7	32.9
27.7	32.9
27.7	32.9
28	32.9
28	32.9
28.3	32.9
28.3	32.9
28.3	32.9
28.3	32.9
28.3	32.9
28.3	32.9
28.3	32.9
28.3	32.9
28.3	32.9
28.3	32.9
28.3	32.9
28.3	32.9
28.3	32.9
28.3	32.9
28.3	32.9
28.3	32.9
28.3	32.9
28.3	32.9
28.3	32.9
28.6	32.9
28.6	32.9
28.6	32.9
28.6	32.9
28.6	32.9
28.6	32.9
28.6	32.9
28.6	32.9
28.6	32.9
28.6	32.9
28.6	32.9
28.6	32.9
28.6	32.9
28.6	32.9
28.6	32.9
28.6	32.9
28.6	32.9
28.6	32.9
28.6	32.9
28.6	32.9
28.6	32.9
28.6	32.9
28.6	32.9
28.6	32.9
28.6	32.9
28.6	32.9
28.6	32.6
28.6	32.6
28.6	32.6
28.6	32.6
28.6	32.6
28.3	32.6
28.3	32.6
28.3	32.6
28.3	32.6
28.3	32.6
28.3	32.6
28.3	32.6
28.3	32.6
28.3	32.6
28.3	32.6
28.3	32.6
28.3	32.6
28.3	32.6
28.3	32.6
28.3	32.6
28.3	32.6
28.3	32.6
28.3	32.6
28.3	32.6
28.3	32.6
28.3	32.6
28.3	32.6
28.3	32.6
28.3	32.6
28.3	32.6
28.3	32.6
28.3	32.6
28.3	32.6
28.3	32.6
28.3	32.6
28.3	32.6
28	32.6
27.4	32.9
26.6	32.9
25.4	32.9
23.4	32.9
21.1	32.9
18.6	32.9
16	32.9
13.4	32.9
11.1	32.9
9.4	32.9
8	32.9
6.5	32.9
6	32.9
5.7	32.9
5.7	32.9
5.4	32.9
5.4	32.9
5.4	32.9
5.4	32.9
5.7	32.9
6.5	32.9
7.7	32.9
8.8	32.9
10.5	32.9
12.3	32.9
14.3	32.6
16	32.6
18	32.3
20	31.7
22	30.9
23.4	29.7
24.9	28.6
26	27.4
26.9	26.3
27.4	24.9
28	23.1
28.3	21.1
28.3	19.1
28.3	17.1
28.3	15.1
28.3	13.7
28.3	12.6
28.3	11.7
28.3	11.4
28.3	11.7
28.3	12
28.3	12.8
28.3	14.3
28.3	17.1
28.3	18.3
28	20.6
28	22.9
27.7	25.4
27.4	27.7
26.9	29.7
26.3	31.5
25.2	32.6
23.1	33.2
20.3	33.2
16.8	33.2
13.4	33.2
10.3	33.2
7.7	33.2
5.7	33.2
5.7	32.9
6.3	32.6
7.7	32.6
9.4	32.3
11.7	32
13.7	31.7
15.7	31.7
17.4	31.5
18.9	30.9
20.6	30
22.3	28.9
23.7	27.7
25.2	26.3
26.6	24.9
27.4	23.1
28	21.4
28.3	19.1
28	17.1
27.4	15.1
26.6	13.1
26	11.7
25.7	10.3
25.7	9.4
25.7	8.8
25.7	8.8
25.7	9.1
25.7	9.4
25.4	10.8
25.2	12.8
25.2	15.1
25.2	17.7
25.2	20.6
25.2	23.7
25.2	26.6
25.2	29.4
24.9	31.7
24	33.7
22.3	34.9
19.7	35.2
16.8	34.9
14	34.6
10.8	33.7
10	33.7
8.5	33.5
7.7	33.7
6.8	33.7
6.3	33.7
6.3	33.7
6.8	33.7
8.3	33.5
10.5	32.6
13.4	32
16	31.5
18.3	31.2
20.9	30.6
23.1	29.7
24.9	28.6
26.6	27.2
26.9	25.7
26.9	24
26.9	21.7
26.9	18.9
26.9	16
26.9	13.1
26.9	10.3
27.2	8
27.2	6.3
27.2	5.1
27.2	5.1
27.2	5.7
26.9	7.4
26.6	9.4
26.3	12.3
26.3	15.1
26.3	16.6
26.3	16.6
26.3	16.6
26.3	18.3
24.9	30
23.7	32.3
22	34
19.4	34.9
16.6	35.2
13.1	35.2
10.3	34
7.7	32.6
5.4	31.5
3.1	30.6
2.2	30.6
1.4	31.2
0.8	31.2
1.1	31.2
1.4	31.2
2.2	30.9
4	30.9
6.3	30.6
10.3	30.6
12	30.9
14.8	30.9
18	30.9
20.9	30.6
23.4	30.6
25.2	30
26	29.2
26.6	27.7
26.6	25.7
26.6	23.4
26.6	21.1
26.6	19.1
26.6	16.8
26.6	14.8
26.6	12.8
26.9	10.5
27.2	8.3
27.4	6.8
27.4	5.7
27.4	5.7
27.2	6.3
27.2	7.1
26.9	8.8
26.6	11.1
26.6	13.4
26.3	17.7
26.3	19.4
26	22.6
26	25.7
25.7	28.9
24.9	31.5
23.7	33.2
22	33.7
19.7	33.7
16.6	33.7
13.7	33.5
11.1	33.2
9.1	32.6
7.1	32.3
6.5	32.6
5.1	32.6
4	32.6
2.8	32.6
2.5	32.6
3.1	32.6
4.5	32.6
6.8	32.3
9.4	32
12.3	31.7
15.1	31.5
18.3	30.9
21.4	30
24.6	29.2
26.9	27.7
28.6	26
28.9	23.4
28.9	20.3
28.6	16
28.3	11.7
28	7.7
27.7	4
27.7	1.1
27.7	0.8
28	2
27.7	2.8
27.7	3.1
27.7	2.8
27.4	2
27.2	0.8
26.9	0.8
26.9	3.4
26.9	8.3
26.9	10
26.9	14
26.6	18.6
26.3	22.6
25.4	26.3
24.3	29.4
22.9	32.3
20.6	34
18	34.9
14.8	34.6
9.1	33.7
7.1	33.2
4.2	32.6
0.8	32.3
2.5	32.3
6	32.3
9.1	32.3
12	32.3
14.6	32.3
16	32
16.8	31.7
17.1	31.7
17.1	31.7
17.1	31.7
17.1	32
16.3	31.7
14.8	31.5
12.3	31.5
9.1	31.5
4.8	31.5
2	31.5
4.5	31.5
9.7	31.5
14.8	31.5
19.4	31.2
23.4	30.3
26.3	28.3
28.3	24.9
28.6	20
28.3	14.3
27.7	8.3
26.9	2.2
26.3	3.1
26	8
26	9.4
27.7	12
30	14.8
31.5	18
31.5	20.3
30.9	21.4
30.9	22
30.9	22.3
30.9	22
30.9	21.4
30.9	20.3
30.9	18.6
30.6	16
30.6	13.4
30.6	10
30.6	4.5
30.6	2.5
30.6	2
30.6	6.8
30.6	12
30.6	17.1
30.6	22
30	26.9
28.3	31.2
25.7	34.6
20.3	37.2
15.1	37.5
12.3	37.2
6	36.9
0.2	35.7
5.1	34.9
10.3	34
14.6	33.7
17.1	33.7
19.1	33.7
22	34.3
22.9	34.6
23.7	34.9
24	34.9
24	35.2
24	35.5
23.7	35.5
22.9	35.5
21.1	35.5
18.6	35.5
15.1	35.5
11.4	35.5
7.1	35.5
2.5	35.5
4.8	35.5
7.4	35.5
12.3	35.5
16.6	35.2
20.9	34.6
23.7	33.2
25.7	30.6
26.6	26.9
26.6	22
26.6	16.3
26.3	10.3
26.3	2.2
26.3	0.2
26.3	4.5
26.9	8.8
27.7	12.8
28.9	16.3
30.3	19.4
31.2	21.1
31.2	22.3
31.2	23.1
31.2	24
31.2	24.6
31.2	24.6
31.2	24.6
31.2	24.3
31.2	23.4
31.2	21.4
31.2	18.6
31.2	13.7
31.2	12
31.2	8.3
31.2	4.2
31.2	0.2
31.2	5.7
31.2	11.1
31.2	16.6
31.2	21.7
30	26.6
26.9	30.9
25.2	31.5
20.9	31.5
15.1	31.5
8.8	31.2
3.1	30.9
2.2	30.9
8	31.2
13.1	31.7
17.7	32.6
21.7	33.7
27.2	36.3
28.3	36.6
30	36.9
31.2	36.9
32.3	37.2
32.6	37.5
32.6	37.8
32.6	37.8
32.6	37.8
32.3	37.8
29.7	37.8
28.3	37.8
25.4	37.8
22	37.8
18.3	37.8
14.3	37.8
10	37.8
5.7	37.8
1.4	37.8
3.4	37.8
8	37.8
12.8	37.8
17.4	37.8
22.6	36.3
24	35.5
25.4	32.3
25.7	28
25.7	22.3
25.7	16.6
25.7	11.1
25.7	6.3
25.7	1.7
25.7	2.8
25.7	7.4
25.7	11.7
26	15.4
27.4	19.1
29.4	22.3
30.9	24
31.7	24.6
32.3	24.6
33.2	24.6
33.2	24.6
33.2	24.6
33.2	24.6
33.2	24
33.2	22.6
33.2	20.3
33.2	17.1
33.2	13.7
33.2	9.7
33.2	6
33.2	2
33.2	2.5
33.2	6.8
33.2	10.5
33.2	13.7
33.2	16.3
33.2	17.7
33.2	18.9
33.2	20.3
33.2	22.3
32.9	24.6
32.3	26.6
31.5	28
29.7	29.2
27.7	29.7
25.4	30
22.9	30
20.3	30
18	30
15.4	30.3
12	30.6
11.1	30.6
9.4	30.9
8.3	31.5
6.5	32
5.1	33.2
4	33.7
3.7	33.7
3.4	33.7
3.4	33.7
2.8	33.7
2.5	33.7
2.2	33.7
2.2	33.7
2.2	33.7
2.2	33.7
2.5	33.7
2.5	33.7
2.5	33.7
2.5	33.7
2.8	33.7
3.4	33.2
4.2	31.7
4.5	30
4.5	27.7
4.2	25.4
2.8	22.6
2.2	21.4
1.1	19.1
0.5	16.8
2.2	14.8
4.5	12.6
6.5	10.8
8	9.1
10.3	7.1
11.1	6.5
12.3	5.4
13.4	3.4
14.8	1.4
16.3	0.8
18.9	4
19.7	5.1
21.4	7.1
23.1	8.5
24.9	10
26	11.1
27.2	12
28	12.3
28.6	12.8
28.9	13.1
28.9	13.1
28.9	13.1
28.9	13.1
28.9	13.1
28.9	13.1
28.9	13.1
28.6	13.1
28.6	13.1
28.3	13.1
27.7	12.8
26.6	12
25.4	10.8
23.7	9.4
21.7	7.7
20	6.3
17.7	4.2
17.1	4
16.6	3.1
16	2.8
16	2.8
15.4	2.8
14.8	3.4
14.8	4
15.4	4
15.4	4
15.4	4
15.4	4
15.4	4
15.4	4.2
15.7	4.5
16	4.8
16.6	5.4
16.8	5.7
17.7	6.3
18.3	6.8
19.1	7.4
19.7	8
20.6	8.5
21.1	9.4
22	10.3
22.9	11.1
23.4	12
24	12.3
24.3	12.6
24.6	12.6
24.6	12.6
24.6	12.6
24.6	12.6
24.9	12.6
25.2	12.8
25.4	13.1
25.7	13.4
26.3	13.7
26.6	14
27.2	14.3
28	14.8
28.6	15.4
29.2	16.3
30	16.8
30.9	17.7
31.5	18.6
32.3	19.7
32.9	20
33.5	20.6
34	21.1
34.3	21.4
34.9	21.7
35.5	22.3
35.7	22.3
36	22.9
36.6	23.1
36.9	23.4
37.5	23.7
37.8	24
38	24
38	24
38.3	24
38.3	24
38.3	24
38.6	23.7
38.6	23.4
38.6	23.1
38.6	22.9
38.3	22.6
38.3	22.3
38	22
37.8	21.7
37.5	21.1
37.2	20.6
36.9	20
36.3	19.7
36.3	19.4
36.3	19.4
36.3	19.4
36.3	19.4
36.3	19.4
36.3	19.4
36.3	19.4
36.3	19.4
36.3	19.4
36.3	19.4
36.3	19.4
36.3	19.4
36.3	19.4
36.3	19.4
36.3	19.4
36.3	19.4
36.3	19.4
36.3	19.4
36.3	19.4
36.3	19.4
36.3	19.4
36.3	19.4
36.3	19.4
36.3	19.4
36.3	19.4
36.3	19.4
36.3	19.4
36.3	19.4
36.3	19.4
36.3	19.4
36.3	19.4
36.3	19.4
36.3	19.4
36.3	19.4
36.3	19.4
36.3	19.4
36.3	19.4
36.3	19.4
36.3	19.4
36.3	19.4
36.3	19.4
36.3	19.4
36.3	19.4
36.3	19.4
36.3	19.4
36.6	19.4
36.6	19.4
36.6	19.4
36.6	19.4
36.9	19.4
37.2	19.4
37.8	19.4
37.8	19.4
38	19.4
38.3	19.4
38.3	19.4
38.6	19.4
38.6	19.4
38.6	19.4
38.6	19.4
38.6	19.4
38.6	19.4
38.6	19.4
38.6	19.4
38.6	19.4
38.6	19.4
38.6	19.4
38.6	19.4
38.6	19.4
38.6	19.1
38.6	18.9
38.6	18.6
38.6	18.3
38.6	18
38.6	18
38.9	18
38.9	18
39.2	18
39.2	18
39.2	18
39.2	18
39.2	18
39.2	18
39.2	18
39.2	18
39.2	18
39.2	18
39.2	18
39.2	18
39.2	18
38.9	18
38.6	18
38.3	18
38.3	18
38.3	18
38.3	18
38.3	18
38.3	18
38.3	18
38.3	18
38.3	18
38.3	18
38.3	18
38.3	18
38.3	18
38.3	18
38.3	18
38.3	18
38.3	18
38.3	18
38.3	18
38.3	18
38.3	18
38.3	18
38.3	18
38.3	18
38.3	18
38.3	17.7
38.3	17.7
38.3	17.7
38.3	17.7
38.3	17.7
38.3	17.7
38.3	17.7
38.3	17.7
38.3	17.7
38.3	17.7
38	17.7
38	17.7
38	17.7
38	17.7
38	17.7
38	17.7
38	17.7
38	17.7
38	17.7
38	17.7
38	17.7
38	18
38	18
38	18
38	18
38	18.3
38	18.9
38.3	18.9
38.3	18.9
38.3	18.9
38.3	18.6
38.3	18.3
38.3	18.3
38.3	18.3
38.3	18.3
38.3	18.3
38.3	18.3
38.3	18.3
38.3	18.3
38.3	18.3
38.3	18.3
38.3	17.7
38.3	17.7
38	17.7
38	17.7
37.8	17.7
37.5	17.7
37.2	17.7
37.2	17.7
37.2	17.7
37.2	17.7
37.2	17.7
37.2	17.7
37.2	17.7
37.2	17.7
37.2	17.7
37.2	17.7
37.2	17.7
36.9	18
36.6	18
36	18
35.5	18
34.9	18.9
34.3	19.7
34	20.9
33.5	22.9
33.5	23.4
33.5	24.9
33.5	26.6
33.5	28
33.5	29.4
33.7	30.6
34	31.2
34.6	31.2
35.7	30.3
36.6	28.3
37.2	25.4
36.9	21.7
36.9	17.4
36.3	13.1
36	9.1
35.7	4.8
35.7	2.2
35.5	4.5
35.2	8.8
34.6	12.6
34.3	16
34	19.1
33.5	20.6
33.5	20.9
33.5	20
33.2	17.4
33.2	13.4
33.2	7.7
33.2	1.7
33.2	4.2
33.2	11.4
33.2	18.9
33.7	26
34.9	33.2
36.6	39.5
38.6	43.8
40	45.5
41.2	45.2
42.3	42.6
43.5	38.3
43.8	32.9
43.2	27.2
42.3	21.7
40.9	16
38.9	10.5
36	4.2
33.2	2.5
29.2	12.8
28	15.7
25.4	20.6
23.7	22.6
23.7	22.6
24.3	21.4
24.6	19.1
24.6	15.4
24.6	9.7
24.9	2
25.4	5.7
26.6	13.4
28	21.4
29.7	28.9
31.7	34.9
33.7	38.6
35.2	39.8
36.3	39.2
37.5	36.6
38.9	32.3
38.9	25.2
38.9	22.6
38.9	17.4
38.3	11.7
37.5	6.3
35.7	0.5
34.3	6.3
33.5	13.1
33.2	19.1
32	22.3
30.9	22.3
30.6	21.7
30.6	20.3
30.6	16.8
30.6	11.7
30.6	4.2
30.6	3.7
30.6	12
30.6	20.3
30.6	28
30.9	34.6
32	40.6
33.5	45.2
35.2	46.9
36	46.3
36.6	44.1
36.6	39.5
36.6	33.2
36.3	26
35.2	18.9
33.7	11.7
32.3	4.8
30.9	2
29.4	8.3
28.6	11.7
28	12.3
28	11.4
28	9.4
28	6
28	1.1
28	7.7
28	11.4
28	18.6
28	26.3
28.6	33.5
29.7	39.8
31.2	45.2
32.6	49.2
33.7	51.5
33.7	51.8
33.7	49.5
33.5	45.5
33.5	40
32.9	34
32.3	27.7
32	21.1
31.7	14.3
31.5	7.7
31.5	1.4
31.5	4.8
32	10.8
32.6	15.7
32.6	19.7
32.6	22
32.6	22
32.6	21.4
32.6	19.7
32.6	15.7
32.6	9.4
32.6	2.5
32.6	4
32.6	10.8
32.6	19.4
32.9	27.4
34	34.3
36.3	38.3
38.6	39.2
40.3	37.2
42.1	32.9
42.6	27.4
42.3	21.1
42.1	14.6
40.3	4.5
39.8	1.4
38.3	5.1
36.9	11.4
36	17.7
35.5	23.1
35.2	26.3
35.2	26.9
35.2	26.6
34.9	24.9
34.3	23.4
33.5	19.1
32.9	12.6
32.9	5.1
32.9	2.8
32.9	10.5
32.9	17.7
33.2	24
33.7	29.4
34.6	33.7
35.7	36.6
36.6	37.5
37.2	36.9
38.3	32.3
38.9	30
39.2	24.9
39.2	19.1
39.2	12.6
39.2	6.3
38.9	0
38.3	5.7
37.2	10.5
36	17.1
35.5	18.6
35.2	19.7
34.9	19.4
34.9	19.1
34.3	17.4
33.2	13.7
32.3	8
32.3	1.7
32.3	9.4
32.3	13.1
32.3	20.6
32.3	26.6
32.6	31.7
33.5	34.9
34.6	36
35.5	35.7
36.9	34
38.3	30.3
39.8	22.9
39.8	20
39.8	13.7
39.8	7.1
39.8	1.1
39.8	4.8
39.8	10.8
39.8	16.6
39.8	21.4
39.8	25.2
39.8	26.6
39.8	26.6
39.8	26.6
38.9	26
36.9	24.3
34.3	21.4
32.9	16.8
32.3	10.8
32.3	3.1
32.3	5.4
32.3	13.4
32.3	20.3
32.3	26.3
32.3	30.9
32.6	34
33.2	35.7
34	36.3
35.2	35.7
37.2	33.7
39.5	30.3
40.6	26
40.9	20.3
40.9	13.7
40.6	4.2
40.3	1.4
39.8	4.8
39.5	10.8
39.5	16.6
39.2	21.7
38.9	25.7
38.3	26.9
38	26.9
38	26.9
36.9	25.4
34.9	22
33.2	16.8
32.6	11.1
32.6	4
32.6	8
32.6	12
32.6	19.7
32.6	26.3
32.6	32.6
33.7	37.5
35.5	39.2
36.6	38.6
37.8	36
39.2	31.5
39.5	26.3
39.5	20.6
39.5	14
39.2	7.7
38.9	1.7
38.3	4.2
37.5	10
36.9	16
36.3	21.7
35.7	26.9
34.9	30
34.3	30.6
34.3	30.3
34	27.7
33.5	25.4
32.9	19.1
32.9	12.3
32.9	5.1
32.9	2
32.9	8.8
32.9	16
32.9	22.9
33.2	29.4
33.2	35.2
35.2	40.3
35.7	40.3
36.9	39.5
38	36.3
38.9	31.7
39.5	25.4
39.5	18.6
39.5	11.7
39.5	4.8
39.2	1.4
38.6	11.1
38.3	14
37.2	19.7
35.5	23.4
33.7	24.9
32.9	24.9
32.9	24.6
32.9	23.1
32.9	20.3
32.9	15.1
32.9	8.8
32.9	2.2
32.9	4.8
32.9	12
33.2	18.9
34.3	24.3
36.3	27.4
38.3	27.7
41.8	26.6
42.9	25.4
45.2	22
46.1	17.7
46.1	13.4
46.1	8
46.1	2.2
45.8	5.4
45.5	8
44.6	12.8
43.8	18.3
42.9	24
41.8	28.9
40.6	31.7
39.8	32
39.5	31.2
38.3	27.4
37.5	24.9
36.6	18.6
36.3	11.7
36.3	4
36.3	4.5
36.3	12.6
36.3	24.6
36.3	28.3
36.6	34.6
38	38.6
39.2	39.5
39.8	39.2
41.2	36.9
42.6	32.9
43.2	27.7
43.2	21.7
42.9	15.1
42.1	8.8
40.3	2.2
37.8	4.2
34.9	10.5
32.3	16
30	18.9
28.6	18.9
28.3	18
28.3	14.8
28.3	13.1
28.3	8.8
28.3	4
28.3	1.4
28.3	8
28.3	15.4
28.6	22.3
29.2	28.6
30	33.7
31.5	40.3
31.7	41.8
32.3	43.5
32.6	43.8
32.6	42.9
33.5	40.6
34	36.9
34	32.6
33.7	27.7
33.2	22.9
32.6	18
31.2	10.8
30.9	8.5
30	4.2
29.7	0
29.7	4.5
29.4	7.7
29.2	9.4
29.2	9.7
29.2	9.4
28.9	8.3
28.9	5.7
28.9	1.7
28.9	3.1
28.9	9.1
28.9	17.4
28.9	20.3
28.9	25.7
29.4	30.6
31.2	33.5
32.9	34.3
34.6	33.7
36.6	31.2
38.3	26.9
38.6	22.3
38.6	17.1
38.3	11.7
38	3.4
38	0.8
38	4.2
38	9.7
38	15.1
37.8	20.3
37.5	25.2
37.2	28.6
36.9	30
36.9	29.7
36.9	28.6
36.6	26.6
36.3	23.1
36.3	18.6
36.3	12.8
36.3	6.8
36.3	0.5
36.3	6
36.3	12.8
36.3	19.4
36.3	25.4
36.6	29.7
37.2	31.7
37.8	31.7
38.3	30.9
39.8	28.6
40.6	25.2
40.9	21.1
40.9	17.1
40.9	12.6
40.6	8.3
40	4
39.2	0.5
38.6	5.7
37.8	11.1
36.6	16
34.9	20
32.9	22
32.3	21.7
31.5	20.6
30.3	17.7
30	13.7
30	9.4
30	4.5
30	0.8
30	6.8
30	13.4
30.3	20
31.5	26
32.9	31.2
34.3	35.5
35.5	37.5
36	37.8
36.3	36.6
37.2	34
37.5	30
37.5	25.4
37.2	20.3
37.2	14.8
36.3	9.4
35.5	4
34.3	1.7
32.9	10
32.3	12.3
31.5	15.1
30.6	16
30.6	16
30.6	14.8
30.6	13.1
30.6	10
30.6	5.4
30.6	0.2
30.6	6
30.6	15.1
30.6	18.3
30.9	24.6
32	29.7
34	33.5
36	34.9
37.5	34.6
38.6	32.9
39.5	30
39.5	26
39.5	21.4
38.9	16.6
38	11.7
37.2	6.5
36.6	1.4
36	4
35.2	9.1
34.6	14
34	17.4
33.5	19.4
33.5	19.4
33.5	18.6
33.5	17.4
33.5	14.8
33.2	10.5
32.9	5.1
32.9	0.8
32.9	7.4
32.9	13.7
32.9	20.3
32.9	26.9
33.2	33.5
33.7	38.6
34.9	42.1
36	43.8
36.6	43.5
36.9	42.1
37.5	39.2
37.5	34.9
37.2	30.3
36.9	25.4
35.7	20.3
34.3	15.1
32.9	9.4
32	3.1
31.5	3.1
30.6	9.7
30	15.7
29.2	19.4
28	20.3
27.7	19.4
27.7	15.4
27.7	13.4
28	8.8
28.6	3.7
28.9	1.7
28.9	7.7
28.9	14.3
29.2	21.7
29.7	28.9
32.6	39.8
35.2	45.5
36.3	47.8
38.6	49.2
39.8	48.6
40.6	45.8
40.9	40.9
40.6	35.5
39.8	29.7
38	23.7
36.3	17.4
33.7	7.7
33.2	4.5
32.3	2.2
31.7	8.8
32.3	15.4
32.3	21.1
32	23.7
32	24
32	23.7
32	22.3
32	20
32	16.3
32	7.7
32	4.8
32	1.4
32	7.1
32.3	13.4
33.5	19.4
35.2	25.2
37.2	29.4
38.6	32.3
39.5	32.9
39.8	32
40	29.4
40	25.2
40	20
39.5	14.6
38.9	9.1
38.6	3.1
38.3	2.8
38.3	8.8
38	13.7
37.5	18
37.2	22.6
37.2	23.4
37.2	23.7
37.2	23.1
37.2	22
37.2	19.1
37.2	12.3
37.2	9.4
37.2	2.8
37.2	4
37.2	10.8
37.2	18.3
37.5	25.4
38	30.3
39.2	32.3
40.3	32
40.6	30.9
41.8	27.4
42.6	22.6
42.6	17.1
42.6	11.1
42.6	4.5
42.6	5.1
42.6	8.3
42.3	14.6
42.1	20.3
41.5	25.2
40.6	28.3
40.6	28
40.6	28
40.6	27.2
40.3	25.2
39.8	21.1
39.5	15.7
39.5	9.7
39.5	3.4
39.5	3.1
39.5	13.1
39.5	16.6
39.5	22.9
39.5	27.4
40	29.7
40.6	29.4
40.9	28.6
41.8	24.3
41.8	22.3
41.8	18
41.8	13.1
41.8	7.7
41.2	2
40.6	3.4
39.8	9.4
38.6	15.7
37.8	21.4
36.6	25.7
35.7	27.2
35.5	27.2
35.5	25.2
35.2	23.7
34.9	19.4
34.9	13.4
34.9	6.8
34.9	0.2
34.9	6
34.9	12.6
34.9	19.7
35.2	26.3
35.7	31.7
36.9	35.5
38	36.9
38.9	36
39.5	33.7
39.8	29.4
39.8	24.3
39.8	18.3
39.5	12.3
39.2	6
38.9	3.4
38.6	6.5
38.3	13.1
38.3	19.1
38.3	24.6
38	28.3
37.8	28.9
37.8	28
37.5	26
36.9	22.9
36.6	16
36.6	13.4
36.6	7.7
36.6	2
36.6	4
36.6	10.8
36.6	18
36.6	24.9
36.6	30.6
37.5	36
37.8	36.6
38.6	36.6
39.2	35.5
40	32.6
40.9	28
41.5	22.6
41.5	16
41.5	9.1
40.9	2.2
40.3	4.2
39.8	10.5
38.6	16.6
37.8	20.6
37.2	22.3
37.2	22
36.9	21.7
36.6	20
36	17.4
35.7	13.4
35.5	8
35.2	1.7
35.2	4.8
35.2	12
35.2	22.6
35.2	25.7
35.2	31.5
35.7	35.2
36.3	36.6
36.9	36
37.8	33.7
38	30
38.3	24.9
38.3	15.1
38.3	11.7
38	4.8
37.8	2
37.2	8.5
36.9	14.8
36.3	21.1
36	26.9
35.7	30.3
35.2	30.3
35.2	30
35.2	27.7
35.2	26.3
35.2	22.6
34.9	16.6
34.9	10
34.9	4.2
34.9	1.4
34.9	7.7
34.9	14.6
34.9	21.7
35.5	27.4
36.9	30.6
38.3	31.5
38.9	31.2
39.5	28.9
40.3	25.2
40.6	20.6
40.3	15.7
40.3	10
40	4
39.5	2
38.9	8.5
38	14.8
37.8	20.6
36.9	24.3
36	24.9
36	24.6
35.7	23.7
35.5	21.4
35.2	17.7
35.2	12.6
35.2	6.8
35.2	1.1
35.2	4.2
35.2	10.8
35.2	17.7
36	27.4
36.6	30.3
37.8	35.5
39.5	38.9
40.6	39.5
41.2	38.3
41.8	35.2
42.3	30.3
42.9	24.3
42.9	17.7
42.9	10.5
42.9	3.7
[truncated: 1,266 more rows]
