# Supplementary material for: Bot fit: A novel approach to assessing lower limb muscular strength
Source: PLoS One. 2026 Mar 26;21(3):e0339187. doi: 10.1371/journal.pone.0339187 (PMC13021169; doi:10.1371/journal.pone.0339187)
Supplement: S3 File — Raw joint angle data (left and right legs) collected from 25 participants across all exercise protocols. This compressed folder contains individual participant files (sub1–sub25) with time-series signals representing lower-limb motion recorded by the Bot Fit system during resistance exercise trials. (ZIP) [file pone.0339187.s003.zip › sub12/kickback_max.csv]

AngL	AngR
67.5	90.1
67.5	90.1
67.5	90.1
67.5	90.1
67.5	90.1
67.5	90.1
67.5	90.1
67.5	90.1
67.5	90.1
67.5	90.1
67.5	90.1
67.5	90.1
67.5	90.1
67.5	90.1
67.5	90.1
67.5	90.1
67.5	90.1
67.5	90.1
67.5	90.1
67.5	90.1
67.5	90.1
67.5	90.1
67.3	90.1
67.3	89.8
67	89.8
67	89.6
67	89.6
67	89.8
67.5	90.4
68.1	91.3
68.7	91.6
68.7	91.3
68.1	90.7
67.8	90.7
67.8	90.7
67.8	90.7
67.8	90.7
67.8	90.7
67.8	90.7
67.8	90.7
67.8	90.7
67.8	90.7
67.8	90.7
67.8	90.7
67.8	90.7
67.8	90.7
67.8	90.7
67.8	91
67.8	91
67.8	91
67.8	91
67.8	91
67.8	91
67.8	91
67.8	91
67.8	91
67.8	91
67.8	91
67.8	91
67.8	91
67.8	91
67.8	90.7
67.8	90.7
67.8	90.7
67.8	90.7
67.8	90.7
67.5	90.1
67.3	89.6
67	89.3
67	89.3
67	89.3
67	89.3
67	89.3
67	89.3
67	89.3
67	89.3
67	89.3
67	89.3
67	89.3
67	89.3
67	89.3
67	89.3
67	89.3
67	89.3
67	89.3
67	89.3
67	89.3
67	89.3
67	89.3
67	89.3
67	89.3
67	89.3
67	89.3
67	89.3
67	89.3
67	89.3
67	89.3
67	89.3
67	89.3
67	89.3
67	89.3
67	89.3
67	89.3
67	89.3
67	89.3
67	89.3
67	89.3
67	89.3
67	89.3
67	89.3
67	89.3
67	89.3
67	89.3
67	89.3
67	89.3
67	89.6
67	89.6
67	89.6
67	89.6
67	89.6
67	89.6
67	89.8
67	89.8
67	90.1
67	90.1
67	90.1
67	90.1
67	90.1
67	90.1
67	90.1
67	90.1
67	90.1
67.3	90.1
67.3	90.1
67.3	90.1
67.3	90.1
67.3	90.1
67.3	90.1
67.3	90.1
67.3	90.1
67.3	90.1
67.3	90.1
67.3	90.1
67.3	90.1
67.3	90.1
67.3	90.1
67.3	90.1
67.3	90.1
67.3	90.1
67.3	90.1
67.3	90.1
67.3	90.1
67.3	90.1
67.3	90.1
67.3	90.1
67.3	90.1
67.3	90.1
67.3	90.1
67.3	90.1
67.3	90.1
67.3	90.1
67.3	90.1
67.5	90.1
67.5	90.1
67.5	90.1
67.5	90.1
67.5	90.1
67.5	90.1
67.5	90.1
67.5	90.1
67.5	90.1
67.5	90.1
67.5	90.4
67.5	90.4
67.5	90.4
67.5	90.4
67.5	90.4
67.5	90.4
67.5	90.4
67.5	90.4
67.5	90.4
67.5	90.4
67.8	90.4
68.4	91
68.7	91.6
69.3	91.9
69.5	92.4
69.8	92.7
70.1	93.3
70.7	93.9
71.5	94.4
73	95.3
73.6	95.6
74.4	96.4
75.6	97
76.1	97.6
76.4	98.4
76.7	99
77	99.3
77	99.9
77.3	99.9
77.6	99.9
77.3	99.6
76.7	99.6
75.6	99
74.4	97.9
73.6	96.4
72.4	95.6
71.5	95
71.3	95
71.5	95
71.3	95
71	95
70.1	94.4
69.5	94.1
68.7	93.3
67.5	92.1
66.1	90.7
64.4	89.3
62.4	87.3
61	85.6
59.2	83.5
57.5	81.5
55.8	79.5
54.1	77.5
52.1	75.2
49.8	73
47.5	70.4
44.9	67.5
42.1	64.6
38.9	61.8
35.7	58.6
32.6	55.5
29.4	52
26.3	48.9
23.1	46
20	42.9
16.8	40
13.7	37.2
10.8	34
8	31.1
5.1	28.3
2.2	25.4
0.5	22.8
3.1	20.3
5.4	18.3
7.7	16.5
9.4	15.1
11.1	14
12.6	13.1
13.7	13.1
14.8	13.4
16.3	14
17.4	14.5
18.6	14.8
19.4	14.5
20	14
20.3	12.8
20.6	11.1
21.1	9.4
22	7.7
22.6	5.9
23.1	4.2
23.7	2.5
24	1.1
24	0
24.3	0.8
24.9	1.4
24.9	2
24.6	2
24.6	2
24.6	2.3
24.6	2.6
24.6	2.6
24.6	2.6
24.6	2.6
24.6	2.6
24.6	2.6
24.9	2.6
24.9	2.6
24.9	2.6
24.9	2.6
24.9	2.6
24.6	2.6
24.6	2.6
24.6	2.6
24.6	2.6
24.3	2.6
23.7	2.6
23.1	2.6
22.3	2.6
21.4	2.6
20.6	2.6
19.1	2.6
18	2.6
17.1	2.6
16.3	2.6
16	2.6
15.7	2.6
15.7	2.6
15.7	2.6
16	2.6
16	2.6
16.3	2.6
16.6	2.6
17.1	2.6
17.7	2.6
18.6	2.6
19.1	2.6
20	2.6
20.6	2.6
20.9	2.6
20.9	2.6
20.9	2.6
20.9	2.6
20.9	2.6
20.9	2.6
20.9	2.6
20.9	2.6
20.9	2.6
20.9	2.6
20.9	2.6
20.9	2.6
20.9	2.6
20.9	2.6
20.9	2.6
20.9	2.6
20.9	2.6
20.9	2.6
20.9	2.6
20.9	2.6
20.9	2.6
20.9	2.6
20.9	2.6
20.9	2.6
20.9	2.6
20.9	2.6
20.9	2.6
20.9	2.6
20.9	2.6
20.9	2.6
20.9	2.6
20.9	2.6
20.9	2.6
20.6	2.6
20.6	2.6
20.6	2.6
20.3	2.6
20	2.6
19.7	2.6
19.7	2.6
19.7	2.6
19.7	2.6
19.4	2.6
19.1	2.6
19.1	2.6
19.1	2.6
18.9	2.6
18.9	2.6
18.9	2.6
18.6	2.6
18.6	2.6
18.6	2.6
18.6	2.6
18.6	2.6
18.6	2.6
18.6	2.6
18.6	2.6
18.6	2.6
18.6	2.6
18.6	2.6
18.6	2.6
18.6	2.6
18.6	2.6
18.6	2.6
18.6	2.6
18.6	2.6
18.6	2.6
18.6	2.6
18.6	2.6
18.6	2.6
18.3	2.6
18	2.6
18	2.6
17.7	2.6
17.7	2.6
17.7	2.6
17.4	2.6
17.4	2.6
17.4	2.6
17.4	2.6
17.4	2.6
17.4	2.6
17.4	2.6
17.4	2.6
17.4	2.6
17.4	2.6
17.4	2.6
17.4	2.6
17.4	2.6
17.4	2.6
17.4	2.6
17.4	2.6
17.4	2.6
17.4	2.6
17.4	2.6
17.4	2.6
17.4	2.6
17.4	2.6
17.4	2.6
17.4	2.6
17.4	2.6
17.4	2.6
17.4	2.6
17.4	2.6
17.4	2.6
17.4	2.6
17.4	2.6
17.4	2.6
17.4	2.6
17.4	2.6
17.4	2.6
17.4	2.6
17.1	2.6
16.6	2.6
16.3	2.6
15.7	2.6
15.7	2.6
15.7	2.6
15.7	2.6
15.7	2.6
15.4	2.6
15.1	2.6
14.8	2.6
14.6	2.3
14.3	2.3
14	2.3
13.7	2.3
13.7	2.3
13.7	2.3
13.4	2.3
12.8	2.3
12.8	2
12.8	2
12.8	2
12.6	1.7
12.3	1.4
12	1.1
12	1.1
12	1.1
12	1.1
12	1.1
12	1.1
12	0.6
12	0.3
11.7	0.3
11.7	0.3
11.7	0
11.7	0
11.7	0
11.4	0.2
11.4	0.2
11.1	0.2
11.1	0.2
11.1	0.2
11.1	0.5
11.1	0.5
11.1	0.5
11.1	0.5
11.1	0.5
11.1	0.5
11.1	0.5
11.1	0.5
11.1	0.5
10.8	0.5
10.8	0.5
10.5	0.5
10.5	0.5
10.5	0.5
10.3	0.8
10.3	0.8
10.3	0.8
10	0.8
10	0.8
10	0.8
10	0.8
10	0.8
10	0.8
10	0.8
10	0.8
10	0.8
10	0.8
10	0.8
10	0.8
10	0.8
9.7	1.1
9.7	1.1
9.7	1.1
9.7	1.1
9.7	1.1
9.7	1.1
9.7	1.1
9.7	1.1
9.7	1.4
9.7	1.4
9.7	1.6
9.7	1.6
9.7	1.6
9.7	1.6
9.7	1.6
9.7	1.6
9.7	1.6
9.7	1.6
9.7	1.6
9.7	1.6
9.7	1.6
9.7	1.6
9.7	1.6
9.7	1.6
9.7	1.6
9.7	1.6
9.4	1.6
9.4	1.6
9.1	1.6
9.1	1.6
9.1	1.6
8.8	1.6
8.8	1.6
8.8	1.6
8.8	1.6
8.8	1.6
8.8	1.6
8.8	1.6
8.8	1.6
8.8	1.6
8.8	1.6
8.8	1.6
8.8	1.6
8.8	1.6
8.8	1.6
8.8	1.6
8.8	1.6
8.8	1.6
8.8	1.6
8.8	1.6
8.8	1.6
8.8	1.6
8.8	1.6
8.8	1.6
8.8	1.6
8.8	1.6
8.8	1.6
8.8	1.6
8.8	1.6
8.8	1.6
8.8	1.6
8.8	1.6
8.8	1.6
8.8	1.6
8.8	1.6
8.8	1.6
8.8	1.6
8.8	1.6
8.8	1.6
8.8	1.6
8.8	1.6
8.8	1.6
8.8	1.6
8.8	1.6
8.8	1.6
8.8	1.6
8.8	1.6
8.8	1.6
8.8	1.6
8.8	1.6
8.8	1.6
8.8	1.6
8.8	1.6
8.8	1.6
8.8	1.6
8.8	1.6
8.8	1.6
8.8	1.6
8.8	1.6
8.8	1.6
8.8	1.6
8.8	1.6
8.8	1.6
8.8	1.6
8.8	1.6
8.8	1.6
8.8	1.6
8.8	1.6
8.8	1.6
8.8	1.6
8.8	1.6
8.8	1.6
8.8	1.6
8.8	1.6
8.8	1.6
8.8	1.6
8.8	1.6
8.8	1.6
8.8	1.6
8.8	1.6
8.8	1.6
8.8	1.6
8.8	1.6
8.8	1.6
8.8	1.6
8.8	1.6
8.8	1.6
8.8	1.6
8.8	1.6
8.8	1.6
8.8	1.6
8.8	1.6
8.8	1.6
8.8	1.6
8.8	1.6
8.8	1.6
8.8	1.6
8.8	1.6
8.8	1.6
8.8	1.6
8.8	1.6
8.8	1.6
8.8	1.6
8.8	1.6
8.8	1.6
8.8	1.6
8.8	1.6
8.8	1.6
8.8	1.6
8.8	1.6
8.8	1.6
8.8	1.6
8.8	1.6
8.8	1.6
8.8	1.6
8.8	1.6
8.8	1.6
8.8	1.6
8.8	1.6
8.8	1.6
8.8	1.6
8.8	1.6
8.8	1.6
8.8	1.6
8.8	1.6
8.8	1.6
8.8	1.6
8.8	1.6
8.8	1.6
8.8	1.6
8.8	1.6
8.8	1.6
8.8	1.6
8.8	1.6
8.8	1.6
8.8	1.6
8.8	1.6
8.8	1.6
8.8	1.6
8.8	1.6
8.8	1.6
8.8	1.6
8.8	1.6
8.8	1.6
8.8	1.6
8.8	1.6
8.8	1.6
8.8	1.6
8.8	1.6
8.8	1.6
8.8	1.6
8.8	1.6
8.8	1.6
8.8	1.6
8.8	1.6
8.8	1.6
8.8	1.6
8.8	1.6
8.8	1.6
8.8	1.6
8.8	1.6
8.8	1.6
8.8	1.6
8.8	1.6
9.1	1.6
9.1	1.6
9.1	1.6
9.1	1.6
9.1	1.6
9.1	1.6
9.1	1.6
9.1	1.6
9.1	1.6
9.1	1.6
9.1	1.6
9.1	1.6
9.1	1.6
9.1	1.6
9.1	1.6
9.1	1.6
9.1	1.6
9.4	1.6
9.7	1.6
10	1.6
10.5	1.4
11.1	1.1
12	0.8
12.8	0.2
13.4	0.2
14	0.2
14.3	0.2
14.3	0.2
14	0.2
14	0.2
14	0.2
14	0.2
14	0.2
14	0.2
14	0.2
14.3	0.2
14.6	0.2
15.4	0.2
16	0.2
16.6	0.2
16.8	0.2
17.1	0.2
17.1	0.2
17.7	0.2
18.3	0.2
18.9	0.2
19.7	0.2
20	0.2
20.9	0.2
21.4	0.5
22.3	0.5
23.1	0.8
24	0.8
24.6	0.8
25.2	0.8
25.7	1.1
26	1.1
26.6	1.4
26.6	1.4
26.6	1.6
26.6	1.6
26.9	1.6
27.2	1.6
27.4	1.6
27.7	1.6
27.7	1.6
27.7	1.6
28	1.6
28	1.6
28.3	1.6
28.6	1.6
28.6	1.6
28.6	1.6
28.6	1.6
28.6	1.6
28.6	1.6
28.6	1.6
28.6	1.9
28.6	1.9
28.9	1.9
28.9	2.5
28.9	2.5
28.9	2.5
29.2	2.5
29.4	2.5
29.7	2.5
29.7	2.5
29.7	2.8
29.7	2.8
29.7	2.5
29.4	2.5
29.4	2.5
29.4	2.5
29.4	2.5
29.4	2.5
29.4	2.5
29.4	2.5
29.4	2.5
29.4	2.5
29.4	2.5
29.4	2.5
29.4	2.5
29.4	2.5
29.4	2.5
29.4	2.5
29.4	2.5
29.4	2.5
29.4	2.5
29.4	2.5
29.4	2.5
29.4	2.5
29.4	2.5
29.4	2.5
29.4	2.5
29.4	2.5
29.4	2.5
29.4	2.5
29.4	2.2
29.4	2.2
29.4	2.2
29.4	2.2
29.4	2.2
29.4	1.9
29.4	1.9
29.4	1.6
29.4	1.4
29.4	1.4
29.4	1.4
29.4	1.4
29.4	1.4
29.4	1.4
29.4	1.4
29.4	1.4
29.4	1.4
29.4	1.4
29.4	1.4
29.4	1.4
29.4	1.4
29.4	1.4
29.4	1.4
29.4	1.4
29.4	1.6
29.4	1.6
29.4	1.6
29.4	1.6
29.4	1.6
29.4	1.6
29.4	1.6
29.4	1.6
29.4	1.6
29.4	1.6
29.4	1.6
29.4	1.6
29.4	1.6
29.4	1.6
29.4	1.6
29.4	1.6
29.4	1.6
29.4	1.6
29.4	1.6
29.4	1.6
29.4	1.6
29.4	1.6
29.4	1.6
29.4	1.6
29.4	1.9
29.4	2.5
29.4	3.1
29.4	3.6
29.4	4.2
29.4	4.8
29.4	6.2
29.4	8.8
29.4	12
29.2	15.4
29.2	19.4
28.9	22.8
28.9	26.3
28.6	29.7
28.6	33.1
28.6	36.3
28.6	39.2
28.6	42
28.6	44.9
28.6	47.7
28.6	51.8
28.6	52.9
28.6	55.5
28.6	57.8
28.6	59.8
28.6	61.8
28.6	63.2
28.6	64.4
28.6	65.2
28.6	65.8
28.6	65.8
28.6	65.5
28.6	65.2
28.6	65.2
28.3	64.9
28	63.5
27.4	61.8
27.4	59.8
27.4	57.8
27.4	55.5
27.4	53.2
27.4	50.6
27.4	48
27.4	45.2
27.2	42
27.2	38.9
26.6	35.7
26.3	32.9
26	30.3
26	27.7
26	23.1
26	21.7
26	18.8
26	16
26	13.7
26	11.4
26	9.1
26	6.8
25.7	5.1
25.7	3.6
25.4	3.6
25.4	4.2
25.2	4.5
24.9	4.5
24.3	4.5
23.4	4.5
22	4.2
20.3	3.9
15.4	3.9
13.1	3.9
8.3	3.9
3.1	3.9
1.4	3.9
5.4	3.9
8.8	3.9
12	3.9
14.6	3.9
17.1	3.4
19.1	3.1
20.9	3.1
22.6	3.1
24.3	3.1
25.4	3.1
26.3	3.1
26.9	3.1
26.9	3.1
26.9	3.1
26.6	3.1
25.7	3.1
24.3	3.1
22.9	3.1
20.9	2.8
18.6	2.2
15.7	1.9
12.6	1.4
9.1	1.1
5.4	0.8
1.1	0.5
3.7	0.2
9.1	0.2
14.6	0.2
19.7	0.2
24.3	0.2
28	0.2
30.3	0.2
30.6	0.2
30	0.5
29.4	1.6
28.6	3.1
27.7	4.8
27.2	6.8
26.9	9.4
26.9	12
26.9	14.2
26.9	17.1
26.9	20
26.9	23.7
26.9	27.4
26.9	32.6
26.9	34
26.9	36.9
26.9	39.2
26.9	41.2
26.9	43.2
26.9	44.6
26.9	45.5
26.9	46.3
26.9	46.6
26.9	46.6
26.9	46.6
26.9	46.3
26.9	45.7
26.9	44.6
26.9	42.9
26.9	40.6
26.9	37.4
26.9	34.3
26.9	30.9
26.9	27.1
26.9	23.1
26.9	19.4
27.2	15.7
27.2	12.2
27.2	8.8
26.9	5.6
26.9	2.5
26.9	0.2
26.9	1.1
26.3	2
25.2	2.6
23.4	2.6
21.1	2.3
18.6	2
15.7	1.1
13.1	0
10.3	0.5
7.4	1.1
4.5	1.4
2	1.4
0.2	1.4
2.5	1.4
4.2	1.4
5.7	1.4
6.8	1.4
7.7	1.6
8.3	1.9
8.5	1.9
8.8	2.2
9.1	2.5
9.1	2.5
8.8	2.5
8.3	2.5
7.1	2.5
5.4	2.5
3.1	2.5
0.5	2.5
2.5	2.5
5.7	2.2
10.5	2.2
12	2.2
15.1	2.2
18	2.2
20.6	2.2
22	2.2
22	2.2
21.4	2.2
21.1	2.2
20.9	2.2
20.9	2.2
21.4	2.5
22.6	3.4
24	3.9
25.2	4.8
26.3	5.9
27.2	7.9
28	11.4
28.3	15.1
28.6	19.4
28.3	23.4
28	27.1
28	30.3
27.7	33.1
27.4	35.7
27.4	38
27.4	40
27.2	42
26.9	43.5
26.9	44.6
26.6	45.7
26.3	46.6
26	46.9
26	46.9
26	46.9
26	46.9
26	47.2
24.9	42.6
24.9	40
24.9	36.9
24.9	32.9
24.9	28.3
24.9	23.4
25.2	18
25.4	12.5
25.7	7.1
25.7	1.9
25.7	2.6
25.2	5.7
24	6.3
22.3	5.7
20.3	4.3
17.7	2.8
14.8	1.1
12	0.3
9.7	0.5
7.1	0.2
4	0.3
0.5	1.1
2.8	1.4
6.3	1.7
9.1	1.7
12.8	1.7
14	1.7
15.7	1.4
16.8	1.1
17.7	0.6
17.7	0
17.4	0.5
16.8	0.5
15.4	0.5
13.4	0.5
10.5	0.5
7.1	0.5
3.4	0.5
0.8	0.2
5.1	0.2
9.4	0.2
14	0.2
18.3	0.2
22	0.2
25.2	0.8
26.9	1.4
26.6	1.6
26	2.5
25.7	3.6
25.2	5.1
24.9	6.5
24.9	8.2
24.9	9.7
25.2	11.1
26	12.5
27.2	14.2
27.7	16.5
27.7	20.5
27.7	22.3
27.4	25.4
27.2	28.3
27.2	30.9
27.2	33.1
27.2	34.9
27.2	36.3
27.2	37.4
27.2	38.3
27.2	39.2
27.2	40
27.2	40.3
27.2	40.6
27.2	40.3
27.2	40
27.2	38.9
27.2	36.9
27.2	34.3
27.2	31.4
27.2	27.7
27.2	24
27.2	19.7
27.2	15.7
27.2	9.9
27.2	8.2
27.2	4.8
27.2	1.6
27.2	0.2
27.2	0
27.2	0.5
26.9	0.8
26.3	1.1
25.7	1.6
25.4	1.9
25.2	2.5
24.9	2.5
24.6	2.5
23.4	2.2
21.7	2.2
19.4	2.2
17.1	2.2
15.1	2.2
12.6	2.2
10	1.9
7.1	1.9
4.8	1.6
2.5	1.6
0.8	1.4
1.1	1.4
1.7	1.4
2.8	1.4
3.7	1.4
4.5	1.4
5.4	1.4
6.3	1.4
6.5	1.4
6.8	1.4
6.8	1.4
6.5	1.4
6.3	1.4
4.8	1.4
3.1	1.4
1.1	1.4
1.4	1.4
4	1.4
6.8	1.4
9.7	1.4
13.1	1.4
14.3	1.4
15.7	1.4
16.8	1.4
17.7	1.4
18.3	1.4
18.9	1.4
18.9	1.6
18.9	1.6
18.9	1.6
19.1	1.9
19.7	2.5
20.6	3.4
21.4	4.2
22.3	5.6
23.1	6.8
24	8.8
24.9	11.1
25.4	14.2
25.7	18
25.7	21.7
25.7	25.4
25.7	28.3
25.7	31.1
25.7	33.7
25.7	36
25.7	38.3
25.7	40.3
25.7	42
25.7	43.2
25.4	44
25.4	44.3
25.4	44.3
25.4	44.3
25.4	44
25.2	43.2
24.9	41.4
24.9	39.4
24.9	36.9
24.9	34.3
24.9	30.9
24.9	27.4
24.9	23.7
24.9	19.7
24.9	15.7
24.9	12
24.9	8.2
24.6	4.5
24	1.1
23.4	0.8
22.6	1.4
21.1	1.4
18.6	1.4
15.7	1.4
12.6	1.1
8.8	1.1
4.5	1.1
0.5	1.1
3.4	1.1
7.1	1.1
10.3	1.1
12.8	1.1
15.1	1.1
16.8	1.1
18.3	0.8
19.7	0.6
20.9	0.3
22	0.3
22.9	0.3
23.1	0
23.4	0.2
23.7	0.5
23.7	0.5
23.1	0.5
22	0.5
20	0.5
17.4	0.5
12.8	0.5
11.1	0.5
7.4	0.5
2.8	0.5
2	0.5
7.1	0.5
12.3	0.5
16.8	0.5
20.3	0.5
23.4	1.1
26.6	2.8
29.4	4.8
30.9	7.4
30.9	10.5
30.6	17.4
30.3	20.3
29.2	25.4
28	30.6
26.9	34.9
26	38.3
25.7	40.6
25.7	42.6
26.3	44.3
26.6	45.7
27.2	47.7
27.2	48.3
27.4	49.2
27.7	49.8
27.7	50
28	50
28	49.8
28	49.8
28	48.6
28	46.6
28	42.3
28.3	40.6
28.3	37.2
28.3	33.7
28.3	29.4
28.3	25.1
28.3	20.8
28.3	17.1
28.3	13.4
28.3	10.2
28	7.9
26.6	5.6
25.7	5.4
22.9	5.1
18.9	5.1
14	5.1
9.4	5.1
4.8	5.1
0.8	5.1
3.1	5.1
6.8	5.1
10	5.1
12.6	5.1
14.8	5.1
16.6	5.1
17.7	5.1
18.6	5.1
18.9	5.1
18.9	5.1
18	4.8
17.7	4.5
16.8	3.6
14.6	2.5
12	1.6
8.3	1.1
3.7	0.8
0.5	0.2
5.1	0
10	0
14.6	0
20	0
21.7	0
24.6	0.5
26.6	1.4
28	3.1
28.9	5.9
29.7	9.7
29.4	14.2
29.2	19.7
28.6	27.1
28.3	29.1
28.3	32.9
28.3	36.3
28.3	39.7
28.3	42.9
28.3	47.7
28.6	49.2
28.9	52
30	54.3
31.7	56.9
32	57.8
32.9	58.6
33.5	59.5
33.5	59.8
33.5	59.8
33.5	59.8
33.5	59.8
33.5	59.5
33.5	57.8
33.5	55.2
33.5	52
33.5	46.9
33.5	45.2
33.5	41.2
33.5	36.3
33.5	31.4
33.5	27.1
33.5	23.1
33.2	19.7
32	17.4
30.9	16.5
28.6	16.5
27.7	16.5
26.3	16.5
25.2	16.5
24	16.5
22.6	16.5
20.9	16.5
18.6	16.5
15.7	16.5
13.1	16.5
9.1	16.5
7.7	16.5
4.8	16.5
2	16.5
1.1	16.5
4	16.2
6.8	15.4
9.1	14.2
10.5	13.1
12.3	11.1
12.8	10.5
13.4	9.4
14	8.8
14.3	8.2
14.3	7.9
14	7.9
13.1	7.9
10.3	7.7
9.1	7.4
6.5	6.2
3.4	5.1
0	3.9
4	2.5
9.1	1.9
13.7	1.6
17.7	0.8
20.9	0.5
22.6	0.5
23.4	0.5
23.7	1.4
23.7	2.5
24	4.8
24.6	6.8
24.6	8.5
24.9	10.5
25.4	13.1
26.3	16
26.9	19.7
28	25.4
28	27.4
28.3	31.1
28.3	34
28.3	36.3
28.3	37.7
28.3	39.2
28.3	39.7
28.3	40.3
28.3	40.9
28.3	40.9
28.3	40.9
28.3	40.9
28.3	40.9
28.3	40.9
28.3	40.9
28.3	40.9
28.3	40
28.3	38
28.3	37.2
28.3	35.4
28.3	33.7
28.3	32.3
28.3	30.6
28.3	28.8
28.3	27.7
28.3	26.8
27.7	26
26.6	26
24.9	25.7
23.1	25.7
21.4	25.7
19.4	25.7
18.9	25.7
17.7	25.7
16.6	25.7
15.7	25.7
15.1	25.7
14.6	26
14.6	27.1
14.6	27.7
13.7	28.8
12.6	31.1
10.5	33.4
7.4	36
4.2	39.2
0.8	42.3
2.2	45.2
5.1	48
7.4	50.6
9.4	52.9
11.4	54.9
13.4	56.9
16.8	59.5
18.3	60.6
21.1	62.4
24	63.8
26.6	65.5
28.9	68.1
31.2	70.1
33.5	71.8
34.9	72.7
35.7	73.5
36.3	73.8
36.6	73.8
36.9	73.8
36.9	73.8
36.9	73.8
36.9	73.8
36.9	73.8
36.9	73.5
36	72.7
34	70.7
31.2	67.5
27.4	64.1
23.1	60.1
18.9	56.1
14.8	52.3
11.4	49.2
8.3	45.2
7.4	44.3
6.8	43.2
7.1	42.6
7.4	43.2
7.4	43.5
7.4	43.5
7.4	43.5
7.4	43.7
7.4	44
7.4	44.9
7.4	44.9
7.4	45.5
7.4	45.5
7.4	45.5
7.4	45.5
7.7	45.5
8.5	46
9.1	47.2
10.3	48.3
11.4	49.2
12.8	50.6
12.8	51.2
13.4	51.8
14	52.6
14.8	54.1
15.7	55.5
16.8	56.6
17.7	56.9
17.7	56.9
17.7	56.9
17.7	56.9
17.7	56.9
17.7	56.9
17.7	56.9
17.7	56.9
17.7	56.9
17.7	56.9
17.7	56.6
17.7	56.6
17.7	56.6
17.7	56.6
17.7	56.6
17.7	56.6
17.7	56.6
17.7	56.6
17.7	56.6
17.7	56.6
17.7	56.6
17.7	56.6
17.7	56.6
17.7	56.6
17.7	56.6
17.7	56.6
17.7	56.6
17.7	56.3
17.7	56.1
17.7	55.5
17.7	54.9
17.7	54.6
17.7	54.3
17.7	54.1
17.7	53.8
17.7	53.8
17.7	53.8
17.7	53.8
17.7	53.8
17.7	53.5
17.7	53.2
17.7	52.6
17.7	52.6
17.7	52.3
18	52.3
19.1	52.3
19.7	52.3
20.6	52.3
21.7	52.3
22.6	52.3
23.1	52.3
23.7	52.3
24	52.3
24	52.3
24	52.3
24	52.3
24	52.3
24	51.8
24	51.5
24	51.2
24	51.2
24	51.2
23.7	51.2
23.4	51.2
22.6	51.2
21.7	51.2
21.1	51.2
20.6	51.5
20.3	51.5
20	52
20	53.2
20	54.3
20	55.5
20	56.6
20	57.5
20	58.3
20	58.9
20	59.2
20	59.2
20	59.2
20	59.2
20	59.2
20	59.2
20	59.2
20	59.2
20	59.2
20	59.2
20	59.2
20	59.2
20	59.2
20	59.2
20	59.2
20	59.2
20	59.2
20	59.2
20	59.2
20	59.2
20	58.9
20	58.1
20	57.8
20	57.5
20	57.2
20	56.9
20	56.6
20	56.3
20	56.3
20	56.3
20	56.3
20	56.3
20.3	55.8
20.3	54.9
20.3	54.3
20.3	54.1
20.3	53.8
20.3	53.5
20.3	53.5
20.6	53.5
20.6	53.5
20.6	53.5
20.6	53.5
20.6	53.5
20.6	53.5
20.6	53.5
20.6	53.5
20.6	53.5
20.6	53.5
20.6	53.5
20.6	53.5
20.6	53.8
20.6	54.1
20.6	54.1
20.6	54.1
20.6	54.1
20.6	54.1
20.6	54.1
20.6	54.1
20.6	54.1
20.3	54.1
20.3	54.1
20.3	54.1
20.3	54.1
20.3	54.1
20.3	54.1
20.3	54.1
20.3	54.1
20.3	54.1
20.3	54.1
20.3	54.1
20.3	54.1
20.3	54.3
20.3	54.9
20.3	55.2
20.3	55.2
20.3	55.2
20.3	55.2
20.3	55.2
20.3	55.2
20.3	55.2
20.3	55.2
20.3	55.2
20.3	55.2
20.3	55.2
20.3	55.2
20.3	55.2
20.3	55.2
20.3	55.2
20.3	55.2
20.3	55.2
20.3	55.2
20.3	55.2
20.3	55.2
20.3	55.2
20.3	55.2
20.3	55.2
20.3	55.2
20.3	55.2
20.3	55.2
20.3	55.2
20.3	55.2
20.3	55.2
20.3	55.2
20.3	55.2
20.3	55.2
20.3	55.2
20.3	55.2
20.3	55.2
20.3	55.2
20.3	55.2
20.3	55.2
20.3	55.2
20.3	55.2
20.3	55.2
20.3	55.2
20.3	55.2
20.3	55.2
20.3	55.2
20.3	55.2
20.3	55.2
20.3	55.2
20.3	55.2
20.3	55.2
20.3	55.2
20.3	55.2
20.3	55.2
20.3	55.2
20.3	55.2
20.3	55.2
20.3	55.2
20.3	55.2
20.3	55.2
20.3	55.2
20.3	55.2
20.3	55.2
20.3	55.2
20.3	55.2
20.3	55.2
20.3	55.2
20.3	55.2
20.3	55.2
20.3	55.2
20.3	55.2
20.3	55.2
20.3	55.2
20.3	55.2
20.3	55.2
20.3	55.2
20.3	55.2
20.3	55.2
20.3	55.2
20.3	55.2
20.3	55.2
20.3	55.2
20.3	55.2
20.3	55.2
20.3	55.2
20.3	55.2
20.3	55.2
20.3	55.2
20.3	55.2
20.3	55.2
20.3	55.2
20.3	55.2
20.3	55.2
20.3	55.2
20.3	55.2
20.3	55.2
20.3	55.2
20.3	55.2
20.3	55.2
20.3	55.2
20.3	55.2
20.3	55.2
20.3	55.2
20.3	55.2
20.3	55.2
20.3	55.2
20.3	55.2
20.3	55.2
20.3	55.2
20.3	55.2
20.3	55.2
20.3	55.2
20.3	55.2
20.3	55.2
20.3	55.2
20.3	55.2
20.3	55.2
20.3	55.2
20.3	55.2
20.3	55.2
20.3	55.2
20.3	55.2
20.3	55.2
20.3	55.2
20.3	55.2
20.3	55.2
20.3	55.2
20.3	55.2
20.3	55.2
20.3	55.2
20.3	55.2
20.3	55.2
20.3	55.2
20.3	55.2
20.3	55.5
20.3	55.8
20.6	56.6
21.7	56.9
23.1	56.9
24.9	56.9
28	55.8
29.2	55.2
31.2	53.2
32	50.6
32.3	47.2
32.3	43.5
31.7	39.7
30.9	37.2
30.3	36
30	36.3
29.7	37.4
29.4	40.6
29.2	45.2
29.2	50.9
29.2	57.2
29.2	63.8
29.2	70.4
29.7	77.2
30.6	83
32	88.4
33.2	93
34	96.2
34.3	97.3
34.3	97
34.3	96.7
34.3	95.6
34.3	93
34.3	89.3
34.3	84.4
34.3	77.5
34.3	75.2
34.3	70.4
34.3	65.2
34.3	60.1
34.3	54.9
34.3	49.8
34	45.5
33.7	40.9
33.2	36.6
32.6	32.3
31.5	26.3
30.9	24.6
29.7	21.4
28.9	19.7
28.3	19.4
28.3	20.3
28	22.3
28	25.1
28	29.4
28	35.4
28.9	42.3
30.6	49.8
33.2	56.9
36.3	63.5
38.6	68.9
40.3	73
40.9	75.8
40.6	77.2
39.8	77.5
39.5	77
39.2	75.5
38.9	73
37.8	69.8
36.6	65.2
34.6	56.3
34	53.2
32.6	46.6
31.5	40
30.6	34.3
30.3	29.4
30.3	25.4
30	22.3
30	19.7
29.2	18
28	17.4
26	19.7
25.7	20.8
24.9	24.6
24.3	30
24.3	36.9
24.6	44.6
25.7	52.3
27.2	60.9
28	69.2
29.2	77
30.9	83.3
34.3	83
35.2	81.5
35.5	77.5
35.2	73
35.2	67.2
35.2	61.8
35.2	56.9
35.2	51.8
34.9	46.9
33.7	42
32	36
30	30.3
28.3	24.8
27.2	20.8
25.7	19.4
24.9	20.8
24.3	24
24	29.1
24	35.4
24	42.6
24.3	49.8
25.2	57.5
26.3	65.2
27.7	72.7
29.4	79.5
31.2	83.8
33.5	83.3
34.9	80.4
34.9	76.1
34.6	70.9
34.6	65.2
34.6	59.5
34.6	53.5
34.6	47.2
34.3	40.9
32.9	34.9
31.5	28.6
29.2	22.5
26.6	17.7
24.6	15.1
23.4	15.4
22.6	18.3
22.3	22.8
22.6	29.1
23.1	36.3
24.3	44.3
26	52.3
27.7	60.4
29.2	68.7
30.3	76.1
32	82.7
35.2	85
35.7	83.8
35.7	80.4
34.6	76.1
33.7	70.7
33.2	64.9
32.6	59.2
32.6	53.2
32.6	47.7
32.3	42.3
31.7	37.4
30.9	32.9
29.4	28.8
27.4	26
25.2	24.3
23.7	24.3
22.6	25.4
21.7	28
21.4	32.3
21.7	38
22.6	44.9
24	52.6
25.4	60.4
26.9	67.8
28.6	73.5
31.5	73.5
34.6	70.4
36	66.4
36	61.8
36	56.6
36	50.9
[truncated: 826 more rows]
