# Supplementary material for: Bot fit: A novel approach to assessing lower limb muscular strength
Source: PLoS One. 2026 Mar 26;21(3):e0339187. doi: 10.1371/journal.pone.0339187 (PMC13021169; doi:10.1371/journal.pone.0339187)
Supplement: S3 File — Raw joint angle data (left and right legs) collected from 25 participants across all exercise protocols. This compressed folder contains individual participant files (sub1–sub25) with time-series signals representing lower-limb motion recorded by the Bot Fit system during resistance exercise trials. (ZIP) [file pone.0339187.s003.zip › sub12/kneeup_const.csv]

AngL	AngR
57.2	68.4
58.1	69.3
59.2	70.7
59.5	71
60.1	72.1
61	73
61.5	73.8
62.1	74.7
62.4	75.3
62.7	75.8
63.2	76.1
63.5	76.1
64.1	76.1
64.4	75.8
64.4	75.8
64.1	75.8
64.4	75.8
64.7	75.6
65.2	75.6
65.8	75.6
66.4	75.6
67	75.6
67.8	75.6
69.5	75.6
69.8	75.6
71	75.6
71.3	75.6
71.5	75.3
71.5	75.3
71.3	75.8
71.5	76.7
72.1	77.8
72.7	78.4
73	78.7
73	78.4
72.4	78.1
71.5	77.3
71	76.7
70.4	76.4
69.8	75.8
69.3	75.3
69	74.7
68.4	74.4
67.8	73.8
67.3	73.3
66.7	72.7
66.1	72.4
65.5	72.1
64.7	71.8
63.8	71.3
63.5	71
63	70.7
63	70.7
62.7	70.1
62.4	70.1
62.1	69.8
61.2	69.5
60.4	68.7
59.2	67.5
58.4	66.7
58.1	66.7
58.1	67
59.2	68.1
59.5	68.4
59.8	68.7
59.5	68.7
59.2	68.1
59.2	68.1
59.2	68.1
59.2	68.1
59.2	68.1
59.2	68.1
59.2	68.1
59.2	68.1
59.2	68.1
59.2	68.4
59.5	68.4
59.8	68.7
60.1	69
61	69.3
61.2	69.5
61.8	69.8
62.4	70.4
62.7	70.7
63	71
63.2	71.3
63.2	71.5
63.2	71.8
63.2	72.1
63.2	72.4
63.5	72.4
63.5	72.4
63.5	72.4
63.8	72.7
64.4	73
64.7	73.6
65	73.8
65.2	74.1
65.2	74.1
65.2	74.1
65.2	74.1
65.5	74.4
65.8	75
66.1	75.3
66.4	75.3
66.4	75.6
66.4	75.6
66.4	75.6
66.4	75.8
66.4	75.8
66.7	75.8
66.7	75.8
66.7	75.8
66.7	75.8
66.7	75.8
66.7	75.8
66.7	75.8
66.7	75.8
66.7	75.8
66.7	75.8
66.7	75.8
66.7	76.1
66.4	76.1
66.4	76.7
66.1	77
66.1	77
66.1	77
66.1	77
66.1	77
66.1	76.4
66.1	75.6
66.1	75.3
66.1	74.7
66.1	74.7
66.1	74.7
66.1	74.7
66.1	74.7
66.1	74.7
66.1	74.7
65.5	74.7
64.7	74.7
64.7	74.7
64.7	74.7
64.7	74.7
64.7	75
64.7	75
64.7	75
64.7	75
64.7	75
64.7	75
64.7	75
64.7	74.7
64.7	74.7
64.7	74.7
64.7	74.7
64.7	74.7
64.7	74.7
64.7	74.7
64.7	74.7
64.7	74.7
64.7	74.7
64.7	74.7
64.7	74.7
65	74.7
65	74.7
65	74.7
65	74.7
65	74.7
65	74.7
65	74.7
65	74.7
65	74.7
65	74.7
65	74.7
65	74.7
65	74.7
65	74.7
65	74.7
65	74.7
65	74.7
65	74.7
65	74.7
65	75
65	75
65	75
65	75
65	75
65	75
65	75
65	75
65	75
65	74.7
65	74.7
65	74.7
65	74.7
65	74.7
65	74.7
65	74.7
65	74.7
65	74.7
65	74.7
65	74.7
65	74.7
65	74.7
65	74.7
65	74.7
65	74.7
65	74.7
65	74.7
65	74.7
65	74.7
65	74.7
65	74.7
65	74.7
65	74.7
65	74.7
65	74.7
65	74.7
65	74.7
65	74.7
65	74.7
65	74.7
65	74.7
65	74.7
65	74.7
65	74.7
65	74.7
65	74.7
65	74.7
65	74.7
65	74.7
65	74.7
65	74.7
65	74.7
65	74.7
65	74.7
65	74.7
65	74.7
65	74.7
65	74.7
65	74.7
65	74.7
65	74.7
65	74.7
65	74.7
65	74.7
65	74.7
65	74.7
65	74.7
65	74.7
65	74.7
65	74.7
65	74.7
65	74.7
65	74.7
65	74.7
65	74.7
65	74.7
65	74.7
65	74.7
65	74.7
65	74.7
65	74.7
65	74.7
65	74.7
65	74.7
65	74.7
65	74.7
65	74.7
65	74.7
65	74.7
65	74.7
65	74.7
65	74.7
65	74.7
65	74.7
65	74.7
65	74.7
65	74.7
65	74.7
65	74.7
65	74.7
65	74.7
65	74.7
65	74.7
65	74.7
65	74.7
65	74.7
65	74.7
65	74.7
65	74.7
65	74.7
65	74.7
65	74.7
65	74.7
65	74.7
65	74.7
65	74.7
65	74.7
65	74.7
65	74.7
65	74.7
65	74.7
65	74.7
65	74.7
65	74.7
65	74.7
65	74.7
65	74.7
65	74.4
65	74.1
65	73.8
65	73.8
65	73.8
65	73.8
65	73.8
65	73.8
65	73.8
65	73.8
65	73.8
65	73.8
65	73.8
65	73.8
65	73.8
65	73.8
65	73.8
65	73.8
65	73.8
65	73.8
65	73.8
65	73.8
65	73.8
65	73.8
65	73.8
65	73.8
65	73.8
65	73.8
65	73.8
65	73.8
65	73.8
65	73.8
65	73.8
65	73.8
65	73.8
65	73.8
65	73.8
65	73.8
65	73.8
65	73.8
65	73.8
65	73.8
65	73.8
65	73.8
65	73.8
65	73.8
65	73.8
65	73.8
65	73.8
65	73.8
65	73.8
65	73.8
65	73.8
65	73.8
65	73.8
65	73.8
65	73.8
65	73.8
65	73.8
65	73.8
65	73.8
65	73.8
65	73.8
65	73.8
65	73.8
65	73.8
65	73.8
65	73.8
65	73.8
65	73.8
65	73.8
65	73.8
65	73.8
65	73.8
65	73.8
65	73.8
65	73.8
65	73.8
65	73.8
65	73.8
65	73.8
65	73.8
65	73.8
65	73.8
65	73.8
65	73.8
65	73.8
65	73.8
65	73.8
65	73.8
65	73.8
65	73.8
65	73.8
65	73.8
65	73.8
65	73.8
65	73.8
65	73.8
65	73.8
65	73.8
65	73.8
65	73.8
65	73.8
65	73.8
65	73.8
65	73.8
65	73.8
65	73.8
65	73.8
65	73.8
65	73.8
65	73.8
65	73.8
65	73.8
65	73.8
65	73.8
65	73.8
65	73.8
65	73.8
65	73.8
65	73.8
65	73.8
65	73.8
65	73.8
65	73.8
65	73.8
65	73.8
65	73.8
65	73.8
65	73.8
65	73.8
65	73.8
65	73.8
65	73.8
65	73.8
65	73.8
65	73.8
65	73.8
65	73.8
65	73.8
65	73.8
65	73.8
65	73.8
65	73.8
65	73.8
65	73.8
65	73.8
65	73.8
65	73.8
65	73.8
65	73.8
65	73.8
65	73.8
65	73.8
65	73.8
65	73.8
65	73.8
65	73.8
65	73.8
65	73.8
65	73.8
65	73.8
65	73.8
65	73.8
65	73.8
65	73.8
65	73.8
65	73.8
65	73.8
65	73.8
65	73.8
65	73.8
65	73.8
65	73.8
65	73.8
65	73.8
65	73.8
65	73.8
65	73.8
65	73.8
65	73.8
65	73.8
65	73.8
65	73.8
65	73.8
65	73.8
65	73.8
65	73.8
65	73.8
65	73.8
65	73.8
65	73.8
65	73.8
65	73.8
65	73.8
65	73.8
65	73.8
65	73.8
65	73.8
65	73.8
65	73.8
65	73.8
65	73.8
65	73.8
65	73.8
65	73.8
65	73.8
65	73.8
65	73.8
65	73.8
65	73.8
65	73.8
65	73.8
65	73.8
65	73.8
65	73.8
65	73.8
65	73.8
65	73.8
65	73.8
65	73.8
65	73.8
65	73.8
65	73.8
65	73.8
65	73.8
65	73.8
65	73.8
65	73.8
65	73.8
65	73.8
65	73.8
65	73.8
65	73.8
65	73.8
65	73.8
65	73.8
65	73.8
65	73.8
65	73.8
65	73.8
65	73.8
65	73.8
65	73.8
65	73.8
65	73.8
65	73.8
65	73.8
65	73.8
65	73.8
65	73.8
65	73.8
65	73.8
65	73.8
65	73.8
65	73.8
65	73.8
65	73.8
65	73.8
65	73.8
65	73.8
65	73.8
65	73.8
65	73.8
65	73.8
65	73.8
65	73.8
65	73.8
65	73.8
65	73.8
65	73.8
65	73.8
65	73.8
65	73.8
65	73.8
65	73.8
65	73.8
65	73.8
65	73.8
65	73.8
65	73.8
65	73.8
65	73.8
65	73.8
65	73.8
65	73.8
65	73.8
65	73.8
65	73.8
65	73.8
65	73.8
65	73.8
65	73.8
65	73.8
65	73.8
65	73.8
65	73.8
65	73.8
65	73.8
65	73.8
65	73.8
64.7	73.8
64.7	73.8
64.7	73.8
65	73.8
65	73.8
65	73.8
65	73.8
65	73.8
65	73.8
65	73.8
65	73.8
65	73.8
65	73.8
65	73.8
65	73.8
65	73.8
64.7	73.8
64.7	73.8
64.7	73.8
64.7	73.8
64.7	73.8
64.7	73.8
64.7	73.8
64.7	73.8
64.7	73.8
64.7	73.8
64.7	73.8
64.7	73.8
64.7	73.8
64.7	73.8
64.7	73.8
64.7	73.8
64.7	73.8
64.7	73.8
64.7	73.8
64.7	73.8
64.7	73.8
64.7	73.8
64.7	73.8
64.7	73.8
64.7	73.8
64.7	73.8
64.7	73.8
64.7	73.8
64.7	73.8
64.7	73.8
64.7	73.8
64.7	73.8
64.7	73.8
64.7	73.8
64.7	73.8
64.7	73.8
64.7	73.8
64.7	73.8
64.7	73.8
64.7	73.8
64.7	73.8
64.7	73.8
64.7	73.8
64.7	73.8
64.7	73.8
64.7	73.8
64.7	73.8
64.7	73.8
64.7	73.8
64.7	73.8
64.7	73.8
64.7	73.8
64.7	73.8
64.7	73.8
64.7	73.8
64.7	73.8
64.7	73.8
64.7	73.8
64.7	73.8
64.7	73.8
64.7	73.8
64.7	73.8
64.7	73.8
64.7	73.8
64.7	73.8
64.7	73.8
64.7	73.8
64.7	73.8
64.7	73.8
64.7	73.8
64.7	73.8
64.7	73.8
64.7	73.8
64.7	73.8
64.7	73.8
64.7	73.8
64.7	73.8
64.7	73.8
64.7	73.8
64.7	73.8
64.7	73.8
64.7	73.8
64.7	73.8
64.7	73.8
64.7	73.8
64.7	73.8
64.7	73.8
64.7	73.8
64.7	73.8
64.7	73.8
64.7	73.8
64.7	73.8
64.7	73.8
64.7	73.8
64.7	73.8
64.7	73.8
64.7	73.8
64.7	73.8
64.7	73.8
64.7	73.8
64.7	73.8
64.7	73.8
64.7	73.8
64.7	73.8
64.7	73.8
64.7	73.8
64.7	73.8
64.7	73.8
64.7	73.8
64.7	73.8
64.7	73.8
64.7	73.8
64.7	73.8
64.7	73.8
64.7	73.8
64.7	73.8
64.7	73.8
64.7	73.8
64.7	73.8
64.7	73.8
64.7	73.8
64.7	73.8
64.7	73.8
64.7	73.8
64.7	73.8
64.7	73.8
64.7	73.8
64.7	73.8
64.7	73.8
64.7	73.8
64.7	73.8
64.7	73.8
64.7	73.8
64.7	73.8
64.7	73.8
64.7	73.8
64.7	73.8
64.7	73.8
64.7	73.8
64.7	73.8
64.7	73.8
64.7	73.8
64.7	73.8
64.7	73.8
64.7	73.8
64.7	73.8
64.7	73.8
64.7	73.8
64.7	73.8
64.7	73.8
64.7	73.8
64.7	73.8
64.7	73.8
64.7	73.8
64.7	73.8
64.7	73.8
64.7	73.8
64.7	73.8
64.7	73.8
64.7	73.8
64.7	73.8
64.7	73.8
64.7	73.8
64.7	73.8
64.7	73.8
64.7	73.8
64.7	73.8
64.7	73.8
64.7	73.8
64.7	73.8
64.7	73.8
64.7	73.8
64.7	73.8
64.7	73.8
64.7	73.8
64.7	73.8
64.7	73.8
64.7	73.8
64.7	73.8
64.7	73.8
64.7	73.8
64.7	73.8
64.7	73.8
64.7	73.8
64.7	73.8
64.7	73.8
64.7	73.8
64.7	73.8
64.7	73.8
64.7	73.8
64.7	73.8
64.7	73.8
64.7	73.8
64.7	73.8
64.7	73.8
64.7	73.8
64.7	73.8
64.7	73.8
64.7	73.8
64.7	73.8
64.7	73.8
64.7	73.8
64.7	73.8
64.7	73.8
64.7	73.8
64.7	73.8
64.7	73.8
64.7	73.8
64.7	73.8
64.7	73.8
64.7	73.8
64.7	73.8
64.7	73.8
64.7	73.8
64.7	73.8
64.7	73.8
64.7	73.8
64.7	73.8
64.7	73.8
64.7	73.8
64.7	73.8
64.7	73.8
64.7	73.8
64.7	73.8
64.7	73.8
64.7	73.8
64.7	73.8
64.7	73.8
64.7	73.8
64.7	73.8
64.7	73.8
64.7	73.8
64.7	73.8
64.7	73.8
64.7	73.8
64.7	73.8
64.7	73.8
64.7	73.8
64.7	73.8
64.7	73.8
64.7	73.8
64.7	73.8
64.7	73.8
64.7	73.8
64.7	73.8
64.7	73.8
64.7	73.8
64.7	73.8
64.7	73.8
64.7	73.8
64.7	73.8
64.7	73.8
64.7	73.8
64.7	73.8
64.7	73.8
64.7	73.8
64.7	73.8
64.7	73.8
64.7	73.8
64.4	73.8
64.4	73.8
64.4	73.8
64.4	73.8
64.4	73.8
64.4	73.8
64.4	73.8
64.4	73.6
64.4	73.6
64.4	73.3
64.1	73
64.1	73
64.1	73
64.1	73
64.1	73
64.1	73
64.1	73
64.1	73
64.1	73
64.1	73
64.1	73
64.1	73
64.1	73
64.1	73
64.1	73
64.1	73
64.1	73
64.1	73
64.1	73
64.1	73
64.1	73
64.1	73
64.1	73
64.1	73
64.1	72.7
64.1	72.7
64.1	72.7
64.1	72.7
64.1	72.7
64.1	72.7
64.1	72.7
64.1	72.7
64.1	73
64.1	73
64.1	73
64.1	73
64.1	73
64.1	73
64.1	73
64.1	73
64.1	73
64.1	73
64.1	73
64.1	73
64.1	73
64.1	73
64.1	73
64.1	73
64.1	73
64.1	73
64.1	73
64.1	73
64.1	73
64.1	73
64.1	73
64.1	73
64.1	73
64.1	73
64.1	73
64.1	73
64.1	73.3
64.1	73.3
64.1	73.6
64.1	73.8
64.1	74.1
64.1	74.1
64.1	74.1
64.1	74.4
64.1	74.4
64.4	75
64.7	75.3
65	75.3
65.2	75.6
65.2	75.8
65.2	76.1
65.5	76.1
65.5	76.1
65.5	76.4
65.8	76.7
65.8	76.7
66.1	77
66.1	77.3
66.4	77.6
66.7	77.8
66.7	77.8
67	78.1
67	78.1
67	78.1
67	78.1
67	78.4
67.3	78.4
67.3	78.4
67.5	79
67.8	79
68.1	79.3
68.4	79.9
68.7	79.9
69	79.9
69	80.1
69.3	80.4
69.3	80.7
69.3	80.7
69.3	80.7
69.3	80.7
69.3	80.7
69.3	80.7
69.3	80.7
69.3	81
69.3	81
69.3	81.3
69.3	81.6
69.5	81.9
69.5	81.6
69.8	81.6
70.1	81.6
70.1	81.6
70.1	81.6
70.1	81.6
70.1	81.6
70.1	81.6
70.1	81.6
70.1	81.6
69.8	81.6
69.8	81.6
69.8	81.6
69.8	81.6
69.8	81.6
69.8	81.6
69.8	81.6
69.8	81.6
69.8	81.6
69.8	81.6
69.8	81.6
69.8	81.6
69.8	81.6
69.8	81.6
69.8	81.6
69.8	81.6
69.8	81.6
69.8	81.6
69.8	81.6
69.8	81.3
69.8	81.3
69.8	81.3
69.8	81.3
69.8	81
69.8	80.4
69.8	79.9
69.5	79.6
69.5	79.9
69.3	79.6
69	79.6
69	79.6
69	79.6
69	79.6
69	79.6
69	79.3
68.7	79
68.7	78.4
68.4	77.8
67.8	77.6
67.5	77.3
67.3	77
67	76.4
67	76.4
66.7	76.1
66.7	75.6
66.7	75.6
66.4	75.6
66.1	75.3
65.8	74.7
65.5	74.4
65.5	73.8
65.2	73
64.7	72.4
64.4	71.8
63.8	71.3
63.2	70.4
62.7	69.8
62.4	69.3
61.8	69
61.5	68.4
61	68.1
60.1	67.5
59.2	67
58.4	66.4
57.2	65.5
56.4	64.4
55.2	63.5
54.1	62.4
52.1	60.7
51.5	60.1
50.4	58.9
49.2	58.1
48.1	57.2
46.9	56.4
45.8	55.5
44.6	54.7
43.8	54.1
42.9	53.2
42.1	52.4
41.2	51.5
40.3	50.6
39.5	50.1
38.9	49.5
38	48.9
37.5	48.4
36.9	47.8
36.3	47.8
36	47.8
35.7	48.1
35.5	48.1
35.5	48.1
35.5	48.1
35.2	48.1
35.2	48.1
34.9	48.1
34.3	48.1
33.7	48.1
33.5	48.1
33.5	48.1
33.5	48.1
33.5	48.1
33.5	48.1
33.5	48.1
33.5	48.1
33.5	48.1
33.5	48.1
33.2	48.1
32.6	47.2
32.3	45.8
32	44.6
31.5	43.5
31.2	42.6
30.9	42.1
30.6	40.9
30.6	40
30.3	39.2
30	38.3
29.4	37.2
29.2	36.3
28.6	35.2
28.3	34
28	33.2
27.7	32
27.7	30.9
27.7	30
27.4	28.9
27.2	28
26.9	27.2
26.9	26.6
26.9	26.3
26.9	26
27.2	26
27.2	26
27.7	26
28.6	26.3
29.4	26.9
30.3	27.2
31.5	27.7
32.3	28
32.9	28.3
33.5	28.3
34	28.3
34.6	28.3
34.9	28.3
34.9	28.3
34.9	28.3
34.9	28.3
34.6	28.3
34.3	28.3
33.7	28.3
32.9	28.3
31.7	28.3
30.6	28.3
29.4	28.3
28.3	28.3
26.9	28.3
25.4	28.3
24	28.3
22.6	28.3
21.1	28.3
19.1	28.3
18.6	28.3
17.1	28.3
16	28.3
15.1	28.6
14.3	28.6
13.7	29.2
13.4	29.4
13.4	29.2
13.4	29.2
13.1	29.2
12.8	29.2
12.6	29.2
12.6	29.2
12.6	29.2
12.6	29.2
12.6	29.2
12.6	29.2
12.3	29.2
12	29.2
11.4	29.2
10.8	29.2
10.3	29.2
9.7	29.2
9.7	29.2
9.7	29.4
9.7	29.4
9.7	29.4
9.7	29.4
9.7	29.7
9.7	30
9.7	30.3
9.7	30
9.7	30.3
10	30.3
10	30.3
10	30.6
10	31.2
10	32
10	32.3
10	32.9
10	33.2
10.3	33.7
10.8	34.3
11.4	35.2
12	36
12.3	36.9
12.8	37.5
12.8	38
12.8	39.2
12.8	40.3
12.8	41.2
12.8	42.3
12.8	43.2
12.8	44.3
12.8	45.2
12.8	46.1
12.8	46.6
12.8	47.2
12.8	47.5
12.6	47.8
12.6	48.1
12.6	48.4
12.6	48.1
12.6	48.1
12.6	48.1
12.6	48.1
12.6	47.8
12.6	46.9
12.6	45.8
12.6	44.9
12.6	44.3
12.6	44.1
12.6	43.5
12.6	43.5
12.6	43.2
12.8	43.2
13.1	43.2
14	43.2
14.8	43.2
15.7	43.2
17.1	43.2
18.6	43.2
20.3	43.2
22.3	43.2
24	42.9
26	42.6
27.7	42.3
29.4	42.3
31.2	42.3
32.9	42.3
34.3	42.3
35.5	42.3
36.6	42.1
37.5	42.1
38.3	42.1
38.9	42.1
39.5	42.1
39.5	42.1
39.5	42.1
39.5	42.1
39.2	42.1
39.2	42.1
38.9	42.3
38	42.6
37.2	42.6
36	42.9
34.9	42.9
34	43.2
33.2	43.5
32.6	43.5
32.6	43.8
32.6	43.8
32.6	43.8
32.6	43.8
32.6	43.8
32.6	44.3
32.6	45.2
32.6	46.1
32.6	46.9
32.6	47.8
32.6	48.1
32.6	48.4
32.6	48.1
32.6	48.1
32.6	48.1
33.2	47.5
34	46.3
34.9	44.9
35.2	43.5
35.2	42.9
35.2	42.9
35.2	43.8
35.2	44.6
34.6	45.5
34	46.3
33.5	46.9
32.6	47.5
31.5	47.5
30.9	47.2
30.6	47.2
30.6	47.2
30.9	46.6
31.7	45.5
32.3	44.1
33.2	42.9
33.5	42.3
33.7	42.3
34	42.6
34	43.2
33.7	43.8
33.7	44.6
33.2	45.8
32.6	46.6
31.7	47.2
30.9	47.5
30.6	47.2
30.6	47.2
30.6	47.2
30.6	47.2
31.2	46.6
32	45.5
32.6	44.3
33.2	43.5
33.5	42.9
33.7	42.6
33.7	42.6
33.7	42.9
33.7	43.5
33.7	44.1
33.5	44.6
33.2	45.5
32	46.3
31.7	46.6
30.9	46.9
30.3	47.2
30.3	47.2
30.3	47.2
30.3	47.2
30.3	47.2
30.6	46.6
30.9	45.8
31.2	44.3
31.5	43.5
31.7	42.6
32.3	42.3
32.6	42.3
32.9	42.6
32.9	42.9
32.9	43.5
32.9	43.8
32.9	44.1
32.9	44.3
32.6	44.6
32	44.6
31.5	44.6
30.6	44.6
29.7	44.6
29.7	44.6
29.7	44.6
30	44.6
30.9	44.3
31.5	44.1
32.3	43.8
32.6	43.5
32.9	43.2
32.9	43.2
32.9	43.2
32.6	43.2
32.3	43.5
31.5	44.1
30.6	44.6
30	45.2
29.4	45.8
29.4	46.1
29.7	46.6
29.7	46.6
29.7	46.6
29.7	46.6
29.7	46.3
29.7	46.1
29.7	45.8
29.7	44.6
30	43.5
30.3	42.3
30.9	41.5
31.2	41.2
31.7	41.2
32	41.8
32.3	42.3
32.3	42.9
32.3	43.2
32.3	43.8
32.3	44.6
32	45.2
31.2	45.8
30	46.6
29.4	47.2
28.9	47.8
28.9	48.6
28.9	48.9
28.9	49.2
29.2	49.2
29.2	49.2
29.4	48.9
29.7	48.9
29.7	48.6
29.7	47.2
29.7	44.9
29.7	44.1
29.7	42.9
30	42.1
30.3	41.8
30.9	41.8
31.5	42.1
32	42.6
32.9	43.5
33.2	44.1
33.5	44.3
33.5	44.3
33.5	44.6
33.5	44.3
33.5	44.3
33.2	44.3
32.6	44.3
31.7	44.6
30.9	45.2
30	46.3
29.7	47.2
29.7	47.8
29.7	48.6
29.7	49.2
30	49.2
30	49.2
30.3	49.2
30.3	49.2
30.3	49.2
30.3	49.2
30.3	49.2
30.3	48.9
30.3	48.6
30.3	47.5
30.3	46.3
30.3	45.2
30.3	44.6
30.3	44.1
30.6	43.8
30.6	43.8
30.6	43.8
30.6	43.8
30.6	43.8
30.6	43.8
30.6	43.8
30.6	43.8
30.6	43.8
30.6	43.8
30.6	43.8
30.6	43.8
30.6	43.8
30.6	43.8
30.6	43.8
30.6	43.8
30.6	43.8
30.6	43.8
30.6	43.8
30.6	43.8
30.6	43.8
30.6	43.8
30.6	43.8
30.6	43.8
30.6	43.8
30.6	43.8
30.6	43.5
30.6	43.5
30.6	43.5
30.6	43.5
30.6	43.5
30.6	43.5
30.6	43.5
30.6	43.5
30.6	43.5
30.6	43.5
30.6	43.5
30.6	43.2
30.6	43.2
30.6	43.2
30.6	43.2
30.6	43.2
30.6	43.2
30.6	43.2
30.6	43.2
30.6	43.2
30.6	43.2
30.6	43.2
30.6	43.2
30.6	43.2
30.6	43.2
30.6	43.2
30.6	43.2
30.6	43.2
30.6	43.2
30.6	43.2
30.6	43.2
30.6	43.2
30.6	43.2
30.6	43.2
30.6	43.2
30.6	43.2
30.6	43.2
30.6	43.2
30.6	43.2
30.6	43.5
30.6	43.8
30.9	44.1
30.9	44.6
31.2	45.2
31.7	45.8
32.3	46.6
32.6	47.5
32.9	48.4
32.9	48.9
32.9	49.2
32.9	49.2
33.2	48.9
33.2	48.9
33.2	48.9
33.7	48.4
34	46.9
34	45.8
34	45.2
34	45.2
34	45.5
34	45.8
34	45.8
34	46.1
34	46.3
34	46.3
34.6	46.3
34.9	46.3
35.2	46.3
35.5	46.3
35.7	46.3
35.7	46.3
35.7	46.3
35.7	46.3
35.7	46.3
35.7	46.3
36	46.3
36	46.3
36.6	46.3
36.6	46.3
36.6	46.3
36.6	46.3
36.6	46.3
36.6	46.3
36.6	46.3
36.6	46.3
36.6	46.3
36.6	46.3
36.6	46.3
36.6	46.3
36.6	46.3
36.6	46.3
36.6	46.3
36.6	46.3
36.6	46.3
36.6	46.3
36.6	46.3
36.6	46.3
36.6	46.1
36.6	46.1
36.6	46.1
36.6	46.1
36.6	46.1
36.6	46.1
36.6	46.1
36.6	46.1
36.6	45.8
36.6	45.5
36.6	45.2
36.6	45.2
36.6	45.2
36.6	45.2
36.6	45.2
36.6	45.2
36.6	45.2
36.6	45.2
36.6	45.2
36.6	45.2
36.6	45.2
36.6	45.5
36.6	45.8
36.6	46.1
36.6	46.6
36.9	47.5
37.2	48.1
37.8	48.9
38.6	50.1
39.5	51.2
40.3	52.4
41.5	53.5
42.3	54.4
43.2	55.2
44.1	55.8
44.9	56.7
45.8	57.5
46.9	58.4
48.1	59.5
49.2	61
50.9	63
52.6	65
54.7	66.7
56.4	68.4
58.1	69.5
58.1	69.3
58.1	68.7
57.2	67.5
56.1	67
54.7	66.1
53.8	65
52.9	64.1
52.1	63.2
51.2	62.4
50.4	61.2
49.2	60.1
48.1	58.7
46.6	57.2
44.6	55.5
42.6	53.2
40.3	50.9
37.8	48.1
34.9	44.9
32	41.8
28.9	38.3
25.7	34.9
22	31.2
18.3	27.4
14	23.7
9.7	20.9
5.4	19.1
0.8	19.1
2.8	19.7
6.3	20.9
8.8	22.6
10.5	24.3
12.3	26.3
13.7	27.7
15.4	28.9
17.4	29.7
20.3	30.3
22.9	30
25.2	29.2
26	27.7
26	25.7
26	24
26	21.4
26.3	18.9
26.9	16
28.6	13.1
30.3	11.1
32.3	9.1
34	7.7
35.5	6
35.7	4.5
35.5	3.7
34	3.1
30.9	1.7
26.6	0.5
22.3	2.5
18.3	4.2
14.3	5.7
10.3	7.1
6	8.3
2.2	9.7
1.4	10.5
4.5	11.4
7.1	12
9.4	12.8
11.1	13.7
12	14.6
12	15.1
11.7	15.4
10.8	15.7
8.8	15.7
6	16
3.1	16.8
0.2	18.3
2.2	20.3
4.2	21.7
5.7	22.9
6.8	22.9
7.7	21.4
8.5	18.9
9.4	14.8
10.3	10
12	4.2
13.7	0.8
15.4	5.4
17.4	8.8
19.4	11.4
21.7	13.7
23.7	15.4
25.2	16.8
25.7	17.7
26	18.3
26.3	18.6
26.6	18.9
27.4	18.9
28.6	18.9
29.4	18.9
30.3	18.6
30.9	18
31.2	16.6
31.7	14.6
32.6	12
34.3	10
36	7.7
37.5	6.3
38.6	5.1
39.5	4
39.8	3.1
38.6	1.7
36	0.5
32.9	0
29.2	0
24.6	0.2
19.7	1.4
14.8	3.1
10.8	5.1
7.4	6.8
5.1	8.3
3.1	9.7
0.5	10.5
2	11.4
4.5	12
7.4	12.3
10	12.8
12.3	13.4
14.3	14
16	14.6
16.8	15.1
16.8	15.7
16.6	16
16	16.6
14.6	16.8
12.8	16.8
10.5	17.1
7.7	17.7
4.2	18.9
0.8	19.7
2.2	20.6
5.1	21.4
7.1	21.7
8.8	21.7
9.7	21.4
9.7	20.9
9.7	18.9
9.7	16
10.3	12.3
12	7.1
14.6	1.7
17.1	2.8
19.7	6.8
21.7	10
23.1	12.8
23.7	15.1
23.7	18
23.7	20.9
23.7	23.4
23.7	25.7
24.3	27.7
25.4	29.2
26.6	29.7
28	29.2
29.2	28
30	26.3
30.9	23.7
31.2	20.6
31.7	16.8
32.6	13.1
34	10
35.2	7.7
36.3	6.3
36	5.1
34.3	3.7
30.6	2.2
26.6	1.1
21.7	0.2
16.6	2
11.7	3.4
7.7	4.8
4.2	6
2	6.8
0.2	7.7
1.7	8.5
3.1	9.4
4.2	10.5
4.8	11.4
5.7	12.3
6.3	13.1
6.3	13.7
6.3	14.3
6	14.8
4.8	14.8
2.8	14.8
0	15.1
2.5	16
4.5	17.4
6.3	19.1
7.1	20.9
7.4	21.7
7.4	22.3
7.7	21.7
9.1	19.7
11.1	16.8
13.4	14
15.7	10.5
18.9	6.3
21.7	2
24.9	2.5
27.4	7.1
28.3	11.4
27.7	15.1
26.3	18
24.3	21.7
24	22.6
23.7	24
23.7	24.6
23.7	24.3
23.7	23.4
23.7	22
24	19.4
25.2	16.8
26.9	13.7
28.6	10.3
31.2	5.7
31.7	4.2
32.9	1.1
33.5	1.4
33.5	3.1
32.6	3.7
30.9	3.4
27.4	3.4
23.7	3.4
18.9	3.4
17.4	3.4
14.6	4.2
12.3	5.7
10.5	7.7
9.1	9.7
8.3	11.1
8	11.7
7.4	12
6.8	12
5.4	12
5.1	12
4.2	12
4	12
3.7	12
3.7	12
3.7	12
3.7	12
3.7	12.3
3.7	12.6
3.7	13.1
3.7	13.7
3.7	14.6
3.7	14.8
3.7	14.8
3.7	14.8
3.7	14.8
4.2	14.8
5.4	14.8
6.8	14.8
8.8	14.8
10.8	14.8
12.8	14.8
15.1	14.8
15.7	14.8
16.8	14.8
18	14.8
19.4	14.8
21.1	14.6
22.9	14.6
24.3	14.6
25.7	14.3
26.9	13.4
27.7	12
28.6	10
29.2	7.7
29.7	5.4
30.9	2.8
32	0.5
33.2	1.4
34.3	3.1
35.2	4.5
35.2	5.7
34.9	6.5
34.3	8.3
34	8.8
33.7	10
33.7	11.1
33.7	11.7
33.7	12.3
33.2	12
32.9	12
32.3	12
31.7	12
31.2	11.7
30.6	10.8
29.7	9.4
29.4	7.4
29.4	4.8
29.4	2
29.4	1.1
29.4	4.2
29.4	7.7
29.7	9.7
30.3	12.3
30.6	12.8
30.6	14
30.3	15.1
30	16.3
29.4	17.1
28.9	18.6
28	19.4
26.9	20.3
25.7	20.3
24.9	20
24	19.7
23.1	19.4
22	19.4
21.4	19.4
20.6	19.4
20	19.4
19.4	19.4
19.1	19.7
18.9	19.7
18.3	19.7
18	19.7
17.4	19.7
17.4	19.4
17.4	19.4
17.4	19.4
17.4	19.1
17.4	18.9
17.4	18.3
17.4	18
17.4	17.7
17.4	17.4
17.4	17.4
17.4	17.4
17.4	17.1
17.4	16.8
17.4	16.8
17.4	16.6
17.4	16.6
17.7	16.3
17.7	16.3
17.7	16.3
17.7	16.3
17.7	16.3
18	16.3
18	16.3
18.3	16.3
18.6	16.3
18.9	16.6
19.4	16.6
19.7	16.6
20.6	16.6
21.4	16.6
22.9	16.6
23.4	16.6
24.3	16.6
25.4	16.6
26.3	16.6
27.2	16
28	15.4
28.9	14.6
29.4	13.1
29.7	11.7
29.4	9.7
[truncated: 2,166 more rows]
