# Supplementary material for: Bot fit: A novel approach to assessing lower limb muscular strength
Source: PLoS One. 2026 Mar 26;21(3):e0339187. doi: 10.1371/journal.pone.0339187 (PMC13021169; doi:10.1371/journal.pone.0339187)
Supplement: S3 File — Raw joint angle data (left and right legs) collected from 25 participants across all exercise protocols. This compressed folder contains individual participant files (sub1–sub25) with time-series signals representing lower-limb motion recorded by the Bot Fit system during resistance exercise trials. (ZIP) [file pone.0339187.s003.zip › sub12/kneeup_max.csv]

AngL	AngR
28.3	24
28.6	23.7
28.6	23.7
28.6	23.1
28.6	22.8
28.6	22.8
28.6	22.5
28.6	22.2
28.6	22.2
28.6	22.2
28.6	22.2
28.6	22.2
28.6	22.2
28.6	22.2
28.6	22.2
28.6	22.2
28.6	22.2
28.6	22.2
28.6	22.2
28.6	22.2
28.6	22.2
28.6	22.2
28.6	22.2
28.6	22.2
28.9	22.5
29.2	22.8
29.7	23.7
30	24.3
30.3	24.3
30	24
29.2	23.1
28.3	22.2
27.4	21.4
27.2	20.8
27.4	21.1
27.7	21.4
27.7	21.4
27.7	21.4
27.7	21.4
27.7	21.4
27.7	21.4
27.7	21.4
27.7	21.4
27.7	21.4
27.7	21.4
28	21.4
28	21.1
28.3	21.1
28.3	20.8
28.6	20.8
28.6	20.5
28.3	20
28.3	19.7
28.3	19.1
28.3	18.5
28.3	17.7
28.3	17.1
28.3	16.2
28.3	15.4
28.3	14.5
28.3	13.7
28.3	13.4
28.3	13.1
28.3	12.5
28.3	12.2
28.3	12.2
28	12.2
28	12.2
28	12.2
27.7	12.2
27.7	12.2
27.7	12.2
27.7	12.2
27.7	12.5
27.7	13.1
27.7	13.7
27.7	14.2
27.7	15.1
27.7	15.7
27.7	16.5
27.7	17.1
27.7	17.7
27.7	18.2
28	18.8
28.3	19.1
28.3	19.7
28.3	20.5
27.2	21.7
25.2	23.4
22.9	25.1
20	27.1
17.1	28.5
14.3	29.4
12	29.7
9.7	30
7.7	30
6	30
4.2	30
2.5	30.6
1.1	31.1
0.2	31.7
0.2	32.6
0.5	33.4
0.5	34
0.5	34.8
0.5	35.4
0.2	35.7
0	35.4
0.8	35.4
2.5	35.7
4.2	36
4.8	36
5.7	36.6
6	36.6
6.3	36.6
6.5	36.6
6.8	36.3
7.1	36
7.7	35.7
8.3	35.4
8.5	35.1
8.3	34.6
8.5	32.8
8.8	30
9.1	26.5
9.4	22.8
8.8	19.7
8.5	16.8
8	14.8
8	13.4
8	12.5
8	11.6
8	11.4
8	11.4
8.3	11.4
8.3	11.4
8.3	11.4
8.5	11.6
8.8	11.6
9.4	11.9
10	12.8
11.1	13.7
12	15.1
13.4	16.2
14.6	17.7
16	19.1
17.1	20.8
18.3	22.2
19.1	24.3
20.3	26.5
21.4	29.1
22.6	31.1
23.7	32.3
23.7	32.3
23.1	31.7
22	31.1
21.1	30.6
20.3	31.1
20	31.7
20	32.8
19.7	34
19.1	34.8
17.4	35.4
15.1	36
12.3	36.3
9.1	36.3
6.3	36.3
4	36.3
2.2	36.3
1.4	36.3
1.1	36.3
1.4	36.3
2	36.3
4	35.7
4.8	35.4
6.5	35.1
7.7	35.4
8	35.4
8.5	35.4
8.5	35.4
8.5	35.4
8.5	35.1
9.1	35.1
9.7	34.8
10.3	34.6
10.3	34.6
10.3	34.3
10.3	34.3
10	34.3
9.7	34.3
9.4	34
9.1	33.4
8.8	32.3
8.3	31.1
7.4	29.7
5.4	26.8
2.5	23.1
1.1	18.5
5.7	13.4
10.3	7.9
15.1	2.8
19.1	2.2
22	5.6
23.7	7.4
25.2	8.8
26.6	9.9
28.6	11.4
31.2	13.1
34.6	15.4
38.3	18.5
42.3	21.7
45.8	24.8
48.6	26.5
50.1	27.7
51.2	28.5
52.1	28.8
52.4	28.8
52.6	29.7
53.2	30.3
53.5	31.1
53.8	31.7
54.1	32.3
54.1	32.8
54.1	32.8
54.4	33.4
54.7	33.7
54.7	33.7
54.7	33.7
54.7	33.7
54.7	33.7
54.7	33.7
54.7	33.7
54.7	33.7
54.7	34
54.7	34.3
54.7	34.6
54.7	34.3
54.7	34.3
54.7	34.3
54.7	34.3
54.7	34.3
54.7	34.3
54.7	34.3
54.7	34.3
54.7	34.3
54.7	34.3
54.7	34.6
54.7	34.8
54.7	35.1
54.9	35.7
55.5	35.7
55.8	36.3
55.8	36.9
55.8	37.4
56.1	37.7
56.4	38.3
56.7	38.9
57.2	39.4
57.5	39.4
57.5	39.4
57.5	39.4
57.5	39.4
57.5	39.4
57.5	39.7
57.8	39.7
58.1	40.3
58.4	40.6
58.7	40.6
58.7	40.6
58.9	41.1
59.5	41.4
60.1	41.7
60.7	42.3
60.7	42.3
60.7	42
60.7	42
60.7	42
60.7	42
60.7	42
60.7	41.7
60.4	40.9
60.4	40
60.1	39.7
59.5	39.4
59.2	39.1
58.9	39.1
58.9	39.1
58.9	39.1
58.9	39.1
58.9	39.1
58.9	39.1
58.9	39.1
58.9	39.1
58.9	39.1
59.2	39.1
59.5	39.4
59.8	39.7
60.1	40.6
60.7	40.9
60.7	41.4
61	41.4
61	41.1
61	41.1
61	41.1
61	41.1
61.5	41.1
61.5	41.1
61.5	41.1
61.8	41.1
62.1	41.4
62.4	42
62.4	42.3
62.4	42.3
62.4	42.6
62.4	43.2
62.7	43.4
62.7	44
62.7	44.3
62.4	44.6
62.4	44.6
62.4	44.9
62.4	44.6
62.4	44.6
62.4	44.6
62.4	44.6
62.4	44.6
62.4	44.6
62.4	44.6
62.4	44.6
62.4	44.6
62.4	44.6
62.4	44.6
62.4	44.6
62.4	44.6
62.4	44.6
62.4	44.6
62.4	44.6
62.4	44.6
62.4	44.6
62.4	44.6
62.4	44.6
62.4	44.6
62.7	44.6
63	44.6
63.5	44.6
63.2	44.6
63.2	44.6
63.2	44.6
63.2	44.6
63.2	44.6
63.2	44.6
63.5	44.6
63.8	44.6
63.8	44.6
64.1	44.6
64.1	44.6
64.1	44.6
64.1	44.6
63.8	44.6
63.5	44.6
63	44.6
62.1	43.7
61.2	42.3
59.8	40.9
58.1	39.4
56.4	38
54.1	36
52.1	34
49.8	32
47.2	29.4
44.3	26.8
39.5	22.5
37.8	21.1
34.6	18.2
31.5	15.4
28.6	12.8
25.7	10.5
22.9	8.2
20.3	6.5
18	5.6
16	5.6
14.3	6.5
12.6	7.6
10.8	9.6
9.1	11.6
7.4	13.9
5.7	16.5
3.7	19.4
1.7	22.2
0	25.4
1.4	28.3
2.8	30.8
4	33.4
5.1	35.7
5.7	37.7
6.5	39.4
7.1	40.6
8	40.6
8.5	40
9.4	38.3
10.3	35.7
11.1	32.6
12.8	27.1
13.4	25.1
15.1	21.4
16.3	17.7
17.4	13.9
18.3	10.5
18.9	7.1
19.1	3.6
18.9	0.2
18.9	3.1
19.4	6.5
20.3	9.9
22	13.1
24	15.9
26.3	18.2
28	19.7
29.2	20.2
29.7	20
29.2	20
29.2	20
29.2	20
29.2	20
29.2	20.2
29.2	21.1
29.2	22.2
29.2	23.4
29.2	24.3
29.2	24.8
28.6	25.4
27.2	26.5
25.4	28
23.1	28.8
21.1	29.1
18.9	29.1
16.6	29.4
14.8	29.4
13.7	29.7
13.1	29.7
13.4	29.7
13.7	29.7
14.8	29.7
16.3	30.3
17.7	31.1
19.1	32
20.3	32.3
21.4	32.3
22.9	32
24.6	31.4
25.7	30.6
26.6	30
26.9	29.1
26.9	28.3
26.3	26.8
26.3	26.5
26	26.3
25.7	25.7
25.7	26
25.2	26
24.9	26
24.6	26
24.3	26
24.3	25.7
24.3	25.7
24.3	25.7
24.3	25.7
24.3	25.7
24.3	25.7
24.3	26
24.3	26
24.3	26
24.3	26
24.3	26
24.3	26
24.3	26
24.3	26
24.3	26
24.3	26
24.3	26
24.3	26.3
24.3	26.3
24.6	27.1
24.6	28
24.6	28.8
24.9	29.7
24.9	30.8
25.2	31.7
25.7	32.8
26	33.7
26.6	35.1
26.6	35.4
26.6	36.3
26.6	37.1
26.3	38
26.3	38.6
26.3	38.9
26.3	38.9
26.3	38.9
26.3	38.6
26.3	38.3
26.3	38
26.3	38
26.3	38
26.3	38
26.3	38
26.3	38
26.3	38
26.3	38
26.3	37.7
26.3	37.7
26.3	37.1
26.3	37.1
26.3	37.1
26.3	37.1
26.3	36.9
26.3	36.9
26.3	36.9
26.3	36.9
26.3	36.9
26.3	36.6
26.3	36
26.3	35.1
26.3	34.6
26.3	34.3
26.3	34
26.3	33.4
26.3	33.4
26	33.4
26	33.4
26	33.4
26	33.4
25.7	33.4
25.4	33.4
25.2	33.4
24.9	33.4
24.9	33.4
24.6	33.4
24.3	33.4
24.3	33.4
24.3	33.4
24.3	33.7
24.3	33.7
24.3	33.7
24.3	33.7
24.3	33.7
24.3	33.7
24.3	33.7
24.3	33.7
24.3	33.7
24.3	33.7
24.3	33.7
24.3	33.7
24.3	33.7
24.3	33.7
24.3	33.7
24.3	33.7
24.3	33.7
24.3	33.7
24.3	33.7
24.3	33.7
24.3	33.7
24.3	33.7
24.3	33.7
24.3	33.7
24.3	33.7
24.3	33.7
24.3	33.7
24.3	33.7
24.3	33.7
24.3	33.7
24.3	33.4
24.6	33.4
24.6	33.4
24.6	33.1
24.6	32.6
24.6	32
24.6	31.4
24.6	30.6
24.6	30
24.6	29.1
24.6	28.3
24.6	27.1
24.6	24.8
24.6	23.7
24.3	20.5
23.1	16.8
21.1	12.8
17.7	8.5
13.7	4.2
9.1	0.2
4	4.2
0.5	7.9
4.5	10.5
8	11.6
10.5	11.4
12.8	10.2
14.8	7.9
16.3	5.1
18	1.6
20	2.5
22.3	6.2
24.3	9.6
26.6	11.9
28.9	13.7
31.5	15.4
34	16.5
36.3	16.8
39.5	17.4
40.6	17.7
42.6	18.5
44.6	18.8
46.1	18.5
47.5	17.9
49.2	17.7
50.6	17.7
51.8	16.2
51.8	13.9
51.8	11.9
52.1	10.8
51.8	10.5
51.5	10.8
50.1	11.4
48.1	12.8
46.3	15.1
44.9	17.7
43.5	20
42.3	21.7
41.5	23.1
40.3	24
38.9	24.3
36.9	24.3
33.7	23.7
29.2	22.2
25.2	20.2
20.3	15.9
18.9	13.9
16	9.4
14	3.9
12.3	1.9
11.1	7.6
10.3	13.1
10.3	17.1
10	19.4
9.7	19.7
9.4	19.4
9.4	17.1
9.4	13.1
8.5	7.6
6.8	2.2
4	3.3
0.5	7.9
3.7	10.5
7.1	11.4
8.5	11.1
8.8	9.4
8.8	5.9
7.7	2.5
3.7	0.2
2.5	0.8
1.4	1.9
0	2.2
2	2.2
5.1	1.6
9.1	0.2
13.4	1.6
17.1	3.9
20	6.5
22.6	9.6
24.9	12.8
26.9	16.2
28.6	19.1
30.6	21.7
32.9	24
35.5	25.4
38.3	26
41.5	26
44.1	25.7
44.3	25.1
45.5	24.3
47.5	23.1
50.4	22.8
53.2	22.8
55.2	22.8
55.2	21.4
55.5	19.1
56.7	18.2
57.2	18.2
57.2	18.2
56.9	18.2
55.8	18.2
54.4	18.2
52.9	18.2
51.2	18.2
49.8	18.2
48.6	18.2
48.1	18.2
46.9	18.2
44.6	18.2
43.5	18.2
40	18.2
35.7	18.2
30.6	18.2
25.4	17.7
20.9	16.2
17.4	13.7
15.4	9.9
13.7	5.1
12.8	0.2
12.3	7.9
12.3	10.2
12.3	14.5
12.3	17.7
12.3	19.4
12	19.7
11.4	19.7
11.4	19.1
11.4	14.8
11.4	12.8
11.4	8.5
10.5	5.1
9.4	1.3
8.5	2.5
7.1	4.5
5.7	4.8
5.4	4.5
5.1	3.6
5.1	1.6
5.7	0.2
6.5	0.2
8.3	0.2
10	0.2
12.6	0.2
16.3	1.1
20.9	2.8
25.2	4.5
28.9	6.8
32.6	9.9
35.7	13.1
38.3	15.9
41.8	19.4
42.9	20.2
44.3	22
45.5	22.2
46.3	22.2
47.8	22.2
50.1	22.2
52.4	22
53.8	22
55.8	22
57.8	22
57.8	20.2
58.7	17.1
58.9	16.8
59.2	16.5
58.9	16.2
57.8	15.4
55.5	14.8
53.5	14.8
51.8	14.8
50.1	14.8
48.6	14.8
46.9	14.5
42.9	13.1
41.5	12.5
38.9	10.8
35.7	8.2
32	5.3
28.3	1.6
24.3	2.8
20.6	7.9
17.1	13.4
14.3	19.4
12	24.3
10.5	28
9.4	30
8.3	30.3
7.4	27.7
7.4	26.5
6.8	22.8
6.3	18.5
5.1	12.8
3.1	6.5
0.5	0.8
2.2	6.8
5.7	9.9
9.1	9.1
9.4	7.4
8.3	2.8
6	2.8
2.5	9.1
1.7	14.8
5.4	20
8.5	23.7
12	24.8
14.6	24
16.6	21.7
18	18.2
18.9	12.5
18.9	10.5
19.4	6.5
20.6	2.8
22	0.2
24	1.9
26.3	3.1
29.2	3.9
32.6	4.5
35.7	5.1
40.9	5.9
42.6	5.9
45.8	4.8
48.4	3.1
51.2	1.1
53.8	0.5
56.7	1.3
58.9	1.1
61	0.5
62.7	1.1
63.5	0.8
62.7	0.8
62.1	2.2
62.1	2.5
62.1	2.2
60.1	1.1
58.9	0.8
55.8	0.2
52.9	1.3
51.2	4.2
49.8	7.4
47.8	9.1
46.1	9.6
44.9	10.2
43.8	9.9
41.8	9.1
38.6	7.6
35.7	6.5
33.2	5.3
30.3	3.3
27.4	0.8
25.2	2.2
22.9	5.1
20.6	8.5
18.9	11.9
17.4	14.5
16.6	16.2
15.4	16.5
15.1	16.5
15.1	16.2
15.1	15.1
15.1	12.5
14.8	8.5
14.6	3.9
13.4	0.2
11.4	1.9
10	3.3
9.4	3.9
8.5	3.6
7.7	2.5
7.7	0.5
7.7	0.8
8.5	1.1
9.7	1.1
11.7	1.1
15.4	0.5
20	0.8
23.7	2.8
26.9	5.6
28.6	9.9
29.4	15.1
30	20.2
31.2	25.4
32.3	30
33.7	33.4
35.7	35.4
38.3	36.3
42.3	36.3
43.2	36.3
44.3	36
45.5	36
47.2	36
49.5	36
51.2	35.7
53.2	32.8
53.8	31.1
55.8	28.5
57.5	27.1
57.5	26.8
57.5	26.8
56.7	26.8
55.2	26.8
53.8	26.8
52.9	26.8
51.8	26.8
50.4	26.8
48.4	26.8
46.3	26.8
44.3	26.8
41.5	26.5
37.2	25.4
33.2	23.7
30.3	21.7
27.4	19.1
24.9	15.4
22.3	11.1
20.6	6.2
19.1	1.9
17.7	2.5
16.6	6.2
15.4	9.4
14	11.9
12.6	13.4
11.1	13.4
9.7	13.4
9.4	12.8
9.4	11.4
9.4	8.2
8.8	4.5
7.4	0.8
5.7	6.2
3.4	11.1
0.2	14.2
3.1	15.1
3.4	14.8
3.7	14.2
4	11.6
3.7	8.2
2.8	6.2
0.2	5.6
4	5.3
8.8	4.5
10.5	4.5
14.3	4.5
18.9	5.3
23.4	7.1
27.2	9.1
30	11.4
32	14.8
34	18.8
35.7	23.4
37.5	27.7
39.2	30.6
41.5	33.1
44.3	34.3
47.2	34.3
49.5	34.3
50.4	33.4
51.8	32.6
54.1	31.7
56.1	28.3
58.4	23.7
61.2	20.5
61.8	19.1
61.8	18.8
60.7	17.9
59.2	17.7
58.1	17.7
56.9	17.7
54.9	17.9
54.1	18.2
52.6	19.4
51.5	20.8
50.4	23.1
48.6	24
46.1	24
43.2	24
39.5	24
34.9	23.1
30.6	21.4
26.9	19.1
22.3	13.7
21.1	11.4
19.4	6.5
18	1.6
17.1	3.6
16.3	9.1
15.1	13.7
14.3	17.1
13.4	19.4
12.3	20
11.1	20
10.3	19.1
10.3	17.9
10	15.4
8.5	11.1
6	5.6
3.7	0.5
1.4	5.9
0.8	10.2
3.7	11.4
5.4	11.1
5.7	9.6
5.4	6.5
3.4	4.5
0	3.1
2.8	1.9
5.4	1.1
8.8	1.1
13.1	1.1
18.3	1.3
23.4	2.8
29.2	6.5
30.3	8.2
32.3	12.8
33.2	17.7
34	22.8
34.9	27.4
36.3	31.1
38.6	34
41.5	35.7
44.6	35.7
46.9	35.4
48.1	34.3
48.9	34
51.8	34
54.7	33.7
55.2	30.8
56.4	28.3
57.5	28
57.5	27.7
57.2	27.7
56.1	27.1
54.1	26.5
51.5	26.5
50.9	26.5
49.8	26.5
48.9	26.5
47.2	26.5
45.2	26.5
42.3	26.5
38.3	25.7
34.3	23.7
30	20
28.6	18.2
26.3	13.9
24	8.8
22	3.9
20	1.3
18	5.6
16.6	9.1
15.4	11.4
14.8	12.2
14.6	12.2
14.6	11.9
14.6	9.6
14.6	5.9
14.3	1.6
13.1	3.1
11.4	7.9
8.8	11.1
6	12.8
3.7	13.1
3.1	12.8
2	11.4
1.7	8.2
1.7	5.9
2.5	4.5
4	4.2
6	4.2
8.5	4.2
12.8	4.5
20.6	5.9
22.9	6.8
26.6	8.5
29.4	10.8
31.5	14.2
32.9	18.2
34.3	22.2
35.7	25.7
38.3	28.8
41.2	30.6
44.1	30.6
46.1	30
47.2	28.5
48.9	27.7
51.5	27.4
54.7	27.4
56.7	26.8
56.7	23.7
57.8	20.8
59.8	20.5
59.8	20.5
59.2	20.2
57.8	20
55.8	20
53.5	20
51.5	20
50.4	20
49.2	20
48.6	20
47.2	20
45.2	20
42.6	20
39.2	19.7
34.3	17.7
30.3	15.4
27.4	12.2
24.6	7.4
20.3	1.3
18	7.4
16.8	10.2
14.6	15.9
12.6	21.4
11.1	26
9.7	29.4
8.3	31.7
6.8	32.3
4.8	32.3
3.1	30.8
1.4	27.7
0.8	24
3.4	18.5
6.3	12.2
9.4	5.1
12	1.9
14.3	8.5
16.6	11.6
18.6	11.1
18.6	7.6
15.7	1.9
10.3	5.6
0.5	17.4
4.2	25.1
6.3	28.8
10.5	34
14.6	35.1
18	34.3
19.7	31.4
20.3	27.4
20.3	21.7
20	14.8
19.4	7.9
18.6	1.3
18	6.5
18.3	8.8
19.1	12.8
20.6	16.2
22.9	19.4
25.7	22.5
28.9	24.8
31.5	24.8
32	22.5
31.5	19.4
31.2	16.2
31.5	13.7
31.5	13.7
31.7	14.2
31.5	15.7
30.9	17.4
29.4	19.4
27.7	21.4
26	23.1
24.3	24.5
23.4	26
23.4	27.1
24	28
24.3	28.3
24.9	28
25.4	28
25.2	27.7
24.6	27.7
23.1	27.7
21.1	27.7
19.1	28.3
18	30
16.8	33.1
16.8	34.6
16.6	37.1
16.6	39.4
16.6	41.1
16.3	41.7
15.7	41.4
14.8	40.3
14.6	38.9
14.6	37.7
14.6	36.6
14.6	35.7
14.6	34.8
14.6	34.6
14.6	34.6
14.3	34.6
14	34.6
13.4	34.6
12.8	34.3
12	33.7
11.1	32.6
10.8	31.4
10.8	30.3
10.8	29.1
10.8	28
10.8	27.1
10.8	26.5
10.8	26.5
10.8	26.8
10.8	26.8
10.8	26.8
10.5	26.8
10.5	26.8
10.3	26.8
10	27.1
9.4	27.7
9.1	28.5
8.5	30
8	32.8
7.7	34
7.1	36
6	37.7
4.8	39.1
3.1	39.7
1.4	39.7
0.2	39.7
2	39.4
3.4	39.1
4	38.6
3.7	38.6
2.8	38.6
1.7	38.6
0.8	38.6
0.2	38.6
0.2	38.6
0.2	38.6
0.5	38.6
0.8	38.6
1.1	38.6
1.7	38.6
3.1	38.6
3.4	38.6
4.5	38.6
6.3	38.6
8.3	38.6
10.3	38.6
12.6	38.6
15.1	38.6
17.7	38.6
20.9	38.3
24	38.3
27.4	38.3
30	38.3
31.5	38.3
31.7	38.3
31.2	38.3
29.7	38
27.7	38
25.7	37.7
24	37.1
22.6	36.6
22	35.7
21.7	34.8
21.7	34
22	33.4
21.7	32.8
21.7	32.6
21.7	32.3
22	31.7
22	31.4
22.6	30.8
23.4	30.6
23.4	30.6
24	30.6
24.3	30.8
24.6	30.8
24.9	30.8
24.6	30.8
24.6	30.8
24.6	30.8
24.6	30.8
24.6	30.8
24.6	30.8
24.6	31.1
24.6	31.1
24.9	31.4
25.4	32
25.7	32.3
25.7	32.6
25.7	32.8
25.7	32.8
25.7	32.8
25.7	32.8
25.7	32.8
25.7	32.8
25.7	32.8
25.4	32.8
25.4	32.8
25.4	32.8
25.4	32.8
25.4	32.8
25.4	32.8
25.4	32.6
25.4	32.3
25.4	32
25.7	31.4
25.7	31.1
25.7	30.8
25.7	30.6
25.7	30.6
25.7	30.3
26	30.3
26.3	30.3
26.3	30.3
26.3	30.3
26.3	30.3
26.3	30.3
26.3	30.3
26.3	30.3
26.3	30.3
26.3	30.3
26.3	30.3
26.3	30.6
26.3	30.8
26.3	30.8
26.3	30.8
26.3	30.8
26.3	30.8
26.3	30.8
26.3	30.8
26.3	30.8
26.3	30.8
26.3	30.8
26.3	30.8
26.3	30.8
26.3	30.8
26.3	30.8
26.3	30.8
26.3	30.8
26.3	30.8
26.3	30.8
26.3	30.8
26.3	30.8
26.3	30.8
26.3	30.8
26.3	30.8
26.3	30.8
26.3	30.8
26.3	30.8
26.3	30.8
26.3	30.8
26.3	30.8
26.3	30.8
26.3	30.8
26.3	30.8
26.3	30.8
26.3	30.8
26.6	30.8
26.6	30.8
26.6	30.8
26.6	30.8
26.6	30.8
26.6	30.8
26.6	30.8
26.6	30.8
26.6	30.8
26.6	30.8
26.6	30.8
26.6	30.8
26.6	30.8
26.6	30.8
26.6	30.8
26.6	30.8
26.6	30.8
26.6	30.8
26.6	30.8
26.6	30.8
26.6	30.8
26.6	30.8
26.6	30.8
26.6	30.8
26.6	30.8
26.6	30.8
26.6	30.8
26.6	30.8
26.6	30.8
26.6	30.8
26.6	30.8
26.6	30.8
26.6	30.8
26.6	30.8
26.6	30.8
26.6	30.8
26.6	30.8
26.6	30.8
26.6	30.8
