# Supplementary material for: Bot fit: A novel approach to assessing lower limb muscular strength
Source: PLoS One. 2026 Mar 26;21(3):e0339187. doi: 10.1371/journal.pone.0339187 (PMC13021169; doi:10.1371/journal.pone.0339187)
Supplement: S3 File — Raw joint angle data (left and right legs) collected from 25 participants across all exercise protocols. This compressed folder contains individual participant files (sub1–sub25) with time-series signals representing lower-limb motion recorded by the Bot Fit system during resistance exercise trials. (ZIP) [file pone.0339187.s003.zip › sub12/kneeup_max2.csv]

AngL	AngR
7	6
7.3	6
7.5	6
8.1	6
8.7	6
9.3	6
9.8	6
10.1	6
10.7	6
11	6.3
11.8	6.5
12.4	6.8
13	7.4
13.6	7.7
13.8	8.3
14.1	8.5
14.4	8.5
15	8.5
15.6	8.5
16.1	8.5
16.4	8
17.3	7.4
18.1	6
19.6	4.2
21.6	2.2
23.6	0.2
24.7	1.1
25	1.7
24.7	1.7
24.2	1.7
23.9	2
24.2	3.1
24.7	4.8
24.7	6.5
24.7	8
24.2	9.4
23	10.3
21.9	10.8
20.1	10.8
17.6	10.8
16.7	10.8
14.7	10.8
13.3	10.8
11.8	10.8
10.7	10.8
9	11.1
7.3	11.4
5.2	12
3.8	12.3
2.4	12.6
1.2	12.8
0.7	13.1
0.4	13.1
0.7	13.1
1	13.1
1.2	13.7
3	14.3
5	14.8
7	16
9	17.4
10.4	18.6
11.8	19.4
12.7	20
13.6	20
14.1	20
14.4	19.4
14.7	18.3
15	16.8
15.3	14.3
16.7	10.3
19	6
21.6	1.4
23.6	2.5
25.3	6.3
26.2	9.4
26.2	13.1
26.2	14
26.2	15.7
26.2	17.1
26.4	18.3
27	19.1
28.2	19.7
29.3	20
30.5	19.4
31.3	18.6
31.9	16.6
32.2	14.3
32.2	11.4
32.7	8.8
33.6	7.4
34.2	6.8
33.9	6.3
32.7	5.4
30.2	4.5
27	3.7
23.6	2
19.9	0
16.1	2
13	3.7
9.5	5.4
9	6
7.8	6.5
7	6.8
6.7	7.1
6.7	7.4
6.7	7.4
7	7.4
7.5	7.4
9	7.4
11.5	7.4
15	7.4
18.7	8.3
22.7	9.1
27	10
30.2	10.5
31.9	11.1
32.7	10.8
33.3	10
33.3	8.3
33	6.8
32.7	5.7
32.7	4.2
33	2.5
33.6	0.5
34.2	1.7
34.5	3.7
34.7	5.4
35.3	6.8
35.3	7.7
35.3	8.3
35	8
34.7	7.7
34.2	6.8
33.9	5.4
33.9	4
33.9	2
33.9	0.2
33.9	4.2
33.9	5.7
33.9	8.5
33.9	10.5
33.9	11.1
33.9	10.8
33.9	10
33.9	9.1
33.9	7.7
33.9	6.5
33.9	6
33.9	6.3
33.9	7.7
34.2	9.1
34.5	11.1
35	12.6
35.6	13.7
36.2	14.6
35.9	14.8
35.9	14.8
35.9	14.6
35.9	14.6
35.9	14.6
35.9	14.6
35.9	14.6
35.9	14.6
35.9	14.6
35.9	14.6
35.6	14.6
35.6	14.6
35.6	14.6
35.3	14.6
35	14.6
35	14.6
35	14.6
35	14.6
35	14.6
35	14.6
35	14.6
35	14.6
35	14.6
35	14.6
35	14.6
35	14.6
35	14.6
35	14.6
35	14.6
35	14.6
35	14.6
35	14.3
35	13.7
35	13.4
35	13.1
35	12.8
35	12.8
35	12.8
35	12.8
35	12.8
35	12.8
35	12.8
35	12.8
35	12.8
35	12.8
35	12.8
35	12.8
35	12.8
35	12.8
34.7	12.8
34.7	12.8
34.5	12.8
34.5	12.8
34.5	12.6
34.5	12.6
34.2	12.6
34.2	12.6
33.9	12.6
33.9	12.6
33.6	12.6
33.6	12.6
33.6	12.3
33.6	12
33.6	11.7
33.6	12
33.6	12
33.6	12
33.6	12
33.6	12
33.3	11.7
33	11.7
32.7	11.7
32.2	11.7
31.6	11.7
31	11.7
30.5	11.7
30.2	11.7
29.9	11.7
29.9	11.7
29.9	11.7
29.9	11.7
29.9	11.7
30.2	11.7
30.2	11.7
30.5	11.7
30.7	11.4
31.3	11.4
31.9	11.4
32.2	11.4
32.5	11.4
33	11.4
34.5	11.1
34.7	11.1
35.3	10.8
35.6	10.8
35.6	10.8
35.6	10.8
35.6	10.8
35.6	10.8
35.6	11.1
35.3	11.4
34.7	11.7
34.5	12
34.5	12
34.5	12
34.5	12
34.5	12
34.5	12
34.5	12
34.5	12
34.5	12
34.5	12
34.5	12
34.2	12
33.9	12
33.9	12
33.9	12
33.9	12
33.9	12
33.9	12
33.9	12
33.9	12
33.9	12
33.9	12
33.9	12
33.9	12
33.9	11.7
33.9	11.7
33.9	11.7
33.9	11.7
33.9	11.7
33.9	11.7
33.9	11.7
33.9	11.7
33.9	11.7
33.9	11.7
33.9	11.7
33.9	11.7
33.9	11.7
33.9	11.7
33.9	11.4
33.9	11.4
33.9	10.8
33.9	10.8
33.6	10.8
33.6	10.8
33.6	10.8
33.6	10.8
33.6	10.8
33.6	10.8
33.6	10.8
33.6	10.8
33.6	10.8
33.6	10.8
33.6	10.8
33.6	10.8
33.6	10.8
33.6	10.8
33.6	10.8
33.3	11.1
33.3	11.1
33.3	11.1
33	11.1
33	11.1
33	11.1
33	11.1
33	11.1
33	11.1
33	11.1
33	11.1
33	11.1
33	11.1
33	11.1
33	11.1
33	11.1
33	11.1
33	11.1
33	11.1
33	11.1
33	11.1
33	11.1
33	11.1
33	11.1
33	11.1
33	11.1
33	11.1
33	11.1
33	11.1
33	11.1
33	11.1
33	11.1
33	11.1
33	11.1
33	11.1
33	11.1
33	11.1
33	11.1
33	11.1
33	11.1
33	11.1
33	11.1
33	11.1
33	11.1
33	11.1
33	11.1
33.3	11.1
33.3	11.1
33.3	11.1
33.6	11.1
33.6	11.1
33.6	11.1
33.9	11.1
33.9	11.1
33.9	11.1
33.9	11.1
33.9	11.1
33.9	11.1
33.9	11.1
33.9	11.1
33.9	11.1
33.9	11.1
33.9	11.1
33.9	11.1
33.9	11.1
33.9	11.1
33.9	11.1
33.9	11.1
33.9	11.1
33.9	11.1
33.9	11.1
33.9	11.1
33.9	11.1
33.9	11.1
33.9	11.1
33.9	11.1
33.9	11.1
33.9	11.1
33.9	11.1
33.9	11.1
33.9	11.1
33.9	11.1
33.9	11.1
33.9	11.1
33.9	11.1
34.2	11.1
34.2	11.1
34.2	10.8
34.2	10.5
34.2	10.3
33.9	9.7
32.5	9.7
27.6	10
24.7	10.3
17.6	10.5
9.8	10.8
2.1	11.4
5.8	12
13.8	12.8
21.6	13.7
29.9	14.6
37.6	14.8
49.4	14.3
53.1	14
59.7	12.6
62.8	10.5
61.7	7.4
59.1	5.7
54.8	4.8
49.1	4.5
41.3	4.8
33.6	6.3
25.3	8
12.4	8.3
8.1	8.3
1	8.3
9.8	7.4
18.7	5.4
27.6	1.7
35.6	4.8
40.5	11.1
39.9	17.1
38.2	25.2
38.2	34.3
38.2	43.2
38.5	52.4
38.8	65.2
38.8	69.5
38.2	77.6
36.2	84.4
33.6	87
30.2	84.2
29.6	82.1
29.3	76.7
30.2	69.3
31.3	60.7
32.2	51.8
32.2	42.6
32.2	33.5
32.2	23.7
31.6	13.4
30.5	3.7
29.6	4.8
25.6	11.1
19.3	14.3
11.5	14.3
1.5	14.6
7.8	14.6
17.3	14.6
27	14.6
35.9	14.3
44.2	12.8
51.6	9.7
55.4	4.8
56.5	2
55.4	0.5
51.6	0
45.9	0
38.8	0.5
31	1.7
22.7	3.4
14.1	4.8
5	4.8
4.1	4.5
13.3	3.4
22.1	0.2
30.7	7.1
37.6	15.4
37.9	22.3
35	30
34.7	39.5
35.6	48.4
37	57.5
39	66.1
40.8	74.4
41.9	82.1
41	90.7
40.2	91
37.9	88.7
36.2	84.4
35.6	79
35.6	72.4
35.6	64.4
35.6	56.1
35.6	43.8
35.3	39.2
34.7	28.6
33.6	18
30.7	7.7
26.4	2
19.6	9.7
12.4	12.3
3.5	12.3
6.1	12.3
20.4	12.3
25	12.3
33.9	12.6
42.5	12.6
49.4	10.5
51.1	6
49.9	2.8
45.9	1.1
39	0.5
31.6	0.8
23.6	1.7
15.3	3.1
6.4	3.4
3.2	2.2
17.6	1.4
21.9	3.4
30.2	9.1
37.3	16
39.3	22.9
37.9	30.6
36.5	39.5
36.5	48.6
37	57.2
37.9	65.5
38.8	73.6
38.5	80.1
37	82.1
35	79.9
33.9	75.6
33.9	69.5
33.9	61.8
33.9	53.5
33.9	45.2
33.9	36
33.9	25.4
33	14.6
30.5	4.2
25.6	4.8
19.6	10
13.6	10.3
4.7	10.5
5	11.1
14.1	11.7
23.3	12
31.9	12.3
39.9	11.7
46.8	9.4
48.8	5.4
48.8	3.1
46.5	2
41.6	1.7
30.5	2.5
26.4	3.1
18.7	5.1
10.1	6.5
0.7	6.5
13.6	3.4
18.4	1.4
27.3	4.5
34.7	12.3
39.6	20
39	27.2
37.3	35.5
36.8	44.1
37.3	52.4
38.2	60.4
38.8	67.8
38.8	73.8
37.6	76.7
36.5	75.8
35.9	73
35.6	67.8
35.6	59.8
35.6	50.9
35.6	41.2
35.6	31.5
35	20.6
32.5	9.7
27.9	0.2
21.9	8.3
14.1	10.3
10.1	10.3
0.1	10.3
9.5	10.3
19.3	10.3
28.7	10.3
37.3	10.3
45.3	9.4
51.1	6
51.6	1.4
49.6	1.1
41.6	2.2
37.9	2.2
29.9	0.8
21.3	1.7
12.1	3.4
2.7	3.1
7.3	2.5
17	0.5
25.9	3.4
36.2	11.7
37.3	14.8
37	22.3
36.2	30.6
35.9	39.5
36.2	47.8
37	56.1
37	63.8
37	70.4
36.2	75
35.6	74.4
35	71.5
35	66.4
35	59.5
35	52.4
35	44.3
35	35.5
35	25.2
34.2	14.6
31.6	4.2
27.3	5.1
21.9	11.4
12.7	10.5
8.1	10.5
1.2	10.5
10.4	10.5
19.3	10.5
28.2	10.5
36.5	10.3
43.6	8.3
46.5	4.2
45.3	0.8
42.5	0.5
37	0.8
29.9	0.2
22.1	0.8
13.8	3.1
5	4.5
4.1	4.5
13.8	2.8
23	1.4
31.3	8.8
38.2	16.8
38.8	24.6
36.8	32.6
34.7	41.2
34.7	49.5
36.5	57.8
37.9	65.2
37.9	71
36.8	72.7
35.3	71.3
34.5	67.8
34.5	62.7
34.5	56.1
34.5	48.9
34.5	40.9
34.5	30.9
34.2	20
31.9	9.1
28.2	1.1
22.1	10
17	12.3
11.8	9.7
2.4	10.3
7.5	10.5
16.7	10.5
25.9	10.5
34.7	10.3
42.8	9.1
49.4	5.4
51.9	1.1
52.5	1.1
50.5	1.7
45.3	1.7
37.6	1.4
29.6	0.2
21	3.1
11.8	4.8
2.1	4.8
7.8	4
17.6	1.1
26.7	4.2
34.5	11.4
38.8	18.3
37.9	25.2
37.6	33.7
39	42.3
41.6	50.6
43.3	58.9
43.6	66.1
43.6	72.7
42.8	76.4
40.8	76.1
39.6	73.8
38.5	69
38.2	62.1
38.2	53.8
37.9	44.6
37.6	34
36.2	22.9
31.6	11.7
25	1.1
18.4	7.4
9.3	10.5
5	10.5
5	10.5
15.3	10.5
24.7	10.3
34.2	9.4
43.1	8
51.6	6.5
58.2	4.2
59.4	1.1
56.2	1.1
50.5	1.1
42.8	0.8
33.9	4.5
19.9	6.8
15.3	6.8
5	6.5
5.5	5.1
15.8	1.4
25.6	4
33.3	10.3
38.5	16
38.5	22
37.9	30.3
37.9	38.9
38.5	51.2
38.8	55.2
40.2	63.5
40.5	71
40.5	77.6
40.2	81.6
39	81.3
38.2	77.8
37.9	72.4
37.9	65.5
37.9	57.8
37.9	49.2
37.9	40.3
37.3	29.7
36.2	18.6
33	8
28.4	1.7
22.7	7.7
16.7	8
7.5	8
3	8
13.6	8
23.6	8
33.6	8
42.8	7.4
50.8	6
56.8	2.5
57.4	1.1
55.9	2.8
51.6	3.1
44.8	2.8
36.8	2.2
28.2	1.1
19.6	0
10.7	0.8
0.7	0.8
9.3	0.8
23	6.8
27.3	9.4
34.7	15.1
37.9	20.9
37.6	28.3
37.6	36.9
37.9	45.2
39	53.5
39.6	61.5
40.5	72.4
40.5	75.3
40.2	79
39.3	78.1
39	74.1
39	67.8
39	60.1
39	52.1
39	42.9
37.9	26.9
37	21.4
34.2	10.5
30.5	0.2
25.6	8
20.4	10.8
13.8	10.8
5.2	10.8
4.7	10.8
14.7	10.8
24.2	10.8
33.3	10.8
42.2	10.3
50.2	8.5
55.7	5.4
55.9	2
53.4	0.5
48.2	0.2
40.5	0.2
32.5	0.8
24.2	1.1
15.6	0.8
6.1	0.2
3.5	2.5
17.3	11.1
21.6	14.6
29	22.3
34.7	29.4
35.6	35.5
35.3	42.1
35	49.2
35.9	56.4
36.5	63.2
36.8	69.8
37	75.3
37	77.8
36.8	77.3
36.8	75.3
36.8	71
36.8	64.7
36.8	58.1
36.8	50.9
36.8	41.8
36.5	31.2
35.3	20
32.5	9.1
29.9	1.1
25.6	10
20.7	12.8
14.1	12.3
1	12.3
6.1	12.3
15.6	12.3
25	12
34.5	11.7
43.1	10
50.5	6.8
54.5	2
54.2	1.7
48.5	3.4
45.1	3.4
37.6	2.8
56.9	10.5
48.6	7.7
39.7	5.1
30.3	4.8
20.5	5.4
10.8	6.8
1.6	9.4
6	14.2
12.9	22.8
12.9	26.3
12	34.9
12	43.7
12.9	52
14.3	60.4
14.9	68.1
14.9	75.5
14.9	81.8
14	85.3
12.3	84.7
10.9	81
10.6	78.4
10.3	72.4
10	65.5
10	57.8
10	49.5
10	40
9.4	29.1
7.1	18
1.7	3.1
0.8	0.6
5.6	2.6
13.4	2.6
23.4	2.6
33.7	2.6
48	2.6
52.6	2.6
61.5	2.3
69.8	0.6
77.2	2.2
81.3	5.9
81	8.8
78.1	9.4
72.1	9.1
59.8	7.1
55.8	6.5
47.5	5.9
38.3	7.9
29.4	12
20.3	17.1
11.1	21.1
3.1	24.6
4	29.7
8.6	35.7
10.3	41.7
10.9	48.3
11.1	59.2
11.7	62.9
12.6	69.8
13.4	76.4
14.3	82.7
14.6	88.1
14.3	91
14.3	90.7
14.3	89
14.3	84.7
14.3	78.1
14.3	66.9
14.3	63.2
13.4	54.6
12	45.2
10	34.9
7.4	24
4.3	13.7
1.1	3.9
3.9	3.1
9.1	3.1
16.5	3.1
26	3.1
36	2.8
44.9	2.3
53.8	2
62.4	1.7
68.9	0.2
72.4	3.1
73.8	4.5
72.4	5.4
68.4	5.1
62.6	4.5
56.1	3.1
48.3	0.8
40	0.6
26.8	0.6
17.4	0.3
12.5	0.5
3.1	3.6
5.7	8.5
12.3	15.1
12	21.4
9.4	29.7
9.1	38.9
9.4	47.7
9.7	56.3
9.7	64.6
9.7	72.4
8.6	79.3
6.9	82.4
4.6	81.5
3.7	79.3
3.7	74.4
3.7	68.1
3.7	61.2
3.7	53.8
3.7	44.6
3.7	34.3
3.1	23.4
1.4	12.5
3.1	2.8
8.2	2.6
17.4	1.7
22.5	2
33.4	2.3
43.5	2.3
53.5	2.3
62.9	2.3
71.2	1.1
78.7	1.6
81.8	5.9
79	10.2
76.4	10.2
69.5	9.9
61.8	8.5
53.5	4.8
44.9	1.4
35.4	0.8
26.3	0.8
16.2	1.1
7.1	3.1
1.7	6.5
8.6	12
9.7	17.7
8.9	25.1
9.1	34.3
10.3	43.5
12	52
13.2	60.9
14.3	73.2
14.6	77.2
14.3	84.4
13.7	89.3
12.3	89
10.9	85.6
10.6	80.4
10.6	73.2
10.6	65.5
10.6	56.9
10.6	47.2
10.6	37.2
10	26.6
7.4	15.4
3.4	5.6
1.6	2.6
7.4	5.1
15.7	5.4
25.4	5.1
35.1	4.6
44.6	4
58.9	3.7
63.2	3.4
71.8	2.3
79.5	0.2
83.3	4.5
82.4	7.9
79	9.1
72.7	9.1
64.9	7.9
56.6	5.1
47.7	2.8
38.6	2.5
28.8	3.1
18.5	4.8
8.8	9.1
0	14.5
6.9	20
8.6	26
7.7	33.4
6.3	42.3
5.4	50.9
5.7	63.5
5.7	67.8
5.7	75.5
6	82.4
6	87
5.1	86.1
4.8	83
4.8	77.2
4.8	67.5
4.8	63.8
4.8	56.1
4.8	46.9
4.8	36.9
4.8	26
3.7	15.1
0.8	4.8
4.5	4.6
9.9	8
21.1	6.3
26	6.3
36	5.7
45.7	4.6
55.5	3.4
64.4	2.3
76.1	1.6
78.4	3.6
79.8	7.9
77.8	9.7
73.5	9.4
66.4	8.2
58.3	5.9
49.5	2.8
40.3	1.6
31.1	1.9
21.4	3.1
11.1	5.9
1.9	11.4
6.3	17.4
10.6	23.1
10.3	30
9.1	38.6
9.1	47.5
9.4	56.1
10	64.4
10.6	72.7
11.4	80.7
11.4	87.3
10.6	90.1
8.9	88.7
7.7	85
7.4	79.3
7.4	68.1
7.4	64.1
7.4	55.5
7.4	45.7
7.4	35.7
6.6	24.8
3.7	14
1.1	4.2
7.7	1.7
14.2	1.7
24	1.4
34.3	1.4
44.3	1.1
54.1	0.6
63.5	0.8
72.1	2.2
79.5	4.8
82.4	8.8
80.1	11.4
75.5	11.7
68.4	11.1
60.6	9.1
52.6	5.9
43.7	3.4
34.3	3.1
24.3	3.9
14.2	6.8
4.8	12
3.7	18.3
10	24
9.7	29.7
8.3	37.2
8.6	46
9.4	54.9
10.6	63.5
11.7	71.5
12	79.5
12	86.1
11.1	90.1
9.4	89.3
8	83.3
7.7	80.1
7.7	73.2
7.7	64.4
7.7	55.5
7.7	46
7.4	35.4
6.3	24.6
3.4	14.2
1.6	4.2
7.7	1.4
14	1.1
23.4	1.1
33.7	1.1
44	0.8
53.5	0.3
62.6	0.5
71.2	2.2
77.2	5.6
77.5	11.1
76.1	12
70.9	13.1
63.5	12.5
55.2	11.1
46.6	7.9
37.4	5.4
28	5.1
18	5.6
8.5	7.9
0	11.4
7.7	16.2
10.6	21.7
9.4	28.8
8.6	37.7
8.6	50.9
8.6	55.2
8.6	63.5
8.6	71.8
8.6	79.3
8.6	85.6
8.3	88.1
7.1	87
7.1	83.3
7.1	74.7
7.1	71.5
7.1	64.6
7.1	56.9
7.1	48.3
7.1	38.6
6.9	27.7
4.6	17.1
0.2	7.1
6.8	2
12.8	5.1
19.7	4.3
29.4	3.7
38.9	2
48.6	0.3
58.1	0.5
66.7	1.4
73.8	4.2
76.4	7.9
75.8	10.2
72.1	10.8
65.8	10.5
58.1	9.4
50	7.4
41.4	5.1
32.3	4.5
18	5.9
12.8	7.7
3.6	12
4.3	17.7
10.6	23.7
11.4	31.1
9.1	39.4
6.9	48
7.1	56.6
7.7	64.9
8.3	76.4
8.3	79.8
8.3	85
7.4	86.1
7.4	84.7
7.4	81.3
7.4	76.1
7.4	69.8
7.4	63.2
7.4	56.1
7.4	48
7.4	38.6
7.4	28.3
6.3	18
3.7	7.9
1.4	0.3
7.4	3.4
15.4	3.4
24.8	2.8
34.9	1.7
44.6	0.8
54.1	0.3
62.9	0.2
70.7	2.2
74.4	6.2
74.4	9.4
70.7	10.5
67.8	10.5
60.9	10.2
53.5	9.4
45.5	7.1
36.6	4.5
27.1	4.5
17.7	6.2
8.2	9.7
0.6	14.2
8.3	20.5
12.6	30
11.4	33.7
8.6	42
6.9	50.9
6.6	59.5
6.9	67.5
7.4	75
7.4	82.1
6.9	86.1
5.7	85
5.7	83.8
6	80.1
6.3	75.2
6.6	69.8
6.6	64.1
6.3	57.2
6.3	48.9
6.3	39.2
6.3	28.8
5.1	18.3
2.3	7.7
3.9	1.1
9.7	5.4
15.7	3.4
25.1	3.1
34.9	2.8
44.6	2.3
54.1	1.7
62.9	1.1
71.2	0.8
77	3.9
78.7	7.7
76.7	9.7
74.7	9.7
60.9	8.8
56.9	7.9
48.9	5.1
39.7	3.4
30.6	3.4
20.3	4.2
10.5	6.8
1.4	10.5
6.9	16.2
12.3	22.3
11.7	28.8
9.4	37.2
8.3	46.3
7.7	55.2
7.4	63.8
6.9	72.1
6.6	79.8
6	86.7
5.1	89.8
4.3	87
4.3	85
4.3	79.3
4.3	72.7
4.3	65.8
4.3	57.8
4.3	48.6
4.3	38
3.4	26.6
0.2	15.7
8.2	1.4
11.1	2
15.7	2
24	1.7
34.6	1.7
44.6	1.4
54.3	0.6
63.8	0.5
72.4	1.9
82.1	5.9
83	7.7
81.5	10.2
77.8	10.8
71.5	10.2
63.8	8.8
55.5	5.9
46.3	3.9
37.2	3.4
27.7	3.6
12.8	6.5
8.2	7.9
0.3	11.1
7.1	15.4
10	21.4
9.7	28.8
9.1	37.7
9.1	46.6
9.1	59.5
8.9	63.8
8.6	71.8
8.3	79.8
8	86.7
6.9	89.8
3.7	87
3.1	85
3.1	80.1
3.1	73.5
3.1	65.8
3.1	58.1
3.1	50
3.1	40.9
3.1	30.3
2.3	20
0	9.7
4.2	0
9.4	5.4
17.7	1.7
22.5	1.7
32	1.1
41.4	1.1
50.6	3.4
59.5	4.8
67.5	6.2
72.7	9.1
74.1	11.7
73	12.5
69.5	12.8
63.8	12.5
56.3	11.7
48.3	9.7
39.7	6.8
30.9	5.1
21.1	5.6
11.4	7.7
2.2	11.1
5.7	15.7
11.7	20.8
11.4	26
10	32.9
9.7	41.4
9.7	49.8
9.7	58.3
9.7	66.7
9.7	75
10.6	82.7
10.9	89.8
11.1	97.3
11.1	97.3
11.1	94.7
11.1	89.6
11.1	83
11.1	75.5
11.1	66.9
11.1	57.2
11.1	46.9
10.9	36
8.6	24.6
4.3	13.7
1.9	3.9
8.8	2.3
15.1	1.4
24.3	0.8
34.3	0.3
44	1.1
53.5	2.2
62.4	3.4
68.9	5.9
72.1	8.8
73.2	9.9
72.1	10.5
69.5	10.2
65.2	9.7
59.2	8.8
51.5	7.7
43.2	5.9
34.3	5.6
24.3	7.4
9.7	13.1
4.8	15.1
3.4	19.1
10.3	22.5
12.9	26.8
13.4	33.7
13.4	42.3
13.4	50.6
13.7	59.5
13.7	71.8
14	75.8
14	83.5
13.7	90.4
13.7	93.6
12.9	92.1
12.3	87.6
12.3	81
12.3	73.5
12.3	64.9
12.3	55.8
12.3	45.7
11.7	34.9
9.7	23.7
4.6	13.4
5.6	0.5
8.5	0.8
14.8	0.3
24.6	0.3
34.9	0.3
44.9	0.3
54.9	0.3
64.4	0.3
73	0.3
81	1.1
85.3	4.5
84.7	7.7
78.4	9.4
75	9.7
67.2	9.4
58.6	8.2
50	6.2
40.9	5.6
30.9	5.9
20.8	7.1
11.1	10.2
2.2	14.5
6	22.5
6.3	25.1
6.3	32.6
6.3	41.4
6.3	50
6.9	58.3
6.9	66.4
6.9	74.7
7.7	82.4
8.3	89.3
8	93.3
7.1	91.9
7.1	87.8
7.1	81.8
7.1	75
7.1	67.5
7.1	58.9
7.1	49.5
7.1	38.9
6	27.1
2.6	16
2.5	5.9
8.5	2.6
14	5.1
21.4	5.1
31.1	5.1
40.9	4.6
50.6	3.7
60.4	3.1
73.8	2
78.1	1.1
85.8	1.6
90.1	5.4
89.8	7.9
85.8	9.1
78.7	9.4
70.9	8.5
62.4	6.2
53.8	4.5
44.6	4.5
34.9	4.8
24.6	6.5
14.5	10.5
5.4	15.7
2.8	21.4
6.9	26.3
6.9	32.3
7.4	40.6
8	49.2
8	57.5
8.9	70.1
8.9	74.1
9.7	82.1
10.3	89.6
10.6	95
9.7	95.3
8.9	91.6
8.6	85.8
8.6	78.4
8.6	70.1
8.6	61.2
8.6	51.8
8.3	36.3
7.7	30.9
4.3	19.1
0.8	9.1
7.7	0
13.4	3.1
20	2.8
30	2.8
40	2.8
50	2.6
59.8	2
68.9	0.8
77.5	0.8
84.4	3.6
85	8.8
83.5	9.4
78.7	9.9
71.5	9.7
63.5	8.5
50.6	5.4
46.3	4.5
36.9	4.2
26.8	5.6
16.2	9.1
6.5	14.8
2	20.8
9.1	26.3
10.6	30.9
9.7	36.3
10	44.9
10	53.8
10	62.4
9.7	70.7
9.7	83.3
10	87
10	93.9
9.7	97.3
8.6	95
7.4	90.1
7.4	83.8
7.1	76.1
7.1	67.5
7.1	58.1
7.1	43.2
7.1	37.7
6.6	26.6
3.7	15.4
1.1	5.6
7.7	2
13.4	3.1
21.7	2.6
31.7	2.6
41.7	1.7
51.2	0.6
60.9	0
69.8	0.8
77.5	2.8
80.1	6.5
78.4	8.8
74.4	9.4
67.2	9.4
59.5	9.1
51.5	8.5
42.9	7.4
28.3	7.7
23.1	8.8
12.8	12.5
3.4	17.4
4.8	22.5
11.1	26.8
12.3	30.9
12	37.2
12.9	45.5
12.9	53.8
12.9	62.1
13.2	70.4
13.2	78.4
12.9	85.8
12.9	91
11.7	91.9
10.9	89.6
10.3	84.4
10.3	76.4
10.3	66.7
10.3	56.6
9.7	46
7.4	34.3
2.3	22.8
3.9	12.5
10.5	4.2
15.1	2.5
21.7	3.1
31.7	2.8
42	2.8
52	2.8
61.8	3.1
70.4	3.6
78.7	5.1
83.3	7.7
83.3	9.9
80.1	10.8
75.2	10.8
68.1	10.5
59.8	9.9
51.5	8.2
42.6	7.1
33.1	7.4
22.8	9.4
12.8	13.7
3.1	18.8
4.8	24.8
10.3	29.1
11.1	36.6
11.7	40.9
12.3	49.8
12.3	58.3
12.3	66.9
12.6	75.2
12.6	82.7
12.6	89.6
12.3	92.7
11.1	91.3
10.6	87.3
10.6	80.4
10.6	72.1
10.6	62.9
10.6	52.9
10.3	42.6
8.9	31.1
4.8	19.4
0	9.4
5.1	0.5
12	2.6
15.4	2.6
25.1	2.6
34.9	2.3
44.6	2
54.3	2
63.5	1.7
71.8	0.3
79.5	2.8
82.7	6.8
81.5	10.2
79.5	10.2
28.3	6.8
17.7	9.7
7.7	14.8
0.8	20
8	24.3
73.2	10.2
64.9	9.7
56.6	8.5
47.7	6.5
38.3	6.2
10.6	28
10.6	33.1
11.4	41.4
11.4	50.3
11.7	58.9
12.3	72.1
12.6	76.1
12.9	84.1
11.7	90.7
10	93.3
6.9	91.3
4.8	87.6
4	81.3
4	73
4	63.8
4	54.6
4	44.3
4	33.7
2.8	22.3
0.5	11.4
6.5	1.6
12.5	5.1
18	5.1
32	4.8
36.9	4
46.9	1.4
56.6	0.3
65.8	0.2
74.7	1.1
82.4	3.9
87	7.9
87	10.8
83.5	11.7
77.5	11.7
65.5	10.5
61.5	9.7
52.6	7.1
43.2	5.9
33.4	6.2
23.1	7.4
12.8	10.2
3.6	14.2
4.6	19.4
10	24
10.3	32.3
10.3	36.3
10.3	45.2
10.6	53.5
11.1	61.8
11.7	70.1
12	77.8
11.7	85
11.7	90.1
10.9	89.8
10.3	86.4
10.3	81
10.3	73.8
10.3	61.5
10.3	52.3
10.3	47.5
10	37.2
8.6	26.3
4.6	15.4
1.1	5.4
7.7	2.3
12.2	2.3
18.3	1.1
28.6	2
43.7	2
48.6	2
58.1	1.4
67.5	1.1
76.1	0
83.5	1.9
88.1	5.4
88.1	8.2
85	9.7
79	9.9
71.5	9.1
63.2	7.1
54.6	4.2
45.7	2.8
36.3	2.8
26.6	3.4
16.2	5.6
6.8	9.4
1.7	14.2
7.4	19.1
7.7	27.1
7.7	30.6
7.7	39.2
7.7	47.7
8	56.3
8.6	64.4
8.6	72.7
8.9	80.1
8.6	87
8.6	89.3
8	87
8	81.3
8.6	74.1
8.6	66.7
8.6	58.3
8.6	49.5
8.6	39.4
7.4	28.3
4.3	17.7
0.2	7.7
5.6	0.3
9.9	2
20.8	1.4
25.7	1.4
35.7	1.4
45.5	1.4
55.2	1.4
64.4	1.4
73	0.3
81	2.5
84.1	6.8
83.8	9.4
80.7	9.9
73.8	9.9
65.8	9.7
57.5	9.1
48.3	7.4
39.2	6.5
29.1	7.4
18.5	9.4
8.8	13.4
0	18.3
7.7	23.1
10.3	27.4
9.4	32
9.4	39.2
9.4	47.5
9.4	55.8
9.4	64.1
10	72.4
10.6	79.8
10.6	86.4
10.3	89.6
9.4	86.1
9.4	83.8
9.4	76.7
9.4	68.7
9.4	60.1
9.4	50.3
9.4	40.3
7.1	23.4
5.1	18
0	7.4
5.9	1.7
10.5	5.4
15.1	4.8
23.1	4.8
33.1	4.6
42.9	3.7
62.4	3.4
66.9	3.4
75.5	2
82.7	1.4
86.4	5.1
86.7	7.1
84.4	7.7
78.7	7.4
70.9	6.8
62.9	4.8
49.8	1.9
44.9	1.9
35.1	2.5
24.8	4.5
14.5	8.5
5.4	13.7
2.6	19.4
7.4	24
7.4	28.8
7.4	35.4
7.7	44
7.7	52.9
8	61.2
8.6	69.8
9.1	77.5
9.1	85
8.6	89.8
7.4	89.6
7.1	86.4
7.1	81
7.1	73.8
7.1	65.8
7.1	57.2
7.1	47.5
6.9	36.9
6	26
3.1	15.1
1.6	5.1
7.4	2.6
12	4.3
19.1	4.3
28.6	4
38	2.8
47.7	1.4
57.5	1.4
66.4	1.4
74.7	0.3
82.4	5.1
83	6.8
82.1	8.5
78.7	9.1
71.8	8.8
63.8	8.2
55.5	6.2
46.6	4.5
37.4	4.5
27.7	5.1
17.1	7.1
7.7	11.1
1.1	16.2
8.6	22
10.6	27.1
8.6	32.9
8.3	41.2
8	49.8
7.7	58.1
7.4	66.4
6.9	74.1
6.3	81.3
5.4	86.1
4	86.1
3.7	83.5
3.7	78.7
3.7	72.7
3.7	66.1
3.7	58.9
3.7	50.9
3.7	41.2
3.7	30.9
2.3	19.7
1.1	9.1
7.4	0.3
12.8	5.4
16.8	2.3
24.8	1.7
34.9	1.7
44.3	1.1
53.8	0.3
62.9	1.1
71.2	3.4
78.4	6.8
81	10.5
77.8	13.1
75.5	13.1
68.7	12.5
60.4	11.1
52	8.5
43.2	6.2
33.7	5.9
24.3	6.8
14	9.4
0.3	17.4
4.3	20.3
10.6	24.8
12	28.6
11.4	34
11.4	41.7
10.6	50
9.7	58.1
9.7	66.7
10.9	74.7
12.3	82.4
12	89
10.9	91
10	89.3
9.7	85.3
9.7	79.8
9.7	73.8
9.7	67.2
9.7	59.5
9.7	45.2
9.7	40
9.7	28.8
8.6	18
4.8	7.7
1.6	1.7
7.9	7.7
12.8	5.1
20.5	3.4
30.6	3.1
40.6	2
50.3	0.8
59.8	0
68.9	1.1
76.7	3.6
80.1	7.4
78.7	9.9
76.7	9.9
70.1	9.9
62.6	9.4
54.1	7.7
45.5	5.1
36.3	4.8
26.8	5.4
16.5	7.9
7.1	12.5
2	18
9.4	23.7
11.1	27.7
9.7	32
10.3	39.7
10.9	48.6
10.9	61.2
10.6	65.5
10.3	73.5
10	81.3
9.4	87.6
8.6	89.8
7.4	87.6
7.1	82.4
7.1	74.7
7.1	65.8
[truncated: 901 more rows]
