# Supplementary material for: Bot fit: A novel approach to assessing lower limb muscular strength
Source: PLoS One. 2026 Mar 26;21(3):e0339187. doi: 10.1371/journal.pone.0339187 (PMC13021169; doi:10.1371/journal.pone.0339187)
Supplement: S3 File — Raw joint angle data (left and right legs) collected from 25 participants across all exercise protocols. This compressed folder contains individual participant files (sub1–sub25) with time-series signals representing lower-limb motion recorded by the Bot Fit system during resistance exercise trials. (ZIP) [file pone.0339187.s003.zip › sub12/lunge_const.csv]

AngL	AngR
25.4	34.6
25.4	34.6
25.4	34.6
25.4	34.6
25.4	34.6
25.4	34.6
25.4	34.6
25.4	34.6
25.4	34.6
25.4	34.6
25.7	34.6
26	34.6
26.3	34.6
26.6	34.6
26.9	34.6
26.9	34.6
27.2	34.6
26.9	34.6
26.9	34.6
26.9	34.6
26.9	34.6
26.9	34.6
26.9	34.6
27.2	34.6
27.2	34.8
27.7	35.7
28	36.6
27.7	36.9
27.4	36.3
26.9	35.4
26	34.3
24.9	33.4
24.3	33.4
24.6	33.7
24.9	33.7
25.2	33.7
25.4	33.7
25.4	33.7
25.4	33.7
25.4	33.7
25.4	33.7
25.4	33.7
25.2	33.7
25.2	33.7
25.2	33.7
25.2	33.7
25.2	33.7
25.2	33.7
25.2	33.7
25.2	33.7
25.2	33.7
25.2	33.7
25.2	33.7
25.2	33.7
25.2	33.7
25.2	33.7
24.9	33.7
24.3	33.7
24.3	33.7
24.3	33.7
24.3	33.7
24.3	33.7
24.3	33.7
24.3	33.7
24.3	33.7
24.3	33.7
24.3	33.7
24.3	33.7
24.3	33.7
24.3	33.7
24.3	33.7
24.3	33.7
24.3	33.7
24.3	33.7
24.3	33.7
24.3	33.7
24.3	33.7
24.3	33.7
24.3	33.7
24.3	33.7
24.3	33.7
24.3	33.7
24.3	33.7
24.3	33.7
24.3	33.7
24.3	33.7
24.3	33.7
24.3	33.7
24.3	33.7
24.3	33.7
24.3	33.7
24.3	33.7
24.3	33.7
24.3	33.7
24.3	33.7
24.3	33.7
24.3	33.7
24.3	33.7
24.3	33.7
24.3	33.7
24.3	33.7
24.3	33.7
24.3	33.7
24.3	33.7
24.3	33.7
24.3	33.7
24.3	33.7
24.3	33.7
24.3	33.7
24.3	33.7
24.3	33.7
24.3	33.7
24.3	33.7
24.3	33.7
24.3	33.7
24.3	33.7
24.3	33.7
24.3	33.7
24.3	33.7
24.3	33.7
24.3	33.7
24.3	33.7
24.3	33.7
24.3	33.7
24.3	33.7
24.3	33.7
24.3	33.7
24.3	33.7
24.3	33.7
24.3	33.7
24.3	33.7
24.3	33.7
24.3	33.7
24.3	33.7
24.3	33.7
24.3	33.7
24.3	33.7
24.3	33.7
24.3	33.7
24.3	33.7
24.3	33.7
24.3	33.7
24.3	33.7
24.3	33.7
24.3	33.7
24.3	33.7
24.3	33.7
24.3	33.7
24.3	33.7
24.3	33.7
24.3	33.7
24.3	33.7
24.3	33.7
24.3	33.7
24.3	33.7
24.3	33.7
24.3	33.7
24.3	33.7
24.3	33.7
24.3	33.7
24.3	33.7
24.3	33.7
24.3	33.7
24.3	33.7
24.3	33.7
24.3	33.7
24.3	33.7
24.3	33.7
24.3	33.7
24.3	33.7
24.3	33.7
24.3	33.7
24.3	33.7
24.3	33.7
24.3	33.7
24.3	33.7
24.3	33.7
24.3	33.7
24.3	33.7
24.3	33.7
24.3	33.7
24.3	33.7
24.3	33.7
24.3	33.7
24.3	33.7
24.3	33.7
24.3	33.7
24.3	33.7
24.3	33.7
24.3	33.7
24.3	33.7
24.3	33.7
24.3	33.7
24.3	33.7
24.3	33.7
24.3	33.7
24.3	33.7
24.3	33.7
24.3	33.7
24.3	33.7
24.3	33.7
24.3	33.7
24.3	33.7
24.3	33.7
24.3	33.7
24.3	33.7
24.3	33.7
24.3	33.7
24.3	33.7
24.3	33.7
24.3	33.7
24.3	33.7
24.3	33.7
24.3	33.7
24.3	33.7
24.3	33.7
24.3	33.7
24.3	33.7
24.3	33.7
24.3	33.7
24.3	33.7
24.3	33.7
24.3	33.7
24.3	33.7
24.3	33.7
24.3	33.7
24.3	33.7
24.3	33.7
24.3	33.7
24.3	33.7
24.3	33.7
24.3	33.7
24.3	33.7
24.3	33.7
24.3	33.7
24	33.7
24	33.7
23.7	33.7
23.4	33.7
23.4	33.7
23.4	33.7
23.4	33.7
23.1	33.7
23.1	33.7
22.6	33.7
22.6	33.7
22.6	33.7
22.6	33.7
22.6	33.7
22.6	33.7
22.6	33.7
22.6	33.7
22.6	33.7
22.6	33.7
22.6	33.7
22.6	33.7
22.6	33.7
22.6	33.7
22.6	33.7
22.6	33.7
22.6	33.7
22.6	33.7
22.6	33.7
22.6	33.7
22.6	33.7
22.6	33.7
22.6	33.7
22.6	33.7
22.6	33.7
22.9	33.7
22.9	33.7
22.9	33.7
22.9	33.7
22.9	33.7
22.9	33.7
22.9	33.7
22.9	33.7
22.9	33.7
22.6	33.7
22.6	33.7
22.6	33.7
22.6	33.7
22.6	33.7
22.6	33.7
22.6	33.7
22.6	33.7
22.6	33.7
22.6	33.7
22.3	33.7
22.3	33.7
22	33.7
21.7	33.7
21.7	33.7
21.7	33.7
21.7	33.7
21.4	33.7
21.4	33.7
21.1	33.7
20.6	33.7
20.3	33.7
20	33.7
19.7	33.7
19.4	33.7
19.1	33.7
18.9	33.7
18.6	33.7
18.3	33.7
18	33.7
17.7	33.7
17.7	33.7
17.4	33.7
17.4	33.7
17.4	34
17.4	34.6
17.4	35.1
17.4	35.4
17.4	35.4
17.4	35.4
17.4	35.4
17.4	35.4
17.4	35.4
17.4	35.4
17.7	35.4
18	35.4
18.6	35.4
19.1	35.4
19.7	35.4
20.3	35.4
20.6	35.4
21.1	35.4
21.4	35.4
22	35.4
22.6	35.4
23.1	35.4
23.7	35.4
24	35.4
24.3	35.4
24.6	35.4
24.6	35.4
24.6	35.4
24.6	35.4
24.6	35.4
24.6	35.4
24.6	35.4
24.9	35.1
24.9	35.1
25.4	34.8
25.7	34.8
25.7	34.8
25.7	34.3
25.7	34.3
25.7	34.3
26.3	34.3
26.9	34.3
27.4	34.3
27.7	34
28	33.7
28.3	33.1
28.6	32.3
28.6	31.7
28.6	30.8
28.6	30
28.6	29.1
28.9	28.5
29.2	27.7
29.7	27.4
30.3	26.8
30.6	26.5
30.9	26.5
31.2	26.5
31.5	26.5
31.7	26
31.5	25.7
31.5	25.1
31.2	24.8
31.2	24.8
31.2	24.8
31.2	24.8
31.2	24.8
31.2	24.8
31.2	24.8
31.2	24.8
31.2	24.8
31.2	24.8
31.2	24.8
31.2	24.8
31.2	24.8
31.2	24.8
31.2	24.5
31.2	24.3
31.2	23.7
31.2	23.7
31.2	23.7
31.2	23.7
31.2	22
31.2	21.7
31.2	21.1
31.2	20.8
31.2	20.5
31.2	20.5
31.2	20.5
31.2	20.5
31.2	20.2
31.2	20.2
30.9	20.2
30.9	20.2
30.9	20.2
30.6	20.2
30.3	20.2
30.3	20
30.3	20.2
30.3	20.2
30.3	20.2
30.3	20
30.3	20
30.3	20
30.3	20
30.3	20
30.3	20
30.3	19.7
30.3	19.7
30.3	19.7
30.3	19.7
30.3	19.4
30.3	19.1
30.3	19.1
30.3	19.1
30.3	19.1
30.3	19.1
30.3	19.1
30.3	19.1
30.3	19.1
30.3	19.1
30.3	19.1
30.3	19.1
30.3	19.1
30.3	19.1
30.3	19.1
30.3	19.1
30.3	19.1
30.3	19.1
30.3	19.1
30.3	19.1
30.3	19.1
30.3	18.8
30.3	18.5
30.3	17.9
30.3	17.7
30.3	17.1
30.3	17.1
30.3	17.4
30.3	17.4
30.3	17.4
30.3	17.4
30.3	17.4
30.3	17.4
30.3	17.4
30.3	17.4
30.3	17.4
30.3	17.4
30.3	17.4
30.3	17.4
30.3	17.4
30.3	17.4
30.3	17.4
30.3	17.4
30.3	17.4
30.3	17.4
30.3	17.4
30.3	17.4
30.3	17.4
30.3	17.4
30.3	17.4
30.3	17.4
30.3	17.4
30.3	17.4
30.3	17.4
30.3	17.4
30.3	17.4
30.3	17.4
30.3	17.4
30.3	17.4
30.3	17.4
30.3	17.4
30.3	17.4
30.3	17.4
30.3	17.4
30.3	17.4
30.3	17.4
30.3	17.4
30.3	17.4
30.3	17.4
30.3	17.4
30.3	17.4
30.3	17.4
30.3	17.4
30.3	17.4
30.3	17.4
30.3	17.4
30.3	17.4
30.3	17.4
30.3	17.4
30.3	17.4
30.3	17.4
30.3	17.4
30.3	17.4
30.3	17.4
30.3	17.4
30.3	17.4
30.3	17.4
30.3	17.4
30.3	17.4
30.3	17.4
30.3	17.4
30.3	17.4
30.3	17.4
30.3	17.4
30.3	17.4
30.3	17.4
30.3	17.4
30.3	17.4
30.3	17.4
30.3	17.4
30.3	17.4
30.3	17.4
30.3	17.4
30.3	17.4
30.3	17.4
30.3	17.4
30.3	17.4
30.3	17.4
30.3	17.4
30.3	17.1
30.3	17.1
30.3	16.8
30.3	16.2
30.3	15.4
30.3	14.2
30.3	13.9
30.3	13.1
30.3	12.8
30.3	12.2
30.3	11.6
30.3	11.1
30.3	10.5
30.3	10.2
30.3	10.2
30.3	10.2
30.3	10.2
30.3	10.2
30.3	10.5
30.3	10.8
30.3	11.1
30.3	11.4
30.3	12.2
30	13.1
30	14.2
30	15.1
30	16.5
30	16.8
30	17.4
30	18.2
30	18.8
30	19.4
30	20
30	20.5
30	20.8
30	21.7
30	22
30	22.2
30	22.8
29.7	23.4
28.9	24.5
27.7	25.7
26.3	26.8
24.3	28
22.3	28.5
19.4	28.8
18.6	28.8
17.4	28.8
16.8	28.8
17.1	28.8
18	28.8
19.1	29.1
20.6	29.1
21.7	29.7
23.4	30.3
24	30.3
24.9	29.7
26	28.8
26.3	28
26.3	27.1
26.3	26.5
26.3	25.7
26.3	25.4
26.3	24.8
26.3	24.3
26.3	23.7
26.3	22.5
26.3	22.2
26.3	22
26.3	21.7
26.3	21.7
26.3	21.4
26.3	21.1
26.3	20.8
26.3	20.5
26.3	20.5
26.3	20.5
26.3	20
26.3	19.4
26	18.8
26	17.9
26	17.7
26	17.1
26	17.1
26	17.1
26	17.1
26	17.1
26	17.1
26	17.1
26	17.1
26.3	17.1
26.3	17.1
26.6	17.4
26.6	17.4
26.6	17.4
26.6	17.7
26.6	17.9
26.6	18.8
26.9	19.7
27.2	20.8
27.7	21.7
28	22.2
28.6	22.5
28.6	22.2
28.6	22.2
28.6	22.2
28.6	22.2
28.6	22
28.6	22
28.6	22
28.6	22
28.6	22
28.6	22
28.6	22.2
28.6	22.2
28.6	22.2
28.6	22.2
28.6	22.2
28.6	22.2
28.6	22.2
28.6	22.2
28.6	22.2
28.6	22.2
28.6	22.5
28.6	22.8
28.6	23.4
28.6	24.3
28.6	24.8
28.6	25.1
28.6	25.4
28.6	25.7
28.6	26.3
28.6	26.3
28.6	26.3
28.6	26.3
28.3	26.3
28	26.8
28	27.7
28	28.3
28.3	29.1
28.3	29.4
28.3	29.7
28.3	30
28.3	30.3
28.3	30.3
28.3	30.6
28.3	30.6
28.3	30.8
28.6	30.8
28.6	30.8
28.6	30.8
28.6	31.1
28.6	31.1
28.3	31.7
28.3	32.3
28.6	32.8
28.6	33.1
28.6	33.1
28.6	32.8
28.6	32.8
28.6	32.6
28.6	32.6
28.6	32.6
28.6	32.3
28.6	32.3
28.6	31.7
28.6	30.8
28.6	29.7
28.6	28.5
28.6	27.4
28.6	25.7
28.6	23.7
28.6	21.4
27.7	18.5
25.4	12.8
22.3	8.5
20.3	6.5
16	2.2
11.7	1.9
7.1	5.9
2.8	9.1
1.1	10.8
4.8	11.4
8.3	11.1
10.8	10.2
13.4	8.5
15.4	5.9
17.7	2.5
20	1.6
21.7	5.9
23.4	9.4
25.4	12.5
27.2	14.8
29.7	16.2
32.3	16.8
34.9	17.4
38	17.7
41.2	17.7
44.1	17.7
47.8	17.4
48.6	17.4
50.6	17.1
51.5	15.9
51.8	13.9
51.8	11.9
51.8	11.1
51.5	11.1
50.6	11.4
48.9	11.4
46.9	11.4
45.2	11.4
43.8	11.4
42.3	11.6
40.9	11.6
39.5	11.4
36.9	10.5
33.5	8.5
29.7	6.2
26	3.6
20.3	1.1
18.6	2.8
14.6	6.8
10.5	10.8
6.8	14.5
3.7	18.2
0.8	21.4
1.7	23.4
3.7	23.7
5.4	22.2
6.8	19.4
8	15.4
9.1	10.8
10.3	5.3
11.4	0.2
13.4	5.6
14.3	5.6
14.6	4.5
12.6	1.9
9.1	1.9
5.1	6.5
1.4	11.4
2.2	15.7
5.7	18.2
8.8	18.8
11.1	17.7
12.3	15.4
12.6	12.2
12.8	8.2
14	3.9
15.1	0.8
16.8	5.1
18.9	7.9
20.9	9.9
23.4	11.6
26	13.4
28.6	14.5
30.6	15.1
32.9	15.7
35.5	16.2
38.3	16.5
41.2	16.5
45.2	15.9
46.1	15.7
48.4	15.1
50.6	15.1
51.8	14.5
51.8	12.8
51.8	11.1
51.8	9.6
51.5	9.4
49.8	8.8
48.6	8.5
46.1	8.2
43.8	8.2
42.1	8.5
40.9	9.4
40	10.8
38.3	12.5
35.5	13.9
30.6	13.9
24.9	12.5
19.1	10.5
14.3	7.9
10.3	4.8
6.8	0.5
3.7	4.5
1.4	9.9
0.2	15.1
1.7	20.2
2.8	24
3.4	24.8
3.7	24
4.2	21.4
4.8	17.7
5.4	12.8
6	7.6
6.5	2.2
8	6.8
8.8	8.8
10.8	10.8
12	9.9
11.7	6.8
10.3	2.5
8.3	3.1
5.4	8.8
2	13.9
1.1	18.8
4.5	22
8	22.5
12.8	20
14.3	18.5
16.8	14.2
18.6	9.1
19.4	3.1
20	2.8
20.6	8.8
21.4	13.9
22.6	17.7
24.6	20.5
28.6	22.2
29.7	22.2
32.9	22.2
36	22.2
39.5	22.2
42.1	22
43.8	21.1
44.1	20
44.3	18.8
44.9	18.2
46.1	18.5
47.2	20
47.5	20.5
47.2	21.7
46.1	23.1
44.9	24.3
43.8	25.1
42.3	25.4
41.2	25.1
40.3	25.1
39.5	24.8
38.6	24.8
37.2	24.8
34.9	23.7
32	21.4
28.6	17.7
25.4	13.4
22.6	8.5
20.3	3.1
18	2.8
15.7	8.5
13.4	14.5
10.5	22.2
9.7	24.5
8.3	27.7
7.4	28.5
6.8	27.7
6.8	24.8
6.8	20.2
6.8	15.1
6.3	9.4
5.4	3.3
2.8	1.9
1.4	1.9
1.4	0.5
2.8	1.3
2.8	3.1
2.8	4.8
2.8	6.2
2.5	7.6
1.7	9.1
0.8	10.8
0.2	14.2
0.2	15.4
1.1	17.9
3.1	20.2
6	22
9.7	22.8
14	23.4
18.3	23.1
23.4	21.4
28.6	18.5
32.9	15.1
35.7	11.1
37.8	4.5
38	1.9
38.6	3.1
38.6	7.6
39.5	11.6
41.2	15.4
44.1	16.8
46.6	16.2
48.9	14.5
51.2	12.8
52.6	11.1
53.2	9.1
54.1	7.4
54.1	7.6
54.7	8.8
53.8	10.2
51.8	10.8
49.2	10.8
46.6	11.1
44.6	11.6
43.2	12.8
41.2	14.2
38.9	15.4
35.2	16.8
33.7	16.8
30.6	16.2
26.9	13.9
23.1	10.5
19.1	6.8
16	2.8
13.4	1.3
10.5	5.9
7.7	10.8
4.8	15.9
2	21.4
0.2	26
2.2	29.1
4	30.3
5.7	29.4
8	24.3
8.8	22
10.5	16.2
12.6	9.6
14.8	3.1
17.1	3.6
18	10.2
18	16.2
18	19.1
18	18.8
17.7	16.8
17.1	14.2
16.6	11.6
15.7	9.4
15.1	7.6
14.6	6.2
14	3.1
13.7	1.6
12.6	0.8
10.8	3.1
8.5	5.1
5.4	7.1
2	9.1
1.4	10.5
4.8	11.9
8.3	12.8
12.3	12.5
16.6	11.6
20.6	10.2
23.7	8.2
26.3	5.9
28.9	2.8
31.5	1.1
34	5.1
36	8.8
37.5	11.6
38.9	13.9
41.2	16.5
44.1	18.2
46.9	18.2
49.5	17.7
51.2	16.2
52.9	14.2
54.1	12.2
54.7	10.8
54.9	10.5
54.4	10.8
52.9	10.8
50.9	10.8
48.9	10.8
46.9	11.4
45.2	12.2
43.2	13.7
41.5	15.1
39.5	16.8
37.2	18.2
33.2	21.1
31.7	22
28.3	23.1
24.3	22.8
20.3	21.7
16.3	19.7
12.6	17.1
9.7	13.7
6.8	9.1
4.2	4.2
2.2	1.1
0.8	6.5
0.5	11.6
1.7	16.8
2.8	21.4
3.7	25.4
4.2	28
4.5	28.8
5.1	28.8
5.7	28
6.3	26
7.1	23.4
7.7	20
8.3	15.4
9.1	10.5
10	4.8
10.8	1.9
12.3	11.4
13.1	13.9
14.8	17.9
16.8	19.1
18.6	18.5
19.4	17.4
19.7	15.1
19.4	11.6
19.1	7.9
17.1	2.2
16.3	0.2
14.8	3.3
13.1	6.5
11.4	9.1
9.7	10.8
8.3	11.6
6.8	11.6
5.4	11.1
2.5	9.9
1.4	9.4
1.1	7.4
4	5.3
7.1	2.8
10	0.5
12.8	2.2
15.4	4.5
18	6.5
20.6	8.5
22.9	10.5
26.9	13.1
28	13.9
30.9	15.7
33.7	17.1
36.6	18.5
39.8	19.1
42.6	18.8
45.2	17.9
47.8	17.1
50.4	16.2
52.9	14.8
53.2	14.2
53.2	13.1
53.2	13.1
52.6	13.4
50.9	13.7
48.4	13.4
45.2	13.4
40.9	13.7
39.8	13.9
38	14.8
36.6	15.7
34.9	16.5
32.6	16.2
29.4	15.7
26	13.9
22.6	11.6
19.1	8.5
16	4.8
12.8	0.2
10	5.1
7.4	10.5
5.7	15.9
4.2	20.5
2.8	23.4
1.4	24.3
0	23.7
2.2	20
3.1	18.5
4.5	14.5
6.3	10.2
7.7	5.3
8.8	0.8
9.7	2.5
10	3.6
9.4	3.3
8	2.2
4.5	1.6
3.1	3.1
0	6.2
2.8	9.1
5.7	11.4
8.5	12.2
10.8	11.4
12.8	9.6
14.6	6.8
15.7	3.3
17.1	0.8
18.3	4.8
19.4	8.8
21.1	11.4
23.1	13.1
25.4	13.9
28.3	14.8
31.7	15.1
35.5	15.1
38.9	14.5
42.1	13.1
44.1	11.6
45.8	10.2
47.2	9.1
48.6	8.8
50.1	9.1
51.8	9.9
52.6	10.8
52.9	11.1
52.4	10.2
52.4	9.9
52.6	9.6
52.6	9.6
52.1	9.9
50.9	9.6
49.2	9.4
47.2	9.4
45.2	9.6
43.2	10.2
41.8	11.1
40.6	12.2
39.5	13.7
37.8	15.1
35.7	16.2
33.2	17.1
30.6	17.7
27.7	17.4
24.6	15.9
20.6	13.7
16.8	10.2
13.7	6.5
11.4	2.8
9.1	1.9
7.1	6.8
5.4	11.6
4.2	15.9
3.1	19.4
2.2	21.1
1.4	21.4
0.5	20
0.2	17.4
1.4	13.9
2.8	9.6
4.2	5.1
6.3	0.5
7.7	5.1
9.1	12.5
9.4	14.8
10	17.4
10.8	17.7
11.1	16.8
11.4	15.7
11.4	14.8
11.4	14.2
11.7	13.9
12	13.9
12.6	13.7
13.7	10.8
14	9.4
13.1	5.9
11.1	2.8
8.5	1.3
5.4	5.6
1.4	9.4
2.5	12.8
6.5	15.4
10.5	16.2
14	15.4
16.8	13.4
18.6	9.9
20	3.9
20.3	1.3
20.9	3.1
21.4	7.6
22	11.4
22.6	13.9
23.7	15.1
26	15.9
28.9	16.5
32.3	16.2
34.9	15.9
38.3	15.9
39.2	15.9
40.6	15.9
41.8	15.9
43.2	15.4
44.3	14.5
46.1	13.7
47.8	12.8
49.2	11.9
50.6	11.4
51.5	11.4
52.1	11.4
52.4	11.9
52.9	12.2
53.5	12.5
54.1	11.9
54.4	11.4
54.9	10.8
55.2	10.2
55.2	9.6
55.5	8.8
56.1	7.6
56.9	6.8
57.5	5.9
58.1	5.6
58.1	5.3
58.1	5.3
58.1	5.3
58.4	5.3
58.4	5.6
58.7	5.6
59.2	5.3
59.5	4.8
60.1	4.2
60.7	3.3
61.2	2.5
61.8	1.9
62.4	1.6
62.4	1.3
62.4	1.1
62.4	1.1
62.4	1.1
62.4	1.1
62.7	1.3
63.5	2.2
64.1	3.1
64.1	3.3
64.1	3.6
64.1	4.2
64.1	5.1
64.1	5.6
64.1	6.5
64.1	7.6
64.1	9.1
64.1	10.5
64.1	11.4
63.8	11.6
63.5	11.6
62.4	11.6
62.1	11.6
61.5	11.6
61	11.6
60.4	11.6
59.8	11.6
59.2	11.6
58.7	11.6
57.8	11.6
55.5	11.6
54.4	11.6
51.2	11.6
46.9	11.6
42.3	11.1
38	9.9
34.9	7.4
31.7	1.3
30.9	1.1
29.4	5.9
28	10.5
26.9	14.5
25.7	17.7
24.6	19.4
23.4	19.4
23.4	19.4
23.4	18.2
23.4	15.1
23.4	11.1
22.9	7.1
22.6	2.8
21.7	0.2
18.3	1.1
16.8	1.1
14.8	1.1
14	1.1
14	1.1
14	1.1
14	1.1
14	1.1
14	1.1
14	1.1
14	1.1
14	1.1
14	0.8
14	0.5
14	1.3
14	1.3
14.3	1.3
14.8	1.3
18.6	1.3
20.6	1.3
25.7	1.1
30.9	0.8
35.5	0.8
39.2	0.5
41.8	1.9
43.8	5.6
44.6	9.4
45.2	13.1
45.8	17.1
47.8	22.8
48.9	24.3
51.2	25.7
54.1	26.8
56.4	27.1
57.8	27.1
58.7	27.1
58.7	26.3
58.9	24.5
60.4	23.4
61.2	23.1
61	23.1
61	23.1
60.7	22.8
59.5	22.8
58.7	22.8
57.2	22.8
56.1	22.8
54.7	22.8
53.5	22.8
52.1	22.8
48.1	22.8
46.1	22.8
42.1	22.8
38	22.8
34	22.5
30.3	21.1
27.2	18.5
24.6	15.7
22.6	11.9
20.9	7.6
19.7	3.6
18.3	0.5
16.8	3.9
15.4	6.8
14	8.5
12	9.6
11.4	9.6
10	9.6
9.4	9.1
9.4	7.9
9.4	5.6
9.1	2.5
8	1.1
6	3.3
3.7	4.2
2.2	4.2
2.2	4.2
2.2	3.9
2.2	2.2
2.2	0.5
2.2	2.2
2.2	2.8
3.1	2.8
4.8	2.8
7.7	2.8
11.1	2.5
15.7	1.9
20.3	0.5
23.7	1.9
26.6	5.1
29.2	8.8
30.6	13.1
32.3	17.4
33.7	21.4
34.9	24.3
36.6	26
39.2	27.1
42.3	28
45.8	29.1
48.4	29.1
50.1	29.1
51.2	29.1
52.4	29.1
53.5	29.1
54.7	29.1
55.5	29.1
55.8	29.1
55.8	29.1
55.8	28.8
55.5	28.5
55.5	28
54.9	26.8
54.1	25.7
53.5	25.1
52.4	25.1
51.8	25.1
50.4	25.1
48.9	25.1
47.8	25.1
46.1	25.1
43.2	25.1
38.9	24.3
34.9	22.8
30.6	20
29.4	18.5
27.2	15.1
25.7	11.1
24	7.1
22.3	3.1
21.1	1.1
20	4.2
18.9	6.2
18	7.1
17.1	7.1
16.8	6.8
16.8	5.9
16.8	3.9
16.8	0.8
16	2.5
14.8	6.2
13.1	9.6
11.4	11.9
10	13.1
9.4	13.1
9.1	12.8
8	11.9
7.4	10.5
7.4	8.8
7.4	7.9
7.4	7.9
7.7	7.9
10	7.9
11.4	7.9
14.6	7.9
17.7	8.2
21.1	9.6
24.6	12.2
27.2	15.1
28.9	18.2
30.3	21.7
32.6	24.8
35.7	27.1
39.5	27.4
44.1	27.4
48.6	27.4
50.9	25.1
50.9	23.7
51.5	20.8
53.5	18.5
56.9	16.8
60.4	15.7
63	15.7
64.4	15.7
65.8	15.7
66.7	14.8
67	11.9
67.3	11.4
67.3	11.1
66.7	11.1
65.5	11.1
64.1	11.1
62.4	11.1
60.4	11.4
58.4	11.9
55.8	13.4
52.1	16.2
50.9	17.4
48.4	20
46.1	22.2
43.5	22.8
40.6	22.8
37.8	22.8
34	22
29.7	20.8
26	19.1
22.9	16.5
20	13.1
18	8.8
16.8	3.6
16	1.6
16	6.5
16	12.2
16	13.1
16	13.9
16	13.9
16	13.4
16	10.8
16	6.5
15.7	1.9
15.4	3.3
14.8	7.9
13.1	13.1
12.6	13.9
11.1	14.2
9.7	13.9
7.7	12.2
6.5	9.4
6.5	6.2
6.5	2.2
6.5	1.1
6.5	0.5
6.8	1.1
7.7	1.1
10	1.1
13.4	1.1
17.4	0.8
21.4	0.2
24.9	1.6
28.9	6.2
29.7	7.9
31.5	11.9
32.6	16.5
33.7	21.1
35.2	25.1
37.5	28
40.3	29.7
43.8	30
46.9	30
48.9	29.1
50.9	26
52.1	25.1
54.7	24
57.5	23.1
60.1	23.1
62.7	23.1
63	21.1
63.8	18.2
65.5	17.4
65.5	17.4
65.5	17.1
64.7	17.1
63.8	16.8
62.7	16.8
61.5	16.8
60.7	17.1
59.2	17.4
57.5	17.7
55.8	18.5
54.4	20
52.6	22
50.6	23.7
48.1	24.8
45.5	24.8
42.6	24.5
38.6	24.3
33.7	23.4
27.2	20.2
25.4	18.8
22.3	14.8
20	9.4
18.6	3.3
18	2.5
17.7	9.6
17.4	11.4
17.4	13.7
17.4	13.9
17.4	13.9
17.4	12.5
17.4	6.2
17.4	3.6
17.4	1.6
17.4	6.8
16.6	11.1
15.1	14.2
12.8	15.1
10.5	15.1
8.5	13.9
6.5	11.1
6.5	8.2
6.5	5.6
6.5	3.6
6.5	1.9
6.8	0.8
7.4	0.2
8.8	0.2
10.8	0.2
14	0.2
17.7	0.2
22.3	0.5
26.6	1.3
30.3	3.1
32.6	5.3
34.3	8.5
35.7	12.5
37.2	16.8
38.6	21.1
41.8	26.3
42.9	27.4
45.8	28.8
48.4	28.8
50.4	28.3
51.5	27.1
53.5	25.7
57.5	24.8
58.7	24.5
61	24.5
61.8	22.8
62.7	19.7
65	18.2
65.2	17.9
64.7	17.9
63.8	17.9
62.4	17.9
60.7	17.9
59.2	17.9
57.8	17.9
56.4	17.9
54.9	17.9
53.8	18.2
52.1	18.2
49.8	18.2
44.3	18.2
42.3	18.2
37.8	18.2
33.5	17.7
29.7	15.9
26.6	13.1
24	8.8
22	3.1
20.6	2.8
19.7	7.9
19.4	11.9
19.1	13.9
19.1	14.5
19.1	14.2
19.1	12.5
19.1	8.2
19.1	3.1
19.1	1.9
17.7	5.1
15.1	6.8
13.1	7.6
11.7	7.4
10	6.5
8.3	4.5
7.7	1.9
7.7	0.2
8	1.3
9.4	1.6
10	1.6
12	1.6
16	1.1
20.6	0.5
24.3	2.2
27.2	5.1
29.2	8.8
30.3	13.7
30.9	18.5
32	23.7
33.7	30.3
34.6	31.7
36.9	34.6
40	36
42.9	36
45.5	35.4
47.2	34.3
49.5	32.8
52.1	31.1
54.9	29.7
57.8	28.8
60.1	27.1
61.5	22.8
63.8	19.7
65.2	19.1
65	19.1
64.7	19.1
63.8	18.8
63	18.8
62.1	18.8
61	19.1
59.8	19.4
58.1	19.4
56.7	19.7
55.5	20.8
54.1	22.2
51.8	23.7
48.6	24.5
45.8	25.1
41.2	25.1
39.5	25.1
35.2	24.8
29.2	23.7
24	22
19.7	19.4
16.3	15.7
13.7	11.1
12	6.2
10.8	1.1
10.5	4.2
10.5	8.5
10.5	11.9
10.5	13.9
10.5	13.9
10.5	13.7
10.5	11.6
10.5	7.6
9.7	2.8
8.5	2.8
6.8	7.6
4.2	11.1
2	13.1
0.5	13.1
0.2	12.2
1.1	9.4
1.1	5.1
0	1.6
2	0.5
4	1.6
8	1.9
9.7	1.9
14.6	1.3
19.7	0.5
24.6	1.3
29.2	3.9
32.6	7.1
35.5	11.1
37.5	15.7
39.8	20.2
41.5	23.7
43.8	25.1
46.1	24.8
48.1	23.1
49.8	20
53.2	16.5
56.9	13.4
60.7	11.1
64.4	10.5
67	10.2
67.3	8.2
68.1	4.5
69.3	4.5
69.5	4.5
69.5	4.5
69.3	4.5
68.7	4.5
67.8	4.5
66.1	4.8
64.4	5.9
61.5	7.9
58.4	10.2
55.8	12.5
53.5	15.1
51.8	17.4
50.1	19.1
48.4	20.2
46.9	20.8
44.9	21.4
42.3	21.7
38.9	21.7
34.6	21.7
29.7	21.7
24.6	21.7
20	21.1
15.7	19.4
13.1	16.5
11.4	12.2
10	6.5
9.1	2.5
9.1	5.3
9.1	10.5
9.1	13.7
9.1	14.5
9.1	14.5
9.1	13.4
9.1	9.9
9.1	4.8
9.1	0.2
9.1	5.3
9.1	9.9
8.5	12.8
7.4	13.4
6.8	13.1
4.8	11.4
2.8	8.2
2.5	4.8
2.5	1.9
3.1	0.2
3.7	1.3
4.8	1.9
6.8	1.9
12.6	1.6
17.7	1.3
20.3	0.8
25.2	1.3
29.2	3.6
31.7	6.5
33.2	10.2
33.7	13.9
34	17.7
34.6	20.5
36.9	22.8
39.8	24
43.5	24
46.9	24
48.9	24
49.8	24
50.1	24
51.2	24
54.1	24
57.2	23.7
58.7	21.4
59.8	17.4
62.7	14.8
63.5	13.1
63.5	12.5
63.5	12.5
63	12.5
61.8	12.5
61	12.5
59.8	12.5
58.4	12.8
56.7	13.1
54.4	13.7
53.8	13.9
52.6	15.7
50.6	16.2
48.1	16.2
44.9	16.2
41.2	16.2
37.2	16.2
32.9	16.2
28.9	15.4
25.4	13.4
22.9	10.5
20	4.5
18.3	0.2
17.4	2.2
16.6	6.5
16	9.4
15.7	11.1
15.1	11.4
14.8	11.1
14.8	9.9
14.8	6.2
14.8	1.6
13.1	6.5
12.6	9.1
11.1	13.9
8.8	16.8
6.8	17.7
6	17.4
4.8	15.9
4.2	12.8
4.2	8.8
4.8	5.9
6	4.2
8.3	3.1
9.1	3.1
12.3	3.1
16.6	3.1
21.7	3.1
26.9	3.6
31.5	4.8
34.6	6.8
36.9	9.4
38.3	13.1
39.5	16.2
41.2	19.1
44.9	22.2
46.3	22.5
49.2	22.5
51.2	22.5
52.1	21.7
53.8	21.4
56.1	21.4
58.9	21.4
60.7	20.8
60.7	17.9
61.5	15.4
63	15.1
63	15.1
62.4	15.1
61.2	15.1
59.5	15.1
57.5	15.1
55.5	15.1
54.1	15.1
52.9	15.7
52.1	16.2
50.6	17.7
48.9	19.4
46.3	21.1
42.9	22
39.5	22
36	22
32.3	22
27.7	21.4
23.1	20.2
19.1	18.5
16	15.9
13.7	12.2
11.1	5.6
10.5	3.3
9.7	1.3
9.4	5.3
9.4	8.2
9.4	9.4
9.4	9.6
9.4	9.4
9.4	7.6
9.4	3.6
9.4	1.3
8.5	6.2
7.7	10.5
6	13.1
4	13.4
2.8	13.4
0.8	10.8
0.5	9.4
0.5	6.2
0.5	3.6
0.5	2.2
0.5	1.3
0.5	1.1
0.8	1.1
2.8	1.3
6.8	1.9
11.7	3.3
16.3	4.8
20.6	7.1
24.6	10.2
29.2	15.4
30	16.8
31.7	20.2
33.7	23.7
35.7	27.1
38.3	29.7
41.2	30.6
43.8	30.3
45.2	28.3
46.3	25.4
48.4	22.8
51.2	20.8
54.1	19.7
57.8	19.7
61	19.4
61.5	17.1
62.1	12.8
65.2	11.4
67	11.1
66.7	9.6
66.4	8.8
66.4	8.8
66.1	8.8
65.2	8.8
63.8	8.8
62.1	9.1
60.4	10.2
58.9	11.4
57.2	12.5
55.8	13.9
54.4	15.4
52.4	16.5
50.4	17.7
47.5	18.5
44.6	19.1
41.5	19.1
38	19.1
31.5	18.8
28.9	18.8
24.3	18.5
19.7	17.1
16.6	14.5
14	10.5
12.6	5.1
11.7	0.2
11.4	4.8
11.4	8.5
11.4	9.6
11.4	9.4
11.4	8.2
11.4	5.1
11.4	0.5
11.4	4.2
11.4	7.4
11.4	8.2
[truncated: 806 more rows]
