# Supplementary material for: Bot fit: A novel approach to assessing lower limb muscular strength
Source: PLoS One. 2026 Mar 26;21(3):e0339187. doi: 10.1371/journal.pone.0339187 (PMC13021169; doi:10.1371/journal.pone.0339187)
Supplement: S3 File — Raw joint angle data (left and right legs) collected from 25 participants across all exercise protocols. This compressed folder contains individual participant files (sub1–sub25) with time-series signals representing lower-limb motion recorded by the Bot Fit system during resistance exercise trials. (ZIP) [file pone.0339187.s003.zip › sub12/lunge_max.csv]

AngL	AngR
21.7	12.2
21.7	10.8
21.7	8.5
21.7	6.2
21.7	4.2
21.7	2.2
21.7	0.5
21.7	1.3
21.7	2.8
21.7	4.2
22	5.6
22	6.8
22	7.9
22	8.8
22	9.1
22	9.4
22	9.4
21.7	9.4
21.7	9.4
21.7	9.4
21.7	9.4
21.7	9.1
21.7	8.2
21.7	6.8
21.7	4.8
22	1.9
22.3	1.6
22.6	4.5
22.6	7.1
22.3	9.1
21.7	10.5
20.6	12.2
19.7	13.9
19.4	15.7
20	16.5
20.3	16.2
20.3	16.5
20.6	16.5
20.6	16.5
20.3	17.4
20	18.8
19.4	20
18.9	21.1
18.3	21.7
17.7	22.5
17.1	23.1
16.3	23.7
15.7	24.3
15.4	24.8
15.1	25.4
14.8	26
14.8	26.5
14.8	27.4
14.8	28
14.8	28.3
15.4	28.5
16.6	28.5
17.1	28.5
18	28.5
19.1	28.5
20.3	28.5
21.1	28.5
21.7	28.5
22.3	28.3
22.3	27.7
22.6	26.5
22.3	26
21.7	25.4
21.4	24.8
21.4	24.5
21.7	24.3
21.7	24
21.7	24
21.7	24
22	24
22	24
22.6	24
22.9	24.3
23.1	24.3
23.1	24.3
23.4	24.3
23.7	24.3
24	24.3
24	24.3
24.3	24.3
24.9	24.3
24.9	24.3
24.9	24.3
24.9	24.3
24.9	24.3
24.9	24.3
24.9	24.3
24.9	24
24.9	24
24.9	24
24.9	24
24.9	23.7
24.9	23.7
24.9	23.1
24.6	22.8
24.6	22.2
24.6	22
24.6	21.4
24.6	20.8
24.6	20
24.6	19.4
24.6	18.8
24.6	17.9
24.6	17.4
24.6	16.5
24.3	15.9
24.3	15.1
24.3	14.8
24.3	14.5
24.3	14.5
24.3	14.5
24.3	14.5
24.3	14.5
24.3	14.5
24.3	14.5
24.3	14.5
24.3	14.5
24.3	14.5
24.3	14.8
24.3	14.8
24.3	14.8
24.3	14.8
24.3	14.8
24.3	14.8
24.3	14.8
24.3	14.8
24.3	14.8
24.3	14.8
24.3	14.8
24.3	14.8
24.3	14.8
24.3	14.8
24.3	14.8
24.3	14.8
24.3	14.8
24.3	14.8
24.3	14.8
24.3	14.8
24.3	14.8
24.3	14.8
24.3	14.8
24.3	14.8
24.3	14.8
24.3	14.8
24.3	14.8
24.3	14.8
24.3	14.8
24.3	14.8
24.3	14.8
24.3	14.8
24.3	14.8
24.3	14.8
24.3	14.8
24.3	14.8
24.3	14.8
24.3	14.8
24.3	14.8
24.3	14.8
24.3	15.1
24.3	15.7
24.3	15.9
24.3	15.9
24.3	16.2
24.3	16.5
24.3	16.5
24.3	16.5
24.3	16.5
24.3	16.5
24.3	16.5
24.3	16.5
24.3	16.5
24.3	16.5
24.3	16.5
24.6	16.5
24.6	16.5
24.6	16.5
24.6	16.5
24.6	16.5
24.6	16.5
24.6	16.5
24.6	16.5
24.6	16.5
24.6	16.5
24.6	16.5
24.6	16.5
24.6	16.5
24.6	16.5
24.6	16.5
24.6	16.5
24.6	16.5
24.6	16.2
24.6	16.2
24.6	16.2
24.6	16.2
24.6	16.2
24.6	16.2
24.6	16.2
24.6	16.2
24.6	16.2
24.6	15.9
24.6	15.7
24.6	15.4
24.6	15.1
24.3	14.8
24.3	14.5
24.3	14.5
24.3	14.5
24.3	14.5
24.3	14.2
24.3	13.9
24.3	13.7
24.3	13.4
24.3	12.8
24.3	12.5
24.3	12.2
24.3	11.9
24.3	11.6
24.3	11.4
24.3	11.4
24.3	11.1
24.3	11.1
24.3	11.1
24.3	10.5
24.3	10.5
24	10.5
23.7	10.5
23.4	10.5
23.4	10.5
23.4	10.5
23.4	10.5
23.4	10.5
23.4	10.5
23.4	10.5
23.4	10.5
23.4	10.5
23.4	10.5
23.4	10.5
23.4	10.5
23.4	10.5
23.4	10.8
23.4	10.8
23.4	10.8
23.4	10.8
23.4	10.8
23.4	10.8
23.4	11.1
23.4	11.4
23.4	11.9
23.4	11.9
23.4	12.2
23.4	12.2
23.4	12.5
23.4	12.5
23.4	12.5
23.4	12.5
23.4	12.5
23.4	12.5
23.4	12.5
23.4	12.5
23.4	12.5
23.4	12.5
23.4	12.5
23.7	12.5
23.7	12.5
23.7	12.5
23.7	12.5
23.7	12.5
23.7	12.5
23.7	12.2
24	11.6
24.6	10.8
24.9	9.6
25.4	8.2
25.4	7.1
25.4	5.3
25.4	3.9
25.4	2.2
25.4	0.8
25.4	0.8
25.4	2.2
25.4	3.6
25.4	5.3
25.4	6.5
25.4	7.9
25.4	9.1
25.4	10.2
25.4	11.4
25.4	12.5
25.4	13.4
25.4	14.5
25.4	15.7
25.4	16.8
25.4	18.2
25.4	19.4
25.4	20.2
25.4	20.8
25.4	21.4
25.4	21.4
25.4	21.4
25.4	21.4
25.4	20.8
25.4	20
25.2	19.4
24.9	18.5
24.3	17.7
23.7	16.5
23.1	15.9
22.9	15.4
22.6	14.8
22.3	13.9
22.3	12.8
21.7	10.5
21.4	9.4
21.4	7.6
21.4	5.9
21.1	3.9
21.1	2.8
21.1	2.8
21.1	2.8
20.9	1.6
20	7.6
20	10.2
20	12.8
20	14.5
20	14.8
20	14.5
20	14.2
19.7	14.5
18.9	15.7
17.7	17.7
16.6	19.4
15.1	20.5
13.4	21.1
11.1	21.1
6.8	21.7
5.1	22
2.2	22.5
0.5	23.4
3.4	24.3
6.3	25.1
8.8	26
11.4	26.5
14	27.1
16	27.7
18	28
19.7	28
21.4	28
22.6	28
23.7	28
24.9	28
24.9	28
25.2	28
25.2	28.3
24.9	28.3
24	28.8
22.6	29.1
20.9	29.1
18.6	29.1
16.3	29.1
13.7	29.1
9.4	29.1
7.7	29.1
4.8	29.1
1.7	29.1
1.7	29.1
5.1	29.1
8.5	29.1
12.3	29.1
15.4	29.1
20.6	29.1
22	29.1
24.6	28.5
26.6	27.7
27.7	26.3
27.7	25.1
27.4	24.3
27.2	24
26.9	23.4
26.9	22.2
26.9	20.8
26.9	18.8
27.2	16.8
27.2	13.9
27.4	10.5
27.4	7.1
27.4	3.6
27.4	0.8
27.4	1.9
27.4	4.5
27.4	6.5
27.4	9.1
27.4	9.6
27.4	10.8
27.4	11.4
27.4	11.6
27.4	11.4
27.4	10.8
27.4	9.6
27.2	7.1
27.2	6.2
27.2	4.5
27.2	2.5
27.2	0.5
27.2	1.9
27.2	3.9
27.2	5.9
27.2	8.2
27.2	10.2
27.2	12.5
27.2	14.2
27.2	15.9
27.2	17.4
27.2	18.5
27.2	18.8
26.9	18.8
26.9	18.8
26.9	18.8
26.9	18.8
26.6	19.1
26	20
26	20.2
25.4	21.1
24.9	22.2
24.3	23.4
23.7	24.3
23.1	25.4
22.3	26.5
20.9	28
18.9	29.1
15.7	30.3
10.5	30.3
8.8	30.3
5.1	30
2	29.4
1.1	28.8
3.7	28.5
6	28.5
7.7	28.5
9.4	28.8
10.8	28.8
12.3	28.8
14.3	28.8
15.1	28.8
16	28.8
16.6	28.8
16.8	28.8
16.6	28.8
16.3	28.8
15.4	28.5
14	28.5
12.3	28.3
10	28.3
6	28.3
4.5	28.3
1.4	28.3
2	27.7
5.7	27.4
9.4	27.1
13.4	26.8
17.4	26.5
21.4	26.5
25.4	26.3
28.9	25.1
31.7	24
32.9	22.5
33.2	21.1
33.2	19.1
32.6	16.2
32	12.8
31.5	9.1
30.9	5.3
30.3	1.6
29.7	1.6
29.7	4.5
29.4	7.4
29.4	11.1
29.4	11.9
29.4	13.9
29.4	15.7
29.4	17.1
29.4	18.2
29.4	19.4
29.4	19.7
29.4	20
29.4	19.7
29.4	19.1
29.4	16.2
29.4	14.8
29.4	11.9
29.4	8.5
29.4	5.1
29.4	1.3
29.4	2.8
29.4	7.1
29.2	11.6
28.9	16.5
27.7	21.4
25.2	26.3
24	26.3
21.1	25.7
17.4	24.8
12.8	24.5
7.7	25.4
2.5	26.8
2.2	27.4
6.3	27.1
10.3	26.5
14.3	26.3
18	26.5
21.1	26.5
23.4	26.8
25.2	27.1
26.3	27.1
26.9	27.1
27.4	27.1
27.2	27.1
26.9	27.1
26.6	27.1
25.2	27.1
23.1	26.8
20	26.8
16.3	26.8
12.3	26.8
8	26.8
3.4	26.8
0.8	26.8
5.4	26.8
10.3	26.8
15.4	26.8
22.9	26.8
25.2	26.8
28.9	26.5
31.2	25.7
32.6	23.4
32.6	20.5
32	17.4
31.2	14.2
30.3	10.8
29.4	6.8
29.2	3.1
28.3	2.2
28	3.9
27.7	6.8
27.7	9.6
27.4	12.2
27.4	14.2
27.4	16.8
27.4	17.7
27.4	18.5
27.4	19.1
27.4	19.1
27.2	18.8
27.2	18.5
26.9	17.4
26.6	15.7
26.3	13.4
26.3	10.5
26.3	7.1
26.6	3.3
26.6	1.1
26.6	5.3
26.6	10.2
26.6	14.8
26.6	18.8
26.6	22
26	23.7
24.9	24
22.9	24
20	24.3
16	24.8
10.8	26.5
5.7	28.3
0.5	29.1
3.7	28.8
8	28.5
12.3	28.5
16.3	28.5
19.4	28.5
22	28.5
24	28.8
25.4	28.8
26.3	28.8
26.9	28.5
27.2	28.5
26.9	28.3
25.7	28
24	27.4
21.1	27.1
17.7	26.8
13.7	26.8
9.1	26.8
4.5	26.8
0.5	26.8
5.4	26.8
10.5	26.8
15.4	26.5
19.7	26
22.9	24.8
24.9	23.4
25.4	21.1
24.9	17.1
24.6	15.7
23.7	12.5
23.1	9.1
22.6	5.9
22.6	2.5
22.6	0.5
22.6	3.1
22.6	5.6
22.6	8.2
22.6	11.6
22.6	12.8
22.6	14.5
22.6	15.9
22.6	17.1
22.9	17.7
23.1	17.7
24	17.7
24.6	16.8
25.2	15.4
25.2	13.1
25.4	10.8
25.4	7.9
25.7	4.8
25.4	1.3
25.7	2.5
25.7	6.5
25.7	11.1
26	15.1
26.3	18.8
27.2	22.2
27.2	22.5
27.4	22.8
27.2	22.5
26.9	22.5
26.3	22.8
26	23.4
25.4	24.3
24.6	25.7
23.7	26.8
22.6	28
21.1	28.5
19.7	28.8
17.1	29.4
16.3	29.4
14.8	29.7
13.4	30
12.3	30.3
11.4	30.3
9.1	30.8
8.3	30.8
5.1	31.4
1.1	31.7
3.1	32.3
7.4	32.6
11.1	32.6
14	32.6
16.3	32.6
18	32.6
19.1	32.6
19.4	32.3
19.4	32.3
19.1	32.3
18.9	32
18.3	31.4
16.8	30.8
14.8	30.3
12	30
8.5	30
2	30
0.5	30
5.4	30
10.8	30
16.3	30
21.1	30
24.6	29.7
27.4	28.8
30	26.8
31.7	22.5
31.7	20.5
31.2	16.8
30.6	12.2
29.7	7.6
29.2	3.1
28.9	1.3
28.9	4.8
28.6	7.9
28.6	11.1
28.6	11.9
28.6	13.7
28.6	15.4
28.6	16.8
28.6	17.9
28.6	18.8
28.6	19.1
28.6	19.1
28.6	18.8
28.6	18.5
28.6	17.1
28.3	15.9
28.3	13.9
28.3	11.4
28.3	8.5
28.3	5.3
28.3	2.2
28.3	1.3
28.3	5.3
28	9.6
27.7	14.2
27.4	18.5
27.2	22
26.6	24.3
25.7	24.8
24.3	24.5
21.7	24.3
18.9	24.3
14.8	24.8
10.3	26
5.1	27.1
0.5	27.4
3.7	27.1
7.7	26.8
11.7	26.5
15.4	26.5
18.9	26.5
21.4	26.5
23.7	26.8
25.4	26.8
26.6	26.8
27.4	26.8
27.4	26.8
27.4	26.8
26.6	26.8
25.2	26.8
22.6	26.5
19.4	26.5
15.1	26.8
10.3	26.8
4.8	26.8
0.8	26.8
7.1	26.8
13.4	26.8
19.7	26.8
25.4	26.5
32	25.7
33.5	25.1
35.2	23.4
35.5	21.1
34.9	17.7
33.2	13.9
30.6	9.9
28.3	5.6
26.3	1.3
25.2	2.8
25.2	7.6
25.4	8.8
26.3	11.4
27.2	13.4
28.3	14.8
28.9	16.5
29.2	17.7
29.2	18.8
29.2	19.7
29.2	20.2
29.2	20
29.2	20
29.2	19.4
29.2	17.9
28.9	15.9
28.6	13.1
28.6	9.9
28.6	6.5
28.6	2.5
28.6	1.6
28.6	6.2
28.3	13.4
28.3	15.7
27.7	20.2
26.6	24.5
25.2	26.8
22.9	26.5
19.7	26
15.7	25.4
11.4	25.1
6.5	25.4
2	26.3
2.2	27.1
6	27.4
9.4	27.7
12.8	27.7
16	27.7
19.1	27.7
21.7	27.7
24	27.7
26.9	27.7
27.7	27.7
29.2	28
30.6	28
31.2	27.7
31.7	27.7
31.5	27.7
30.3	27.7
28.6	27.7
25.7	27.4
22.3	27.1
16	26.8
13.7	26.8
8.8	26.8
3.7	26.8
1.4	26.8
6.8	26.5
12.3	26.3
17.7	25.4
21.7	24.8
24.6	24.3
26.6	22.8
27.4	19.7
27.4	18.5
27.2	16.2
26.6	13.9
25.7	11.4
25.4	8.8
25.2	5.6
25.4	2.2
25.4	1.3
25.4	6.8
25.4	8.5
25.7	11.6
25.7	15.1
26	18.2
26.3	21.1
26.6	23.4
26.6	25.7
26.6	28.3
26.6	29.1
26.6	30.6
26.6	31.7
26.3	32.6
26.3	32.8
26	32.6
26	32.3
26	31.7
26	30.6
25.7	28.8
25.2	26
25.2	25.1
25.2	23.1
25.2	21.1
24.9	18.5
24.6	15.9
24.3	12.8
24.3	9.6
24.3	6.2
24.3	2.5
24.3	1.6
24.3	7.6
24.3	9.9
24.3	14.2
24.3	17.7
24.3	20.2
24.3	22
24.3	22
24.3	21.7
24	21.4
23.1	21.4
22	21.4
20.6	22
18.6	22.8
14.6	24.3
13.1	24.5
9.7	24.5
5.7	24.5
1.7	24.5
2.5	24.5
6.3	24.5
9.7	24.5
12.8	24.5
15.4	24.5
17.7	24.5
20	25.1
20.6	25.1
21.4	25.1
21.4	25.1
21.1	25.1
20.6	25.1
19.7	25.1
18.3	25.1
16.3	25.1
14	25.1
11.4	25.1
8.5	25.1
5.4	25.1
2.5	24.8
2	24.8
3.7	24.8
6.5	24.8
9.4	24.5
11.1	24
12.6	23.4
13.7	22.5
14.6	21.4
15.7	20
16	18.2
15.7	17.7
15.1	16.8
14.6	15.7
14.3	13.7
13.7	11.4
13.1	8.5
11.7	5.3
10.3	1.6
8.5	2.2
6.5	5.9
4.8	8.8
3.4	11.6
2.2	13.9
1.1	15.7
0.2	17.1
0.5	18.2
1.4	19.7
1.7	20.2
2.5	20.5
3.4	20.8
4.2	20.8
5.1	20.8
5.7	20.5
6.5	19.7
7.7	18.2
8.3	16.5
8.8	14.5
9.4	12.2
10	9.6
10.3	6.8
10.8	3.3
11.4	0.5
11.7	4.5
12	8.5
12	12.8
12	17.1
12.3	21.4
12.8	25.7
13.7	29.7
14.3	33.1
14.8	36.3
15.4	38.3
16	38.9
16	38
15.7	36.6
15.4	34.3
15.1	31.7
14.8	28.8
14.6	25.7
14.3	22
14	18.2
13.4	13.9
12.3	7.6
12	5.3
10.8	1.6
9.7	2.5
8.5	6.2
7.1	10.2
6	14.2
4.5	17.9
3.4	21.1
2.2	24
1.4	26
0.8	27.4
0	28
0.2	28
0.8	27.1
0.8	25.4
1.1	22.5
1.1	19.1
1.7	14.8
2	10.2
2.5	5.1
3.1	0.2
3.7	5.6
4.2	11.1
4.2	15.7
4.2	17.9
3.7	18.8
2.5	19.4
2	19.4
1.7	19.4
1.7	19.4
2	19.4
1.1	19.4
0.2	20
2	21.4
5.1	23.1
8.3	25.1
11.4	26.3
14.8	26.8
18.3	27.1
23.7	28
25.4	28.3
28.3	28.5
31.2	28.8
33.7	28.5
35.7	28.5
37.8	28.5
39.2	28.8
40	29.1
41.2	29.4
41.5	29.4
41.8	29.7
41.5	29.4
40.9	28.8
40	28.3
38.3	27.7
36.3	27.1
33.7	26.5
30.6	26.5
26.9	26.5
22.9	26.5
16.3	26.5
13.7	26.5
8.8	26.3
3.7	26.3
1.4	26
6.3	26
10.3	26
13.4	26.3
16.3	26.3
18.6	26.3
19.7	26
20	25.1
20.3	23.7
20.6	21.1
20.9	18.5
20.9	15.4
20.9	11.6
20.9	7.6
20.9	3.1
20.9	1.9
20.9	6.8
20.9	11.1
21.1	17.4
21.1	19.4
21.4	22.8
22	26
22.6	28.5
23.1	30.8
23.7	33.1
24	35.1
24.3	37.1
24.6	38.9
24.6	40.3
24.6	41.7
24.6	42.6
24.6	43.2
24.6	42.9
24.6	42.6
24.6	41.7
24.3	40
24.3	38
24.3	36
24.3	33.4
24.3	29.7
24.3	28.3
24.3	25.4
24.3	22.5
24.3	19.4
24.3	15.7
24.3	11.6
24.3	7.4
24.3	2.5
24.3	2.8
24.6	7.4
24.6	11.4
24.6	13.7
24.6	13.1
24	11.6
22.6	10.5
20.6	10.8
16.6	13.1
15.1	14.2
12.3	15.9
8.5	16.5
4.2	16.5
0.2	16.2
4.8	16.2
8.8	16.5
14	16.5
15.7	16.5
19.1	16.5
22.9	17.1
26.6	17.9
30	19.1
33.2	20.2
36.3	21.1
39.2	22
41.8	22.8
43.8	23.4
45.8	24.3
46.1	24.3
46.3	24.5
45.8	24.5
44.9	24.8
43.5	25.1
41.2	25.1
38.6	25.1
36	25.1
33.2	25.1
28.3	25.1
26.6	25.1
23.4	25.1
19.4	25.1
15.7	25.1
11.4	25.1
6.8	25.1
2.2	25.1
2.2	25.1
7.4	25.1
12.6	25.1
17.4	25.1
21.4	25.1
24.9	25.1
27.7	25.1
30.3	24.5
30.6	24
31.2	21.4
30.6	18.2
28.9	14.2
26.6	9.6
24.6	4.5
22.6	1.3
21.4	6.8
20.3	11.6
20	17.9
20	19.4
20.3	22
20.9	24.3
21.4	26.8
22.3	29.1
22.6	31.4
22.6	33.4
22.3	35.1
22.3	36.6
22.3	37.4
22.3	38.3
22.3	38.3
22.3	38
22.3	37.1
22.3	34.6
22.3	33.4
22.3	31.1
22.3	28.5
22.3	26.3
22.3	24.3
22.3	22
22.3	19.7
22.3	16.8
22.3	13.9
22.3	10.8
22.3	6.8
22.3	2.8
22.6	1.9
22.6	7.1
22.9	12.2
22.9	17.4
23.1	21.7
24.3	24
25.7	24
26.9	22.8
27.4	20.2
27.4	17.1
27.4	12.8
27.4	7.9
27.4	3.1
27.4	1.6
27.2	5.6
27.2	9.6
27.2	12.8
26.9	15.7
26.9	17.7
26.9	18.5
26.9	18.5
26.3	17.9
26.3	17.7
26	16.5
25.4	14.8
25.2	12.2
25.2	9.1
25.4	5.1
25.4	0.5
25.7	4.2
25.7	9.4
25.4	14.2
25.2	17.9
24.6	19.7
22.9	19.7
20.6	19.7
17.1	20
13.1	20.5
8.5	21.1
4.2	22.2
0.2	22.8
4.5	23.4
8.8	23.7
13.4	23.7
17.4	23.7
21.4	23.7
25.2	24.3
28.3	24.8
31.7	26
34.9	27.1
38	28.3
40.9	29.4
43.5	30.3
45.5	30.6
46.9	30.3
47.2	29.4
46.9	28.5
46.1	28
44.1	27.4
41.8	27.4
38.6	27.7
35.2	27.7
31.7	27.7
28.3	27.7
25.2	27.7
22.3	27.7
19.1	27.7
16	27.7
12.8	27.7
9.4	27.7
6	27.7
2.5	27.4
2.5	27.1
4.2	27.1
7.1	26.5
10	26.5
12.6	26.3
14.8	26
17.4	25.7
19.4	25.7
21.4	25.1
22.6	23.1
22.6	20.2
22.6	15.9
22	11.4
20.3	5.1
19.7	2.8
18.9	1.9
18	6.8
17.1	11.4
17.1	15.4
17.1	18.5
17.1	21.4
17.7	23.7
18	26
18.3	28.3
18.3	30.3
18.3	32.3
18.3	34
18.3	35.7
18.3	36.9
18.3	38
18.3	38.6
18.3	38.6
18.3	38.3
18.3	37.4
18.3	36
18.3	33.7
18.3	31.4
18.3	28.3
18.3	25.4
18.3	22.2
18.3	19.4
18.3	16.5
18.3	13.4
18.3	9.9
18.3	6.2
18.3	2.2
18.3	2.2
18.3	6.5
18.6	10.8
18.9	15.4
19.1	16.2
19.4	16.5
19.7	16.2
19.7	16.5
19.7	16.5
19.4	16.8
18.6	18.2
17.4	20
15.4	21.7
13.1	23.4
9.7	24.5
5.7	25.4
1.7	25.7
2	26
5.7	26
9.4	26
15.1	26
16.8	26.3
20.3	26.5
23.4	27.4
26	28.3
28.3	29.1
30.3	30
31.7	30.3
32.9	30.3
33.5	30.3
33.7	30.3
33.5	30
32.3	29.4
30.6	28.8
28.3	28.3
25.2	28.3
21.7	28.5
17.7	28.5
13.7	28.5
10	28.5
6	28.5
2	28.5
2.2	28.5
6.8	28.3
11.4	28
16	27.7
20	27.7
22.9	27.7
25.4	27.7
27.7	27.7
29.2	27.7
30.3	27.4
30	26.8
29.2	26
27.7	25.4
26.6	24.8
25.4	23.7
24.9	22.5
24.3	21.4
24	20
24	18.5
23.7	16.8
23.4	14.5
23.4	12.2
23.4	9.9
23.4	7.6
23.4	5.3
23.4	3.6
23.4	1.9
23.4	0.5
23.4	0.8
23.4	1.9
23.4	2.8
23.4	3.6
23.4	4.2
23.4	4.2
23.4	4.2
23.4	4.5
23.4	4.8
23.4	4.8
23.4	4.8
23.4	4.8
23.4	4.8
23.4	4.8
23.1	4.5
22.6	4.5
22.3	3.9
22	3.9
21.7	3.3
21.4	2.8
21.1	2.2
20.9	1.6
20.6	1.1
20	0.5
19.4	0.2
18.9	0.5
18.3	1.1
17.7	1.6
17.4	2.2
16.8	3.1
16.6	4.2
16.3	5.3
16.3	7.1
16	8.8
15.7	10.5
15.7	12.5
15.7	14.2
15.4	15.9
15.1	17.9
14.6	19.4
14	20.8
13.4	22
13.1	23.1
12.6	24.3
12.3	25.1
11.7	26
11.4	26.5
10.8	26.8
10.5	26.8
10	26.8
9.1	27.1
8.3	27.7
7.4	28.3
6.8	28.8
5.4	30
5.1	30.6
4.2	31.1
3.1	31.7
2.5	32
2	32
1.7	31.7
1.7	31.7
1.7	31.7
1.7	31.7
1.7	31.7
1.7	31.7
1.7	31.7
1.4	31.7
0.2	31.7
0.2	32
1.4	31.7
2.2	32
2.8	31.7
3.1	31.7
3.1	31.7
3.1	31.7
3.1	31.7
2.8	31.7
2.2	31.4
0.8	31.1
0.8	30.8
2.8	30.8
5.1	30.8
7.7	30.8
10.5	30.6
15.1	30.6
16.8	30.6
20	30.6
22.9	30.6
25.7	30.6
27.7	30.3
28.6	29.7
28.3	29.4
27.7	28.8
26.9	28.3
26.3	27.4
25.7	26.5
25.7	26
25.4	24.8
25.4	24.5
25.4	23.7
25.4	22.2
25.4	20.5
25.4	17.9
25.4	14.5
25.4	11.1
25.2	7.1
24.9	3.3
24.6	0.5
24.3	4.5
24	8.5
23.7	11.9
23.4	15.4
23.4	18.8
23.4	22.2
23.4	25.1
23.4	27.7
23.4	30.3
23.4	32.6
23.4	34.6
23.4	36.6
23.4	37.7
23.4	38.9
23.4	39.4
23.4	39.4
23.4	39.1
23.4	38.6
23.4	36.9
23.4	34.3
23.4	31.1
23.1	27.4
23.1	23.1
22.9	18.2
22.6	13.4
22.6	8.5
22.6	3.6
22.6	1.1
22.6	5.9
22.6	9.9
22.6	13.9
22.6	17.7
22.6	21.1
22.6	24
22.6	26
22.6	27.1
22.3	27.7
22	27.7
21.7	27.4
21.4	26.3
21.4	24.8
21.4	23.7
20.9	22.5
20.3	21.7
19.7	21.4
19.1	21.4
18	21.4
16	22
13.1	22.8
10	23.7
