# Supplementary material for: Bot fit: A novel approach to assessing lower limb muscular strength
Source: PLoS One. 2026 Mar 26;21(3):e0339187. doi: 10.1371/journal.pone.0339187 (PMC13021169; doi:10.1371/journal.pone.0339187)
Supplement: S3 File — Raw joint angle data (left and right legs) collected from 25 participants across all exercise protocols. This compressed folder contains individual participant files (sub1–sub25) with time-series signals representing lower-limb motion recorded by the Bot Fit system during resistance exercise trials. (ZIP) [file pone.0339187.s003.zip › sub12/squat_const.csv]

AngL	AngR
10.5	2.2
10.5	2.2
10.5	2.2
10.8	2.2
11.1	2.2
11.4	2.2
11.7	2.2
11.7	2.2
11.7	2.2
11.7	2.2
11.7	2.2
11.7	2.2
11.7	2.2
11.7	2.2
11.7	2.2
11.7	2.2
11.7	2.2
11.7	2.2
11.7	2.2
11.7	2.2
11.7	2.2
11.7	2.2
11.7	2.2
11.7	2.2
11.7	2.2
11.7	1.9
11.4	1.6
11.4	1.1
11.1	0.8
11.1	0.8
11.4	1.1
12	1.6
12.8	2.5
13.4	2.8
13.4	2.8
13.1	2.2
13.1	1.9
13.1	1.9
13.1	1.9
13.1	1.9
13.1	1.9
13.1	1.9
13.1	1.9
13.1	1.9
13.1	1.6
13.1	1.4
12.5	1.4
11.7	1.4
11.1	1.4
10.5	1.4
10.5	1.6
10.5	2.2
10.5	3.1
11.1	3.6
11.1	4.2
11.4	4.5
11.4	4.2
11.4	4.2
11.1	4.2
10.8	4.2
10.2	4.2
9.7	4.2
9.4	3.6
9.4	3.4
9.4	2.8
9.7	2.2
9.7	1.9
9.9	1.9
10.5	1.9
10.8	1.9
10.8	1.9
10.8	1.9
10.8	1.9
10.8	1.6
10.8	1.4
10.8	1.1
10.8	1.1
10.8	1.1
10.8	1.1
11.1	1.1
11.4	1.1
11.7	1.1
12.2	1.1
12.5	1.1
13.1	1.1
13.1	1.1
13.1	1.1
13.1	1.1
13.1	1.1
13.1	1.1
13.1	1.1
13.1	1.1
13.1	1.1
12.5	1.1
12	1.1
10.8	1.1
9.7	1.1
9.1	1.1
8.2	1.1
7.7	1.1
6.8	1.1
5.9	1.1
5.1	1.4
4.5	2.2
4.2	3.4
3.9	4.8
3.6	6.5
3.6	8.2
3.4	9.7
2.5	10.8
1.9	11.7
0.8	12.2
0	13.1
0.8	13.4
1.4	13.7
2	14
2	14
2.3	14
2.6	14
2.8	13.7
3.1	13.4
2.8	13.1
2.8	11.4
2.8	10.8
2.8	9.4
2.8	7.9
2.8	7.1
2.8	6.2
2.8	5.9
2.8	5.9
2.8	5.9
2.8	5.9
2.6	5.9
2.6	5.9
2.6	5.9
2.6	6.2
2.6	7.4
2.6	9.4
2.6	12
2.6	14.8
2.3	17.1
1.7	19.4
1.1	21.7
0.6	23.4
0.3	24.8
0.2	26
0.5	26.8
1.1	27.1
1.1	27.4
1.4	27.1
1.6	27.1
2.2	27.1
2.5	26.6
3.1	25.7
3.4	24.3
3.4	22.8
3.4	20.8
3.4	18.8
3.1	17.1
3.1	15.7
2.8	14.8
2.5	14.5
1.9	14.5
1.6	14.5
1.6	14.5
1.4	14.5
1.4	14.5
1.1	14.5
0.5	14.5
0.5	14.2
0.5	13.1
0.5	11.7
0.5	9.9
0.8	8.5
1.4	6.8
2.5	5.4
3.6	3.9
5.6	3.4
7.7	3.4
9.4	3.4
11.4	3.4
12.8	3.4
13.7	3.4
14.5	3.4
15.4	3.4
16	3.4
16.2	3.4
16.2	3.4
16.2	3.4
16.2	3.4
16.2	3.6
16.2	3.9
16.2	4.5
16.2	4.8
16	4.8
15.7	5.4
14.5	5.1
14	5.1
13.1	5.1
12.2	5.1
11.4	5.1
10.8	5.1
9.9	5.1
9.1	5.1
8.5	5.1
7.9	4.8
7.4	4.8
6.5	4.8
5.9	4.8
5.1	4.8
4.5	5.1
3.6	5.1
2.5	5.1
1.6	5.1
0.2	5.4
0.8	5.6
2.8	7.4
3.1	7.9
2.8	9.1
2.3	10.5
1.7	12
1.4	13.1
1.4	14.2
1.7	15.1
1.7	15.4
1.7	15.4
1.7	15.4
1.7	15.4
1.7	14.5
1.7	13.4
1.7	12
1.7	10.5
1.7	9.1
2	7.9
2.3	7.1
2.8	6.2
3.4	5.6
4	4.8
4	3.9
4	3.4
4.3	3.1
4.8	3.1
4.8	2.8
4.8	2.8
4.8	2.5
5.4	2.2
6	2.2
6.6	1.9
6.9	1.6
6.9	1.4
6.9	0.8
6.9	0.5
6.9	0.2
6.9	0
6.9	0.3
6.9	0.8
6.9	1.1
6.9	1.7
6.9	2
6.9	2.6
6.9	2.8
6.9	3.4
6.9	3.7
6.9	3.4
6.9	3.4
6.9	3.4
6.9	3.4
6.9	3.4
6.9	3.4
6.6	3.4
6.3	3.4
5.7	3.4
5.1	3.4
4.6	3.4
4.3	3.4
4	3.4
3.4	3.4
3.4	3.4
3.4	3.4
3.4	3.7
3.4	3.7
3.4	3.7
3.4	3.4
3.4	3.4
3.4	3.4
3.4	3.4
3.4	3.4
3.4	3.4
3.4	3.4
3.4	3.4
3.4	3.4
3.4	3.4
3.4	3.4
3.4	3.4
3.4	3.4
3.4	3.4
3.4	3.4
3.4	3.4
3.4	3.4
3.4	3.4
3.4	3.4
3.4	3.4
3.4	3.4
3.4	3.4
3.1	3.4
2.6	3.4
2.3	3.4
2.3	3.4
2.3	3.4
2	3.4
1.7	3.4
1.7	3.4
1.7	3.4
1.7	3.4
1.7	3.4
1.7	3.4
1.7	3.4
1.7	3.4
1.7	3.4
1.7	3.4
1.7	3.4
1.7	3.4
1.7	3.4
1.7	3.4
1.7	3.4
1.7	3.4
1.7	3.1
1.7	3.1
1.7	2.8
1.7	2.6
1.4	2.3
1.4	2.3
1.4	2
1.1	1.7
0.3	1.1
0.8	0.8
1.6	0.3
3.1	0.2
4.2	1.1
5.4	1.6
6.5	2.5
7.7	3.4
8.5	4.2
9.4	4.5
9.9	4.8
10.2	5.4
10.8	5.1
11.4	5.1
12.5	5.4
14	5.4
15.4	5.9
17.1	6.8
18.3	7.4
19.4	7.9
19.7	8.2
19.7	8.2
19.4	8.2
18.5	8.2
17.7	8.2
16.5	8.2
15.4	7.9
14	7.9
12.5	7.9
11.1	7.9
9.1	7.9
8.5	7.9
7.7	7.9
7.4	7.9
7.4	7.9
7.4	7.9
7.7	7.9
7.7	7.9
7.7	7.9
7.7	7.9
7.9	7.7
7.9	7.7
7.9	7.7
7.7	7.7
7.7	7.7
7.7	7.7
7.4	7.7
6.5	7.9
5.6	7.9
4.5	7.9
3.4	8.2
2.5	8.5
1.6	9.1
1.4	9.7
1.1	10.5
0.8	11.4
0.8	12.5
0.8	13.4
0.8	14.2
0.8	14.5
0.8	14.8
0.8	14.5
0.8	14.5
0.8	14.5
0.8	13.7
0.8	12.8
0.8	11.7
0.8	11.1
0.8	10.2
0.8	9.9
0.8	9.9
0.8	9.9
0.8	9.9
0.8	9.9
0.8	9.7
1.1	9.1
1.1	8.5
1.1	7.7
1.1	6.8
1.4	6.2
1.6	5.9
2.2	5.9
2.5	5.9
3.1	5.9
3.6	5.6
3.9	5.1
4.2	3.9
4.5	2.5
4.5	1.4
5.1	0.5
5.6	0.5
5.9	0.8
6.2	1.4
6.2	1.6
6.5	1.6
6.5	1.6
6.8	1.6
6.8	1.6
6.8	1.6
6.5	1.6
6.2	1.6
5.6	1.6
5.1	1.6
4.5	1.6
4.2	1.6
3.9	1.6
3.6	1.6
3.6	1.6
3.6	1.6
3.6	1.6
3.6	1.6
3.6	1.6
3.6	1.6
3.6	1.6
3.6	1.6
3.6	1.6
3.6	1.6
3.1	1.6
2.5	1.6
2.2	1.6
1.6	1.6
1.4	1.6
1.6	1.6
1.6	1.6
1.6	1.6
1.6	1.6
1.6	1.6
1.6	1.6
1.9	1.6
2.2	1.9
2.5	2.2
3.1	2.8
3.6	3.4
3.9	3.6
4.2	4.2
4.2	4.5
4.2	4.8
4.2	5.1
4.5	5.4
4.8	5.6
4.8	6.2
4.8	6.8
5.1	7.1
5.1	7.1
5.1	7.1
5.1	7.1
5.1	7.1
5.1	7.1
5.1	7.1
5.1	7.1
5.1	7.1
5.1	7.1
5.1	7.1
5.1	7.1
5.1	7.1
5.1	7.1
5.1	7.1
5.1	7.1
5.1	7.1
5.1	6.8
5.4	6.8
5.6	6.8
5.9	6.8
5.9	6.8
5.9	6.5
5.9	5.9
5.9	5.4
5.9	4.8
5.9	4.8
5.9	4.5
5.9	4.2
5.9	3.9
5.9	3.9
5.9	3.9
5.9	3.9
5.9	3.9
5.9	3.9
5.9	3.9
5.9	3.9
5.9	3.4
5.6	2.8
5.4	2.5
4.5	2.2
3.4	2.2
2.2	2.2
1.4	2.2
1.1	2.2
0.8	2.8
0.5	3.6
0.5	4.8
0.8	5.6
0.8	6.8
0.8	7.4
0.8	7.9
0.8	8.5
0.8	9.1
0.8	9.7
0.8	10.5
0.8	11.1
0.8	11.7
0.8	12.2
0.8	12.5
0.8	12.8
0.8	12.8
0.8	12.8
0.8	12.8
0.8	12.2
0.8	12
0.8	11.1
0.8	9.9
0.8	9.1
0.8	8.2
0.8	7.7
0.8	7.1
0.8	6.8
0.8	6.2
0.8	5.9
0.8	5.6
0.8	5.6
0.8	5.6
0.8	5.6
0.8	5.6
0.8	5.6
0.8	5.4
0.8	4.8
0.8	4.8
0.8	4.5
0.8	4.2
0.8	3.9
0.8	3.9
0.8	3.9
1.4	3.1
1.9	2.5
2.5	1.6
3.1	1.4
3.6	1.4
4.5	1.4
5.4	1.4
5.9	1.4
6.2	1.6
7.1	2.5
7.7	2.8
8.5	3.4
9.7	3.9
10.5	4.5
11.4	4.8
12.2	5.1
12.8	5.4
13.1	5.4
13.4	5.6
13.7	5.6
13.7	6.2
13.7	6.2
13.7	5.9
13.7	5.9
13.7	5.9
13.7	5.9
13.7	5.9
13.4	5.9
13.1	5.9
12.2	6.2
11.4	5.9
10.2	5.9
9.7	6.2
9.1	6.2
9.4	6.2
9.4	6.2
9.4	6.5
9.4	6.8
9.4	7.1
9.4	7.7
9.4	7.9
9.4	8.2
9.1	7.9
8.8	7.9
8.2	7.9
7.9	7.9
7.4	7.9
7.1	7.9
6.5	7.9
5.9	7.9
5.4	7.9
5.1	7.9
4.8	7.9
4.5	7.9
4.5	7.9
4.5	7.9
4.5	7.9
4.5	7.7
4.5	7.7
4.5	7.7
4.5	7.7
4.5	7.7
4.5	7.4
4.8	6.8
4.8	6.2
4.8	5.9
4.8	5.4
4.8	5.1
5.1	4.8
5.1	4.2
5.1	4.2
5.1	3.9
5.1	3.9
5.4	3.9
5.6	3.9
6.2	4.2
6.5	4.2
6.8	4.2
7.1	4.2
7.1	4.2
7.4	4.2
7.9	4.2
7.9	4.2
7.9	4.2
7.9	4.2
7.9	4.2
7.9	4.5
7.9	4.8
7.9	5.6
8.2	6.8
8.5	8.2
8.8	9.7
9.4	10.5
9.9	11.4
10.8	12
11.1	13.1
11.7	14.2
12.2	15.4
12.8	16.5
13.4	17.7
13.7	18.8
13.7	19.7
13.7	20.3
13.7	20.3
13.7	20.3
13.7	20.3
13.7	20.3
13.7	19.7
13.7	18.8
13.4	17.7
13.4	16.2
13.1	14.5
13.1	13.1
12.8	12
12.8	11.1
12.5	10.5
12.5	9.9
12.5	9.1
12.8	8.2
13.1	7.1
13.4	5.9
14.2	4.8
15.1	4.5
16	4.8
16.5	5.6
16.8	6.5
17.1	7.1
17.1	7.1
17.1	7.1
17.1	7.1
17.1	7.1
17.1	7.1
17.1	7.1
17.1	7.1
17.1	7.1
17.1	7.1
17.1	7.1
16.8	7.1
16.8	7.1
16.5	7.1
15.7	7.1
15.1	7.1
14.5	7.1
14	6.8
13.4	6.8
12.8	6.8
12.2	6.8
12	6.8
12	6.8
12	6.8
12	7.1
12	7.7
12	8.2
12	8.5
12	8.5
11.7	8.5
11.7	8.8
11.1	8.8
10.8	8.8
10.2	9.1
9.7	9.4
9.1	9.7
8.2	9.9
7.4	10.5
6.5	10.8
6.2	11.4
5.9	12.2
5.9	12.5
6.2	13.1
6.5	13.7
7.1	14.2
7.7	15.1
7.9	16
8.2	16.8
8.5	17.1
8.8	17.7
9.1	18.5
9.7	18.8
10.2	19.1
10.8	18.8
10.8	18.8
11.1	18.8
11.1	18.8
11.4	18.8
11.7	18.5
12	18.3
12	18.3
11.7	18.3
11.7	18.5
11.7	18.8
12	18.8
12	18.8
12.5	18.5
12.8	18.3
12.8	17.7
12.8	16.5
12.5	15.4
12.2	14.2
12.2	13.4
12	12.2
12	11.1
12	10.2
12	9.4
12	9.1
12	9.1
12	9.1
11.7	9.1
11.4	9.1
10.8	8.8
10.2	8.8
9.9	8.8
9.4	8.8
9.1	8.8
8.8	8.8
7.9	9.1
7.4	9.1
6.5	9.1
6.2	9.1
5.9	9.1
5.4	9.1
5.1	9.1
4.5	9.1
4.2	9.1
3.6	8.8
3.6	8.8
3.6	8.8
3.6	8.8
3.6	8.8
3.6	8.8
3.6	8.8
3.6	8.8
3.6	8.8
3.6	8.8
3.6	8.8
3.9	8.8
4.5	8.8
5.1	8.8
5.9	8.8
6.8	8.8
9.1	9.1
9.7	9.1
11.1	9.1
11.4	9.1
11.4	9.1
11.4	9.1
11.7	9.1
12.2	9.1
12.8	9.4
13.1	10.8
13.4	12
13.7	12.5
14	13.7
14.8	15.1
15.7	16.5
16.8	18.3
18.8	20.8
21.7	23.7
25.1	27.4
29.4	31.4
34.3	36
39.2	40.9
44	45.7
48.6	50
52.3	53.5
55.5	56.9
58.1	59.8
60.6	62.9
61.5	63.5
62.6	64.1
63.2	64.9
63.2	64.9
63.2	64.9
63.2	64.9
63.2	64.9
63.2	64.9
63.2	64.9
63.2	64.9
63.2	64.9
63.2	64.9
63.2	64.9
62.9	64.4
61.5	63.2
59.5	61.2
56.3	58.1
52.3	54.6
47.5	50
42.6	45.5
37.7	40.6
32.9	36
28.3	31.4
21.7	25.1
19.4	23.1
15.7	19.1
12.2	15.7
9.1	12.8
6.8	10.5
5.1	8.5
3.6	7.4
2.8	6.2
2.5	5.9
2.5	5.9
3.4	6.8
4.5	7.9
5.6	9.4
6.8	10.8
7.9	12
8.8	12.8
10.5	13.4
12.5	14.2
16.2	16.8
18	18.3
22	22
26.8	27.1
32.9	33.1
39.7	40
49.8	50.3
53.2	53.8
60.1	60.4
66.4	67.2
72.7	73.8
78.1	80.1
81.5	85
83.3	86.7
83	87
82.7	87
82.7	86.7
82.7	86.1
82.7	85.6
83	85.3
82.7	84.7
81.5	83.8
80.7	83
79.8	81.3
78.4	79.5
76.1	77.5
73.5	74.7
67.8	69.5
65.8	67.2
60.6	62.1
55.2	56.6
49.5	50.6
43.5	45.2
37.7	39.4
31.7	33.7
25.7	28
19.7	22.3
11.1	13.7
8.2	11.1
2.8	6.2
2	1.6
6.6	2
10.3	5.4
13.2	8.3
15.2	10.9
16	12
16	12
14.6	10.6
12.3	8.3
8.6	4.6
3.1	0.2
2.8	5.9
9.1	12
15.1	17.7
21.1	23.4
26.8	28.6
32.9	34
38.9	39.7
45.5	46.3
55.2	56.3
58.6	59.8
64.9	66.4
70.9	72.7
76.4	79
80.4	83.8
82.4	86.1
82.4	86.4
82.1	86.4
82.1	86.1
82.4	86.1
83.3	86.4
83.8	87
84.1	87.6
84.1	87.6
83.8	87
83.5	86.1
82.4	84.7
80.7	83
78.7	81
76.1	78.4
73.2	75.8
70.1	72.4
66.4	68.9
62.6	64.9
56.6	59.2
54.6	57.2
50.9	53.8
47.5	50
44	46.6
41.4	43.7
39.2	41.7
38	40.6
37.4	40.3
37.4	40.3
37.4	40.3
37.2	40.3
36.3	40
36	39.2
36	38.6
36.6	38.6
37.4	39.4
39.4	41.7
44	46.9
46	48.9
50.3	53.5
55.2	58.3
60.1	63.2
64.6	67.8
68.4	72.1
73.2	77
74.7	78.7
77.5	81.3
80.1	83.8
82.7	86.1
84.4	87.8
85.3	88.7
85.8	89
85.8	89
86.1	89
86.1	89
86.4	89
86.1	89
85.8	89
85.8	88.4
85.3	87.8
84.4	87
82.4	85
81.3	84.1
79.3	81.8
77	79.5
74.4	77
71.2	74.1
68.1	71.2
64.9	68.1
61.5	64.9
58.6	61.8
55.5	58.6
52.3	55.2
48	50.6
46.9	49.5
45.2	47.2
44	46
43.7	45.5
43.7	45.5
43.5	45.2
42	43.7
39.7	41.4
37.2	38.9
35.1	36.9
34.3	36.3
34.6	36.6
35.1	37.4
37.4	40.3
38.9	41.7
42.3	45.5
47.2	50
52.6	55.5
58.3	61.5
64.1	67.2
69.2	72.7
73.5	76.7
76.4	79.5
79	81.8
81.3	84.1
83.5	86.1
85.6	88.1
86.4	89.3
87.3	89.8
87.3	89.8
87.3	89.8
87.3	89.8
87.3	89.8
87	89.8
86.7	89.3
86.1	88.4
85	87.6
83.5	86.4
82.1	85
80.4	83
77.2	79.8
76.1	78.7
73.2	76.1
70.4	73.2
67.2	70.1
63.8	66.7
60.4	63.5
57.2	60.1
53.8	56.6
50.9	53.2
46.6	48.6
45.7	47.5
44	45.7
43.2	44.6
42.9	44.6
42.9	44.6
42.6	44.3
42	43.5
40.3	42
38.6	40.3
37.7	39.2
37.4	39.2
37.7	39.7
38.3	40.3
40.9	43.2
42.3	44.6
46	48
50.6	52.3
55.2	57.2
59.8	61.8
64.4	66.4
67.8	70.1
70.9	73
73.2	75.5
75.5	77.8
78.1	80.4
80.4	82.7
82.1	84.4
82.7	85.3
82.7	85.3
82.7	85.3
82.7	85.3
82.7	85.3
82.7	85.3
82.4	85
81.5	84.1
80.4	82.7
79	81
77	79.3
75	77.2
72.7	74.7
69.8	71.8
66.4	68.7
62.9	65.5
57.8	60.1
56.1	58.3
52.6	54.9
49.2	51.8
46.3	48.6
43.2	45.7
40.9	43.2
39.2	41.7
38	40.6
37.7	40
37.2	39.4
36.9	38.9
36	38
35.4	37.4
35.1	37.2
35.4	37.2
36	37.7
37.4	39.2
40	42.3
44	46.6
49.5	51.8
55.2	57.8
63.5	66.1
65.8	68.7
70.1	72.7
73.2	76.1
76.4	79
79.3	82.1
82.4	85.3
85.3	88.1
87	90.1
87.8	91
87.8	91
87.8	91
87.6	91
87.6	91
86.7	90.1
85.6	89
83.5	86.7
81	84.1
78.1	81.3
75.2	78.1
72.1	75
68.7	71.5
65.2	67.8
61.5	64.4
57.5	60.6
53.8	56.9
50	53.5
46.6	50
43.5	46.6
40.6	43.5
38	40.6
36	38.6
34.6	37.2
33.7	36.6
33.1	36.3
32.9	35.7
32.3	35.1
32	34.6
32	34.6
32.6	35.1
34	37.4
37.2	40.3
41.4	44.6
46.6	49.8
52.6	55.5
58.3	61.2
63.8	66.4
68.4	70.9
71.8	75.2
75	78.7
78.1	81.5
82.7	86.1
84.1	87.8
86.4	90.4
87.8	91.9
87.8	91.9
87.8	91.9
87.8	91.9
87.8	91.9
87.8	91.9
87.8	91.9
87.6	91.3
86.4	89.8
85	87.8
83	85.8
80.4	83.8
78.1	81.5
75.5	79.3
73	76.4
70.1	73.2
66.7	69.8
63.2	66.1
59.8	62.6
56.1	59.2
52.9	55.8
49.8	52.6
47.2	49.8
45.2	47.5
44	46.3
43.7	46
43.7	46
43.7	46
43.7	46
43.7	46
43.7	45.7
44	46
44	46.3
45.2	47.2
47.2	49.2
50.6	52.3
54.6	56.6
59.2	61.5
64.1	66.1
67.8	70.9
70.9	75
75	79
75.8	79.8
78.4	81.8
81	84.1
83.8	86.7
85.8	88.4
86.1	89.3
86.1	89.3
86.1	89.3
86.1	89.3
86.1	89.3
86.1	89.3
86.1	89.3
85.8	89
85	87.8
83	85.8
80.4	83.3
77.5	80.4
72.7	75.5
71.2	74.1
68.1	70.9
65.5	68.1
62.9	65.2
60.6	62.6
58.3	60.1
55.8	57.5
53.5	55.2
51.2	52.3
48.9	49.8
46.6	47.5
45.2	45.7
44.6	44.9
44.6	44.9
44.6	44.9
44.6	44.9
44.6	44.9
44.9	44.9
45.2	45.2
45.7	45.5
47.2	47.2
49.2	49.5
51.5	52.3
53.8	54.9
57.2	58.9
58.6	60.6
61.8	64.1
65.5	68.1
69.8	72.4
73.8	76.1
77.2	79.5
79.8	81.8
82.4	84.4
83.3	85.3
85	86.7
86.1	87.8
86.7	88.7
87	89
87	89
87	89
87	89
86.7	89
86.1	88.4
85	87
83.3	85.3
81	83.3
78.7	80.7
75	77
73.8	75.5
71.2	73
68.4	70.7
65.8	68.1
62.9	65.5
60.1	62.6
57.2	59.5
54.1	56.1
51.2	52.9
48.6	50
46.3	47.7
44.3	45.7
43.7	45.2
43.2	44.6
42.9	44
42.3	43.5
41.4	42.6
40.3	41.2
38.9	39.7
37.7	38.9
37.7	38.9
38	39.2
38.9	40.6
40	42.9
42.3	46
45.5	49.5
49.5	53.8
54.1	58.3
59.2	62.9
64.1	67.5
68.1	71.8
71.8	75.8
75.8	79.8
79.8	83.8
83	87.3
85.8	90.1
88.1	91.9
90.1	93
91.3	93.9
91.6	94.1
91.6	94.1
91.6	94.1
91.6	94.1
91.6	94.1
91.3	93.6
90.7	93.3
90.1	92.4
89	91.6
87.8	90.4
85.6	88.1
84.4	87.6
82.7	85.6
80.4	83.3
77.5	80.4
74.4	76.7
70.4	72.7
66.4	68.4
62.1	64.6
58.6	60.6
55.2	57.5
52.3	54.3
50.3	52.3
49.2	51.2
48.6	50.6
48.3	50
47.5	48.9
46	47.2
44	45.2
40.3	41.7
39.2	40.3
36.6	38.3
34.9	36.9
34.3	36.6
34.3	37.2
34.6	38.9
36	41.7
38.9	45.5
43.7	50
49.5	55.2
55.8	60.9
61.8	66.4
67.2	71.2
71.8	75.2
76.1	79.5
77.2	80.7
79.5	83
81.8	84.7
84.7	87
87	89
88.1	90.7
88.7	92.1
89	92.4
89.6	92.4
89.8	92.4
89.8	92.4
89.8	92.4
89.8	92.4
89.6	92.1
88.7	91
87	89.6
85.3	87.8
83.3	86.4
81.3	84.7
78.4	81.8
77.5	80.7
75.2	78.4
72.7	75.8
69.5	72.7
66.4	68.9
60.9	63.2
59.2	61.5
56.1	58.3
53.2	55.8
51.2	53.5
49.8	52.3
49.2	51.8
48.6	51.5
48	50.6
45.7	47.7
44.6	46.3
42	43.5
39.2	40.3
36.6	37.4
34.3	35.7
33.4	35.7
33.4	36.3
34.3	38
36.6	40.9
40.3	45.5
44.9	50.3
50.3	55.8
56.1	61.2
61.5	66.1
66.4	70.7
70.9	75
74.7	79.3
78.1	82.7
81.3	85.8
84.4	88.4
87.3	91
89.6	93
91	94.4
91.6	94.7
91.9	94.7
91.9	94.7
91.9	94.7
91.6	94.4
91.3	94.1
91	93.3
89.8	91.9
88.1	90.1
85.8	88.1
83.5	86.1
81	83.8
78.4	81.3
76.4	78.7
73.8	75.5
69.2	71.2
67.5	69.8
64.1	66.7
60.6	63.5
58.1	60.6
55.8	58.3
53.8	56.1
52.3	54.1
50.9	52.6
49.8	50.9
48	48.6
44.6	44.9
43.5	43.5
41.4	41.2
39.4	39.4
37.7	38.3
36.6	38
36	38
36.3	38.9
37.2	40.6
40	43.7
44.6	49.2
50.6	55.2
56.9	61.5
62.6	67.5
68.4	73.2
73	77.8
76.1	81
78.1	83.5
79.8	85
82.4	86.7
85.3	89
88.4	91.3
90.4	93.3
91	94.4
91	95
91	94.7
91	94.7
91	94.1
90.7	93.6
90.7	93.3
90.1	92.4
89.3	91.3
87.6	89.6
85.3	87.8
83.3	85.8
81	83.8
79	81.5
76.4	79
73.8	76.1
70.4	73
66.9	69.5
63.8	66.1
60.6	62.9
57.5	59.8
54.9	56.9
52.3	54.1
50.6	51.8
49.2	50
48.3	48.3
48	47.7
47.2	46.6
46.3	45.2
44.9	43.5
42.9	41.4
41.2	40
39.7	39.4
39.7	39.4
40.3	40.3
41.7	42.9
46.6	50
48.9	53.2
53.8	59.2
59.2	65.2
64.4	70.4
68.9	74.7
73	78.1
76.7	81.8
80.7	85.8
84.7	89.3
88.7	92.7
92.4	95.9
95	98.2
95.9	99.3
96.4	99.9
96.4	99.9
96.4	99.9
96.7	99.9
96.7	99.9
96.7	99.9
96.7	99.9
96.7	99.6
95.6	99
94.4	97.6
93	95.9
91.3	94.1
89.6	92.4
87.6	91
85.8	89
83.8	87
81.8	84.4
79.3	81.3
76.4	78.1
73	74.4
69.2	70.9
65.5	67.2
61.8	64.1
58.6	61.2
54.9	57.2
54.1	56.1
52.3	54.3
51.2	52.6
50	51.2
48.9	49.8
47.2	48
44.9	45.7
40.6	41.4
39.4	40.3
37.7	39.2
37.4	39.2
37.7	39.7
38.6	41.2
41.2	44.3
44.9	47.7
49.5	52
55.5	59.5
57.8	61.8
62.1	65.8
66.1	69.8
69.8	73.5
73.5	77.5
77.5	81.3
81.5	84.4
85	87.6
87.8	90.1
89.8	92.4
91.3	94.1
92.4	95.3
93	95.6
93	95.9
93	95.9
93	96.2
93	95.9
92.7	95.6
92.1	95.3
91.3	94.4
90.7	93.6
89.6	92.1
88.4	90.4
85.3	87.3
83.8	86.1
81	83
77.8	79.5
74.4	76.1
70.7	72.4
67.2	68.7
64.1	65.2
61.2	62.4
57.2	58.6
56.1	57.5
54.3	55.2
52.9	53.5
51.8	52.3
50.6	51.2
48.3	48.3
47.5	47.5
45.2	45.2
43.2	43.5
41.7	42.3
40.9	42.3
40.9	42.9
41.7	44.3
44.6	47.2
49.2	52
54.3	57.8
59.5	63.5
65.8	68.9
66.9	70.4
68.7	72.4
70.7	74.7
73.8	78.1
77.8	81.8
81.5	85.6
84.4	89
87	91.9
90.1	94.4
90.4	94.7
91	94.7
91	94.7
91	94.7
91	94.7
91	94.7
91	94.7
91	94.7
90.4	94.4
89	92.7
88.1	91.3
87.6	90.4
85.8	89
83.8	87.3
81.5	85.3
79.3	82.7
76.4	79.5
73.5	76.1
70.4	72.7
65.5	67.2
64.1	65.8
60.9	63.2
58.6	60.6
56.6	58.6
55.8	57.5
55.5	56.9
55.5	56.3
54.9	55.5
53.5	53.2
50.6	49.8
48	46
46	43.2
44.9	42.3
44.6	42.6
44.6	43.7
45.7	45.7
48.3	48.9
51.8	54.1
56.1	60.1
60.6	66.1
65.2	70.1
69.5	73
72.4	75.5
75	78.4
77.8	81.8
81.3	85.6
85.8	90.4
87	91.6
89	93.3
90.7	94.7
91.9	95.6
92.1	96.2
92.1	96.2
92.1	96.2
92.1	96.2
92.7	96.2
92.7	96.2
92.4	96.2
92.1	95.9
91.6	95
90.4	93.6
89.3	91.9
87	90.1
84.7	88.1
82.1	85.8
79.5	83
76.7	79.8
73.8	77
70.7	73.5
67.5	70.1
64.4	66.9
61.5	63.8
58.9	61.2
56.6	58.9
54.9	56.9
54.1	55.8
53.8	55.5
53.8	55.2
52.9	54.1
50.9	52
48	48.9
44.6	45.5
40.6	42.3
40	42.3
39.4	42.3
39.4	42.9
39.7	44
41.7	46
45.2	49.2
49.5	52.9
54.1	57.2
58.3	61.2
61.5	64.4
64.1	67.2
66.9	70.4
70.4	74.1
75	78.4
79.5	83.3
83.5	87.6
86.7	91.3
89	93.6
90.7	94.7
91.9	95.6
92.7	96.2
92.7	96.2
92.7	96.2
93	96.2
93.3	96.4
93.3	97.3
93.3	97.6
93.3	97
93	96.7
92.1	96.4
91.3	95.6
91	95.3
90.1	94.1
89.3	92.7
88.1	91
86.1	89.3
83.5	87.3
80.7	84.4
77.5	81.3
74.4	77.5
70.7	73.8
65.2	68.1
63.5	66.1
60.4	62.9
57.5	60.1
55.8	57.8
55.2	56.9
55.2	56.6
55.2	56.6
54.9	55.8
53.5	53.8
50.9	51.2
48.3	48
46	45.5
44.6	43.7
44.3	43.2
44.6	43.2
45.7	43.7
47.7	46
50.9	50.9
54.6	56.6
59.2	62.4
63.8	67.5
68.1	71.8
73	76.7
74.1	78.7
77.2	82.1
81	85.8
85	89.8
88.4	93.6
91.3	95.9
93.3	97.6
94.4	98.4
95	98.7
95	98.7
95	98.7
95	98.7
95	98.7
95	98.7
94.7	98.7
94.4	98.7
93.9	97.9
92.7	96.7
91.3	95
89.6	93.3
87.8	91.3
85.8	89.3
83.5	87
81	84.4
78.4	81.5
75.5	78.4
72.4	75.2
68.9	71.5
63.8	65.8
61.8	64.1
58.6	60.9
55.8	58.1
54.1	56.1
53.8	55.2
53.8	54.9
53.8	54.6
52.6	52.9
52	52
49.5	48.9
45.7	45.2
42	41.7
39.2	40
38	39.7
38	40
38.3	40.9
39.4	42.6
42.6	45.2
46.6	48.9
50.9	53.2
54.6	57.5
58.6	61.8
62.4	65.2
65.2	68.4
68.4	71.5
71.8	75.2
75.8	79.8
80.4	84.7
84.7	89.3
88.4	93.3
91	95.6
92.1	97
93.3	97.6
93.9	97.6
93.9	97.6
93.9	97.6
93.9	97.6
93.9	97.6
93.9	97.6
93.9	97.3
93.6	97.3
93.3	97
92.4	96.2
92.1	95.6
91.3	94.4
89.8	93.3
88.4	91.9
86.4	90.1
84.1	87.8
81.5	85
78.4	81.3
75	77.5
69.2	71.8
67.5	70.1
64.1	66.7
61.2	63.8
58.3	60.9
56.3	58.3
55.5	56.9
55.2	56.1
55.2	55.8
55.2	55.2
54.3	53.8
52.3	51.5
48	46
46.6	44.3
43.7	41.7
41.2	40.3
39.7	40
39.2	40
39.2	41.2
40	42.6
42	44.6
46.3	49.2
48.3	51.2
52.3	55.2
56.9	59.2
61.5	63.5
65.8	68.1
69.8	72.7
73.8	77.2
77.8	81.8
81.3	85.6
84.4	88.4
87	90.4
89.3	91.6
90.7	92.7
92.1	94.4
93.6	96.2
94.7	97.6
95.3	98.4
95.3	98.7
95.3	98.4
95.3	98.4
94.4	97.9
93.9	97.6
93	96.7
92.7	96.2
92.1	95.6
91	94.7
89.8	93.6
88.4	92.1
87	90.1
84.7	87.8
82.1	85.6
79	82.7
75.5	79.3
71.8	75.5
68.1	71.8
64.4	68.1
61.2	64.6
58.3	61.8
56.3	59.2
55.2	57.8
54.9	57.2
54.9	57.2
54.9	57.2
54.9	56.6
54.3	55.8
52.6	54.1
49.5	50.9
46	47.5
42.3	44.9
41.7	44.9
41.7	45.2
41.7	46.3
42.9	48.9
45.7	52.6
50.6	57.5
56.1	63.2
62.1	68.4
67.2	72.7
70.9	75.8
73.2	78.1
75.5	80.4
78.1	83.5
81.3	86.7
84.1	89.8
86.4	91.9
88.4	93.6
90.1	95
91.3	95.9
92.1	96.2
92.4	96.7
92.7	97
92.7	97
92.7	97
93	97
92.7	97
92.1	97
91.6	96.4
91.3	95.3
90.7	94.4
89.6	93.6
88.1	92.7
85.8	90.4
85	89.3
83	87
80.1	84.1
77	80.7
73.2	77
69.2	73
65.5	69.2
62.1	65.8
59.5	62.6
57.2	60.1
55.5	58.1
55.2	57.2
55.2	57.2
55.2	56.9
55.2	56.3
54.1	55.2
52	53.2
48.6	50
45.5	46.9
42.9	44.9
41.4	44
41.4	44
41.4	44.6
42.6	46.6
45.7	50
53.5	57.8
56.1	60.9
61.2	66.7
66.4	70.7
70.1	74.1
73.2	77.5
76.4	81
[truncated: 556 more rows]
