# Supplementary material for: Bot fit: A novel approach to assessing lower limb muscular strength
Source: PLoS One. 2026 Mar 26;21(3):e0339187. doi: 10.1371/journal.pone.0339187 (PMC13021169; doi:10.1371/journal.pone.0339187)
Supplement: S3 File — Raw joint angle data (left and right legs) collected from 25 participants across all exercise protocols. This compressed folder contains individual participant files (sub1–sub25) with time-series signals representing lower-limb motion recorded by the Bot Fit system during resistance exercise trials. (ZIP) [file pone.0339187.s003.zip › sub12/squat_max.csv]

AngL	AngR
8.8	3.9
13.1	1.4
16.5	0.6
19.4	2.3
21.7	3.7
23.7	4.6
25.4	5.4
26.8	6
28	6.9
28.6	7.4
28.8	8
28.6	8.6
27.7	9.4
26	9.7
23.4	10.3
20.3	10.9
17.7	12.6
16.2	14.3
14.8	16
13.1	16
10.8	14.3
8.2	10.6
6.8	6
6.2	1.1
5.6	4.5
3.9	9.7
1.1	14
2.3	17.4
6	20
8.6	22
9.7	24
10	26
9.7	28
9.7	29.4
10	30
10.9	30
12.3	30
14	29.7
15.2	28.3
16.3	26.3
17.7	24
19.5	21.4
21.2	20
22.3	18.8
23.2	18.3
22.9	17.1
20.9	14.8
17.7	12.5
13.4	11.7
8.9	11.7
3.4	11.4
2.8	9.7
8.8	6.8
14	3.9
17.4	1.1
20	1.1
22.5	2.6
25.7	3.4
26.8	3.7
28.6	3.4
30	3.7
31.1	4
31.7	4.6
31.4	5.4
30.3	6.6
28	7.4
24.8	8.6
21.7	10.3
18.5	12.3
16.8	14.3
15.7	16
14.8	16
13.7	14.3
12	10.6
10.8	6
10.5	1.1
10.2	3.9
9.1	9.4
7.1	14.5
4.5	19.1
1.4	22.5
1.7	24.8
5.1	26.8
8	28.3
9.7	29.4
10.6	30
11.1	30.6
11.4	30.9
11.7	31.1
12	30.9
12.9	30.9
13.7	30.6
14.6	28.8
15.4	26.8
16.9	24.3
18.6	22.3
20	20.5
20.9	18.8
20	16.8
16.9	14.5
12.6	13.4
7.7	13.4
2.3	12.5
3.4	10.2
8.8	7.7
13.1	5.1
16.2	2.2
19.1	0.2
22.3	1.1
25.1	2
28	2.6
30.3	2.6
32.3	2.6
33.7	2.8
34.9	3.4
34.9	4.3
34.3	5.1
32.6	6
30	6.9
26.8	7.7
22	10.3
20.5	11.1
18.3	13.2
16.5	14.6
15.1	14.3
13.1	12.3
11.7	8.9
10.5	4.3
9.9	0.5
9.1	5.6
6.5	10.5
3.1	15.4
0.6	18.8
4	21.1
6.3	23.1
8	25.7
8.3	26.6
8.6	28.3
8.6	29.7
8.6	30.9
8.6	31.4
8.9	31.7
9.4	31.7
10.3	31.4
11.1	30
12	28
13.4	25.1
15.2	22.5
17.2	20.8
19.2	19.7
20.3	18.8
20	17.7
18.3	16
15.4	14.5
11.4	13.4
7.1	12.8
2.3	11.7
3.4	9.1
8.8	6.2
13.4	3.4
17.1	1.4
20.3	0.2
23.1	0.6
25.7	0.8
27.7	0.8
29.4	0.8
30.9	1.1
32	2
32.6	3.1
32.3	4.3
31.4	5.4
30	6
27.7	6.6
24.8	7.4
21.7	8.6
19.4	10.3
18	12
17.1	13.4
16	13.4
14	11.4
11.7	8.3
10.2	4
9.9	0.2
9.9	5.1
8.8	9.9
6.8	14.5
3.6	18
0.2	20.5
3.7	21.7
7.1	22.8
10.3	23.7
12	24.6
12.6	25.4
12.9	26.3
12.9	27.4
12.9	28.3
12.9	28.6
13.2	28.3
13.7	27.4
14.6	26
15.7	24
17.2	22
18.9	20.5
20.6	19.4
21.7	18.8
21.5	17.7
19.5	15.7
16	14
12.3	13.1
7.7	12.5
2.8	11.7
2.8	9.7
7.9	6.8
12.2	3.9
15.1	1.6
17.4	0.3
19.7	1.4
22.3	2.6
24.6	3.1
26.8	3.4
28.6	3.7
30.3	3.7
31.4	4.3
31.7	5.1
31.1	6
29.7	7.1
26	8.6
24.6	9.1
21.4	10.6
18.8	12.6
16.8	14
15.1	14.9
13.7	14
12.2	11.1
11.1	6.6
10.5	1.7
10.2	3.4
9.1	9.1
6.5	14.2
3.4	18.8
0.3	21.7
3.7	24
6.9	25.7
8.6	26.8
9.4	28
9.7	28.6
9.4	29.7
9.7	30.3
10	30.3
10.6	30.3
11.7	29.7
12.9	28.3
14	26.3
15.7	23.7
18	21.4
20	19.7
21.7	18.3
21.7	17.1
20.3	15.4
17.2	13.4
13.2	12.2
8.9	12
3.7	10.8
1.6	8.5
6.8	5.6
11.1	2.5
14.2	0
16.8	1.7
19.4	2.8
22	3.7
24.6	3.7
26.6	4
28.6	4.3
30	4.6
30.9	4.6
30.9	4.8
30.3	5.4
28.6	6.3
24.3	7.7
22.8	8.6
19.4	10.3
16.8	12.3
15.1	14
14	14.6
11.7	12
11.1	10.3
9.9	6
9.7	1.1
9.4	3.4
8.8	8.2
6.8	13.1
3.6	17.1
0.2	20.3
3.1	22.5
6.3	24.3
8.3	25.7
9.4	26.8
9.7	27.7
9.7	28.6
9.7	29.1
9.7	29.4
10.3	29.1
11.1	28.6
12	26.8
13.2	24.3
14.6	21.4
16.6	18.8
18.9	17.7
20.9	17.4
21.5	17.4
20.6	16.8
18.3	14.8
15.2	12.8
11.7	11.7
8	11.1
3.4	10.5
1.6	8.8
6.8	5.9
11.4	3.4
14.5	0.8
16.8	1.4
18.8	2.6
20.3	3.7
21.7	4
23.1	4.6
24.6	4.6
25.7	4.6
26.8	4.6
27.7	4.6
27.7	4.6
27.1	5.4
25.7	6.3
23.4	7.4
20.5	8.9
18	10.9
16.2	12.9
15.4	14.6
15.1	15.7
15.1	15.4
14	14
12.5	11.7
11.1	8.6
9.7	4.6
8.5	0.6
7.1	4.2
5.6	8.8
3.6	13.1
1.4	16.8
1.1	19.4
3.7	21.4
6	22.8
7.4	24.3
8	25.1
8.3	26
8.6	26.8
8.9	27.4
8.9	27.4
9.1	27.4
9.7	27.1
10.6	25.7
11.7	23.7
13.2	21.1
15.4	18.8
17.7	17.4
20.3	17.4
22	17.4
22.3	17.4
22	17.1
20.6	16
18.6	14.2
16	12.5
12.6	11.4
8.6	9.9
3.7	8.5
1.1	6.5
5.9	4.5
10.2	2.5
14	1.1
16.8	0.3
19.7	1.1
21.7	2
23.4	2.6
24.8	3.1
26	4
27.1	4.6
27.7	5.4
27.7	6
27.4	6.6
26.6	6.9
25.1	7.4
22.8	8
20.8	9.4
18.5	12
18.3	12.9
17.7	14.3
16.8	14.9
15.4	13.7
13.7	11.7
12	8.3
11.1	4.3
10.2	2.5
9.7	4.8
8.2	9.4
6.2	13.4
3.6	16.8
1.1	18.8
1.4	20.8
4.3	22.3
6.6	23.4
8.3	24.3
9.4	24.8
10.6	25.1
11.1	25.4
11.7	25.4
12	25.4
12.9	25.4
13.4	25.1
14.6	24.3
15.4	23.1
16.9	22
18.6	21.4
20.6	21.4
21.2	21.1
21.5	20
20.3	17.4
18.6	14.5
15.7	12.5
12	11.1
8	10.2
2.6	8.8
3.1	6.5
8.5	4.2
13.1	2.8
16.2	1.9
19.1	1.1
21.7	0.5
24.3	0.3
26.8	1.1
28.8	2
30.3	2.6
31.4	3.4
32	4
31.7	4.6
31.1	5.4
30.6	6
29.4	6.6
28	6.9
26.3	8
24.6	9.1
23.4	10.9
22.3	12.3
21.4	13.4
20	13.7
17.1	12.9
13.7	11.1
10.8	8.6
9.4	5.7
8.5	1.7
7.9	2.8
7.1	7.9
5.4	13.1
3.1	17.1
0.8	19.7
1.4	20.5
4.3	21.1
6.9	21.7
8.9	22.3
10.3	22.5
11.4	23.1
12	23.7
12.6	24.3
12.9	24.6
13.2	24.3
13.7	23.7
14	22.5
14.6	20.8
15.4	18.8
17.2	17.1
18.6	15.7
19.5	14.8
20	14.2
19.5	13.7
17.7	12.2
14.6	10.8
10.9	9.7
6.9	9.1
2.6	8.2
2.2	6.2
7.1	3.4
11.1	0.8
14	1.7
17.4	4.3
18.3	4.6
20.3	5.1
22.3	5.4
24	5.4
25.4	5.4
26.6	6
27.4	6.6
27.7	7.4
27.1	8
25.7	8.3
23.4	8.6
21.1	9.1
18.5	10
16.5	11.1
14.8	12.3
13.4	13.2
12.2	13.7
11.1	13.7
9.7	12.3
8.2	10
7.1	6.9
6.5	3.4
6.2	0.8
5.4	5.6
3.6	10.2
1.4	14.2
1.4	16.8
3.7	18
5.4	18.5
6.9	19.1
7.7	19.7
8	20.3
8.3	20.5
8.6	20.5
9.1	20.5
9.7	20.5
10.3	20.5
10.9	20
11.1	18.8
11.7	16.8
12.6	14.5
14	12.2
16	11.1
18	11.4
19.5	11.7
20.3	12.2
20	12.2
19.5	11.7
18.3	10.8
16.9	9.7
14.9	8.5
11.7	6.8
7.4	4.5
3.1	2.2
1.1	0.8
5.1	0
8.5	0.3
12	1.1
15.1	2
17.7	2.6
19.7	3.1
21.1	3.4
22.3	3.4
22.8	3.4
23.4	3.4
23.1	3.7
22.8	3.7
22	3.7
20	3.7
17.4	3.7
14.5	4
12	5.1
9.7	6.6
7.9	8
6.8	8.6
5.6	8.3
4.2	6.9
2.5	4.6
1.1	1.4
0	2.5
1.1	6.8
2	11.4
2.3	15.7
2.8	18.8
3.7	20.8
4.8	22
5.7	22.8
6.6	23.1
6.9	23.4
6.9	23.4
6.9	23.4
6.9	23.4
6.6	22.8
6.3	22.3
5.4	20.5
4.8	18
4.8	15.4
4.8	12.8
4.8	10.8
4.6	10.2
4	10.2
2.8	10.2
1.7	10.5
0.6	10.8
1.1	10.8
3.4	11.1
5.4	11.7
7.4	12.8
9.9	14.2
12.5	15.7
15.4	17.1
18	18.5
20.3	20
22.3	21.4
23.7	22.8
24.6	24.6
25.1	26
26.3	27.1
27.1	28.3
28.3	29.7
28.6	30.3
28.8	31.4
29.1	33.1
29.7	34.6
30	36.3
30.6	38.3
31.4	40.3
32.6	42.3
34.9	44
38	45.5
41.2	47.2
44	48.9
46.3	50.6
48.3	52
49.8	53.2
51.5	54.3
52.9	55.8
54.1	57.2
55.5	58.6
56.9	60.1
58.1	61.5
59.2	62.4
60.1	63.5
61.2	64.4
63.2	66.4
63.8	66.9
64.9	68.1
66.1	69.2
66.7	70.1
67.2	70.7
67.2	71.2
68.1	71.5
68.9	71.8
69.8	72.4
70.7	72.7
71.2	73
71.8	73
71.8	73.2
71.8	73.2
71.5	73.2
71.2	73
71.2	73
71.2	73
71.2	73
71.5	72.7
71.8	72.1
71.5	71.2
71.2	70.4
70.4	69.5
69.5	68.4
68.4	67.2
66.7	65.8
66.1	64.9
64.9	63.8
64.1	62.6
63.5	61.5
62.9	60.9
62.6	60.4
62.4	60.1
61.8	60.1
61.5	59.8
60.6	59.2
60.4	59.2
59.8	58.6
59.5	58.3
58.9	57.8
58.6	57.2
58.1	56.6
58.1	56.3
58.1	56.3
58.1	56.3
58.1	55.8
58.1	55.5
58.1	55.5
57.5	55.5
56.6	55.5
55.8	55.5
54.6	55.5
53.5	55.5
53.2	55.5
53.5	55.5
53.5	55.5
53.5	55.5
53.5	55.5
53.2	55.5
53.2	55.5
53.2	55.5
52.9	55.5
52.9	55.5
52.3	55.8
52	56.3
51.8	56.9
51.5	57.8
51.5	58.1
51.5	58.6
51.5	58.9
51.5	58.9
51.5	58.9
51.5	58.6
51.5	58.6
51.8	58.6
51.8	58.6
52	58.6
52.3	58.6
52.6	58.6
52.6	58.6
52.6	58.6
52.6	58.6
52.6	58.6
52.6	58.6
52.6	58.6
52.6	58.6
52.6	58.6
52.6	58.6
52.6	58.6
52.9	58.9
53.2	58.9
53.5	59.5
53.8	59.8
54.1	60.4
54.1	60.6
54.3	60.6
54.3	60.6
54.3	60.6
54.3	60.6
54.3	60.6
54.3	60.9
54.3	60.9
54.3	61.2
54.3	61.2
54.3	61.5
54.3	61.5
54.3	61.5
54.3	61.5
54.3	61.5
54.3	61.5
54.3	61.5
54.3	61.5
54.3	61.8
54.3	61.8
54.3	61.8
54.3	61.8
54.3	61.8
54.3	61.8
54.3	61.8
54.3	61.8
54.3	61.8
54.3	61.8
54.6	61.8
54.6	61.8
54.6	61.5
54.6	61.5
54.6	61.5
54.6	61.5
54.6	61.5
54.6	61.5
54.6	61.5
54.6	61.5
54.6	61.5
54.6	61.5
54.6	61.5
54.6	61.5
54.6	61.5
54.6	61.5
54.6	61.5
54.6	61.5
54.6	61.5
54.6	61.5
54.6	61.5
54.6	61.5
54.9	61.5
54.9	61.5
54.9	61.5
54.9	61.5
54.9	61.5
54.9	61.5
54.9	61.5
54.9	61.5
54.9	61.5
54.9	61.5
54.9	61.5
54.9	61.5
54.9	61.5
54.9	61.5
54.9	61.5
54.9	61.5
54.9	61.5
54.9	61.5
54.9	61.5
54.9	61.5
54.9	61.5
54.9	61.5
54.9	61.5
54.9	61.5
54.9	61.5
54.9	61.5
54.9	61.5
54.9	61.5
54.9	61.5
54.9	61.5
54.9	61.5
54.9	61.5
54.9	61.5
54.6	61.5
54.6	61.5
54.6	61.5
54.6	61.5
54.6	61.5
54.6	61.5
54.6	61.5
54.6	61.5
54.6	61.5
54.6	61.5
54.6	61.5
54.6	61.5
54.6	61.5
54.6	61.5
54.6	61.5
54.6	61.5
54.6	61.5
54.6	61.5
54.6	61.5
54.6	61.5
54.6	61.5
54.6	61.5
54.6	61.5
54.6	61.5
54.6	61.5
54.6	61.5
54.6	61.5
54.6	61.5
54.6	61.5
54.6	61.5
54.6	61.5
54.6	61.5
54.6	61.5
54.6	61.5
54.6	61.5
54.6	61.5
54.6	61.8
54.6	61.8
54.6	61.8
54.6	61.8
54.6	61.8
54.6	61.8
54.6	61.8
54.6	61.8
54.6	61.8
54.6	61.8
54.6	61.8
54.6	61.8
54.6	61.8
54.6	61.8
54.6	61.8
54.6	61.8
54.6	61.8
54.6	61.8
54.6	61.8
54.6	61.8
54.6	61.8
54.6	61.8
54.6	61.8
54.6	61.8
54.6	61.8
54.6	61.8
54.6	61.8
54.6	61.8
54.6	61.8
54.6	61.8
54.6	61.8
54.6	61.8
54.6	61.8
54.6	61.8
54.6	61.8
54.6	61.8
54.6	61.8
54.6	61.8
54.6	61.8
54.6	61.8
54.6	61.8
54.6	61.8
54.6	61.8
54.6	61.8
54.6	61.8
54.6	61.8
54.6	61.8
54.3	61.8
54.3	61.8
54.3	61.8
54.3	61.8
54.3	61.8
54.3	61.8
54.3	61.8
54.3	61.8
54.1	61.8
54.1	61.8
54.1	61.8
54.1	61.8
53.8	61.5
53.8	61.5
53.8	61.5
53.8	61.5
53.5	61.5
53.5	61.5
53.5	61.5
53.5	61.5
53.5	61.5
53.5	61.5
53.5	61.5
53.5	61.5
53.5	61.5
53.5	61.5
53.5	61.5
53.5	61.5
53.5	61.5
53.5	61.5
53.8	61.5
53.8	61.5
53.8	61.5
53.8	61.5
53.8	61.5
53.8	61.5
53.8	61.5
54.1	61.5
54.1	61.5
54.1	61.5
54.1	61.5
54.1	61.5
54.1	61.5
54.1	61.5
54.1	61.5
54.1	61.5
54.1	61.5
54.1	61.5
54.1	61.5
54.1	61.5
54.1	61.5
54.1	61.5
54.1	61.5
54.1	61.5
54.1	61.5
54.1	61.5
54.1	61.5
54.1	61.5
54.1	61.5
54.1	61.5
54.1	61.5
54.1	61.5
54.1	61.5
54.1	61.5
54.1	61.5
54.1	61.5
54.1	61.5
54.1	61.5
54.1	61.5
54.1	61.5
54.1	61.5
54.1	61.5
54.1	61.5
54.1	61.5
54.1	61.5
54.1	61.5
54.1	61.5
54.1	61.5
54.1	61.5
54.1	61.5
54.1	61.5
54.1	61.5
54.1	61.5
54.1	61.5
54.1	61.5
54.1	61.5
54.1	61.2
54.1	61.2
54.1	61.2
54.1	61.2
54.1	61.2
54.1	61.2
54.1	61.2
54.1	61.2
54.1	61.2
54.1	61.2
54.1	61.2
54.1	61.2
54.1	61.2
54.1	61.2
54.1	61.2
54.1	61.2
54.3	61.2
54.3	61.2
54.3	61.2
54.3	61.2
54.3	61.2
54.3	61.2
54.3	61.2
54.6	61.2
54.6	61.2
54.6	61.2
54.6	61.2
54.6	61.2
54.6	61.2
54.6	61.2
54.6	61.2
54.6	61.2
54.6	61.2
54.6	61.2
54.6	61.5
54.6	61.5
54.6	61.5
54.6	61.5
54.6	61.5
54.6	61.5
54.6	61.5
54.6	61.5
54.6	61.5
54.6	61.5
54.6	61.5
54.6	61.5
54.6	61.5
54.6	61.5
54.6	61.5
54.6	61.5
54.6	61.5
54.6	61.5
54.6	61.5
54.6	61.5
54.6	61.5
54.6	61.5
54.6	61.5
54.6	61.5
54.6	61.5
54.6	61.5
54.6	61.5
54.6	61.5
54.6	61.5
54.6	61.5
54.6	61.5
54.6	61.5
54.6	61.5
54.6	61.5
54.6	61.5
54.6	61.5
54.6	61.5
54.6	61.5
54.6	61.5
54.6	61.5
54.6	61.5
54.6	61.5
54.6	61.5
54.6	61.5
54.6	61.5
54.6	61.5
54.6	61.5
54.6	61.5
54.6	61.5
54.6	61.5
54.6	61.5
54.6	61.5
54.6	61.5
54.6	61.5
54.6	61.5
54.6	61.5
54.6	61.5
54.6	61.5
54.6	61.5
54.6	61.5
54.6	61.5
54.6	61.5
54.6	61.5
54.6	61.5
54.6	61.5
54.6	61.5
54.6	61.5
54.6	61.5
54.6	61.5
54.6	61.5
54.6	61.5
54.6	61.5
54.6	61.5
54.6	61.5
54.6	61.5
54.6	61.5
54.6	61.5
54.6	61.5
54.6	61.5
54.6	61.5
54.6	61.5
54.6	61.5
54.6	61.5
54.6	61.5
54.6	61.5
54.6	61.5
54.6	61.5
54.6	61.5
54.6	61.5
54.6	61.5
54.6	61.5
54.6	61.5
54.6	61.5
54.6	61.5
54.6	61.5
54.6	61.5
54.6	61.5
54.6	61.5
54.6	61.5
54.6	61.5
54.6	61.5
54.6	61.5
54.6	61.5
54.6	61.5
54.6	61.5
54.6	61.5
54.6	61.5
54.6	61.5
54.6	61.5
54.6	61.5
54.6	61.5
54.6	61.5
54.6	61.5
54.6	61.5
54.6	61.5
54.6	61.5
54.6	61.5
54.6	61.5
54.6	61.5
54.6	61.5
54.6	61.5
54.6	61.5
54.6	61.5
54.6	61.5
54.6	61.5
54.6	61.5
54.6	61.5
54.6	61.5
54.6	61.5
54.6	61.5
54.6	61.5
54.6	61.5
54.6	61.5
54.6	61.5
54.6	61.5
54.6	61.5
54.6	61.5
54.6	61.5
54.6	61.5
54.6	61.5
54.6	61.5
54.6	61.5
54.6	61.5
54.6	61.5
54.6	61.5
54.6	61.5
54.6	61.5
54.6	61.5
54.6	61.5
54.6	61.5
54.6	61.5
54.6	61.5
54.6	61.5
54.6	61.5
54.6	61.5
54.6	61.5
54.6	61.5
54.6	61.5
54.6	61.5
54.6	61.5
54.6	61.5
54.6	61.5
54.6	61.5
54.6	61.5
54.6	61.5
54.6	61.5
54.6	61.5
54.6	61.5
54.6	61.5
54.6	61.5
54.6	61.5
54.6	61.5
54.6	61.5
54.6	61.5
54.6	61.5
54.6	61.5
54.6	61.5
54.6	61.5
54.6	61.5
54.6	61.5
54.6	61.5
54.6	61.5
54.3	61.5
54.3	61.5
54.3	61.5
54.3	61.5
54.3	61.5
54.3	61.5
54.3	61.5
54.3	61.5
54.3	61.5
54.3	61.5
54.3	61.5
54.3	61.5
54.3	61.5
54.3	61.5
54.3	61.5
54.3	61.5
54.3	61.5
54.3	61.5
54.3	61.5
54.3	61.5
54.3	61.5
54.3	61.5
54.3	61.5
54.3	61.5
54.3	61.5
54.3	61.5
54.3	61.5
54.3	61.5
54.3	61.5
54.3	61.5
54.3	61.5
54.3	61.5
54.3	61.5
54.3	61.5
54.3	61.5
54.3	61.5
54.3	61.5
54.3	61.5
54.3	61.5
54.3	61.5
54.1	61.5
54.1	61.5
53.8	61.5
53.8	61.5
53.8	61.5
53.8	61.5
53.8	61.5
53.8	61.5
53.8	61.5
53.8	61.5
53.8	61.5
53.8	61.5
53.8	61.2
53.8	61.2
53.8	61.2
53.8	61.2
53.8	61.2
53.8	61.2
53.8	61.2
53.8	61.2
53.8	61.2
53.8	61.2
53.8	61.2
53.8	61.2
53.8	61.2
53.8	61.2
53.8	61.2
53.8	61.2
53.8	61.2
53.8	61.2
53.8	61.2
53.8	61.2
53.8	61.2
53.8	61.2
53.8	61.2
53.8	61.2
53.8	61.2
53.8	61.2
53.8	61.2
53.8	61.2
53.8	61.2
53.8	61.2
53.8	61.2
53.8	61.2
54.1	61.2
54.1	61.2
54.1	61.2
54.1	61.2
54.1	61.2
54.1	61.2
54.1	61.2
54.1	61.2
54.1	61.2
54.1	61.2
54.1	61.2
54.1	61.2
54.1	61.2
54.1	61.2
54.1	61.2
54.1	61.2
54.1	61.2
54.1	61.2
54.1	61.2
54.1	61.2
54.1	61.2
54.1	61.2
54.1	61.2
54.1	61.2
54.1	61.2
54.1	61.2
54.1	61.2
54.1	61.2
54.1	61.2
54.1	61.2
54.1	61.2
54.1	61.2
54.1	61.2
54.1	61.2
54.1	61.2
54.1	61.2
54.1	61.2
54.1	61.2
54.1	61.2
54.1	61.2
54.1	61.2
54.1	61.2
54.1	61.2
54.1	61.2
54.1	61.2
54.1	61.2
54.1	61.2
54.1	61.2
54.1	61.2
54.1	61.2
54.1	61.2
54.1	61.2
54.1	61.2
54.1	61.2
54.1	61.2
54.1	61.2
54.1	61.2
54.1	61.2
54.1	61.2
54.1	61.2
54.1	61.2
54.1	61.2
53.8	60.9
53.5	60.4
52.9	59.8
52.3	59.2
52	58.6
51.8	58.1
51.2	57.5
50.9	57.2
50.6	56.6
50.3	55.8
50	54.9
50	54.3
49.8	53.5
49.8	52.9
49.8	52.6
49.8	52.6
49.8	52.3
49.8	52.3
49.8	52.3
49.8	52.3
49.8	52.3
49.8	52.3
49.8	52.3
49.5	52.3
48.9	52.3
47.7	52.3
46.6	52.3
45.5	52.3
44	52.3
42.9	52.3
41.4	52.3
38.9	52.3
37.7	52.3
36	52.3
34.3	52.3
32.9	52.3
31.7	52.3
31.1	52.3
31.4	52.3
31.7	52.3
31.4	52.6
31.4	53.2
31.4	53.8
31.4	54.3
31.4	54.6
31.7	54.9
31.7	54.9
31.7	54.9
31.7	54.9
31.7	54.9
31.7	54.9
31.7	54.9
31.4	54.9
31.1	54.9
31.1	54.9
30.9	54.9
30.6	54.9
30.6	54.9
30.6	54.9
30.6	54.9
30.6	54.9
30.6	54.9
30.3	54.9
30.3	54.9
30	54.9
29.4	54.9
29.4	54.9
29.1	54.9
28.8	54.9
28.8	54.9
28.6	54.9
28.3	54.9
28.3	54.9
28.3	54.9
28	54.9
28	54.9
27.7	54.6
27.4	54.3
27.4	54.3
27.1	53.8
27.1	53.5
26.6	53.5
26.3	53.5
26.3	53.2
26	52.9
25.7	52.9
25.4	52.9
25.4	53.2
25.4	53.5
25.4	54.1
25.4	54.9
25.7	55.2
25.7	55.8
25.7	56.1
25.7	55.8
25.7	55.8
25.7	55.8
25.7	55.8
26	55.2
26	54.3
26	52.9
26	51.5
26	50
26.3	48.3
26.3	46.6
26.6	44.9
26.8	42.9
26.8	40.9
27.1	38.6
27.7	36.3
28	34
28.3	32.3
28.3	31.4
28.3	30.9
28.6	30.6
28.8	30.6
29.1	30.6
29.7	30.3
30.3	28.8
30.6	28.6
30.6	28
30.6	28.3
30.6	28.6
30.9	29.1
30.9	29.4
30.9	29.1
31.1	29.1
31.4	29.1
31.7	29.1
31.7	29.1
31.7	28.8
31.7	28.8
32	28.8
32	28.6
32.6	28.6
32.9	28.6
33.4	28.3
33.7	28.3
34	28.3
34.6	28.3
34.9	28.3
35.4	28.3
36	28.3
36.6	28.3
36.9	28.3
37.4	28.3
38	28.3
38.6	28
39.2	28
39.7	28
40	28
40.3	27.7
40.9	27.7
41.4	27.7
42	27.7
42.6	27.1
42.9	26.8
43.2	26.6
43.5	26
43.7	25.7
44	25.7
44.3	25.7
44.6	25.7
45.2	25.7
45.5	26
45.7	26
46	26
46.6	26
46.9	26
47.5	26
48	26
48.3	26
48.9	26
49.5	26
50	26
50	26
50.3	26
50.6	26
50.6	26
50.6	26.3
50.6	26.3
50.6	26.6
50.6	26.8
50.6	27.4
50.6	28
50.3	28.3
50.3	28.6
50.3	28.6
50.3	28.6
50.6	28.6
50.6	28.6
50.6	28.6
50.6	28.6
50.6	28.8
50.6	29.4
50.9	29.7
50.9	30
50.9	30.3
51.2	30.6
51.2	30.9
51.5	31.1
51.8	32
51.8	32
51.8	32
51.8	32
51.8	32.3
52	32.6
52.6	33.1
52.9	33.4
53.5	34
53.8	34.3
53.8	34.3
54.1	34.6
54.1	34.9
54.3	34.9
54.3	34.9
54.3	34.9
54.3	35.1
54.3	35.1
54.3	35.1
54.3	35.1
54.6	35.1
54.6	35.1
54.6	35.1
54.6	35.4
54.6	35.4
54.6	35.7
54.6	35.7
54.6	35.7
54.6	35.7
54.6	35.7
54.6	35.7
54.6	35.7
54.6	35.7
54.6	36
54.6	36
54.6	36
54.6	36
54.6	36
54.6	36
54.6	36
54.6	36
54.6	36
54.6	36
54.6	35.7
54.6	35.7
54.6	35.7
54.6	35.7
54.3	35.7
54.3	35.7
54.1	35.7
54.1	35.7
54.1	35.7
54.1	35.7
53.8	35.7
53.8	35.7
53.8	35.7
53.5	35.7
53.5	35.7
53.5	35.7
53.5	35.7
53.5	35.7
53.5	35.7
53.5	35.7
53.5	35.7
53.5	35.7
53.5	35.7
53.5	35.7
53.5	35.7
53.5	35.7
53.5	35.7
53.5	35.7
53.5	35.7
53.5	35.7
53.5	35.7
53.5	35.4
53.2	35.4
53.2	35.4
53.2	35.4
53.2	35.4
53.2	35.4
53.2	35.4
53.2	35.1
53.2	34.9
53.2	34.6
53.2	34.6
53.2	34.6
53.2	34.6
52.9	34.6
52.9	34.3
52.6	34.3
52.3	34
52.3	33.4
52.3	33.1
52.3	33.1
52.3	32.9
52	32.6
52	32.6
51.8	32.6
51.8	32.6
51.8	32.6
51.5	32.6
51.5	32.6
51.5	32.6
51.5	32.6
51.5	32.6
51.5	32.6
51.5	32.6
51.5	32.3
51.5	32
51.5	31.7
51.5	31.4
51.5	31.4
51.5	31.4
51.5	31.4
51.5	31.4
51.5	31.7
51.5	31.7
51.5	31.7
51.5	31.7
51.5	31.7
51.5	31.7
51.5	31.7
51.5	31.7
51.5	31.7
51.5	31.7
51.5	31.7
51.5	31.7
51.5	31.7
51.5	31.7
51.5	31.7
51.5	31.7
51.5	31.7
51.5	31.7
51.5	31.7
51.5	31.7
51.5	31.7
51.5	31.7
51.5	31.7
51.5	31.7
51.5	31.7
51.5	31.7
51.5	31.7
51.5	31.7
51.5	31.7
51.5	31.7
51.5	31.7
51.5	31.7
51.5	31.7
51.5	31.7
51.5	31.7
51.5	31.7
51.5	31.7
51.5	31.7
51.5	31.7
51.5	31.7
51.5	31.7
51.5	31.7
51.5	31.7
51.5	31.7
51.5	31.7
51.5	31.7
51.5	31.7
51.5	31.7
51.5	31.7
51.5	31.7
51.5	31.7
51.5	31.7
51.5	31.7
51.5	31.7
51.5	31.7
51.5	31.7
51.5	31.7
51.5	31.7
51.5	31.7
51.5	31.7
51.8	31.7
51.8	31.7
51.8	31.7
51.8	31.7
51.8	31.7
51.8	31.7
51.8	31.7
51.8	31.7
51.8	31.7
51.8	31.7
51.8	31.7
51.8	31.7
51.8	31.7
51.5	31.7
51.5	31.7
51.5	31.7
51.5	31.7
51.5	31.7
51.5	31.7
51.5	31.7
51.5	31.7
51.5	31.7
51.5	31.7
51.5	31.7
51.5	31.7
51.5	31.7
51.5	31.7
51.5	31.7
51.5	31.7
51.5	31.7
51.5	31.7
51.5	31.7
51.2	31.7
51.2	31.7
51.2	31.7
51.2	31.7
50.6	31.7
50.3	31.7
50.3	31.7
50.3	31.7
50.3	31.7
50.3	31.7
50.3	31.7
50.3	31.7
50.3	31.7
50.3	31.7
50.3	31.7
50.3	31.7
50.3	31.7
50.3	31.7
50	31.7
49.8	31.7
49.2	31.7
49.2	31.7
48.9	31.7
48.6	31.7
48.6	31.7
48.6	31.7
48.3	31.7
48.3	31.7
47.7	31.7
47.5	31.7
46.9	31.7
46.6	32
46	32.6
45.5	34
44.9	35.7
44.6	38
44.9	40.3
44.9	42.6
44.9	44.6
44.9	46.6
44.9	48.3
44.9	49.8
44.9	50.9
44.9	51.8
44.6	52.3
44.6	53.2
44.6	53.5
44.6	54.1
44.6	54.1
44.6	54.1
44.6	54.1
44.6	54.1
44.6	54.1
44.6	54.1
44.6	53.8
44.6	53.5
44.6	52.6
44.6	52
44.6	51.2
44.6	50.6
44.6	50.6
44.6	50.6
44.6	50.6
44.6	50.6
44.9	50.6
46	50.6
46.9	50.6
48	50.6
49.5	50.6
50.6	50.6
51.5	50.6
52.3	50.6
52.9	50.6
53.5	50.6
53.8	50.6
53.8	50.6
53.8	50.9
54.1	50.9
53.8	50.9
53.8	50.9
53.8	51.2
53.5	51.5
53.2	52
52.9	52.3
52.9	52.9
52.9	53.5
52.6	54.1
52.3	54.6
52.3	55.2
52.3	55.8
52.3	56.3
52.3	56.9
52.3	57.2
52.3	57.8
52.3	58.1
52.3	58.3
52.3	58.9
52.3	59.8
52.3	60.6
52.3	61.5
52.3	62.6
52.3	63.5
52.3	64.4
52.3	64.9
52.3	64.6
52.3	64.6
52.3	64.6
52.3	64.6
52.6	64.6
52.6	64.4
52.9	63.5
53.2	62.6
53.2	62.6
53.2	62.9
53.2	62.9
53.2	62.9
53.5	62.9
53.5	62.9
53.5	62.9
53.5	63.5
53.8	63.8
54.1	64.1
54.3	64.4
54.6	64.9
54.9	65.5
55.5	65.8
55.8	66.1
55.8	66.4
56.1	66.4
56.1	66.4
56.3	66.4
56.3	66.7
56.3	66.9
56.6	67.2
56.6	67.5
56.6	67.5
56.6	67.5
56.6	67.5
56.6	67.5
56.6	67.5
56.6	67.5
56.6	67.5
56.9	67.5
56.9	67.5
57.2	67.5
57.5	67.5
57.5	67.5
57.5	67.5
57.5	67.5
57.5	67.5
57.5	67.5
57.5	67.5
57.5	67.5
57.5	67.8
57.5	68.1
57.5	68.1
57.5	68.1
57.5	68.1
57.5	68.1
57.5	68.1
57.5	68.1
57.5	68.1
57.5	68.1
57.5	68.1
57.5	68.1
57.5	68.1
57.5	68.1
57.5	68.1
57.5	68.4
57.5	68.4
57.5	68.4
57.5	68.4
57.5	68.4
57.5	68.4
57.5	68.4
57.5	68.7
57.5	68.9
57.5	68.9
57.5	68.9
57.5	68.9
57.5	68.9
57.5	68.9
57.5	68.9
57.5	68.9
57.5	68.9
57.5	68.9
57.5	68.9
57.5	68.9
57.5	68.9
57.5	68.9
57.5	69.2
57.5	69.2
57.5	69.2
57.5	69.2
57.5	69.2
57.5	69.2
57.5	69.2
57.5	69.2
57.5	69.2
57.5	69.2
57.5	69.2
57.5	69.2
57.5	69.2
57.5	69.2
57.5	69.2
57.5	69.2
57.5	69.2
57.5	69.2
57.5	69.2
57.5	69.2
57.5	69.2
57.5	69.2
57.5	69.2
57.5	69.2
57.5	69.2
57.5	69.2
57.5	69.2
57.5	69.2
57.5	69.2
57.5	69.2
57.2	69.2
57.2	69.2
57.2	69.2
57.2	69.2
57.2	69.2
57.2	69.2
57.2	69.2
56.9	69.2
56.9	69.2
56.3	68.9
56.1	68.9
56.1	68.9
56.1	68.9
56.1	68.9
56.1	68.9
56.1	68.9
56.1	68.9
55.8	68.9
55.8	68.9
55.8	68.9
55.8	68.9
55.8	68.9
55.8	68.9
55.8	68.9
55.8	68.9
[truncated: 6,991 more rows]
