# Supplementary material for: Bot fit: A novel approach to assessing lower limb muscular strength
Source: PLoS One. 2026 Mar 26;21(3):e0339187. doi: 10.1371/journal.pone.0339187 (PMC13021169; doi:10.1371/journal.pone.0339187)
Supplement: S3 File — Raw joint angle data (left and right legs) collected from 25 participants across all exercise protocols. This compressed folder contains individual participant files (sub1–sub25) with time-series signals representing lower-limb motion recorded by the Bot Fit system during resistance exercise trials. (ZIP) [file pone.0339187.s003.zip › sub12/squat_max2.csv]

AngL	AngR
2.8	41.7
2.8	36.3
2.8	30
2.8	22.8
2.5	15.4
2.5	8.2
2.2	3.1
2.5	0.8
3.9	3.4
5.9	4
8.5	3.7
10.5	3.1
12.8	2.6
15.4	1.7
17.1	0.8
18.8	0.2
19.7	0.8
20.5	1.6
20.8	1.6
20.8	1.6
20.8	1.4
20.8	1.4
20.5	1.4
20.3	1.4
19.1	1.4
18.3	1.4
16.8	1.4
14.5	1.1
12.2	1.1
10.2	1.1
9.1	1.4
9.1	1.9
9.4	2.8
10.5	4.2
11.4	4.8
11.7	4.5
12	4.2
11.7	3.9
11.4	3.6
11.1	3.6
11.1	3.6
11.1	3.6
11.1	3.6
11.1	3.6
10.8	3.6
10.8	3.6
10.5	3.6
9.9	3.6
9.9	3.6
9.7	3.6
9.1	3.6
8.2	3.4
7.7	3.1
7.7	3.1
7.7	3.4
7.9	3.9
9.1	5.1
10.2	6.2
11.1	6.5
11.7	6.2
11.7	5.9
11.7	5.9
11.7	5.9
11.7	5.9
12	5.9
12.2	5.9
12.5	5.9
12.8	5.9
12.8	5.9
12.8	5.9
12.8	5.9
12.8	5.9
12.8	5.9
12.8	5.9
12.8	5.9
12.8	5.9
12.8	5.9
12.8	5.9
12.8	5.9
12.8	5.9
12.8	5.9
13.1	5.9
13.1	5.9
13.4	5.9
13.7	5.9
13.7	5.9
13.7	5.9
14	5.9
14.5	5.9
14.8	5.9
14.8	5.9
15.4	5.9
15.4	5.9
15.4	5.9
15.4	5.9
15.4	5.9
15.4	5.9
15.4	5.9
15.4	5.9
15.4	5.9
15.4	5.9
15.4	5.9
15.4	5.9
15.4	5.9
15.4	5.9
15.4	5.4
15.4	4.8
15.4	3.9
15.4	3.9
15.4	3.9
15.4	3.9
15.4	3.9
15.4	3.9
15.4	3.9
15.1	3.9
15.1	3.9
15.1	3.9
14.8	3.9
14.2	3.9
13.7	3.9
13.4	3.9
13.4	3.9
13.4	3.9
13.4	3.9
13.4	3.9
13.4	3.9
13.4	3.9
13.4	3.9
13.4	3.9
13.4	3.9
13.4	3.9
13.4	3.9
13.4	3.9
13.4	3.9
13.4	3.9
13.4	3.9
13.4	3.9
13.4	3.9
13.4	3.9
13.4	3.9
13.7	3.9
13.7	3.9
13.7	3.9
13.7	3.9
13.7	3.9
13.4	3.9
13.4	3.6
13.4	2.8
13.4	2.2
13.1	1.6
13.1	1.6
13.1	1.6
13.1	1.6
12.8	1.6
12.2	1.6
12.2	1.6
12.2	1.6
12.2	1.6
12.2	1.6
12.2	1.6
12.2	1.6
12.2	1.6
12.2	1.6
12.2	1.6
12.2	1.6
12.2	1.6
12.2	1.6
12.2	1.6
12.2	1.6
12.2	1.6
12.2	1.6
12.2	1.6
12.2	1.4
12.2	1.1
12.2	0.8
12.2	0.2
12.8	0
13.1	0
14	0
14.5	0
14.8	0
15.1	0
15.4	0
15.4	0
15.1	0.2
15.1	0.5
14.5	0.8
13.7	0.8
13.1	0.8
12.2	0.8
11.4	1.1
10.5	1.4
9.7	1.6
8.8	2.2
8.2	2.5
7.7	2.8
6.8	2.8
5.6	3.1
4.5	3.4
3.4	3.4
1.9	3.4
0.5	3.6
0.8	3.6
1.7	3.9
1.7	4.2
1.7	4.2
1.7	4.2
1.7	4.2
1.7	4.2
1.7	4.2
1.4	4.2
0.8	4.2
0.6	4.2
0	4.2
0.2	4.2
0	4.2
0	4.2
0	4.2
0	4.5
0.3	4.5
0.6	4.5
1.4	4.8
2.3	4.8
3.1	4.8
4	4.5
4.6	4.5
5.1	4.5
5.4	4.5
5.7	4.5
5.7	4.5
5.7	4.5
5.7	4.8
6	5.1
6.6	5.6
6.9	6.2
6.9	6.5
6.9	6.8
6.9	7.1
6.9	7.1
6.9	7.1
6.9	7.1
6.9	6.8
6.6	6.8
6.6	6.8
6.6	6.8
6.6	6.8
6.6	7.1
6.6	7.4
6.9	8.5
6.9	9.7
6.9	10.8
6.9	12.2
7.1	14
7.4	15.4
7.7	16.8
7.7	18
7.7	18.5
7.7	19.1
8	19.1
8.3	19.1
9.1	18.8
9.4	18.5
9.7	18.3
9.7	17.1
10	16
10.3	14.5
10.9	12.8
11.7	10.8
12.6	9.1
13.2	7.9
13.4	6.5
12.9	5.4
10.6	3.4
7.1	1.6
3.7	0.5
0	0
3.6	0.6
6.8	1.1
9.7	2
12	2.8
14	3.7
17.1	4.6
18.3	4.6
20.5	4.6
22.5	4.6
24.3	4.6
25.7	4.6
26.3	4.6
26.3	4.6
26	4.6
25.4	5.1
24.6	5.7
23.4	6.6
22	7.1
20.5	7.7
19.4	8.3
18.5	8.6
18.3	8.6
18.3	8.6
18	8.6
17.7	8.6
16.8	8.6
15.7	8.6
14.8	8.9
14.2	9.4
13.7	9.4
13.1	9.1
12.2	8
10.8	6
8.8	3.4
7.1	0.6
5.9	2.5
5.4	5.4
4.8	8.5
4.2	11.1
2.8	14
2.2	14.5
1.4	15.7
0.2	16.2
0.6	17.1
1.4	18.3
2	19.1
2.3	20
2.6	20.8
2.8	21.4
2.8	21.7
3.1	21.7
3.4	21.7
4	21.7
4.6	21.4
5.1	21.1
5.4	21.1
5.7	21.1
6	21.1
6.6	21.1
7.1	21.4
8	21.7
9.1	22
10.3	22.5
10.9	22.5
11.4	22.5
11.4	22.3
11.7	22.3
11.7	22
11.7	20.5
12	18.5
12.3	16.2
12.6	14
12.9	12.2
12.9	11.1
12.9	10.5
11.7	9.9
9.7	8.8
7.1	7.4
3.7	5.9
0.6	5.9
2.5	5.9
5.6	5.6
8.2	4.2
10.2	2.2
12	0.2
13.1	0.8
15.1	1.7
17.1	1.7
19.4	1.7
21.7	1.7
23.4	1.7
25.1	1.7
25.7	1.7
25.7	1.7
25.4	2.3
24.3	3.7
22.5	4.8
20.3	6
18.3	7.7
16.5	9.1
15.4	10.6
15.1	11.4
15.1	12
15.4	11.7
14.8	11.4
13.4	10.6
11.4	9.4
9.1	8.3
7.1	7.4
5.4	5.4
3.9	3.1
3.1	0.2
2.8	3.4
3.1	6.8
3.9	9.7
5.1	12.2
6.2	14
7.1	14.2
7.7	14.5
7.9	14.5
7.7	14.5
7.9	14.5
8.2	14.2
8.8	14
9.1	13.4
9.1	12.5
9.4	11.7
9.7	10.8
9.4	9.9
9.4	9.1
9.4	8.2
9.4	7.7
9.4	6.8
9.4	6.2
9.4	5.6
9.4	5.9
9.4	5.9
9.4	5.9
9.4	5.9
9.4	5.9
9.4	5.4
9.1	4.8
8.8	4.2
8.2	3.6
7.9	3.1
7.4	2.5
7.4	2.2
7.7	1.9
7.4	2.2
7.4	1.9
7.7	1.1
7.4	0.3
7.4	2
7.4	4
7.4	5.4
7.7	6.6
7.7	7.1
7.7	7.1
7.7	6.9
7.7	6.9
7.7	6.6
7.7	6.3
7.7	6
8.2	6
9.4	6
10.5	5.7
11.7	5.1
13.1	4.6
14.5	4.3
16	4
17.1	4.3
17.7	4.3
18.3	4.3
18.5	4.3
18.5	4.3
18.5	4.3
18.3	4.3
17.4	4.6
17.1	4.8
16.5	5.4
16.5	6.3
17.4	6.9
18.3	7.7
18.8	8
19.1	8
19.1	8
18.8	8
18.5	8
17.7	8
15.7	8
13.1	8
10.5	8
8.2	8
7.1	8
6.2	7.1
5.4	4.8
4.8	2
4.5	1.4
4.8	4.8
4.8	8.2
4.2	11.1
3.1	14
1.4	16.2
0	18
1.4	19.1
2.3	20.3
2.8	21.7
3.1	23.1
3.1	24.3
3.4	25.1
4	25.4
4.8	24.8
5.7	23.7
7.7	21.4
8.3	20.3
9.1	18.3
10.3	16.5
10.9	14.8
11.7	13.7
12.3	12.5
12.6	11.7
12.3	10.8
12	9.7
11.7	8.2
11.1	7.1
10.9	6.2
9.7	5.1
7.7	3.9
4.8	3.1
1.7	2.5
1.9	2.5
5.4	2.8
8.8	3.1
11.7	3.4
14	3.4
16	3.4
17.7	3.4
19.1	3.4
20.3	3.4
21.1	3.4
22	3.4
22.5	3.4
22.8	3.4
23.1	3.1
23.1	3.1
23.1	2.8
23.1	2.2
23.1	1.4
22.8	0.5
22.5	0
22	0.6
20.8	1.1
19.7	2
18.3	3.1
17.7	4.6
18	5.4
18.5	6
19.1	6.6
19.1	6.3
19.1	6.6
18.8	6.6
18	6.6
16.5	6.6
14.8	6.6
13.4	6.3
12.2	6.3
11.1	5.7
9.9	4
8.2	1.4
6.5	1.6
5.4	4.8
4.5	7.9
3.9	11.4
3.6	14.2
3.4	16.8
2.5	18.8
1.4	20.3
0.2	21.1
0.6	22
1.1	22.8
1.4	24
1.4	25.4
2	26.8
2	28
2	28.8
2	29.4
2	30
2.6	30.6
3.1	30.6
3.7	30.9
4.3	30.9
4.6	30.6
4.8	29.7
4.8	28.3
5.1	26.3
6	24.3
6.9	22.3
7.7	20.3
8.3	18.5
8.9	17.1
9.1	16
9.1	14.5
9.7	13.1
9.7	11.7
9.7	10.8
9.7	10.8
9.7	10.8
9.7	10.5
9.1	9.4
7.7	7.7
5.4	5.4
2.8	3.6
0.3	3.4
2.5	3.4
5.6	3.4
8.5	3.4
10.8	3.4
13.7	3.4
14.2	3.4
15.7	3.4
16.8	3.4
18.3	3.4
19.4	3.4
20.5	3.4
21.1	3.4
21.4	3.4
21.1	3.4
20.8	3.4
20	3.4
18.8	3.4
17.4	3.4
16	3.4
14.8	3.4
13.4	2.8
12.5	1.9
11.1	1.1
9.7	0
7.7	0.6
5.9	1.4
4.5	2.3
3.6	3.1
2.8	3.7
2.2	3.4
1.4	3.1
0.2	2.6
0.6	1.7
1.4	0.6
2.3	0.8
2.6	2.5
2.8	4.2
2.8	6.2
2.8	7.7
2.8	9.1
3.1	9.9
3.1	10.8
3.7	11.4
4.3	11.7
4.8	12
4.8	12
4.8	12
4.8	12
4.8	12
4.6	11.7
4.3	10.8
4.3	9.7
4.3	8.5
4.3	7.1
4.3	5.9
4.3	4.5
4.3	3.9
4.3	3.9
4.3	3.9
4.3	4.5
4.3	4.8
4.3	5.4
4.3	6.2
4.3	6.8
4.3	7.4
4.3	7.7
4.3	7.4
4.3	7.4
4.3	7.4
4.3	7.4
4.3	7.4
4.3	7.4
4.3	7.1
4.3	6.8
4.3	6.8
4.3	6.8
4.3	6.8
4.3	6.8
4.3	6.8
4.3	6.8
4.6	6.8
4.6	6.5
4.6	5.6
4.6	4.5
4.6	3.4
4.6	1.9
3.7	0.8
2.3	0.6
0	2
1.9	2.6
4.2	2.6
4.8	2.6
5.9	2.6
6.8	2.6
7.7	2.6
8.5	2.6
9.4	2.6
9.7	2.6
9.7	2.6
9.9	2.6
9.9	2.6
9.9	2.6
9.9	2.6
9.9	2.6
9.9	2.6
9.9	2.6
9.4	2.6
8.8	2.6
7.9	2.6
6.8	2.6
5.4	2.6
4.2	2.6
2.8	2.6
1.6	2.6
0.5	2.6
0	2.6
0.6	2.6
1.1	2.6
1.1	2.6
1.1	2.6
1.1	2.6
1.1	2.6
0.8	2.6
0.8	2.6
0.8	2.6
0.8	2.6
0.8	2.6
0.8	2.6
0.8	2.6
0.8	2.6
0.8	2.6
1.1	2.6
2	2.6
3.1	2.6
3.7	2.6
4.3	2.8
4.8	3.1
5.4	3.7
6.3	3.7
7.1	3.4
7.7	3.4
8	3.4
8.3	3.4
8.6	3.4
8.6	3.1
8.6	2.8
8.6	2.3
8.6	1.7
8.6	1.1
8.3	0.8
8.3	0.3
8.3	0
8	0.5
7.4	0.8
7.4	1.4
7.4	1.6
7.1	1.6
7.1	1.4
7.1	1.4
7.1	1.4
7.1	1.4
7.1	1.4
7.1	1.4
7.1	1.4
7.1	1.4
7.1	1.4
7.1	1.4
7.1	1.4
7.1	1.4
7.1	1.4
7.1	1.4
7.1	1.4
7.1	1.4
7.4	1.4
7.4	1.4
7.7	1.4
7.7	1.4
7.7	1.4
7.7	1.4
7.7	1.1
7.7	0.8
7.7	0.5
7.7	0
7.7	0.3
7.7	0.8
7.7	1.1
7.7	1.1
7.7	1.4
7.7	1.7
7.7	1.7
7.7	1.7
7.7	1.7
7.7	1.7
7.7	2.3
7.7	3.1
7.7	4
7.7	4.8
7.7	5.7
7.7	6.6
7.7	7.4
7.7	8
7.7	8.3
7.7	8
7.7	7.1
7.7	6.6
7.7	5.7
7.7	5.4
7.7	5.4
7.7	5.1
7.7	5.1
7.7	5.1
7.7	5.1
7.7	5.1
7.7	5.1
7.7	5.1
7.7	5.1
7.7	5.1
7.7	5.1
7.7	5.1
7.7	5.1
7.7	5.1
7.7	5.1
7.7	5.1
7.7	5.1
7.7	5.1
7.7	5.1
7.7	5.1
7.7	5.1
7.7	5.1
7.7	5.1
7.7	5.1
7.7	5.1
7.7	5.1
7.7	5.1
7.7	5.1
7.7	5.1
7.7	5.1
7.7	5.1
7.7	5.1
7.7	5.1
7.7	5.1
7.7	5.1
7.7	5.1
7.7	5.1
7.7	5.1
7.7	5.1
7.7	5.1
7.7	5.1
7.7	4.8
7.7	4.6
7.7	4
7.7	3.7
7.7	3.4
7.7	3.1
7.7	3.1
7.7	3.1
7.7	3.1
7.7	3.1
7.7	3.1
7.7	3.1
7.7	3.1
7.4	3.1
7.4	3.1
7.4	3.1
7.4	3.1
7.4	3.1
7.4	3.1
7.1	3.1
6.6	3.1
6	3.1
5.4	3.1
4.8	3.1
4	3.1
3.1	3.1
2.3	3.1
1.4	3.4
0.6	3.4
0.2	3.4
1.4	3.4
2.5	3.4
4.2	3.4
5.9	3.4
7.7	3.4
8.8	3.4
9.7	3.4
9.9	3.4
9.9	3.4
9.9	3.4
9.4	3.4
8.2	3.4
7.1	3.4
5.6	3.4
4.2	3.4
3.4	3.4
2.5	3.4
1.6	3.4
0.8	3.1
0.3	2.8
1.1	2.3
2	1.7
2.3	0.8
3.1	0.2
3.7	1.6
4.6	3.1
5.1	4.8
5.4	6.5
5.7	8.8
5.7	10.5
5.1	12.5
4.6	14
3.7	15.4
2.6	16.5
1.7	17.7
1.1	18.5
0.6	19.4
0	20
0.5	20.5
1.1	21.1
1.4	21.4
1.9	21.4
2.5	21.4
2.8	21.4
3.1	21.4
3.4	21.4
3.6	21.1
3.9	20.3
4.2	19.1
3.9	17.7
3.9	16.2
3.9	14.5
3.9	12.8
3.9	11.1
3.6	9.7
3.4	8.2
3.1	7.1
2.5	6.2
1.9	5.4
1.6	4.8
1.4	4.2
1.4	3.9
1.4	3.9
1.4	3.9
1.4	3.9
1.4	3.9
1.4	3.9
1.6	3.9
1.6	3.6
1.6	2.8
1.6	1.9
1.6	1.1
1.6	0.2
1.6	0.3
1.9	0.3
2.5	0.6
3.1	0.6
3.4	0.6
3.4	0.6
3.4	0.6
3.4	0.6
3.4	0.6
3.4	0.6
3.4	0.6
3.4	0.8
3.4	0.8
3.4	0.8
3.4	0.8
3.4	0.8
3.4	1.1
3.4	1.7
2.8	2.3
1.9	2.8
0.8	2.8
0	2.8
0.8	2.8
1.4	2.8
1.4	2.8
2	2.8
2	2.8
2.3	2.6
3.1	2.6
3.4	2.6
4	2.6
4	2.6
4	2.6
4	2.6
4	2.6
4	2.3
4	2.3
4	2.3
4	2.3
4	2.3
4	2.3
4	2.3
4	2.3
4	2
4	1.7
3.7	1.1
3.4	0.8
3.1	0.3
2.6	0.2
2	1.1
1.1	1.9
0.6	2.5
0	2.8
0.2	3.1
0.2	3.4
0.2	3.4
0.2	3.4
0.2	3.4
0.2	3.4
0.2	3.4
0.2	3.4
0.2	3.4
0.2	3.4
0.2	3.4
0.2	3.4
0.2	3.4
0.2	3.4
0.2	3.4
0.2	3.4
0.2	3.4
0.2	3.4
0.2	3.4
0.2	3.4
0.2	3.4
0.2	3.4
0.2	3.4
0.2	3.4
0.2	3.4
0.2	3.4
0.2	3.4
0.2	3.4
0.2	3.4
0.2	3.4
0.2	3.4
0.2	3.4
0.2	3.4
0.2	3.4
0.8	3.4
1.4	3.1
2.2	3.1
3.1	2.8
3.9	2.5
4.8	1.9
5.9	1.4
6.8	1.1
7.9	0.5
9.4	0.2
10.8	0.2
12.2	0.2
13.1	0.2
14	0.2
14.2	0.2
14.2	0.2
13.7	0.5
12.5	0.8
11.4	1.4
9.9	1.4
8.8	1.4
7.4	1.6
6.5	1.6
5.9	1.9
5.9	2.8
6.5	4.5
6.8	5.4
7.7	7.4
8.5	9.7
9.7	12.2
11.1	14.5
12.2	16.5
13.4	18
13.7	18.3
13.7	18
13.4	16.8
13.4	15.7
13.4	14.5
13.4	13.4
13.1	12.5
12.8	11.7
12.5	10.8
12.5	10.5
12.5	9.9
12.5	9.7
12.5	9.7
12.5	9.7
12.5	9.4
12.2	9.4
12	8.5
12	7.4
12	6.2
12	5.1
12	4.2
12	3.6
12	3.1
12.2	3.1
12.8	3.4
13.1	3.9
12.8	4.5
12.8	5.1
12.8	5.6
12.5	6.2
12.2	6.5
12	7.1
11.7	8.2
11.4	8.8
11.4	9.9
11.4	11.1
11.4	12.5
11.4	14.2
11.7	15.7
12	17.1
12.2	17.4
12.8	17.4
12.8	17.1
12.5	16.2
12.5	15.7
12.5	14.5
12.5	13.7
12.2	13.1
11.7	12.8
11.1	12.5
10.5	12.2
9.9	11.7
9.1	11.7
7.9	11.7
6.8	11.4
5.6	10.8
4.8	10.5
4.8	10.2
5.4	10.2
6.2	10.2
7.4	10.2
7.9	9.9
7.9	9.1
7.9	8.5
7.9	7.9
7.4	7.7
7.4	7.7
7.4	7.9
7.4	7.9
7.4	7.9
7.7	7.9
7.7	7.9
7.7	7.9
7.7	7.9
7.7	7.9
7.7	7.9
7.7	7.9
7.7	7.9
7.4	7.9
7.4	7.9
7.4	7.9
7.4	7.9
7.4	7.9
7.4	7.9
7.4	7.9
7.4	7.9
7.4	7.9
7.1	7.9
6.8	7.9
6.5	7.7
6.5	7.7
6.2	7.7
5.9	7.7
5.6	7.7
5.4	7.7
4.8	7.7
4.5	7.7
4.2	7.7
3.6	7.4
3.4	7.4
2.8	7.1
2.5	7.1
2.2	6.8
2.2	6.8
1.9	6.8
1.9	6.8
1.6	6.8
1.4	6.8
1.1	6.8
0.8	6.8
0.8	6.8
0.8	6.8
0.8	6.8
0.8	6.8
0.8	6.8
0.8	6.8
0.5	7.1
0.5	7.1
0.5	7.1
0.5	7.1
0.5	7.1
0.8	7.1
0.8	7.1
1.4	7.1
2.5	7.1
4.2	7.1
5.9	7.1
7.9	7.1
9.7	7.1
10.8	7.1
10.8	7.1
10.5	7.1
9.9	7.4
8.8	7.7
7.9	8.2
7.1	8.5
6.8	8.8
6.2	9.4
5.9	9.7
5.4	10.2
5.1	10.5
4.8	10.2
4.8	10.2
4.8	10.2
4.8	10.2
4.8	10.2
4.8	10.2
4.5	10.2
4.5	10.2
4.5	9.9
4.8	9.4
4.8	8.8
5.1	8.5
5.4	8.5
5.6	8.5
6.5	8.2
7.9	8.2
9.1	7.7
10.2	7.7
10.8	7.7
11.4	7.7
11.4	7.7
11.4	7.7
10.8	7.7
10.5	7.7
9.9	7.7
9.7	7.7
9.4	7.7
9.1	7.7
8.8	7.7
8.2	7.7
8.2	7.7
8.5	7.7
8.5	7.7
8.5	7.7
8.5	7.7
8.5	7.7
8.8	7.7
8.8	7.7
8.8	7.7
8.8	7.7
8.5	7.7
8.5	7.7
8.5	7.7
8.5	7.7
8.5	7.7
8.5	7.7
8.5	7.7
8.5	7.7
8.5	7.7
8.5	7.7
8.2	7.7
8.2	7.7
7.9	7.7
7.7	7.7
7.4	7.7
6.8	7.7
6.2	7.7
5.6	7.7
5.4	7.7
4.8	7.7
4.5	7.7
4.5	7.4
4.2	7.1
4.2	6.8
3.9	6.8
3.9	6.8
3.9	6.8
3.9	6.8
3.9	6.8
3.9	6.8
3.9	6.8
3.9	6.8
3.9	6.5
3.9	6.2
3.9	5.9
3.9	5.9
3.9	5.9
4.2	5.9
4.2	5.9
4.2	5.9
4.2	5.9
4.2	5.9
4.5	5.9
4.5	5.9
5.1	5.9
5.1	5.9
5.1	5.9
5.1	5.9
5.1	5.9
5.1	5.9
5.1	5.9
5.1	5.9
5.1	5.9
5.1	5.9
5.1	5.9
5.1	5.9
5.1	5.9
5.1	5.9
5.1	6.2
5.1	6.2
5.4	6.2
5.9	6.2
6.8	6.2
7.4	6.2
7.7	6.2
7.9	6.5
7.9	6.8
7.9	7.4
7.9	8.2
7.9	8.8
7.9	9.1
8.5	9.1
9.1	9.1
9.4	9.4
9.4	9.4
9.4	9.7
9.4	9.9
9.4	9.9
9.4	9.9
9.4	9.9
9.4	10.2
9.4	10.2
9.4	10.2
9.4	10.2
9.4	10.5
9.4	10.8
9.4	11.1
9.4	11.1
9.4	11.1
9.4	11.4
9.4	11.4
9.4	11.4
9.4	11.4
9.4	11.4
9.4	11.4
9.4	11.4
9.7	11.7
9.7	12
9.7	12
9.7	12
9.7	12
9.7	12
9.7	12
9.9	12
10.2	12
10.2	12.2
10.5	12.8
10.5	13.1
10.8	13.1
10.8	13.4
11.1	14
11.4	14.2
12.2	14.5
12.8	15.1
13.7	15.4
14.8	16.2
16	17.1
18	18.5
19.7	20
21.7	21.7
24	24
26.6	26.8
29.7	30.6
33.1	34.9
36.9	39.4
40.6	43.7
44.3	47.2
47.7	50
52	54.3
53.2	55.8
55.8	58.3
57.5	59.8
57.5	59.5
56.9	58.6
55.5	57.2
54.1	55.8
52.3	54.1
50.9	52.6
49.2	50.9
48.9	50.3
48.3	49.8
48	49.8
48	49.8
48	49.8
47.7	49.8
47.2	49.2
46.3	48
44.9	46.9
43.5	45.2
42	43.5
40.6	42
39.7	40.9
39.4	40.3
39.4	40.6
39.4	40.6
39.7	41.2
40.3	41.4
42	43.5
45.7	46.9
50.6	51.8
56.3	57.8
62.4	64.1
68.7	70.4
74.4	76.1
79.3	80.7
83	84.7
85.8	87.3
87.3	89
87.8	89.6
88.4	89.8
88.4	89.6
88.1	89.6
87.6	89.8
87.6	89.8
87.6	89.8
87	89.3
86.4	88.7
85.6	87.8
84.7	87
83.5	85.6
80.7	82.7
79.3	81.3
76.1	77.8
72.4	73.8
68.1	69.2
63.2	64.6
58.9	60.6
55.2	56.9
51.8	53.8
48.3	50.6
45.2	47.5
41.7	44.3
38.9	41.2
35.7	38.3
32.9	35.4
30	32.6
27.1	29.4
24.3	26.6
21.4	23.7
18	20.3
17.4	19.4
16.8	18
17.4	18
19.1	18.8
21.7	21.1
26.3	26.3
28	28.3
31.4	32.3
35.7	37.4
40.6	43.2
46.6	49.5
52.9	56.1
59.2	62.6
65.2	68.9
71.5	74.7
76.7	80.4
80.7	85.3
83.8	87.8
85.8	89.3
87	90.1
87	90.1
87	90.1
87	90.1
87	90.1
87	90.1
87	89.8
87	89.6
86.7	89
86.7	88.7
86.4	88.4
85.8	88.1
85.3	87.6
84.4	86.7
83.3	85.6
81	83
80.1	82.1
77.8	79.5
75.2	77
72.1	73.8
68.9	70.4
65.5	67.2
62.6	64.1
59.8	61.2
57.5	58.6
54.9	56.1
52.6	54.1
50.6	52.3
49.2	51.2
48	50.3
47.7	50.3
47.7	50.3
47.7	50.3
47.7	50.6
48	51.8
49.5	53.8
52.6	57.2
56.6	61.2
61.8	66.1
69.8	73.2
72.1	75.5
76.7	79.8
80.1	83.3
83.5	85.6
86.4	87.8
89.3	89.8
91.3	91.6
92.4	93
92.7	93.9
92.7	94.1
92.7	94.1
92.7	94.1
92.7	94.1
92.7	94.1
92.7	94.1
92.4	93.9
91.3	93
89.6	91.3
87	88.7
83.8	85.6
80.1	81.5
76.1	77
71.5	72.4
67.8	68.1
64.4	64.9
61.8	62.4
58.6	58.9
57.5	57.8
55.5	55.8
53.5	53.5
51.5	51.8
50	50.6
49.5	50
49.2	50
49.2	50
49.2	50.3
49.2	51.2
49.8	52.3
50.9	54.1
53.5	56.6
56.9	59.8
61.8	64.1
66.7	68.7
71.2	73.8
75.2	78.1
78.7	81.8
82.1	85.6
85.3	89.3
88.1	92.7
91	95.3
93.6	97
95.6	98.7
96.4	99.9
96.4	99.9
96.4	99.9
96.4	99.9
96.4	99.9
96.7	99.9
97	99.9
97.3	99.9
97.3	99.9
97	99.9
96.7	99
95.6	97.9
94.1	96.2
91.9	93.9
88.1	90.1
86.7	88.7
83.8	85.8
81	82.4
77.8	78.7
74.4	75
70.4	70.9
66.1	66.9
62.1	62.9
58.3	59.2
55.2	55.8
52.6	53.5
51.2	51.5
50.3	50.6
50.3	50.3
50.3	49.8
50.3	49.2
50.3	48.6
50	47.7
49.5	46.9
49.5	46.9
49.8	46.9
50.9	48
52.6	50.6
55.5	54.9
59.2	59.8
63.2	65.2
67.5	69.8
71.5	74.1
75.2	77.8
78.4	81.3
81.8	85
85.6	88.7
89.3	92.7
93	96.4
95.6	99
97	99.9
97.3	99.9
97.6	99.9
98.2	99.9
98.7	100.7
99.6	101.9
100.7	103
101.3	103.9
101.3	103.9
101	103.6
100.4	103
99.6	102.2
98.4	101
97.3	99.9
96.2	98.4
94.7	97
93.3	95.3
91.3	93.3
89.3	91
86.7	88.4
82.4	83.3
80.7	81.5
77.2	78.1
73.2	74.1
69.5	70.4
66.1	66.7
62.9	63.5
60.6	61.2
59.5	59.8
58.6	58.9
58.1	58.3
57.8	58.1
57.5	57.8
57.2	57.2
56.9	57.2
56.9	57.2
56.9	57.2
56.9	57.2
56.9	57.5
57.8	58.3
59.8	60.6
63.5	65.8
65.2	67.8
68.1	71.2
70.9	74.4
73.2	77
75.8	79.5
78.7	82.1
82.1	85.3
85.6	88.1
88.4	90.4
90.4	92.1
92.1	93.6
94.1	95
94.7	95.3
95	95.9
95	96.4
95	96.4
95	96.4
95	96.4
94.7	96.4
93.9	95.9
92.7	94.7
75.5	77
72.7	74.1
69.5	71.2
66.4	68.1
63.2	64.9
90.7	92.4
87.8	89.6
85	86.1
81.5	83
78.4	79.8
60.1	61.8
57.2	58.9
54.6	56.3
53.2	54.6
52.9	54.3
52.9	54.3
52.9	54.3
52.9	54.3
52.9	54.3
52.9	54.3
52.9	54.3
53.8	54.9
55.5	56.3
58.3	59.2
62.1	63.2
66.4	67.8
70.4	72.7
74.1	77.2
77.2	81
80.4	84.1
83.3	87.3
86.7	90.4
90.1	93.6
93.3	96.4
95.6	97.9
97	98.7
98.2	99.6
98.7	100.7
98.7	101.3
98.7	101.3
99	101.3
99.3	101.3
99.3	101.3
99.3	101.3
99	101.3
98.7	101
97.9	99.6
95.9	97.6
93	95
89.6	91.6
85.8	87.6
81.8	83.8
78.4	79.8
74.7	76.4
71.5	73.2
68.4	70.1
64.9	66.9
61.8	63.5
58.6	60.4
56.3	57.8
54.9	56.1
54.3	55.8
54.3	55.8
54.3	55.8
54.1	55.8
53.5	55.8
52.6	55.2
51.2	54.1
50	52.9
49.5	52.6
49.5	53.2
50.3	54.9
52.9	58.1
57.5	62.1
65.5	69.5
67.5	71.8
71.2	76.1
75	79.3
78.4	82.7
82.1	85.8
86.1	89.3
89	92.4
92.1	95.6
93	96.7
94.4	97.9
95.3	98.2
95.6	98.2
95.6	98.2
95.6	98.2
95.6	98.2
95.6	98.2
95.6	98.2
95.6	98.2
95.3	97.9
94.4	97
93	95
90.7	92.1
87.8	89.6
84.7	86.7
82.1	83.5
79.5	80.7
76.1	76.7
75	75.2
72.1	72.4
69.2	69.5
66.1	66.4
62.9	63.5
59.8	60.6
57.2	58.1
55.2	56.1
53.8	54.3
52.3	52.9
52	52.6
51.5	51.8
50.6	50.3
49.5	48.9
48	47.7
47.2	47.7
47.2	48.3
48	49.5
52.6	54.1
54.9	56.9
60.1	62.9
65.2	69.2
69.5	75
73.8	79
77	81.5
78.7	83.8
80.7	85.8
83	87.6
85	89.6
87.3	91.9
89.6	93.9
91.6	95.3
93	96.7
93	97
93	97
93	97
93	96.7
92.7	96.4
92.4	96.2
91.9	95.6
91	94.1
88.7	91.3
87.8	90.1
85.8	88.1
83.8	86.4
81.5	84.4
79.3	82.1
76.7	79.5
74.1	76.4
71.2	73
68.1	69.8
63.8	65.2
62.6	63.8
60.1	61.2
57.8	58.9
56.1	57.5
55.2	56.3
54.9	55.5
54.6	55.2
54.1	54.1
52	51.5
51.5	50.6
50.9	49.5
50.9	49.2
50.9	49.2
51.5	49.5
53.2	51.2
56.6	55.5
61.5	61.5
66.7	67.5
73.2	75.5
76.4	78.7
77.8	80.7
78.7	83
80.4	85.3
83.5	89.3
84.4	90.4
86.7	92.1
89	93
90.7	93.6
91.6	94.1
91.9	94.7
91.9	95
91.9	95
91.9	95
91.9	95
91.9	95
91.9	94.7
91.3	93.9
89.6	92.7
87.6	91
85.6	89
83.3	86.4
81	83.8
78.7	81
76.1	78.1
73.5	75.2
70.7	72.4
67.8	69.2
64.9	66.4
62.1	63.2
59.2	60.6
56.6	58.1
54.6	55.5
53.5	54.1
53.5	53.8
53.5	53.8
53.5	53.5
53.2	52.9
52.9	52
52.3	50.9
50.9	49.2
49.5	47.5
48.9	46.9
48.9	46.9
49.8	47.7
51.5	49.8
53.2	53.5
54.3	56.9
55.2	57.5
55.2	57.5
55.2	57.5
55.5	57.5
56.1	57.2
56.1	56.6
55.8	55.8
55.8	54.9
54.6	53.2
52.9	50.6
49.8	47.5
46.9	44.6
44	43.2
41.7	42.9
39.7	42.6
38.6	42.3
37.7	41.7
36.9	40.9
36.3	40
35.1	38.3
33.7	36.6
32.3	34.9
31.1	33.1
29.7	31.7
28.6	30.6
27.4	29.1
26	28.3
25.1	27.1
24.6	26.6
24	26
23.1	25.1
22.3	24.3
21.4	23.4
20.5	22.3
20	21.4
19.1	20.5
18.3	20
17.7	19.4
17.1	18.5
16.8	17.7
16.8	16.8
16.5	16
16	15.4
14.8	14.2
14.5	14
14	13.1
14	12.2
13.7	12
13.1	11.7
12.2	11.4
11.4	10.8
11.1	10.5
10.8	9.9
10.8	9.7
10.5	9.7
9.9	9.7
8.8	9.7
8.2	9.7
7.7	9.7
7.4	9.7
7.4	9.7
6.5	9.9
5.4	9.9
4.2	9.9
3.6	9.9
3.4	9.9
3.4	10.2
2.8	10.2
1.6	10.8
0.5	11.7
0.6	12.5
1.4	13.4
2	14.2
2	15.4
2	16.8
1.7	18.5
1.7	21.1
1.1	25.7
0.6	27.1
1.1	30.3
2.8	32.6
4.5	34.6
5.1	35.4
4.8	35.1
4.5	34.3
3.9	32.6
2.5	28.8
2.2	27.7
1.4	25.7
1.1	24
1.1	22.5
1.9	21.7
3.4	20.8
5.4	20.3
7.4	19.4
9.9	18
12.5	16.5
15.7	15.4
19.1	15.1
22.5	16
25.7	18.8
28.6	22.8
31.7	26.3
35.1	28.6
38.9	29.4
41.7	30
44.3	30
46.6	30
49.5	30
52.6	30.3
56.1	30.9
58.9	32.3
61.2	33.4
[truncated: 201 more rows]
