# Supplementary material for: Bot fit: A novel approach to assessing lower limb muscular strength
Source: PLoS One. 2026 Mar 26;21(3):e0339187. doi: 10.1371/journal.pone.0339187 (PMC13021169; doi:10.1371/journal.pone.0339187)
Supplement: S3 File — Raw joint angle data (left and right legs) collected from 25 participants across all exercise protocols. This compressed folder contains individual participant files (sub1–sub25) with time-series signals representing lower-limb motion recorded by the Bot Fit system during resistance exercise trials. (ZIP) [file pone.0339187.s003.zip › sub13/hipcurl_const.csv]

AngL	AngR
7.4	15.4
7.4	14.8
7.4	14.5
7.4	14.5
7.4	14.5
7.4	14.5
7.4	14
7.4	13.1
7.4	12.5
7.4	12
7.4	11.7
7.4	11.1
7.4	10.8
7.4	10.5
7.4	9.9
7.4	9.4
7.4	8.5
7.4	7.7
7.4	6.5
7.4	5.6
7.4	5.1
7.4	4.5
7.4	3.9
6.8	3.1
6.3	2.2
5.4	1.1
5.1	0
4.8	0.6
4	0.8
2.8	0.6
1.1	0
0.8	1.1
2.8	2.5
4.2	3.4
4.8	3.1
4.5	2.5
4.5	1.9
4.5	1.6
4.5	1.4
4.5	1.4
4.5	1.4
4.8	1.4
4.8	1.4
5.1	1.4
5.7	1.1
6	1.1
6	0.5
6.3	0.2
6.3	0
6.3	0.3
6.5	0.6
6.5	0.6
6.8	0.6
6.8	0.8
6.8	1.4
6.5	2.3
6.3	3.4
6	4
6	3.7
6	3.7
6.8	3.1
7.7	2.3
8.3	1.4
8.5	1.1
8.3	1.4
8	2.3
7.7	2.6
7.4	3.1
7.1	3.7
6.8	4
6.8	4
6.5	4
6.3	4
6	4
5.7	4
5.1	4
4.5	4
3.7	3.7
2.2	3.4
2	3.1
0.8	2.3
0.2	0.8
0	0.5
0	1.9
0	3.4
0	4.8
0	6.2
0.2	7.4
0.2	8.2
0.5	8.8
0.8	9.1
0.8	9.1
0.8	9.4
1.1	9.4
1.4	9.4
1.4	9.4
1.4	9.7
1.7	9.9
1.7	10.5
1.7	10.8
1.7	11.1
1.7	11.4
1.7	11.7
1.7	12
1.7	12
1.7	12
1.7	14
1.7	14.2
1.7	14.5
1.7	14.8
1.7	15.1
1.7	15.4
1.7	15.4
1.7	15.7
1.7	16
1.7	16
1.7	16
2	16
2	16
2	16
2	16
2.2	16
2.2	16
2.2	16
2.2	16
2.2	16
2.2	15.4
2.2	14.5
2.5	13.7
2.5	12.5
3.1	11.4
3.4	10.2
4	9.4
4.2	8.8
4.8	8.5
5.1	8.5
5.4	8.2
5.7	8.2
6	7.9
6	7.7
6	7.1
6.3	6.5
6.8	6.2
7.1	5.6
7.4	5.1
7.7	4.8
7.7	4.5
8	3.9
8	3.6
8	3.4
8	3.4
8.3	2.8
8.3	2.5
8.5	1.9
8.5	1.6
8.5	1.1
8.5	1.1
8.5	0.5
8.3	0.2
8.3	0.2
7.7	0
6.8	0
6	0.3
5.1	0.3
4	0.3
3.1	0.3
2.2	0
1.4	0.2
0.8	0.5
0	0.8
0.5	1.1
1.1	1.4
1.1	1.6
1.4	1.9
1.7	2.2
2	2.8
2.2	3.4
2.2	3.9
2.8	4.2
2.8	4.8
2.8	5.1
2.8	5.1
2.8	5.1
2.8	5.4
2.8	5.4
2.8	5.6
3.1	5.9
3.1	5.9
3.4	5.9
3.7	5.9
3.7	5.9
3.7	5.9
3.7	6.2
3.7	6.2
3.7	6.5
3.7	6.5
3.7	6.5
3.7	6.5
3.7	6.5
3.7	6.5
3.7	6.8
3.4	7.1
3.1	7.4
2.2	7.9
1.7	7.9
1.4	8.2
0.8	8.2
0.2	8.2
0	8.2
0.2	8.2
0.2	8.2
0.2	8.2
0	8.2
0.5	8.2
1.1	8.2
1.7	8.2
2	8.2
2	8.2
2	8.2
1.7	8.2
1.4	8.2
0.8	8.2
0.2	8.2
0	8.2
0.5	8.2
0.8	8.5
0.8	9.4
0.8	9.9
0.8	11.1
0.5	12.2
0	13.1
0.5	13.7
1.1	14.2
1.4	14.5
2	14.5
2.8	14.5
4	14.5
5.1	15.4
7.1	16.2
9.4	17.4
12	18.5
14	20
15.7	21.1
17.7	22.3
19.4	23.1
20.9	24
22.6	25.1
23.7	27.1
25.2	29.4
26.9	31.4
28.9	33.4
30.6	35.7
32.3	37.7
34	39.4
35.7	41.2
37.2	42.9
38.9	44.6
40.6	46.3
42.6	48.3
44.3	50
46.1	51.5
47.5	53.2
48.9	54.3
50.6	55.8
52.4	57.2
54.1	58.9
56.1	60.9
57.8	62.6
59.5	64.4
61	65.8
62.4	67.2
63.5	68.7
65	70.4
65.5	70.9
66.4	72.1
67	73
67.5	73.8
67.8	74.4
68.1	75
68.1	75.5
68.1	75.8
68.1	76.4
68.1	76.1
67.3	76.1
66.1	76.1
64.1	76.1
62.1	75.5
58.4	73.8
56.9	73.2
53.8	71.8
50.4	70.1
47.2	68.7
44.3	66.9
41.5	65.5
39.2	64.4
37.2	62.9
35.2	61.8
33.5	60.6
33.5	59.5
34.9	57.2
35.7	57.2
36.3	57.5
36.9	57.5
37.5	57.2
37.5	56.3
37.5	55.2
37.2	53.5
36.6	51.5
36	49.5
35.2	47.7
34.6	45.7
34.3	44.3
34	43.2
33.7	42.3
33.5	41.7
33.5	41.7
33.5	41.4
33.5	41.2
33.5	40.6
33.2	40
32.9	38.9
32.9	38.9
32.6	38.6
32.6	38.3
32.6	38.6
32.6	38.6
32.6	38.9
32.6	39.4
32.6	40
32.6	40.3
32.6	40.3
32.6	40.3
32.6	40.6
32.6	41.2
33.2	41.7
33.7	42.3
34	42.9
34.3	43.5
34.6	44
34.6	44.9
34.6	45.2
34.6	45.7
34.6	46.3
34.6	46.9
35.2	47.5
35.7	48
36.3	48.9
36.9	49.5
37.8	50
38.9	50.6
39.2	50.9
39.8	51.5
40.3	51.8
40.6	52.3
41.2	52.6
41.8	52.9
42.3	53.5
42.9	53.8
43.8	54.3
44.6	55.5
45.2	55.8
45.8	56.6
46.3	56.9
46.6	57.2
46.6	57.2
46.6	57.2
46.3	56.9
46.1	56.9
44.9	56.9
44.6	56.9
44.1	56.3
43.8	55.8
43.8	55.2
43.8	55.2
43.8	55.5
43.8	55.5
43.8	55.5
43.5	55.5
43.2	55.2
42.9	54.3
42.6	53.2
42.3	51.8
41.8	50.6
41.2	49.5
40.9	48.3
40.9	47.5
41.2	46.9
41.2	46.3
41.2	45.7
41.2	45.5
41.2	44.9
41.2	44.3
41.2	43.7
41.2	43.5
41.2	42.9
41.2	42.3
41.2	41.7
41.2	41.4
41.5	41.4
42.3	41.4
42.6	41.7
42.9	42
42.9	42.6
42.9	42.9
42.9	42.9
42.6	42.6
42.3	42.6
41.8	42.6
41.5	42.6
40.9	42.6
40.9	42.6
40.9	42.9
40.9	43.2
40.9	43.7
40.9	44
40.9	44.3
40.6	44.3
40.3	44.3
39.8	44.3
39.5	44.3
38.9	44.3
38.6	44.3
38.9	44.3
38.9	44.3
38.9	44.3
38.9	44.3
38.9	44.6
39.2	45.2
39.5	45.5
40	45.7
40.3	46
40.3	46
40.3	46
40.3	46
40.3	46.3
40	46.3
40	46.3
39.8	46.3
39.8	46.3
39.8	46.3
39.8	46.3
39.8	46.3
39.8	46.3
39.8	46.6
40	46.6
40.3	46.9
40.3	46.9
40.6	46.9
40.6	47.2
40.9	47.2
40.9	47.2
40.9	47.2
40.9	47.2
41.2	47.2
41.2	47.2
41.2	47.2
41.2	47.2
41.2	47.2
41.5	47.5
41.5	47.5
41.8	47.7
41.8	47.7
42.1	47.7
42.1	47.7
42.1	47.7
42.1	47.7
42.1	47.7
42.1	47.7
42.1	47.7
42.1	47.7
42.1	47.7
42.1	47.7
42.1	47.7
42.1	47.7
42.1	47.7
42.1	47.7
42.1	47.7
42.1	47.7
42.1	47.7
42.1	47.7
42.1	47.7
42.1	47.7
42.1	47.7
42.1	47.7
42.1	47.7
42.1	47.7
42.1	47.7
42.1	47.7
42.1	47.7
42.1	47.7
42.1	47.7
42.1	47.7
42.1	47.7
42.1	47.7
42.1	47.7
42.1	47.7
42.1	47.7
42.1	47.7
42.1	47.7
42.1	47.7
42.1	47.7
42.1	47.7
42.1	47.7
42.1	48
42.1	48
42.1	48
42.1	48.3
42.1	48.3
42.1	48.3
42.1	48.6
42.1	48.6
42.1	48.6
42.1	48.6
42.1	48.6
42.1	48.6
42.1	48.6
42.1	48.6
42.1	48.6
42.1	48.6
42.1	48.6
42.1	48.6
42.1	48.6
42.1	48.6
42.1	48.6
42.1	48.6
42.1	48.9
42.1	48.9
42.1	48.9
42.1	48.9
42.1	48.9
42.1	48.9
42.1	48.9
42.1	48.9
42.1	48.9
42.1	48.9
42.1	48.9
42.3	48.9
42.3	48.9
42.3	48.9
42.3	48.9
42.3	48.9
42.3	48.9
42.3	48.9
42.3	48.9
42.3	48.9
42.3	48.9
42.3	48.9
42.6	48.9
42.6	49.2
42.9	49.8
43.2	49.8
43.2	49.8
43.2	49.8
43.2	49.8
43.2	49.8
43.2	49.8
43.2	49.8
43.2	49.8
43.2	49.8
43.2	49.8
43.2	49.8
43.2	49.8
43.2	50
43.2	50
43.2	50
43.2	50.3
43.2	50.3
43.2	50.3
43.2	50.3
43.2	50.3
43.2	50.3
43.2	50.3
43.2	50.3
43.2	50.3
43.2	50.3
43.2	50.3
43.2	50.3
43.2	50.3
43.2	50.3
43.2	50.3
43.2	50.3
43.2	50.3
43.2	50.3
43.2	50.3
43.2	50.3
43.2	50.3
43.2	50.3
43.2	50.3
43.2	50.3
43.2	50.3
43.2	50.3
43.2	50.3
43.2	50.3
43.2	50.3
43.2	50.3
43.2	50.3
43.2	50.3
43.2	50.3
43.2	50.3
43.2	50.3
43.2	50.3
43.2	50.3
43.2	50.3
43.2	50.3
43.2	50.3
43.2	50.3
43.2	50.3
43.2	50.3
43.2	50.3
43.2	50.3
43.2	50.3
43.2	50.3
43.2	50.3
43.2	50.3
43.2	50.3
43.2	50.3
43.2	50.3
43.2	50.3
43.2	50.3
43.2	50.3
43.2	50.3
43.2	50.3
43.2	50.3
43.2	50.3
43.2	50.3
43.2	50.3
43.2	50.3
43.2	50.3
43.2	50.3
43.2	50.3
43.2	50.3
43.2	50.3
43.2	50.3
43.2	50.3
43.2	50.3
43.2	50.3
43.2	50.3
43.2	50.3
43.2	50.3
43.2	50.3
43.2	50.3
43.2	50.3
43.2	50.3
43.2	50.3
43.2	50.3
43.2	50.3
43.2	50.3
43.2	50.3
43.2	50.3
43.2	50.3
43.2	50.3
43.2	50.3
43.2	50.3
43.2	50.3
43.2	50.3
43.2	50.3
43.2	50.3
43.2	50.3
43.2	50.3
43.2	50.3
43.2	50.3
43.2	50.3
43.2	50.3
43.2	50.3
43.2	50.3
43.2	50.3
43.2	50.3
43.2	50.3
43.2	50.3
43.2	50.3
43.2	50.3
43.2	50.3
43.2	50.3
43.2	50.3
43.2	50.3
43.2	50.3
43.2	50.3
43.2	50.3
43.2	50.3
43.2	50.3
43.2	50.3
43.2	50.3
43.2	50.3
43.2	50.3
43.2	50.3
43.2	50.3
43.2	50.3
43.2	50.3
43.2	50.3
43.2	50.3
43.5	50.3
43.8	50.3
44.1	50.3
44.1	50.3
44.1	50.3
44.1	50.3
44.1	50.3
44.1	50.3
44.1	50.3
44.1	50.3
44.1	50.3
44.1	50.3
44.1	50.3
44.1	50.3
44.1	50.3
44.1	50.3
44.1	50.3
44.1	50.3
44.1	50.3
44.1	50.3
44.1	50.3
44.1	50.3
44.1	50.3
44.1	50.3
44.1	50.3
44.1	50.3
44.1	50.3
44.1	50.3
44.1	50.3
44.1	50.3
44.1	50.3
44.1	50.3
44.1	50.3
43.8	50.3
43.8	50.3
43.8	50.3
43.8	50.3
43.8	50.3
43.5	50.3
43.2	50.3
42.9	50
42.9	49.8
42.6	49.5
42.3	49.2
41.8	49.2
41.5	48.9
41.5	48.6
41.5	48.6
41.5	48.6
41.2	48.6
41.2	48.6
41.5	48.6
41.5	48.6
41.5	48.6
41.5	48.6
41.5	48.6
41.5	48.6
41.8	48.6
41.8	48.6
41.8	48.6
41.8	48.6
41.8	48.6
41.8	48.6
41.8	48.9
41.8	48.9
41.8	48.9
41.8	48.9
41.8	48.9
41.8	48.9
41.8	48.6
42.1	48.6
42.1	48.6
42.1	48.6
42.1	48.6
42.1	48.6
42.1	48.6
42.1	48.6
42.1	48.6
42.1	48.6
42.3	48.6
42.3	48.6
42.3	48.6
42.3	48.6
42.3	48.6
42.6	48.6
42.6	48.6
42.9	48.6
42.9	48.6
42.9	48.6
42.9	48.6
42.9	48.6
42.9	48.6
42.9	48.6
42.9	48.6
42.9	48.6
42.9	48.6
42.9	48.6
42.9	48.6
42.9	48.6
42.9	48.6
42.9	48.6
42.9	48.6
42.9	48.6
42.9	48.6
42.9	48.6
42.9	48.6
42.9	48.6
42.9	48.6
42.9	48.6
42.9	48.6
42.9	48.6
42.9	48.6
42.9	48.6
42.9	48.6
42.9	48.6
42.9	48.6
42.9	48.6
42.6	48.6
42.6	48.6
42.6	48.6
42.3	48.6
42.3	48.6
42.3	48.6
42.3	48.6
42.3	48.6
42.3	48.6
42.3	48.6
42.3	48.6
42.1	48.6
42.1	48.6
42.1	48.6
42.1	48.6
42.1	48.6
42.1	48.6
42.1	48.6
42.1	48.6
42.1	48.6
42.1	48.6
42.1	48.6
42.1	48.6
42.1	48.9
42.1	48.9
41.8	48.9
41.5	48.9
41.5	48.6
41.5	48.6
41.5	48.6
41.5	48.6
41.5	48.6
41.5	48.6
41.5	48.6
41.5	48.6
41.5	48.6
41.5	48.6
41.5	48.6
41.2	48.6
41.2	48.6
40.9	48.6
40.6	48.6
40.6	48.6
40.3	48.3
40.3	48.3
40	48.3
39.5	48.3
38.6	48.6
37.8	50
36.6	52.6
36	56.3
35.7	60.1
35.7	64.4
35.5	68.7
34.9	73.2
34	77.2
33.2	82.7
32.9	84.1
32.6	85.8
32.6	86.7
32.6	86.7
32.6	85.8
33.2	84.1
34	81.3
34.6	78.1
35.5	74.4
36	70.4
36.6	65.5
36.9	60.1
37.2	54.6
37.2	48.9
37.2	44
36.9	40
36.9	37.7
37.2	36.9
37.2	37.4
37.2	40
37.2	41.4
36.9	44.9
36.9	49.8
36.3	54.9
35.5	60.9
34.9	66.9
34	72.7
33.7	78.4
33.5	83.5
33.7	88.1
34	91
34.3	91.6
34.3	91
34.6	89.6
34.9	86.4
35.2	82.1
35.5	77.5
35.5	72.4
35.5	66.7
35.5	60.6
35.5	54.1
35.2	47.7
34.9	42
34.6	37.4
34	34
33.7	32
33.7	32.3
34	34
34.6	36.9
35.2	43.2
35.5	45.7
35.5	50.9
35.7	56.6
36	62.6
36.3	68.9
37.2	75.2
37.8	81.3
38.6	85.8
39.2	88.4
39.5	89.3
39.5	89
39.5	87.6
39.5	85.3
39.5	81.8
39.2	77.8
39.2	73.2
39.2	68.1
39.2	62.4
38.9	56.1
38.6	49.8
38.3	43.5
38	37.7
37.5	33.7
37.2	31.1
36.9	30.6
37.2	31.4
37.2	33.1
37.2	36.3
37.2	40.3
37.2	48
37.2	50.9
37.2	57.8
37.2	64.9
37.5	71.8
37.8	78.4
38	83.8
38	87.6
38	89
38	89
38	88.1
38	86.4
38	83.8
38	80.1
38.3	75.2
38.6	70.1
38.9	64.4
39.2	58.3
39.2	51.8
38.9	41.7
38.9	38.6
38.3	33.4
37.8	30.6
37.5	29.4
37.8	30
38.3	31.4
38.3	34.3
38	38
38	42.6
38	48.3
38	54.3
38	61.2
38	71.5
38	74.7
38.3	80.7
38.3	85
38.3	87.6
38.3	88.4
38	88.1
38.3	86.4
38.3	83.5
38.6	79.5
38.9	74.7
39.2	69.5
39.2	63.8
39.2	57.8
39.2	50.9
38.9	43.5
38.3	36.9
37.5	30.9
36.6	24.8
36.6	23.7
36.6	23.1
37.2	24
37.5	26
37.5	29.4
37.5	33.4
37.5	38.6
37.5	44.3
37.5	50.9
37.5	58.1
37.5	65.2
37.5	71.8
37.5	77.5
38	81.8
38.9	85.8
38.9	86.4
39.2	87
39.2	86.1
39.2	83.8
39.5	80.7
39.8	77
40.3	72.7
40.6	68.1
40.6	62.6
40.6	56.9
40.6	50.6
39.5	41.4
39.2	38.9
38.3	36
38	35.1
38.3	36
38.9	38.3
39.2	42.3
39.2	46.6
39.2	51.2
39.2	59.8
39.2	62.6
38.9	68.9
38.9	75.2
38.9	81.3
38.9	86.1
38.9	89.3
38.9	91.3
38.9	91.9
38.9	91.3
38.9	89.6
38.9	86.4
38.9	82.1
38.9	77.8
38.9	72.7
38.9	66.9
38.6	60.4
38	53.8
36.9	47.5
35.7	41.7
34.9	38.3
34.9	37.4
35.7	38.6
36.9	41.4
37.8	45.7
38.3	50.3
38.6	54.6
38.9	62.1
38.9	64.6
38.9	70.7
38.9	76.7
38.9	82.1
39.2	86.4
39.5	88.4
39.5	89
39.8	88.4
39.8	87.6
39.8	85
39.8	81.3
39.8	77.2
39.8	72.4
39.8	66.9
39.8	61.2
39.8	54.6
39.5	47.5
38.9	41.2
38	36.9
37.5	34.9
37.8	34.9
38.6	36.3
39.2	38.9
39.5	42.3
39.5	46.3
39.5	50.9
39.5	56.3
39.2	62.4
39.2	68.4
39.2	74.7
39.2	80.4
39.2	85.6
39.5	88.7
39.8	90.1
39.8	90.1
39.8	89
40	87
40	83.3
40	79
40	74.4
40	69.2
40	63.2
40	56.9
39.8	50.3
39.5	43.7
38.9	38.9
38.3	36.3
38.3	35.7
38.9	36.6
39.2	39.2
39.2	42.6
39.2	48.9
39.2	51.2
39.2	56.6
38.9	62.9
38.9	69.2
38.9	76.1
38.9	82.1
38.9	86.7
38.9	89.6
38.9	91
38.9	91
38.9	89.8
38.9	87.3
38.9	83.8
38.9	79.3
38.9	74.1
38.9	68.7
38.9	58.6
38.9	55.2
38.6	48.3
37.8	41.7
36.9	36.6
36.6	34
36.6	33.7
37.5	34.6
38.3	37.2
38.6	40.3
38.6	46
38.6	48
38.3	52.3
37.8	58.1
37.8	64.4
37.8	71.2
38	77.8
38	83.5
38.3	87.8
38.3	90.1
38	91
38	90.7
38	88.4
38.3	87
38.3	83
38.3	78.4
38.3	73.2
38.6	67.5
38.9	61.2
38.9	54.3
38.6	47.2
38	40
36.9	34.3
36	30.6
36	29.1
36.6	29.4
37.5	31.1
37.8	34
38	37.7
38	43.7
38	46
37.8	51.5
37.5	57.8
37.2	64.6
37.2	71.5
37.2	77.5
37.2	83
37.2	86.4
37.2	88.7
37.2	89.8
37.2	89.6
37.2	88.1
37.2	85.6
37.2	81.5
37.5	77.2
37.8	72.1
38	66.4
38	60.4
38	53.5
37.8	46.6
36.9	40
36	35.1
35.5	32
35.2	31.4
35.7	32.3
36.6	34.6
37.2	38
37.2	42
37.2	46.6
37.2	51.8
37.2	60.4
37.2	63.5
37.2	70.4
37.2	76.4
37.2	82.1
37.2	85.8
37.5	88.4
37.5	89.8
38	90.1
38.6	89.3
39.5	87.3
40.3	83.8
40.9	79.8
41.2	75
41.5	69.2
41.5	62.9
41.5	56.3
41.5	49.8
40.9	42.6
40.3	36.3
39.5	31.4
38.6	28.8
38.6	28.3
39.2	29.4
39.5	32.3
39.8	36
39.8	40.3
39.8	45.2
39.8	50.9
39.8	56.9
39.8	63.8
39.8	70.7
39.8	76.7
39.8	82.4
40	86.1
40	88.7
40.3	89.8
40.3	89.6
40.9	88.1
41.2	85.3
41.5	81.3
41.8	77
41.8	72.1
41.8	66.4
41.5	60.4
41.5	53.8
40.6	46.9
39.8	40.9
38.9	36
38	32.6
38	32.9
38.3	33.7
38.9	36.3
39.2	39.4
39.2	43.5
38.9	48.3
38.9	53.5
38.6	59.5
38.9	65.5
38.9	72.1
38.9	80.7
38.9	83.3
38.9	87
38.9	88.7
38.9	89.6
38.9	89
38.9	87
38.9	83.8
39.2	79.5
39.2	74.4
39.2	68.9
39.2	62.9
38.9	56.1
38.3	49.2
36.9	39.7
36.3	37.2
35.7	34
35.5	33.1
36	34
36.6	36
37.2	39.2
37.2	43.2
37.2	47.5
37.2	52.6
37.2	58.3
37.2	64.6
37.2	70.9
37.5	76.7
38	81.8
38.6	85.8
39.2	89
39.2	90.7
39.5	90.7
39.5	89.3
39.5	86.4
39.8	82.4
40	77.8
40	73
40	67.2
40	60.9
40	54.3
39.8	47.5
39.5	40.9
38.9	35.7
38.6	32.9
38.6	31.7
39.5	32.3
40	35.4
40.3	36.9
40.3	40.6
40.3	44.9
40.3	49.8
40.3	55.2
40.3	60.9
40.3	66.9
40.6	72.7
40.6	78.1
40.9	82.7
40.9	86.4
40.9	88.1
40.6	88.7
40.3	88.1
40	86.7
39.8	83.8
39.8	80.1
39.8	75.5
39.8	70.4
39.8	64.6
39.8	58.6
39.5	52
38.9	45.7
38.3	39.4
37.5	33.7
36.6	29.7
36.6	28.3
37.5	29.4
38	30.3
38.3	32.6
38.3	35.4
38	39.2
38	43.2
38	48
38	54.1
38	60.4
38	66.7
38	72.1
38	77.2
38	81.3
38	84.4
38	87
38	87.3
38	86.7
38	85
38	82.1
38	78.1
38	73.5
38.3	68.4
38.3	62.6
38.3	56.6
38	47.5
38	44.3
38	38
37.8	32.3
37.5	27.4
36.9	24
36.9	21.7
36.9	21.1
37.2	22
37.2	23.4
37.2	25.4
37.2	27.7
37.2	30.9
37.2	34.6
37.2	39.2
37.2	44.6
37.2	50.9
37.2	57.2
37.2	63.2
37.2	68.7
37.2	73.8
37.2	78.7
37.2	82.4
37.2	84.7
37.2	85.6
37.2	85
37.2	83.5
37.2	80.7
37.2	77.2
37.2	73
37.2	68.4
37.2	63.5
37.2	55.5
37.2	52.9
37.2	47.7
37.2	43.2
37.2	39.2
37.2	37.2
37.2	36.6
37.5	37.2
37.5	38.3
37.5	40.3
37.5	43.5
37.2	47.2
37.2	51.8
37.2	56.9
37.5	62.4
37.5	67.8
37.5	72.7
37.5	77.5
37.5	81.8
37.5	86.7
37.5	87.6
37.5	88.4
37.5	88.1
37.2	87.3
37.2	85.3
37.2	82.4
37.2	78.7
37.2	74.4
37.2	69.8
36.9	64.6
36.6	59.5
36	54.1
35.2	48.9
34.3	44.3
33.5	40.6
33.2	38.3
32.9	37.7
32.9	38.3
32.9	39.2
32.9	41.2
32.9	43.5
32.9	47.2
32.9	52
32.9	57.5
33.2	63.2
33.7	68.9
34.3	74.1
34.6	79
34.9	83.5
34.9	87
34.9	88.7
34.9	89
34.9	88.7
34.9	87
35.2	84.4
35.5	81
35.5	77
35.5	72.4
35.5	66.9
35.5	61.2
35.5	55.5
35.5	49.5
35.5	43.7
35.2	38.9
35.2	35.4
34.9	33.7
35.2	33.4
35.2	34
35.2	35.4
35.2	37.7
35.2	41.2
35.2	45.2
34.9	50
34.9	55.5
34.9	61.8
34.9	67.8
34.9	73.5
34.9	79.3
34.9	83.8
34.9	87.6
34.6	90.1
34.3	91.6
34.3	91.6
34.3	91
34.6	89.6
34.9	87
35.5	83.5
35.5	79.8
35.5	75.5
35.5	70.7
35.5	65.5
35.5	60.6
35.5	56.1
35.5	51.8
35.5	48.6
35.5	46.9
35.5	46.3
35.5	46.3
35.5	46.6
35.5	47.5
35.2	49.2
34.9	51.8
34.6	55.5
34.3	60.1
34.3	64.9
34.3	70.1
34.3	75
33.7	79.3
33.2	83.3
32.3	86.4
31.5	89
31.2	90.7
31.2	91.6
31.2	91.6
31.2	91
31.2	89.6
31.2	87
31.2	83.5
31.5	79.8
31.5	75.5
31.5	70.7
31.7	66.1
32	62.1
33.2	57.2
33.5	56.3
34.3	54.9
34.9	53.8
35.2	53.2
35.5	52.6
35.2	52.3
34.9	52.3
34.6	53.2
33.7	54.9
33.5	57.8
33.2	61.5
33.2	66.1
33.2	70.7
32.9	75
32.9	79
32.3	82.4
31.7	85.6
31.5	88.4
31.2	91
31.5	92.7
31.5	92.4
32	91.9
32.9	90.1
33.7	87.6
34.3	84.4
35.2	80.4
36	76.1
36.6	70.7
36.6	64.9
36.6	59.5
36.6	53.8
36.3	48.6
36	45.2
36	42.3
36	42.3
36	42.3
36	42.9
36	43.7
36	45.5
35.7	47.7
35.5	50.9
35.2	54.9
35.2	59.5
35.5	64.9
35.7	70.7
36.6	76.1
36.9	81
37.2	85.6
37.2	89
37.2	91.3
37.2	92.4
37.2	92.4
37.2	91.9
37.2	90.1
37.2	85.6
37.2	83.5
37.2	79.3
37.2	74.1
37.2	68.7
37.2	62.9
37.2	56.6
36.6	50.6
36	45.5
35.2	41.4
34.9	39.2
34.6	38.3
34.9	38.9
35.2	40.6
35.2	43.2
35.2	46.9
35.2	50.9
35.2	55.8
35.2	60.9
35.5	66.4
35.5	71.8
35.5	76.7
35.7	81.3
36.3	85.6
36.9	89.3
37.2	92.1
37.5	92.7
37.5	91.6
37.5	89.3
37.5	85.8
37.8	81.5
38	76.7
38.6	71.5
38.9	65.8
38.9	59.5
38.6	53.2
38.3	46.3
37.2	40.6
36.3	36.9
35.7	34.6
36	34.3
36.6	35.1
37.2	37.4
37.8	42.3
37.8	44.3
38	48.3
38	53.2
38	58.6
38	64.1
38	70.1
38	75.2
38.3	80.1
38.6	84.7
39.2	88.4
39.5	91
40	91.9
39.8	91.6
39.8	90.1
39.8	87.6
39.8	84.4
39.8	80.1
39.8	75.5
39.8	70.4
39.5	64.6
38.9	58.6
37.8	52
36.3	43.2
35.7	40.3
34.9	36.3
34.3	34.3
34.6	34
35.2	34.9
35.7	36.6
35.7	39.2
35.7	42.6
35.7	46.3
35.7	50.9
35.7	56.1
35.7	61.5
35.7	67.2
36	73.2
36.6	78.4
37.5	83
38	86.1
38.6	88.4
38.6	89.6
38.9	89.6
38.9	88.7
38.9	85.3
38.9	83.5
39.2	79.3
39.2	74.4
39.2	69.2
39.2	63.8
39.2	57.5
38.9	51.2
38	45.2
37.2	39.7
36.3	35.1
35.5	32.3
35.2	31.1
35.5	32
35.7	33.7
36	36.6
36.3	40.6
36.3	44.9
36.3	49.8
36.3	55.2
36.3	60.9
36.3	66.9
36.3	73
37.2	78.4
38	83.3
38.9	87.8
39.8	90.1
40.3	90.7
40.6	90.1
40.6	88.4
40.6	85.6
40.6	81.5
40.6	77
40.6	72.1
40.6	66.1
40.3	60.1
39.5	53.8
38.6	47.7
37.2	42
36.3	37.4
35.7	34.6
35.7	33.7
36	34.3
36.6	35.4
36.9	37.7
37.2	40.6
37.2	44
37.2	48
37.2	52.6
37.2	57.8
37.2	66.1
37.2	68.9
37.2	74.1
37.2	79
37.2	83.3
37.2	86.7
37.2	89
37.2	90.1
36.9	89.8
36.9	89
36.9	86.7
36.9	83.3
36.9	79.3
36.9	74.4
37.2	69.2
37.2	60.9
37.2	57.8
36.9	51.8
36.9	46
36.9	40.6
36.9	36.6
36.9	34
36.9	32.9
37.2	32.9
37.2	33.1
37.2	34
37.2	36.9
37.2	38.3
37.2	41.7
37.2	46
37.2	50.6
37.2	55.8
37.2	60.9
37.2	65.8
37.2	70.9
37.5	75.2
37.8	79.3
37.8	83
38	85.3
38	85.8
38	85.3
38	83.8
38	81.3
38	77.8
38	73.8
38	66.9
38	64.4
38	58.9
38	53.2
37.8	47.7
37.5	42.6
36.9	38.3
36.6	35.1
36.3	33.4
36.3	32.9
36.3	33.1
36.3	34.3
36.3	36.6
36.3	39.4
36.3	43.7
36.6	48.9
37.2	54.6
37.5	61.2
38	68.1
38.6	74.4
38.9	80.1
39.5	84.4
40.3	87.8
40.9	90.1
41.2	91.3
41.5	91
41.5	89.6
41.5	87.3
41.5	83.8
41.5	79.5
41.5	75
41.5	69.8
41.2	64.6
40.6	58.6
40	52.6
38.9	46.3
37.8	40.3
36.6	35.1
35.5	32.3
34.9	31.4
35.2	32
35.5	34
35.5	36.9
35.5	40.3
35.5	44.3
35.5	49.2
35.5	55.2
35.5	61.2
36	67.2
36.9	73.2
37.8	79
38.9	84.1
39.8	88.7
40.3	91.3
40.6	91.3
40.3	91
40.6	89
40.6	86.4
33.7	32.6
33.7	32
34	32.6
34.6	34.3
34.9	36.9
40.3	82.7
40.3	78.4
40.3	73.5
39.8	68.4
39.2	62.9
38.3	56.6
37.5	50.3
36.3	44
35.5	38.6
34.6	34.6
34.9	40
34.9	44.3
35.2	48.9
35.2	54.6
35.5	60.6
38.9	89.6
39.2	90.1
39.2	89.6
39.2	88.1
39.2	85.8
35.5	66.9
36	73
36.9	78.1
37.8	83
38.6	87.3
39.2	82.1
39.2	78.1
39.2	73.2
39.2	68.1
39.2	62.6
38.9	56.6
38.6	50.3
38	44.3
37.2	39.4
36.3	36.6
36	35.1
36.3	35.1
36.6	36.9
36.6	38
36.6	40.6
36.6	43.7
36.6	47.7
36.6	52.6
36.3	57.8
36	63.5
36	69.5
36	75.8
36.3	81.3
36.3	85.8
36.6	89.6
36.9	89.8
36.9	89.8
36.9	89.3
37.2	87.6
37.5	84.7
37.5	80.7
37.5	76.4
37.5	71.5
37.5	65.8
37.5	60.1
37.5	54.1
37.2	45.5
36.9	43.2
36.9	39.4
36.9	37.4
37.2	36.9
37.2	37.2
37.2	37.7
36.9	39.2
36.6	42
36.3	46
36	51.5
36	56.9
36	62.4
36	67.8
36	73.2
36.3	78.4
36.6	83
36.9	86.4
37.2	88.1
37.2	88.4
37.2	87.8
37.2	85.8
37.2	81
37.2	79
37.2	74.7
37.2	69.8
37.2	64.6
37.2	59.2
37.2	53.5
37.2	47.7
36.9	42
36.6	37.4
36	33.7
35.7	31.4
35.7	30.3
35.7	30.6
35.7	31.7
35.7	33.7
35.7	36.9
35.7	41.4
35.7	46.9
35.7	52.9
35.7	59.2
36	65.2
36.3	70.9
36.3	76.4
36.6	81.3
36.9	85
37.5	87.6
37.5	88.1
37.5	86.4
37.5	85.3
37.5	82.1
37.5	77.8
37.5	73
37.5	67.8
37.5	62.4
37.2	56.3
37.2	50
36.6	44
35.7	38.6
34.6	33.7
34.3	32.9
34.3	32.6
34.6	33.1
34.6	35.1
34.6	37.7
34.6	41.2
34.6	45.2
34.6	49.8
34.6	55.2
34.9	60.4
35.2	65.8
35.7	71.2
36.6	76.4
37.5	81
38	84.4
38.3	86.1
38.3	86.4
38	85.6
38	83.8
38	81
38.3	77.2
38.3	73
38.3	68.1
38.3	60.1
38	57.2
38	51.5
38	45.7
37.8	40.3
37.8	35.1
37.2	31.7
36.6	29.4
36.6	28.8
37.2	30
37.2	30.9
37.2	33.4
37.2	36.6
37.2	40.6
37.2	45.5
37.2	50.9
37.2	56.9
37.2	62.6
37.2	68.4
37.2	76.1
37.5	78.4
37.8	81.8
38.6	84.1
39.2	85.6
39.2	85.8
38.9	85
38.9	83.5
38.9	81
38.9	77.5
38.9	73.5
38.9	68.9
38.9	61.2
38.9	55.8
38.9	53.2
38.6	47.5
38.3	42
37.5	36.9
36.6	32
35.7	28.6
35.2	27.7
35.2	28.6
35.5	30.9
35.5	36
[truncated: 561 more rows]
