# Supplementary material for: Bot fit: A novel approach to assessing lower limb muscular strength
Source: PLoS One. 2026 Mar 26;21(3):e0339187. doi: 10.1371/journal.pone.0339187 (PMC13021169; doi:10.1371/journal.pone.0339187)
Supplement: S3 File — Raw joint angle data (left and right legs) collected from 25 participants across all exercise protocols. This compressed folder contains individual participant files (sub1–sub25) with time-series signals representing lower-limb motion recorded by the Bot Fit system during resistance exercise trials. (ZIP) [file pone.0339187.s003.zip › sub13/hipcurl_max.csv]

AngL	AngR
6.8	2
6.8	2
6.8	2
6.8	1.7
6.8	1.7
6.8	1.4
6.8	1.1
6.5	0.8
6.3	0.8
6	0.8
6	0.8
6	0.6
6	0.3
6	0.3
5.7	0.3
5.7	0.3
5.7	0.3
5.7	0.3
5.7	0.3
5.7	0.3
5.7	0.3
5.7	0.3
5.7	0.3
5.4	0
5.1	0
5.1	0.2
5.1	0.8
4.8	0.8
4.8	0.8
4.8	0.8
4.8	0.8
4.8	0.8
4.8	0.8
4.8	0.8
4.8	0.8
4.8	0.8
4.8	0.8
4.8	0.8
4.8	0.8
4.8	1.1
4.5	1.4
4.2	1.6
4.2	1.9
4.2	1.9
4.2	1.9
4	1.9
4	1.9
4	1.9
4	1.9
4	2.2
4	2.2
4	2.2
4	2.2
4	2.2
4	2.2
4	2.2
4	2.2
4	2.2
4	2.2
4	2.2
4	2.2
3.7	2.2
3.7	2.2
3.7	2.2
3.4	2.5
3.4	2.5
3.4	2.5
3.4	2.5
3.4	2.5
3.4	2.5
3.4	2.5
3.4	2.5
3.4	2.5
3.4	2.8
3.4	2.8
3.4	3.1
3.4	3.1
3.1	3.1
3.1	3.1
2.8	3.1
2.8	3.1
2.8	3.1
2.8	3.1
2.5	3.1
2.5	3.1
2.5	3.1
2.5	3.1
2.5	3.1
2.5	3.1
2.5	3.1
2.5	3.1
2.5	3.1
2.2	3.4
2.2	3.4
2.2	3.4
2.2	3.4
2	3.4
2	3.4
2	3.6
2	3.6
2	3.6
2	3.9
1.7	3.9
1.7	3.9
1.4	4.2
1.1	4.5
1.1	4.8
0.8	5.4
0.5	5.9
0	6.2
0.5	6.8
1.1	7.1
1.4	7.4
1.7	7.7
1.7	7.9
1.7	7.9
1.7	7.9
1.7	7.9
1.7	7.9
1.7	7.9
1.7	7.9
1.7	7.9
1.7	7.9
1.7	7.9
1.7	7.9
1.7	7.7
1.7	7.7
1.7	7.7
1.7	7.7
1.7	7.7
1.4	7.4
1.4	6.8
1.1	6.2
0.5	5.9
0.2	5.6
0.8	5.4
0.8	5.1
0.8	4.8
1.1	4.8
1.1	4.8
1.1	4.8
1.1	4.8
1.1	4.8
1.1	4.8
1.1	4.8
1.1	4.8
1.1	4.8
1.1	4.8
1.1	4.8
1.1	4.8
1.1	4.8
0.8	4.8
0.8	5.1
0.5	5.4
0.2	5.6
0	5.9
0	6.2
0.2	6.5
0.2	6.5
0.2	6.5
0.2	6.5
0.2	6.5
0.2	6.5
0.2	6.5
0.2	6.5
0.2	6.5
0.2	6.5
0.2	6.5
0.2	6.5
0.2	6.5
0.2	6.5
0.2	6.5
0.2	6.5
0.2	6.5
0.2	6.5
0.2	6.5
0.2	6.5
0.2	6.5
0.2	6.5
0.2	6.5
0.2	6.5
0.2	6.5
0	6.5
0	6.5
0	6.5
0	6.5
0	6.5
0	6.5
0	6.5
0	6.5
0	6.5
0	6.5
0	6.5
0	6.2
0	6.2
0.2	5.6
0.5	5.1
1.1	4.5
1.7	3.9
2.5	3.1
3.1	2.2
4	1.4
4.2	1.1
4.2	1.1
4.2	1.1
4.5	1.1
4.5	0.8
4.5	0.8
4.5	0.8
4.5	0.8
4.5	0.5
4.5	0.5
4.5	0.5
4.5	0.5
4.5	0.5
4.5	0.5
4.5	0.5
4.5	0.5
4.5	0.2
4.5	0
4.5	0.3
4.8	0.6
4.8	0.6
5.1	0.6
5.1	0.6
5.1	0.8
5.1	0.8
5.1	1.1
5.1	1.1
5.1	1.1
5.1	1.1
5.1	1.1
5.1	1.1
5.1	1.1
5.1	1.1
5.1	1.1
5.1	1.1
5.1	1.1
5.1	1.1
5.1	1.1
5.1	1.1
5.1	1.1
5.1	1.1
5.1	1.1
5.1	1.1
5.1	1.1
5.1	1.1
5.1	1.1
5.4	1.1
5.4	1.1
5.7	1.1
6.3	1.1
6.5	1.1
6.8	1.1
7.1	1.1
7.1	1.1
7.1	1.1
7.1	1.1
7.1	1.1
7.1	1.1
7.1	1.1
7.4	1.1
7.7	1.1
8	1.1
8.5	1.1
8.8	1.1
8.8	1.1
8.8	1.1
8.8	0.8
8.8	0
8.8	0.5
8.8	1.6
8.8	2.8
8.8	4.2
8.8	5.4
8.8	7.1
8.8	8.8
8.8	10.8
8.8	12.8
8.5	15.4
8.5	18
8.3	21.7
8.3	22.8
8	25.4
8	28.3
8	30.9
8	33.4
8	36
8	38.3
8	40.6
8	42.9
8.3	44.9
8.3	46.6
8.5	48
8.8	49.5
9.1	50.6
9.4	51.5
9.4	52.3
9.7	52.9
9.7	53.5
9.7	53.5
9.7	53.5
9.7	53.2
9.7	53.2
9.7	52.6
9.7	51.8
9.7	50.3
9.7	48.9
9.7	47.2
9.7	45.2
9.7	42.9
9.7	40.3
9.4	36
9.4	34.3
9.4	31.1
9.4	27.7
9.4	24
9.4	20.5
9.4	17.1
9.4	13.7
9.4	10.2
9.4	7.1
9.4	4.5
9.4	2.2
9.4	0.2
9.1	1.1
9.1	1.7
8.8	2
8.8	1.7
8.5	1.1
8.5	0.6
8.5	0.3
8.5	0
8.5	0.3
8.5	0.3
8.5	0.3
8.3	0.3
7.7	0.3
7.1	0.6
6.5	1.1
6	1.7
5.4	2
4.8	2.6
3.7	2.8
1.1	3.1
0.2	2.8
2	2.8
4.2	2.8
7.1	2.8
10	2.8
12.8	2.8
15.7	2.8
18.9	2.8
21.7	2.8
24.6	2.8
27.2	2.8
29.7	2.8
32.3	2.8
34.9	2.8
37.5	2.8
39.8	2.8
42.1	2.8
44.3	2.8
46.3	2.8
48.1	2.8
49.5	2.8
50.9	2.8
51.8	2.8
52.4	2.8
52.4	2.8
52.4	2.8
52.4	2.8
52.1	2.8
51.2	2.8
49.2	2.8
48.1	2.8
46.1	2.8
43.5	2.8
40.9	2.8
38	2.8
35.2	2.8
32.3	2.8
29.2	3.1
26	3.1
22.9	3.4
19.7	4
17.1	4.8
14.8	6
13.4	7.1
12.6	8
12.3	8.3
12.3	8.6
12.3	8.9
12.3	8.6
11.7	8
10.8	6
9.1	2.8
8	0.8
7.1	4.5
6.8	8.8
6.8	13.4
6.8	18
6.8	22.8
6.8	27.7
6.5	32.6
6	37.2
5.1	41.4
4	45.5
1.7	50.6
0.8	52.3
1.1	55.2
2.8	57.8
4.2	59.8
5.7	60.9
6.8	61.2
7.4	61.2
8	60.9
8	59.8
8	58.3
8	56.1
8	53.8
8.3	50.9
8.5	47.5
9.4	41.4
9.4	38.9
10.3	33.7
10.8	28.3
11.1	22.5
11.4	16.5
11.4	10.8
11.1	5.1
10.3	0.6
9.1	5.4
7.7	7.7
6	7.4
3.1	6.6
0.2	4.6
4.2	2.3
8.5	0.6
12.8	0.5
17.1	0.8
20.9	0.5
24.6	0.2
28.3	0
32.6	0.8
36.3	1.1
39.8	1.4
42.9	1.1
45.2	0.8
47.2	0.8
48.6	0.8
49.8	0.8
50.4	0.8
51.2	0.8
51.5	1.1
51.8	1.4
51.8	1.4
51.8	1.4
51.8	1.4
50.9	1.4
49.5	1.4
47.8	1.4
45.5	1.4
42.6	1.4
39.5	1.4
36	1.4
32.6	1.4
28.9	1.4
24.3	1.1
19.7	1.1
14.6	1.1
9.1	1.1
4.2	1.1
0.2	1.4
1.7	2.6
1.7	2.8
0.5	2.6
1.1	2
2.8	1.1
4.5	0
5.4	1.1
5.4	2.8
4.8	4.2
3.7	7.1
3.1	8.2
2.2	10.2
1.4	12.2
0.5	14
0.2	15.1
1.4	16.2
2.2	17.1
2.8	17.4
3.1	18
3.4	18
3.4	18
3.4	18
3.4	18
3.4	18
3.4	18
3.4	18
3.4	18
3.4	17.7
3.4	17.1
3.4	16.5
3.4	15.7
3.4	14.8
3.4	13.7
3.4	12.5
3.4	11.4
3.4	10.2
3.7	9.4
3.7	8.8
4	8.5
4.2	8.2
4.2	8.2
4.2	8.2
4.2	8.2
4.5	8.2
4.5	8.2
4.5	8.5
4.8	8.5
5.4	8.8
5.4	9.1
5.4	9.4
5.4	9.4
5.4	9.7
5.4	9.7
5.4	9.9
5.4	9.9
5.7	9.9
6.5	9.9
7.1	9.9
8	9.9
8.8	9.9
9.4	9.9
9.7	9.9
10	9.9
10.3	9.9
10.3	9.9
10.3	9.9
10.3	9.9
10.5	9.9
10.5	9.9
10.8	9.9
11.1	9.9
11.1	9.9
11.4	9.9
11.4	9.9
11.4	9.9
11.7	9.9
12	9.9
12	9.9
12	9.7
12	9.7
12	9.1
12	9.1
12	8.8
12	8.8
12	8.8
12	8.5
12	7.9
12	7.7
12	7.4
12	7.1
11.7	6.5
11.4	6.2
10.8	5.6
10.3	5.4
9.7	5.4
8.8	5.4
8	5.1
7.1	4.5
6.5	4.2
6	3.9
5.4	3.6
4.8	3.1
4.2	2.2
3.4	1.1
2.8	0.2
2.2	0.6
1.4	1.4
0.8	2
0	2.6
0.8	2.8
1.4	2.8
2	2.8
2.5	2.8
2.8	2.8
3.1	2.8
3.4	2.8
3.7	2.8
3.7	3.1
4.2	3.1
4.8	3.4
5.4	3.7
6	4
6.3	4
6.8	4.3
7.7	4.6
8	4.8
8.3	5.4
8.3	5.7
8.5	6
8.5	6
8.5	6.3
8.5	6.3
8.8	6.3
9.7	6.3
10.3	6.3
10.5	6.3
10.5	6.3
10.5	6.3
10.5	6.3
10.5	6.3
10.5	6.3
10.5	6.3
10	6
8.8	5.7
7.4	5.1
4.8	2.3
3.7	1.1
2.2	2.2
0.8	6.8
0	12
0.2	17.4
0.2	22.5
0.2	26.8
0.5	31.7
1.1	36.3
2	40.9
2.5	45.2
3.4	49.5
4.2	53.2
5.4	56.9
7.1	60.4
8.8	64.1
10.3	67.2
11.1	69.8
12	72.1
12.3	74.4
12.8	75.8
12.8	76.4
13.1	76.1
13.1	76.1
13.1	76.1
13.1	75.5
13.1	74.4
13.1	73.2
13.1	71.5
13.1	69.8
13.1	67.5
13.1	63.8
13.1	62.1
13.1	58.9
13.1	55.2
13.1	51.2
13.1	47.2
13.1	43.2
13.1	37.2
13.1	35.1
13.1	31.4
13.1	27.4
13.1	23.4
13.1	19.1
13.1	15.4
13.1	12.8
12.8	12
12.3	11.7
11.7	11.7
11.4	11.7
11.4	11.7
11.1	11.7
10.3	11.7
8.8	11.4
7.1	10.5
5.4	9.7
3.4	8.5
1.4	7.1
0.8	6.2
4	5.4
6.8	4.8
10.5	4.8
14.6	4.8
18.6	4.5
22.9	4.2
27.2	3.6
33.5	2.2
35.7	1.4
39.8	0.2
43.8	0.8
48.1	2.3
52.9	4
57.5	6
61.2	7.1
65.5	8
67	8
69.5	8.3
71.5	8.3
72.7	8.3
73.3	8.3
73.3	8.3
73.3	8.3
73.3	8.3
73.3	8.3
73	8.3
70.4	8.3
69.3	8.3
66.7	8.3
63.8	8.3
61	8.3
57.5	8.3
53.5	8.3
49.2	8.3
42.6	8.3
40.6	8.3
36.6	8.3
32.3	8.3
28	8.3
23.1	8.3
18.6	8.3
14.6	8.3
11.4	8.3
9.4	8.3
8	7.7
7.1	6.6
7.1	5.7
7.1	4.8
7.1	4.6
7.1	4.3
7.1	4.3
7.1	4.3
7.1	3.7
7.1	2.8
6.8	0.8
6.3	1.9
5.4	4.5
4.5	6.5
4	8.2
3.4	9.9
2.8	12.5
2.2	15.7
2.2	18
2.2	20.3
2.2	22.5
2.2	24.3
2.2	25.4
2.2	26.6
2.2	27.7
2.2	28
2.5	28
2.5	28
2.5	28
2.5	28
2.5	28
2.5	27.7
2.5	27.1
2.5	26.3
2.5	25.1
2.5	24
2.5	22.5
2.5	20.5
2.5	18.5
2.5	16.2
2.5	12.8
2.5	11.4
2.5	9.4
2.5	7.4
2.5	5.6
2.5	4.5
2.5	3.6
2.5	3.1
2.8	2.8
3.1	2.5
3.7	2.5
4.2	2.5
4.5	2.5
5.4	2.5
6	2.5
6.8	2.5
8	2.5
8.8	2.5
10	2.5
11.1	2.5
12.3	2.5
13.4	2.5
15.1	2.2
15.7	1.6
16.8	1.1
18	0
18.6	1.1
18.6	1.1
18.6	1.1
18.6	1.1
18.6	1.1
18.3	1.1
17.7	0.8
16.6	0.8
15.4	0.8
14.3	0.8
12.6	0.8
10.8	0.8
8.3	0.8
5.7	0.8
3.1	0.8
0.5	0.8
1.7	0.8
3.4	0.8
4.8	0.3
6	0.5
6.8	1.6
7.1	2.8
7.1	4.2
7.1	5.9
7.1	7.7
7.1	9.7
7.1	12
7.1	14.2
7.1	16.8
7.4	19.7
7.7	22.5
7.7	24.6
7.1	25.4
6.8	25.7
6.8	25.7
6.8	25.4
6.8	25.4
6.8	25.4
6.8	25.4
6.8	25.4
6.8	25.4
6.8	25.4
6.8	25.4
6.5	25.4
5.7	25.4
4.8	25.4
4	25.4
3.4	25.4
2.8	25.4
2	24.8
1.4	23.4
1.1	21.4
1.1	18.8
1.1	16
1.1	12.8
1.1	10.2
1.1	8.2
1.1	7.1
1.1	6.5
1.1	5.6
1.1	5.1
1.1	4.5
1.1	4.5
1.1	4.5
0.8	4.5
0.5	4.5
0.2	4.5
1.1	4.2
1.7	3.9
2.2	3.6
2.8	3.4
3.7	3.1
4.2	3.1
4.8	3.1
5.1	3.1
5.4	3.1
5.4	3.1
5.4	3.1
5.1	3.1
5.1	3.1
4.8	3.1
4.8	3.1
4.8	3.1
4.5	3.1
4.5	3.1
4.5	3.1
4.5	3.1
4.5	2.8
4.5	2.8
4.5	2.5
4.5	2.2
4.2	2.2
4.2	2.2
4.2	2.2
4.2	2.2
4.2	2.2
4.2	2.2
4.2	2.2
4.2	2.2
4.2	2.2
4.5	2.2
4.5	2.2
4.8	2.5
5.1	3.1
5.4	3.9
6	5.4
6.3	6.8
6.8	9.1
7.7	11.7
8.3	14.8
9.7	19.7
10.3	21.1
11.1	24
12.3	26.6
13.1	28.6
14	30.3
14.6	31.4
15.1	31.7
16	31.4
17.1	31.1
18.3	31.1
19.7	31.1
22	31.1
22.6	31.1
23.4	31.4
24	32
24	33.4
24.6	34.6
25.7	35.1
27.2	36
29.2	37.2
30	37.7
32	38.6
34	40
36.3	41.4
38.3	43.2
40.3	44.9
42.3	46.6
44.1	48.9
45.8	51.2
47.8	53.2
49.8	55.2
52.1	57.2
54.7	59.2
57.2	61.8
59.5	64.1
61.8	66.7
63.8	68.7
65.5	70.7
67	72.1
68.1	73
68.7	73.5
69	73.5
69	73.5
68.7	73.5
68.4	73.8
68.1	73.8
67.5	73.8
66.7	73.5
65.5	72.7
63.5	71.5
61	69.8
57.8	67.8
54.1	64.9
49.8	62.1
43.5	56.9
41.5	55.5
38.3	52
38.6	47.7
39.8	44.6
39.5	46.6
39.8	50
42.3	52.3
45.8	53.5
48.1	55.2
49.5	57.8
50.1	58.1
50.1	58.1
49.8	58.1
49.2	58.1
48.6	58.1
48.4	58.3
48.6	58.6
49.2	59.5
50.4	60.4
52.1	61.8
53.8	63.2
55.5	64.6
57.5	66.4
58.9	67.5
60.4	68.7
61	69.2
60.7	68.9
59.2	67.8
58.4	66.9
56.7	65.2
54.7	62.9
52.9	60.6
51.2	58.3
50.4	56.6
49.5	55.8
48.9	55.5
48.6	55.5
48.4	55.8
47.2	55.8
46.9	55.5
46.1	55.5
45.2	55.5
44.3	55.2
43.5	55.2
42.3	54.9
41.2	54.9
39.2	54.6
38.6	54.6
37.5	54.6
36	54.6
34.9	54.6
33.5	54.6
32.6	54.6
31.7	54.6
31.2	54.6
30.6	54.6
30.6	54.6
30.6	54.6
30.6	54.9
30.6	55.2
30.6	55.8
30.6	56.1
30.6	56.3
30.6	56.6
30.6	57.2
30.6	57.5
30.6	57.8
30.6	57.8
30.6	57.8
30.9	57.8
31.2	57.8
31.5	57.8
32	57.8
32.9	57.8
33.5	57.8
34	57.8
34.6	57.5
35.2	57.2
35.5	57.2
36	56.9
36	56.9
36.3	56.9
36.6	56.9
37.2	56.9
37.8	56.9
38.3	56.9
39.2	56.3
39.2	56.1
39.5	55.5
39.8	54.9
39.8	54.6
39.8	54.3
39.8	54.3
39.8	54.3
39.8	54.3
39.8	54.3
39.8	54.3
39.8	54.3
39.8	54.3
39.8	54.3
39.8	54.3
39.8	54.3
39.8	54.3
39.8	54.3
39.8	54.3
39.8	54.3
39.8	54.3
39.8	54.3
39.8	54.3
39.8	54.3
39.8	54.3
39.8	54.3
39.8	54.3
39.8	54.3
39.8	54.3
39.8	54.3
39.8	54.3
39.8	54.3
39.8	54.3
39.8	54.3
39.8	54.3
39.8	54.3
39.8	54.3
39.8	54.3
39.8	54.3
39.8	54.3
39.8	54.3
39.8	54.1
39.8	53.5
39.8	53.2
39.8	52.9
39.8	52.6
39.8	52
39.8	51.8
39.8	51.2
39.8	51.2
39.8	51.2
39.8	51.2
39.8	51.2
39.8	51.2
39.8	51.2
39.8	51.2
39.8	51.2
39.8	50.9
39.8	50.9
39.8	50.9
39.8	50.9
39.8	50.9
39.8	50.9
39.8	50.9
39.5	50.9
39.2	50.9
38.9	50.9
38.6	50.9
38.6	50.9
38.6	50.9
38.6	50.9
38.6	50.9
38.6	50.9
38.6	50.9
38.6	50.9
38.6	50.9
38.6	50.9
38.6	50.9
38.3	50.9
38.3	50.9
38	50.9
38	50.9
37.8	50.9
37.5	50.3
37.5	50
37.2	50
36.6	50
36.6	50
36.6	49.8
36.3	49.5
35.7	49.2
35.5	49.2
35.5	48.9
35.5	48.6
35.2	48.6
35.2	48.6
35.2	48.6
35.2	48.6
35.5	48.3
35.5	48.3
35.5	48
35.5	47.7
35.5	47.5
35.5	47.5
35.5	47.5
35.5	47.5
35.5	47.5
35.5	47.5
35.5	46.9
35.5	46.6
35.5	46.3
35.5	46.3
35.5	46.3
35.5	46.3
35.5	46.3
35.5	46
35.5	46
35.5	45.7
35.5	45.7
35.5	45.5
35.5	45.2
35.7	44.9
36	44.9
36	44.9
36	44.9
36	44.9
36	44.9
36	44.9
36	44.9
36	44.9
36	44.9
36	44.9
36	44.9
36	44.9
36.3	44.9
36.6	44.9
36.9	45.2
36.9	45.2
36.9	45.5
36.9	45.5
36.9	45.5
36.9	45.5
36.9	45.5
36.9	45.5
36.9	45.5
36.9	45.5
36.9	45.5
36.9	45.5
36.9	45.5
36.9	45.5
36.9	45.5
36.9	45.5
36.9	45.2
36.9	45.2
36.9	45.2
36.9	45.2
36.9	45.2
36.9	45.2
36.9	45.2
36.9	45.2
36.9	45.2
36.9	45.2
36.9	45.2
36.9	45.2
36.9	45.2
36.9	45.2
36.9	45.2
36.9	45.2
36.9	45.2
36.9	45.2
36.9	45.2
36.9	45.2
36.9	45.2
36.9	45.2
36.9	45.2
36.9	45.2
36.9	45.2
36.9	45.2
36.9	45.2
36.9	45.2
36.9	45.2
36.9	45.2
36.9	45.2
37.2	45.2
37.2	45.2
37.2	45.2
37.2	45.2
37.2	45.2
37.2	45.2
37.2	45.5
37.2	45.5
37.2	45.5
37.2	45.5
37.5	45.5
37.8	45.5
38	46
38	46.3
38	46.3
38	46.3
38	46.3
38	46.3
38	46.3
38.3	46.3
38.9	46.3
38.9	46.9
39.2	47.2
39.5	47.2
39.5	47.5
39.8	47.5
39.8	47.7
39.8	47.7
39.8	47.7
39.8	47.7
40	47.7
40	47.7
40.3	47.7
40.3	47.7
40.3	47.7
40.6	48
40.6	48
40.6	48
40.6	48.3
40.6	48.6
40.9	48.6
40.9	48.6
40.9	48.6
40.9	48.6
40.9	48.6
40.9	48.6
40.9	48.6
40.9	48.6
40.9	48.6
40.9	48.6
40.9	48.6
40.9	48.6
40.9	48.6
40.9	48.6
40.9	48.6
40.9	48.6
40.9	48.6
40.9	48.6
40.9	48.6
40.9	48.6
41.2	48.6
41.2	48.6
41.2	48.6
41.2	48.6
41.2	48.6
41.2	48.6
41.2	48.6
41.2	48.6
41.2	48.6
41.2	48.6
41.2	48.6
41.2	48.6
41.2	48.6
41.2	48.6
41.2	48.6
41.2	48.6
41.2	48.6
41.2	48.6
41.2	48.6
41.2	48.6
41.2	48.6
41.2	48.6
41.2	48.6
41.2	48.6
41.2	48.6
41.2	48.6
41.2	48.6
41.2	48.6
41.2	48.6
41.2	48.6
41.2	48.6
41.2	48.6
41.2	48.6
41.2	48.6
41.2	48.6
41.2	48.6
41.2	48.6
41.2	48.6
41.2	48.6
41.2	48.6
41.2	48.6
41.2	48.6
41.2	48.6
41.2	48.6
41.2	48.6
41.2	48.6
41.2	48.6
41.2	48.6
41.2	48.6
41.2	48.6
41.2	48.6
41.2	48.6
41.2	48.6
41.2	48.6
41.2	48.6
41.2	48.6
41.2	48.6
41.2	48.6
41.2	48.6
41.2	48.6
41.2	48.6
41.2	48.6
41.2	48.6
41.2	48.6
41.2	48.6
41.2	48.6
41.2	48.6
41.2	48.6
41.2	48.6
41.2	48.6
41.2	48.6
41.2	48.6
41.2	48.6
41.2	48.6
41.2	48.6
41.2	48.6
41.2	48.6
41.2	48.6
41.2	48.6
41.2	48.6
41.2	48.6
41.2	48.6
41.2	48.6
41.2	48.6
41.2	48.6
41.2	48.6
41.2	48.6
41.2	48.6
41.2	48.6
41.2	48.6
41.2	48.6
41.2	48.6
41.2	48.6
41.2	48.6
41.2	48.6
41.2	48.6
41.2	48.6
41.2	48.6
41.2	48.6
41.2	48.6
41.2	48.6
41.2	48.6
41.2	48.6
41.2	48.6
41.2	48.6
41.2	48.6
41.5	48.6
41.5	48.6
41.5	48.6
41.5	48.6
41.5	48.6
41.5	48.6
41.5	48.6
41.5	48.6
41.5	48.6
41.5	48.3
41.8	48.3
42.1	48.3
42.1	48.3
42.1	48.3
42.1	48.3
42.1	48.3
42.1	48.3
42.1	48.3
42.1	48.3
42.1	48.3
42.1	48.3
42.1	48.3
42.1	48.3
42.1	48.3
42.1	48.3
42.1	48.3
42.1	48.3
42.1	48.3
42.1	48.3
42.1	48.3
42.1	48.3
42.3	48.3
42.6	48.3
42.6	48.3
42.9	48.3
42.9	48.3
42.9	48.3
42.9	48.3
42.9	48.3
42.9	48.3
42.9	48.3
42.9	48.3
42.9	48.3
42.9	48.3
42.9	48.3
42.9	48.3
42.9	48.3
42.9	48.3
42.9	48.3
43.2	48.3
43.5	48.3
43.8	48.6
43.8	48.6
43.8	48.6
43.8	48.6
43.8	48.6
43.8	48.6
43.8	48.6
43.8	48.6
44.1	48.6
44.3	48.9
44.6	48.9
44.6	49.2
44.6	49.5
44.6	49.5
44.9	49.5
44.9	49.5
44.9	49.5
45.2	49.5
45.5	49.8
45.5	50
45.5	50.3
45.5	50.3
45.8	50.3
45.8	50.3
45.8	50.3
45.8	50.3
45.8	50.6
46.3	50.6
46.3	50.9
46.6	51.5
46.9	51.8
47.2	52
47.5	52.3
47.5	52.3
47.5	52.3
47.5	52.3
47.5	52.3
47.8	52.3
47.8	52.6
48.1	52.9
48.4	53.5
48.9	53.8
48.9	53.8
49.2	54.1
49.2	54.1
49.2	54.1
49.2	54.1
49.2	54.1
49.2	54.1
49.5	54.1
49.8	54.6
49.8	54.9
50.4	55.2
50.4	55.2
50.6	55.5
50.6	55.5
50.6	55.5
50.6	55.5
50.9	55.8
50.9	55.8
51.2	56.1
51.5	56.3
51.5	56.3
51.5	56.3
51.5	56.3
51.5	56.3
51.5	56.3
51.5	56.3
51.5	56.3
51.5	56.3
51.5	56.3
51.5	56.3
51.5	56.3
51.5	56.3
51.5	56.3
51.5	56.6
51.8	56.6
51.8	56.6
51.8	56.6
52.1	56.9
52.1	56.9
52.1	57.2
52.1	57.2
52.1	57.2
52.1	57.2
52.1	57.2
52.1	57.2
52.1	57.2
52.1	56.9
51.8	56.9
51.8	56.9
51.5	56.9
51.2	56.9
50.9	56.3
50.9	55.5
50.4	55.2
49.8	54.9
49.5	54.6
49.5	54.3
49.2	54.1
48.9	53.8
48.6	53.5
48.4	53.2
48.1	52.9
47.5	52.3
47.2	52
46.9	51.8
46.6	51.2
46.1	50.9
46.1	50.6
45.8	50.3
45.5	50
45.2	50
45.2	49.5
45.2	49.2
45.2	49.2
44.9	48.9
44.1	48.3
43.8	48
43.2	47.7
42.9	47.2
42.6	46.9
42.6	46.6
42.3	46.3
42.3	46.3
42.3	46.3
42.3	46.3
42.3	46.3
42.3	46.3
42.3	46.3
42.3	46
42.3	46
42.3	46
42.3	46
42.3	46
42.3	46
42.3	46
42.3	46
42.3	46
42.3	46
42.3	46
42.3	46
42.3	46
42.3	46
42.3	46
42.3	46
42.3	46
42.3	46
42.3	46
42.3	46
42.3	46
42.3	46
42.3	46
42.3	46
42.3	46
42.3	46
42.3	46
42.3	46
42.3	46
42.3	46
42.3	46
42.3	46
42.3	46
42.3	46
42.3	46
42.3	46
42.3	46
42.3	46
42.6	46
42.9	46
42.9	46
42.9	46
42.9	46
42.9	46
43.2	46.3
43.5	46.3
43.8	46.9
44.1	47.2
44.6	47.2
44.6	47.5
44.6	47.7
44.6	47.7
44.6	47.7
44.6	47.7
44.6	47.7
44.6	47.7
44.6	47.7
44.6	47.7
44.6	47.7
44.6	47.7
44.6	47.7
44.6	47.7
44.6	47.7
44.6	47.7
44.6	47.7
44.6	47.7
44.6	47.7
44.6	47.7
44.6	47.7
44.6	47.7
44.6	47.7
44.6	47.7
44.6	47.7
44.6	47.7
44.6	47.7
44.6	47.7
44.6	47.7
44.6	47.7
44.6	47.7
44.6	47.7
44.6	47.7
44.6	47.7
44.6	47.7
44.6	47.7
44.6	47.7
44.6	47.7
44.6	47.7
44.6	47.7
44.6	47.7
44.6	47.7
44.6	47.7
44.6	47.7
44.6	47.7
44.6	47.7
44.6	47.7
44.6	47.7
44.6	47.7
44.6	47.7
44.6	47.7
44.6	47.7
44.6	47.7
44.6	47.7
44.6	47.7
44.6	47.7
44.6	47.7
44.6	47.7
44.6	47.7
44.6	47.7
44.6	47.7
44.6	47.7
44.6	47.7
44.6	47.7
44.6	47.7
44.6	47.7
44.6	47.7
44.6	47.7
44.6	47.7
44.6	47.7
44.6	47.7
44.6	47.7
44.6	47.7
44.6	47.7
44.6	47.7
44.6	47.7
44.6	47.7
44.6	47.7
44.6	47.7
44.6	47.7
44.6	47.7
44.6	47.7
44.6	47.7
44.6	47.7
44.6	47.7
44.6	47.7
44.6	47.7
44.6	47.7
44.6	47.7
44.6	47.7
44.6	47.7
44.6	47.7
44.6	47.7
44.6	47.7
44.6	47.7
44.6	47.7
44.6	47.7
44.6	47.7
44.6	47.7
44.6	47.7
44.6	47.7
44.6	47.7
44.6	47.7
44.6	47.7
44.6	47.7
44.9	47.7
44.9	47.7
44.9	47.7
44.9	47.7
45.2	47.7
45.2	47.7
45.5	48
45.5	48.3
45.5	48.6
45.5	48.6
45.5	48.6
45.5	48.6
45.5	48.6
45.5	48.6
45.5	48.6
45.5	48.6
45.5	48.6
45.5	48.6
45.5	48.6
45.5	48.6
45.5	48.6
45.5	48.6
45.5	48.6
45.5	48.6
45.5	48.6
45.5	48.6
45.5	48.6
45.5	48.6
45.8	48.6
45.8	48.6
45.8	48.6
45.8	48.6
45.8	48.6
45.8	48.6
45.8	48.6
45.8	48.6
45.8	48.6
45.8	48.6
45.8	48.6
45.8	48.6
45.8	48.6
45.8	48.6
45.8	48.6
45.5	48.6
45.5	48.6
45.5	48.6
45.5	48.6
45.5	48.6
45.5	48.6
45.5	48.6
45.5	48.6
45.5	48.6
45.5	48.6
45.5	48.6
45.5	48.6
45.5	48.6
45.5	48.6
45.5	48.6
45.5	48.6
45.5	48.6
45.5	48.6
45.5	48.6
45.5	48.6
45.5	48.6
45.5	48.6
45.5	48.6
45.5	48.6
45.5	48.6
45.5	48.6
45.5	48.6
45.5	48.6
45.5	48.6
45.5	48.6
45.5	48.6
45.5	48.6
45.5	48.6
45.5	48.6
45.5	48.6
45.5	48.6
45.5	48.6
45.5	48.6
45.5	48.6
45.5	48.6
45.5	48.6
45.5	48.6
45.5	48.6
45.5	48.6
45.5	48.6
45.5	48.6
45.5	48.6
45.5	48.6
45.5	48.6
45.5	48.6
45.5	48.6
45.5	48.6
45.5	48.6
45.5	48.6
45.5	48.6
45.5	48.6
45.5	48.6
45.5	48.6
45.5	48.6
45.5	48.6
45.5	48.6
45.5	48.6
45.5	48.6
45.5	48.6
45.5	48.6
45.5	48.6
45.5	48.6
45.5	48.6
45.5	48.6
45.5	48.6
45.5	48.6
45.5	48.6
45.5	48.6
45.5	48.6
45.5	48.6
45.5	48.6
45.5	48.6
45.5	48.6
45.5	48.6
45.5	48.6
45.5	48.6
45.5	48.6
45.5	48.6
45.5	48.6
45.5	48.6
45.5	48.6
45.5	48.6
45.5	48.6
45.5	48.6
45.5	48.6
45.5	48.6
45.5	48.6
45.5	48.6
45.5	48.6
45.5	48.6
45.5	48.6
45.5	48.6
45.5	48.6
45.5	48.6
45.5	48.6
45.5	48.6
45.5	48.6
45.5	48.6
45.5	48.6
45.2	48.6
44.9	48.3
44.1	48.3
42.9	48
41.2	48.3
39.2	50.3
36.9	53.5
34.9	58.1
33.5	63.2
32.3	68.7
31.5	74.4
30.6	80.1
28.9	88.4
28.6	90.7
28.3	94.1
28.3	95.9
28.6	96.2
29.4	95.6
30.3	93.6
31.5	90.7
32.3	87
33.2	82.4
34	77.5
34.9	72.1
35.7	66.4
36.3	60.4
36.6	54.3
36.9	45.5
36.9	43.2
36.9	38
36.9	34.3
36.9	32
36.9	31.1
36.9	30.9
36.9	31.1
36.6	32
36.3	33.7
35.5	36.9
34.6	40.9
34	45.7
34	51.5
34	58.3
34	65.2
34	72.1
33.5	81.8
33.2	84.7
32.3	89
31.5	91.9
30.6	93.9
30	95
30	95
30.3	94.7
30.6	93.3
31.2	91
31.7	87.8
32.6	84.1
33.5	79.5
34.3	74.4
34.9	68.9
35.2	62.9
35.2	56.6
35.2	50.3
35.2	44.3
35.2	39.2
35.2	35.1
35.7	31.7
36.3	29.4
36.9	28
37.2	27.7
37.2	28
37.2	29.1
36.9	31.4
36.6	35.1
36.6	40.3
36.6	50.3
36.6	54.1
36.6	61.2
36.3	68.4
35.7	75.2
34.6	81.8
33.5	87.3
32.6	91
32.3	93.9
32.3	95.6
32.9	95.9
34	95
35.2	92.7
36	89.8
36.9	85.8
37.2	81
37.8	75.5
38	69.2
38	62.4
38	55.2
37.8	48
37.8	41.2
37.8	35.1
37.5	30.6
37.8	27.4
37.8	26.3
37.8	26.6
38	28.3
38	31.4
38	36
38	41.4
38	47.7
38	54.6
38	61.5
38	68.9
38	75.8
37.8	82.4
37.8	87.6
37.8	91
37.5	93.9
37.5	95.6
37.5	95.9
37.8	95.3
37.8	92.4
37.8	91
37.8	87.6
37.8	83.3
38	78.4
38.3	72.7
38.6	66.4
38.6	59.8
38.3	52.9
37.8	46
36.6	39.2
[truncated: 561 more rows]
