# Supplementary material for: Bot fit: A novel approach to assessing lower limb muscular strength
Source: PLoS One. 2026 Mar 26;21(3):e0339187. doi: 10.1371/journal.pone.0339187 (PMC13021169; doi:10.1371/journal.pone.0339187)
Supplement: S3 File — Raw joint angle data (left and right legs) collected from 25 participants across all exercise protocols. This compressed folder contains individual participant files (sub1–sub25) with time-series signals representing lower-limb motion recorded by the Bot Fit system during resistance exercise trials. (ZIP) [file pone.0339187.s003.zip › sub13/kickback_const.csv]

AngL	AngR
10.5	9.5
11.1	8.9
11.6	8.3
12.2	7.5
12.2	6.6
12.2	5.8
12.2	4.9
12.5	3.8
12.8	2.9
12.8	2
13.1	1.2
13.1	0.6
13.1	0.2
13.6	1
13.9	1.9
14.2	2.4
14.2	2.7
14.5	3.3
14.5	3.3
14.5	3.6
14.5	3.6
14.5	3.6
14.5	3.6
14.5	3.6
14.5	3.6
14.8	3.3
14.8	3
15.1	2.2
15.6	1.3
15.9	0.7
15.9	1
15.1	1.3
14.5	2.2
13.9	2.7
13.6	2.7
13.6	2.2
13.6	1.9
13.9	1.3
13.9	0.7
14.2	0.4
14.2	0.2
14.2	0
14.2	0.3
14.2	0.6
13.9	1.2
13.9	1.5
13.9	1.5
13.9	1.8
13.9	2
13.6	2.3
13.6	2.3
13.6	2.6
13.6	2.9
13.6	3.2
13.6	3.5
13.6	4
13.6	4
13.6	4
13.6	4.3
13.3	4.6
13.3	4.9
13.1	4.9
12.5	4.9
12.2	4.9
11.6	4.9
11.1	4.9
10.8	4.9
10.2	4.9
9.6	4.9
8.8	4.9
7.6	4.9
7.3	4.9
6.2	4.9
4.5	4.9
3.6	4.6
2.8	4.6
1	4.6
0.7	4.6
0.2	4.6
0.8	4.3
1.1	4.3
1.1	4.3
1.1	4.3
1.1	4.3
1.1	4.3
1.1	4.3
1.1	4
0.8	4
0.8	4
0.5	3.8
0.2	4
1.3	4.3
2.2	4.6
2.2	4.9
1.9	4.6
1.6	4
0.5	2.9
0.2	2.3
0.8	2
0.8	2.3
0.8	2.3
0.8	2.6
0.8	2.9
0.8	3.2
0.8	3.2
0.8	3.2
0.8	3.2
0.8	3.2
0.8	3.2
0.8	3.2
0.8	3.2
0.8	3.2
0.8	3.2
0.2	3.2
0.2	3.2
0.7	3.2
1.6	3.2
2.2	3.2
2.8	3.2
3.3	3.2
3.9	3.2
4.5	3.5
4.8	3.8
5.6	4.3
7	4.9
7.6	5.2
8.2	5.5
9.1	5.8
9.6	6
10.2	6
10.5	6.3
10.8	6.3
11.1	6.3
11.3	6.3
11.3	6.3
11.3	6.3
11.3	6
11.9	5.8
12.2	5.5
12.2	5.5
12.2	5.5
12.5	4.9
13.1	0
13.1	1.3
13.1	2.7
13.1	4.2
13.1	5
13.1	5.9
13.1	6.2
13.1	6.5
13.1	6.5
13.1	6.5
13.1	6.5
13.1	6.5
13.1	6.5
13.1	6.5
13.1	6.5
13.1	6.5
12.8	6.5
12.8	6.5
12.8	6.5
12.8	6.2
12.8	6.2
12.8	5.6
12.8	5
12.8	4.5
12.8	4.2
12.8	3.9
12.8	3.6
12.8	3.3
12.5	3
12.5	3
12.5	3
12.5	3
12.5	3
12.5	3
12.5	3
12.5	3
12.5	3
12.5	3
12.5	2.7
12.5	2.4
12.5	1.9
12.5	1.3
12.5	1
12.5	0.7
12.5	0.2
12.5	0
12.5	0.3
12.5	0.6
12.5	0.6
12.5	0.6
12.5	0.6
12.5	0.9
12.5	0.9
12.5	1.2
12.5	1.2
12.5	1.2
12.5	1.2
12.5	1.2
12.5	1.5
12.5	1.8
12.5	2.3
12.5	2.3
12.5	2.3
12.5	2.3
12.5	2.3
12.5	2.3
12.5	2.3
12.5	2.3
12.5	2.3
12.5	2
12.5	2
12.5	2
12.5	2
12.5	2
12.5	2
12.5	2
12.2	2
11.9	2
11.6	2
11.1	2
10.8	2
10.5	2
9.9	2
9.6	2
9.3	2
8.8	2
8.5	2
8.2	2
7.9	2
7.6	2
7.3	2
7	2
6.5	2
6.2	2
5.9	2
5.6	2
5.3	2
4.8	2
4.5	2
3.6	2
2.8	2
2.2	2
1.3	2
0.2	2
1.1	2
2.2	2
3.6	2
3.9	2
3.9	2
3.9	2
3.6	2
3.1	2
2.5	2
1.6	2
0.5	2
1	2
2.2	2
3.6	1.5
5.3	0.6
6.8	0.4
7.9	2.2
8.8	4.5
9.1	7.3
9.1	11
9.1	15.3
8.5	21.1
8.2	22.8
8.2	25.9
8.2	28.5
8.5	30.8
8.8	33.1
9.6	36
10.2	38.8
10.8	41.7
11.3	44.5
11.6	49.7
11.9	51.1
11.9	54.6
11.9	57.7
11.9	60.6
11.9	63.4
11.9	65.7
11.9	68
11.9	69.5
11.9	70.6
11.9	71.5
11.9	71.8
11.9	71.8
11.9	71.8
11.9	71.5
11.9	69.7
11.9	68.9
11.9	66.6
11.9	64.3
11.9	61.4
11.9	58.9
11.6	55.7
11.1	52.3
10.5	48.8
9.6	45.1
8.8	39.7
8.5	37.7
7.9	33.7
7.6	29.4
7.3	24.8
7.3	20.5
6.8	16.2
6.8	12.2
6.5	8.5
6.2	5.3
5.6	2.7
5.3	1
5	0
4.5	0.3
3.9	0.2
3.9	0.4
3.9	1.3
3.9	1.9
3.6	2.2
3.3	2.2
2.8	2.2
2.2	2.2
1	2.2
0.8	2.2
3.4	2.2
6.8	1.9
10.5	1.6
14.8	1.3
18.8	1.3
23.4	1.3
28	1.3
32	1.3
36.3	0.7
40	0.2
43.5	0.6
46.3	1.5
49.5	2.6
52.3	3.5
55.2	4
58.3	4.3
61.5	4.6
64.7	4.6
68.9	4.9
70.4	4.9
72.4	5.5
74.4	5.8
75.8	6
76.7	6.6
77.3	6.6
77.5	6.6
77.5	6.6
77.3	6.6
75.8	6.6
75.2	6.6
73.2	6.6
71.2	6.3
68.7	6
66.1	5.8
63.2	5.2
60.4	4.9
57.2	4.6
53.8	4.3
50	4.3
46	4.3
42	4
38	3.8
33.7	3.5
29.4	3.2
25.4	2.9
20.8	2.6
16.5	2.3
12.2	2
8.2	2
4.8	2
1.9	2
0.5	2
1.9	2
2.8	2
2.8	2
2.8	2
2.5	2
2.2	2
1.9	2
1.9	2
1.9	1.8
2.2	0.9
3	0.7
3.6	3
4.2	6.2
4.5	9.3
4.2	12.8
4.2	16.5
4.2	19.9
4.5	23.6
4.5	27.9
5	32.2
5.3	36.8
6.2	43.4
6.5	45.4
7.3	49.7
8.2	54.3
9.1	58.3
9.9	62.3
10.5	66
10.8	69.2
11.3	71.8
11.3	74.3
11.6	76.3
11.6	77.8
11.6	78.6
11.6	78.9
11.6	78.9
11.6	78.3
11.6	77.5
11.6	76
11.6	74.3
11.3	70.9
11.3	69.5
11.3	66.6
11.1	63.4
11.1	60
11.1	56.3
10.8	52.3
10.5	47.7
10.2	43.1
9.6	38.5
8.8	33.7
8.2	28.8
7.6	23.9
7	19.3
6.8	14.5
6.8	10.2
6.8	5.9
6.8	2.2
6.8	0.9
6.8	2.3
6.8	1.2
6.8	0.7
6.8	3.3
6.8	5.3
6.8	6.2
6.5	6.5
6.5	6.5
5.9	6.5
5.6	6.2
4.8	6.2
3.6	5.6
1.9	4.5
1.3	4.2
0.2	3
2.5	2.2
5.7	1.6
9.1	1.6
13.1	1.9
17.4	2.2
21.4	2.2
25.7	2.2
29.7	2.2
33.7	2.2
37.7	1.9
42	0.7
46	0.2
49.8	0.3
53.2	0.9
56.9	1.5
60.4	2
63.5	2.9
67.8	3.8
68.9	4
71.2	4.6
73.5	4.9
75	5.2
76.1	5.5
76.4	5.5
76.4	5.5
75.5	5.5
74.4	5.5
72.7	5.5
69.2	5.2
68.1	4.9
65.5	4.6
62.6	4
60.1	3.5
56.9	2.9
53.8	2.3
50	2
46.3	1.8
42	1.2
35.4	0.9
33.1	0.6
28.3	0.6
23.1	0
17.7	0
12.2	0
6.8	0
1.6	0.3
3	0.3
6.8	0.3
8.8	0.3
8.5	0.3
6.5	0.3
3.9	0.3
1.6	0.3
0.8	0.3
2.2	0.3
2.5	0.3
1.4	0
0.8	0.2
1	1
2.8	2.4
4.8	4.5
6.2	6.7
7	9.6
7	12.8
7	16.2
6.8	19.6
6.8	24.5
6.8	26.2
6.8	29.7
7	33.1
7.3	37.4
8.5	42
9.3	47.1
10.2	51.4
10.8	55.4
11.6	59.7
13.6	65.5
13.9	67.2
15.1	70
16.2	72.6
17.1	74.6
18.2	76
18.8	76.9
19.7	77.5
20.2	77.8
20.8	77.8
21.1	77.8
21.1	77.8
21.1	77.8
21.1	77.8
21.1	77.5
21.1	76.3
21.1	74.3
21.1	71.8
21.1	69.2
21.1	66.3
21.1	63.4
21.1	60.6
21.1	57.4
21.1	52.9
21.1	51.1
21.1	48
20.8	44.5
20.8	40.8
20.5	37.4
20.5	34.2
20.5	31.1
20.5	27.9
20.5	23.9
20.5	23.1
20.5	21.6
20.5	21.3
20.5	21.3
20.5	21.3
20.5	21.3
20.5	21.3
20.5	21.3
19.9	21.3
19.1	20.8
17.6	20.8
17.4	20.8
17.1	20.8
17.1	20.8
17.1	20.8
16.8	20.8
16.2	20.8
15.9	20.8
15.4	20.8
15.4	20.8
14.5	20.8
14.2	20.8
13.3	20.8
12.5	20.8
11.9	20.8
11.3	20.8
10.5	20.8
9.6	20.8
8.8	20.8
8.2	20.8
7.6	20.8
7.3	20.8
6.8	20.8
6.2	20.8
5.6	20.8
5.3	20.8
4.8	20.8
4.5	20.8
3.9	20.8
3.3	20.8
2.8	20.8
2.2	20.8
1.9	20.8
1.9	20.8
1.9	20.8
1.9	20.8
1.9	20.8
1.9	20.8
1.6	20.8
1	20.8
0.7	20.8
0.2	20.8
1.1	20.8
1.9	21.1
2.8	21.1
3.9	21.3
4.5	21.3
5.7	21.9
6.8	22.5
7.9	23.6
9.4	24.8
10.5	26.2
11.4	27.6
12.2	29.4
13.1	30.8
14	32.2
14.8	33.9
16.2	35.4
18.3	37.1
20.5	38.8
23.1	40.5
26	42.8
29.1	45.4
33.7	49.1
35.2	50.6
38	53.4
40.9	55.7
43.5	58.3
46	60.3
48.3	62.3
50.6	63.7
52.9	65.5
54.9	67.2
56.9	68.9
60.1	71.2
61.2	72
62.9	73.5
64.7	74.9
66.1	76
67.5	76.9
68.7	78.1
69.8	78.9
71	79.8
72.4	80.9
73.2	81.8
74.4	82.3
75.2	83.2
76.1	83.8
77	84.1
77.5	84.6
78.1	85.2
78.7	85.8
79.3	86.1
79.5	86.4
79.5	86.6
79.8	86.9
80.1	86.9
80.1	87.2
80.1	87.5
80.1	87.8
80.4	88.1
80.7	88.4
81.3	88.7
81.5	89.2
81.8	89.5
82.1	90.1
82.7	90.4
83	90.9
83.3	91.2
83.6	91.8
83.8	92.1
84.1	92.1
84.4	92.4
84.4	92.7
84.4	92.7
84.4	92.9
84.7	93.2
84.7	93.8
84.4	93.8
84.4	94.1
84.4	94.1
83.8	94.1
83	94.1
81.8	94.1
80.7	94.1
79.5	94.1
78.4	94.1
77.3	94.1
75.8	94.1
74.4	94.1
72.4	94.1
70.4	94.1
68.1	93.8
65.8	93.8
63.5	93.8
59.8	93.8
58.6	93.8
56.1	93.8
53.8	93.8
51.5	93.8
49.8	93.5
48.6	93.2
48.6	92.7
49.2	92.4
49.5	92.4
49.8	92.4
49.8	92.4
50	92.4
50.6	92.4
51.2	92.1
51.5	91.8
51.8	91.2
51.8	90.7
51.8	90.1
51.8	88.9
51.8	88.1
51.8	86.4
51.8	84.4
51.8	82.1
51.8	79.5
51.8	76.6
51.5	73.5
51.2	70.3
50.9	66.9
50	62.3
49.8	60.6
49.2	57.7
48.9	55.4
48.3	53.1
48	51.4
47.8	50
47.5	48.8
47.5	47.7
47.5	46.6
47.5	44.8
47.5	44.5
47.5	43.7
47.5	43.7
48	43.7
48.6	44
49.2	44.8
49.5	45.7
49.5	46.3
49.5	46.8
49.2	47.1
48.9	47.1
48.3	47.1
47.2	47.4
46.3	47.7
45.2	48
44.3	48
43.5	48
42.6	48
41.5	48.6
41.2	48.8
40.6	48.8
40	49.1
39.2	49.4
38.6	49.7
37.7	50
37.2	50
36.6	50.3
36.6	50.3
36.6	50.3
36.6	50.3
36.6	50.6
36.6	50.6
36.6	51.1
36.6	52
36.6	52.6
36.6	52.9
36.6	53.1
36.6	53.4
36.6	53.7
36.6	54
36.6	54
36.6	54
36.6	54
36.6	54
36.6	53.7
36.6	53.7
36.6	53.7
36.6	53.7
36.6	53.7
37.2	53.7
37.4	53.7
37.4	53.7
37.7	53.4
38	52.6
38	52.3
38	51.7
38	50.8
38	50
38.3	48.8
38.9	48
39.4	47.4
40	47.1
40.9	47.1
41.5	47.1
42.3	47.4
42.3	48
42.3	48.6
42.3	49.1
42.3	49.1
42.3	49.1
42.3	49.1
42.3	49.1
42.3	49.1
42.3	49.1
42.3	48.6
42.3	48.3
42.3	48
42.3	48
42.3	48
42.3	48
42.3	48
42.3	48
42.3	48
42.3	48
42.3	48
42.3	48
42.6	48
42.9	48.3
43.2	48.8
43.5	49.1
43.7	49.4
44	49.7
44	49.7
44	49.7
44	49.7
44	49.7
44	49.7
43.7	49.7
43.7	50
43.7	50.3
43.7	50.3
43.7	50.3
43.5	50.3
43.2	50.3
42.9	50.3
42.9	50.3
42.9	50.3
42.9	50.3
42.9	50.6
42.9	50.6
42.9	51.1
42.9	51.7
43.2	52
43.2	52
43.2	52
43.2	52
43.2	52
43.2	52
43.2	52
43.2	52
43.2	52
43.5	52
43.7	52
44	52
44	52
44	52
44	52
44	52
44	52
44	52
44	52
44	52
44	52
44	52
44	52
44	52
44	52
44	52
44	52
44	52
44	52
44	52
44	52.3
44	52.3
44	52.3
44	52.3
44	52.3
44	52.3
44	52.3
44	52.3
44	52.6
44	52.6
44	52.9
44	52.9
44	52.9
44	52.9
44	52.9
44	52.9
44	52.9
44	52.9
44	52.9
44	52.9
44	52.9
44	52.9
44	52.9
44	52.9
44	52.9
44	52.9
44	52.9
44	52.9
44	52.9
44	52.9
44	52.9
44	52.9
44	52.9
44	52.9
44	52.9
44	52.9
44	52.9
44	52.9
44	52.9
44	52.9
44	52.9
44	52.9
44	52.9
44	52.9
44	52.9
44	52.9
44	52.9
44	52.9
44	52.9
44	52.9
44	52.9
44	52.9
44	52.9
44	52.9
44	52.9
44	52.9
44	52.9
44	52.9
44	52.9
44	52.9
44	52.9
44	52.9
44	52.9
44	52.9
44	52.9
44	52.9
44	52.9
44	52.9
44	52.9
44	52.9
44	52.9
44	52.9
44	52.9
44	52.9
44	52.9
44	52.9
44	52.9
44	52.9
44	52.9
44	52.9
44	52.9
44	52.9
44	52.9
44	52.9
44	52.9
44	52.9
44	52.9
44	52.9
44	52.9
44	52.9
44	52.9
44	52.9
44	52.9
44	52.9
44	52.9
44	52.9
44	52.9
44	52.9
44	52.9
44	52.9
44	52.9
44	52.9
44	52.9
44	52.9
44	52.9
44	52.9
44	52.9
44	52.9
44	52.9
44	52.9
44	52.9
44	52.9
44	52.9
44	52.9
44	52.9
44	52.9
44	52.9
44	52.9
44	52.9
44	52.9
43.7	52.9
43.7	52.9
43.7	52.9
43.5	52.9
43.2	52.9
43.2	52.9
42.9	53.1
42.6	53.7
42.6	54.3
42.6	54.9
42.6	55.4
42.6	55.7
42.3	56
42.3	56
42	56.3
42	56.3
42	56.3
42.3	56.3
42.9	56.3
43.5	56.3
44.9	56.3
46.3	56
47.5	54.9
48.9	53.1
49.8	50.8
50.3	47.7
50.9	44.5
51.5	40.8
52.3	37.1
53.5	31.7
54.1	29.7
55.2	25.9
56.1	22.2
57.2	18.5
58.3	14.8
59.5	11
61.2	7.3
63.5	3
65.8	1.2
66.9	4.6
68.4	9.8
68.7	11.5
69.2	14.4
69.2	15.8
69.2	16.1
69.2	16.1
69.2	16.1
69.2	16.1
69.2	16.1
68.9	14.9
68.9	12.6
68.9	9.8
68.9	6.6
68.9	3.2
68.9	0.4
68.9	4.5
68.9	8.2
68.9	11.9
68.9	15.9
68.9	19.9
68.9	24.2
68.9	28.2
68.9	34.5
68.9	36.5
68.9	41.1
68.9	45.7
68.9	50.8
68.9	56
68.9	60.9
68.9	67.7
68.9	69.7
68.9	73.2
68.9	76
68.7	78.1
68.1	79.2
67.8	79.2
67.5	78.6
67.5	76.6
67.2	74
66.7	70.6
66.1	66.3
65.5	61.2
64.9	55.4
64.4	49.1
63.5	43.1
62.6	37.4
61.8	31.9
61.5	26.5
61.5	21.3
61.5	16.5
61.8	11.6
62.9	6.7
64.1	1.9
64.9	2.3
65.8	6
66.7	9.5
67.2	12.1
67.8	13.8
68.1	14.4
68.7	14.4
68.7	14.4
68.7	14.4
68.7	14.4
68.7	13.8
68.7	11.8
68.7	8.3
68.7	4.3
68.7	0.2
68.7	4.5
68.7	10.8
68.7	13.3
68.7	18.2
68.7	23.4
68.7	28.8
68.7	34.5
68.7	40.2
68.7	46.3
68.7	52.9
68.7	59.2
68.7	65.2
68.7	70
68.7	75.8
68.4	77.2
67.8	79.2
66.9	80.1
65.8	80.1
65.2	79.2
64.4	77.8
64.1	76
63.5	73.8
63.2	70.9
62.6	67.5
62.6	63.2
62.6	58.3
62.6	53.4
62.1	48
61.5	42.5
61.2	36.8
60.6	31.1
60.4	25.6
60.1	19.9
60.6	14.5
61.5	8.2
62.4	1.9
62.9	3.8
63.5	8.9
64.1	13.2
64.9	16.4
65.5	17.5
66.4	17.8
67.2	17.8
67.2	17.8
67.2	17.5
67.2	16.9
67.2	15.5
67.2	10.9
67.2	8.9
67.2	4.9
67.2	0.3
67.2	4.2
67.2	8.7
67.2	13.9
67.2	19.1
67.2	24.8
67.2	30.5
67.2	36.5
67.2	42.3
67.2	48.6
67.2	55.4
67.2	61.7
67.2	67.5
67.2	72.6
67.2	76.9
67.2	79.5
66.9	81.2
66.1	81.2
65.2	80.3
64.7	78.9
64.1	74.9
63.8	73.2
63.5	69.2
63.5	64.3
63.5	59.4
63.2	54.3
62.6	48.6
62.6	42.8
62.1	37.4
61.8	28.8
61.8	26.2
62.1	20.5
62.4	14.8
63.2	8.7
64.7	2.2
64.9	3.5
64.9	8.1
65.2	12.3
65.5	14.9
65.8	16.4
66.7	16.6
67.2	16.6
67.2	16.4
67.2	14.9
67.2	13.8
67.2	10.6
67.2	6.3
67.2	1.5
67.2	3.3
67.2	8.2
67.2	13
67.2	18.8
67.2	24.2
67.2	33.1
67.2	36.2
67.2	42.5
67.2	49.7
67.2	57.4
67.2	64.9
67.2	71.5
67.2	76.6
67.2	80.3
66.9	82.9
65.2	84.4
64.9	84.4
63.8	83.5
63.2	82.3
62.6	80.6
62.4	77.8
62.6	73.8
62.6	68.9
62.6	63.2
62.6	57.1
62.4	51.1
62.1	44.8
61.8	35.4
61.8	32.2
61.8	25.9
61.8	19.3
62.1	13
63.2	6.5
64.4	0
66.1	6.6
67.2	12.1
68.1	16.9
68.9	20.7
69.5	22.4
70.7	22.7
72.1	22.7
73	22.7
73.2	22.7
73	22.4
73	21.2
73	19.2
73	16.6
73	13.5
73	10.3
73	4.3
72.7	2
72.1	2.4
71.8	7
71	11.9
70.1	17.1
69.2	22.5
68.7	28.5
68.7	34.8
68.7	41.7
68.7	48.6
68.7	55.7
68.7	62.9
68.7	68.9
68.1	74.3
67.2	78.6
66.4	80.9
65.5	81.5
64.4	81.2
63.8	79.8
63.5	76.9
63.5	75.5
63.5	72.3
63.5	68.3
63.5	63.7
63.5	58.3
63.5	52.6
62.9	46.8
62.4	40.5
61.8	34.2
61.5	28.2
61.5	22.2
61.8	16.5
62.4	11
63.8	5
65.5	0.6
66.7	5.8
66.9	10.1
67.8	14.1
68.4	16.6
68.9	18.1
69.8	18.4
70.7	18.4
71	18.4
71	18.1
70.7	16.9
70.7	14.6
70.7	11.2
70.7	7.2
70.7	2.6
70.7	2.2
70.7	7
70.7	12.5
70.7	17.9
70.1	23.9
70.1	29.9
70.1	36
69.8	43.1
69.2	51.4
69.2	59.2
69.2	66.6
69.2	73.5
69.2	78.9
68.9	82.6
68.4	84.4
67.2	84.6
66.1	84.1
64.9	83.2
64.1	81.5
64.4	78.6
64.4	74.9
64.4	70
64.4	64.6
64.4	58.6
64.1	52.6
63.5	46.3
63.5	40.5
63.5	34.8
63.5	29.4
63.5	23.9
63.8	15.6
63.8	12.5
63.8	6.5
64.4	0.2
65.2	6.3
65.5	11.5
65.5	15.5
65.5	18.1
65.8	19.2
66.4	19.2
67.5	19.2
67.8	19.2
67.8	18.6
67.8	17.2
67.5	14.4
67.5	10.9
67.5	6.9
67.5	2
67.5	2.7
67.5	7.6
67.5	13.3
67.5	19.3
67.5	26.2
67.5	34.2
67.5	42.5
67.5	51.1
67.5	59.7
67.5	70.6
67.5	76.6
67.5	79.2
66.7	82.6
65.2	84.4
62.6	85.2
60.1	84.6
59.2	83.8
59.2	82.1
59.5	80.1
59.8	76.9
60.1	72.6
60.4	67.7
60.4	62.6
60.4	57.1
60.4	51.4
60.4	43.4
60.4	40.8
60.4	36
60.4	31.1
60.4	26.2
60.4	21.1
60.9	15.6
61.2	10.5
61.2	5.6
61.5	0.7
62.1	4.3
63.5	10.1
63.5	11.2
63.8	12.3
64.1	12.3
64.4	12.3
64.4	12.1
64.4	11.5
64.4	9.5
64.4	6.3
64.4	2
64.4	2.7
64.4	7.3
64.4	11.9
64.4	17.1
64.1	23.4
64.1	29.9
64.1	36.8
64.1	44
64.1	50.8
64.1	58
64.1	65.2
64.1	71.8
64.1	77.2
64.1	80.9
63.5	84.1
62.1	86.1
60.1	86.4
59.2	86.4
59.2	75.5
59.2	71.2
59.2	66.6
59.2	61.4
59.2	56.3
59.2	51.1
59.2	46
59.2	40.8
59.2	35.4
59.2	29.9
58.9	86.4
58.9	85.8
58.9	84.4
59.2	82.3
59.2	79.2
59.2	24.5
59.5	19.1
59.8	13
60.1	7.6
60.6	2.4
61.2	2.6
62.4	6.9
64.1	10.3
65.2	12.6
66.4	13.8
67.5	13.8
68.9	13.8
69.8	13.8
70.4	13.8
70.4	13.8
70.4	13.8
70.1	12.9
70.1	10.9
70.1	6
70.1	4
70.1	0.4
70.1	5
70.1	9.9
70.1	15
70.1	21.1
70.1	27.6
70.1	34.2
70.1	40.8
70.1	47.7
69.5	55.1
69.2	61.7
69.2	70.9
68.9	73.8
68.4	78.3
67.5	81.8
66.4	84.1
64.7	84.6
62.9	84.1
62.4	82.6
62.6	80.6
62.6	77.8
62.9	74.3
62.9	70.3
62.9	66
62.9	61.2
62.6	56.3
62.6	51.7
62.4	46.8
62.1	41.7
62.1	36.2
62.1	30.8
62.1	24.8
62.1	19.1
62.1	12.8
62.1	6.2
62.1	0
62.1	6
62.1	11.8
62.9	15.2
62.9	16.6
63.2	16.6
63.5	16.1
63.8	15.5
63.8	14.6
63.8	13.8
63.8	12.6
63.8	10.6
63.8	7.8
63.8	4.6
63.8	0.3
63.8	4.5
63.8	9.3
63.8	14.5
63.8	20.2
63.8	26.8
63.8	33.9
63.8	41.7
63.8	52.6
64.1	56.3
64.4	63.2
64.9	69.7
64.9	75.8
64.9	80.1
64.9	82.9
64.4	84.4
63.2	84.4
62.4	84.1
62.1	83.2
62.1	81.5
62.1	78.9
62.1	75.8
62.1	72
62.1	65.5
62.1	63.2
62.1	58.3
62.1	53.1
62.1	48
62.1	42.8
62.1	37.7
62.1	31.9
62.1	26.5
62.1	21.1
62.1	15.3
62.1	6.7
62.1	3.6
62.1	2.3
62.4	8.1
63.5	13.8
63.8	17.2
63.8	18.9
63.8	18.9
63.8	18.9
63.8	18.9
63.8	18.4
63.8	16.6
63.8	14.1
63.8	10.9
63.8	7.2
63.8	2.6
63.8	2.2
63.8	7
63.8	14.8
63.8	17.6
63.8	23.9
63.8	30.5
63.8	37.7
63.8	44.5
63.8	51.4
64.1	58
64.4	63.4
64.7	68.9
64.7	73.5
64.7	76.6
64.7	79.2
64.1	81.2
63.2	81.8
62.6	81.8
62.9	81.2
62.9	80.1
63.2	76.6
63.2	74.9
63.2	71.2
63.2	66.6
63.2	62
63.2	56.9
63.2	51.7
63.2	46.6
62.9	38.5
62.9	35.7
62.9	30.5
62.9	25.1
63.2	19.3
63.2	13.6
63.2	7.6
63.5	1.9
64.4	3.5
65.8	8.6
67.2	12.6
68.1	14.9
68.7	16.1
69.2	16.4
69.8	16.4
69.8	16.4
69.8	16.1
69.8	15.8
69.8	14.6
69.8	12.3
69.8	9.5
69.8	5.5
69.8	0.6
69.8	4.2
69.8	8.7
69.8	13.9
69.8	22.5
69.8	25.6
69.8	32.2
69.8	39.4
69.8	46.6
69.8	54.3
69.8	61.4
69.8	68
69.8	73.8
69.8	78.9
69.2	82.6
68.1	86.1
67.2	86.6
65.5	86.6
64.4	86.4
63.8	85.5
64.1	83.5
64.1	79.2
64.1	77.5
63.8	73.5
63.8	68.9
63.5	64
62.9	58.9
62.4	53.4
62.1	48
61.8	42.3
61.8	36.8
61.8	31.7
61.8	26.2
62.1	21.1
62.1	15.9
62.1	10.5
62.1	5.3
62.4	0
62.9	4.9
64.1	9.8
65.5	12.9
66.1	14.1
66.7	14.4
68.1	14.4
69.2	14.4
69.8	14.4
69.8	14.4
69.8	14.1
69.8	13.2
69.8	11.5
69.8	6.6
69.8	4.6
69.8	0.2
69.8	5
69.8	10.2
69.8	15.3
69.8	20.8
69.8	27.1
69.8	33.7
69.8	40.8
69.8	47.7
69.8	54.9
69.8	61.4
69.5	68.3
69.2	73.8
68.7	77.8
67.8	80.6
66.7	82.1
65.8	82.1
65.2	81.5
64.1	80.1
63.8	79.2
63.8	76.9
63.8	74
64.1	70.3
64.1	66
63.8	61.4
63.5	56.6
63.5	51.4
62.9	46
62.4	40
62.1	33.9
61.8	27.9
61.8	21.6
61.8	15.9
62.1	9.9
62.9	3.6
64.4	2.6
66.1	8.1
67.2	12.3
67.8	15.2
68.7	16.9
69.5	17.5
70.4	17.5
71.5	17.5
72.1	17.5
72.1	17.5
72.1	17.5
72.1	16.9
72.1	14.9
72.1	10.6
72.1	8.9
72.1	5.5
72.1	1.5
72.1	2.4
72.1	6.7
72.1	11.3
72.1	16.2
72.1	21.6
72.1	27.1
72.1	33.1
72.1	39.4
72.1	45.7
72.1	52.9
72.1	60
72.1	66
72.1	71.2
72.1	76.6
72.1	78.1
71.8	80.1
71	80.1
70.4	79.2
69.8	77.5
69.5	74.9
69.2	72
68.7	68.6
68.4	64.9
67.8	60.3
67.5	55.1
66.9	49.4
66.1	44
65.5	38
64.7	32.5
64.4	27.1
64.4	21.6
65.2	15.6
66.1	9.9
66.4	4.7
66.9	0
67.5	5.2
68.4	10.1
68.7	14.4
68.9	17.5
69.2	19.2
69.8	19.5
70.4	19.5
70.7	19.5
70.7	19.5
70.7	19.5
70.7	18.6
70.7	16.9
70.7	14.4
70.7	11.2
70.7	7.8
70.7	2.3
70.7	0.3
70.7	4.2
70.7	8.5
70.7	13
70.7	17.6
70.7	22.8
70.7	28.2
70.7	36.5
70.7	39.4
70.7	45.4
70.7	52
70.7	58.9
70.7	65.2
70.7	70.6
70.7	74.9
70.7	77.5
70.7	79.5
70.4	80.1
70.4	80.1
70.1	78.6
69.8	76.9
69.2	74.6
68.7	71.5
68.4	67.5
68.1	62.9
67.8	58
67.5	52.9
66.9	47.4
66.1	42
65.5	36.2
64.9	30.2
64.7	24.2
64.7	17.3
64.7	10.5
64.7	4.2
64.9	2
65.2	7.8
66.4	12.9
67.2	17.2
68.4	20.1
68.9	21.2
69.8	21.2
70.4	21.2
70.4	21.2
70.4	20.9
70.4	20.1
70.4	18.4
70.4	15.2
70.4	11.5
70.4	7.5
70.4	3.2
70.4	1.3
70.4	6.2
70.4	11
70.4	16.5
70.4	21.9
70.4	27.6
70.4	33.9
70.4	40
70.4	46.3
70.4	52.9
70.4	59.4
70.4	65.7
70.4	71.2
70.4	75.8
70.4	78.6
70.4	80.3
70.1	80.6
69.5	80.3
69.2	78.1
69.2	76.9
69.2	74.9
69.2	72
68.9	68.3
68.7	63.7
68.7	58.6
68.4	52.9
67.8	46.8
67.2	40.8
66.4	34.8
65.8	28.8
65.8	22.5
66.1	15.9
66.4	9.3
66.9	3.6
67.2	1.8
68.4	6.6
69.2	10.9
70.1	13.8
70.7	15.8
71.5	16.9
72.4	16.9
73.2	16.9
73.5	16.9
73.2	16.9
73.2	16.6
73.2	14.9
73.2	10.6
73.2	8.6
73.2	4.6
73.2	0.9
73.2	3
73.2	7
73.2	11.6
73.2	16.5
73.2	21.9
73.2	27.1
73.2	32.8
73.2	38.8
72.7	45.4
72.1	51.4
71.5	57.4
70.7	63.2
69.8	68.3
68.4	74
68.1	75.5
67.2	77.5
66.4	78.9
65.5	79.5
65.5	79.2
65.5	78.1
65.5	76.6
65.5	74
65.5	70.6
65.5	66.6
65.5	61.7
65.2	56.6
64.9	51.4
64.4	45.7
63.8	40
63.2	33.9
62.6	27.9
62.6	21.6
62.9	15.6
63.5	9.3
65.2	0.9
65.8	4
66.7	10.1
66.9	15.2
67.8	18.9
68.4	20.9
69.5	21.2
71	21.2
71.8	21.2
71.8	21.2
71.8	21.2
71.8	20.7
71.8	19.2
71.8	16.6
71.8	13.5
71.8	10.1
71.8	6
71.8	1.8
71.8	2.7
71.8	7.6
71.8	12.5
71.5	20.8
71.5	23.6
71.2	29.1
71	35.1
70.7	41.4
69.8	48
68.7	54.6
67.8	60.9
67.5	66.6
66.7	73.8
66.4	75.5
65.8	77.5
64.9	78.1
63.8	78.3
63.2	77.5
63.2	75.8
63.2	73.5
63.2	71.2
63.2	68
63.5	64.3
63.5	60
63.5	54.9
63.2	49.7
62.9	44.3
62.4	38.5
62.1	32.8
61.8	27.1
62.1	21.6
62.4	16.2
62.9	10.5
64.1	4.7
64.9	0.3
65.8	4.9
66.7	9.2
67.5	12.9
67.8	15.5
68.4	17.2
68.7	17.5
68.9	17.5
68.9	17.5
68.9	17.5
68.7	16.6
68.7	14.4
68.7	10.6
68.7	6.3
68.7	1.8
68.7	2.7
68.7	7
68.7	11.9
68.7	19.3
68.7	22.2
68.7	27.6
68.7	33.4
68.7	39.4
68.7	46.3
68.7	53.1
68.7	59.7
68.7	65.7
68.7	70.6
68.7	74.9
68.4	78.3
68.4	80.6
67.8	81.2
67.5	80.9
67.5	79.8
67.2	78.3
67.2	76
67.2	72.9
67.2	68.6
67.2	63.7
66.7	55.4
66.4	52.6
65.8	46.3
65.2	39.7
64.7	33.1
64.4	26.2
64.4	19.1
64.9	12.5
65.5	5.6
[truncated: 706 more rows]
