# Supplementary material for: Bot fit: A novel approach to assessing lower limb muscular strength
Source: PLoS One. 2026 Mar 26;21(3):e0339187. doi: 10.1371/journal.pone.0339187 (PMC13021169; doi:10.1371/journal.pone.0339187)
Supplement: S3 File — Raw joint angle data (left and right legs) collected from 25 participants across all exercise protocols. This compressed folder contains individual participant files (sub1–sub25) with time-series signals representing lower-limb motion recorded by the Bot Fit system during resistance exercise trials. (ZIP) [file pone.0339187.s003.zip › sub13/kickback_max.csv]

AngL	AngR
13.1	22.8
13.1	22.2
13.1	22
13.1	21.4
12.8	20.5
12.8	20
12.6	19.4
12.3	18.8
11.7	18.5
11.4	18.2
11.1	17.7
11.4	17.4
11.4	16.8
11.4	16.5
11.4	16.8
11.4	16.8
11.4	16.8
11.4	16.8
11.4	16.8
11.4	16.8
11.4	16.8
11.4	16.8
11.4	16.8
11.4	16.8
11.4	17.4
11.4	18.2
11.4	19.1
11.4	19.4
11.4	19.1
10.8	18.2
10	16.8
9.1	16.2
8.5	15.9
8.5	15.9
8.8	16.2
8.8	16.2
8.8	16.2
8.8	16.2
8.8	16.2
8.8	16.8
8.8	17.1
8.8	17.4
8.8	17.7
8.8	17.7
8.8	17.7
8.5	17.7
8.5	17.7
8.3	17.7
8.3	17.7
8	17.7
8	17.7
8	17.7
8	17.7
7.7	17.7
7.4	17.7
7.1	17.7
6.8	17.7
6.5	17.7
6.3	17.7
6.3	17.7
6.3	17.7
6	17.7
6	17.7
6	17.7
5.7	17.7
5.4	17.7
5.4	17.7
5.4	17.7
5.1	17.7
5.1	17.7
4.5	17.7
4.2	17.9
4	17.9
3.4	17.9
3.1	17.9
2.8	17.9
2.2	17.9
2	17.9
1.4	17.9
0.8	17.9
0.2	17.9
0.5	17.9
1.7	17.9
2.8	17.9
4	17.9
5.4	17.9
7.1	17.9
8.8	17.9
10.3	17.9
11.7	17.9
12.8	17.9
14.6	17.9
14.6	17.9
14.6	17.9
14.6	17.9
15.4	17.9
17.4	18.8
17.7	19.1
17.7	19.4
17.7	20
17.7	20
17.7	20.5
18	20.5
18	20.5
18.3	20.5
18.3	20.5
18.3	20.5
18.3	20.5
18.3	20.5
18	20.5
18	20.5
17.4	20.5
17.1	20.5
16.6	20.5
16	20.5
15.4	20.5
15.1	20.8
14.8	21.1
14.6	21.1
14.3	21.1
14.3	21.1
14.3	21.1
14	21.1
13.7	21.1
12.6	21.1
11.4	21.1
10.3	21.1
9.4	21.1
8.5	21.4
7.7	21.4
7.1	21.7
6.8	22.2
6.5	22.2
6.5	22.5
6.5	22.8
6.5	23.1
6.8	23.7
6.8	24.3
6.8	24.5
6.5	24.8
6.5	24.5
5.7	24.5
4.8	24.5
3.7	24.5
2.2	24
0.8	22.5
0.2	20.5
1.1	17.9
1.4	14.5
1.4	10.8
1.4	6.2
1.4	4.8
1.4	2.5
1.4	0.5
1.7	1.1
2.2	2.2
2.8	3.1
3.7	3.9
4.2	4.8
4.8	5.6
5.1	6.5
5.1	7.6
5.7	9.1
5.7	10.5
5.7	12.2
6.3	14.2
7.4	15.9
8.3	17.4
9.4	18.5
10.3	19.4
10.8	20
11.7	20.5
12	21.1
12.6	21.7
12.6	22
12.6	22.5
12.6	22.5
12.6	22.5
12.6	22.5
12.3	22.5
12.3	22.2
12.3	21.4
12	20.5
11.4	19.1
10.8	17.4
10.3	15.7
9.7	13.9
9.1	11.9
8.8	9.6
8.3	7.1
7.7	4.8
7.4	2.8
6.8	0.2
6.5	0.8
6	1.9
5.1	3.3
4.2	4.8
3.7	6.2
2.8	8.2
2.2	10.5
2	12.8
1.4	15.4
1.1	17.7
0.8	19.7
0	20
0.5	19.1
2	18.2
4	17.7
6.3	17.4
8.3	17.7
10.8	17.7
13.7	17.9
16.8	18.2
20	18.2
22.6	18.2
25.2	18.2
27.7	18.5
30.3	19.1
34.3	20.2
35.5	20.5
38.6	21.1
41.5	22
44.6	22.5
47.5	23.4
50.1	24.3
52.4	24.8
54.7	26
56.7	26.8
58.4	28
60.4	28.8
62.4	29.7
64.4	30.3
66.4	30.8
68.4	30.8
69.8	30.8
71.3	30.8
71.8	30.8
72.1	30.6
71.5	30.3
71.3	30.3
70.1	29.7
68.4	29.1
66.7	28.3
64.4	27.7
62.1	27.1
59.2	26.3
56.1	25.7
52.9	24.8
49.2	24.3
45.8	23.4
41.8	22.5
38	22
34	21.4
30	20.8
26.3	20.2
22.3	20
18.9	19.7
16	19.4
13.1	19.1
10.8	18.5
8.5	17.9
6.8	17.4
5.7	17.4
4.5	17.4
3.7	17.4
3.1	17.4
3.7	17.7
4	17.4
4.2	16.8
4.2	15.4
4	12.8
4	9.4
3.7	4.5
3.7	1.1
3.7	6.2
3.1	11.1
2.2	15.4
1.1	18.5
0.2	21.4
1.7	24.3
3.1	27.4
4	30
5.1	33.1
6.5	37.1
7.7	41.1
8.5	45.2
9.1	49.2
10	52.6
11.4	57.5
12	58.6
13.1	60.1
14.6	60.6
15.7	60.9
16.6	60.9
16.8	60.6
16.6	60.3
16.6	59.5
16.6	58
16.3	56
16	53.7
15.7	51.2
15.4	48
14.8	44.9
14.6	41.7
14	38.3
13.4	34.6
12.6	29.1
12.6	27.4
12	23.7
12	19.7
11.7	15.9
11.4	12.2
11.1	8.8
11.1	5.6
10.8	2.8
10.5	0.2
10.3	2.5
9.7	4.5
9.4	6.5
9.4	7.9
9.4	9.1
9.4	9.4
9.4	9.4
8.8	9.4
8	10.2
7.4	10.5
6.5	11.4
5.7	12.2
4.8	13.1
3.7	14.2
2.5	14.8
1.4	15.4
0	15.7
1.4	15.7
3.1	15.7
4.5	15.9
6	16.2
7.1	16.5
8.3	17.1
8.5	17.9
8.5	18.5
8.3	18.8
8	18.8
8	18.8
8	18.8
8	18.5
8	18.5
8	18.5
8	18.5
8	18.5
8	18.5
8	18.5
8	18.5
8	18.5
8	18.5
8	18.5
8	18.5
8	18.5
8	18.5
8	18.5
8	18.5
8	18.5
8	18.5
8.3	18.2
8.3	18.2
8.8	18.2
9.1	17.7
10	17.1
10.8	16.2
12	15.4
12.8	14.5
13.7	13.7
14.6	12.8
15.1	12.2
15.7	11.6
16.3	10.5
16.6	10.2
17.1	9.6
17.7	9.1
18.3	7.9
19.4	7.1
20.6	5.6
22	4.5
23.4	2.8
25.2	1.3
27.2	0.8
30	3.3
30.9	4.2
32.9	5.9
34.6	7.9
36.6	9.6
38.3	11.4
40.3	13.4
42.1	15.4
44.1	17.1
45.8	18.8
48.4	21.4
49.2	22
50.6	23.4
52.1	24.5
53.2	25.7
54.1	26.8
54.9	27.4
55.5	28.3
56.1	28.8
56.7	29.4
56.9	30
57.2	30.8
57.8	31.4
58.1	32
58.4	32.3
58.4	32.6
58.4	32.8
58.4	32.8
58.4	32.8
58.4	32.8
58.4	32.8
58.4	32.8
58.4	33.1
58.4	33.4
58.4	33.4
58.4	33.4
58.4	33.4
58.7	33.7
58.7	34.3
59.2	34.8
59.8	35.4
60.4	36.3
60.4	36.6
60.7	37.1
60.7	37.4
61	38
61.5	38.6
61.8	39.1
62.1	39.7
62.7	40.3
63.2	40.6
63.5	41.1
63.8	41.1
63.8	41.4
63.8	41.4
63.8	41.4
63.8	41.7
63.8	42.3
63.8	42.6
63.8	42.9
63.8	43.2
64.1	43.2
64.1	43.2
64.1	43.2
64.1	43.2
64.1	43.2
64.1	43.2
64.1	43.4
64.1	43.7
64.1	44
64.1	44
64.1	44.3
64.1	44.6
64.1	44.6
64.1	44.6
64.1	44.9
64.1	45.4
64.1	45.7
63.8	46
63.5	46.6
63	46.9
62.1	47.2
61.2	47.2
60.4	47.4
59.2	47.7
58.4	48
57.5	48.3
56.7	48.9
55.5	49.2
54.7	49.5
53.8	49.7
52.6	50.3
51.8	50.6
50.6	50.9
49.5	51.5
48.6	51.7
47.8	52
46.9	52.3
45.8	52.3
44.9	52.6
43.8	53.2
42.9	53.2
41.5	53.5
40	53.7
38.9	54
37.5	54
36.3	54.3
34.6	54.9
34.3	54.9
33.2	55.5
32.3	55.8
31.5	56
30.3	56.6
29.2	57.5
27.7	58
27.2	58
26.9	58
26.9	58.3
26.9	59.2
26.9	59.5
26.9	59.8
26.9	60.1
26.9	60.1
26.6	60.6
26.6	61.2
26.6	61.5
26.3	61.8
26	62.1
25.7	62.6
25.7	63.2
26	63.5
26	63.5
26.3	63.5
26.3	63.8
26.3	64.1
26.3	64.6
26.3	64.6
26.3	64.6
26.3	64.9
26.6	65.2
27.2	65.8
27.4	66.1
28	66.4
28.3	66.6
28.3	66.9
28.3	66.9
28.3	66.9
28.3	66.9
28.9	67.2
29.4	67.8
30.3	68.1
31.2	68.4
31.5	68.4
32	68.4
32.6	68.4
33.2	68.4
33.7	68.4
34.3	68.4
35.2	68.4
35.5	68.4
35.7	68.4
35.7	68.4
35.7	67.5
35.7	66.9
35.7	65.5
35.7	63.5
35.7	61.5
35.7	58.9
35.7	56
35.7	53.5
35.7	51.2
35.7	48.9
36	46.6
36.6	44.9
36.6	43.4
36.6	42
36.6	40
36.6	38.6
36.6	37.4
36.6	36.6
36.6	35.7
36.6	34.8
36.6	33.7
36.6	32.8
36.6	31.7
36.9	30.8
37.5	30.3
38	29.4
38.6	29.1
39.5	28.8
40	28.3
40.3	28
40.9	27.1
41.5	26.5
41.8	25.7
42.1	25.1
42.1	24.8
42.3	24.5
42.9	24.5
43.5	24.5
44.9	24.3
45.5	24.3
46.1	24.3
46.6	24.5
46.9	25.1
47.5	25.4
48.4	25.7
48.6	25.7
48.6	25.7
48.6	25.7
48.6	25.7
48.6	25.7
48.6	25.7
48.6	25.7
48.6	25.7
48.6	25.7
48.6	25.7
48.6	25.7
48.6	25.7
48.6	25.7
48.6	25.7
48.6	25.7
48.6	25.7
48.6	25.7
48.6	25.7
48.6	25.7
48.6	25.7
48.6	25.7
48.6	25.7
48.6	25.7
48.9	25.7
49.2	25.7
49.8	25.7
49.8	25.7
49.8	25.7
49.8	25.7
49.8	25.4
49.8	25.4
49.8	25.4
49.8	25.4
49.8	25.1
49.8	24.5
49.8	24.3
49.5	23.7
49.5	23.7
49.5	23.7
49.5	23.7
49.5	23.4
49.5	22.8
49.5	22.5
49.5	22.5
49.5	22.5
49.5	22.5
49.5	22.5
49.5	22.5
49.5	22.5
49.5	22.5
49.5	22.5
49.5	22.5
49.5	22.5
49.5	22.5
49.5	22.5
49.5	22.5
49.5	22.5
49.5	22.5
49.5	22.5
49.5	22.5
49.5	22.5
49.5	22.5
49.2	22.5
48.9	22.5
48.6	22.5
48.1	22.5
47.5	22.5
47.2	22.5
46.6	22.5
46.1	22.5
45.8	22.5
45.5	22.5
45.5	22.5
45.5	22.5
45.5	22.5
45.5	22.5
45.5	22.5
45.5	22.5
45.5	22.5
45.5	22.5
45.5	22.5
45.5	22.5
45.5	22.8
45.2	22.8
44.6	22.8
44.3	22.8
43.8	22.8
43.8	22.8
43.8	22.8
43.5	23.1
43.5	23.1
43.5	23.4
43.5	23.7
43.5	24
43.5	24.3
43.5	24.5
43.5	24.5
43.5	24.8
43.5	24.8
43.5	24.8
44.1	24.8
44.6	24.8
45.5	24.8
47.2	24.5
48.1	24
49.2	22.5
50.4	20
50.9	16.5
50.9	12.8
51.2	8.8
51.2	4.5
51.8	0.5
52.9	4.8
53.2	6.5
54.7	9.4
56.1	12.2
57.5	14.8
58.9	17.1
60.7	19.7
62.1	22
63.2	24.3
64.1	26.5
65	28.8
65.2	30.8
65.2	32.6
65.2	34
65.2	34.3
65.2	34.3
65.2	34.3
65.2	34.3
65.2	34.3
65.2	34
65.2	32.6
65.2	30
65.2	26.3
65.2	20.2
65.2	18.2
65.2	14.5
65.2	10.5
65.2	6.2
65.2	1.9
65.2	2.5
65.2	6.8
65.2	11.1
65.2	15.4
65.2	19.7
65.2	24
65.2	28.3
65.2	32
65.2	35.4
65.2	38.3
65.2	40.9
65.2	43.2
65.2	44.6
65.2	45.4
65.2	45.4
65.2	45.4
65.2	45.4
65.2	44.6
65.2	42.6
65.2	39.7
65.2	36.3
65.2	32.6
65.2	28.5
65.2	24.3
65.2	19.7
65.2	15.4
65.2	10.8
65.2	6.2
65.2	1.9
65.2	2.8
65.2	7.1
65.2	11.4
65.2	15.4
65.2	19.7
65.5	24.3
65.5	28.5
66.1	32.8
66.4	36.6
67	38.9
67.5	40
68.1	40.3
68.7	40.3
68.7	40
68.7	39.4
68.7	38.9
68.7	37.7
68.7	36.3
68.4	33.7
68.4	30
68.4	25.1
68.4	20
68.4	12.5
68.4	10.2
68.4	4.8
68.4	1.3
68.4	7.4
68.4	13.4
68.4	19.1
68.4	28
68.4	30.6
68.4	35.1
68.4	39.4
68.4	42.9
68.4	45.7
68.4	48
68.4	49.5
68.4	50.3
68.4	50.6
68.4	50.6
68.4	50.3
68.7	48.6
69.3	45.4
69.3	42.3
69.3	39.1
69.3	35.4
69.3	31.4
69.3	27.4
69	23.1
68.4	19.1
67.5	14.5
67	10.2
66.4	5.9
65.8	1.3
65.5	3.1
65	6.8
65	10.8
65	16.5
65	18.5
65.2	23.1
65.5	27.4
66.1	31.7
66.7	35.1
67	37.7
67.5	39.1
68.1	39.4
68.7	39.4
68.7	39.4
68.7	39.4
68.7	38.9
68.7	38
68.7	36.9
68.7	34.6
68.7	31.7
68.7	28
68.7	23.4
68.7	18.8
68.7	14.2
68.7	9.4
68.7	4.2
68.7	1.3
68.7	7.1
68.7	12.8
68.7	18.5
68.7	24.3
68.7	32.3
68.7	34.8
68.7	39.1
68.7	42.9
68.7	45.7
68.7	47.7
68.7	48.9
68.7	48.9
68.7	48.9
68.7	48.9
69.3	48.3
70.7	45.2
71	43.7
71	40.6
71	36.6
71	32.6
71	28.3
71	24
70.7	19.4
69.8	12.5
69.3	10.2
68.4	5.3
67.5	0.8
67	3.6
66.4	7.9
66.1	11.6
66.1	15.4
66.1	19.1
66.4	23.1
66.4	28.8
66.7	30.8
66.7	34
67	36.9
67.3	38.6
67.8	39.7
68.4	39.7
69.3	39.7
69.3	39.7
69.3	39.7
69.3	39.7
69.3	39.7
69.3	39.1
69.3	37.4
69.3	34.8
69.3	31.4
69.3	27.4
69.3	23.1
69.3	18.8
69.3	14.2
69.3	9.6
69.3	4.8
69.3	0.5
69.3	5.6
69.3	11.1
69.3	16.5
69.3	22
69.3	27.1
69.3	32
69.3	36.6
69.3	40.3
69.3	43.2
69.3	45.2
69.3	46.6
69.3	47.2
69.3	47.2
69.3	47.2
69.3	46.9
69.5	45.7
69.8	42.9
69.8	39.4
69.8	34
69.8	32.3
69.8	28
69.8	23.4
69.8	19.1
69.5	14.8
69	10.2
68.7	5.6
68.4	0.8
67.8	3.9
67.5	10.8
67.5	12.8
67.5	17.1
67.5	21.7
67.5	26
67.5	30
67.5	34
67.5	36.6
67.8	38.6
68.7	39.1
69	39.1
69.3	39.1
69.3	39.1
69.3	39.1
69.3	38.6
69.3	37.4
69.3	35.7
69.3	32.8
69.3	29.4
69.3	25.1
69.3	20.2
69.3	15.4
69.3	10.2
69.3	5.1
69.3	0.5
69.3	6.5
69.3	12.5
69.3	18.2
69.3	24
69.3	29.4
69.3	34.6
69.3	39.1
69.3	44.3
69.3	45.4
69.3	47.2
69.3	47.7
69.3	48
69.3	48
69.3	48
70.1	46.9
71.3	44.9
71.5	42.3
71.5	39.1
71.5	35.4
71.5	31.7
71.5	28
71.3	24.5
70.4	20.8
69.5	16.5
68.4	12.2
67.3	7.4
66.4	3.1
65.5	1.3
64.7	5.3
64.7	9.4
64.7	13.1
64.7	17.1
65	21.1
65.2	25.4
65.2	29.4
65.2	33.1
65.2	36
65.5	38.6
65.5	38.9
65.8	38.9
66.1	38.9
66.1	38.9
66.1	38.9
66.1	38.9
66.1	38.6
66.1	36.9
66.1	34.3
66.1	30.8
66.1	26.8
66.1	22.5
66.1	18.2
66.1	13.7
66.1	9.1
66.1	1.3
66.1	1.6
66.1	7.1
66.1	12.5
66.1	18.2
66.1	23.7
66.1	28.8
66.1	34
66.1	38.3
66.1	41.7
66.1	44.3
66.1	46
66.1	47.2
66.1	47.2
66.1	47.2
66.1	47.2
66.4	46.6
67.3	44.6
67.8	42
67.8	39.4
67.8	36.3
67.8	32.6
67.8	28.5
67.8	24.5
67.8	20.2
67.8	15.7
67.8	10.8
67.3	3.6
67.3	1.1
66.4	6.5
66.1	8.8
65.8	13.4
65.8	17.9
65.8	22
65.8	26.3
65.8	30
66.1	33.7
66.4	37.1
66.7	39.1
67.3	40.3
67.5	40.3
68.1	40.3
68.1	40.3
68.1	40
68.1	39.4
68.1	38.9
68.1	37.7
68.1	35.7
68.1	32.6
68.1	28.5
68.1	21.7
68.1	19.4
68.1	14.8
68.1	9.9
68.1	5.1
68.1	0.5
68.1	5.6
68.1	11.1
68.1	16.5
68.1	21.7
68.1	26.8
68.1	31.7
68.1	38
68.1	40
68.1	43.2
68.1	46
68.1	47.7
68.1	48.9
68.1	49.2
68.1	49.2
68.1	49.2
68.4	48.6
68.7	47.7
69.5	45.7
69.8	42.9
69.8	39.7
69.8	35.7
69.8	30.8
69.8	26
69.3	18.5
69	15.9
68.1	10.5
67.5	5.1
66.7	0.5
66.1	5.6
65.5	10.8
65.5	15.1
65.5	21.1
65.8	25.1
65.8	26.8
66.4	30.6
66.7	34.3
67	37.7
67.5	40.6
68.1	42.6
69	44
69	44
69.8	44
69.8	44
69.8	44
69.8	44
69.8	44
69.8	42.9
69.3	40
68.4	36.3
68.1	31.7
68.1	26.8
68.1	21.7
68.1	16.2
68.1	10.5
68.1	4.8
68.1	1.1
68.1	6.5
68.1	14.8
68.1	17.7
68.1	23.1
68.1	28.5
68.1	33.4
68.1	37.7
68.1	41.4
68.1	44
68.1	45.7
68.1	46.9
68.1	46.9
68.1	46.9
68.1	46.9
68.4	46.6
69.3	45.4
70.1	43.2
70.4	40.6
70.4	37.7
70.4	34
70.4	29.7
70.4	25.4
70.1	21.1
69.8	16.8
69.3	12.5
68.4	7.6
67.8	3.1
67.3	1.9
66.4	6.5
66.1	11.1
66.1	15.4
66.1	19.7
66.1	24
66.1	28
66.1	31.7
66.1	34.8
66.1	36.9
66.4	37.7
66.7	37.7
67	37.4
67	37.4
67	37.4
67	37.1
67	36.6
67	35.4
67	33.4
67	28.3
67	26.3
67	21.7
67	17.1
67	12.5
67	7.6
67	2.2
67	3.6
67	9.4
67	15.4
67	21.4
67	26.8
67	34.8
67	37.4
67	41.7
67	45.2
67	47.4
67	48.6
67	48.9
67	48.9
67.3	48.9
68.1	48.3
69.5	46.6
70.7	44.6
71	40.3
71	38.3
71	33.7
71	29.1
71	24.5
70.4	20
70.1	15.1
69.3	10.2
68.7	5.3
68.1	0.5
67.5	4.2
67.5	8.5
67.3	12.8
67.3	19.1
67.3	24
67.3	26.3
67.3	30.6
67.3	34.6
67.3	37.4
67.3	39.4
67.5	40
68.1	40
68.7	40
68.7	40
68.7	40
68.7	40
68.7	39.4
68.7	38.6
68.7	36.6
68.7	34
68.7	30.8
68.7	27.1
68.7	20.8
68.7	18.8
68.7	14.2
68.7	9.6
68.7	5.1
68.7	0.2
68.7	5.1
68.7	9.9
68.7	14.8
68.7	19.4
68.7	23.7
68.7	28
68.7	32
68.7	35.1
68.7	37.7
68.7	39.4
68.7	40.3
68.7	40.3
68.7	40.3
68.7	40.3
68.7	40
68.7	39.4
68.7	37.7
68.7	36.6
68.7	36.6
68.7	36.6
68.4	36.6
67.8	36.6
66.7	36.6
64.7	36.6
63.8	36.6
62.7	36.6
61.8	36.6
61.2	36.6
61	36.6
61	36.6
61	36.6
61	36.3
61	35.7
61	35.1
61	34.8
61	34.8
61	34.8
60.7	34.8
60.1	34.6
59.5	34.3
58.7	33.7
57.8	32.8
57.5	32.8
56.9	32.6
56.9	32.3
56.9	32.3
56.7	32.3
56.7	32.3
56.7	32.3
56.7	32.3
56.7	32.3
56.7	32.3
56.7	32.3
56.7	32.3
56.7	32.6
56.7	32.6
56.7	32.6
56.7	32.8
56.7	32.8
56.7	32.8
56.7	32.8
56.7	33.1
56.7	33.1
56.7	33.1
56.7	33.1
56.7	33.4
56.7	33.4
56.7	33.7
56.7	34
56.7	34
56.7	34.3
56.7	34.3
56.7	34.3
56.7	34.6
56.7	34.8
56.7	34.8
56.7	34.8
56.7	34.8
56.7	34.8
56.7	34.8
56.7	34.8
56.7	34.8
56.7	34.8
56.7	34.8
56.7	34.8
56.7	34.8
56.7	34.8
56.7	34.8
56.7	34.8
56.7	34.8
56.7	35.1
56.7	35.4
56.7	35.7
56.9	35.7
56.9	35.7
56.9	35.7
56.9	36
56.9	36
56.9	36
57.2	36
57.2	36.3
57.2	36.6
57.5	36.6
57.5	36.6
57.5	36.6
57.5	36.6
57.5	36.6
57.5	36.6
57.5	36.6
57.5	36.6
57.5	36.9
57.5	36.9
57.5	36.9
57.5	36.9
57.5	36.9
57.5	36.9
57.5	36.9
57.5	36.9
57.5	36.9
57.5	36.9
57.5	36.9
57.5	36.9
57.5	36.9
57.5	36.9
57.5	36.9
57.5	36.9
57.5	36.9
57.5	36.9
57.5	36.9
57.5	36.9
57.5	36.9
57.5	36.9
57.5	36.9
57.5	36.9
57.5	36.9
57.5	36.9
57.5	36.9
57.5	36.9
57.5	36.9
57.5	36.9
57.5	36.9
57.5	36.9
57.5	36.9
57.5	36.6
57.2	36.6
56.9	36.6
56.9	36.6
56.9	36.6
56.9	36.6
56.9	36.6
56.9	36.6
56.9	36.6
56.9	36.6
56.9	36.6
56.9	36.6
56.9	36.6
56.9	36.6
56.9	36.6
56.9	36.6
56.9	36.6
56.9	36.6
56.9	36.6
56.9	36.6
56.9	36.6
56.9	36.6
56.9	36.6
56.9	36.6
56.9	36.6
56.9	36.6
56.9	36.6
56.9	36.6
56.9	36.6
56.9	36.6
56.9	36.6
56.9	36.6
56.9	36.6
56.9	36.6
56.9	36.6
56.9	36.6
56.9	36.6
56.9	36.6
56.9	36.6
56.9	36.6
56.9	36.6
56.9	36.6
56.9	36.6
56.9	36.6
56.9	36.6
56.9	36.6
56.9	36.6
56.9	36.6
56.9	36.6
56.9	36.6
56.9	36.6
56.9	36.6
56.9	36.6
56.9	36.6
56.9	36.6
56.9	36.6
56.9	36.6
56.9	36.6
56.9	36.6
56.9	36.6
56.9	36.6
56.9	36.6
56.9	36.6
56.9	36.6
56.9	36.6
56.9	36.6
56.9	36.6
56.9	36.6
56.9	36.6
56.9	36.6
56.9	36.6
56.9	36.6
56.9	36.6
56.9	36.6
56.9	36.6
56.9	36.6
56.9	36.6
56.9	36.6
56.9	36.6
56.9	36.6
56.9	36.6
56.9	36.6
56.9	36.6
56.9	36.6
56.9	36.6
56.9	36.6
56.9	36.6
56.9	36.6
56.9	36.6
56.9	36.6
56.9	36.6
56.9	36.6
56.9	36.6
56.9	36.6
56.9	36.6
56.9	36.6
56.9	36.6
56.9	36.6
56.9	36.6
56.9	36.6
56.9	36.6
56.9	36.6
56.9	36.6
56.9	36.6
56.9	36.6
56.9	36.6
56.9	36.6
56.9	36.6
56.9	36.6
56.9	36.6
56.9	36.6
56.9	36.6
56.9	36.6
56.9	36.6
56.9	36.6
56.9	36.6
56.9	36.6
56.9	36.6
56.9	36.6
56.9	36.6
56.9	36.6
56.9	36.6
56.9	36.6
56.9	36.6
56.9	36.6
56.9	36.6
56.9	36.6
56.9	36.6
56.9	36.6
56.9	36.6
56.9	36.6
56.9	36.6
56.9	36.6
56.9	36.6
56.9	36.6
56.9	36.6
56.9	36.6
56.9	36.6
56.9	36.6
56.9	36.6
56.9	36.6
56.9	36.6
56.9	36.6
56.9	36.6
56.9	36.6
56.9	36.6
56.9	36.6
56.9	36.6
56.9	36.6
56.9	36.6
56.9	36.6
56.9	36.6
56.9	36.6
56.9	36.6
56.9	36.6
56.9	36.6
56.9	36.6
56.9	36.6
56.9	36.6
56.9	36.6
56.9	36.6
56.9	36.6
56.9	36.6
56.9	36.6
56.9	36.6
56.9	36.6
56.9	36.6
56.9	36.6
56.9	36.6
56.9	36.6
56.9	36.6
56.9	36.6
56.9	36.6
56.9	36.6
56.9	36.6
56.9	36.6
56.9	36.6
56.9	36.6
56.9	36.6
56.9	36.6
56.9	36.6
56.9	36.6
56.9	36.6
56.9	36.6
56.9	36.6
56.9	36.6
56.9	36.6
56.9	36.6
56.9	36.6
56.9	36.6
56.9	36.6
56.9	36.6
56.7	36.6
56.4	36.6
56.4	36.6
56.4	36.6
56.4	36.6
56.4	36.6
56.4	36.6
56.4	36.6
56.4	36.6
56.4	36.6
56.4	36.6
56.1	36.6
56.1	36.6
56.1	36.6
56.1	36.6
56.1	36.6
56.1	36.6
56.1	36.6
56.1	36.6
56.1	36.6
56.1	36.6
56.1	36.6
56.1	36.6
56.1	36.6
56.1	36.6
56.1	36.6
56.1	36.6
56.1	36.6
56.1	36.6
55.8	36.6
55.5	36.6
55.5	36.6
55.5	36.6
55.5	36.6
55.5	36.6
55.5	36.6
55.5	36.6
55.5	36.6
55.5	36.6
55.5	36.6
55.5	36.6
55.2	36.6
55.2	36.6
55.2	36.6
55.2	36.6
55.2	36.6
55.2	36.6
55.2	36.6
54.9	36.3
54.7	36.3
54.4	35.7
54.1	35.4
53.8	35.4
53.5	35.4
53.5	35.1
53.5	35.1
53.5	35.1
53.5	35.1
53.5	35.1
53.5	35.1
53.5	35.1
53.5	35.1
53.5	35.1
53.5	35.1
53.5	35.1
53.5	35.1
53.2	35.1
53.2	35.1
52.9	35.1
52.6	35.1
52.4	35.1
52.4	35.1
52.1	35.1
52.1	34.8
51.8	34.8
51.8	34.8
51.8	34.8
51.8	34.8
51.8	34.8
51.8	34.8
51.8	34.8
51.8	34.8
51.8	34.8
51.8	34.8
51.8	34.8
51.8	34.8
51.8	34.8
51.8	34.8
51.8	34.8
51.8	34.8
51.8	34.8
51.8	34.8
51.8	34.8
51.8	34.8
51.8	34.8
51.8	34.8
51.8	34.8
51.8	34.8
51.8	34.8
51.8	34.8
51.8	34.8
51.8	34.8
51.8	34.8
51.8	34.8
51.8	34.8
51.5	34.8
51.5	34.8
51.2	34.8
51.2	34.8
51.2	34.8
51.2	34.8
51.2	34.8
51.2	34.8
51.2	34.8
51.2	34.8
51.2	34.8
51.2	34.8
51.2	34.8
51.2	34.8
51.2	34.8
51.2	34.8
51.2	34.8
51.2	34.8
51.2	34.8
51.2	34.8
51.2	34.8
51.2	34.8
51.2	34.8
51.2	34.8
51.2	34.8
51.2	34.8
51.2	34.8
51.2	34.8
51.2	34.8
51.2	34.8
51.2	34.8
51.2	34.8
51.2	34.8
51.2	34.8
51.2	34.8
51.2	34.8
51.2	34.8
51.2	34.8
51.2	34.8
