# Supplementary material for: Bot fit: A novel approach to assessing lower limb muscular strength
Source: PLoS One. 2026 Mar 26;21(3):e0339187. doi: 10.1371/journal.pone.0339187 (PMC13021169; doi:10.1371/journal.pone.0339187)
Supplement: S3 File — Raw joint angle data (left and right legs) collected from 25 participants across all exercise protocols. This compressed folder contains individual participant files (sub1–sub25) with time-series signals representing lower-limb motion recorded by the Bot Fit system during resistance exercise trials. (ZIP) [file pone.0339187.s003.zip › sub13/kneeup_const.csv]

AngL	AngR
3	14.8
3.6	15.9
3.6	16.2
3.9	16.2
4.2	16.8
4.5	17.1
4.5	17.3
4.5	17.9
4.5	17.9
4.5	17.9
4.5	17.9
4.5	17.9
4.5	17.9
4.5	17.9
4.8	17.9
5	17.9
5.3	17.9
5.3	17.9
5.6	17.9
5.9	17.6
6.2	17.6
6.2	17.3
6.2	17.1
6.2	16.2
6.5	15.6
7	13.9
8.2	12.5
9.1	11
9.1	10.5
9.1	10.8
9.1	11
9.1	10.8
9.3	10.8
10.5	10.5
11.6	9.9
12.8	9.3
13.6	8.7
14.2	8.5
14.8	7.9
14.8	7
14.5	5.3
14.5	4.7
14.5	3.9
14.8	3
14.8	2.7
14.8	2.7
14.8	2.7
14.8	2.4
14.8	2.2
14.8	1.9
14.8	1.3
14.8	1
14.8	0.7
14.5	0.4
14.2	0
13.6	0.3
12.8	0.9
11.6	1.5
10.2	1.5
8.5	1.5
6.8	1.5
5.3	1.5
3.6	1.5
2.5	1.5
1	1.5
0.2	1.5
1.4	1.5
2.2	1.5
3.1	1.5
3.9	1.5
4.8	1.5
5.4	1.5
5.7	1.2
6.2	1.2
6.5	0.9
7.1	0.6
7.4	0
7.7	0.4
7.9	0.7
7.9	1.3
7.9	1.6
7.9	1.9
7.9	2.2
7.4	2.7
6.8	3.3
5.7	3.9
4.2	4.5
2.8	5
1.6	5.3
0.8	5.9
0.5	7
0.5	7.9
0.8	9
1.4	10.2
1.9	11.3
1.9	12.5
1.9	13.6
1.9	15
1.9	16.2
1.9	17.3
1.9	18.2
2.2	19.1
2.2	19.3
1.9	19.6
1.9	19.9
1.9	19.9
1.9	19.9
1.9	19.6
1.9	19.6
1.9	19.1
1.9	18.2
1.9	17.3
1.6	16.2
1.4	15.3
1.1	13.9
0.8	12.5
0.8	10.5
0.8	8.2
0.8	5.9
0.8	3.9
1.4	1.3
1.9	0.7
3.4	0.4
5.4	0.7
7.9	1
10.8	1.6
14	2.2
16.8	2.4
19.7	2.4
22.3	2.4
24.6	2.4
26.8	2.2
29.4	2.2
32	2.2
34.3	2.2
36.6	2.2
38.6	2.2
40.6	2.2
42.6	2.2
44.6	2.2
46	2.2
47.2	2.2
48	2.2
48.6	2.2
48.3	1.9
48	1.9
47.2	1.6
45.2	1.6
43.2	1.6
40.3	1.3
37.4	1
34	1
30.6	1
27.1	1
23.7	1
20.5	1
17.7	1
14.5	1
11.4	1
8.5	1
5.9	0.7
3.9	0.4
1.9	0.2
0.5	0.2
0.2	0.2
0.2	0.4
0.2	0.7
0.2	1.9
0.2	3
0.2	4.5
0.7	6.7
1	9.6
1.3	13
1	17.3
1	21.9
0.7	26.5
0.7	30.2
0.7	33.1
1	35.1
1.6	36.5
2.8	38
4.2	39.1
5	40.2
5.9	41.1
6.2	41.7
6.5	42
6.8	42
7	42
7	42
7	41.4
7	40.2
7	38
7	35.4
7	32.2
7	28.2
7	24.2
7	19.6
7	15
7	10.8
7	6.7
6.8	3
6.2	0.3
5.6	3.2
5	4.3
4.8	4.6
4.2	4.6
3.6	4.3
3.3	4.3
3	3.5
3	2
2.8	0.6
2.2	0.2
1.9	1
1.3	1.3
1	1.6
0.7	1.3
0.2	1.3
1.4	1.3
3.1	1.3
5.7	1.3
9.1	1.3
13.1	1.3
17.4	1.6
21.4	1.9
25.4	1.9
29.1	1.9
32.6	1.9
35.7	1.9
38.6	1.9
40.9	1.6
42.6	1.3
44	1
44.9	1
45.5	1
45.5	1
45.5	0.7
44.9	0.7
43.7	0.7
42	0.4
40.3	0.4
38.3	0.4
34.9	0.4
33.7	0.2
31.1	0.2
28.3	0.2
25.1	0.2
21.4	0.2
18.5	0.2
14.8	0.2
10.5	0.2
6.2	0.4
0.2	0.4
2.2	0.4
5.3	1
7	1.3
7.9	2.2
8.2	3.6
8.2	5.9
7.9	8.7
7.6	11.9
7.3	15.3
7	18.8
6.8	21.9
7	24.2
7.3	26.2
7.6	27.6
7.6	29.1
7.6	30.2
7.3	31.1
7	31.1
6.8	30.2
6.8	28.2
6.8	25.1
6.8	21.6
6.8	18.2
6.8	15.3
6.5	12.8
5.3	10.8
3.6	9
1	7.9
1.9	6.7
5.4	5.9
8.8	4.7
12.5	3.3
15.4	1.9
18	0.7
20	0.3
21.7	1.2
22.8	1.5
23.7	1.5
24.3	1.5
24.3	1.5
23.4	1.2
22.3	1.2
20.3	1.2
17.7	1.2
14.8	1.2
11.7	1.2
8.5	0.6
5.4	0.2
2.5	1.9
0.2	4.2
2.8	9.3
3.3	11
4.2	15
4.5	18.8
4.5	22.2
4.5	25.1
4.5	27.6
5	29.9
5.9	31.7
6.5	32.5
7.6	32.5
7.9	32.5
7.9	31.4
7.9	29.4
7.9	26.5
7.9	23.6
8.2	20.8
7.9	18.2
7.9	15.6
7.9	13.3
7	10.5
5.3	7.6
3.3	5
0.5	2.4
3.1	0.4
6.5	0.9
10.5	2.3
14.5	3.2
18.3	4
21.7	4.3
25.4	4
26.3	3.8
26.3	2.9
25.7	2
24.6	1.5
22.8	1.5
20.5	1.5
17.7	1.5
14.8	1.5
14.8	1.5
14.8	1.5
13.1	1.5
0.2	0
3.6	1
6.5	3
8.5	5.9
9.3	9
9.6	12.8
9.6	16.5
9.6	20.2
9.6	23.4
9.6	26.2
9.9	28.5
10.2	29.9
10.8	30.5
10.8	30.5
10.8	29.4
10.5	27.6
9.9	25.1
9.9	22.2
9.9	18.8
9.6	14.2
9.1	9.6
7.9	2.7
7.3	0.7
5	2.9
2.2	5.2
1.6	6
5.9	6
10.5	5.5
14.8	4
18.5	2.6
22	1.5
24.6	0.6
26	0.6
26.3	0.9
25.7	1.5
24.8	1.8
23.4	2
21.4	2
19.1	2
16.2	2
12.8	2
9.4	1.8
4.5	0.9
3.4	0.3
1.1	1
0.2	3
1	5.9
1.6	9
1.9	12.5
2.2	15.6
2.5	18.5
2.5	21.3
2.8	23.6
3.3	25.4
4.5	26.8
6.5	27.6
8.5	27.6
9.9	27.6
11.3	27.4
11.9	26.8
11.6	25.4
11.3	24.5
10.8	22.5
9.9	19.3
9.1	15.3
8.5	11
7.6	6.5
6.8	2.2
5.3	1.5
3.3	4.3
0.2	6
3.6	6
9.1	5.2
14.2	3.8
19.1	1.8
23.7	0
27.7	0.7
30.6	0.2
32	0.3
32	0.6
31.4	1.2
30	1.2
27.4	0.9
24.3	0.9
20.3	0.9
16	0.9
12	0.6
8.2	0.3
5.1	0.7
1.6	4.5
0.8	5.9
0.7	9.6
1.6	13.3
2.5	17.3
3	21.3
3.9	25.1
5.3	28.8
7.3	32.5
9.6	35.7
12.5	38.8
15.9	42.3
16.2	43.1
15.9	44.3
14.8	45.1
13.9	45.1
13.1	45.1
12.5	44.8
12.2	44
11.9	42.3
11.6	39.7
11.6	34.2
11.6	31.9
11.6	26.8
11.6	21.3
10.5	15.9
8.5	10.8
4.5	6.7
1.1	4.5
7.1	3.6
13.4	3
22.6	1
25.1	0.2
29.7	1.8
33.1	3.8
36	5.5
38.3	6
39.7	6
40.3	5.5
40.3	5.5
40.3	5.5
40.3	6
40	6
39.2	6.3
37.7	6.3
35.7	6.3
33.1	6.3
30.3	6.3
26.8	6.3
23.1	6.3
19.4	6.3
15.4	6.3
9.7	6
7.9	6
4.8	5.5
2.2	4
0.5	1.8
0.2	1.3
0.2	6.5
0.5	13
0.2	19.6
0.2	28.5
0.2	31.1
0.2	35.7
0.2	39.4
1	42.5
2.2	45.1
3.3	46.3
4.5	46.6
5.3	46.6
6.5	46.6
7.3	46.6
7.3	46.6
7.3	46.6
7.3	46.6
7	46.3
7	45.4
7	43.7
7	39.7
7	38.2
7	35.1
7	31.7
7	27.9
7	23.6
7	19.1
7	14.5
7	10.8
7	7.9
5.6	4.7
5	4.2
3	2.7
0.7	2.2
1.9	1.9
4.5	1.6
6.8	1.6
9.1	1.6
10.8	1.6
12.2	1.6
13.7	1.6
15.7	1.3
16.5	1
18	0.7
19.1	0.4
20.8	0.3
22.3	0.9
24	1.5
24.3	1.5
24.8	1.5
25.4	2
25.4	2.3
25.4	2.3
25.4	2.3
25.4	2.3
24.8	2.3
23.7	2.3
22	2.3
19.7	2.3
17.1	2.3
14.2	2.3
11.4	2.3
8.5	2.3
6.2	2.3
3.9	1.8
2.2	1.2
1.1	0.2
0.2	2.4
0.7	6.2
1	10.8
1	14.8
0.7	17.1
0.7	18.2
1	18.5
1.9	18.2
2.8	17.6
4.2	16.2
4.8	15
5	14.5
5.3	13
5.3	11.3
5.6	10.2
6.2	8.7
6.5	7.3
7.6	6.5
8.8	6.2
9.9	6.2
10.8	6.2
11.3	6.2
11.9	6.2
11.6	6.2
11.6	6.2
11.6	5.6
11.3	4.7
11.3	4.2
11.3	3.9
11.3	3.9
11.3	3.9
11.3	3.9
11.3	3.9
11.3	3.9
11.3	3.9
11.3	3.9
11.3	3.9
11.1	3.9
11.1	3.9
10.5	3.9
10.5	3.9
10.5	3.9
10.5	3.9
10.5	3.9
10.5	3.9
10.5	3.9
10.5	3.9
10.5	3.9
10.5	3.9
10.5	3.9
10.5	3.9
10.5	3.9
10.2	3.9
9.9	3.9
9.9	3.9
9.9	3.9
9.9	3.9
9.9	3.9
9.9	3.9
9.9	3.9
9.9	3.9
9.9	3.9
9.9	3.9
9.9	3.9
9.9	3.9
9.9	3.9
9.9	3.9
9.9	3
9.9	3
9.9	3
9.9	3
9.9	3
9.9	3.9
9.9	3.6
9.9	3.3
9.9	3.3
9.9	3
9.9	3
9.9	3
9.9	3
9.9	3
9.9	3
9.9	2.7
9.9	2.7
9.9	2.7
9.9	2.7
9.9	2.7
9.9	3
9.9	3
9.9	2.7
9.9	2.7
9.9	2.7
9.9	2.7
9.9	2.7
9.9	2.7
9.9	2.7
9.9	2.7
9.9	2.7
9.9	2.7
9.9	2.7
9.9	2.7
9.9	2.7
9.9	2.7
9.9	2.7
9.9	2.7
9.9	2.7
9.9	2.7
9.9	2.7
9.9	2.7
9.9	2.7
9.9	2.7
9.9	2.7
9.9	2.7
9.9	2.7
9.9	2.7
9.9	2.7
9.9	2.7
9.9	2.7
9.9	2.7
9.9	2.4
9.9	2.4
9.9	2.4
9.9	2.4
9.9	2.4
9.9	2.4
9.6	2.4
9.3	2.4
9.3	2.4
9.3	2.4
9.3	2.4
8.8	2.4
8.5	2.4
7.9	2.4
7.3	2.4
6.2	2.4
5	2.4
3.6	2.4
1.9	2.2
0.2	1.9
0.8	1.9
2.2	1.9
3.1	1.6
3.9	1
4.2	0.7
4.5	0.2
4.8	0.6
4.8	1.2
4.5	1.8
4.2	1.8
4.2	2
4.2	2.6
4.2	3.2
4.2	3.5
3.6	3.8
3.4	3.8
3.1	3.8
2.8	3.8
2.8	3.8
2.8	4
2.8	4
2.8	4
2.8	4
2.5	4
2.5	4
2.2	4
1.6	4
1.4	4
1.1	4
0.8	4
0.5	4
0.2	4
0.5	4
0.7	4
1.3	4
1.3	4
1.6	4
1.6	4
1.9	4
2.2	4
2.5	4
3	4.3
3.3	4.6
3.9	4.6
4.5	4.9
4.5	4.9
4.8	4.6
4.8	4.6
5	4.6
5.3	4.6
5.3	4.6
5.3	4.3
5.6	4
5.9	3.8
6.2	3.8
6.2	3.8
6.5	3.8
6.5	3.8
7	3.8
7.3	3.8
7.3	3.8
7.6	3.8
7.9	3.8
8.2	3.5
8.5	2.9
9.1	2
9.9	0.9
10.2	0.2
10.2	1.6
9.9	3.3
9.3	5.6
9.1	7.9
8.8	10.8
8.5	13.6
8.5	16.2
8.5	18.5
8.5	19.9
8.5	21.6
8.5	22.2
8.5	23.1
8.5	23.9
8.5	24.8
8.5	25.4
8.5	25.9
8.5	25.9
8.8	26.2
9.1	26.2
9.9	26.2
10.2	26.2
10.5	26.2
10.5	26.2
10.5	25.6
10.2	25.1
10.2	24.2
10.2	23.1
9.6	21.6
8.8	20.5
7	19.9
5	19.6
3	19.6
1	19.6
1.4	19.6
1.9	19.6
2.5	19.6
2.8	19.1
2.8	18.5
2.8	18.5
2.8	18.5
2.8	18.5
2.8	18.5
2.8	18.5
2.8	18.5
2.8	18.5
2.8	18.5
3.1	18.5
3.9	18.5
3.9	18.5
4.2	19.1
4.2	20.2
4.2	22.2
5.1	23.6
6.2	24.8
7.1	25.1
7.7	25.4
7.7	25.4
7.7	25.4
7.7	25.4
7.7	25.1
7.4	24.5
7.1	23.6
6.5	22.5
5.7	20.8
4.5	19.3
3.4	17.9
2.2	17.1
1.1	15.9
0.5	15.6
0.2	15
1.3	14.2
2.2	13.3
3.3	12.2
4.5	11.3
5.3	10.2
6.2	9
6.8	8.2
6.8	7.6
6.8	6.7
6.8	6.7
6.8	6.2
6.8	6.2
6.8	5.9
6.8	5.6
6.8	5.6
6.8	5.6
6.8	5.6
6.8	5.6
6.8	5.6
6.8	5.6
6.8	5.3
6.8	5.3
6.8	5.3
6.8	5.3
6.8	5.3
6.8	5.3
6.8	5.3
6.8	5.3
6.8	5.3
6.8	5.3
6.8	5.3
6.8	5.3
6.8	5.3
6.8	5
7	4.7
7	4.5
7	4.5
7	4.5
7	4.5
7	4.5
7	4.5
7	4.5
7	4.5
7	4.5
7	4.5
7	4.2
7	3.6
7	3.6
7	3.3
7	3.3
7	3.3
7	3.3
7	3.3
7	3
7	3
7	3
7	3
7	3
7	3
7	3
7	3
7	3
7	3
7	3
7	3
7	3
7	3
7	3
7	3
7	3
7	3
7	3
7	3
7	3
7	3
7	3
7	3
7	3
7	3
7	3
7	2.7
7	2.7
7	2.7
7	2.4
7	2.4
7	2.4
7	2.4
7	2.4
7	2.4
7	2.4
7	2.4
7	2.4
7	2.4
7	2.2
6.8	1.9
6.8	1.6
6.2	1.3
4.8	1
3.3	0.4
1.6	0.4
0.5	0.4
1.9	0.4
3.1	0.4
3.4	0.4
3.4	0.4
3.1	0.4
2.5	0.4
1.9	0.4
1.4	0.4
1.1	0.4
1.1	0
1.1	0.3
0.8	0.9
0.8	1.2
0.8	1.2
0.8	1.2
0.8	0.6
0.5	1.3
0.2	5.6
1.3	12.2
2.2	19.1
2.5	25.9
2.8	32.2
3.9	38.2
5.9	45.1
8.8	51.4
11.3	57.1
13.6	62.3
15.1	67.5
15.9	76.3
15.4	79.2
14.2	83.8
12.5	84.1
12.2	82.3
12.2	78.6
12.2	73.2
12.2	67.2
12.2	61.4
12.2	55.1
12.2	43.4
12.2	38.8
12.2	28.8
11.3	18.2
8.8	7.3
4.2	2
0.8	8.6
7.4	9.5
16.8	9.5
26.6	7.8
40.9	2.3
45.7	0.9
54.6	0
61.8	0.2
66.4	0.2
70.7	0
74.7	0.3
76.1	0.3
75.2	0.3
71.8	1.5
70.1	2.6
65.8	5.8
59.2	7.5
52	7.8
44	7.8
35.2	7.8
25.1	7.5
14.5	6.3
4.2	2.6
5.9	3.3
12.2	10.8
13.1	18.2
13.1	32.5
13.1	38
13.1	47.4
13.1	55.7
13.1	62.9
13.1	69.5
12.8	74.6
12.2	77.8
10.8	78.3
9.3	77.5
9.1	75.5
9.9	72
11.1	66.6
11.1	58.6
11.1	50.6
11.1	42.3
10.5	32.2
7.9	21.1
3.9	10.5
2.5	0.4
9.9	7.5
18	8.6
26.8	7.5
36.6	5.5
46.6	2.6
56.3	0.9
64.9	0.3
71	0
75.2	0
77.8	0
79.5	0
79.3	0
77.8	0.6
75.5	2
71.8	4.3
66.4	5.2
58.9	5.2
51.2	5.2
42.6	5.2
32.6	5.2
22.3	5.2
11.1	3.8
0.5	0.7
9.1	7
13.3	13.3
12.5	19.6
12.5	28.2
11.9	37.4
11.3	45.7
11.3	58.6
11.3	62.9
11.6	70.9
11.6	76.9
12.2	82.1
14.2	84.4
15.6	84.1
16.8	82.6
17.4	79.8
17.1	74.9
17.1	68
17.1	60
17.1	50.6
16.8	40.2
15.4	28.8
11.9	17.9
7.3	7.3
0.7	2.9
7.4	10.6
16	11.8
25.7	10.1
36	8.1
45.7	6.6
54.9	6.3
63.2	6.6
71.2	8.1
78.1	11.2
83	13.8
84.1	14.4
83.8	14.6
83.6	14.9
81.5	14.9
77	14.9
69.2	14.9
56.6	14.9
52	14.9
42	14.6
31.1	13.5
20	10.3
8.8	4
1.3	5.3
8.8	13.3
8.2	19.3
6.5	27.1
6.5	37.1
6.8	47.1
7.9	56.3
10.2	64.9
12.8	72.6
15.6	79.5
17.1	84.1
17.1	85.2
17.1	84.6
17.1	82.3
17.1	80.6
17.1	74.6
17.1	66.3
17.1	57.1
16.8	46.8
14.8	36
10.5	25.1
4.8	13.9
3.4	3.6
12	5.2
24.8	7.2
29.4	6.3
39.4	5.2
48.9	5.2
58.3	5.2
66.7	5.5
74.4	6
81.3	8.3
86.4	11.5
87.6	12.6
86.4	12.6
84.7	12.6
81.8	12.6
73.5	12.6
69.8	12.6
61.8	12.6
53.2	12.6
43.5	12.6
32.9	12.3
22	10.1
11.1	4.3
1.1	4.2
5.9	12.5
5.3	19.9
3.3	28.5
3	39.1
3	48.8
3.6	58.6
5.6	67.5
7.6	75.2
10.2	81.8
11.3	86.6
11.3	87.5
11.6	86.4
11.9	83.5
11.9	81.2
11.9	74.6
11.9	66.6
11.9	57.7
11.6	47.7
11.3	36.5
9.6	25.6
6.2	14.5
1	3.9
11.1	8.6
14.8	8.9
23.4	6.3
33.7	4.3
44	4.3
53.5	4.3
62.4	5.5
70.7	8.1
78.1	11.8
83.6	13.2
85	13.2
84.4	13.2
82.4	13.2
79.3	13.2
73.8	13.2
66.4	13.2
57.8	13.2
48.3	13.2
38.3	13.2
27.4	12.9
16.5	10.9
5.9	6
4.2	2.2
11.1	11.3
7.3	23.9
6.5	29.1
6.8	40
8.8	50
11.6	59.4
13.9	68
16.2	75.8
17.4	82.6
17.4	87.8
17.4	89.5
17.4	88.9
17.4	86.9
17.4	82.1
17.4	74.9
17.4	66.6
17.4	57.7
17.1	47.4
16.5	36.5
14.5	25.4
11.1	13.6
6.2	2.7
0.5	6.9
5.9	12.9
14	12.3
24.3	10.3
34.9	9.2
49.5	8.1
54.1	8.1
63.2	8.3
71.5	10.1
78.7	13.5
84.7	15.2
87.6	15.8
87.6	15.8
87.3	15.8
85.6	15.8
81.3	15.8
74.7	15.8
67.5	15.8
59.8	15.8
50.6	15.5
40.3	15.2
24	11.8
18.5	9.5
7.4	2
3	7.6
10.8	17.1
11.3	23.9
9.6	31.7
9.6	41.7
10.2	51.7
11.9	60.6
14.2	68.9
17.6	79.2
18.5	81.8
19.1	84.9
19.1	85.5
19.7	85.5
20.2	84.9
20.2	81.8
20.2	75.5
20.2	66.9
20.2	53.7
20.2	48.6
19.7	37.7
17.4	26.5
13.9	15
9.3	4.2
3.9	5.5
2.5	11.8
10.2	11.2
20.3	9.5
30.6	8.6
40.3	8.1
54.6	8.3
58.9	8.6
67.2	10.3
75	13.5
81.5	16.1
85.8	16.6
87	16.6
87	16.6
85.6	16.6
81.8	16.6
75.8	16.6
68.1	16.6
55.5	16.6
50.6	16.6
40.6	16.6
29.4	15.8
18.3	12.9
7.1	7.2
3.6	1.9
12.8	11.6
16.2	20.2
15.9	28.8
15.9	39.1
15.9	49.1
15.9	58.9
15.9	67.5
16.2	75.8
17.6	82.9
18.5	88.4
18.5	89.8
18.5	88.7
18.5	86.1
18.5	81.2
18.5	73.5
18.5	64.9
18.2	55.4
16.5	44.8
13.6	34.2
9.6	23.4
0.2	7.3
5.1	2.4
14.8	6
22.8	7.8
32.3	5.5
42	3.2
51.8	2.9
60.9	2.9
69.2	3.8
77	5.8
83.8	9.5
87.8	11.2
88.1	11.5
88.1	11.5
87.3	11.5
84.4	11.5
78.4	11.5
71.2	11.5
63.8	11.5
55.2	11.5
45.5	11.5
35.2	11.5
24.6	11.2
13.4	9.5
2.8	4.3
6.8	2.7
10.5	10.5
9.1	18.5
8.8	28.8
8.8	39.1
10.5	49.1
13.3	58.6
15.4	67.5
17.6	79.2
17.6	82.9
17.6	88.9
17.6	91.8
17.6	91.2
17.6	88.9
17.6	83.8
17.6	76.6
17.6	68.3
17.6	59.7
16.5	49.4
14.8	38.5
11.9	27.6
4.8	10.5
1	5.3
7.9	4.6
16.2	9.2
24	5.8
34	4
44.6	4
54.3	4.6
63.5	6.3
88.1	13.5
85.6	13.5
80.4	13.5
73.2	13.5
65.5	13.5
71.8	8.3
79.5	11.2
85.8	12.9
89.3	13.5
89	13.5
57.2	13.5
47.8	13.5
32	13.5
26.8	13.2
15.7	10.9
4.8	5.2
5.6	3.3
12.5	12.5
11.6	20.2
9.9	29.7
9.9	40.2
10.8	50.6
12.2	60
13.9	68.9
15.9	77.5
18.5	85.2
19.4	90.9
19.9	93.8
19.9	93.2
19.9	90.9
19.7	85.5
19.7	78.1
19.7	69.7
19.4	61.2
18.2	51.1
12.5	9.5
20.5	6.6
30	2.9
40.6	3.2
50.9	4
16.5	40.5
14.5	29.9
11.3	18.5
5.3	7.6
3.4	2.6
60.4	5.2
68.9	6.9
77.3	9.5
87	12.9
89	13.5
89.9	13.5
89.6	13.5
87	13.5
84.7	13.5
78.4	13.5
71.2	13.5
63.5	13.5
55.2	13.5
45.5	13.5
34.9	13.5
24	12.9
12.8	10.1
1.9	4.3
7.9	3.6
13.9	12.5
12.2	20.8
9.3	30.5
9.3	41.1
9.3	51.1
10.2	60.6
11.9	69.2
13.9	77.2
16.2	84.4
16.8	89.2
16.8	90.7
16.8	90.1
16.8	87.8
16.8	82.6
16.8	74.6
16.8	66
16.8	56.6
16.2	46.3
14.8	35.4
11.6	24.5
7.3	13.6
0.5	3
7.7	5.5
16	6.9
24.6	2
35.2	0.6
45.5	0.6
54.9	0.9
64.4	2.3
76.1	6.6
79.8	8.6
85.8	11.5
88.7	12.1
88.7	12.3
88.7	12.9
87	13.2
82.4	13.2
75.5	13.2
68.1	13.2
60.4	13.2
46.3	13.2
40.9	13.2
30.3	12.9
19.1	11.8
7.4	7.2
2.8	0.4
9.6	8.7
9.6	16.5
9.3	26.2
9.3	36.8
9.3	46.8
9.9	56.6
11.3	65.7
13.6	73.8
16.2	81.5
17.6	87.2
17.9	89.8
17.9	89.2
17.9	87.2
17.9	83.8
17.9	77.8
17.6	69.7
17.6	60.9
17.6	50.6
16.5	39.7
13.6	28.2
8.5	17.1
0.7	6.2
9.7	3.5
18.8	8.3
26.6	3.2
36	1
46.3	1.3
56.1	1
65.2	0.4
77	2.3
80.4	4
85.8	6.9
86.7	8.1
86.1	9.5
85	10.9
82.7	11.2
78.4	11.2
72.4	11.2
65.2	11.2
57.5	11.2
48.6	11.2
38.6	11.2
22.8	10.9
17.1	10.3
6.2	7.2
3.9	1.2
11.9	5.9
12.8	13.6
11.6	23.9
11.6	34.2
11.6	44.3
12.2	58.6
12.5	63.2
13.9	71.5
15.9	78.9
16.5	84.6
16.2	85.8
16.2	84.4
16.2	81.2
16.2	75.5
16.2	67.7
16.2	54.3
16.2	49.4
15.9	38.5
14.2	27.9
10.8	17.1
4.8	6.2
4.2	4
13.7	10.3
21.7	6.9
32	2.9
42.6	2.6
57.2	2.9
61.8	3.5
70.7	4.6
78.4	7.2
85	10.1
89	12.1
89.3	12.6
88.1	12.6
85.8	12.6
81.3	12.6
74.4	12.6
62.4	12.6
58.1	12.6
48.3	12.6
37.7	12.6
26.8	12.1
15.4	9.2
3.9	2
6.5	7
13.3	15.6
12.8	23.4
10.2	32.8
9.6	43.4
9.6	53.1
9.6	62.6
10.2	71.5
11.9	79.8
14.2	86.6
14.5	90.9
14.5	90.9
14.5	88.4
14.5	83.8
14.5	76.6
14.5	68.3
14.2	59.4
14.2	49.1
13.3	38.5
11.3	27.4
5	10.5
1.9	5
5.9	4.3
13.7	6.6
21.1	2
32.3	1.5
43.2	1.5
53.2	1.5
62.6	2.6
71.2	4.3
79	6.6
87.3	8.3
87.8	8.6
87.3	8.9
85.8	9.8
83.3	10.1
78.4	10.1
71	10.1
62.4	10.1
52.6	10.1
42.3	10.1
25.4	8.6
19.4	6.6
7.9	0.4
2.5	9.6
9.1	17.9
8.5	24.2
8.5	34.2
9.1	44.5
10.8	54.3
12.8	63.4
14.5	72
16.5	79.8
16.8	88.9
16.8	90.7
16.8	90.7
16.8	88.7
16.8	84.4
16.8	76.9
16.8	68.6
16.8	58.9
15.9	48.6
13.9	37.4
11.1	26.5
4.8	10.2
1.3	4.7
7.4	5.5
17.1	12.1
26.3	8.6
36.6	2.9
47.5	1.8
57.5	4.6
66.4	8.6
74.4	11.5
81.3	11.2
86.4	11.2
87.3	11.2
85.6	11.5
83	11.5
78.4	11.5
71.5	11.5
63.5	11.5
54.9	11.5
45.5	11.5
35.2	11.5
24	10.9
12.8	7.8
2.2	0.9
7	7.3
10.8	15
9.6	23.6
8.2	33.9
8.2	44.3
8.5	53.7
10.2	62.9
12.5	71.8
15.1	79.5
15.1	86.1
15.1	90.4
15.1	90.7
15.1	88.4
15.1	83.2
15.1	75.5
15.1	66.6
15.1	56.9
14.8	46.3
13.1	35.1
9.6	23.9
3.9	12.2
5.1	1.6
14.2	6
21.4	4.9
30.6	1.5
40.9	1.5
50.6	2
60.1	3.8
68.7	6.6
76.4	10.6
83	13.8
87.3	14.9
87.3	14.9
85.8	14.9
83.6	14.9
78.7	14.9
71.5	14.9
59.2	14.9
54.6	14.9
44.9	14.9
34	14.9
23.1	13.2
11.7	8.9
0.5	1.5
9.1	7.3
13.6	15
11.9	23.1
9.9	33.1
9.6	43.4
9.9	53.1
11.6	62.3
14.2	70.6
17.4	78.3
18.2	84.6
18.2	89.8
18.2	90.7
18.2	88.9
18.2	81.5
18.2	77.8
18.2	70.3
18.2	62.3
18.2	52.9
17.4	42.5
16.2	31.7
14.5	20.8
11.9	9.9
7	0.6
5.1	11.8
9.7	11.8
20	7.8
30.6	4.3
41.5	4
55.8	5.5
60.4	6.3
68.7	8.6
76.4	10.9
82.7	12.1
85.3	12.3
84.4	12.3
82.4	12.3
78.7	12.3
72.1	12.3
59.2	12.3
54.3	12.3
43.5	12.3
32.6	12.1
20.8	8.9
8.8	2
1.9	7.3
9.9	15.6
10.8	21.6
8.5	29.4
7.6	45.1
7.9	50
7.9	59.4
9.1	68.6
10.8	76.6
12.8	83.8
13.1	88.7
13.1	89.2
13.1	88.4
13.1	84.9
13.1	79.8
13.1	72.3
13.1	63.7
13.1	54
13.1	43.4
12.2	32.5
9.9	20.8
1.9	3.9
2.2	1.2
11.1	10.3
20	11.8
29.4	6.9
39.7	3.8
50	3.8
59.2	4.9
67.5	6.3
75.2	8.6
81.5	10.6
83.6	11.5
81.5	12.6
80.1	12.6
76.1	12.6
69.8	12.6
62.4	12.6
54.1	12.6
44	12.6
33.7	12.6
22.8	12.3
11.1	9.8
0.5	3.2
10.2	6.2
16.8	14.2
15.6	21.3
14.2	31.7
13.9	41.7
13.9	51.1
15.4	64.6
16.5	68.6
18.8	76
18.8	82.3
18.8	86.1
18.8	86.1
18.8	83.2
18.8	77.2
18.8	69.2
18.8	56.3
18.8	51.4
18.5	41.1
17.4	30.2
15.1	18.8
10.8	7.3
3.9	2.9
4.5	11.2
12.8	10.9
23.1	7.2
34.3	5.2
49.5	5.2
54.3	5.5
62.9	6.3
71.2	8.3
79.3	11.5
85	11.8
85.3	11.8
83.8	11.8
80.4	11.8
75.2	11.8
68.1	11.8
60.1	11.8
51.5	11.8
41.2	11.8
30	11.8
18.3	9.2
0.5	1.6
4.8	6.2
12.8	13.9
12.8	20.2
10.8	29.7
10.8	40.5
11.1	50.6
11.6	59.7
12.5	68.3
13.3	76.6
13.3	83.5
13.3	88.9
13.3	88.9
13.3	86.9
13.3	82.6
13.3	76
13.3	68.3
13.3	60
13.3	50.6
13.3	40.2
13.3	29.7
13.3	18.2
12.5	7
9.3	4
0.7	18.1
3.4	20.1
12.5	19.2
22.8	16.1
33.1	14.9
42.9	14.9
52.3	15.5
60.9	17.8
68.9	20.1
75.8	20.1
82.1	20.1
82.1	20.1
81	20.1
78.1	20.1
72.7	20.1
65.5	20.1
56.6	20.1
47.2	20.1
36.6	20.1
25.4	19.2
13.7	15.8
3.3	6
8.5	1.8
17.4	6.5
19.9	13.9
18.8	23.1
17.9	33.4
17.4	43.1
17.4	52.6
17.4	61.2
18.5	69.2
19.4	76.9
19.4	82.9
19.4	86.9
19.4	87.2
19.4	84.9
19.4	80.3
19.4	73.2
19.4	64.6
19.4	55.1
19.4	44.3
18.5	33.4
16.8	21.9
13.6	10.5
7.6	0.9
1.6	10.9
10.5	17.8
19.4	17.2
29.7	14.4
40.3	11.5
50	10.3
58.9	10.6
71	12.6
74.7	14.4
80.7	17.2
82.7	18.4
82.1	18.4
79.8	18.4
75	18.4
67.2	18.4
58.3	18.4
48	18.4
37.7	18.4
26.6	18.4
14.5	16.6
2.5	11.8
9.1	4
19.1	4.5
24.5	11.9
24.8	19.9
23.7	30.2
21.7	40.2
21.4	54.6
21.7	58.9
23.7	67.2
25.7	74.9
26	80.9
26	85.8
26	86.6
26	84.6
26	80.3
26	73.2
25.7	65.5
24.8	56.9
23.4	46.6
21.1	36
18.2	25.1
14.2	13.6
7.9	2.4
0.8	8.3
10.5	17.5
19.1	20.4
27.7	16.6
38	13.2
47.8	12.6
56.6	12.6
65.2	14.4
73	17.2
79	20.4
83.3	21.8
84.4	21.8
84.1	21.8
82.1	21.8
77.8	21.8
71.5	21.8
64.4	21.8
56.6	21.8
47.2	21.8
36.9	21.8
25.4	20.7
7.9	14.6
2.2	11.2
8.8	2.3
17.9	5.9
22.5	12.5
22.5	20.5
22.5	31.7
22.5	41.7
22.5	50.8
22.5	59.4
23.9	71.5
24.5	74.9
25.7	80.9
26.2	85.2
26.2	85.5
26.2	83.5
26.2	78.9
26.2	71.5
26.2	63.4
26.2	55.1
25.7	45.4
24.5	34.8
22.5	23.6
19.1	12.5
13.3	1.6
4.8	8.6
9.4	17.2
14	16.6
24	13.8
34.6	11.5
44.6	11.2
53.8	11.2
62.6	12.6
70.7	15.8
77.5	19.2
83	20.7
83	20.7
82.4	20.7
80.1	20.7
75.8	20.7
68.9	20.7
60.9	20.7
52.6	20.7
43.5	20.7
32.9	20.4
21.7	18.6
10.5	14.1
0.7	5.8
[truncated: 1,376 more rows]
