# Supplementary material for: Bot fit: A novel approach to assessing lower limb muscular strength
Source: PLoS One. 2026 Mar 26;21(3):e0339187. doi: 10.1371/journal.pone.0339187 (PMC13021169; doi:10.1371/journal.pone.0339187)
Supplement: S3 File — Raw joint angle data (left and right legs) collected from 25 participants across all exercise protocols. This compressed folder contains individual participant files (sub1–sub25) with time-series signals representing lower-limb motion recorded by the Bot Fit system during resistance exercise trials. (ZIP) [file pone.0339187.s003.zip › sub13/kneeup_max.csv]

AngL	AngR
5.4	2.9
5.4	2.9
5.4	2.9
5.4	2.9
5.4	2.9
5.4	2.9
5.4	2.9
5.4	2.9
5.4	2.9
5.4	2.9
5.4	2.9
5.7	2.9
5.7	2.9
5.9	2.9
6.2	2.9
6.5	2.9
6.5	2.9
6.8	2.9
6.8	2.9
6.8	2.9
6.8	2.9
6.8	2.9
6.8	2.9
6.8	2.9
6.8	2.9
6.8	3.2
6.8	3.5
6.8	4.3
6.8	4.9
6.8	4.9
6.8	4.6
7.4	3.8
8.5	2.6
9.4	1.5
9.7	1.2
9.4	1.2
9.1	1.2
8.8	1.5
8.2	1.5
7.9	1.8
7.4	2
6.5	2
5.9	2
5.7	2
5.4	2
5.1	2
5.1	2
4.8	2
4.5	2
4.5	2
4.5	2
4.5	2
4.5	2
4.2	2
3.9	2
3.6	2
3.1	2
2.8	2
2.5	2.3
2.5	2.3
2.2	2.3
1.9	2.3
1.6	2.3
1.6	2.3
1.4	2.6
1.4	2.9
1.1	2.9
0.8	3.2
0.5	3.2
0.5	3.5
0.5	3.8
0.2	4
0.2	4
0.5	4
0.7	4
0.7	4
1	4
1.3	4
1.6	4
1.9	4
2.2	4
2.5	4
2.8	4
3.6	4
3.9	4
4.5	4
5	4
5.6	3.8
5.9	3.5
6.5	2.9
6.8	2
7	0.9
7	0.4
7	1.6
7	3
7	4.2
7	5.3
7	6.2
7	7
7	7.9
7	8.5
7	8.7
7	8.7
7	8.7
7	8.7
7	8.7
7	8.7
7	8.7
7	8.7
7	8.7
7	8.7
7	8.7
7	8.7
7	9
7.3	9.3
7.6	9.6
7.9	9.9
8.2	10.2
8.2	10.5
8.2	10.8
8.2	11
8.2	11.3
8.2	11.6
8.2	11.9
8.2	11.9
8.2	11.9
8.2	11.6
8.2	11.6
8.2	11.6
8.2	11.6
8.2	11.6
8.2	11.6
7.9	11.6
7.9	11.6
7.9	11.6
7.9	11.6
7.9	11.6
7.9	11.6
7.6	11.6
7.6	11.6
7.6	11.6
7.6	11.3
7.6	11.3
7.6	11
7.6	10.8
7.6	10.8
7.6	10.5
7.6	10.5
7.6	10.5
7.3	10.5
7	10.5
6.8	10.2
6.8	9.9
6.8	9.9
6.8	9.9
6.8	9.9
6.8	9.6
6.8	9.3
6.8	8.5
6.8	7.6
6.5	6.5
6.2	5.3
5.6	4.5
5	3.9
4.2	3.6
2.8	3.6
1	3.6
1.6	3
4.2	2.7
7.4	2.2
10.8	1.9
14.2	1.6
18	1.6
21.1	1.9
24	1.9
26.6	2.4
28.3	2.4
29.1	2.4
29.4	2.4
29.4	2.2
29.4	2.2
29.4	2.2
29.1	2.2
28.6	2.4
27.4	2.4
26	2.4
24.3	2.4
22.8	2.4
21.1	2.4
19.1	2.4
16.8	2.2
14.5	2.2
12.2	2.2
9.7	2.2
7.7	2.2
5.7	2.2
3.9	2.2
2.8	2.4
1.6	2.7
0.5	3.6
1	5
2.5	7
3.9	9
4.8	11.3
5.3	14.2
5.3	16.8
5	19.6
5	22.5
5.3	24.8
5.3	26.8
5.6	27.9
6.2	28.5
6.5	28.5
6.8	27.9
7	27.1
6.8	25.9
6.8	24.8
6.8	23.1
6.8	21.3
6.8	19.1
6.8	17.1
6.8	15.3
6.8	13.3
6.8	11.9
6.8	10.5
6.8	9.3
6.8	7.9
6.2	6.5
5	4.7
3.9	3
1	0.7
0.2	0.2
2.5	0.6
5.4	1.5
8.2	2.3
11.4	2.9
14.8	3.5
17.7	3.5
20.3	2.9
22.3	2.6
23.7	2.3
24.6	2
24.6	2
24.3	2
23.7	2
23.1	2
22.3	2
20.8	2
19.1	2
17.1	2
14.5	2
12	2
9.1	2
6.5	2
3.6	2
1.1	2
1.6	2
3.6	2
5.9	2
7.6	1.5
9.6	0.3
11.6	1.6
12.8	3.9
13.3	6.2
13.6	7.9
13.6	9.9
13.6	11.9
13.6	13.6
13.6	15.3
13.6	16.2
13.6	16.5
13.6	16.5
13.6	15.9
13.6	15
13.6	13.9
13.6	12.5
13.6	11
13.6	9.3
13.6	7.9
13.3	6.2
13.3	3.9
13.1	1
12.5	1.2
11.6	2.6
9.6	3.2
7	2.9
3.6	2.9
0.2	3.2
3.4	3.8
6.2	4.9
8.5	6
10.2	7.5
12	8.3
13.1	8.3
14.2	8.1
14.8	7.2
15.4	6.3
15.4	5.8
15.4	5.5
15.4	5.5
15.1	5.5
14.2	5.5
13.1	5.5
12	5.5
10.5	5.5
8.8	5.5
7.4	5.2
5.7	4.9
4.2	4.3
2.8	3.2
1.4	2
0.2	0.9
0.7	0.2
1.6	1.6
2.5	3
3.3	5
4.2	7.3
5	9.6
5.3	11.6
5.9	13.3
6.5	15
6.8	16.5
7.3	17.6
7.9	18.2
8.8	18.8
9.1	18.8
9.3	18.2
9.6	17.6
9.6	16.5
9.6	15.3
9.6	14.2
9.6	13
9.6	11.6
9.6	10.5
9.3	9
9.1	7.6
8.5	6.2
7.6	4.7
6.8	3.6
5.6	2.4
4.5	1.3
3	0.4
1.6	0
0.5	0.6
2.5	1.2
4.5	1.5
6.2	1.8
7.9	2
9.7	2
11.1	2
12.5	2
13.7	2.3
14.8	2.3
15.4	3.2
16	4
16	4.9
15.1	6.3
14.8	6.6
14	6.9
13.1	7.2
12.2	7.2
10.8	7.2
9.4	7.2
7.7	7.2
5.9	7.2
3.9	7.2
2.5	7.2
0.8	6.9
0.7	6.6
1.9	5.8
2.8	4.9
3.6	3.5
4.2	2
4.8	0.3
5.3	1.6
5.9	3.6
6.8	5.6
7.3	7.6
7.9	9.6
8.5	11.6
9.1	13.3
9.3	15
9.9	16.2
9.9	16.2
9.9	16.2
9.9	16.2
9.9	17.3
9.9	17.3
9.9	16.2
9.9	15
9.9	14.2
9.6	13
9.1	12.2
8.5	11.3
7.9	10.2
7.3	9.3
6.8	8.2
6.2	6.7
5.6	5.6
4.8	4.2
3.6	2.7
2.5	1.9
0.5	0.7
2.5	0
5.9	0.6
9.7	1.2
13.4	1.5
17.1	1.5
20	1.5
22.3	1.5
23.7	1.5
24.6	2
24.3	2.6
24	3.5
23.1	4
21.7	4
20.3	4
18.8	4
16.5	4
15.7	4
14	4
12.5	4
10.8	3.8
9.1	3.8
7.4	3.8
5.7	2.9
4.2	2
2.8	0.9
1.6	0.4
0.2	3.6
0.5	4.7
1.6	7.6
2.8	10.8
3.9	13.6
5	16.5
6.2	19.3
7	21.6
8.2	23.6
8.8	25.4
9.3	26.8
9.6	27.4
9.6	27.1
9.6	26.8
9.6	25.9
9.6	24.5
9.6	22.5
9.6	20.2
9.6	17.9
9.6	15.3
9.6	13.3
9.6	11.3
9.6	9.3
9.6	7.9
9.6	6.5
9.6	5.3
9.1	4.2
7.9	2.7
6.5	1.6
4.8	0.4
2.8	0.6
1.1	2
2.8	2.6
6.2	3.8
9.9	4.9
13.7	6
17.7	6.6
20.8	6
23.7	5.5
26	4.6
27.1	3.8
27.1	3.5
26.8	3.5
25.7	3.5
24.3	3.5
22.6	3.5
20.5	3.8
18	4
15.4	4
12.5	4
9.4	4
6.5	4
3.6	4
1.4	4
1.3	4
3.6	4
5.6	3.8
7.6	3.2
9.6	2.3
11.1	1.2
11.9	0
12.2	1
13.3	3.6
13.6	5
14.2	7.3
14.8	10.8
14.8	14.5
14.2	18.2
13.3	21.1
12.8	23.4
12.2	24.8
11.9	25.4
11.9	25.4
11.9	25.1
11.9	24.2
11.9	23.1
11.9	21.3
11.9	19.3
11.9	17.3
11.9	15
11.9	13
11.9	10.5
11.9	9.6
11.9	8.5
11.9	7.3
11.6	6.5
11.3	5.3
10.8	4.5
10.5	3.6
9.9	3
9.6	2.4
9.1	1.9
8.8	1.6
8.5	1
8.2	0.4
7.9	0.2
7.6	0
7.3	0.3
6.8	0.3
5.9	0.3
5.3	0.3
4.5	0.3
3.9	0.3
3.3	0.3
2.8	0.3
2.2	0.3
1.6	0.3
1.3	0.3
0.7	0.3
0.2	0.6
0.5	0.6
1.1	0.6
1.6	0.6
2.5	0.9
3.6	1.5
4.8	1.5
5.9	2
7.7	2.3
9.4	2.6
11.4	2.9
14.5	3.2
15.7	3.2
17.7	3.2
19.7	3.2
21.7	3.2
23.7	3.2
25.7	3.5
27.1	3.5
28.6	3.8
29.7	4
30.9	4
32	4.3
32.9	4.6
33.7	4.6
34.3	4.6
34.3	4.6
34.3	4.6
34.3	4.6
34.3	4.6
34.3	4.6
34	4.6
33.7	4.6
33.1	4.6
32.6	4.6
32	4.6
31.1	4.6
30.3	4.6
29.1	4.6
28.3	4.6
27.1	4.6
26	4.6
24.8	4.6
23.4	4.6
22	4.6
20.3	4.6
17.4	4.6
16.5	4.6
14.2	4.6
12.2	4.6
9.9	4.6
8.2	4.6
6.8	4.6
5.7	4.6
4.5	4.6
3.4	4.6
1.9	4
1.4	3.8
0.8	2.9
0.2	1.5
0.2	0.4
0.5	2.7
0.5	5.6
0.5	8.2
0.5	10.5
0.2	13.6
0.2	14.5
0.2	16.2
0.2	17.6
0.2	18.8
0.5	19.9
0.7	20.5
1.3	21.1
2.2	21.3
3.3	21.3
4.5	21.3
5	21.1
5.3	20.5
5.3	20.2
5.6	19.9
6.2	19.6
6.5	19.1
7	18.5
7.3	17.6
7.6	17.1
7.6	16.5
7.6	16.5
7.3	16.2
7.3	15.6
7.3	15.3
7.3	14.8
7.3	14.8
7.3	14.8
7.3	14.8
7.3	14.2
7.3	13.3
7.3	13
7.3	12.5
7.3	12.2
7.3	11.9
7.3	11.6
7.3	11.6
7.3	11.6
7.3	11
7.3	10.2
7.3	9.9
7.3	9.3
7.3	8.7
7.3	8.2
7.3	7.9
7.3	7.6
7.3	7
7.3	6.7
7.3	6.5
7.3	6.5
7.3	6.5
7.3	6.5
7.3	6.5
7.3	6.5
7.3	6.2
7.3	6.2
7.3	5.9
7.3	5.6
7.3	5.3
7.3	5.3
7.3	5.3
7.3	5.3
7.3	5.3
7.3	5.3
7.3	5.3
7.3	5.3
7.3	5.3
7.3	5.3
7.3	5.3
7.3	5
7.3	4.5
7.3	4.2
7.3	4.2
7.3	3.9
7.3	3.9
7.3	3.6
7.3	3.6
7.3	3.6
7.3	3.6
7.3	3.6
7.3	3.3
7.3	3
7.3	2.7
7.3	2.7
7.3	2.4
7.3	2.2
7.3	2.2
7.3	1.9
7.3	1.9
7.3	1.9
7.3	1.9
7.3	1.9
7.3	1.9
7.3	1.9
7.6	1.9
7.6	1.9
7.6	1.9
7.6	1.9
7.6	1.9
7.6	1.9
7.6	1.9
7.6	1.9
7.6	1.9
7.6	1.9
7.6	1.9
7.6	1.9
7.6	1.9
7.6	1.6
7.9	1.3
7.9	1.3
8.2	1.3
8.2	1.3
8.2	1.3
8.2	1.3
8.2	1.3
8.2	1.3
8.2	1.3
8.5	1.3
8.5	1.3
8.5	1.3
8.5	1.3
8.5	1.3
8.5	1.3
8.8	1.3
8.8	1.3
8.8	1.3
8.8	1.3
8.8	1.3
8.8	1.3
8.8	1.3
8.8	1.3
8.8	1.3
8.8	1.3
8.8	1.3
8.8	1.3
8.8	1.3
8.8	1.3
8.8	1.3
8.8	1.3
8.8	1.3
8.8	1.3
8.8	1.3
8.8	1.3
8.8	1.3
8.8	1.3
8.8	1.3
8.8	1.3
9.1	1.3
9.1	1.3
9.1	1.3
9.1	1.3
9.1	1.3
9.3	1.3
9.3	1.3
9.3	1.3
9.3	1.3
9.3	1.3
9.3	1.3
9.3	1.3
9.3	1.3
9.6	1.3
9.6	1.3
9.6	1.3
9.6	1.3
9.6	1.3
9.9	1.3
9.9	1.3
10.2	1.3
10.2	1.3
10.2	1.3
10.2	1.3
10.2	1.3
10.2	1.3
10.2	1.3
10.2	1.3
10.2	1.3
10.2	1.3
10.2	1.3
10.2	1.3
10.2	1.3
10.2	1.3
10.2	1.3
10.2	1.3
10.2	1.3
10.2	1.3
10.2	1.3
10.2	1.3
10.2	1.3
10.2	1.3
10.2	1.3
10.2	1.3
10.2	1.3
10.2	1.3
10.2	1.3
10.2	1.3
10.2	1.3
10.2	1.3
10.2	1.3
10.2	1.3
10.2	1.3
10.2	1.3
10.2	1.3
10.2	1.3
10.2	1.3
10.2	1.3
10.2	1.3
10.2	1.3
10.2	1.3
10.2	1.3
10.2	1.3
10.2	1.3
10.2	1.3
10.2	1.3
10.2	1.3
10.2	1.3
10.2	1.3
10.2	1.3
10.2	1.3
10.2	1.3
10.2	1.3
10.2	1.3
10.2	1.3
10.2	1.3
10.2	1.3
10.2	1.3
10.2	1.3
10.2	1.3
10.2	1.3
10.2	1.3
10.2	1.3
10.2	1.3
10.2	1.3
10.2	1.3
10.2	1.3
10.2	1.3
10.2	1.3
10.2	1.3
10.2	1.3
10.2	1.3
10.2	1.3
10.2	1.3
10.2	1.3
10.2	1.3
10.2	1.3
10.2	1.3
10.2	1.3
10.2	1.3
10.2	1.3
10.2	1.3
10.2	1.3
10.2	1.3
10.2	1.3
10.2	1.3
10.2	1.3
10.2	1.3
10.2	1.3
10.2	1.3
10.2	1.3
10.2	1.3
10.2	1.3
10.2	1.3
10.2	1.3
10.2	1.3
10.2	1.3
10.2	1.3
10.2	1.3
10.2	1.3
10.2	1.3
10.2	1.3
10.2	1.3
10.2	1.3
10.2	1.3
10.2	1.3
10.2	1.3
10.2	1.3
10.2	1.3
10.2	1.3
10.2	1.3
10.2	1.3
10.2	1.3
10.2	1.3
10.2	1.3
10.2	1.3
10.2	1.3
10.2	1.3
10.2	1.3
10.2	1.3
10.2	1.3
10.2	1.3
10.2	1.3
10.2	1.3
10.2	1.3
10.2	1.3
10.2	1.3
10.2	1.3
10.2	1.3
10.2	1.3
10.2	1.3
10.2	1.3
10.2	1.3
10.2	1.3
10.2	1.3
10.2	1.3
10.2	1.3
10.2	1.3
10.2	1.3
10.2	1.3
10.2	1.3
10.2	1.3
10.2	1.3
10.2	1.3
10.2	1.3
10.2	1.3
10.2	1.3
10.2	1.3
10.2	1.3
10.2	1.3
10.2	1.3
10.2	1.3
10.2	1.3
10.2	1.3
10.2	1.3
10.2	1.3
10.2	1.3
10.2	1.3
10.2	1.3
10.2	1.3
10.2	1.3
10.2	1.3
10.2	1.3
10.2	1.3
10.2	1.3
10.2	1.3
10.2	1.3
10.2	1.3
10.2	1.3
10.2	1.3
10.2	1.3
10.2	1.3
10.2	1
10.2	1
10.2	0.7
10.2	0.7
10.2	0.4
10.2	0.4
10.2	0.4
10.2	0.4
10.2	0.4
10.2	0.4
10.2	0.4
10.2	0.4
10.2	0.4
10.2	0.4
10.2	0.4
10.2	0.4
10.2	0.4
10.2	0.4
10.2	0.4
10.2	0.4
10.2	0.4
10.2	0.2
10.2	0.2
10.2	0.2
10.2	0
10.2	0.3
10.2	0.3
10.2	0.3
10.2	0.3
10.2	0.3
10.2	0.3
9.9	0.3
9.9	0.3
9.9	0.3
9.9	0.3
9.9	0.3
9.6	0.3
9.6	0.3
9.3	0.3
9.3	0.3
9.3	0.3
9.3	0.3
9.3	0.3
9.1	0.3
9.1	0.3
8.8	0.3
8.8	0.3
8.8	0.3
8.5	0.3
8.5	0.3
8.5	0.3
8.5	0.3
8.5	0.6
8.5	0.6
8.5	0.6
8.5	0.9
8.5	1.2
8.5	1.2
8.5	1.2
8.2	1.2
7.9	1.2
7.6	1.2
7.6	1.2
7.6	1.2
7.6	1.2
7.6	1.2
7.6	1.2
7.6	1.2
7.6	1.2
7.6	1.2
7.6	1.2
7.6	1.2
7.6	1.2
7.6	1.2
7.6	1.2
7.6	1.2
7.3	1.2
7	1.2
6.8	1.2
6.8	1.2
6.8	1.2
6.8	1.2
6.8	1.2
6.8	1.2
6.8	1.2
6.8	1.2
6.8	1.2
6.8	1.2
6.8	1.2
6.8	1.2
6.8	1.2
6.8	1.2
6.8	1.2
6.8	1.2
6.8	1.2
6.8	1.2
6.8	1.2
6.8	1.2
6.8	1.2
6.8	1.2
6.8	1.2
6.8	1.2
6.8	1.2
6.8	1.2
6.8	1.2
6.8	1.2
6.8	1.2
6.8	1.2
6.8	1.2
6.8	1.2
6.8	1.2
6.8	1.2
6.8	1.2
6.8	1.2
6.8	1.2
6.8	1.2
6.8	1.2
6.8	1.2
6.8	1.2
6.8	1.2
6.8	1.2
6.8	1.2
6.8	1.2
6.8	1.2
6.8	1.2
6.8	1.2
6.8	1.2
6.8	1.2
6.8	1.2
6.8	1.2
6.8	1.2
6.8	1.2
6.8	1.2
6.8	1.2
6.8	1.2
6.8	1.2
6.8	1.2
6.8	1.2
6.8	1.2
6.8	1.2
6.8	1.2
7	1.2
7	1.2
7	1.2
7	1.2
7	1.2
7	1.2
7	1.2
7	1.2
7	1.2
7	1.2
7	1.2
7.3	1.2
7.3	1.2
7.3	1.2
7.3	1.2
7.6	1.2
7.9	1.2
7.9	1.2
7.9	1.2
7.9	1.2
7.9	1.2
7.9	1.2
7.9	1.2
7.9	1.2
7.9	1.2
7.9	1.2
7.9	1.2
7.9	1.2
7.9	1.2
7.9	1.2
7.9	1.2
7.9	1.2
7.9	1.2
7.9	1.2
7.9	1.2
7.9	1.2
7.9	1.2
7.9	1.2
7.9	1.2
7.9	1.2
7.9	1.2
7.9	1.2
7.9	1.2
7.9	1.2
7.9	1.2
7.9	1.2
7.9	1.2
7.9	1.2
7.9	1.2
7.9	1.2
7.9	1.2
7.9	1.2
7.9	1.2
7.9	1.2
7.9	1.2
7.9	1.2
7.9	1.2
7.9	1.2
7.9	1.2
7.9	1.2
7.9	1.2
7.9	1.2
7.9	1.2
7.9	1.2
7.9	1.2
7.9	1.2
7.9	1.2
7.9	1.2
7.9	1.2
7.9	1.2
7.9	1.2
7.9	1.2
7.9	1.2
7.9	1.2
7.9	1.2
7.9	1.2
7.9	1.2
7.9	1.2
7.9	1.2
7.9	1.2
7.9	1.2
7.9	1.2
7.9	1.2
7.9	1.2
7.9	1.2
7.9	1.2
7.9	1.2
7.9	1.2
7.9	1.2
7.9	1.2
7.9	1.2
7.9	1.2
7.9	1.2
7.9	1.2
7.9	1.2
7.9	1.2
7.9	1.2
7.9	1.2
7.9	1.2
7.9	1.2
7.9	1.2
7.9	1.2
7.9	1.2
7.9	1.2
7.9	1.2
7.9	1.2
7.9	1.2
7.9	1.2
7.9	1.2
7.9	1.2
7.9	1.2
7.9	1.2
7.9	1.2
7.9	1.2
7.9	1.2
7.9	1.2
7.9	1.2
7.9	1.2
7.9	1.2
7.9	1.2
7.6	1.2
7.6	1.2
7.6	1.2
7.6	1.2
7.6	1.2
7.6	1.2
7.6	1.2
7.6	1.2
7.6	1.2
7.6	1.2
7.6	1.2
7.6	1.2
7.6	1.2
7.6	1.2
7.3	1.2
6.8	1.2
6.2	1.2
5.6	1.2
5	1.2
4.5	1.2
3.9	0.9
3.3	0.9
2.8	0.6
1.9	0
1.3	0.4
0.7	1
0.2	1.3
0.2	1.6
0.2	1.6
0.2	1.6
0.2	1.6
0.2	1.6
0.2	1.6
0.2	1.6
0.5	1.6
0.8	1.6
1.1	1.6
1.4	1.6
1.4	1.6
1.6	1.6
1.9	1.6
1.9	1.6
1.9	1.6
1.9	1.6
1.9	1.6
1.9	1.6
1.6	1.6
1.6	1.6
1.4	1.6
0.8	1.3
0.2	1
0.7	0.7
1.3	0.2
1.9	0
2.5	0.3
3	0.3
3.6	0.3
3.9	0.3
4.5	0.6
4.8	0.6
5	0.6
5.3	0.6
5.3	0.6
5.3	0.9
5.6	1.2
5.6	1.2
5.9	1.5
6.2	1.5
6.2	1.8
6.2	2
6.5	2
6.5	2
7	2
7.3	2
7.9	2
7.9	2
7.9	2
7.9	2
7.9	2
8.2	2
8.2	1.8
8.2	1.5
8.2	1.2
8.2	0.6
8.2	0
8.2	0.2
8.2	0.4
8.2	1
8.2	1.3
8.2	1.9
8.2	2.4
8.2	3
7.9	3.9
7.9	4.7
7.9	5.6
7.9	6.5
7.9	7.3
7.9	8.2
7.9	8.7
7.6	9
7.6	9
7.6	9
7.6	9
7.6	9
7.6	9
7.6	8.7
7.6	8.2
7.6	8.2
7.6	8.2
7.6	8.2
7.6	7.9
7.6	7.6
7.6	6.7
7.6	6.2
7.6	5.3
7.6	4.7
7.6	4.2
7.6	3.9
7.3	3
6.8	2.7
6.2	2.2
5.6	2.2
4.8	2.2
3.6	1.9
2.5	1.9
1.3	1.6
0.5	1.3
0.8	1
1.6	1
2.8	1
3.9	1
4.8	1.3
5.4	1.3
5.7	1.3
5.7	1.3
5.7	1.3
5.7	1.3
5.7	1.3
5.7	1.3
5.4	1.3
5.1	1.3
3.6	1.3
3.1	1.3
2.2	1.3
1.6	1.3
1.4	1.3
1.4	1.3
1.4	1.3
1.4	1.3
1.4	1.3
1.1	1.3
0.8	1.3
0.8	1.3
0.5	1.3
0.5	1.3
0.5	1.3
0.2	1.3
0.2	1.3
0.2	1.3
0.2	1.3
0.2	1.3
0.2	1.3
0.2	1.3
0.2	1.3
0.2	1.3
0.5	1.3
0.5	1.3
0.5	1.3
0.5	1.3
0.5	1.3
0.5	1.3
0.5	1.3
0.5	1.3
0.5	1.3
0.5	1.3
0.5	1.3
0.5	1.3
0.5	1.3
0.5	1.3
0.5	1.3
0.5	1.3
0.5	1.3
0.5	1.3
0.5	1.3
0.5	1.3
0.5	1.3
0.5	1.3
0.5	1.3
0.5	1.3
0.5	1.3
0.5	1.3
0.7	1.3
1	1.3
1	1.3
1	1.3
1	1.3
1	1.3
1	1.3
1	1.3
1	1.3
1	1.3
1	1.3
1	1.3
1	1.3
1	1.3
1	1.3
1	1.3
1	1.3
1	1.3
1	1.3
1	1.3
1	1.3
1	1.3
1	1.3
1	1.3
1	1.3
1	1.3
1	1.3
1	1.3
1	1.3
1	1.3
1	1.3
1	1.3
1	1.3
1	1.3
1	1.3
1	1.3
1	1.3
1	1.3
1	1.3
1	1.3
1	1.3
1	1.3
1	1.3
1	1.3
1	1.3
1	1.3
1	1.3
1	1.3
1	1.3
1	1.3
1	1.3
1	1.3
1	1.3
1	1.3
1	1.3
1	1.3
1.3	1.3
1.3	1.3
1.3	1.3
1.3	1.3
1.3	1.3
1.3	1.3
1.3	1.3
1.3	1.3
1.3	1.3
1.3	1.3
1.3	1.3
1.3	1.3
1.3	1.3
1.3	1.3
1.3	1.3
1.3	1.3
1.3	1.3
1.3	1.3
1.3	1.3
1.3	1.3
1.3	1.3
1.3	1.3
1.3	1.3
1.3	1.3
1.3	1.3
1.3	1.3
1.3	1.3
1.3	1.3
1.3	1.3
1.3	1.3
1.3	1.3
1.3	1.3
1.3	1.3
1.3	1.3
1.3	1.3
1.3	1.3
1.3	1.3
1.3	1.3
1.3	1.3
1.3	1.3
1.3	1.3
1.3	1.3
1.3	1.3
1.3	1.3
1.3	1.3
1.3	1.3
1.3	1.3
1.3	1.3
1.3	1.3
1.3	1.3
1.3	1.3
1.3	1.3
1.3	1.3
1.3	1.3
1.3	1.3
1.3	1.3
1.3	1.3
1.3	1.3
1.3	1.3
1.3	1.3
1.3	1.3
1.3	1.3
1.3	1.3
1.3	1.3
1.3	1.3
1.3	1.3
1.3	1.3
1.3	1.3
1.3	1.3
1.3	1.3
1.3	1.3
1.3	1.3
1.3	1.3
1.3	1.3
1.3	1.3
1.3	1.3
1.3	1.3
1.3	1.3
1.3	1.3
1.3	1.3
1.3	1.3
1.3	1.3
1.3	1.3
1.6	1.3
1.6	1.3
1.6	1
1.6	1
1.6	1
1.6	1
1.6	0.7
1.6	0.4
1.6	0.4
1.6	0.4
1.6	0.4
1.6	0.4
1.6	0.4
1.6	0.4
1.6	0.4
1.6	0.4
1.6	0.4
1.6	0.4
1.6	0.4
1.6	0.4
1.6	0.4
1.6	0.4
1.6	0.4
1.6	0.4
1.6	0.4
1.6	0.4
1.6	0.4
1.6	0.4
1.6	0.4
1.6	0.4
1.6	0.4
1.6	0.4
1.6	0.4
1.6	0.4
1.6	0.4
1.6	0.2
0.5	0.2
1.4	0.3
3.4	0.9
5.4	1.2
7.1	1.2
7.9	0.9
7.9	0.9
6.8	0.2
4.5	2.2
1.9	4.7
0.5	7.3
2.2	11
3.6	19.9
3.9	23.4
3.6	30.5
3.3	37.1
3.3	42.5
3.9	47.7
5.9	52.3
8.5	56.3
11.3	60
13.9	62.6
16.2	66
16.8	67.7
17.1	70.9
17.1	73.8
16.5	76.3
15.9	77.5
15.4	77.5
15.1	76.3
14.5	74
14.2	70.9
13.6	67.2
13.1	62.9
12.2	58.6
11.3	54
9.9	49.1
8.8	44
7.6	38.5
6.5	32.8
5.6	27.1
5	21.1
4.5	15
3.9	9.3
3	4.2
2.2	0.4
1	1.5
0.8	2
3.6	1.8
7.1	1.2
11.4	0.6
16.5	0
22	0
27.4	0
32.6	0
37.7	0.3
42.9	0.9
47.8	2
54.3	3.8
56.3	4.3
59.8	5.2
63.5	5.8
67.2	6
70.4	6.3
73	6
74.1	6
74.1	5.8
73.5	5.8
72.1	5.8
69.8	5.8
66.9	5.8
63.5	5.8
59.5	5.8
55.2	5.8
50.3	5.8
44.9	5.8
39.2	5.8
33.1	5.8
26.8	5.8
20.3	5.2
13.4	4
6.2	2.6
0.7	1.2
8.8	1.3
10.8	2.2
14.2	5.3
15.1	11
13.9	18.5
12.2	25.4
10.2	32.8
8.2	40.2
6.8	47.1
6.2	53.4
6.2	58.3
6.8	61.7
7.3	63.7
8.5	64.9
9.3	65.7
9.9	66
9.9	66
9.9	66
9.6	65.7
9.1	64.9
8.2	63.4
7.9	61.2
7.6	58.3
7.6	55.1
7.6	51.7
7.6	48.6
7.6	46
7.6	43.1
7.6	40.5
7.3	37.7
6.8	35.1
6.5	32.8
6.5	30.8
6.2	28.8
5.9	27.4
5.9	26.2
5.6	25.4
5.3	24.5
5.3	24.5
5.3	24.2
5.3	24.2
5	24.2
5	23.9
4.8	23.4
4.8	22.2
4.8	21.3
4.8	20.8
4.8	20.8
4.8	20.8
4.8	20.8
4.8	20.5
4.8	20.5
4.8	20.2
4.8	20.2
4.8	20.2
4.8	20.2
4.8	20.2
4.8	20.2
4.8	20.2
4.8	19.6
4.8	19.1
4.8	18.2
4.8	17.9
4.8	17.3
4.8	17.1
4.8	16.5
4.8	15.9
4.8	15
4.8	14.5
4.8	13.9
4.8	13.6
4.8	13.3
4.8	13.3
4.8	13.3
4.8	13.3
4.8	13.3
5	13.3
5	13.3
5.6	13.3
5.9	13.3
6.2	13.3
6.5	13.3
6.8	13.3
7	13.3
7	13.3
7	13.3
7	13.3
7	13.3
7	13.3
7	13.3
7	13.3
7.3	13.3
7.9	13.3
8.5	13.3
8.8	13.3
9.1	13
10.2	13
10.5	13
10.8	13
11.3	13
11.9	13
12.5	13
13.1	13
13.3	13.3
13.9	13.6
13.9	14.5
13.9	16.2
13.9	17.6
13.9	18.2
13.9	19.1
13.9	19.9
13.9	20.5
13.9	20.8
13.9	21.1
13.9	21.1
13.9	21.1
13.9	21.1
13.9	21.1
13.9	21.1
13.9	21.1
13.9	21.1
13.9	21.1
13.9	20.8
13.6	20.8
13.6	20.8
13.6	20.8
13.6	20.5
13.6	19.9
13.6	19.3
13.6	19.1
13.6	19.1
13.6	19.1
13.6	18.8
13.6	18.5
13.6	18.2
13.6	17.9
13.6	17.6
13.6	17.6
13.6	17.6
13.6	17.6
13.6	17.6
13.6	17.6
13.6	17.6
13.6	17.6
13.6	17.6
13.6	17.6
13.6	17.6
13.6	17.6
13.6	17.6
13.6	17.6
13.6	17.6
13.6	17.6
13.6	17.6
13.6	17.6
13.6	17.6
13.6	17.6
13.6	17.6
13.6	17.6
13.6	17.6
13.6	17.6
13.6	17.6
13.6	17.6
13.6	17.6
13.6	17.6
13.6	17.6
13.6	17.6
13.6	17.6
13.6	17.6
13.6	17.6
13.6	17.6
13.6	17.6
13.6	17.6
13.6	17.6
13.6	17.6
13.6	17.6
13.6	17.6
13.6	17.6
13.6	17.6
13.6	17.6
13.6	17.6
13.6	17.6
13.6	17.6
13.6	17.6
13.6	17.6
13.6	17.6
13.6	17.6
13.6	17.6
13.6	17.6
13.6	17.6
13.6	17.6
13.6	17.6
13.6	17.6
13.6	17.6
13.6	17.6
13.6	17.6
13.6	17.6
13.6	17.6
13.6	17.6
13.6	17.6
13.6	17.6
13.6	17.6
13.6	17.6
13.6	17.6
13.6	17.6
13.6	17.6
13.6	17.6
13.6	17.6
13.6	17.6
13.6	17.6
13.6	17.6
13.6	17.6
13.6	17.6
13.6	17.6
13.6	17.6
13.6	17.6
13.6	17.6
13.6	17.6
13.6	17.6
13.6	17.6
13.6	17.6
13.6	17.6
13.6	17.6
13.6	17.6
13.6	17.6
13.6	17.6
13.6	17.6
13.6	17.6
13.6	17.6
13.6	17.6
13.6	17.6
13.6	17.6
13.6	17.6
13.6	17.6
13.6	17.6
13.6	17.6
13.6	17.6
13.6	17.6
13.6	17.6
13.6	17.6
13.6	17.6
13.6	17.6
13.6	17.6
13.6	17.6
13.6	17.6
13.6	17.6
13.3	17.3
12.5	16.5
11.1	15.9
9.6	15.3
7.6	15
5.9	15
4.8	15
4.5	15
4.5	15
4.5	15
5	15.9
5.6	17.1
5.6	18.5
5.6	19.9
5.6	21.3
5.6	22.8
5.6	24.8
5.6	27.1
5.6	29.4
5.6	31.9
5.6	34.2
5.6	37.1
5.6	40
5.6	43.7
5.6	47.1
5.6	50.8
6.2	56
6.2	57.7
7	60.3
7.6	62.6
8.5	64.6
9.1	66
9.3	66.9
9.6	67.5
9.6	67.7
9.6	67.7
9.6	67.7
9.6	67.5
9.6	67.5
9.6	67.2
9.6	65.7
9.6	63.7
9.6	61.4
9.6	59.2
9.6	56.9
9.6	54.9
9.6	51.1
9.6	50
9.6	47.4
9.6	44.8
9.6	42.3
9.6	40
9.6	38
9.6	36
9.6	33.9
9.6	31.9
9.6	29.4
9.6	28.8
9.6	27.6
9.6	26.8
9.6	25.9
9.6	25.1
9.6	24.2
9.6	23.9
9.6	23.9
9.6	23.9
9.6	23.9
9.6	23.9
9.6	23.6
9.6	23.4
9.6	22.8
9.6	22.2
9.6	21.6
9.6	21.1
9.6	20.5
9.6	19.9
9.6	19.3
9.6	18.8
9.6	17.9
9.6	17.3
9.6	16.8
9.6	16.8
9.6	16.5
9.3	16.5
9.1	16.5
8.8	16.2
8.8	16.2
8.8	16.2
8.8	16.2
8.8	16.2
8.8	15.6
8.8	15.6
8.8	15.3
8.8	15
8.8	15
8.8	14.8
8.5	14.8
8.5	14.8
8.5	14.8
8.5	14.5
8.5	13.9
8.5	13.6
[truncated: 981 more rows]
