# Supplementary material for: Bot fit: A novel approach to assessing lower limb muscular strength
Source: PLoS One. 2026 Mar 26;21(3):e0339187. doi: 10.1371/journal.pone.0339187 (PMC13021169; doi:10.1371/journal.pone.0339187)
Supplement: S3 File — Raw joint angle data (left and right legs) collected from 25 participants across all exercise protocols. This compressed folder contains individual participant files (sub1–sub25) with time-series signals representing lower-limb motion recorded by the Bot Fit system during resistance exercise trials. (ZIP) [file pone.0339187.s003.zip › sub13/kneeup_max2.csv]

AngL	AngR
1.6	35.4
1.6	35.7
1.6	35.7
1.6	35.7
1.3	35.7
1	35.7
1	35.7
1	36
1	36.8
1	38
1	39.1
1	40
0.7	40.8
0.7	41.4
0.7	41.4
0.7	41.1
0.5	40.2
0.2	38.8
0.2	37.4
0.5	35.7
0.8	33.9
1.1	31.9
1.1	29.7
1.1	27.1
1.1	24.2
1.1	21.6
1.1	19.3
1.9	17.6
3.4	16.5
4.8	15.3
6.2	14.2
7.4	13
7.7	12.2
8.2	11.6
9.9	11.3
12.2	10.5
15.1	9.9
18.3	9.3
22	9.6
25.7	10.2
29.7	10.8
32.9	11
35.7	10.8
38.3	10.8
40	10.8
42	10.2
43.7	9
45.5	8.2
46.6	7.6
47.5	7
48	6.7
48.6	6.2
48.6	5.6
48.3	5.3
48	5
46.9	4.7
45.5	4.7
43.5	4.7
41.5	4.7
37.2	4.7
35.7	4.7
32.6	4.7
28.9	4.7
24.8	4.7
20.8	4.7
16.5	4.7
12.5	4.7
8.5	5
5.4	5.9
2.5	8.2
1.6	11.3
1.9	15
3.1	19.6
4.5	23.9
6.2	27.9
7.4	31.7
7.7	35.1
7.1	38.2
6.8	40.5
6.5	42
5.9	43.1
5.7	43.7
4.8	44
3.6	43.7
3.4	43.7
2.8	43.4
2.2	42.8
2.2	42
2.2	40.8
1.6	39.1
1.1	36.8
1.1	36.8
1.1	36.8
1.1	35.4
1	21.9
1	17.9
0.5	14.5
1.1	11.6
3.4	9.9
5.7	9.6
8.5	9.6
12	9.6
15.7	9.6
19.7	9.6
23.4	9.6
27.1	9.3
30.3	9
33.1	8.7
35.2	8.5
36.6	8.2
37.2	7.9
36.6	7.9
36.3	7.9
34.6	7.6
32.3	7.3
29.1	7.3
25.4	7.3
21.7	7.3
17.4	7.3
13.4	7.6
9.7	8.5
6.2	10.2
2.8	14.2
2.2	15.6
1.1	18.5
0.2	21.1
0.7	23.4
1.6	25.6
2.8	27.9
3.3	29.7
3.9	30.8
3.9	30.8
3.6	30.2
3.3	28.8
2.5	26.5
1.6	24.2
0.5	21.6
1.1	19.3
3.4	17.6
5.7	15.9
8.2	14.8
11.4	12.8
14.8	10.5
18	7.9
20.3	5.3
21.4	3
21.7	0.7
20.8	0.2
20.3	1
18.3	2.7
16	4.5
13.7	5.6
11.4	6.7
8.8	7.9
6.5	9.6
4.2	11.9
2.5	15
1.1	18.5
0.2	21.1
0.2	22.2
1.6	23.6
3	25.1
4.5	25.6
4.5	24.8
4.2	23.1
3.6	21.3
3.3	19.3
2.5	17.9
1	16.5
1.1	15.3
3.6	13.9
6.8	12.5
9.9	11.3
13.4	10.2
16.8	9
19.4	7.9
21.1	6.7
21.7	5.3
21.4	3.9
20.5	2.2
19.1	0.7
18	0
16.5	0.2
15.4	1
14	2.2
13.1	3.3
12	4.5
11.1	5.9
9.9	7.6
9.1	9.6
8.2	11.9
7.7	14.5
6.8	16.8
6.2	19.1
5.4	20.8
3.9	21.9
2.2	22.5
0.2	22.8
2.2	22.5
4.5	22.5
6.8	22.2
7.9	21.6
8.2	21.1
8.2	21.1
7.9	20.8
7.3	20.8
6.5	20.8
5	20.8
4.8	20.8
3.9	21.1
3.6	21.3
3	22.2
2.8	22.8
2.5	23.4
2.2	23.4
2.2	23.4
2.2	23.4
2.2	23.1
2.2	22.2
2.2	20.8
2.5	19.3
2.5	17.6
2.2	15.9
2.2	13.6
1.3	11.6
0.2	9.3
1.4	7.9
3.6	6.7
5.9	5.9
8.8	5.6
11.7	5.6
14.2	5.9
16.5	6.2
18.3	6.7
20	7.3
21.4	7.6
22.6	7.9
23.1	8.2
23.1	8.5
23.1	8.2
23.1	8.2
23.1	7.9
23.1	7.9
23.1	7.9
23.1	7.9
23.1	7.9
23.1	7.9
23.1	7.9
23.1	7.9
23.1	7.9
23.1	7.9
23.1	7.9
22.6	7.9
22.3	7.9
20.8	7.9
18.8	7.9
16.5	7.9
14	7.9
11.7	7.9
9.4	8.2
7.4	8.7
5.1	10.2
3.4	12.2
1.6	14.5
0.2	17.6
0.7	18.8
1.9	20.5
3.3	22.2
5.3	23.9
7	25.4
8.5	26.8
8.8	28.2
8.2	29.1
7.6	29.7
7	29.7
7	29.7
7	29.7
7	29.7
7	29.7
7	29.7
7	29.7
7	29.7
7	29.7
7	29.7
7	29.7
7	29.7
7	29.7
7	29.7
7	29.4
7	28.8
7	27.6
7	25.9
7	23.9
7	21.6
7	19.6
7	17.6
7	15.6
6.8	14.2
6.5	12.5
5.9	11.3
5	10.2
3.9	9
2.8	8.5
1.6	7.9
0.2	7.6
3.4	6.7
4.5	6.7
6.8	6.5
9.1	6.2
11.4	6.2
13.7	6.2
16	6.2
18	5.9
19.7	5.6
21.1	5.3
22.3	5.3
23.1	4.7
24	4.5
24.8	4.2
25.4	3.6
25.7	3
25.7	3
25.4	3
25.1	3
24.8	3
24	3
23.4	3
22.6	3
21.4	3
20.5	3
19.1	3
17.1	3
15.4	3
13.1	3
11.1	3
9.1	3.3
7.1	3.6
5.4	4.5
4.2	5.6
3.9	7
3.4	9.3
3.1	11.9
2.8	14.8
2.5	17.6
2.5	20.2
2.5	23.6
2.5	24.8
2.5	26.8
2.5	28.2
1.9	29.9
0.8	30.8
0.5	31.1
0.7	31.1
0.7	30.8
0.7	30.8
0.7	30.8
0.7	30.8
0.7	30.8
0.7	30.8
0.7	30.5
0.7	30.5
0.7	30.5
0.7	30.5
0.7	30.2
0.7	29.9
0.7	29.7
0.7	29.1
0.7	29.1
0.7	28.8
0.7	28.5
0.7	28.2
0.7	27.9
0.7	27.6
0.7	27.4
0.7	27.1
0.7	26.5
0.7	25.9
0.7	25.4
0.7	24.8
0.7	24.2
0.7	23.6
0.7	22.5
0.7	22.2
0.7	21.3
0.7	20.8
0.7	20.5
0.7	20.2
0.7	20.2
0.7	20.2
0.7	19.9
0.7	19.3
0.7	18.5
0.7	18.2
0.7	17.9
0.2	17.6
1.1	17.6
1.9	17.6
2.8	17.6
3.6	17.6
4.5	17.6
5.4	17.6
6.5	17.6
7.4	17.6
8.5	17.6
9.4	17.6
9.9	17.6
10.8	17.6
11.1	17.6
11.7	17.6
12	17.6
12.2	17.6
12.2	17.6
12	17.6
11.7	17.6
11.1	17.6
10.2	17.6
9.4	17.6
8.5	17.6
7.9	17.6
7.4	17.6
6.8	17.6
6.2	17.3
5.9	17.3
5.9	16.8
5.4	16.5
5.1	15.9
5.1	15.6
5.1	15.3
4.8	15.3
4.5	15
4.2	14.8
3.6	14.8
3.4	14.8
2.8	14.5
2.5	13.9
2.2	13.9
1.9	13.6
1.9	13.3
1.9	13
1.9	13
1.9	13
1.6	13
1.6	13
1.1	13
0.8	13.3
0.2	13.3
0.2	13.9
0.5	14.8
0.5	16.2
0.7	17.6
0.7	19.1
1	20.8
1.3	21.9
1.9	23.1
2.2	24.2
2.5	25.4
2.8	26.2
3.3	26.8
4.2	27.1
4.8	27.1
5.3	27.1
5.9	27.1
6.2	27.1
6.2	27.1
6.2	27.1
6.2	27.1
6.2	27.1
6.2	26.5
6.2	25.9
6.5	25.4
6.8	24.5
7	23.6
7	23.1
7	22.5
7	22.5
7	22.5
7	22.5
7	22.5
7	22.5
7	22.5
7	22.5
7	22.5
7	22.2
7	21.6
7	21.1
7	20.8
7	20.5
7	20.2
7	19.9
7	19.3
6.8	18.8
6.5	18.2
5.6	17.9
5	17.9
4.2	17.9
3.3	17.9
2.5	17.9
1.9	17.9
1.6	17.9
1.3	17.9
1	17.9
0.7	17.9
0.7	17.9
0.7	17.9
0.2	17.6
0.2	17.6
0.8	17.3
1.4	17.3
2.5	17.3
2.8	17.1
3.9	16.8
4.5	16.5
5.4	16.5
5.9	16.5
6.2	16.5
6.5	16.5
6.5	16.5
6.5	16.5
6.5	16.5
6.5	16.5
6.5	16.5
6.8	16.5
7.1	16.5
7.4	16.5
7.7	16.5
7.7	16.5
7.7	16.5
7.7	16.2
7.7	15.6
7.7	15.6
7.4	15.6
6.8	15.6
6.5	15.6
5.9	15.6
5.1	15
4.5	14.8
3.6	14.2
2.8	13.9
2.5	13.6
1.9	13.3
1.6	13.3
1.4	13.3
1.1	13.3
0.5	13.3
0.2	13.3
0.5	13
1	12.5
1.9	12.2
2.8	11.6
3.3	11.3
3.6	10.8
4.2	10.5
4.5	10.2
5.3	10.2
5.3	10.2
5.6	10.2
6.2	9.9
6.5	9.9
7	9.6
7.3	9.3
7.6	9
7.9	8.7
8.2	8.7
8.5	8.5
8.5	8.2
8.8	8.2
8.8	8.2
8.8	8.2
8.8	8.2
9.1	8.2
9.1	8.2
9.3	8.2
9.3	7.9
9.3	7.6
9.3	7.3
9.6	7.3
9.6	7.3
9.6	7.3
9.6	7.3
9.6	7.3
9.3	7.3
9.3	7.3
9.3	7.3
9.3	7.3
9.3	7.3
9.1	7.3
8.5	7.6
7.6	7.9
6.8	9
5.6	9.9
4.5	10.8
3.6	11.6
2.5	12.2
2.2	12.2
1.9	12.2
1.6	12.2
1.3	12.5
1	12.5
0.5	12.8
0.2	13.3
0.8	13.6
1.4	14.2
1.6	14.5
1.9	14.5
1.9	14.5
1.9	14.5
1.9	14.5
1.9	14.5
1.9	14.5
1.9	14.5
1.9	14.5
2.2	14.5
2.5	14.5
2.5	14.5
2.8	14.5
2.8	14.8
2.8	14.8
2.8	14.8
2.8	14.8
2.8	14.8
2.8	14.8
2.8	14.8
2.8	14.8
2.8	14.8
2.8	14.8
2.8	14.8
2.8	14.8
2.8	14.8
2.8	14.5
2.8	14.5
2.8	14.5
2.8	14.5
2.8	14.5
2.8	14.5
2.8	14.5
2.5	14.5
2.5	14.5
2.5	14.5
2.2	14.5
2.2	14.2
1.6	13.9
1.4	13.6
1.1	13.3
0.5	12.8
0.2	12.5
0.5	11.9
0.7	11.6
1	11
1.6	10.8
2.2	10.5
2.5	9.9
2.8	9.6
3.3	9
3.6	8.7
4.5	7.9
4.5	7.9
4.5	7.6
4.5	7.6
4.8	7.3
5	7.3
5.3	7.3
5.3	7
5.3	7
5.3	6.7
5.9	6.5
6.2	6.2
6.2	5.6
6.2	5.3
6.2	5.3
6.2	5.3
6.2	5.3
6.2	5.3
6.2	5.3
6.2	5.3
6.2	5.3
6.2	5.3
6.2	5.3
6.2	5.3
6.2	5.3
6.2	5.3
6.2	5.3
6.2	5.3
6.2	5.3
6.2	5.3
6.2	5.3
6.2	5.3
6.2	5.3
6.2	5.3
6.2	5.3
6.2	5.3
6.2	5.3
6.2	5.3
6.2	5.3
6.2	5.3
6.2	5.3
6.2	5.3
6.2	5.3
6.2	5.3
6.2	5.3
6.2	5.3
6.2	5.3
6.2	5.3
6.2	5.3
6.2	5.3
6.2	5.3
6.2	5.3
6.2	5.3
6.2	5.3
5.9	5.3
5.9	5.3
5.9	5.3
5.9	5.3
5.9	5.3
5.9	5.3
5.9	5.3
5.9	5.3
5.9	5.3
5.9	4.7
5.9	4.5
5.9	4.2
5.9	4.2
5.9	4.2
5.9	4.2
5.9	4.2
5.9	4.2
5.9	4.2
5.9	4.2
5.9	4.2
5.9	4.2
5.9	4.2
5.9	4.2
5.9	4.2
5.9	4.2
5.9	4.2
5.9	4.2
5.9	4.2
5.9	4.2
5.9	4.2
5.9	4.2
5.9	4.2
5.9	4.2
5.9	3.9
5.9	3.9
5.9	3.9
5.9	3.9
5.9	3.9
5.9	3.9
5.9	3.6
5.9	3.6
5.3	3.3
4.2	3
1.3	2.7
0.2	2.7
2.2	2.7
4.8	2.7
7.1	2.7
8.2	2.7
8.5	2.4
7.7	2.4
5.9	2.7
3.4	3.6
0.2	5
2.8	7.9
4.5	12.8
5	19.1
4.8	26.5
4.2	33.7
3.9	39.7
5	45.1
7.6	51.1
11.3	57.4
15.1	63.4
16.8	67.7
17.4	72
17.4	77.5
17.1	82.3
17.1	84.6
17.1	84.9
17.1	84.9
17.1	84.1
16.8	81.2
15.6	76.3
15.4	70.6
15.4	64.3
15.4	57.1
15.4	48.6
15.4	38.8
15.4	23.6
15.4	18.8
14.8	9
12.2	1
7.6	2.9
1.4	3.8
11.7	3.8
21.4	3.5
69.8	2.2
74.7	2.2
78.7	1.6
81.5	0.3
81.8	2.9
30.6	2
38.6	0.2
47.2	1.6
55.8	1.9
63.5	2.2
81	4.3
79	4.9
75.8	4.9
72.4	4.9
68.4	4.9
62.9	4.9
56.6	4.9
48.6	4.9
39.2	4.9
28.9	4.9
18	4.6
7.4	1.8
2.8	4.5
11.3	13
13.6	21.3
13.6	31.4
13.6	42
10.8	57.1
9.6	62
7.6	71.5
6.5	79.8
5.9	86.9
6.2	89.2
7.9	87.8
9.3	84.9
9.9	80.3
9.9	74.6
9.9	68
9.9	59.4
9.9	48.8
9.9	37.4
8.2	25.6
4.2	13.9
2.2	3.6
10.2	5.2
18	7.2
26.8	6.9
37.2	6.6
46.9	5.5
60.4	1.5
65.2	0.9
73.8	0.9
79.5	0.9
82.4	0.9
83	2.3
81.3	5.5
77.5	7.2
71.8	8.1
61.5	8.9
57.5	8.9
48	8.9
37.4	8.9
25.7	6.9
14	1.5
3.1	7.3
6.2	16.2
9.3	22.2
9.3	29.7
9.3	40.5
9.3	51.1
9.3	61.2
9.3	70.6
9.9	79.2
10.8	86.9
11.6	92.1
11.3	91.2
11.3	84.6
11.3	81.5
11.3	74.6
11.3	66
10.8	55.4
9.6	44.5
8.2	33.7
5.6	22.8
1.6	11.6
5.1	1.9
13.1	4.6
21.7	4.6
32.3	4.3
47.5	4.3
52.3	4.3
61.5	4.3
70.1	4.6
78.1	6
84.4	8.3
86.7	8.3
85.8	8.3
83.6	8.3
79.5	8.3
73.5	8.3
65.8	8.3
56.6	8.3
46.6	8.3
35.4	6.6
24	1.5
12.8	7.3
3.1	17.3
3	25.4
3	32.8
3	43.4
2.5	53.7
1.9	63.2
1.3	72
1.6	80.3
5	90.1
5.9	91.2
6.5	90.4
6.8	86.6
6.8	81.5
6.5	75.2
6.5	66.9
6.5	57.1
6.5	46.3
5.6	34.8
1.6	17.6
5.9	12.2
15.4	2.7
23.7	0.4
32.6	2.4
42.6	2.7
52.6	2.7
61.5	2.7
69.5	2.7
77	2.2
82.7	0.3
82.4	2.9
80.7	3.2
77	3.5
72.4	3.8
66.9	4
59.8	4
50.9	4
40.9	4
30	2.3
18.8	3
8.2	12.5
3.3	26.5
3.6	29.9
3.3	39.1
2.2	49.7
1	59.4
1.3	68.9
2.5	77.8
5.3	85.2
6.8	90.7
6.8	91.5
6.8	90.1
6.8	86.9
6.8	81.8
6.8	74
6.8	65.2
6.8	54.6
6.5	43.7
3.6	32.5
2.8	21.3
16.5	6.2
20.8	1.9
28	1.8
36.6	1.2
46	0.7
55.2	2.2
64.1	1.6
71.8	0
81.3	4
83.3	4.6
84.4	4.6
84.4	4.9
84.1	5.5
82.7	5.5
78.7	5.5
72.1	5.5
64.1	5.5
56.1	5.5
46.6	5.5
36	4
25.1	0
14.5	7.6
4.2	16.2
2.8	23.1
3.6	29.4
3.3	38.8
1.3	48.3
0.2	57.7
0.5	66.6
2.5	74.6
5.3	82.1
7.3	87.2
7.6	88.7
7.9	88.7
7.9	87.5
7.9	84.9
7.9	79.8
7.9	72
7.9	63.4
7.9	53.7
7.3	42.5
4.2	31.4
1.9	20.2
10.8	9.3
24.3	1.2
27.7	1.5
36.3	0.7
46.3	3
55.8	3.6
64.7	3
73	1.3
79.8	1.5
86.1	4.6
86.1	4.9
86.1	5.5
85.3	6.3
83	6.3
78.7	6.3
71.8	6.3
63.8	6.3
55.2	6.3
45.7	6.3
29.4	5.5
24	4
13.1	1.6
3.1	9.9
3	16.8
3.6	23.6
2.8	33.7
0.2	43.4
1.4	53.1
0.5	62.3
2.5	74.6
3.6	78.3
4.5	84.6
4.8	88.4
4.8	88.9
5.3	88.7
5.3	86.4
5.3	80.9
5.3	72.6
5.3	63.7
5.3	53.4
5	36.5
4.5	30.8
1.3	18.5
5.9	7.3
14.8	2.3
23.1	7.5
31.1	5.2
41.2	2.6
50.9	1.8
59.8	1.8
72.4	3.8
76.1	4.9
82.4	7.5
85.3	8.3
85.3	8.3
84.7	8.6
82.1	8.6
77.8	8.6
71.2	8.6
63.8	8.6
55.8	8.6
46.3	8.6
35.4	8.1
24.3	4.6
13.4	3
3.4	12.2
2.5	19.9
2.8	26.8
2.8	36.2
2.8	46
2.8	55.4
3.3	64.3
4.2	72.3
7.3	82.9
8.2	85.5
9.3	88.4
10.2	88.4
10.8	87.5
10.8	85.2
10.8	80.1
10.8	71.8
10.8	62.9
10.8	53.4
10.8	42.5
7.9	25.6
6.2	19.9
0.2	8.7
8.8	0.9
17.4	7.5
26	6
35.7	0.9
45.7	1
54.9	0.3
63.8	2.3
71.2	4.3
78.1	6.9
83.3	8.1
84.7	8.3
84.7	9.2
83.8	9.8
80.7	9.8
75	9.8
67.5	9.8
55.5	9.8
50.9	9.5
40.3	8.6
29.4	6.3
18.5	1.2
7.9	6.7
1.3	14.2
4.5	19.9
3.6	27.1
1.6	41.1
1	46.3
1	55.1
1.9	63.7
4.5	71.8
7.6	78.9
8.8	84.4
8.8	88.1
8.8	88.7
8.8	88.1
8.8	84.1
8.8	81.2
8.8	72.9
8.8	63.4
8.8	52.6
8.5	41.7
5.9	29.9
0.5	17.9
7.7	7.3
15.7	0.9
22.3	0.6
34.3	3
39.4	3
49.5	2.7
58.3	1.6
66.7	0.3
74.1	3.2
80.1	5.8
83.3	6.6
83	7.2
82.7	8.1
81	8.3
77.5	8.3
71	8.3
63.5	8.3
55.2	8.3
40.9	8.3
35.7	8.3
24.8	6.9
14	2.3
3.4	5
5	13.3
6.2	21.1
2.5	29.7
0.2	39.7
0.2	54.3
0.7	58.6
2.8	67.2
5.9	74.9
7.6	81.8
7.6	86.6
7.3	88.7
7.3	88.4
7.3	86.6
7.3	82.9
7.3	76.3
7.3	68.3
7.3	59.7
7.3	49.4
7.3	38.8
6.2	22.2
4.8	16.8
0.5	6.2
8.5	2.6
16.8	5.5
26	3.8
36	2
45.2	1.2
54.1	1.2
62.4	2
69.8	3.8
76.4	6.6
81.3	8.3
82.7	8.6
82.7	8.9
82.4	9.2
80.4	9.2
75.5	9.2
68.1	9.2
59.8	9.2
50	9.2
39.4	8.6
22.6	2.3
16.8	1.6
5.9	11
3.3	19.9
7.6	25.6
7.6	32.2
7.3	42
5.9	51.4
4.5	60.3
4.8	68.6
8.2	79.8
9.6	82.9
11.6	87.2
12.5	88.1
12.5	87.5
12.2	85.5
11.3	80.6
10.5	73.8
10.5	66.9
10.5	58.9
10.5	48.8
10.5	38.2
9.1	27.4
4.8	16.2
2.8	5.6
11.4	2.6
19.4	3.2
33.7	1.8
38.6	1.8
48.3	1.8
57.2	2
65.5	2.9
73.2	5.8
79.5	10.1
84.1	11.8
84.7	11.8
84.7	11.8
84.1	11.8
81.3	11.8
76.1	11.8
69.5	11.8
62.1	11.8
53.5	11.8
43.5	11.2
32.6	8.3
21.4	2
10.5	7.6
0.8	17.3
3	28.2
1.6	31.9
1.4	40.8
2.5	50.6
2.5	59.7
1.9	68.3
0.5	76
4.8	82.6
7.9	86.4
8.8	86.6
8.8	86.4
8.8	85.8
8.5	83.5
8.2	75.5
8.2	71.8
8.2	64.6
8.2	56.9
8.2	48.3
8.2	38.5
8.2	28.8
8.2	18.8
8.2	9.6
8.2	3.9
7.9	3
7.6	3.9
7.3	6.2
6.8	7.9
6.5	8.2
6.5	8.2
6.8	8.2
7	8.2
7	7.9
7	7.6
7	6.5
7	5.9
7	5
7	5
7	5.3
6.8	5.6
6.2	5.9
5.6	5.9
5.6	5.9
5.3	5.9
5.3	6.2
5.3	6.2
5.3	6.5
5.3	6.7
5	6.7
5	7
5	7
5	7
5	7
5	7
5	7
5	7
5	7
5	7
5	7.3
5	7.3
5	7.3
5	7.3
5	7.3
4.8	7.3
4.8	7.3
4.5	7.3
4.2	7.3
4.2	7.3
4.2	7.3
4.2	7.3
4.2	7.3
4.2	7.3
4.2	7.3
3.9	7.3
3.6	7.6
3.3	7.6
3	7.9
3	8.5
3	8.5
3	8.5
3	8.5
3	8.5
3	8.5
3	8.5
3	8.5
3	8.5
3	8.5
3	8.5
3	8.5
3	8.5
3	8.5
3	8.5
3	8.2
3	8.2
3	8.2
3	8.2
3.3	8.2
3.3	8.2
3.3	8.2
3.6	8.2
3.6	8.2
3.6	8.2
3.9	8.2
4.2	8.2
4.2	8.2
4.2	7.9
4.2	7.9
4.2	7.9
4.2	7.6
4.5	7.6
4.5	7.3
4.8	7.3
5.3	7.3
5.3	7
5.3	7
5.3	6.7
5.3	6.7
5.3	6.7
5.3	6.5
5.3	6.5
5.3	6.5
5.3	6.5
5.3	6.5
5.3	6.5
5.3	6.5
5.3	6.5
5.3	6.5
5.3	6.5
5.3	6.5
5.3	6.5
5.3	6.5
5.3	6.5
5.3	6.5
5.3	6.5
5.3	6.5
5.6	6.5
5.6	6.5
5.9	6.5
5.9	6.5
5.9	6.5
5.9	6.5
5.9	6.5
5.9	6.5
5.9	6.5
5.9	6.5
5.9	6.5
5.9	6.5
5.9	6.2
5.9	6.2
5.9	6.2
5.9	6.2
5.9	6.2
5.9	6.2
5.9	6.2
5.9	6.2
5.9	6.2
5.9	6.2
5.9	6.2
5.9	6.2
5.9	6.2
5.9	6.2
5.9	6.2
5.9	6.2
5.9	5.9
6.2	5.6
6.2	5.6
6.5	5.6
6.5	5.6
6.5	5.3
6.5	5.3
6.8	5.3
6.8	5.3
6.8	5
6.8	4.7
7	4.7
7	4.7
7	4.7
6.8	4.7
6.8	4.7
6.8	4.7
6.8	4.7
6.8	4.7
6.8	4.7
6.8	4.7
6.8	4.7
6.8	4.7
6.8	4.7
6.8	4.5
6.8	4.5
6.8	4.5
6.8	4.5
6.8	4.5
7	4.5
7	4.2
7.3	3.9
7.6	3.6
7.9	3.6
8.2	3.6
8.5	3.6
9.1	3.6
9.6	3.9
10.5	4.5
11.1	5.6
11.3	7
11.6	9
11.6	11.3
11.6	13.6
11.9	15.6
11.9	17.6
11.9	19.3
12.2	20.8
12.5	21.6
13.1	22.5
13.1	23.4
13.3	23.9
13.6	24.5
13.6	25.1
13.6	25.4
13.6	25.4
13.6	25.4
13.6	25.4
13.6	25.4
13.6	25.4
13.6	25.4
13.6	25.4
13.6	25.4
13.6	25.4
13.9	25.4
14.2	25.4
14.8	25.4
14.8	25.1
14.8	24.8
14.8	23.9
14.8	22.8
14.8	21.1
15.1	19.9
15.6	19.3
16.2	19.1
16.2	18.5
16.2	17.6
16.2	16.5
16.2	15.6
16.2	14.8
16.2	13.9
16.2	13
15.6	11.6
15.4	11.3
14.2	10.5
13.1	10.2
11.3	9.9
9.6	9.6
7.6	9.6
5.3	9.6
3	9.6
0.7	9.6
1.4	9.6
4.2	9.6
5.1	9.6
6.5	9.6
7.7	9.6
8.5	9.3
9.1	8.7
9.4	8.2
9.4	7.6
9.4	7.3
9.4	7
9.4	6.5
9.4	6.2
9.4	6.2
9.4	6.2
9.4	5.9
9.4	5.6
9.9	5
10.2	4.7
10.8	4.2
11.7	3.6
12.5	3.3
13.1	2.7
14	2.4
14.8	1.9
15.4	1.3
16	0.7
16.5	0.2
16.5	0.3
16.5	0.9
16.5	1.5
16.2	2
16	2.6
15.7	2.6
15.4	2.9
14.8	3.2
14.5	3.2
14.2	3.2
14	3.5
13.7	4
13.1	4.3
12.2	4.6
11.4	4.9
10.8	5.2
9.9	5.2
9.4	5.5
8.5	5.8
7.4	5.8
6.5	5.8
5.9	6
5.7	6
