# Supplementary material for: Bot fit: A novel approach to assessing lower limb muscular strength
Source: PLoS One. 2026 Mar 26;21(3):e0339187. doi: 10.1371/journal.pone.0339187 (PMC13021169; doi:10.1371/journal.pone.0339187)
Supplement: S3 File — Raw joint angle data (left and right legs) collected from 25 participants across all exercise protocols. This compressed folder contains individual participant files (sub1–sub25) with time-series signals representing lower-limb motion recorded by the Bot Fit system during resistance exercise trials. (ZIP) [file pone.0339187.s003.zip › sub13/lunge_const.csv]

AngL	AngR
5.9	7.3
6.5	7.3
7.1	7.3
7.4	7.6
7.7	7.6
8.2	7.6
8.5	7.6
9.1	7.6
9.4	7.6
9.7	7.6
9.9	7.3
10.2	7.3
10.5	7.3
10.5	7.3
10.5	7.3
10.5	7.3
10.2	7
10.2	7
9.7	6.7
8.8	6.2
7.9	5.3
7.1	4.2
5.9	2.7
4.5	1.3
2.5	0.3
0.2	1.8
1.9	2.3
3	2.6
3.3	2.3
2.8	1.5
2.5	0
2.2	1.6
2.8	3
3	4.2
3.6	5.3
4.2	6.2
4.5	7
5	7.9
5.3	8.7
5.6	9.9
6.2	11
6.5	12.2
7	13.3
7	14.5
7	15.6
7	16.8
7	17.9
7.3	19.3
7.3	19.9
7.3	21.1
7.6	21.9
7.9	22.5
8.2	23.1
8.2	23.6
8.2	24.2
8.5	25.1
8.8	25.6
9.1	25.9
9.3	26.2
9.9	26.2
10.2	26.2
10.8	26.2
11.3	26.2
11.9	26.2
12.2	26.2
12.8	26.2
13.1	26.2
13.6	26.2
14.2	25.9
14.8	24.8
15.1	23.1
15.6	21.1
15.9	19.1
16.2	17.9
16.2	17.1
14.8	16.2
12.5	15.3
9.3	14.5
6.2	13.6
3	13.3
0.2	13
2.8	13
5.4	12.8
7.4	12.2
9.4	11
10.8	10.2
12	9.3
12.5	9
12.8	8.7
13.4	8.7
14	8.7
14.8	8.5
15.4	8.2
15.7	7.9
16.2	7.3
16.2	6.7
16.5	6.5
16.8	6.5
16.8	6.5
17.1	6.5
17.4	6.5
17.7	6.5
18	6.5
18.3	6.5
18.3	6.5
18.3	6.5
18.3	6.5
18.3	6.5
18.3	6.5
18.3	6.5
18.3	6.7
18.3	7.3
18.3	7.9
18.3	8.5
18.3	8.7
18	9
17.7	9.3
16.5	9.6
15.7	9.9
14.5	9.9
13.4	9.9
12.5	9.9
11.7	9.9
10.8	9.9
9.9	9.9
9.4	9.9
9.1	9.9
8.5	9.9
8.2	9.9
7.9	9.9
7.9	9.9
7.4	9.9
7.4	9.9
7.4	9.9
7.1	9.9
7.1	9.9
7.1	10.2
7.1	10.5
7.1	11
7.1	11
7.1	11.3
7.1	11.6
7.1	11.6
7.1	11.6
7.1	11.6
7.1	11.6
7.1	11.6
7.4	11.6
7.9	11.6
8.5	11.6
9.7	11.3
10.2	11.3
10.8	11
10.8	10.8
10.5	10.2
9.9	9.9
9.4	9.9
8.8	9.9
8.5	9.6
7.9	9.6
7.1	9.6
6.5	9.6
5.7	9.6
4.8	9.6
3.9	9.9
3.1	9.9
2.8	10.2
2.2	10.8
1.6	11.6
1.4	12.8
1.1	13.9
1.1	15.3
1.1	16.8
1.1	18.2
1.1	19.3
1.1	20.8
1.1	22.2
1.1	23.4
0.8	24.5
0.8	25.6
0.8	26.8
0.5	27.6
0.2	28.5
0.7	29.1
1.3	29.4
1.9	29.4
2.8	29.4
2.8	29.4
3.3	29.4
3.6	29.4
4.2	29.4
4.8	29.4
5.6	29.1
6.5	28.5
7.3	27.9
8.8	27.4
9.9	26.8
11.3	26.2
12.5	25.4
13.6	24.5
14.5	23.4
15.4	21.6
16.2	19.6
17.1	18.5
17.6	17.6
18.2	17.3
18.2	17.1
18.2	16.5
18.2	15.3
17.9	13.9
17.4	12.5
16.5	11.3
15.4	10.2
13.9	9.3
12.2	8.7
9.9	8.7
7.9	8.5
4.2	7.9
2.8	7.9
0.5	7.6
2.2	7
4.8	6.5
7.4	5.9
9.4	5.3
11.1	4.7
12.8	4.5
14	3.9
15.1	3.3
16.5	2.7
16.8	2.4
17.4	1.9
18	1.3
18	1
18.3	0.4
18.3	0
18.3	0.6
18.3	1.2
18.3	1.8
18.3	2.3
18.3	2.9
18.3	3.8
18.3	4.6
18.3	5.2
18.3	6
18	6.9
18	7.5
16.8	7.8
15.4	8.1
14.2	8.3
13.1	9.2
12.8	10.1
12.8	10.3
12.5	10.6
11.4	10.6
10.2	10.3
8.5	10.1
5.9	8.1
5.1	7.2
3.4	4.9
2.5	2.3
1.6	0.4
1.1	3.9
0.2	7.3
0.5	10.5
1	13.3
1.6	15.6
2.2	17.6
3	19.3
4.2	20.5
5	21.6
5.9	22.5
6.5	23.4
7.3	24.8
7.6	25.4
7.9	25.9
7.9	26.5
7.9	26.5
8.2	26.5
8.8	26.5
9.3	26.5
10.2	26.5
10.8	25.9
11.3	25.9
11.6	25.6
12.2	25.4
12.8	25.1
13.1	24.5
13.3	23.4
13.3	21.9
13.9	20.2
14.2	18.8
14.5	17.9
15.1	17.6
15.6	17.3
15.6	17.1
15.6	16.5
15.6	15.6
15.6	14.5
15.6	13.6
15.6	13
15.6	12.5
15.6	12.2
15.4	12.2
15.1	11.6
14.5	11
13.6	9.9
12.5	9
10.8	7.9
9.1	7
6.8	6.2
4.5	5.3
1.9	5
0.5	4.7
3.1	4.5
5.1	4.5
7.1	4.5
8.5	4.5
9.7	4.5
10.5	3.9
11.1	3.3
11.7	2.7
11.7	2.4
12.2	2.2
12.5	2.2
12.8	2.2
13.1	2.2
13.1	2.2
13.1	2.2
12.8	2.2
12.8	2.2
12.5	2.2
12	2.2
11.7	2.2
11.7	2.2
12	2.2
11.7	2.2
11.4	2.2
10.2	2.4
8.8	2.4
7.4	2.4
5.9	2.4
4.2	3
2.8	3.9
1.6	4.7
0.8	5.6
0.5	6.7
0.5	8.7
0.5	9.3
0.5	10.5
0.8	11.3
0.8	11.6
1.1	11.9
1.1	11.9
1.1	11.9
1.1	12.2
1.1	12.5
1.1	13
1.1	13.6
1.1	14.2
1.1	14.8
1.1	15.6
1.1	16.2
1.1	16.5
1.1	16.5
1.1	16.5
1.1	16.2
1.1	16.2
0.8	16.2
0.8	16.2
0.5	16.2
0.5	16.2
0.2	16.2
0.2	15.9
0.2	15.3
0.5	14.8
0.5	14.2
0.7	13.3
1	12.5
1.3	11.3
1.3	10.5
1.6	9.6
1.9	8.5
1.9	7.6
2.5	7
2.8	6.5
3.3	6.5
3.6	6.5
4.2	6.5
4.2	6.5
4.5	6.5
4.5	6.5
4.5	6.5
4.5	6.5
4.5	6.5
5	6.5
5.6	6.2
6.2	5.3
6.5	4.5
7	3.3
7.6	2.7
7.9	1.9
7.6	1.3
7.3	1
6.5	0.4
5.6	0.4
4.8	0.4
3.6	0.4
2.5	0.4
1.3	0.4
0.2	0.4
0.8	0.4
1.9	0.4
3.1	0.4
3.9	0.4
5.1	0.4
5.7	0.4
6.8	0.4
7.1	0.4
7.4	0.4
7.7	0.4
7.9	0.4
7.9	0.4
7.9	0.2
7.9	0
7.9	0.9
7.9	1.5
7.9	2.3
7.9	2.9
7.9	3.5
7.7	4
7.1	4
5.9	4
5.1	4
4.2	4
2.8	4
0.8	4
1	3.8
3	3.5
5	2.3
6.8	0.3
8.2	2.2
8.8	5
8.8	7.9
8.8	10.8
8.8	13.6
8.8	16.2
8.8	18.2
8.8	20.2
8.8	21.9
8.8	23.6
9.1	25.6
9.6	27.4
10.2	29.1
10.8	30.2
11.3	31.4
11.9	32.5
12.5	33.4
13.1	34.2
13.3	35.1
13.9	35.7
13.9	36.2
13.9	36.8
14.2	37.4
14.5	38
14.8	38.2
15.1	38.2
15.4	38.5
15.6	38.5
15.9	38.2
16.2	38.2
16.5	38.2
16.2	38
16.2	37.1
16.2	36
16.2	34.2
16.5	31.9
16.5	29.7
16.5	27.1
16.5	24.2
16.5	21.3
16.8	18.2
16.8	15.3
16.8	12.5
16.8	10.2
16.8	7.6
16.8	5.6
16.8	3.9
16.8	2.2
16.8	1
16.5	0
16.2	0.9
16.2	1.8
15.6	2.3
15.1	2.9
14.8	3.2
14.2	3.2
13.6	3.2
13.3	3.2
13.1	3.2
12.5	2.9
12.5	2.9
12.2	2.6
11.9	2.6
11.6	1.8
11.6	1.2
11.1	0
10.5	0.7
10.2	2.2
9.3	3.6
8.8	5
8.2	6.7
7.6	8.5
6.8	9.9
6.2	11.6
5.6	13
4.8	14.5
4.2	15.6
3.6	16.5
3	17.3
2.5	18.2
2.2	18.5
1.9	18.8
1.6	19.1
1	19.1
0.7	19.1
0.2	19.1
0.5	19.1
0.8	19.1
1.1	18.5
1.4	16.8
1.4	15.9
1.4	14.2
1.6	12.5
1.4	11.6
1.4	11.3
1.6	11.3
1.6	11.3
1.6	11.3
1.6	11.3
1.9	10.8
2.5	10.2
2.8	9.6
2.8	9
2.8	8.5
2.8	7.9
3.1	7.3
3.1	6.5
3.1	5.9
3.1	5
3.1	4.5
3.4	4.2
3.9	3.9
3.9	3.9
3.9	3.9
3.9	3.9
3.9	3.9
3.9	3.9
3.6	3.9
3.6	3.9
3.6	3.9
3.6	3.9
3.6	3.9
3.9	3.9
4.2	3.6
5.4	3.3
6.8	3
8.8	3
11.1	3
13.4	3
15.4	3
17.4	3
18.8	3
20.3	3
21.4	3
22.6	3
23.1	3
23.4	3
23.7	3
24	3
24	3
24	3
24	3
24	3
24	3
24	3
23.7	3
23.4	3
23.1	2.4
22.6	2.2
21.7	1.6
20.3	1.3
18.5	1
16.2	0.7
13.1	0.4
9.7	0.4
5.4	1
1.4	2.2
1.9	3.9
3.9	6.2
5.6	9.3
6.5	12.8
6.5	16.8
5.9	21.1
5.6	24.8
5	28.2
4.8	30.8
4.8	32.2
5	33.1
5	33.1
5.3	33.1
5.9	33.1
6.2	33.1
6.5	32.5
6.5	31.1
6.5	29.4
6.5	27.1
6.5	23.9
6.5	20.2
6.5	14.2
6.2	11.9
5.6	7.9
4.5	3.9
2.5	1
0.2	1.2
3.1	2.9
6.5	4.6
10.5	6
14.8	7.5
18.5	8.6
21.4	8.9
24	8.6
25.4	8.3
25.7	7.5
25.7	6.6
25.1	5.8
24.3	5.5
22	5.2
21.1	5.5
19.1	5.5
17.1	5.5
15.4	5.5
14	5.5
12	5.5
9.7	5.5
7.1	5.2
4.2	4.6
1.1	4
1.9	2.9
1.9	2.9
1.9	2.9
4.8	1.2
10.5	7
10.8	9.9
10.8	12.5
10.8	15.3
10.8	17.6
11.1	19.6
11.1	21.1
11.1	21.3
11.1	21.3
11.1	20.8
10.5	19.6
9.9	16.5
9.6	15
8.8	12.2
7.9	9
6.8	6.2
4.8	3.3
2.5	1
0.5	0.9
4.2	2
7.9	2.9
14	2.9
16	2.6
19.7	2.3
22.8	0.9
25.4	0.7
28	2.7
30	4.7
31.7	6.5
32.9	7.9
33.1	9.3
33.1	9.3
32.6	9
31.4	8.5
29.7	7.6
27.7	6.2
25.1	4.5
22.3	2.7
19.1	1
15.7	0.3
12.2	1.2
9.1	1.8
5.9	1.5
2.8	0.9
0.2	0.4
2.5	2.4
4.8	4.7
5.6	7.3
5.6	9.6
5.3	11.6
4.5	13.6
2.8	15.3
0.5	17.1
1.9	18.5
3.6	20.2
4.8	21.6
5.4	22.2
5.7	22.2
5.4	21.3
5.1	20.2
4.8	19.3
3.9	18.2
2.8	17.3
1.9	15.9
0.5	13.9
0.2	13
0.5	11.3
0.7	9.6
1	7.6
1	5.9
1	3.9
1	1.6
0.7	0.6
0.5	3.8
0.5	4
0.5	4
0.2	3.8
0.2	3.5
0.8	3.8
1.6	3.8
2.8	3.8
3.9	3.8
4.8	3.2
5.4	2.3
6.2	1.2
7.1	0.3
7.4	0
7.4	0
7.4	0
7.4	0.2
7.4	0.4
7.4	0.4
7.7	0.7
7.9	0.4
8.5	0.4
9.1	0.4
9.7	0.4
9.9	0.4
9.9	0.4
8.8	0.7
7.1	1
4.5	1.3
1.9	1.3
1.6	1.3
2.5	1
3	0.4
3	0.3
3	0.9
3	1.5
3.3	1.5
3.6	1.5
3.9	1.2
4.5	1.2
4.8	1.2
5	1.2
5.6	1.2
5.9	1.2
6.5	1.2
6.8	1.2
7.3	1.2
7.3	1.2
7.3	1.2
7.3	0.9
7.6	0.2
7.9	1.9
7.9	4.5
7.9	7.3
7.6	11
7.6	15.6
7.6	22.5
7.6	25.1
7.6	29.4
7.6	33.4
7.9	36.5
8.2	39.7
9.1	42.3
9.6	44.3
10.5	45.7
11.1	46.6
11.9	47.1
12.5	47.1
13.1	47.1
13.1	47.1
13.1	47.1
13.1	46.8
13.1	45.7
13.1	44
13.1	42
13.1	39.4
13.1	36.8
13.1	33.7
13.1	28.2
13.1	23.9
13.1	21.6
12.8	16.8
12.2	12.5
11.1	9.3
9.6	7.9
7.3	7.3
4.5	7.3
0.5	7.3
3.6	7.3
7.9	7.3
12	6.7
15.4	6.2
18	5.6
20.3	5.3
22	4.7
23.1	4.5
24	4.2
24.3	3.3
24	2.4
23.4	1
22.3	0.4
20	0.4
17.7	0.4
15.4	0.4
13.1	0.4
11.4	0.2
9.7	0
7.9	0.6
7.4	0.6
6.8	0.9
6.8	1.2
6.8	1.2
6.8	1.2
6.8	1.5
6.5	1.5
5.9	1.5
4.8	1.5
3.4	1.5
1.4	1.5
1.6	1.5
2.5	1.5
3.9	1.5
5	1.5
5.6	1.5
6.2	0.9
6.2	0.3
6.2	1
6.2	2.4
6.2	4.2
6.2	6.5
6.2	8.7
6.5	11.6
6.5	15
7.3	18.5
7.9	22.5
8.2	25.4
8.2	27.4
8.2	28.8
8.8	29.4
9.3	29.7
10.2	29.7
10.5	29.7
10.8	29.7
11.1	29.7
11.1	29.7
11.1	29.7
11.1	29.7
11.1	29.7
11.1	29.4
11.1	29.1
11.1	29.1
11.3	29.1
11.6	28.8
12.5	28.8
13.1	28.8
13.6	28.8
14.5	28.8
15.1	28.8
15.6	28.8
16.5	28.8
16.8	28.8
17.6	28.8
18.5	28.8
19.7	28.8
20.2	28.8
20.5	28.8
20.5	28.8
20.5	28.8
20.5	28.5
20.5	27.4
20.5	25.4
20.5	24.5
20.5	23.4
20.5	21.9
20.5	20.8
19.9	19.9
18.8	19.3
17.9	19.1
16.8	19.1
15.6	19.1
14.8	19.1
13.6	19.1
13.3	19.1
12.5	19.1
11.6	19.1
11.1	19.1
10.2	19.1
9.1	19.1
7.9	18.8
7	18.2
5.9	17.6
4.8	17.3
3.3	17.1
2.2	16.8
0.7	16.5
0.8	16.2
1.9	15.6
2.8	15
3.4	14.5
3.9	13.9
4.2	13
4.5	12.2
4.5	11.3
4.8	10.5
4.8	9.9
4.8	9
4.8	8.5
4.8	7.9
4.8	7
4.8	6.5
4.8	5.9
4.8	5.3
4.8	5
4.8	4.7
4.8	4.5
4.8	4.5
4.8	4.5
4.8	4.5
4.8	4.2
4.8	3.6
4.5	3.6
4.5	3.6
4.2	3.6
4.2	4.5
3.4	5.9
2.2	7.9
1.1	10.2
0.2	12.2
1	13.9
1.6	15.6
2.2	17.3
2.5	19.1
2.5	20.5
2.5	21.3
2.8	21.9
3	22.2
3.6	22.2
4.2	22.2
4.2	22.2
4.2	22.2
4.2	22.2
4.2	22.2
4.2	22.2
4.2	22.2
4.2	22.2
4.2	22.2
4.2	22.2
4.2	22.2
4.2	22.2
4.2	22.2
4.2	21.6
4.2	21.1
4.2	20.2
4.2	19.3
4.2	18.5
4.2	17.6
4.2	16.5
3.9	15.3
3.3	14.2
3	13.9
3	13.9
3	13.6
2.5	13.6
1.3	13.6
0.2	13.6
1.4	13.6
2.2	13.9
3.1	13.9
3.9	13.9
5.4	14.5
5.9	14.5
7.1	15
7.9	15.6
8.5	16.2
8.8	16.2
9.1	16.2
9.1	16.2
9.1	16.2
8.8	16.2
8.2	16.2
7.9	16.2
6.8	16.2
5.7	16.2
4.5	16.2
3.4	16.2
1.9	16.2
0.5	16.2
1.3	16.2
2.8	16.2
3.3	16.2
3.3	16.2
3.3	16.2
3.3	16.2
3.3	16.2
3.3	16.2
3.3	16.2
3.3	16.5
3.3	17.1
3.3	17.9
3.3	19.1
3.3	19.1
3.3	19.3
3.3	19.6
3.3	19.9
3.3	20.8
3.3	21.3
3.3	21.9
3.3	22.2
3.3	22.2
3.3	22.2
3.3	22.2
3.3	22.2
3.3	22.2
3.6	22.2
3.6	22.2
3.9	22.2
4.2	22.2
4.2	22.2
4.2	21.9
4.2	21.9
4.2	21.9
4.2	21.9
4.2	21.9
4.2	21.9
4.2	21.6
4.5	21.1
4.8	20.8
5.3	19.9
5.6	19.1
5.9	18.2
5.9	17.6
5.9	17.1
5.9	16.5
5.9	16.2
5.9	15.3
5.9	14.8
5.9	14.2
5.9	13.9
5.9	13.9
5.9	13.9
5.9	13.9
5.9	13.9
5.9	13.9
5.9	13.6
5.9	13.3
5.9	12.8
5.6	12.2
5.3	11.6
4.8	11.3
3.9	11.3
2.8	11.3
1	11.3
0.7	11.3
0.5	11.3
1.4	11.3
1.9	11.3
2.5	11.3
3.1	11.3
3.4	11
3.9	10.8
3.9	10.5
3.9	10.5
3.9	10.2
4.2	9.9
4.5	9.6
5.1	9.6
5.4	9.3
5.7	9.3
5.9	9
6.2	9
6.5	8.7
6.5	8.5
6.5	7.9
6.5	7.3
6.2	7
6.2	6.7
6.2	6.5
5.9	6.2
5.9	6.2
5.7	6.2
5.1	6.2
4.8	6.2
4.2	6.2
3.9	6.5
3.4	7
2.8	7.6
1.9	8.5
1.6	9.9
1.4	11.9
1.4	12.8
1.1	14.5
0.8	16.2
0.8	17.3
0.5	18.2
0.2	19.1
0.5	19.3
0.7	19.6
1.3	19.6
1.9	19.6
2.2	19.6
2.8	19.6
3	19.6
3.6	19.3
3.9	19.3
4.5	19.3
4.8	19.3
5.3	19.3
5.3	19.3
5.3	19.3
5.3	19.3
5.3	19.3
5.3	19.3
5.3	19.1
5.3	19.1
5.3	19.1
5.6	19.1
5.9	19.1
5.9	18.2
5.9	17.6
6.2	17.1
6.5	16.8
6.8	16.5
6.8	16.2
6.8	15.6
6.8	15
6.8	14.8
6.8	14.8
6.8	14.2
6.8	13.9
6.8	13.6
6.8	13.3
6.8	13.3
6.8	13
6.8	13
6.8	12.8
6.8	12.5
6.8	12.2
6.8	12.2
6.8	12.2
6.8	12.2
6.8	11.9
6.8	11.9
7	11.6
7	11.6
7.3	11.6
7.3	11.3
7.6	11
8.2	10.8
8.5	10.5
8.8	10.2
9.1	9.9
9.1	9.6
9.1	9.6
9.1	9.6
9.1	9.6
9.1	9.6
9.1	9.6
9.1	9.6
9.1	9.6
9.1	9.6
9.1	9.6
9.1	9.6
9.1	9.6
9.1	9.6
9.1	9.6
9.1	9.6
9.1	9.6
9.1	9.6
9.1	9.6
9.1	9.6
9.1	9.6
9.1	9.6
9.1	9.6
9.1	9.6
9.1	9.6
9.1	9.6
9.1	9.6
9.1	9.6
9.1	9.6
9.1	9.6
9.1	9.6
9.1	9.6
9.1	9.6
9.1	9.6
9.1	9.6
9.1	9.6
9.1	9.6
9.1	9.6
9.1	9.6
9.1	9.6
9.1	9.6
9.1	9.6
9.1	9.6
9.1	9.6
9.1	9.6
9.1	9.6
9.1	9.6
9.1	9.6
9.1	9.6
9.1	9.6
9.1	9.6
9.1	9.6
9.1	9.6
9.1	9.6
9.1	9.6
9.1	9.6
9.1	9.6
9.1	9.6
9.1	9.6
9.1	9.6
9.1	9.6
9.1	9.6
9.3	9.6
9.3	9.6
9.3	9.6
9.6	9.6
9.6	9.6
9.6	9.6
9.6	9.6
9.6	9.6
9.6	9.6
9.9	9.6
10.2	9.6
10.5	9.6
10.5	9.6
10.5	9.6
10.5	9.6
10.5	9.6
10.8	9.6
11.1	9.6
11.1	9.6
11.3	9.6
11.3	9.9
11.9	9.9
12.2	9.9
12.5	9.9
12.5	9.9
12.5	10.2
12.5	10.2
12.5	10.2
12.5	10.2
12.5	10.2
12.5	10.2
12.5	10.2
12.5	10.2
12.5	10.2
12.5	10.2
12.5	10.2
12.5	10.5
12.5	10.5
12.5	10.5
12.5	10.5
12.8	10.5
12.8	10.5
12.8	11
12.8	11.3
12.8	11.3
12.8	11.3
12.8	11.9
12.8	12.2
12.8	12.8
12.8	12.8
13.1	13
13.1	13.3
13.1	13.3
13.3	13.6
13.9	13.6
13.9	13.6
13.9	13.6
13.9	13.6
13.9	13.6
13.9	13.6
14.2	13.6
14.5	13.6
14.8	13.6
14.8	13.6
14.8	13.6
14.8	13.6
14.8	13.6
14.8	13.6
14.8	13.6
14.8	13.6
14.8	13.3
14.8	13.3
14.8	13.3
14.8	13.3
14.8	13.3
14.8	13.3
14.8	13.3
14.8	13.3
14.8	13.3
14.8	13.3
14.8	13.3
14.8	13.3
14.8	13.3
14.8	13.3
14.8	13.3
14.8	13.3
14.8	13
14.8	12.8
14.8	12.2
14.8	11.9
14.8	11.6
14.8	11.3
14.8	11
14.8	10.8
14.8	10.2
14.8	10.2
14.5	9.9
14.2	9.6
13.9	9.6
13.3	9.6
12.8	9
12.5	8.7
11.9	8.5
11.1	7.9
10.8	7.9
9.9	7.9
9.1	7.9
7.9	7.9
7	7.9
5.9	7.9
5	7.9
3.9	7.9
3	7.9
2.2	7.9
1	7.9
0.2	7.6
1.1	7.6
1.6	7.3
2.5	7.3
3.1	7
3.6	6.7
3.9	6.5
4.2	6.2
4.5	5.9
4.5	5.9
4.8	5.6
4.8	5.6
4.8	5.6
4.8	5.6
4.8	5.6
4.8	5.6
4.8	5.6
4.8	5.6
4.8	5.6
4.8	5.6
4.8	5.6
4.5	5.6
4.5	5.6
4.2	5.3
4.2	5.3
4.2	5
3.9	4.5
3.4	4.5
2.5	4.2
1.6	3.9
0.8	3.3
0.5	2.7
1.6	2.4
2.8	1.9
3.9	1.3
5	0.7
5.6	0.2
5.9	0.3
6.2	0.6
6.2	0.6
6.2	0.6
6.2	0.6
6.2	0.6
6.2	0.6
6.2	0.6
6.5	0.6
6.5	0.6
6.8	0.3
7	0.3
7	0
7	0.4
7	1.3
7	2.4
7	3.9
7	5
7	6.5
7	7
7	8.2
7	8.7
7	9.3
7	9.6
7	9.6
7	9.6
7	9.3
7	9
7	8.7
7	8.2
7	7.9
7	7.3
7.3	7.3
7.6	7.3
7.9	7
8.2	6.5
8.5	6.5
8.8	6.2
8.8	5.9
8.8	5.3
8.8	5
8.8	4.7
8.8	4.2
8.8	3.9
8.8	3.3
8.8	3
8.8	3
8.8	3
8.8	2.7
8.8	2.7
8.8	2.7
8.8	2.4
8.8	2.4
8.8	2.4
8.8	2.4
8.8	2.4
8.8	2.4
8.8	2.4
8.8	2.4
8.8	2.4
8.8	2.4
8.8	2.4
8.8	2.4
8.8	2.4
8.8	2.4
8.8	2.4
8.8	2.4
8.8	2.4
8.8	2.4
8.8	2.4
8.8	2.4
8.8	2.4
8.8	2.4
8.8	2.2
8.8	2.2
8.8	2.2
8.8	1.9
8.8	1.9
8.8	1.9
8.8	1.9
8.8	1.9
8.8	1.9
8.8	1.9
8.8	1.9
8.8	1.9
8.8	1.9
8.8	1.6
8.8	1.6
8.8	1.3
8.8	1.3
8.8	1.3
8.8	1.3
8.8	1.3
8.8	1.3
8.8	1.3
8.8	1.3
8.8	1.3
8.8	1.3
8.8	1.3
8.8	1.3
8.8	1.3
8.8	1.3
8.8	1.3
8.8	1.3
8.8	1.3
8.8	1.3
8.8	1.3
8.8	1.3
8.8	1.3
8.8	1.3
8.8	1.3
8.8	1.3
8.8	1.3
8.8	1.3
8.8	1.3
8.8	1.3
8.8	1.3
8.8	1.3
8.8	1.3
8.8	1.3
8.8	1.3
8.8	1.3
8.8	1.3
8.8	1.3
8.8	1.3
8.8	1.3
8.8	1.3
8.8	1.3
8.8	1.3
8.8	1.3
8.8	1.3
8.8	1.3
8.8	1.3
8.8	1.3
8.8	1.3
8.8	1.3
8.8	1.3
8.8	1.3
8.8	1.3
8.8	1.3
8.8	1.3
8.8	1.3
8.8	1.3
8.8	1.3
8.8	1.3
8.8	1.3
8.8	1.3
8.8	1.3
8.8	1.3
8.8	1.3
8.8	1.3
8.8	1.3
8.8	1.3
8.8	1.3
8.8	1.3
8.8	1.3
8.8	1.3
8.8	1.3
8.8	1.3
8.8	1.3
8.8	1.3
8.8	1.3
8.8	1.3
8.8	1.3
8.8	1.3
8.8	1.3
8.8	1.3
8.8	1.3
8.8	1.3
8.5	1.3
8.2	1.3
7.9	1.3
7.3	1.6
6.8	1.9
6.5	2.7
6.2	3.3
5.9	4.2
5.9	4.7
5.6	5.6
5	6.5
4.2	7.6
3.3	9
1.9	11.6
1.3	12.5
0.7	13.3
0.2	13.9
0.2	13.9
0.2	13.6
0.2	13.6
0.8	13
1.9	12.5
3.4	11.6
5.7	10.5
8.5	9.3
12.2	8.2
16.5	7
20.8	5.9
24.8	4.5
28.6	2.7
32	0.7
35.4	1.8
38.9	4.3
42.3	7.5
45.5	9.8
48.3	10.9
53.2	11.5
56.3	11.5
57.8	11.5
60.4	11.2
62.1	11.2
64.1	11.2
66.1	11.2
67.5	11.2
69.2	11.2
70.4	11.2
71	11.2
71	11.2
71	10.6
71	10.3
71.2	10.3
71.5	10.3
71.5	10.3
71.5	10.3
71.5	10.3
71.5	10.3
71.5	10.3
71.5	10.3
71.5	10.3
71.5	10.3
69.5	10.3
68.7	10.3
66.4	10.3
64.1	10.3
61.2	10.3
57.5	10.3
53.2	9.5
48.3	7.5
44.6	4.9
41.7	1.5
38	3.6
37.2	5
35.2	7.6
33.1	9.6
30.9	10.8
28.3	11.3
25.4	11.3
23.1	11.3
21.7	11.3
20.3	11.3
18.8	12.2
18	14.8
18	15.6
18	17.3
18	18.5
18	19.3
18	19.6
18	19.9
18	19.9
18	19.6
18	19.6
18.3	19.6
18.5	19.6
19.7	19.6
21.4	19.3
24.3	18.5
28.3	17.3
33.1	15
38.3	12.2
43.2	8.2
47.8	3.6
51.5	2
54.6	12.1
55.2	15.2
56.1	21.2
57.5	24.9
59.5	26.4
63.2	26.4
66.9	26.1
68.7	25.5
68.9	25.2
68.9	25.2
69.8	25.2
71.8	25.2
71.8	25.2
71.8	26.1
71.8	27
71.8	27
71	27
69.2	26.7
66.9	25.5
64.7	23.8
62.4	21.2
60.4	17.5
58.3	13.5
55.8	8.9
52.9	4.6
49.8	0.6
46.6	3
43.5	6.5
40.3	9.9
37.2	13
34.6	15.6
31.7	17.3
28.6	18.8
24	19.3
22.6	19.3
20	19.3
18.3	19.3
17.4	19.3
16.5	19.3
16.5	19.3
16.5	19.3
16.2	19.9
15.7	21.3
15.4	22.8
14.8	24.5
14.8	26.2
14.8	27.6
14.8	29.4
14.8	30.8
16	30.8
17.7	30.2
20.8	28.2
25.1	25.4
30	21.9
34.6	18.5
39.4	13.9
44.6	8.2
48.6	1.6
51.5	5.2
54.1	12.1
56.1	18.4
58.1	22.9
60.9	24.4
64.1	23.8
68.1	22.9
71.8	21.5
73.8	19.8
74.7	18.6
75.8	18.4
76.7	18.4
77.5	18.4
78.7	19.5
79	20.9
79	22.1
79	23.2
79	23.5
79	23.5
79	23.5
78.7	23.5
77.8	23.5
76.7	23.5
75.2	23.2
73.5	23.2
71.2	22.7
68.1	20.7
64.7	17.2
62.1	12.6
58.3	4
57.2	0.9
54.9	5.3
52.3	11
49.5	15.9
46.3	20.2
43.5	23.6
40.9	26.2
38.6	27.6
36.6	27.9
33.1	27.9
32	27.9
30.6	27.9
29.4	27.9
28	28.2
27.1	28.2
26	28.8
24.8	29.4
24	29.7
24	29.4
24	29.1
24.3	27.9
24.6	25.9
25.7	23.1
28.3	18.8
32.6	12.2
37.2	5.3
41.5	1.2
45.2	8.1
49.5	16.9
50.9	19.5
53.8	23.8
58.1	26.4
62.6	26.1
67.2	24.9
70.7	23.8
73	23.8
73.5	23.8
73.5	23.5
73.5	19.5
73.5	17.5
73.5	13.5
73.5	10.6
73.5	9.2
73.5	8.6
73.5	8.6
73.5	8.9
73.5	9.5
73.5	10.9
73	11.2
72.1	11.2
70.1	10.9
67.5	9.8
64.7	7.2
62.4	3.2
60.6	1.3
58.9	6.2
57.2	11.9
55.2	17.3
52	24.2
50.9	25.9
48.6	29.1
45.7	31.4
42.3	33.1
39.4	33.4
36.9	32.8
35.4	32.5
33.4	31.9
32.3	30.8
30.9	30.5
30.6	30.5
29.7	30.5
29.1	30.2
28	30.2
26.6	29.9
25.1	28.8
24.3	27.4
24	25.9
23.4	25.4
22.3	25.6
21.1	27.1
20.5	28.8
20.8	31.1
21.4	32.8
22.8	33.4
26	32.5
30.9	29.9
36.9	26.2
44.6	19.6
46.9	16.8
50.3	10.2
52.6	2.4
54.3	5.2
55.5	12.1
57.2	17.5
59.8	20.4
62.9	20.7
67.2	20.7
72.4	20.7
73.2	20.4
73.5	20.1
73.8	20.1
74.7	20.1
75.2	20.1
75.2	20.1
75.2	20.1
75.2	20.1
75.2	20.1
75.2	20.1
75.2	20.1
75.2	20.1
75.2	20.7
74.7	21.2
73.8	21.2
73	21.2
72.1	21.2
71	21.2
68.9	21.2
66.4	21.2
62.9	20.7
58.3	18.4
54.6	14.6
51.8	10.3
49.5	5.2
47.2	0.4
44.9	5.9
42.6	10.8
40.3	15
37.4	19.1
34.6	22.8
31.4	25.9
29.1	27.9
27.1	28.5
26	28.5
25.4	28.5
25.4	28.5
25.1	29.1
24.8	30.5
24.8	33.4
25.1	37.1
25.4	41.1
26.6	44.5
27.4	47.7
28.3	50
29.4	50.6
29.7	50.6
30.6	49.7
32.6	47.4
35.4	43.7
38.6	39.7
41.5	35.1
44.6	29.7
47.5	23.6
50	17.1
52.3	10.5
54.3	3.3
56.3	3.8
58.6	10.6
60.6	16.4
62.6	19.8
65.2	20.9
69.2	22.1
73	22.4
74.1	22.4
75	22.7
76.4	24.7
76.4	25.5
76.4	27.2
76.4	27.8
76.4	27.8
75.8	27.8
74.1	27.2
71.5	25.5
69.5	22.7
68.1	18.9
66.7	14.4
65.2	9.5
63.5	4.6
61.5	0
59.2	4.2
56.6	8.2
54.3	12.5
51.8	16.8
49.2	20.5
46.6	24.5
44	28.2
40.6	32.2
36.9	35.7
33.7	38
29.7	39.4
25.4	40.2
19.1	39.7
17.4	38.8
14.2	36.2
10.8	33.1
6.8	30.2
3.6	27.1
3.1	22.8
3.1	19.3
3.1	18.2
3.6	18.2
5.7	18.2
7.4	18.2
8.2	18.2
10.2	18.2
12.5	18.2
16	17.1
20.5	14.8
25.1	12.2
29.1	9.3
32.9	5.6
36.3	1.9
39.4	2
42.9	6.3
46.3	10.6
49.8	13.8
52.6	15.8
56.1	17.5
62.4	18.4
64.1	17.8
66.4	16.6
69.2	16.1
72.1	16.1
74.1	16.1
75.5	16.1
77.5	16.4
79.3	17.2
80.1	17.8
80.7	18.6
80.7	18.9
80.7	18.9
80.7	18.9
80.7	18.9
80.7	18.9
80.7	18.9
80.7	18.9
80.7	18.9
80.7	18.9
79.8	18.9
78.4	18.9
76.7	18.9
73.2	18.9
71.8	18.9
68.4	18.1
64.1	15.2
60.6	11.5
57.8	6.9
54.9	1.5
52	3.9
49.5	9
46.3	13.9
42.6	18.8
38.9	23.4
[truncated: 1,336 more rows]
