# Supplementary material for: Bot fit: A novel approach to assessing lower limb muscular strength
Source: PLoS One. 2026 Mar 26;21(3):e0339187. doi: 10.1371/journal.pone.0339187 (PMC13021169; doi:10.1371/journal.pone.0339187)
Supplement: S3 File — Raw joint angle data (left and right legs) collected from 25 participants across all exercise protocols. This compressed folder contains individual participant files (sub1–sub25) with time-series signals representing lower-limb motion recorded by the Bot Fit system during resistance exercise trials. (ZIP) [file pone.0339187.s003.zip › sub13/lunge_max.csv]

AngL	AngR
9.1	4.7
9.1	5
9.1	5.3
9.1	5.3
9.1	5.6
9.1	5.9
9.1	5.9
8.8	5.9
8.8	5.9
8.8	6.2
8.8	6.5
8.5	6.5
8.5	6.5
8.5	6.5
8.5	6.5
8.5	6.5
8.5	6.5
8.5	6.5
8.5	6.5
8.5	6.5
8.5	6.5
8.5	6.5
8.5	6.5
8.5	6.5
8.2	6.5
8.2	6.5
8.2	6.5
8.5	6.2
8.8	5.9
8.5	5.6
8.5	5.9
8.2	6.2
7.6	6.7
6.8	7.6
6.8	7.6
7	7.3
7	6.7
7	6.5
7.3	6.5
7.3	6.5
7.3	6.5
7.3	6.2
7.6	5.9
7.6	5.6
7.9	5.3
7.9	5
7.9	4.7
7.9	4.7
7.9	4.5
7.9	4.5
7.9	4.5
7.9	4.5
7.9	4.5
7.9	4.2
7.9	3.9
7.9	3.6
7.9	3.6
7.9	3.6
7.9	3.6
7.6	3.3
7.6	3
7.6	2.7
7.6	2.7
7.6	2.7
7.6	2.7
7.6	2.4
7.6	2.2
7.6	2.2
7.6	2.2
7.6	1.9
7.3	1.6
7.3	1.3
7	1.3
6.8	1.3
6.8	1.3
6.8	1.3
6.5	1.3
6.2	1.3
5.9	1.3
5.6	1.3
5.3	1.3
5	1.3
4.8	1.3
4.8	1.3
4.8	1.3
4.8	1.3
4.8	1.3
4.5	1.3
4.2	1.3
4.2	1.3
4.2	1.3
4.2	1.3
4.2	1.3
4.2	1.3
4.2	1.3
3.9	1.3
3.9	1.3
3.9	1.3
3.9	1.3
3.9	1.3
3.9	1.3
3.9	1.3
3.9	1.3
3.9	1.3
3.9	1.3
3.9	1.3
3.9	1.3
3.9	1.3
3.9	1.3
3.9	1.3
3.9	1.3
3.9	1.3
3.9	1.3
3.9	1.3
3.9	1.3
4.2	1.3
4.2	1.3
4.2	1.3
4.2	1.3
4.2	1.3
4.2	1.3
4.2	1.3
4.2	1.3
4.2	1.3
4.2	1.3
4.2	1.3
4.2	1.3
4.2	1.3
4.2	1.3
4.2	1.3
4.2	1.3
4.2	1.3
4.2	1.3
4.2	1.3
4.2	1.3
4.2	1.3
4.2	1.3
4.2	1.3
4.2	1.3
4.2	1.3
4.2	1.3
4.2	1.3
4.2	1.3
4.2	1.3
4.2	1.3
4.2	1.3
4.2	1.3
4.2	1.3
4.2	1.3
4.2	1.3
4.2	1.3
4.2	1.3
4.2	1.3
4.2	1.3
4.2	1.3
4.2	1.3
4.2	1.3
4.2	1.3
4.2	1.3
4.2	1.3
4.2	1.3
4.2	1.3
4.2	1.3
4.2	1.3
4.2	1.3
4.2	1.3
4.2	1.3
4.2	1.3
4.2	1.3
4.2	1.3
4.2	1.3
4.2	1.3
4.2	1.3
4.2	1.3
4.2	1.3
4.2	1.3
4.2	1.3
4.2	1.3
4.2	1.3
4.2	1.3
4.2	1.3
4.2	1.3
4.2	1.3
4.2	1.3
4.2	1.3
4.2	1.3
4.2	1.3
4.2	1.3
4.2	1.3
4.2	1.3
4.2	1.3
4.2	1.3
4.2	1.3
4.2	1.3
4.2	1.3
4.2	1.3
4.2	1.3
4.2	1.3
4.2	1.3
4.2	1.3
4.2	1.3
4.2	1.3
4.2	1.3
4.2	1.3
4.2	1.3
4.2	1.3
4.2	1.3
4.2	1.3
4.2	1.3
4.2	1.3
4.2	1.3
4.2	1.3
3.9	1.3
3.9	1.3
3.9	1.3
3.9	1.3
3.9	1.3
3.9	1.3
3.9	1.3
3.9	1.3
3.9	1.3
3.9	1.3
3.9	1.3
3.9	1.3
3.9	1.3
3.9	1.3
3.9	1.3
3.9	1.3
3.9	1.3
3.9	1.3
3.9	1.3
3.9	1.3
3.9	1.3
3.9	1.3
3.9	1.3
3.9	1.3
3.9	1.3
3.9	1.3
3.9	1.3
3.9	1.3
3.9	1.3
3.9	1.3
3.9	1.3
3.9	1.3
3.9	1.3
4.2	1.3
4.5	1.3
4.5	1.3
5	1.3
5.3	1.3
5.6	1.3
5.9	1.3
6.2	1.3
6.2	1.3
6.2	1.3
6.2	1.3
6.2	1.3
6.2	1.3
6.2	1.3
6.2	1.3
6.2	1.3
6.2	1.3
5.9	1.3
5.9	1.3
5.9	1.3
5.9	1.3
5.9	1.3
5.9	1.3
5.9	1.3
5.9	1.3
5.9	1.3
5.9	1.3
5.9	1.3
5.9	1.3
5.9	1.3
5.9	1.3
5.9	1.3
5.9	1.3
5.9	1.3
5.9	1.3
5.9	1.3
5.9	1.3
5.9	1.3
5.9	1.3
5.9	1.3
5.9	1.3
5.9	1.3
5.9	1.3
5.9	1.3
5.9	1.3
5.9	1.3
5.9	1.3
5.9	1.3
5.9	1.3
5.9	1.3
5.9	1.3
5.9	1.3
5.9	1.3
5.9	1.3
5.6	1.3
5.6	1.3
5.6	1.3
5.6	1.3
5.6	1.3
5.6	1.3
5.6	1.3
5.6	1.3
5.6	1.3
5.6	1.3
5.6	1.3
5.6	1.3
5.3	1.3
5	1.3
5	1.3
5	1.3
5	1.3
5	1.3
5	1.3
5	1.3
5	1.3
5	1.3
5	1.3
5	1.3
5	1.3
5	1.3
5	1.3
5	1.3
5	1.3
5	1.3
5	1.3
5	1.3
5	1.3
5	1.3
5	1.3
5	1.3
5	1.3
5	1.3
5	1.3
5	1.3
5	1.3
5	1.3
5	1.3
5	1.3
5	1.3
5	1.3
5	1.3
5	1.3
5	1.3
5	1.3
5	1.3
5	1.3
5	1.3
5	1.3
5	1.3
5	1.3
5	1.3
5	1.3
5	1.3
5	1.3
5	1.3
5	1.3
5	1.3
5	1.3
5	1.3
5	1.3
5	1.3
5	1.3
5	1.3
5	1.3
5	1.3
5	1.3
5	1.3
5	1.3
5	1.3
5	1.3
5	1.3
5	1.3
5	1.3
5	1.3
5	1.3
5	1.3
5	1.3
5	1.3
5	1.3
5	1.3
5	1.3
5	1.3
5	1.3
5	1.3
5	1.3
5	1.3
5	1.3
5.3	1.3
5.3	1.3
5.3	1.3
5.3	1.3
5.3	1.3
5.6	1.3
5.6	1.3
5.9	1.3
6.2	1.3
6.2	1.3
6.2	1.3
6.2	1.3
6.2	1.3
6.2	1.3
6.2	1.3
6.2	1
6.2	1
6.2	0.7
6.2	0.7
6.2	0.4
6.5	0.4
6.5	0.4
6.8	0.4
7	0.4
7	0.4
7	0.4
7	0.4
7	0.4
7	0.4
7	0.4
7	0.4
7	0.4
7	0.4
7	0.4
7.3	0.4
7.3	0.4
7.3	0.4
7.6	0.4
7.9	0.4
7.9	0.4
7.9	0.4
7.9	0.4
7.9	0.4
7.9	0.4
7.9	0.4
7.9	0.7
7.9	0.7
7.9	0.7
7.9	0.7
8.2	1
8.2	1.3
8.2	1.9
8.2	2.2
8.2	2.4
8.2	2.4
8.2	2.4
8.5	2.4
9.1	2.4
9.1	2.4
9.1	2.4
9.1	2.4
9.1	2.4
9.1	2.4
9.1	2.4
9.1	2.4
9.1	2.4
9.1	2.4
9.1	2.4
9.1	2.4
9.1	2.4
9.1	2.4
9.1	2.4
9.1	2.4
9.1	2.4
9.1	2.4
9.1	2.4
9.1	2.4
9.1	2.4
9.1	2.4
9.3	2.4
9.3	2.4
9.6	2.4
9.6	2.2
9.6	2.2
9.6	2.2
9.6	2.2
9.6	2.2
9.6	2.2
9.6	2.2
9.6	2.2
9.9	2.2
9.9	2.2
9.9	2.2
10.2	2.2
10.2	2.2
10.2	2.2
10.2	2.2
10.2	2.2
10.2	2.2
10.2	2.2
10.2	2.2
10.2	2.2
10.2	2.2
10.2	2.2
10.2	2.2
10.2	2.2
10.2	2.2
10.2	2.2
10.2	2.2
10.2	2.2
10.2	2.2
9.9	2.2
9.9	2.2
9.6	2.2
9.3	2.2
9.3	2.2
9.3	2.2
9.3	2.2
9.1	2.2
8.8	2.2
8.5	2.2
8.5	2.2
8.5	2.2
8.5	2.2
8.5	2.2
8.5	2.2
8.5	2.2
7.9	2.2
7.6	2.2
7.6	2.2
7.6	2.2
7.6	2.2
7.6	2.2
7.3	2.2
7	2.2
6.8	2.2
6.8	2.2
6.8	2.2
6.5	2.2
6.5	2.2
5.9	2.2
5.6	2.2
5.3	2.2
5	2.2
4.8	2.2
4.5	2.2
4.2	2.2
3.9	2.2
3.6	2.2
3.3	2.2
3	2.2
3	2.2
3	2.2
2.8	2.2
2.8	2.2
2.5	2.2
2.5	2.2
2.5	2.2
2.5	2.2
2.2	2.2
2.2	2.2
1.9	2.2
1.9	2.2
1.9	2.2
1.9	2.2
1.9	2.2
1.9	2.2
1.9	2.2
1.9	2.2
1.9	2.2
1.9	2.2
1.9	2.2
1.9	2.2
1.9	2.2
1.9	2.2
1.9	2.2
1.9	2.2
1.9	2.2
1.9	2.2
1.9	2.2
1.9	2.2
1.9	2.2
1.9	2.2
1.9	2.2
1.9	2.2
1.9	2.2
1.9	2.2
1.9	2.2
1.9	2.2
1.9	2.2
1.9	2.2
1.9	1.9
1.9	1.6
1.9	1.3
1.9	1
1.9	1
1.9	1
1.9	1
1.9	1
1.9	1
2.2	1
2.2	1
2.5	1
2.5	1
2.5	1
2.8	1
2.8	1
3	1
3.6	1
3.6	0.7
3.6	0.4
4.2	0.4
4.5	0.4
4.5	0.4
4.5	0.4
4.5	0.4
4.8	0.4
5	0.4
5	0.4
5	0.4
5	0.4
5	0.4
5	0.4
5	0.4
5	0.4
5	0.4
5.3	0.4
5.3	0.4
5.3	0.4
5.3	0.4
5.6	0.4
6.2	0.4
6.2	0.4
6.2	0.4
6.2	0.4
6.2	0.7
6.2	0.7
6.5	0.7
6.8	0.7
7	1
7.3	1
7.3	1.3
7.3	1.6
7.3	1.9
7.3	2.2
7	2.4
7	2.4
7	2.4
7	2.4
7	3
6.8	3.3
6.5	3.6
6.2	3.9
5.9	4.2
5.6	4.5
5.6	4.7
5	4.7
4.8	5
4.8	5
4.5	5.3
4.2	5.6
3.6	5.9
3.3	5.9
3	6.2
2.8	6.7
2.5	6.7
2.2	6.7
2.2	7
1.9	7.6
1.6	7.6
1.3	7.6
1.3	7.9
1	8.5
0.7	8.5
0.7	8.5
0.7	8.7
0.7	9
0.5	9.3
0.2	9.3
0.2	9.6
0.2	9.9
0.2	10.2
0.2	10.2
0.2	10.2
0.2	10.2
0.2	10.2
0.2	10.5
0.2	10.5
0.5	10.5
0.5	10.5
0.8	10.8
0.8	11
1.1	11
1.1	11
1.1	11
1.1	11
1.1	11
1.1	10.8
1.1	10.8
1.1	10.8
1.1	10.8
1.1	10.8
0.8	10.8
0.8	10.8
0.8	10.8
0.8	10.8
0.8	10.8
0.8	10.8
0.8	10.8
0.8	10.5
0.5	10.2
0.2	9.6
0.5	9
0.5	9
0.7	8.5
1	8.2
1.3	7.9
1.6	7.9
1.6	7.6
1.9	7.3
2.2	7
2.5	7
2.5	6.7
2.5	6.5
2.8	6.2
2.8	6.2
2.8	6.2
2.8	5.9
3	5.6
3.3	5.3
3.3	5.3
3.3	5.3
3.3	5.3
3.3	5.3
3.3	5.3
3.3	5.3
3.3	5.3
3.3	5.3
3.3	5.3
3.3	5.3
3.3	5.3
3.3	5.3
3.3	5.3
3.3	5.3
3.3	5.3
3.3	5.3
3.3	5.3
3.3	5.3
3.3	5.3
3.3	5.3
3	5.3
2.8	5.3
2.8	5.3
2.5	5.3
2.2	5.3
2.2	5.3
2.2	5.3
1.9	5.3
1.9	5.6
1.6	5.6
1.6	5.6
1.3	5.6
1.3	5.6
1	5.6
1	5.6
1	5.6
0.7	5.6
0.7	5.6
0.7	5.6
0.7	5.6
0.7	5.6
0.7	5.6
0.7	5.6
0.7	5.6
0.7	5.6
0.7	5.6
0.7	5.6
0.7	5.6
0.5	5.6
0.2	5.6
0.2	5.6
0.8	5.6
1.6	5.6
3.1	5.6
4.5	5.6
6.5	5.9
8.5	5.9
10.8	5.9
14.2	5.9
15.4	6.2
17.7	6.5
19.7	6.7
21.1	6.7
22.6	6.7
23.4	6.7
24	6.7
24.3	6.7
24.3	6.7
24.3	6.7
24.3	6.7
23.7	6.7
22.6	6.7
20.8	6.5
18.8	5.9
16.2	5.3
13.7	4.5
11.1	3.6
8.2	3.3
5.7	3
4.2	2.7
3.4	2.7
3.1	3
2.8	3.3
1.6	4.7
0.8	7
0.2	10.5
0.2	14.5
0.2	20.2
0.2	23.9
0.2	25.6
0.2	29.1
0.2	31.9
0.2	34.8
0.7	37.7
1.6	40
1.9	42
2.2	43.1
2.5	44.3
2.5	44.8
2.5	44.8
2.5	44.8
2.5	44.5
2.5	43.4
2.8	41.7
3	39.1
3.9	36
5	32.2
5.9	27.9
6.5	23.6
7	19.1
7	14.8
6.8	10.5
6.2	6.2
3.9	0.3
3	2.3
1	5.5
1.1	6.9
3.9	7.2
7.7	7.2
12	6.6
16.2	5.2
20.8	3.8
25.4	2.3
29.4	1.2
33.1	0.3
36	0
37.7	0.3
39.2	0.3
40.3	0.3
41.2	0.3
42	0.3
42.3	0.3
42.3	0.3
42	0.3
41.7	0.3
40.9	0.3
38.9	0.3
36.3	0.3
32.9	0.9
29.1	1.8
24.8	2.3
19.7	2.6
14.8	2.9
10.2	2.9
5.7	2.9
1.1	2.9
3.6	1.8
7.9	0.4
11.6	3.6
13.9	7.3
14.8	11.3
14.8	15
14.8	19.9
14.8	24.5
14.2	29.1
13.1	33.1
11.9	35.4
11.3	36.8
11.3	37.7
11.6	38
12.8	38.2
13.6	38.5
14.2	38.5
14.5	38.5
14.8	38.5
14.8	38.2
14.8	38.2
14.8	37.7
14.8	36.2
14.8	33.9
14.8	30.8
14.8	26.8
14.8	22.8
14.8	19.1
14.5	15.6
13.3	12.2
11.3	9
7	6.2
5.3	5.6
1	4.7
3.9	4.2
8.5	3.6
12	3.6
14.8	3.6
17.7	3.6
20	3.6
21.7	3.3
23.1	2.4
24	1.9
24.6	0.7
25.1	0.6
25.4	2.3
25.4	3.2
24.8	3.2
24.6	3.2
24.6	3.2
24.6	3.2
24.3	3.2
23.7	3.2
22.6	3.2
21.1	3.2
19.4	3.2
17.1	3.2
14.8	3.2
12	3.2
10.8	3.2
9.1	3.2
7.4	3.2
5.9	3.2
4.8	3.2
4.2	3.2
3.9	3.2
3.4	3.2
3.1	3.2
2.2	2.9
1.9	2.6
1.4	2.6
0.8	2.6
0.2	2.6
0.5	2.3
0.7	2.3
1	2.3
1	2.3
1.3	2.3
1.3	2
1.6	2
1.6	2
1.6	2
1.9	2
1.9	2
2.2	2
2.5	2
2.5	2
2.5	2
2.5	2
2.5	2
2.5	1.8
2.5	1.8
2.5	1.8
2.5	1.5
2.5	1.2
2.5	1.2
2.5	1.2
2.5	1.2
2.8	1.2
2.8	1.2
2.8	1.2
3	1.2
3.3	1.2
3.6	1.2
3.6	1.2
3.6	1.2
3.9	1.2
4.2	1.2
4.5	1.2
4.2	1.2
4.2	1.2
4.2	0.9
4.2	0.9
4.2	0.9
4.2	0.9
4.5	0.9
4.5	0.9
4.5	0.9
4.5	0.6
4.5	0.2
4.2	0.4
4.2	0.7
4.2	0.4
4.2	0.4
4.2	0.4
4.2	0.4
4.2	0.4
4.5	0.4
4.5	0.7
4.5	0.7
4.5	0.7
4.5	0.7
4.5	0.7
4.5	0.7
4.5	0.7
4.5	0.7
4.5	0.7
4.5	0.7
4.5	0.7
4.5	0.7
4.5	0.7
4.5	0.7
4.5	0.7
4.5	0.7
4.5	0.7
4.5	0.7
4.5	0.7
4.5	0.7
4.8	0.7
4.8	0.7
5	0.7
5	0.7
5	0.7
5	0.7
5	0.7
5	0.7
5	0.7
5	0.7
5	0.7
5	0.7
5	0.7
5	0.7
5	0.7
5.3	0.7
5.3	0.7
5.3	0.7
5.6	0.7
5.6	0.7
5.9	0.7
5.9	0.7
5.9	0.7
5.9	1
5.9	1
5.9	1
5.9	1
5.9	1.3
5.9	1.3
5.9	1.3
5.9	1.3
5.9	1.3
5.9	1.3
5.9	1.6
5.9	1.6
5.9	1.6
5.9	1.9
5.9	1.9
5.9	1.9
5.9	1.9
5.9	1.9
5.9	1.9
5.9	1.9
5.9	1.9
5.9	1.9
5.9	1.9
5.9	1.9
5.9	1.9
5.9	2.2
5.9	2.2
5.9	2.2
5.9	2.2
5.9	2.2
5.9	2.2
5.9	2.2
5.9	2.2
5.9	2.2
5.9	2.2
5.9	2.2
5.9	2.2
6.2	2.2
6.2	1.9
6.5	1.9
6.8	1.3
7	1
7.3	0.7
7.6	0.4
7.9	0.2
7.9	0.2
7.9	0.2
7.9	0.2
7.9	0.2
7.9	0.2
7.9	0.2
7.9	0.2
7.9	0.2
7.9	0.2
7.9	0.2
7.9	0.2
7.9	0.2
7.9	0.2
7.9	0.2
7.9	0.2
7.9	0.2
7.9	0.2
7.9	0.2
7.9	0.2
7.9	0.2
7.9	0.2
7.9	0.2
7.9	0.2
7.9	0.2
7.9	0.2
7.9	0.2
7.9	0.2
7.9	0.2
7.9	0.2
7.9	0.2
7.9	0.2
7.9	0.2
7.9	0.2
7.9	0.2
7.9	0.2
7.9	0.2
7.9	0.2
7.9	0.2
7.9	0.2
7.9	0.2
7.9	0.2
7.9	0.2
7.9	0.2
7.9	0.2
7.9	0.2
7.9	0.2
7.9	0.2
7.9	0.2
7.9	0.2
7.9	0.2
7.9	0.2
7.9	0.2
7.9	0.2
7.9	0.2
7.9	0.2
7.9	0.2
7.9	0.2
7.9	0.2
7.9	0.2
7.9	0.2
7.9	0.2
7.9	0.2
7.9	0.2
7.9	0.2
7.9	0.2
7.9	0.2
7.9	0.2
7.9	0.2
7.9	0.2
7.9	0.2
7.6	0.2
7.6	0.2
7.3	0.2
6.8	0.2
5.9	0.2
5	0.4
4.2	0.4
3	0.7
1.6	0.7
1	1
0.2	1
1.4	1.6
2.8	1.6
3.9	1.9
5.1	2.2
5.7	2.4
6.2	2.4
6.2	2.4
5.7	2.4
5.4	2.4
5.1	2.2
5.4	2.2
5.4	2.2
5.7	1.9
5.9	1.6
5.9	1.3
6.2	1
6.2	1
6.2	1
6.2	1
6.2	1.3
5.9	1.3
5.7	1.3
5.4	1.3
5.4	1.3
5.4	1.3
5.4	1.3
5.4	1.3
5.4	1.3
5.1	1.3
4.5	1.3
3.6	1.3
2.8	1.6
1.6	2.4
1.1	2.7
0.5	3.6
0.2	4.7
0.2	5.9
0.5	7.6
0.5	9
0.2	10.8
0.2	13
0.2	13.6
0.5	14.8
0.5	16.2
1	17.1
1.3	17.1
1.9	16.5
1.9	15.3
2.2	13.9
2.5	12.8
3	11.3
3.6	9.9
3.9	9
4.5	8.2
4.5	7.3
4.8	6.7
5	6.5
5.6	6.5
5.9	6.2
5.9	5.6
6.2	4.5
6.5	4.2
7	3.6
7.3	3
7.6	2.2
7.9	1.6
7.9	1.3
7.9	1
7.9	1
7.9	1
7.9	1
7.9	1
7.9	1
7.9	0.7
8.2	0.4
8.5	0.2
8.5	0.2
8.5	0
8.5	0.3
8.5	0.3
8.5	0.3
8.5	0.6
8.5	0.6
8.5	0.6
8.5	0.6
8.5	0.6
8.5	0.9
8.5	1.2
8.5	1.2
8.5	1.2
8.5	1.2
8.5	1.2
8.5	1.2
8.5	1.2
8.5	1.2
8.5	1.2
8.5	1.2
8.5	1.2
8.5	1.2
8.5	1.2
8.5	1.2
8.5	1.2
8.5	1.2
8.5	1.2
8.5	1.2
8.5	1.2
8.5	1.2
8.5	1.2
8.5	1.2
8.5	1.2
8.5	1.2
8.5	1.2
8.5	1.2
8.5	1.2
8.5	1.2
8.5	1.2
8.5	1.2
8.5	1.2
8.5	1.2
8.5	1.2
8.5	1.2
8.5	1.2
8.5	1.2
8.5	1.2
8.5	1.2
8.5	1.2
8.5	1.2
8.5	1.2
8.5	1.2
8.5	1.2
8.5	1.2
8.5	1.2
8.5	1.2
8.5	1.2
8.5	1.2
8.5	1.2
8.5	1.2
8.5	1.2
8.5	1.2
8.5	1.2
8.5	1.2
8.5	1.2
8.5	1.2
8.5	1.2
8.5	1.2
8.5	1.2
8.5	1.2
8.5	1.2
8.5	1.2
8.5	1.2
8.5	1.2
8.5	1.2
8.5	1.2
8.5	1.2
8.5	1.2
8.5	1.2
8.5	1.2
8.5	1.2
8.5	1.2
8.5	1.2
8.5	1.2
8.5	1.2
8.5	1.2
8.5	1.2
8.5	1.2
8.5	1.2
8.5	1.2
8.5	1.2
8.5	1.2
8.5	1.2
8.5	1.2
8.5	1.2
8.5	1.2
8.5	1.2
8.5	1.2
8.5	1.2
8.5	1.2
8.5	1.2
8.5	1.2
8.5	1.2
8.5	1.2
8.5	1.2
8.5	1.2
8.5	1.2
8.5	1.2
8.5	1.2
8.5	1.2
8.5	1.2
8.5	1.2
8.5	1.2
8.5	1.2
8.5	1.2
8.5	1.2
8.5	1.2
8.5	1.2
8.5	1.2
8.5	1.2
8.5	1.2
8.5	1.2
8.5	1.2
8.5	1.2
8.5	1.2
8.5	1.2
8.5	1.2
8.5	1.2
8.5	1.2
8.5	1.2
8.5	1.2
8.5	1.2
8.5	1.2
8.5	1.2
8.5	1.2
8.5	1.2
8.5	1.2
8.5	1.2
8.5	1.2
8.5	1.2
8.5	1.2
8.5	1.2
8.5	1.2
8.5	1.2
8.5	1.2
8.5	1.2
8.5	1.2
8.5	1.2
8.5	1.2
8.5	1.2
8.5	1.2
8.5	1.2
8.5	1.2
8.5	1.2
8.5	1.2
8.5	1.2
8.5	1.2
8.5	1.2
8.5	1.2
8.5	1.2
8.5	1.2
8.5	1.2
8.5	1.2
8.5	1.2
8.5	1.2
8.5	1.2
8.5	1.2
8.5	1.2
8.5	1.2
8.5	1.2
8.5	1.2
8.5	1.2
8.5	1.2
8.5	1.2
8.5	1.2
8.5	1.2
8.5	1.2
8.5	1.2
8.5	1.2
8.5	1.2
8.5	1.2
8.5	1.2
8.5	1.2
8.5	1.2
8.5	1.2
8.5	1.2
8.5	1.2
8.5	1.2
8.5	1.2
8.5	1.2
8.5	1.2
8.5	1.2
8.5	1.2
8.5	1.2
8.5	1.2
8.5	1.2
8.5	1.2
8.5	1.2
8.5	1.2
8.5	1.2
8.5	1.2
8.5	1.2
8.5	1.2
8.5	1.2
8.5	1.2
8.5	1.2
8.5	1.2
8.5	1.2
8.5	1.2
8.5	1.2
8.5	1.2
8.5	1.2
8.5	1.2
8.5	1.2
8.5	1.2
8.5	1.2
8.5	1.2
8.5	1.2
8.5	1.2
8.5	1.2
8.5	1.2
8.5	1.2
8.5	1.2
8.5	1.2
8.5	1.2
8.5	1.2
8.5	1.2
8.5	1.2
8.5	1.2
8.5	1.2
8.5	1.2
8.5	1.2
8.5	1.2
8.5	1.2
8.5	1.2
8.5	1.2
8.5	1.2
8.5	1.2
8.5	1.2
8.5	1.2
8.5	1.2
8.5	1.2
8.5	1.2
8.5	1.2
8.5	1.2
8.5	1.2
8.5	1.2
8.5	1.2
8.5	1.2
8.5	1.2
8.5	1.2
8.5	1.2
8.5	1.2
8.5	1.2
8.5	1.2
8.5	1.2
8.5	1.2
8.5	1.2
8.8	1.2
8.8	1.2
8.8	1.2
8.8	1.2
8.8	1.2
8.8	1.2
9.1	1.2
9.1	1.2
9.3	1.2
9.3	1.2
9.6	1.2
9.9	1.2
9.9	0.9
9.9	0.9
9.9	0.6
9.9	0
9.9	0.4
9.9	0.7
9.9	1
9.9	1.6
9.9	1.9
9.9	2.4
9.9	3.3
9.6	3.9
9.6	4.5
9.3	5
9.1	5.6
8.8	6.5
8.5	7
8.2	7.9
7.6	8.5
7.3	9
6.8	9.9
6.5	10.8
5.9	11.6
5.3	12.2
4.8	13
4.5	13.9
3.9	14.8
3.6	15.3
3.3	15.9
2.8	16.5
2.5	16.8
1.9	16.8
1.9	16.8
1.6	16.8
1.6	16.8
1.3	16.8
1	16.5
1	15.6
1	15
1	14.2
1	13.3
1	12.2
1	11
1	9.6
1	8.5
1	7
1	5.6
1.3	4.7
1.3	4.2
1.6	3.9
1.9	3.9
1.9	3.9
2.2	3.9
2.2	3.9
2.5	3.9
2.8	3.9
2.8	3.9
2.8	3.3
2.8	2.7
2.8	1.9
3	1
3.3	0.7
3.6	0.2
3.6	0.3
3.6	0.6
3.9	0.9
4.2	1.5
4.5	1.5
4.5	1.8
4.5	2
4.5	2
4.5	2
4.2	2
4.2	2
4.2	2
4.2	2
4.2	2
4.2	2
4.5	2
4.5	2
4.5	2
4.5	2
4.5	2
4.5	2
4.5	2
4.5	2
4.2	2
4.2	2
4.2	2
3.9	2
3.6	2
3	2
2.8	2
2.5	2
2.2	2
2.2	2
1.9	2
1.9	2
1.6	2
1.6	2
1.6	2
1.6	2
1.6	2
1.6	2
1.6	2
1.3	2.3
1.3	2.3
1	2.6
1	2.9
1	3.2
1	3.2
1	3.2
1	3.2
1.3	3.2
1.3	3.2
1.6	3.2
1.9	3.2
2.2	3.2
2.8	3.2
3	3.2
3.9	2.9
4.8	2.6
5.6	2
6.8	1.2
7.3	0
7.6	1
7.9	2.4
7.6	3.6
7.6	4.7
7.6	5.9
7.6	6.7
7.6	7.3
7.6	7.9
7.6	8.2
7.6	8.5
7.6	8.2
7.6	8.2
7.6	8.2
7.6	8.2
7.9	8.2
7.9	8.2
7.9	8.2
7.9	8.2
7.9	8.2
7.9	8.2
7.9	8.2
7.9	8.2
7.9	8.2
7.9	8.2
7.9	7.9
7.6	7.3
7.6	6.7
7.6	6.2
7.6	5.6
7.6	5.3
7.6	4.7
7.6	4.2
7.6	3.9
7.6	3.6
7.6	3.6
7.6	3.3
7.6	3.6
7.6	3.6
7	3.6
6.5	3.6
6.2	3.6
5.6	3.9
5.6	4.5
5.6	4.7
5.3	4.7
5	4.7
4.8	4.7
4.5	4.7
4.2	4.7
3.6	4.7
3	4.7
2.5	5
1.9	5.3
1.3	5.9
0.7	6.5
0.2	7
1.1	7.6
1.4	8.2
1.9	8.7
1.9	9
1.9	9
1.9	9
1.9	9
1.9	9
1.9	9
1.9	9
1.6	9
1.6	9
1.1	9
0.5	8.7
0.2	7.9
1	7
2.2	6.2
3	5.6
3.9	5
4.5	4.2
5	3.6
5.3	2.7
5.6	2.2
5.6	1.9
6.2	1.3
6.5	1
6.5	0.7
7	0.2
7.3	0
7.6	0.3
8.5	0.6
9.1	0.6
9.3	0.9
9.9	1.2
10.2	1.2
10.8	1.2
11.1	1.2
11.1	1.2
11.1	1.2
11.1	0.9
11.1	0.6
11.1	0.2
11.1	0.7
11.1	1.3
11.1	1.9
11.1	2.2
11.1	2.4
11.1	2.7
11.1	2.7
11.1	2.7
11.1	2.7
11.1	2.7
11.1	2.7
11.1	2.7
11.1	2.4
11.1	2.2
11.1	1.9
11.1	1.3
11.1	1
11.1	0.7
11.1	0.4
11.1	0.4
11.1	0.2
11.1	0.2
11.1	0.2
11.1	0.2
11.1	0.2
11.1	0.2
11.1	0.2
11.1	0.2
11.1	0.2
11.1	0
11.1	0.3
11.3	0.9
11.6	1.5
11.9	1.8
12.2	2.3
12.2	2.3
11.9	2.6
11.9	2.6
11.9	2.6
11.9	2.6
