# Supplementary material for: Bot fit: A novel approach to assessing lower limb muscular strength
Source: PLoS One. 2026 Mar 26;21(3):e0339187. doi: 10.1371/journal.pone.0339187 (PMC13021169; doi:10.1371/journal.pone.0339187)
Supplement: S3 File — Raw joint angle data (left and right legs) collected from 25 participants across all exercise protocols. This compressed folder contains individual participant files (sub1–sub25) with time-series signals representing lower-limb motion recorded by the Bot Fit system during resistance exercise trials. (ZIP) [file pone.0339187.s003.zip › sub13/lunge_max2.csv]

AngL	AngR
0.7	4.5
0.7	4.5
0.7	4.2
0.7	3.9
0.7	3.3
0.7	2.7
0.7	2.4
0.7	2.2
0.7	1.9
0.5	1.9
0.2	1.9
0.2	1.9
0.2	1.9
0.2	1.9
0.2	1.9
0.2	1.9
0.2	1.9
0.2	1.9
0.2	1.9
0.2	1.9
0.2	1.9
0.2	1.9
0.2	1.9
0.2	1.9
0.2	1.9
0.2	1.9
0.2	1.9
0.2	1
0.2	0.2
0.2	0
0.2	0.2
0.8	0.7
1.9	1.9
3.1	3.3
3.9	3.9
4.2	3.9
4.2	3.6
4.2	3.3
4.2	3
4.2	2.7
4.2	2.7
4.2	2.7
4.5	2.7
4.5	2.7
4.5	2.4
4.5	2.2
4.5	2.2
4.5	2.2
4.5	2.2
4.5	2.2
4.5	2.2
4.5	2.2
4.5	2.2
4.5	2.2
4.5	1.9
4.2	1.6
3.9	1
3.4	0.3
2.2	1.5
1.1	2.3
0.5	2.6
0.5	2.3
1.1	2
1.6	1.2
1.9	0.9
1.6	1.2
0.8	1.8
0.2	2.3
0.7	3.2
1.3	3.8
1.9	4.3
2.5	4.6
2.8	4.9
3.3	4.9
3.6	5.2
3.6	5.5
4.2	5.8
4.5	5.8
5	6
5.6	6.3
5.9	6.6
6.2	6.6
6.2	6.9
6.2	6.9
6.2	7.2
6.2	7.2
6.2	7.2
6.2	7.2
6.2	7.2
6.2	7.2
6.2	7.2
6.2	7.2
6.2	7.2
6.2	7.2
6.2	7.2
6.2	7.2
6.2	7.2
6.2	7.2
6.2	7.2
6.2	7.2
6.2	7.2
6.2	7.2
6.2	6.9
6.5	6.3
6.8	5.5
7	4.3
7	2.9
6.8	1.5
6.8	0.4
6.8	3.3
6.8	4.2
6.8	5.9
6.8	7.6
6.8	9
6.8	10.5
6.8	11.6
6.8	12.5
6.8	13
6.8	13.6
6.8	13.6
6.8	13.9
6.8	13.9
6.8	14.2
6.8	14.2
6.8	14.2
6.8	14.5
6.8	14.5
6.8	14.5
6.8	14.8
6.8	15.3
6.8	15.3
6.8	15.3
6.8	15.3
6.8	15.9
6.8	15.9
6.8	15.9
6.8	15.9
7	15.9
7	15.9
7	15.9
7	15.9
7	15.9
7	15.9
7	15.9
7	15.9
7	15.9
7	15.9
7	15.9
7	15.9
7	15.9
7.3	15.9
7.6	15.9
7.9	15.9
7.9	15.9
7.9	15.9
7.9	15.9
7.9	15.6
7.9	15.3
7.9	14.8
7.9	14.2
7.9	13.9
7.9	13.6
7.9	13.6
7.9	13.3
7.9	13
7.9	13
7.9	13
7.9	12.8
7.6	12.2
7.6	11.6
7.6	11.3
7	11
6.2	10.8
5.3	10.8
4.2	10.8
3.3	10.8
2.2	10.8
1	10.8
0.5	10.8
1.9	10.8
3.4	10.8
5.1	10.8
7.4	10.8
8.2	10.8
9.9	10.8
11.7	10.8
13.1	10.5
14.5	10.2
15.7	9.9
16.5	9.3
17.7	9
18.5	8.5
20	8.2
20.3	8.2
20.8	8.2
21.4	8.2
22	8.2
22	8.2
22	8.7
22	8.7
22	9
22	9.3
21.7	9
21.4	9
20.8	9
20.5	9
20.3	9
19.7	8.7
19.1	8.2
18.3	7.9
16.8	7.3
14.8	6.7
12.5	6.2
9.9	5.3
7.9	4.5
5.4	3.3
4.8	3
3.9	2.7
3.4	3
3.1	3
3.1	3
2.8	3
2.5	3.3
1.9	3.9
1.4	4.5
0.5	5.6
0.2	7
0.5	9
0.5	11.6
0.5	14.8
0.5	17.9
0.5	21.9
0.5	23.1
0.5	25.1
0.5	26.5
0.7	27.4
0.7	27.9
1.3	28.2
1.6	28.2
1.9	28.2
1.9	28.2
2.2	28.2
2.5	28.2
2.5	28.2
2.5	28.2
2.5	28.2
2.5	27.6
2.5	27.1
2.2	25.9
2.2	25.6
1.9	24.8
1.6	23.9
1.3	23.1
1.3	21.9
1	20.2
1	17.6
0.7	14.8
0.7	11.9
0.7	8.7
0.7	5.9
0.2	3.6
0.5	1.6
1.1	0.4
1.6	0.2
2.5	0.2
3.4	0.4
4.2	1
5.1	2.2
6.2	3
7.7	3.9
9.7	4.5
11.4	4.7
13.7	4.7
16.2	4.7
18.3	4.7
20.3	5
22	5.3
23.1	5.9
24.3	6.2
24.8	6.5
25.1	6.5
24.8	6.5
24.3	6.5
23.4	6.5
22.3	6.5
20	6.5
19.1	6.5
17.1	6.2
14.8	6.2
12.5	5.6
9.9	5.3
7.1	5
4.5	5
2.5	5
0.8	5
0.5	5.3
1.6	6.7
1.6	7.3
2.2	9.3
2.5	11.6
2.5	13.9
2.5	15.9
2.5	17.1
3	19.3
3.9	22.5
4.2	25.4
4.2	28.2
4.2	28.5
4.5	27.9
5	26.8
5.9	25.1
7	22.8
7.3	19.9
7.3	17.3
7	15
6.8	13
6.5	11.9
4.8	9.6
4.2	9
3	7.9
1.6	6.7
0.5	5.3
1.1	3.9
2.5	2.7
4.8	1.3
5.7	1
7.7	0.2
9.9	0.3
12.5	0.6
15.1	0.3
17.1	0.3
19.1	0
20.5	0
21.7	0.3
22.3	0.6
22.6	0.9
22.3	1.8
21.4	1.8
19.7	1.8
18.3	2
16.5	2
14.5	2
12.8	2
10.8	2
8.5	2
6.2	2
4.2	1.8
2.2	1.2
0.2	0.6
1.6	0.4
3	1.6
4.5	3
5.3	4.7
6.5	6.7
7.3	9
7.9	11
8.2	13
8.5	14.8
9.1	16.8
9.3	18.2
9.3	18.5
9.3	18.2
9.3	17.9
9.3	17.3
9.3	16.5
9.3	15.6
9.3	14.2
9.1	12.8
8.5	10.8
8.5	10.2
7.6	9
6.8	7.6
5.6	6.5
4.5	5.3
3.6	4.2
2.8	3
1.6	1.9
0.2	1
1.1	0.7
2.8	0.7
4.8	0.7
6.8	0.7
8.2	0.7
9.1	0.7
9.1	0.7
9.1	0.7
8.2	0.4
7.9	0.2
6.8	0
5.7	0.6
3.9	1.5
1.9	1.5
0.5	1.5
2.5	1.5
4.2	1.8
5.3	2
5.9	2
5.9	2
5.9	2
5.3	2
4.8	2
4.5	2
4.2	2
4.2	2
4.2	2
4.5	2
4.5	2
4.5	2
5	2
5.6	2
6.2	2
6.8	2
6.8	2
6.8	2
6.8	2
6.8	2
6.8	2
6.8	2
6.8	2
6.8	2
6.8	2
6.8	2
6.8	2
7	2
7	2
7	2
7	2
7	2
7	2
7	2
7	2
7	2
7	2
7	2
7	1.8
7	1.8
7	1.2
6.8	0
6.8	0.7
6.8	1
6.8	1.6
6.8	2.2
6.8	2.4
6.8	3
6.8	3.3
6.8	3.3
6.8	3.3
6.8	3.3
6.8	3.3
6.8	3.3
6.8	3.3
6.8	3.3
6.8	3.3
6.8	3
6.5	3
5.9	3
5.3	3
4.5	3
4.2	3
3.9	3
3.6	3
3	3
3	2.7
2.8	2.2
2.8	1.6
2.8	1
2.8	0.2
2.8	0.3
3	0.6
3	0.6
3	0.6
3.3	0.6
3.3	0.3
3.3	0
3.3	0
3.3	0.2
3.3	0.4
3.3	0.7
3.3	1
3.3	1.3
3.3	1.3
3.3	1.3
3.3	1.3
3.3	1.3
3.3	1.3
3.6	1.3
3.6	1.3
3.6	1.3
3.6	1.3
3.3	1.3
3.3	1.3
3.3	1.3
3.3	1.3
3.3	1.3
3.3	1
3.3	1
3.3	0.7
3.3	0.7
3.3	0.4
3.3	0.4
3.3	0.4
3.3	0.4
3.3	0.4
3.3	0.4
3.3	0.4
3.3	0.4
3.3	0.4
3.3	0.4
3.3	0.4
3.3	0.4
3.3	0.4
3.3	0.4
3.3	0.4
3.3	0.4
3.3	0.4
3.3	0.4
3.3	0.4
3.3	0.2
3.3	0.2
3.3	0
3.3	0.3
3.3	0.3
3	0.3
3	0.3
3	0.3
3	0.3
3	0.3
3	0.3
3	0.3
3	0.3
3	0.3
3	0.3
3	0.3
3	0.3
3	0.3
2.8	0.3
2.8	0.6
2.5	0.6
2.5	0.6
2.2	0.6
2.2	0.6
1.9	0.6
1.6	0.6
1.3	0.6
0.7	0.3
0.5	0.3
0.2	0.3
0.5	0
1.1	0
1.6	0
2.2	0
3.1	0
3.6	0
4.2	0.2
4.8	0.4
5.4	0.7
6.2	0.7
6.8	0.7
7.1	0.7
7.1	0.7
7.1	0.7
7.4	0.7
7.4	0.7
7.4	0.7
7.4	0.7
7.4	0.7
7.1	0.7
6.8	0.7
6.5	0.7
5.7	0.7
5.4	0.7
4.5	0.7
3.6	0.7
2.8	0.7
1.9	0.7
1.1	0.7
0.2	0.7
0.2	0.7
0.5	0.7
0.5	0.7
0.7	1
0.7	1.6
0.7	2.2
0.7	2.7
0.7	3.6
1	4.7
1	5.9
1	7.3
1	8.5
1	9.9
1	11.3
1	12.5
1	13.9
1	14.2
1.3	15
2.8	17.1
2.5	17.1
2.5	17.1
2.5	17.1
2.5	17.1
1.3	15.9
1.9	16.5
2.5	17.1
2.8	17.1
2.8	17.1
2.5	16.8
2.5	16.8
2.5	16.8
2.5	16.8
2.5	16.8
2.5	16.8
2.5	16.8
2.5	16.8
2.5	16.8
2.5	16.8
2.5	16.8
2.5	16.8
2.5	16.8
2.5	16.5
2.5	15.9
3.6	13
3.9	12.5
4.2	11.9
4.5	11.6
4.5	11.3
2.5	15.3
2.8	15
3	14.5
3.3	13.9
3.6	13.6
4.5	11
4.5	10.5
4.5	10.2
4.5	9.6
4.5	9.6
4.5	9
4.5	8.7
4.5	8.7
4.2	8.7
4.2	8.7
4.2	8.5
4.2	8.2
4.2	8.2
4.2	8.2
4.2	7.9
4.2	7.9
4.2	7.6
4.2	7
4.2	6.7
4.2	6.2
4.2	5.9
4.2	5.3
4.2	5
4.2	4.5
4.2	4.2
4.2	4.2
4.2	3.6
4.2	3.6
4.2	3.3
4.2	3
4.2	2.7
4.2	2.4
4.2	2.4
4.2	2.2
4.2	1.9
4.2	1.9
4.2	1.9
4.2	1.3
4.2	1
4.2	1
4.2	0.7
4.2	0.4
4.2	0.2
4.2	0.2
4.2	0
4.2	0.3
4.2	0.6
4.2	0.6
4.2	0.6
4.2	0.6
4.2	0.6
4.2	0.6
4.2	0.6
4.2	0.3
4.2	0.3
4.2	0
4.2	0.2
4.2	0.4
4.2	1
4.2	1.9
4.2	2.7
4.2	3.9
4.2	5
4.2	6.2
4.2	7.6
3.9	8.7
3.9	9.9
3.9	10.8
3.9	10.8
3.9	10.8
3.6	10.5
3.3	9.9
3	9.3
2.8	9
2.5	8.5
2.5	8.2
2.5	8.2
2.2	8.2
1.9	7.9
1.6	7.3
1.6	7
1.6	7
1.3	7
1.3	7
1.3	7
1.3	7
1.3	7
1.3	7
1.3	7
1.3	7
1.3	7
0.7	7
0.5	7
1.6	7.3
3.4	9.3
3.9	10.2
5.4	12.5
7.1	15.3
8.5	18.2
10.2	20.8
11.7	22.8
13.1	23.6
14	23.6
15.1	23.1
17.1	21.1
20.3	18.2
23.4	14.8
26	11.3
28.9	7.9
31.7	4.2
34.6	0.4
38.3	4
39.7	5.5
42.6	7.8
45.7	9.2
48.9	9.8
52	9.8
54.9	9.5
57.8	8.6
60.4	7.2
62.9	6.3
65.8	6.3
69.2	6.6
70.4	6.9
72.7	8.1
74.4	9.2
75.8	10.3
76.7	11.5
77.5	11.8
78.7	11.8
79.5	11.8
79.5	11.8
79.5	11.8
79.5	11.8
79.5	11.8
79.5	11.8
79.5	11.8
78.7	11.8
77.5	11.8
76.1	11.8
75	11.8
73	11.8
70.4	11.8
66.7	11.8
62.4	11.8
57.2	10.3
52.3	7.5
48	3.8
44.6	0.7
41.5	5.9
38.9	10.8
36.3	15.3
34	19.3
31.7	22.5
29.7	24.8
28.3	25.6
27.4	25.6
27.4	25.6
27.4	25.4
27.7	24.2
27.7	22.8
27.7	21.6
27.7	21.6
27.7	21.6
27.1	22.5
26	24.2
24.6	26.2
23.7	27.6
23.4	28.2
23.4	28.2
23.4	28.2
23.4	27.4
24.3	25.4
26.3	21.3
30.3	15.6
34.9	8.5
40	1.6
44.6	5.2
48.6	14.9
49.5	18.1
50.6	24.1
51.5	29
53.8	31.8
56.6	31.8
60.1	29.5
63.5	25.8
66.9	21.5
70.4	17.8
75.2	15.8
76.7	16.1
78.1	18.1
79.3	20.9
79.3	23.8
79.3	24.9
79.3	24.9
79.3	24.9
79.3	24.9
79.3	24.9
79.3	24.9
79.3	24.9
79.3	24.9
79.3	24.9
79.3	24.9
79.3	24.9
79	24.9
78.1	24.9
76.7	24.9
74.7	24.9
72.1	24.1
68.4	21.5
64.9	17.5
62.1	12.6
59.2	6.9
56.6	0.9
53.8	5.3
50.6	11
47.5	16.2
43.7	20.8
40.3	24.8
37.2	27.9
34.3	30.5
32	31.9
30.3	32.5
28.9	32.5
28.6	32.5
28.6	32.5
28.6	32.5
28.6	31.9
28.6	30.8
28.6	28.5
28.6	25.1
28.6	20.8
28.6	16.2
28.9	10.5
30	1
30.3	2
32	7.2
34	12.1
36.9	16.4
40	20.4
43.7	23.2
46.9	24.4
50	24.1
53.8	23.5
57.2	22.1
60.4	20.4
62.6	18.1
64.9	16.1
67.2	14.4
69.8	14.1
72.1	14.1
74.1	14.1
76.4	14.6
78.4	15.2
79.3	15.8
79.3	15.8
79.3	15.8
79.3	15.8
79.3	15.8
79.3	15.8
79.3	15.8
79.3	15.8
79.3	15.8
79	15.8
77.8	15.8
76.1	15.8
74.4	15.8
72.4	15.8
68.1	14.9
66.4	14.1
62.6	11.8
59.5	8.3
56.6	4.3
53.5	0.4
50.9	5.3
48	9.6
45.2	13.9
42.3	17.6
38.9	20.5
35.7	22.5
32.9	23.6
30	23.6
27.7	23.6
27.1	23.6
27.1	23.6
27.1	23.6
27.1	23.1
27.4	21.1
27.4	20.5
27.4	20.8
27.1	22.5
26	25.6
25.1	30.5
25.1	34.5
26	38
27.1	40.2
28.3	41.1
30	40.2
33.4	36
34.6	33.7
37.4	28.5
40.3	22.5
42.9	16.2
44.6	9.6
46.3	3
47.8	3.2
50	9.2
53.5	14.9
57.2	20.1
61.2	23.5
64.9	26.7
68.9	28.7
72.1	29.2
73.8	29.2
75.2	29.2
77.5	29.2
79.5	29.2
80.4	29.2
81.3	29.5
82.1	30.7
82.1	31.8
82.1	32.4
82.1	32.4
82.1	32.4
81.5	32.1
80.4	30.4
79.3	27.5
78.1	24.1
77	20.1
75.5	15.5
73.5	10.6
71.5	6
68.9	1.5
66.1	2.7
62.9	7.3
58.3	13.6
56.9	15.6
54.1	19.9
51.2	24.2
48	27.9
45.2	31.1
41.7	34.2
36.3	37.4
34.3	37.7
30.6	37.7
26.8	37.1
23.1	34.8
19.1	31.1
14.8	26.5
9.9	21.9
5.1	17.6
0.7	14.5
1.6	14.8
1.9	15.6
1.6	16.8
1	17.3
0.2	17.3
1.6	17.1
3.6	16.2
6.2	14.8
9.4	12.8
12.2	10.5
15.4	7.9
18.8	5
25.1	0.2
27.1	1.5
30.9	4.3
34.9	7.5
38.9	10.3
42.9	12.6
46.6	13.5
50.9	13.2
54.9	12.9
59.2	12.9
62.9	13.2
65.5	13.5
68.7	14.9
70.7	16.6
72.1	18.1
73.2	19.2
74.4	19.5
75.2	19.5
75.2	19.5
75.2	19.2
75.2	18.9
75.2	18.9
75.2	18.9
75.2	18.9
75	18.9
74.4	18.9
73.5	18.9
72.1	18.9
70.4	18.9
68.4	18.9
65.5	18.1
62.4	16.4
58.9	13.5
56.1	10.1
53.2	6.3
50.3	1.8
47.2	2.4
44.3	6.7
41.5	10.8
38.3	14.2
35.7	17.3
32.9	20.2
30	23.1
27.7	25.4
25.4	26.8
23.4	27.9
21.4	28.5
19.7	28.8
18	29.1
16	30.2
14.5	31.9
13.7	33.4
13.7	34.5
13.4	34.5
13.4	34.2
13.4	32.5
13.7	29.7
14	25.4
14.8	20.5
16	15.3
18.3	10.2
21.1	5.3
26.6	1.5
28.6	3.5
32	6.6
35.7	9.8
40	12.9
44	15.8
47.5	17.2
50.3	17.2
53.5	17.2
57.5	16.6
60.9	14.6
63.2	12.3
66.9	10.3
68.1	10.1
70.1	9.8
71.8	9.8
74.1	10.6
76.1	12.1
77	13.5
77.5	14.4
77.8	14.6
77.8	14.6
77.8	14.6
77.8	14.6
77.8	14.6
77.8	14.6
77.8	14.6
77.5	14.6
76.4	14.6
75	14.6
73.5	14.6
72.1	14.6
69.8	14.6
66.9	14.6
63.2	14.1
58.9	12.6
54.9	9.8
51.5	6.3
48.6	2.3
45.5	1.9
42.6	6.2
40	10.8
37.2	15
34	19.1
31.1	22.5
28	25.4
25.4	27.1
22.8	28.5
20	29.4
17.7	29.7
16	29.7
14.8	30.2
13.1	32.2
13.1	34.5
14	36
14.2	37.1
14.2	37.7
14.5	37.7
14.8	37.7
16	36.5
18	34.5
20.5	31.9
23.1	29.1
26	25.6
29.1	21.9
32.3	17.9
35.7	13.6
38.9	9
42.3	4.7
45.5	1
48.3	2.6
51.5	5.2
54.6	6.9
58.1	8.1
61.8	8.3
65.2	8.3
68.1	8.6
73	10.6
74.4	12.1
76.1	13.8
77.3	14.9
78.7	15.8
80.1	16.1
80.4	16.1
80.7	16.4
80.7	16.9
80.7	17.8
80.7	18.4
80.7	18.4
80.7	18.4
79.8	18.4
77.3	18.4
76.4	18.4
74.1	18.1
71.2	16.4
68.1	13.5
65.2	9.8
62.6	5.5
59.8	0.3
57.2	4.7
54.6	9.9
50.3	17.3
48.9	19.6
45.7	23.9
42.6	27.6
38.9	31.1
35.4	33.9
32	35.7
28.6	36.5
25.1	36.5
21.7	35.7
17.4	34.2
15.7	33.9
13.4	33.7
14.2	32.5
15.4	32.5
16	32.8
16	33.1
16	34.8
16	37.7
16	41.1
16	43.7
16	45.1
16	45.1
17.7	44.3
19.1	43.4
23.1	41.4
27.4	39.1
31.4	36.2
35.4	32.5
38.9	27.9
42	22.5
44.3	17.1
46.3	11
48.9	2.4
49.8	0
51.8	4.6
54.1	8.1
57.5	10.3
60.9	11.2
64.4	10.9
67.2	10.3
70.4	10.9
72.4	12.1
73.5	13.5
74.4	15.8
75	18.1
75	19.5
75	20.7
75	21.2
75	21.8
75	21.8
75	21.8
75	21.8
75	21.8
73.8	21.8
71.8	21.8
68.9	21.8
65.5	21.5
61.5	19.5
57.5	16.1
54.3	11.5
51.5	6.6
48.6	1.2
45.7	4.2
42.9	9.6
39.7	14.5
37.2	18.8
34.6	23.1
31.4	27.1
28.6	30.8
26.6	33.7
24.8	35.4
23.4	36.5
21.7	37.1
20	37.4
18.5	37.4
17.1	37.7
15.7	38.5
15.4	38.8
15.4	38.2
15.4	37.7
15.4	36
16	33.1
16.8	29.1
18	24.5
19.4	19.6
22	14.8
25.1	10.5
28.9	5.9
32.9	1.9
36.6	1.8
40.6	5.2
44.6	8.3
48.3	11.2
52	13.2
55.5	14.4
58.3	14.9
63.2	16.1
64.7	16.1
66.7	15.5
68.7	15.2
70.7	15.2
72.4	15.2
74.4	15.2
76.4	15.2
78.4	15.2
79.8	15.2
80.7	15.2
81.3	15.2
81.3	15.2
81.3	15.2
81.3	15.2
81.3	15.2
81.3	15.2
81.3	15.2
81.3	15.2
81.3	15.2
80.7	15.2
79.5	15.2
78.4	15.2
77.3	15.2
75.5	15.2
73.2	15.2
69.5	14.4
68.1	13.5
65.2	10.9
62.9	7.5
60.9	3.5
58.6	0.4
56.6	4.5
54.1	8.5
51.2	12.2
48.6	15.6
45.7	18.8
43.2	21.6
40.3	23.9
37.4	25.9
34.3	27.6
31.1	28.8
28.3	29.7
25.4	29.7
22.6	29.9
18	30.5
16.5	31.1
14	32.2
12.8	33.1
11.7	33.7
11.1	33.7
10.2	33.7
9.1	33.7
7.7	33.7
5.9	33.7
4.2	33.7
2.5	33.7
1.9	33.7
0.5	33.7
0.7	33.7
1.9	33.7
2.5	33.7
2.5	33.7
2.5	33.7
2.5	33.7
2.5	33.7
2.5	33.7
2.5	33.7
2.5	33.4
2.5	32.8
2.5	32.2
2.5	31.9
2.5	31.9
2.5	31.9
2.5	31.4
2.5	30.5
2.5	30.2
2.5	30.2
2.5	30.2
2.5	30.2
2.5	29.9
2.5	29.4
2.5	29.1
2.5	29.1
2.5	29.1
2.5	29.1
2.5	29.1
2.5	29.1
2.5	29.1
2.5	29.1
2.5	29.1
2.5	29.1
2.5	29.1
2.8	29.1
3.3	29.1
3.9	29.1
4.2	29.1
4.2	29.1
4.2	29.1
4.2	29.1
4.2	29.1
4.2	29.1
4.2	29.1
4.2	29.1
4.2	29.1
4.2	29.1
4.2	29.1
4.5	29.1
4.8	29.1
5.6	29.1
6.8	29.1
7.6	29.1
9.1	29.1
9.6	29.1
10.5	29.1
11.6	29.1
12.5	29.1
13.1	29.1
13.1	29.1
13.1	29.1
13.1	29.1
13.1	29.1
13.3	29.4
14.2	29.9
15.1	29.9
15.9	29.9
16.8	29.9
17.9	29.9
18.8	29.9
19.4	29.9
19.4	29.9
19.4	29.9
19.4	29.9
19.4	29.9
19.4	29.9
19.4	29.9
19.4	30.5
19.4	31.1
19.4	31.7
19.4	31.7
19.4	31.7
19.4	31.7
19.4	31.7
19.4	31.7
19.4	31.7
19.4	31.7
19.4	31.7
19.4	31.7
19.4	31.7
19.4	31.7
19.4	31.7
19.4	31.7
19.4	31.7
19.4	31.7
19.4	31.7
19.4	31.7
19.4	31.7
19.4	31.7
19.4	31.7
19.4	31.7
19.4	31.7
19.4	31.7
19.4	31.7
19.4	31.7
19.4	31.7
19.4	31.7
19.4	31.7
19.4	31.7
19.4	31.7
19.4	31.7
19.4	31.7
19.4	31.7
19.4	31.7
19.1	31.7
19.1	31.7
19.1	31.7
19.1	31.7
19.1	31.7
19.1	31.7
19.1	31.1
19.1	30.8
19.1	30.5
19.1	30.2
19.1	29.9
19.1	29.4
19.1	28.5
19.1	28.5
19.1	28.5
19.1	28.5
19.1	27.9
19.1	27.6
19.1	27.1
19.1	27.1
19.1	26.8
19.1	26.8
19.1	26.8
18.5	26.8
18.2	26.8
17.6	26.8
16.5	26.5
16.2	26.2
15.6	25.4
15.4	24.5
15.1	23.9
14.8	23.1
14.2	22.5
13.6	22.2
13.1	22.2
11.9	22.2
11.6	22.2
10.8	22.2
10.2	22.2
9.1	22.2
8.2	22.2
7.6	22.2
6.8	22.2
5.9	22.2
4.8	22.2
3.9	22.2
2.8	22.2
1.9	21.9
1.3	21.6
0.7	21.3
0.2	20.8
0.5	20.5
0.8	19.9
1.1	19.6
1.1	19.1
1.1	18.8
1.1	18.2
1.1	18.2
1.1	18.2
1.1	17.9
1.1	17.6
1.1	17.3
1.1	17.1
1.1	16.5
1.1	16.2
1.1	15.6
1.1	14.8
1.1	14.2
1.1	13.6
1.1	12.8
1.1	12.5
1.1	12.2
0.8	11.6
0.8	11.3
0.5	10.8
0.2	10.5
0.2	9.9
0.5	9.3
0.7	9
1	8.7
1.6	8.5
1.6	8.5
1.6	8.2
1.9	8.2
2.2	8.2
2.5	8.2
2.8	8.2
2.8	8.2
3.3	8.2
3.6	8.2
4.2	8.2
4.5	8.2
5	8.2
5.6	8.2
5.9	8.2
6.5	8.2
7	8.2
7.3	8.2
7.6	8.5
7.9	8.5
8.2	8.7
8.2	9
8.5	9.3
8.5	9.6
8.5	9.9
8.5	10.2
8.5	10.2
8.5	10.5
8.5	10.5
8.5	10.5
8.5	10.8
8.5	11
8.5	11
8.5	11
8.5	11.3
8.5	11.3
8.5	11.6
8.5	11.6
8.5	11.6
8.5	11.6
8.5	11.6
8.5	11.6
8.5	11.6
8.5	11.6
8.5	11.6
8.5	11.6
8.5	11.6
8.5	11.6
8.5	11.6
8.5	11.6
8.5	11.6
8.5	11.6
8.2	11.3
7.6	10.8
7	10.5
6.5	10.2
5.9	9.9
5	9.6
4.5	9.3
3.6	8.7
2.8	8.2
2.2	7.9
1.3	7.3
0.2	6.7
0.8	6.2
1.6	5.6
2.8	5.3
3.6	5.3
4.8	5.3
5.9	5
7.4	5
8.2	5
9.4	5
10.2	5
10.8	5
11.4	5
12	4.7
12.5	4.7
12.8	4.5
13.4	4.5
13.7	4.5
14.2	3.9
14.2	3.6
14.2	3.3
14.2	3
14.2	3
14.2	2.7
14.2	2.4
14.2	2.2
14.2	1.9
14.2	1.6
14.2	1.6
14.2	1.6
14	1.6
14	1.6
13.7	1.6
13.1	1.6
12.2	1.6
11.7	1.6
10.8	1.6
9.7	1.6
8.5	1.6
7.4	1.6
6.2	1.6
4.8	1.6
3.4	1.6
1.9	1.9
0.2	2.2
1	2.7
2.2	3.6
3	4.5
3.6	5.3
3.9	6.5
4.2	7.9
4.2	9.3
4.2	10.8
4.2	11.9
4.2	13.3
