# Supplementary material for: Bot fit: A novel approach to assessing lower limb muscular strength
Source: PLoS One. 2026 Mar 26;21(3):e0339187. doi: 10.1371/journal.pone.0339187 (PMC13021169; doi:10.1371/journal.pone.0339187)
Supplement: S3 File — Raw joint angle data (left and right legs) collected from 25 participants across all exercise protocols. This compressed folder contains individual participant files (sub1–sub25) with time-series signals representing lower-limb motion recorded by the Bot Fit system during resistance exercise trials. (ZIP) [file pone.0339187.s003.zip › sub13/squat_const.csv]

AngL	AngR
3.6	51.7
3.6	48.8
3.6	45.4
3.6	41.7
3.4	37.7
3.4	33.7
3.4	29.4
3.4	25.9
3.4	22.2
3.1	16.2
2.8	14.5
1.9	11
1.1	8.7
0.5	8.2
0.2	8.5
1.4	9.3
3.6	9.3
7.4	9
11.7	8.7
16.2	8.7
21.1	9
25.7	9
29.4	8.7
32.3	8.2
34.9	7
36.9	5.6
39.2	4.7
41.7	4.5
44.3	5
47.2	5.9
50.3	6.7
50.6	6.7
50.9	6.2
50.6	5.6
50.3	5
49.2	4.5
47.8	3.9
45.5	3.3
42.9	2.7
39.7	2.2
36.3	1.9
32.3	1.6
28	1.3
23.7	1.3
18.8	1.3
14	1.3
8.8	1.3
3.9	1.3
0.7	1.3
3.9	1.3
5.6	1.3
6.5	1.3
6.5	1.3
6.5	1.6
5.9	2.2
5.3	2.4
4.5	3.3
3.6	4.7
2.8	7
1.9	10.8
0.7	15.3
0.2	19.9
0.5	24.5
0.8	28.8
0.8	34.5
0.8	36.2
0.8	39.1
0.8	41.7
0.8	43.4
0.8	45.1
1.1	46.3
1.1	46.8
1.1	46.8
1.1	46.8
1.1	46.8
1.1	46.6
1.1	46.6
1.1	46.6
1.1	46.3
1.1	38.5
1.1	35.7
1.1	31.9
1.1	27.9
1.1	23.4
1.1	18.8
1.1	13.9
0.8	9.3
0.8	5
0.8	1
0.8	1.8
0.8	3.2
0.8	3.8
1.4	3.2
2.2	2
4.2	0.6
7.4	0.4
11.7	1.6
16.5	2.4
21.1	3.3
25.4	3.9
29.1	4.5
32.9	4.5
35.7	4.5
38.6	4.5
42	4.5
43.2	4.5
44.9	4.5
46.3	4.5
47.5	4.5
48	4.5
48.6	4.5
48.3	4.5
48	4.5
47.5	4.5
46.3	4.5
44.3	4.5
42	4.5
39.2	4.5
36	4.5
32.3	4.5
26.6	4.5
24.3	4.5
19.7	4.5
15.1	4.5
10.2	4.2
5.4	3.6
0.8	3
3.3	2.4
6.5	1.9
8.5	2.2
9.3	3.6
9.1	4.2
8.5	5.9
7.6	8.7
6.2	12.2
5	16.5
3.9	20.8
3	24.8
2.8	28.8
2.5	32.5
2.5	35.7
2.5	38.5
2.5	40.8
2.5	42.8
2.5	44.3
2.2	45.4
2.2	45.7
1.9	46
1.9	46
1.9	46
1.9	46
1.9	46
1.3	46
1	45.7
0.5	44.5
0.2	42.5
0.2	40
0.2	36.8
0.2	32.5
0.2	28.2
0.2	23.4
0.2	18.2
0.2	13.3
0.2	8.5
0.2	4.2
0.2	1.3
0.2	0.6
0.2	0.9
0.5	0
3.6	2.2
5.4	3
9.9	4.5
14.5	5.9
19.4	7
24	7.6
28.3	8.2
32.3	8.7
35.7	8.7
39.2	8.7
42	8.5
44.9	8.5
47.5	8.5
49.5	8.2
51.2	8.2
52.6	8.2
53.5	8.2
53.8	8.2
54.1	8.2
53.8	8.2
52.9	8.2
51.5	8.2
49.2	8.2
44.9	7.6
43.2	7.3
39.2	6.7
34.3	6.2
28.9	5.6
23.1	5
17.1	4.5
10.8	4.2
4.5	3.6
1.6	3.3
5.9	3
9.3	3.3
11.3	4.5
11.1	6.2
9.6	9
7.9	13
5.6	17.6
3.6	22.8
2.2	27.9
1.6	32.5
1.6	36.5
2.2	40
2.5	42.5
2.8	44.5
2.8	46.3
2.8	48
2.8	49.4
2.8	50.6
2.8	51.4
2.2	51.7
2.2	51.7
1.9	51.4
1.9	51.4
1.6	50.6
1.3	48.8
1.3	46.8
1	44.3
1	41.1
1	37.4
1	33.1
1.3	28.5
1.6	24.2
2.2	16.8
2.5	14.5
2.5	9.6
2.5	5
2.5	1
2.5	1.8
2.2	3.2
1.3	3.5
0.2	2.3
1.6	0.2
4.8	2.2
9.1	3.9
14	5.3
18.8	5.9
23.4	6.2
27.4	6.5
31.1	6.5
34.6	6.5
37.4	6.5
40	6.5
42.3	6.2
44.3	6.2
46.6	5.6
47.2	5.3
47.8	5
47.5	4.7
47.5	4.5
47.2	4.5
46.6	4.5
45.5	4.5
43.7	4.5
41.7	4.5
39.4	4.5
36.6	4.5
33.4	4.5
30.3	4.5
26.6	4.5
22.3	4.5
17.7	4.5
12.8	4.2
7.7	3.9
2.2	3.3
2.8	3
7	2.7
9.9	3
10.2	3
10.5	4.2
10.2	5.9
9.3	7.9
8.2	10.5
7.3	13.3
7.6	17.1
7.9	19.1
8.2	23.6
7.9	28.2
7.3	32.8
7.3	37.4
7.3	41.7
7	45.4
6.8	48.6
6.5	50.6
5.9	52
5.6	53.1
5.6	53.4
5.6	53.4
5.6	53.4
5.6	53.1
5.6	52.6
5.6	52
5.6	50.6
5.6	49.1
5.6	47.1
5.6	44.3
5.6	41.1
5.6	37.7
5.6	33.7
5.6	29.4
5.6	25.1
5.9	20.8
5.9	16.8
5.9	13.9
5.9	11.9
5.9	10.8
5.3	10.5
5	10.5
4.2	10.8
3.3	11
2.8	11
2.2	11
1.9	11
1.6	11
1.6	11
1.6	11
1.6	11
1.6	11
1.6	11
1.6	11
1.6	10.8
1.6	10.8
1.6	10.8
1.6	10.8
1	10.5
0.5	10.5
0.2	10.5
0.5	10.8
0.8	11
1.1	11.3
1.1	11.9
1.1	12.5
1.1	12.8
1.1	12.8
1.1	13
1.1	13.6
1.1	14.2
0.8	14.8
0.5	15.3
0.2	15.6
0.2	15.6
0.2	15.6
0.2	15.6
0.2	15.6
0.2	15.6
0.2	15.6
0.2	15.6
0.2	16.2
0.7	16.8
1	17.3
1	17.6
1	17.6
1	17.3
1	17.1
1	15.3
1	14.5
1.3	13.6
1.9	13.3
2.2	13.3
2.5	13.3
2.5	13.3
3	13.3
3.3	13.3
3.6	13.3
3.6	13.3
3.6	13.3
3.6	13.3
3.6	13.3
3.3	13.3
3	13.3
2.5	13.3
2.2	13.3
1.6	13.3
1	13.3
0.7	13.3
0.7	13.3
0.7	13.3
0.7	13.3
0.2	13.3
0.5	13.3
0.8	13.3
1.1	13.3
1.4	13.3
1.6	13.3
1.9	13.3
1.9	13.3
1.9	13.3
1.9	13.3
1.9	13.6
1.9	13.9
1.9	14.5
1.9	15.3
1.9	15.6
1.9	16.2
1.9	16.2
1.9	16.2
1.9	16.2
1.9	16.2
1.9	16.2
1.9	16.2
1.9	16.2
1.9	16.2
1.9	16.2
1.9	16.2
1.9	16.2
1.9	16.2
1.9	16.2
1.9	16.2
1.9	16.2
1.9	16.2
1.9	16.2
1.9	16.2
1.9	16.2
1.9	16.2
1.9	16.2
1.9	16.2
1.6	16.2
0.8	16.2
0.2	16.2
0.2	16.2
0.2	16.2
0.2	16.2
0.2	16.2
0.2	16.2
0.2	16.2
0.2	16.2
0.2	16.2
0.2	16.2
0.2	16.2
0.2	16.2
0.2	16.2
0.2	16.2
0.5	16.2
0.5	16.2
0.7	16.5
1.3	16.8
1.9	17.3
1.9	18.5
1.9	19.6
1.9	20.8
1.9	20.8
1.9	20.8
1.9	20.5
1.9	19.6
1.9	18.8
2.5	18.2
2.8	17.9
2.8	17.6
2.8	17.3
2.8	16.8
2.8	16.5
2.8	16.2
2.8	15.6
2.8	15
2.8	14.8
2.8	14.5
2.8	14.5
2.8	14.5
2.8	14.5
2.8	14.5
2.8	14.5
2.8	14.5
2.8	14.5
2.8	14.5
2.8	14.5
2.8	14.5
2.8	14.5
2.8	14.2
2.5	13.3
2.2	12.2
2.2	9.6
2.2	8.7
2.2	6.7
2.2	5.9
2.2	5.6
2.2	5.6
2.2	5.6
2.2	5.9
2.5	5.9
2.8	5.9
2.8	5.9
2.8	5.9
2.8	5.9
2.8	5.9
2.8	5.9
2.8	5.6
3.3	5.6
3.6	5.3
3.9	5
4.2	4.7
5	4.5
5	4.5
5	4.5
5	4.5
5	4.5
5	4.5
5	4.5
5.3	4.5
5.3	4.5
5.3	4.5
5.3	4.5
5.6	4.5
5.9	4.5
6.2	4.5
6.2	4.5
6.2	4.5
6.2	4.5
6.2	4.5
6.2	4.5
6.2	4.5
6.2	4.5
6.2	4.5
6.5	4.5
6.8	4.5
6.8	4.5
7	4.5
7	4.5
7	4.5
7.3	4.5
7.3	4.5
7.3	4.5
7.6	4.5
7.6	4.5
7.6	4.5
7.9	4.5
7.9	4.5
7.9	4.5
7.9	4.7
7.9	4.7
7.9	5
7.9	5
7.9	5.3
7.9	5.3
7.9	5.6
7.9	5.6
7.9	5.6
7.9	5.6
7.9	5.6
7.9	5.6
7.9	5.6
7.9	5.6
7.9	5.6
7.9	5.6
7.9	5.6
7.9	5.6
7.9	5.6
7.9	5.6
7.9	5.6
7.9	5.6
7.9	5.6
7.9	5.6
7.9	5.6
7.9	5.6
7.9	5.6
7.9	5.6
7.9	5.6
7.9	5.6
7.9	5.6
7.9	5.6
7.9	5.6
7.9	5.6
7.9	5.6
7.9	5.6
7.9	5.6
7.9	5.6
7.9	5.6
7.9	5.6
7.9	5.6
7.9	5.6
7.9	5.6
7.9	5.6
7.9	5.6
7.9	5.6
7.9	5.6
7.9	5.6
7.9	5.6
7.9	5.6
7.9	5.6
7.9	5.6
7.9	5.6
7.9	5.6
7.9	5.6
7.9	5.6
7.9	5.6
7.9	5.6
7.9	5.6
7.9	5.6
7.9	5.6
7.9	5.9
7.9	5.9
7.9	5.9
7.9	6.2
7.9	6.5
7.9	6.5
7.9	6.5
7.9	6.7
7.9	6.7
7.9	6.7
7.9	6.7
7.9	6.7
7.9	6.7
7.9	6.7
7.9	6.7
7.9	7
7.9	7.6
7.9	7.6
7.9	7.9
7.9	8.5
7.9	8.5
7.6	8.7
7.6	8.7
7.6	9
7.6	9
7.6	9
7.6	9
7.6	9
7.6	9.3
7	9.3
6.8	9.9
5.9	11
5	12.2
3.9	13.6
2.5	15.3
0.7	16.8
1.4	18.5
3.6	20.2
5.7	21.9
7.1	23.1
7.9	23.9
8.2	24.5
8.2	24.5
8.2	24.5
8.2	24.5
8.2	24.5
8.2	24.5
8.2	24.2
8.2	24.2
8.2	24.2
8.2	23.9
8.2	23.6
7.9	23.4
7.9	22.8
7.7	22.5
7.4	22.2
7.4	21.9
7.1	21.9
7.1	21.9
7.1	21.9
7.1	21.9
7.1	21.9
7.1	21.9
7.1	21.9
7.4	21.9
7.4	21.9
7.4	21.9
7.7	21.9
8.5	21.9
10.8	22.8
11.7	23.4
14.2	25.1
17.4	27.9
21.4	31.9
26	36.5
31.4	42.3
37.7	48.8
44.3	55.7
50.9	62.3
57.5	68.6
63.8	74
69.5	78.1
73.5	80.9
76.4	82.9
78.4	84.4
79.8	86.1
81.3	88.1
83	89.8
85	91.5
86.7	92.9
88.1	94.1
89	95
89.6	95
89.6	95
89.3	94.1
88.4	93.2
87.6	92.4
86.1	90.9
84.7	89.5
82.7	87.5
80.4	85.2
77.5	82.3
74.4	78.9
71.5	76.3
70.4	74.6
65.8	69.7
63.5	67.7
58.3	62.3
52.3	56.6
46.3	50.8
40	45.1
33.7	39.1
28	33.9
22.6	28.8
18	23.9
14	19.3
10.2	15.3
7.4	11.9
5.4	9.6
4.8	8.2
5.1	8.7
6.5	10.8
9.4	13.9
15.4	20.8
17.7	23.6
22.8	29.4
28.9	35.7
35.2	41.7
42	47.7
48.6	53.4
54.9	59.4
61.2	65.2
67.5	70.9
73	76.3
77.3	80.9
80.4	84.4
82.4	86.4
83.6	88.7
84.1	89.5
85.6	90.4
86.4	91.2
87	91.5
87.3	91.5
87	91.2
86.7	90.7
86.7	90.4
86.4	89.8
86.1	89.2
84.7	87.8
84.1	87.2
82.4	85.5
80.4	83.8
78.1	81.5
75.2	78.9
72.1	76
68.4	72.6
64.7	68.9
60.6	64.9
56.3	60.6
52	56.6
47.8	52.3
43.2	48
36	41.4
33.7	39.4
28.3	35.1
23.1	30.8
17.7	27.1
12.8	23.4
9.4	19.9
7.4	17.3
7.1	15.9
8.2	16.2
10.5	17.9
14.5	20.8
22.3	28.2
25.1	31.1
31.1	38
37.2	44.5
42.9	50.8
48	57.4
51.5	64.3
55.8	68.9
60.4	72
64.4	75.5
68.1	79.2
72.1	82.1
76.4	84.9
79.8	88.1
82.4	90.4
84.1	91.8
85.6	93.2
86.4	94.1
87.3	94.1
87.3	94.1
87.3	94.1
87.3	94.1
87.3	93.5
87.3	92.7
86.7	91.5
85.3	90.1
83.6	88.4
80.1	85.2
79	84.1
76.1	81.2
72.7	78.3
69.2	74.9
65.5	71.2
61.5	67.2
57.5	62.9
53.8	58.6
49.8	54.3
45.5	49.7
38.9	43.1
36.6	40.8
32.3	36.8
28	32.8
24.6	28.5
22	24.2
19.7	20.5
17.7	17.6
16.8	15.6
16.8	14.8
17.4	15.9
18.8	18.2
21.1	21.6
24.6	25.4
28.6	29.1
33.1	33.4
38	38
42.9	42.5
47.8	47.1
52.3	52
56.9	56.9
61.5	61.7
66.1	66.6
70.4	71.5
74.4	75.8
77	78.9
77.8	79.2
79.3	80.3
82.1	83.5
84.1	85.8
85	86.9
86.1	88.7
87.3	89.5
87.8	89.8
87.8	89.8
87.3	89.2
86.7	88.7
85.6	87.5
84.4	86.4
83	84.9
81.3	83.2
79.3	80.9
76.7	78.3
73.5	75.5
70.1	72
66.1	68.6
62.1	64.6
57.8	60.9
53.8	56.6
47.2	50.3
44.9	48
40.3	43.4
35.4	38.8
30.6	33.9
26	29.4
20.8	24.8
16.5	20.5
13.1	16.5
10.5	13.6
9.4	12.8
9.7	13.6
11.4	16.5
14.5	20.2
18.8	24.5
23.7	29.4
28.9	34.5
34	40
39.4	44.8
44.6	48.8
49.5	52.6
54.1	56
58.3	59.2
62.1	62.6
65.8	66.3
69.5	69.7
72.7	73.5
75.2	77.5
77.3	81.2
79.3	83.5
81.3	84.6
83.3	85.2
84.4	85.8
85.3	86.6
85.8	87.8
85.8	88.4
85.8	88.4
85.8	88.1
85.6	87.5
84.7	86.9
83.8	85.8
82.4	84.6
81	83.2
79	81.2
76.7	78.9
73.8	76.3
68.9	71.5
66.9	69.7
63.2	66
58.9	62.3
54.9	58.3
50.6	54.3
46.3	50.3
41.7	46.3
37.4	42
33.4	38.2
29.1	34.5
25.7	31.1
22.8	27.9
20.5	25.4
19.7	23.4
19.7	22.8
20	23.9
20.8	25.9
23.1	28.5
26	31.7
29.1	35.1
32.9	39.1
39.2	45.7
41.2	48
45.5	52.3
49.8	56.3
54.3	60
58.6	63.7
62.9	67.5
67.2	71.5
71.5	75.2
75	78.6
78.1	82.1
80.7	84.6
82.7	86.6
84.7	88.4
85.8	89.5
86.7	90.7
87.3	91.2
87.8	91.5
87.8	91.8
87.8	91.5
87.8	91.5
87.6	90.9
87.6	90.1
86.7	89.2
85.6	88.1
84.1	86.6
82.4	84.6
80.1	82.6
77.5	80.1
74.4	77.2
71	73.8
67.2	70
63.5	66.3
59.5	62.3
55.8	58.3
51.8	54.3
47.8	50.3
43.5	46.3
39.2	42.5
34.9	38.2
30.3	34.5
26	30.5
21.7	27.1
18	23.9
15.1	21.3
13.4	19.6
12.8	19.9
13.4	21.6
15.1	24.8
18.3	28.2
24.8	33.7
27.1	35.7
32.3	40
36.9	44.5
41.7	49.1
46.3	53.4
50.9	57.7
55.2	62
59.2	65.7
63.2	69.5
66.7	72.6
69.8	75.2
72.4	77.5
74.7	79.5
76.7	81.5
78.7	83.2
80.1	84.9
81.5	86.4
82.4	87.5
83.3	88.1
83.6	88.4
83.8	88.1
83.6	88.1
83.6	87.8
83.3	87.2
83	86.4
81.8	85.2
80.4	83.8
77.3	80.6
76.1	79.5
73	76.6
69.5	73.2
65.8	69.7
62.1	66
57.8	62
53.8	58
49.8	54
45.5	49.7
40.6	45.4
36	40.8
31.1	36.5
26.3	31.7
21.4	27.1
17.1	22.8
11.7	17.1
10.5	15.3
8.8	13
8.5	13
9.1	14.8
10.8	17.6
13.7	21.3
17.4	25.6
22	30.2
26.6	34.5
34	40.8
36.3	42.8
40.6	47.1
45.2	51.1
49.8	55.1
54.3	59.4
59.2	64
64.4	68.9
69.5	74
76.1	80.6
77.8	82.1
80.7	84.4
82.7	85.8
84.4	86.9
85.8	88.4
86.7	89.5
87	90.7
87.6	90.9
87.8	90.9
87.8	90.9
87.8	90.9
87.8	90.4
87.3	89.8
86.4	88.9
85	87.8
83.8	86.6
82.4	84.9
80.7	83.2
78.7	81.2
76.4	79.2
73.8	76.3
71	73.5
67.8	70.3
64.1	66.6
60.4	62.6
54.3	56.6
52	54.6
47.8	50
43.2	45.7
38.6	41.4
34	36.5
29.4	32.2
24.8	27.6
20.5	23.6
17.1	19.9
14.8	17.1
13.4	15.9
13.7	16.8
14.5	17.6
17.1	20.2
20.8	23.4
25.1	27.4
30.3	31.9
35.7	36.8
41.2	41.7
46.3	46.8
53.5	53.4
55.8	55.4
59.8	59.4
63.5	63.2
66.7	66.6
69.8	70
72.4	73.8
74.4	77.8
76.4	80.9
78.1	82.3
80.4	82.6
80.7	82.9
81.3	82.9
81.3	83.5
81.3	84.4
81.3	84.9
81.5	85.2
81.5	85.2
81.5	84.6
81.5	84.1
80.7	83.5
79.5	82.6
78.1	81.2
76.4	79.5
74.4	77.5
71.8	74.9
69.2	72.3
64.4	67.7
62.9	66.3
59.5	63.2
56.1	59.7
52.3	56.3
48.6	52.9
44.6	48.8
40.3	45.1
33.7	38.8
29.1	34.8
27.1	32.8
22.6	28.8
18.8	25.4
16	22.2
14.2	20.2
14	19.9
14.8	21.3
16.5	23.9
22	29.4
24	31.7
28.6	36
33.1	40.5
37.7	45.1
42.3	48.8
46.3	52.6
50	56
53.8	59.2
57.5	62.3
61.5	66
67.8	72.3
70.1	74.3
74.1	78.9
77.5	82.6
80.1	84.9
82.4	86.4
83.8	87.5
85	88.7
86.1	89.8
87	90.7
87.3	91.2
87.8	91.2
87.8	91.2
87.8	91.2
87.8	90.9
87.6	90.1
87.3	89.5
86.4	88.7
85.3	87.2
83.8	85.8
82.1	84.1
79	80.6
77.8	79.5
75	76.6
71.8	73.2
68.7	70
65.2	66.3
61.5	62.9
57.8	59.4
54.1	55.7
50.3	52
46.3	47.7
42.3	43.7
38	39.4
34	34.8
30	30.5
26	26.5
22.6	22.8
20	19.6
18.3	17.9
18	17.9
19.1	19.3
21.7	21.9
25.4	25.6
30.3	30.5
38.3	38.8
41.2	41.4
47.5	47.1
53.5	52.6
59.2	57.7
64.4	62.6
68.9	67.5
71.8	71.5
75	76.6
75.5	77.8
77	80.3
78.7	82.1
80.7	83.5
82.7	84.4
84.4	85.2
85.8	86.1
86.1	87.2
86.4	88.7
86.7	89.5
86.7	89.5
86.7	89.2
86.7	88.7
86.4	88.1
85.8	87.5
84.7	86.6
83.6	85.5
82.1	84.4
80.4	82.6
77.3	79.8
76.1	78.6
73.5	76
70.7	73.2
67.5	70
64.1	66.6
58.6	61.2
56.9	59.2
52.9	55.1
48.9	51.1
44.6	47.1
40	42.8
35.7	38.8
31.4	34.5
27.1	30.2
23.4	25.9
18.5	20.8
17.4	19.1
16	16.8
15.4	16.2
15.7	17.1
17.4	19.1
20	21.6
23.4	25.4
27.4	29.7
32	34.2
39.7	41.4
42.6	44
48	49.4
53.5	54.6
58.9	59.7
63.8	65.2
68.1	70.3
71.8	75.5
76.4	80.3
77.5	81.5
79.8	82.9
81.5	84.4
83	85.2
83.8	86.4
84.7	87.2
85	88.1
85.3	88.4
85.3	88.4
85.3	88.4
85	88.1
85	87.8
84.7	87.2
83.6	86.6
81.8	85.2
81.3	84.6
79.8	83.5
78.1	81.8
76.1	79.8
73.5	77.5
70.7	74.9
67.8	72
64.7	68.9
61.5	65.5
58.1	62
54.6	58.6
51.2	54.9
47.5	51.1
43.7	47.7
40	44.3
36.3	41.1
32.6	38.2
29.7	35.7
27.4	33.7
26	32.5
25.7	32.2
26	32.5
26.8	33.7
28.6	35.4
31.1	37.4
33.7	40.2
36.6	43.4
39.7	46.8
43.5	50.3
46.9	53.7
50.6	57.1
54.9	60.9
58.9	64.6
63.2	68.3
67.2	72
71.2	75.5
74.7	78.6
77.5	80.9
79.8	82.9
81.5	84.6
83	86.1
84.4	87.2
85.3	88.4
86.4	89.2
86.7	89.5
87	89.5
87	89.5
87	89.2
87	88.9
86.7	88.7
86.4	88.1
85.6	87.5
84.7	86.6
83.3	85.5
81.8	84.1
79.8	82.3
77.8	80.6
75.2	78.6
71.2	74.9
69.8	73.5
66.9	70.6
63.5	67.5
60.4	64
56.9	60.3
53.5	56.9
49.8	53.1
46	49.4
42	45.7
38	42.3
34	38.8
30.3	35.7
26.6	32.8
23.7	29.9
21.7	27.9
20.8	26.8
21.1	27.6
21.4	28.5
23.4	30.5
26	33.4
29.1	36.8
33.1	41.1
37.7	45.7
42.6	50.6
47.8	55.4
52.9	59.7
57.5	64
61.8	68
65.5	71.2
68.7	73.8
71.2	76
73.8	78.1
76.4	80.3
79	82.6
81.5	85.2
84.1	87.2
85.8	88.9
87.3	90.1
88.1	90.9
88.4	91.2
88.4	90.9
88.4	90.9
88.4	90.7
88.1	90.4
87.8	89.8
87	88.9
86.1	88.1
85	87.2
83.6	85.8
81	83.2
80.1	82.1
77.5	79.8
75	77.2
71.8	74.3
68.4	70.9
64.9	67.7
61.5	64.6
57.8	61.2
54.1	57.4
50.3	54
46.6	50.3
42.6	46.8
38.9	43.4
35.2	40.2
31.7	37.4
29.1	35.1
27.4	33.4
26.6	32.5
26.3	32.8
26.6	33.7
27.7	34.8
29.7	36.5
33.7	40.5
35.2	42.3
38.9	46
43.2	50.3
47.5	54.9
52.6	59.7
58.1	64.6
63.2	69.5
68.4	74
72.7	77.5
77	81.2
77.5	81.8
78.4	83.2
79.5	84.1
81	84.6
82.1	85.5
83	86.4
83.8	87.5
84.4	88.1
84.7	88.4
84.7	88.1
84.7	88.1
84.4	87.5
83.8	86.6
82.7	85.8
81.5	84.4
79.8	82.9
78.1	80.9
75.8	78.6
73.2	76
70.4	73.5
67.2	70.3
64.1	66.9
60.6	63.7
57.2	60.3
53.5	56.6
49.8	53.1
46	49.4
42	45.7
38.3	42
34.6	38.5
31.4	35.4
29.1	32.8
27.7	29.9
27.4	29.7
27.7	29.9
28.6	31.1
30.3	33.1
33.1	35.7
38.6	41.1
40.9	43.1
45.5	47.7
50.6	52.6
56.1	57.7
61.5	62.9
66.7	68
71.2	73.2
75.2	77.5
78.1	80.9
79.8	83.8
81	85.5
82.7	86.4
85.6	87.2
86.4	87.5
87.6	88.7
87.6	89.5
87.6	90.4
87.6	90.9
87.6	90.7
87.6	90.1
87	89.2
86.1	88.4
84.7	87.2
82.7	85.2
81.8	84.4
79.8	82.3
77.5	79.8
74.7	76.9
71.5	73.8
68.1	70.3
64.4	66.6
60.4	62.9
56.3	59.2
52.3	55.1
48	50.8
43.5	46.6
38.9	42.3
34.3	38.2
29.7	33.9
25.7	30.5
22.6	27.1
20.5	25.1
20.3	24.5
21.4	25.6
23.4	28.2
26.8	31.4
31.4	35.7
36.3	40.8
41.5	46
47.2	51.7
52.6	56.9
58.3	61.4
63.5	65.7
67.8	70
73.2	75.5
74.7	76.9
76.7	79.8
78.4	82.1
80.1	83.8
82.4	84.9
84.1	86.1
85.3	87.2
86.4	88.4
87	89.2
87.3	89.5
87	89.2
86.7	88.9
86.4	88.1
85.6	87.5
84.7	86.4
83.3	85.2
81.8	84.1
80.1	82.3
78.1	80.3
75.8	78.3
73.5	75.8
70.7	73.2
67.5	70.3
64.1	67.2
60.6	64
57.2	60.6
53.8	57.1
50	53.4
44.6	48
42.9	46.3
39.2	42.8
35.7	39.7
33.1	36.8
31.7	34.5
30.9	33.1
30.9	33.1
31.7	33.9
33.1	35.4
35.4	37.7
38.3	40.5
41.7	44
45.7	47.7
50	52
54.6	56.3
59.5	60.6
64.1	65.2
68.7	69.7
72.7	74.3
76.1	78.6
79	81.8
81.3	84.1
83	85.5
85	86.6
86.7	87.8
88.1	88.7
89	89.5
89.3	90.4
89.3	90.7
89.3	90.7
89.3	90.4
89	89.8
88.1	89.2
87.6	88.7
86.4	87.5
85.3	86.4
83.8	85.2
82.1	83.5
80.1	81.5
77.8	79.2
75	76.6
71.8	73.5
68.4	70
64.7	66.6
60.9	63.2
57.2	59.4
53.2	56
49.5	52.3
45.5	48.3
41.5	44.5
37.4	40.5
33.7	37.1
30.3	33.7
27.7	30.5
26	28.2
25.4	27.6
25.7	28.5
27.1	30.2
29.4	32.5
34.3	37.7
36.3	39.7
40.6	44
44.9	48.3
49.5	52.9
54.1	57.7
58.3	62.6
62.6	66.6
68.7	72
70.4	73.8
73.2	76.9
75.8	79.8
78.1	81.8
80.4	83.5
82.4	84.9
84.1	86.4
85.3	87.8
86.4	89.2
87.3	90.4
88.1	90.9
88.1	90.9
87.8	90.7
87.6	89.8
87	88.9
86.1	88.1
85	86.9
83.3	85.5
81.3	83.2
79	80.9
76.1	78.3
73	74.9
69.5	71.5
65.5	68
61.8	64
55.5	58.3
53.2	56.3
48.9	52
44.6	47.4
39.7	43.1
35.2	38.2
30.3	33.7
25.4	29.1
21.1	25.1
17.4	21.3
15.1	18.5
14	17.1
14.2	17.6
17.1	20.8
19.1	22.5
23.7	26.8
28.6	31.9
34.6	38
40.6	44
46.6	50.3
52.6	56.3
58.3	61.7
63.8	66.6
70.4	72.6
72.1	74.3
75	77.5
76.7	80.3
78.1	82.9
80.1	84.6
82.7	85.5
84.7	86.6
86.4	87.8
87.3	88.9
87.3	89.8
87	89.8
86.7	89.5
86.4	88.7
85.8	87.8
84.7	86.6
83	85.5
81.3	83.8
79	81.5
76.1	79.2
73	76
69.5	72.6
65.8	69.2
61.8	65.2
57.8	61.4
53.8	57.4
49.5	53.4
45.2	49.4
40.9	45.4
36	41.1
31.4	37.1
26.8	33.1
22.8	29.4
19.7	26.2
17.7	23.6
17.1	22.5
17.7	23.1
19.4	25.1
22.6	27.9
26.6	31.7
30.9	36
38.3	43.7
40.9	46.6
46	52
51.8	56.6
56.9	61.4
61.8	65.7
66.1	70
69.8	73.8
72.7	76.9
74.7	79.5
77	81.2
79.3	82.6
81.5	84.1
83.3	85.8
84.7	87.5
86.4	89.8
87	90.4
87.3	90.7
87.3	90.4
87.3	90.1
86.7	89.2
85.8	88.4
84.7	87.2
83.3	85.8
81.5	84.1
79.5	82.1
77.3	79.5
74.4	76.6
71.2	73.5
67.8	70
64.1	66.6
60.4	63.2
56.9	59.7
53.2	56
49.2	52.6
45.5	48.8
39.4	43.1
37.7	41.4
34	38
30.9	34.5
28.3	31.7
26.8	29.7
26.3	28.8
26.6	29.7
27.7	31.4
31.7	35.1
33.4	36.8
37.2	40.5
41.2	44.5
45.7	49.1
50	53.4
54.1	57.7
58.1	61.7
62.1	65.2
65.5	68.6
68.7	72
71.5	75.2
73.8	78.1
76.1	80.1
78.4	81.8
80.4	83.2
81.8	84.6
83	85.8
83.8	87.2
84.7	88.1
85.3	88.7
85.3	88.7
85.3	88.4
85	87.8
84.7	87.2
84.1	86.4
82.7	85.2
81.3	83.8
79.5	82.1
77.5	79.8
75.2	77.5
72.4	74.9
69.5	72
65.2	67.5
63.5	66
60.4	62.9
57.2	59.4
54.1	56.3
50.3	52.9
46.9	49.1
43.2	45.7
39.4	42
35.7	38.5
32.3	35.4
29.4	32.5
27.7	29.9
26.6	28.2
26.3	28.2
27.1	29.7
28	30.2
30	32.5
32.6	35.4
35.4	38.8
39.2	42.5
42.9	46.3
47.2	50.6
51.5	54.6
55.8	58.9
60.4	62.9
64.9	66.6
68.9	70.3
72.4	74
75	77.5
77	80.1
78.4	82.1
79.8	83.2
81.5	84.4
83.3	85.2
84.4	86.1
85	87.2
85.6	88.1
85.6	88.9
85.6	88.9
85.6	88.7
85.3	88.1
84.4	87.2
83.3	86.1
81.8	84.6
80.1	83.2
78.1	81.2
75.8	79.2
73.2	76.6
70.4	73.8
67.5	70.6
64.1	67.5
60.9	64
57.5	60.6
54.1	57.1
50.6	53.4
46.9	49.7
43.2	46
39.4	42.3
35.7	38.8
32.9	35.4
30.6	32.5
29.4	29.9
29.4	28.8
29.7	29.1
31.1	29.9
33.1	31.9
36.3	34.5
39.7	37.7
45.7	43.4
48	45.4
52.3	49.7
56.6	54
60.9	58.6
64.9	62.9
68.7	66.9
71.8	70.9
74.1	74.3
76.1	77.5
78.1	80.1
79.8	82.1
81.8	83.8
84.1	85.2
86.1	86.9
87.6	88.7
88.7	90.1
89	91.2
89.3	91.2
89.3	90.9
88.7	90.1
87.6	89.2
85.6	87.2
85	86.6
83.6	84.9
81.8	82.9
79.5	80.9
77.3	78.6
74.4	75.8
71.2	72.9
67.8	69.5
64.4	66
58.9	60.6
56.9	58.9
53.2	55.4
49.5	51.7
45.5	48
41.5	44
37.7	40.2
33.7	36.5
30	32.8
26.8	29.7
24.8	26.8
23.4	25.1
23.7	25.4
24.6	26.2
26.6	28.2
29.1	30.8
32.6	33.9
36.6	38
40.9	42.3
45.2	46.6
52	53.4
54.1	55.4
58.1	60
62.1	64
65.8	67.7
69.2	71.5
72.1	74.6
74.4	77.8
76.7	79.8
79.3	81.5
81.3	82.9
82.7	84.4
84.4	86.1
85.6	87.8
86.4	88.9
87	89.2
87	89.2
86.7	88.7
86.1	87.8
85.3	86.9
84.1	85.8
82.7	84.6
81	83.2
79	81.2
76.7	78.9
74.1	76.3
71	73.2
67.8	70
64.1	66.9
60.9	63.4
57.5	60
53.8	56.6
50	52.9
46.6	49.4
42.9	45.7
36.9	40
35.2	38
31.4	34.5
28.6	31.4
26.6	28.5
25.4	26.8
25.4	26.5
26.3	27.4
28	29.1
30.6	31.9
34	35.4
39.7	41.4
42	43.7
46.3	48.3
51.2	52.6
55.5	56.9
59.8	60.9
63.8	64.9
67.2	68.3
70.1	71.5
72.7	74.6
74.7	77.2
76.4	79.8
78.4	81.8
81.5	83.8
82.4	84.4
84.1	85.5
85	86.6
85.8	87.8
86.1	88.9
86.4	89.8
86.4	89.5
86.1	89.2
85.8	88.4
84.7	87.2
84.1	86.6
82.7	85.5
81	84.1
79	82.1
76.7	80.1
74.1	77.5
71	74.6
67.8	71.5
64.4	68.3
60.9	64.9
57.5	61.7
54.1	58.3
50.3	54.6
46.3	51.1
42.3	47.4
38.3	44
34	40.5
30.3	37.1
26.8	34.2
24.3	31.9
22.6	30.5
22	30.5
22.3	31.7
23.1	34.2
25.1	37.1
28.3	40.8
32.3	44.3
36.6	47.7
41.2	51.7
45.5	56
51.8	61.7
53.8	63.4
57.8	66.9
61.8	70
65.5	72.6
68.7	75.2
71.2	77.5
73.8	79.5
75.8	81.2
77.8	82.9
80.7	85.2
[truncated: 351 more rows]
