# Supplementary material for: Bot fit: A novel approach to assessing lower limb muscular strength
Source: PLoS One. 2026 Mar 26;21(3):e0339187. doi: 10.1371/journal.pone.0339187 (PMC13021169; doi:10.1371/journal.pone.0339187)
Supplement: S3 File — Raw joint angle data (left and right legs) collected from 25 participants across all exercise protocols. This compressed folder contains individual participant files (sub1–sub25) with time-series signals representing lower-limb motion recorded by the Bot Fit system during resistance exercise trials. (ZIP) [file pone.0339187.s003.zip › sub13/squat_max.csv]

AngL	AngR
17.1	2.4
17.1	2.4
17.1	2.4
17.1	2.4
17.1	2.7
17.1	3
17.1	3.3
16.8	3.6
16.5	3.9
16.2	4.2
15.6	4.7
15.4	5
15.1	5
14.8	5.3
14.2	5.6
13.9	5.9
13.6	6.2
13.1	6.5
12.8	6.7
12.5	7
12.2	7.3
11.9	7.6
11.6	7.6
11.6	7.9
11.6	8.2
11.3	8.5
11.3	8.5
11.3	8.2
11.3	8.2
11.3	8.2
11.1	8.5
10.5	9
9.9	10.2
8.8	11.3
8.2	12.5
7.6	12.5
7.9	12.2
8.2	11.9
8.8	11.6
8.8	11.6
8.8	11.6
8.8	11.6
8.8	11.6
8.8	11.6
9.1	11.3
9.1	11.3
9.3	11
9.6	11
9.9	10.8
10.2	10.5
10.2	10.5
10.2	10.5
10.2	10.5
10.2	10.5
10.5	10.2
10.5	10.2
11.1	9.9
11.3	9.6
11.6	9.3
11.9	9
12.2	8.7
12.2	8.5
12.8	8.2
13.1	7.9
13.3	7.3
13.6	7
13.9	6.7
14.5	6.2
14.8	5.6
15.1	5.3
15.6	4.7
15.9	4.5
16.2	3.9
16.5	3.3
16.8	2.7
17.1	2.2
17.4	1.9
17.6	1.3
17.9	0.7
18.2	0.2
18.5	0
18.8	0.9
18.8	1.2
19.1	1.8
19.4	2.3
19.7	3.2
19.7	3.8
19.9	4.6
20.2	5.2
20.5	5.8
20.8	6.6
20.8	7.2
20.8	7.5
21.1	8.1
21.4	8.6
21.4	9.2
21.4	9.8
21.4	10.1
21.4	10.3
21.4	10.9
21.4	10.9
21.4	11.2
21.4	11.5
21.4	11.8
21.4	12.1
21.4	12.3
21.4	12.6
21.4	12.6
21.1	12.6
20.8	12.6
20.5	12.6
19.9	12.6
19.7	12.6
19.1	12.6
18.8	12.6
18.2	12.6
17.6	12.6
17.1	12.6
16.2	12.6
15.6	12.6
14.8	12.3
13.9	12.3
13.1	12.1
11.9	11.5
11.1	10.9
10.5	10.6
10.5	10.6
10.5	10.6
9.3	9.8
4.8	6.3
3.6	5.5
2.2	4.6
1	3.8
0.5	2.9
1.6	2
2.5	1.2
3.4	0.6
3.9	0.3
3.9	0
3.9	0.2
3.9	0.4
3.9	1
3.9	1.9
3.6	3
3.6	4.2
3.6	5.9
3.6	8.2
3.4	11.3
3.4	15
2.8	19.3
2.2	23.9
1.6	28.2
1.4	31.9
0.8	35.1
0.2	37.7
0.2	39.7
0.7	41.4
1.3	42.8
1.6	43.4
1.6	44
1.6	44.3
1.6	44.5
1.6	44.5
1.6	44.5
1.6	44.3
1.6	42.8
1.6	40.8
1.6	38.2
1.6	33.1
1.6	31.4
1.6	27.1
1.9	22.8
2.5	17.6
3	12.2
3.6	6.5
4.2	0.7
4.5	4.3
4.5	8.9
4.2	12.6
3.9	15.2
3	16.6
1.9	16.4
0.2	15.2
1.6	12.6
3.6	9.8
5.9	6.6
8.2	4
10.8	2
13.1	1.8
15.1	2
17.1	2.6
18.5	3.2
20.3	3.8
22.6	3.8
24.8	3.2
27.4	2
30.3	1.2
33.4	0.6
36.3	0.3
38.6	0.3
40.6	0.3
42	0.3
43.5	0.3
45.2	0.6
46.6	1.2
47.8	1.2
48.6	1.2
48.6	1.2
48.6	1.2
48.6	1.2
48.3	1.2
47.8	1.2
46.9	1.2
45.2	1.2
43.5	1.5
41.5	1.8
38.9	2
36.3	2.3
33.1	2
29.7	2
26	2
19.7	2.3
17.4	2.3
12.5	2.3
7.4	2.6
2.2	3.2
3	3.8
7.6	4
11.1	4
13.6	4
15.4	3.8
15.9	3.5
15.9	2.3
15.6	1.2
14.5	0.2
12.5	1.9
10.5	3.9
8.8	6.7
7.3	9.9
5.9	13.3
5.3	16.8
4.5	19.9
4.2	22.8
3.9	25.1
3.9	27.1
3.9	28.2
3.9	28.8
3.9	29.1
3.9	28.8
3.9	28.8
3.9	28.5
3.9	27.6
3.9	26.2
3.9	24.5
3.9	22.2
3.9	19.6
3.9	16.8
3.9	13.6
3.9	10.2
3.9	6.7
4.2	3.3
4.5	0.2
4.2	2.9
4.2	5.5
4.2	7.2
4.2	7.5
4.2	7.2
3.6	6
2.8	4.6
0.5	2.3
0.8	1.5
3.4	0
6.2	0.7
9.4	1
13.1	1
16.8	0.7
20.5	0.4
24	0.7
26.8	0.7
28.3	0.7
28.3	0.7
28	0.7
26.8	0.7
25.4	0.4
23.7	0.4
21.7	0.2
19.1	0.3
16.5	1.2
13.1	1.8
9.9	2.3
5.4	3.2
3.9	3.5
1.4	3.8
0.7	4
2.8	4
4.5	4
5.9	4
7	4
7.9	4
8.8	4
9.3	3.8
9.9	3.5
11.1	2.9
12.2	2
13.3	0.9
14.2	0.7
15.1	3
15.6	5.9
16.2	9.6
16.2	13.6
15.9	17.9
15.4	21.9
14.5	25.4
13.6	27.9
12.8	29.7
11.9	31.1
11.9	31.1
11.9	31.1
11.6	30.8
11.6	30.2
11.6	29.4
11.6	27.9
11.6	26.5
11.6	24.5
11.6	22.2
11.6	18.5
11.6	17.3
11.6	14.8
11.6	12.2
11.6	9.9
11.9	7.6
11.9	5.9
11.9	4.7
12.2	4.5
12.2	4.5
12.2	4.5
12.2	4.5
11.6	3.6
10.5	2.4
9.6	1.6
8.8	0.7
7.6	0.2
5.9	0.3
3.6	0.6
0.2	0.6
1.1	0.6
3.1	0.6
4.8	0.6
5.9	0.6
6.5	0.6
6.8	0.6
6.8	0.6
6.8	0.6
6.5	0.6
6.2	0.6
6.2	1.5
5.9	1.8
5.7	2.3
5.1	3.2
4.2	3.2
3.4	3.2
2.5	3.2
1.6	3.2
1.1	3.2
0.5	3.2
0.5	3.2
0.5	3.2
0.5	3.2
0.5	3.5
0.8	3.8
0.8	4
0.8	4
0.8	4
0.8	4.3
0.5	4.3
0.2	4.3
0.7	4.6
1.9	4.9
3	5.2
4.2	5.8
5	6
5.9	6.3
6.5	6.3
6.8	6.3
7	6
7.3	6
7.6	5.5
7.6	5.2
7.9	4.6
7.9	4
7.9	2.9
7.9	1.8
7.6	0.7
7.6	1.6
7.6	3.3
7.6	4.7
7.6	6.5
7.6	7.6
7.6	8.7
7.9	9.3
8.2	10.2
8.5	10.5
8.8	10.2
9.1	10.2
9.3	10.2
9.3	10.2
9.3	10.2
9.3	10.2
9.3	10.2
9.6	10.2
9.6	10.2
9.9	10.2
9.9	10.2
9.9	9.9
9.9	9.3
10.2	8.7
10.2	8.7
10.2	8.7
10.2	8.5
9.9	8.2
9.9	7.3
9.6	7
9.1	6.5
8.2	6.2
7	6.2
5.6	6.5
4.2	7.3
3.6	7.6
2.8	7.6
1.9	7.6
1.3	7.6
1.3	7.6
1.3	7.6
1.3	7.6
1.9	7.9
2.8	8.2
3	8.2
3.3	8.2
3.6	8.2
3.6	8.5
4.2	8.5
4.2	8.5
4.5	8.5
4.5	8.7
4.8	9
5.3	9.3
5.6	9.3
6.2	9.3
6.2	9.3
6.2	9.3
6.2	9.3
6.2	9.3
6.2	9.3
6.2	9.3
6.2	9
6.2	9
6.2	9
6.2	9.3
6.2	9.3
6.2	9.6
6.2	10.8
6.2	11.6
6.2	11.9
6.2	11.9
6.2	11.9
6.2	11.6
6.2	11
6.5	10.5
6.8	9.9
7.3	9.6
7.9	9.6
8.5	9.6
9.1	9.6
9.9	9.6
10.2	9.6
10.5	9.6
10.8	9.6
11.1	9.6
11.3	9.6
11.3	9.6
11.3	9.6
11.3	9.6
11.3	9.6
11.3	9
11.9	8.7
12.5	8.2
13.1	7.9
13.3	7.6
13.6	7.6
13.6	7.6
13.6	7.6
13.6	7.6
13.6	7.6
13.6	7.6
13.6	7.3
13.6	7
13.6	7
13.6	6.7
13.6	6.5
13.6	6.2
13.6	6.2
13.6	6.2
13.6	6.2
13.6	6.2
13.6	6.2
13.6	6.2
13.6	6.2
13.9	6.2
13.9	6.2
13.9	6.2
13.9	6.2
13.9	6.2
13.9	6.2
13.9	6.2
13.9	6.2
13.9	5.9
13.9	5.3
13.9	5
13.9	4.7
13.9	4.5
13.9	4.5
13.9	4.5
13.9	4.5
13.9	4.2
13.9	3.9
13.9	3.3
13.9	3
13.9	2.7
13.9	2.4
13.9	1.9
13.9	1.3
13.9	1
13.9	0.7
13.9	0.2
13.9	0.3
13.9	0.6
13.9	0.9
13.9	1.2
13.9	1.2
13.9	1.5
13.9	1.5
13.9	1.5
13.9	1.8
14.2	2
14.5	2.3
14.5	2.3
14.5	2.3
14.5	2.3
14.5	2.3
14.5	2.3
14.5	2.3
14.5	2.3
14.5	2.3
14.5	2.3
14.5	2.3
14.5	2.3
14.5	2.3
14.5	2.3
14.5	2.3
14.5	2.3
14.5	2.3
14.5	2.3
14.5	2.3
14.5	2.3
14.5	2.3
14.5	2.6
14.5	2.9
14.5	2.9
14.5	2.9
14.5	3.2
14.5	3.2
14.5	3.2
14.5	3.2
14.5	3.2
14.5	3.2
14.5	3.2
14.5	3.2
14.5	3.2
14.5	3.2
14.5	3.2
14.5	3.2
14.5	3.2
14.5	3.2
14.5	3.2
14.5	3.2
14.5	3.2
14.5	3.2
14.5	3.2
14.5	3.2
14.5	3.2
14.5	3.2
14.5	3.2
14.5	3.2
14.5	3.2
14.5	3.2
14.5	3.2
14.5	2.9
14.5	2.9
14.5	2.9
14.5	2.9
14.5	2.9
14.5	2.9
14.5	2.9
14.5	2.9
14.5	2.9
14.5	2.9
14.5	2.9
14.5	2.9
14.5	2.6
14.5	2.6
14.5	2.6
14.5	2.6
14.5	2.6
14.5	2.6
14.5	2.3
14.5	2
14.5	2
14.5	2
14.5	2
14.5	2
14.5	2
14.5	2
14.5	2
14.5	2
14.5	2
14.5	2
14.5	2
14.5	2
14.5	2
14.5	2
14.5	2
14.5	2
14.5	2
14.5	1.8
14.5	1.8
14.5	1.2
14.5	1.2
14.5	1.2
14.5	1.2
14.5	1.2
14.5	1.2
14.5	1.2
14.5	1.2
14.5	1.2
14.5	1.2
14.5	1.2
14.5	0.9
14.5	0.9
14.5	0.9
14.5	0.3
14.5	0.3
14.5	0.3
14.5	0
14.8	0
14.8	0.4
14.8	0.7
14.8	1
14.8	1
15.1	1.3
15.4	1.6
15.4	1.9
15.6	1.9
15.6	2.2
15.6	2.2
15.6	2.2
15.6	2.2
15.6	2.2
15.6	2.2
15.6	2.2
15.6	2.2
15.6	2.2
15.6	2.2
15.6	2.2
15.6	2.4
15.6	2.4
15.6	2.7
15.6	3
15.6	3
15.6	3
15.6	3
15.6	3
15.6	3
15.6	3
15.6	3
15.6	3
15.6	3
15.6	3
15.6	3
15.6	3
15.6	3
15.6	3
15.6	2.7
15.4	2.7
15.1	2.7
14.5	2.7
13.6	2.7
12.5	2.7
10.8	3
9.9	3.3
8.2	4.2
5.9	5.9
2.8	8.2
1.4	11.3
5.9	15.3
10.5	19.6
15.7	24.2
20.5	29.1
25.7	33.9
32.9	40.8
35.4	43.4
40.3	48.3
45.7	52.9
51.2	57.4
56.6	62
61.5	66.3
65.8	70
69.2	73.5
71.8	76
73.8	78.3
75.5	80.1
77	81.8
78.4	83.8
79.8	85.2
81.3	86.6
81.5	86.9
82.1	87.2
82.1	87.2
81.8	87.2
81.8	86.6
81.5	86.1
81.3	85.5
80.1	84.6
79	83.5
77.5	82.1
76.1	80.3
74.1	78.3
71.8	75.8
68.9	73.2
66.1	70
62.6	66.6
58.9	62.6
55.2	58.3
50.9	53.4
46.6	48.6
41.7	43.7
34.3	35.7
31.7	33.1
26.3	27.6
20.8	22.5
15.7	17.1
10.5	11.9
5.7	6.7
1.4	1.9
1.9	1.8
4.8	3.8
5.9	3.8
5.6	2.9
4.5	1.2
2.5	1.3
0.5	4.5
4.2	7.9
7.9	11.6
12.2	15.6
18.8	22.2
21.4	24.5
26.3	28.8
31.4	33.4
36.9	38
42	42.8
47.5	47.7
53.2	53.1
58.1	58.6
65.2	66.9
67.2	69.5
71.2	74
74.1	77.2
76.1	79.5
77.8	81.5
79.8	83.5
82.4	85.5
84.7	87.8
86.7	90.1
88.4	92.1
89.9	93.5
91	94.4
91.9	94.4
91.6	94.1
90.1	93.2
89.6	92.7
88.4	91.2
87.3	90.1
85.6	88.7
84.1	87.2
82.1	85.5
79.8	83.5
77	80.9
73.8	78.1
68.7	72.9
66.9	70.9
63.2	67.2
59.5	63.2
55.5	58.9
51.5	54.9
46.9	50.6
42.3	46.6
37.7	42.3
32.9	38
25.7	31.1
23.4	29.1
18.5	24.5
14.2	20.2
10.2	15.9
7.1	12.8
5.1	11
4.2	11
5.1	12.2
6.8	15
9.9	18.5
16.5	24.5
21.4	28.5
24	30.5
28.9	34.8
33.7	39.1
38.3	43.1
42.9	47.1
47.8	51.1
52.9	55.1
58.1	59.7
63.8	64.6
71.8	72.6
74.7	74.9
78.7	79.8
81.5	83.8
83	86.9
84.1	88.9
86.1	90.1
88.1	91.2
89.9	92.7
91	94.1
91.6	95.2
91.6	95.2
91.6	95
91	94.7
90.4	93.8
89.6	92.9
88.7	92.1
87.8	90.9
86.7	89.8
85.3	88.4
83.6	86.9
81.5	85.2
79.5	83.5
77.5	81.8
75.2	79.2
72.4	76.3
66.7	70.3
64.7	68.3
60.4	63.7
55.8	59.2
51.2	54.3
46.3	49.7
41.5	45.1
36.6	40.5
31.7	36.2
27.1	31.7
22.3	27.4
17.7	23.4
13.4	19.6
9.9	16.2
7.9	14.5
6.8	14.5
7.1	15.6
8.5	17.9
10.5	21.1
16.2	26.8
18.5	28.8
23.7	32.8
29.1	37.1
34.3	41.7
39.2	46
43.7	50.6
48.6	54.9
53.5	58.9
61.2	65.5
63.8	67.5
68.9	72
73.2	76.6
77	80.3
79.5	83.5
81.5	86.1
83.3	87.8
85.3	89.2
87.3	90.7
89	92.1
90.1	93.5
91	94.4
91.3	95
91.3	94.7
91.3	94.4
90.7	93.5
89.6	92.4
88.4	91.2
87	89.8
85.3	88.1
83.6	86.1
81	83.5
78.1	80.9
75.2	77.8
74.4	76.6
71.5	73.8
67.2	69.5
62.1	64.3
56.3	58.9
50.6	53.4
44.9	48.3
39.4	42.8
34.3	38
29.7	33.4
25.4	29.1
21.4	25.4
18.3	21.9
15.7	19.1
14	16.8
13.7	15.9
13.7	16.5
14.5	18.2
16.5	20.8
19.4	23.6
24.3	29.4
28	33.4
29.7	35.7
33.1	39.7
36.9	43.4
40.6	47.1
44.3	50.6
48	53.7
51.8	57.4
55.8	61.2
60.1	65.2
64.4	69.2
70.1	75.5
73.8	79.2
75.5	80.6
78.1	83.2
80.4	84.9
82.4	86.4
84.4	88.1
86.1	89.5
87.6	91.2
88.7	92.4
89.6	93.2
89.9	93.5
89.9	93.2
89.6	92.9
89.3	92.7
89	91.8
88.1	90.9
87	89.8
85.8	88.7
84.7	87.5
84.1	87.2
82.7	85.5
79.8	82.6
76.1	79.2
72.4	75.2
68.4	71.5
64.7	67.5
61.2	63.7
58.1	60.3
55.2	57.1
52	53.7
48.6	50.6
45.2	47.1
41.5	43.4
36	37.7
34	35.4
30.3	31.7
26.6	27.9
24	24.8
22.3	22.2
21.1	21.1
21.1	21.6
21.4	21.9
22.8	23.6
24.8	25.6
27.4	28.5
30	31.9
33.4	35.1
36.9	38.5
42	44
43.7	46
47.5	49.4
51.5	52.9
55.8	56.3
59.8	60.3
63.8	64.6
68.1	68.6
72.4	72.9
75.8	76.9
78.7	80.6
81	84.1
82.7	86.4
84.4	87.8
87.3	89.2
88.1	89.5
89.3	90.7
90.1	91.5
90.1	92.4
90.4	92.9
90.4	93.2
90.4	92.9
90.1	92.4
89.6	91.8
88.7	90.9
87.6	90.1
86.1	88.7
85.6	88.1
84.1	87.2
82.4	86.1
81.8	85.5
79.8	83.5
76.1	79.8
71.8	75.5
67.5	70.9
60.9	64.3
58.9	62
54.9	58
51.5	54.6
48	50.8
44.6	47.7
41.5	44.5
38	41.1
34.9	37.7
31.7	34.2
29.1	31.4
27.4	28.5
26.6	26.8
26.8	26.2
27.4	26.8
28.9	28.2
31.1	30.5
33.7	33.4
36.6	36.8
39.7	40.5
44.9	46.6
46.6	48.6
50	52.3
54.1	56
58.1	59.2
61.8	62.9
65.8	66.9
69.8	70.9
73.5	75.2
77	79.2
79.8	83.2
81.8	85.8
83.8	87.5
85.8	88.7
87.3	89.8
88.7	90.7
89.9	91.8
90.7	92.9
90.7	93.2
90.4	93.2
90.1	92.7
89.9	92.1
89	91.2
87.8	90.1
86.4	88.9
85	87.5
84.4	86.9
84.1	86.6
83	85.8
80.1	82.9
76.1	78.9
71.8	74.3
67.2	69.7
62.9	65.5
58.9	61.2
55.2	57.1
51.5	53.7
48	50
44.3	46.6
40.6	43.4
36.6	39.7
32.9	35.7
29.1	31.7
25.4	27.9
22.6	24.8
20.5	22.2
19.7	21.3
19.7	21.9
20.8	23.4
23.1	25.6
26	28.8
29.4	32.8
35.2	39.4
37.4	41.4
41.5	46
45.7	50.6
50	54.9
54.3	59.2
59.2	63.4
63.8	67.5
68.1	71.8
74.4	78.9
76.1	81.2
79.3	84.9
82.4	87.5
85	89.5
87.6	90.9
89.3	92.4
90.7	93.5
91.9	94.7
92.4	95.5
92.7	95.8
92.7	95.8
92.4	95.5
92.4	95
91.9	94.4
91.3	93.8
90.1	92.7
88.7	91.2
85.6	88.4
84.7	87.2
82.4	85.2
79.8	82.9
77	80.3
74.4	77.5
71.2	74.3
68.1	70.9
64.7	67.2
60.6	63.2
56.6	58.9
52.3	54.6
47.8	50
43.2	45.4
38.9	41.1
34.3	36.8
30.3	32.8
26.6	29.1
24.3	25.9
23.1	23.9
22.8	23.6
23.4	24.2
25.4	25.4
28	27.4
30.6	30.5
33.4	34.2
36.6	38.2
40	42.3
43.7	46
47.5	49.7
52.9	54.6
54.6	56.3
58.1	59.7
61.2	63.2
64.9	66.9
68.4	70.9
71.5	74.6
75	78.6
77.8	82.1
80.4	84.9
83.3	86.6
85.6	88.1
87.6	89.8
89.3	91.2
90.4	92.7
91	93.8
91.6	94.4
91.6	94.1
91.3	94.1
91.3	93.8
91	93.2
90.1	92.7
89.3	91.8
88.1	90.7
86.7	89.5
85	87.8
83	86.1
81	84.1
80.1	83.2
78.7	81.5
75.8	78.9
72.4	75.5
68.7	71.2
64.7	67.2
60.4	62.9
56.1	58.6
52	54.6
48	50.6
44.3	46.3
40.6	42.3
36.9	38.5
33.1	34.8
29.7	31.1
26.8	27.9
25.1	25.1
24.3	23.4
24	23.4
24.8	24.5
26.3	26.5
28.9	29.1
32	32.2
35.2	36.5
38.6	40.8
42.3	45.1
46.6	49.4
51.2	53.1
55.2	56.9
59.2	60.3
62.6	63.4
65.8	66.6
68.4	69.5
70.7	72.3
72.7	74.9
74.7	77.8
76.7	80.3
78.7	82.6
80.7	84.6
82.7	85.8
84.4	86.9
85.6	87.8
86.1	88.9
86.4	90.1
86.4	90.4
86.4	90.7
86.4	90.7
86.4	90.7
86.1	90.4
85.8	89.8
84.4	88.9
83.8	88.4
82.7	87.5
81.3	86.1
79.5	84.4
77.5	82.6
75.2	80.3
73	78.3
70.4	75.8
67.8	73.5
65.2	70.6
62.4	68
59.5	64.9
56.1	61.7
51.2	56.6
49.2	54.9
45.5	51.1
41.7	47.4
38	44
34	40.2
30.3	36.8
27.1	33.4
24.3	30.2
21.7	27.6
19.7	25.6
18.3	24.2
16.8	22.8
16	21.9
15.1	21.1
14.2	20.5
13.4	19.9
12.2	19.1
10.8	18.2
9.4	17.6
7.7	16.8
6.5	15.9
5.1	15
4.5	14.8
4.2	14.5
3.9	14.2
3.6	13.9
3.6	13.9
3.6	13.9
3.6	13.6
3.1	13.3
2.5	13
1.6	12.8
0.8	12.5
0.2	11.9
1	11.6
1.9	11.3
2.8	11.3
3	11.3
3	11
3.3	11
3.3	11
3.3	11
3.3	11
3.3	11
3.3	11
3.3	11
3.3	11
3.3	11
3.6	11
3.6	11
3.6	11
3.6	11
3.6	11
3.6	11
3.9	11
4.2	10.8
4.2	10.5
4.5	10.2
5	9.9
5.3	9.6
5.6	9.3
6.2	9
6.8	9
7	9
7.3	9
7.6	9
7.9	9
8.2	8.7
8.5	8.7
8.8	8.7
9.1	8.7
9.3	8.7
9.6	8.7
9.6	8.7
9.9	8.7
10.2	8.7
10.2	8.7
10.5	8.7
10.5	8.7
10.8	8.7
10.8	8.7
11.1	8.7
11.1	8.7
11.3	8.7
11.3	8.7
11.6	8.7
11.9	8.7
12.2	8.7
12.2	8.7
12.5	8.7
12.8	8.7
12.8	8.7
12.8	8.7
12.8	8.7
13.1	8.7
13.1	8.7
13.3	8.7
13.6	8.7
13.6	8.7
13.6	8.7
13.9	8.7
13.9	8.7
14.5	8.7
14.8	8.7
14.8	8.7
15.1	8.7
15.4	9
15.9	9
16.2	9
16.5	9
16.5	9
16.5	9.3
16.5	9.3
16.5	9.3
16.5	9.3
16.5	9.6
16.5	9.6
16.5	9.9
16.5	10.5
16.5	10.5
16.5	10.8
16.5	11
16.5	11
16.5	11
16.5	11
16.5	11
16.5	11
16.5	11
16.5	11
16.5	11
16.5	11
16.5	11
16.5	11
16.5	11
16.5	11
16.5	11
16.5	11
16.5	11
16.5	10.8
16.5	10.8
16.5	10.8
16.5	10.8
16.5	10.8
16.2	10.8
16.2	10.8
16.2	10.8
15.9	10.8
15.6	10.8
15.4	10.8
15.4	10.8
15.4	10.8
15.4	10.8
15.4	10.5
15.1	10.5
15.1	10.2
14.8	9.9
14.5	9.9
14.2	9.9
13.6	9.9
13.6	9.9
13.3	9.9
13.3	9.9
13.3	9.6
13.1	9
12.8	8.7
12.8	8.7
12.8	8.5
12.8	8.2
12.5	7.9
11.9	7.9
11.6	7.9
11.1	7.6
10.8	7.6
10.2	7.6
9.6	7.3
9.3	7.3
9.1	7
8.8	6.7
8.8	6.5
8.8	6.2
8.8	5.6
8.8	5.3
8.8	5
8.8	4.7
8.5	4.5
8.5	4.5
8.5	4.5
8.5	4.2
8.5	3.6
8.5	3.3
8.5	3
8.5	3
8.5	3
8.2	2.7
7.9	2.7
7.9	2.4
7.6	2.4
7.6	2.4
7.6	2.4
7.6	2.2
7.3	1.9
7.3	1.9
7	1.9
6.8	1.9
6.8	1.9
6.8	1.9
6.8	1.9
6.8	1.9
6.8	1.9
6.8	1.9
6.8	1.9
6.8	1.9
6.8	1.9
6.8	1.9
6.8	1.9
6.8	1.9
6.8	1.9
6.8	1.9
6.8	1.9
6.8	1.9
6.8	1.9
6.8	1.9
6.8	1.9
6.8	1.9
6.8	1.9
6.8	1.9
6.8	1.9
7	1.9
7	1.9
7	1.9
7.3	1.9
7.6	1.9
7.9	1.9
7.9	1.9
7.9	1.9
8.2	1.9
8.2	1.9
8.5	1.9
8.8	1.9
8.8	1.9
9.1	1.9
9.3	1.9
9.6	1.9
9.9	1.9
9.9	1.9
10.2	1.9
10.5	1.9
10.5	1.9
10.5	1.9
10.8	1.9
10.8	1.9
10.8	1.9
10.8	1.9
10.8	1.9
10.8	1.9
10.8	1.9
10.8	1.9
10.8	1.9
10.8	1.9
10.8	1.9
10.8	1.9
10.8	1.9
10.8	1.9
10.8	1.9
10.8	1.9
10.8	1.9
10.8	1.9
10.8	1.6
10.8	1.3
10.8	1.3
10.8	1.3
10.8	1.3
10.8	1.3
10.8	1.3
10.8	1
10.8	1
10.8	1
10.8	0.7
10.8	0.7
10.8	0.4
10.8	0.4
10.8	0.4
10.8	0.4
10.8	0.4
10.8	0.4
10.8	0.4
10.8	0.4
10.8	0.4
10.8	0.4
10.8	0.4
10.8	0.4
10.8	0.4
10.8	0.4
10.8	0.4
10.8	0.4
10.8	0.4
10.8	0.4
10.8	0.4
10.8	0.4
10.8	0.4
10.8	0.4
10.8	0.4
10.8	0.4
10.8	0.4
10.8	0.4
10.8	0.4
10.8	0.4
10.8	0.2
10.8	0.2
10.8	0.2
10.8	0.2
10.8	0.2
10.8	0
10.8	0
