# Supplementary material for: Bot fit: A novel approach to assessing lower limb muscular strength
Source: PLoS One. 2026 Mar 26;21(3):e0339187. doi: 10.1371/journal.pone.0339187 (PMC13021169; doi:10.1371/journal.pone.0339187)
Supplement: S3 File — Raw joint angle data (left and right legs) collected from 25 participants across all exercise protocols. This compressed folder contains individual participant files (sub1–sub25) with time-series signals representing lower-limb motion recorded by the Bot Fit system during resistance exercise trials. (ZIP) [file pone.0339187.s003.zip › sub13/squat_max2.csv]

AngL	AngR
7.9	8.2
7.9	8.2
7.9	8.2
7.9	8.2
7.9	8.2
7.9	8.2
7.9	7.9
7.9	7.6
7.9	7.3
8.2	6.7
8.2	6.5
8.2	6.2
8.2	5.6
8.2	5
8.2	4.5
7.9	3.9
7.3	3.3
6.8	2.7
5.9	2.2
4.5	1.9
3.3	1.3
1.9	1.3
0.5	1.3
1.4	1.3
2.8	1.3
3.9	1.3
4.8	0.7
5.4	0.2
5.9	0.2
6.8	0.4
8.2	1.3
9.7	2.4
11.1	3.6
11.7	4.7
11.7	5
11.4	4.7
10.8	4.5
9.9	4.5
9.4	4.7
8.5	4.7
7.7	5
6.8	5
6.2	5.3
5.7	5.6
5.4	5.6
5.1	5.6
5.4	5.6
5.4	5.6
5.4	5.6
5.4	5.6
5.4	5.3
5.1	4.7
4.2	3.9
3.6	3.3
3.4	3
3.6	3.3
4.2	3.9
4.5	5
4.5	5.9
4.2	6.2
3.6	5.9
2.5	5.6
1.4	5.3
0.5	5
0.5	5
1	5
1.3	5
1.6	5
1.9	5
2.2	5.6
2.5	6.2
2.5	6.7
2.5	7.9
2.5	8.7
2.5	9.6
2.5	10.8
2.5	12.5
2.5	14.8
2.5	17.3
2.5	20.2
2.5	23.1
2.5	25.9
2.5	28.8
2.5	31.4
2.5	33.9
2.5	36
2.5	37.7
2.5	39.1
2.5	39.7
2.5	40
2.2	40
1.9	39.7
1.6	39.4
1.3	38.2
1	36.8
1	34.8
1	32.2
1	29.4
1	26.2
1	22.5
1	19.1
1.6	15.9
1.9	13.9
2.5	13.6
2.8	13.9
2.8	14.5
2.2	14.5
1.6	14.5
0.7	14.2
1.4	13.3
3.6	12.5
6.8	11.9
9.9	11.6
13.4	11.6
16.8	11.3
20.3	11.3
23.4	10.8
26	10.2
28.3	9.3
30.3	8.5
32.3	7.9
34.6	7.3
36.6	6.7
38.6	6.5
40.6	6.5
42.6	6.5
44.3	6.5
45.7	6.5
46.9	6.5
47.5	6.5
47.8	6.5
47.5	6.5
47.2	6.5
46.3	6.5
44	6.2
42.9	5.9
40.6	5
37.7	4.2
34.6	3.3
31.4	2.7
28	2.4
24.6	2.4
21.4	2.2
18	2.2
14.5	2.2
11.4	2.2
8.2	2.2
5.4	2.2
2.8	1.6
1.1	1
0.5	0.7
1.3	0.4
1.6	0.4
1.6	0.4
1.6	0.4
1.6	0.4
1.6	0.4
1.6	0.4
1.6	0.4
1.3	0.4
1	0.4
0.7	0.4
0.7	0.7
0.7	1.3
0.7	2.2
0.7	3.3
0.7	4.7
0.7	6.5
1	8.5
1	10.5
1.6	12.8
1.6	15
1.9	17.6
1.9	19.9
1.9	22.2
1.9	24.2
1.9	25.9
1.9	27.6
2.2	29.1
2.2	30.5
2.2	31.4
2.2	31.9
2.2	32.2
2.2	32.5
2.2	32.5
2.2	32.5
2.2	32.2
2.2	32.2
1.9	31.9
1.6	31.7
1.3	31.4
1.3	30.8
1.3	30.2
1.3	29.7
1.3	28.8
1.3	27.6
1.3	25.9
1.3	24.2
1.3	22.5
1.3	20.8
1.3	19.1
1.3	17.6
1.3	16.2
1	15.3
0.7	14.8
0.5	14.2
0.2	13.6
0.5	12.8
1.1	11.9
1.9	11
2.8	10.2
3.9	9.3
5.4	8.7
7.4	8.2
9.4	7.9
11.4	7.9
13.4	7.9
14.8	7.9
16.2	8.2
17.1	9.6
17.7	13.6
18.3	15
19.7	17.6
21.1	19.1
22.3	19.6
22.8	19.9
22.6	19.6
22.3	19.3
22	19.1
21.1	18.5
20.3	18.2
19.1	17.6
17.7	16.8
16.2	15.9
14.8	14.8
13.7	13.6
12.2	12.5
10.8	11
9.1	9.6
7.4	8.2
5.7	6.5
4.2	4.7
2.5	2.7
0.8	0.7
0.7	1.2
2.8	3.2
3.3	3.8
4.2	4.3
5	4.3
5.6	4.3
6.2	4.3
7	4.3
8.2	4.3
9.1	4.3
9.9	4.3
10.5	4.6
11.1	5.2
11.3	6
11.6	6.6
12.2	6.9
12.5	7.2
12.8	7.2
12.8	7.2
12.8	7.2
12.8	7.2
12.8	7.2
12.8	7.2
12.8	7.2
12.8	7.2
12.5	7.5
12.2	7.5
12.2	7.8
12.2	7.8
12.2	7.8
12.2	7.8
12.2	7.2
12.5	5.8
13.1	3.5
13.6	0.6
13.9	2.4
13.6	6.5
13.6	11
13.6	16.2
13.6	21.3
13.6	26.8
13.6	31.7
13.6	36.2
13.6	40.2
13.6	43.7
13.6	46.8
13.6	49.4
13.6	51.1
13.6	52.3
13.6	53.1
13.6	53.4
13.6	53.4
13.6	53.1
13.6	52.9
13.3	52
13.1	50
12.5	47.7
12.5	44.5
12.5	38
12.5	35.4
12.5	29.9
12.5	23.9
12.5	17.9
12.5	11.9
12.5	5.9
12.5	0.4
12.5	2.9
12.2	4
10.8	4
9.6	3.2
8.5	1.5
7.3	0
6.2	1
5.3	1.9
4.2	2.2
3	2.2
1	2.2
1.1	2.4
3.9	2.7
7.1	2.7
10.5	2.7
14	2.7
16.8	2.7
19.4	2.7
21.4	2.7
22	2.7
22	2.7
21.7	2.7
21.1	2.7
20	2.7
18.3	2.7
16	3
13.1	3.6
10.5	4.2
8.2	5
6.5	5.9
4.2	6.7
1.4	7.9
1.3	8.7
5.9	9
7.6	9
11.3	9
15.4	9
19.1	9.6
21.9	10.8
23.4	12.8
22.8	14.8
21.1	17.6
18.5	19.6
14.5	21.3
13.1	21.1
10.5	19.6
8.2	17.1
6.2	13.3
4.2	9.6
1.6	5.9
2.2	2.7
6.5	0.7
11.1	0.4
16.2	0.7
23.4	1.9
25.4	2.4
28.6	3.3
30.3	3.9
30.3	4.2
29.7	3.9
28.3	3.3
26	2.7
23.4	1.9
20.3	1
16.8	0.2
13.4	0.3
9.7	0.6
6.2	0.9
2.8	0.2
0.2	1.6
1.6	3.9
1.9	6.5
1.9	9.6
1.9	13
1.9	16.8
1.6	20.8
1.6	24.8
1.6	28.8
1.6	32.8
1.6	36.5
1.6	40.2
2.2	43.7
3	46.6
4.5	49.1
5.6	50.8
6.5	52
7.3	52.6
7.9	53.1
8.2	53.4
7.9	53.4
7.9	53.7
7.3	53.7
6.8	53.4
5.9	52.3
5.3	50.6
4.8	48.3
4.8	45.4
4.8	41.7
5	37.4
5	33.1
5	28.2
5	23.4
5	18.2
4.8	13
4.8	7.9
4.5	3.6
3.9	1.3
2.5	1
0.2	1.9
2.8	3
8.5	4.2
10.5	4.5
14.8	5
18.8	5.3
22.8	5.6
26.6	5.6
30.3	5.6
34	5.6
37.7	5.6
40.9	5.6
44	5.6
46.6	5.3
48.6	5.3
50	5
51.2	4.5
51.8	4.5
52	4.5
51.8	4.5
51.8	4.5
50.6	4.7
49.8	4.7
48	4.7
45.5	4.7
42	4.7
38.3	4.7
31.7	4.7
29.1	4.7
24.6	4.7
20	4.7
15.7	4.7
12	4.7
8.8	4.7
5.9	4.5
3.6	4.5
2.5	4.2
1.9	3.9
1.9	3.6
1.9	3.6
1.9	3.6
1.9	3.6
1.9	3.6
1.9	3.9
1.9	4.2
1.9	5
1.9	6.5
1.9	8.2
1.9	10.8
1.9	14.2
1.9	18.2
1.9	22.8
1.9	27.1
1.9	31.4
1.9	35.7
1.9	39.1
1.9	42
1.6	44.8
1.4	47.1
1.1	49.4
0.8	51.4
0.5	53.1
0.2	54.6
0.2	55.7
0.5	56.6
0.7	56.9
1	56.9
1	56.9
1	56.9
1	56.6
1	55.4
1	54
1	52
1	49.4
1	46.6
1	43.4
1	40
1	36.5
1	33.1
1	29.7
1	26.2
1.6	23.1
2.2	18.8
2.5	17.6
2.8	16.5
2.8	15.9
2.8	15.9
2.8	15.9
2.8	15.9
2.8	15.6
2.2	14.5
1	13
1.9	11.6
3.4	11.3
6.5	11.3
10.5	11.3
14.5	11.3
18.3	11.3
22	11.3
25.7	11.3
29.4	11.3
33.1	11.3
38	10.8
39.7	10.2
42.6	9.3
45.5	8.2
48.6	6.2
51.5	4.5
52.9	3.9
53.8	3
54.3	2.4
54.6	1.9
54.6	1.3
54.6	1.3
54.6	1.3
54.6	1.3
54.3	1.3
53.8	1.3
52.9	1.3
51.8	1.3
50	1.3
48	1.3
45.5	1.3
42.6	1.3
37.7	1.3
35.7	1.3
32	1.3
28	0.7
23.7	0.2
19.4	0.6
15.7	1.2
12.5	1.8
10.2	1.8
8.2	1.8
6.5	1.8
5.1	1.8
3.6	1.8
2.5	1.8
1.1	1.5
0.2	0.3
0.5	0.4
0.7	1.9
0.7	3.6
0.7	5.6
0.7	7
0.7	8.5
0.7	9.6
1	10.2
1.3	10.5
1.9	10.5
2.8	10.8
4.2	10.8
5.3	10.8
6.2	10.8
6.5	10.8
6.8	10.5
7	10.5
7	10.5
7	10.5
7	10.5
7	10.5
7	10.2
7	9.6
7	9.6
7	9.3
7	8.7
7	8.5
7	7.9
7	7.6
7	7.3
7	7
7	6.7
7	6.5
7	6.5
7	6.5
7	6.5
7.3	6.5
7.3	6.5
7.6	6.5
7.6	6.5
7.6	6.5
7.6	6.5
7.6	6.5
7.6	6.5
7.6	6.5
7.6	6.5
7.6	6.2
7.6	6.2
7.6	6.2
7.6	6.2
7.6	6.2
7.6	6.2
7.6	6.2
7.6	6.2
7.6	6.2
7.6	6.2
7.6	6.2
7.6	6.2
7.6	6.2
7.6	6.2
7.6	6.2
7.6	6.2
7.6	6.2
7.6	6.2
7.6	6.2
7.9	6.2
7.9	6.2
7.9	6.2
7.9	6.2
7.9	6.2
7.9	6.2
8.2	6.2
8.2	6.2
8.5	6.2
8.5	6.2
8.5	6.2
8.5	6.2
8.5	6.2
8.5	6.2
8.5	6.2
8.5	6.2
8.5	6.2
8.5	6.2
8.5	6.2
8.5	6.2
8.5	6.2
8.5	6.2
8.8	6.2
8.8	6.2
8.8	6.2
8.8	6.2
8.8	6.2
8.8	6.2
8.8	6.2
9.1	6.2
9.1	6.2
9.1	6.2
9.1	6.2
9.1	6.2
9.3	6.2
9.3	6.2
9.3	6.2
9.3	6.2
9.3	6.2
9.3	5.9
9.3	5.6
9.3	5.6
9.3	5.3
9.3	5.3
9.3	5.3
9.3	5.3
9.3	5.3
9.3	4.7
9.3	4.5
9.3	3.9
9.3	3.6
9.1	3.3
8.8	3.3
8.5	3.3
8.5	3.3
8.2	3.3
8.2	3.3
8.2	3
7.9	3
7.9	3
7.6	3
7.6	3
7.6	3
7.6	3
7.6	3
7.6	3
7.6	3
7.6	3
7.6	3
7.6	3
7.6	3
7.6	3
7.6	3
7.6	3
7.6	3
7.6	3
7.6	3
7.6	3
7.6	3
7.6	3
7.6	3
7.6	3
7.6	3
7.6	3
7.6	3
7.6	3
7.6	3
7.6	3
7.9	3
7.9	3
7.9	3
7.9	3
7.9	3
7.9	3
8.2	3
8.2	3
8.5	3
8.5	3
8.5	3
8.5	3
8.5	3
8.8	3
8.8	3
8.8	3
8.8	3
8.8	3
8.8	3
8.8	3
8.8	3
8.8	3
8.8	3
8.8	3
9.1	3
9.1	3
9.1	3
9.1	3
9.1	3
9.1	3
9.3	3
9.3	3
9.3	3
9.6	3
9.6	3
9.6	3
9.6	3
9.6	3
9.6	3
9.6	3
9.6	3
9.6	3
9.6	3.3
9.6	3.3
9.6	3.3
9.6	3.6
9.6	3.9
9.6	3.9
9.6	3.9
9.6	3.9
9.6	4.2
9.6	4.2
9.6	4.2
9.6	4.5
9.6	4.7
9.6	4.7
9.6	4.7
9.6	4.7
9.6	4.7
9.6	5
9.6	5
9.6	5
9.6	5
9.6	5.3
9.6	5.6
9.6	5.6
9.6	5.6
9.6	5.6
9.6	5.6
9.6	5.9
9.6	5.9
9.6	5.9
9.6	5.9
9.6	5.9
9.6	5.9
9.6	5.9
9.6	5.9
9.6	5.9
9.6	6.2
9.6	6.5
9.3	6.5
9.1	6.7
9.1	6.7
9.1	7
8.8	7
8.5	7
8.5	7.3
8.5	7.3
7.9	7.3
7.9	7.3
7.6	7.3
7.6	7.3
7.6	7.3
7.6	7.3
7.6	7.3
7.6	7.3
7.6	7.3
7.6	7.3
7.3	7.3
7	7.3
6.8	7.6
6.5	7.6
6.5	7.6
6.5	7.6
5.9	7.6
5.6	7.6
5.6	7.6
5.6	7.6
5.6	7.6
5.3	7.6
5	7.6
4.8	7.6
4.8	7.6
4.5	7.3
4.5	7.3
4.2	7.3
3.6	7.3
3.6	7.3
3.3	7.3
3	7.3
3	7.3
2.8	7.3
2.8	7.3
2.5	7.3
2.2	7.3
2.2	7.3
1.9	7.3
1.9	7.3
1.6	7.3
1.6	7.3
1.6	7.3
1.6	7.3
1.6	7.3
1.6	7.3
1.6	7.3
1.6	7.3
1.6	7.3
1.6	7.3
1.6	7.3
1.6	7.3
1.6	7.3
1.6	7.3
1.6	7.3
1.6	7.3
1.6	7.3
1.6	7.3
1.6	7.3
1.6	7.3
1.6	7.3
1.6	7.3
1.6	7.3
1.6	7.3
1.6	7.3
1.6	7.3
1.6	7.3
1.6	7.3
1.6	7.3
1.6	7.3
1.6	7.3
1.6	7.3
1.6	7.3
1.6	7.3
1.9	7.3
1.9	7.3
2.2	7.3
2.5	7.3
2.5	7.3
2.5	7.3
2.5	7.3
2.5	7.3
2.5	7.3
2.5	7.3
2.5	7.3
2.5	7.3
2.5	7.3
2.5	7.3
2.5	7.3
2.5	7.3
2.5	7.3
2.5	7
2.5	6.7
2.5	6.5
2.5	6.5
2.5	6.5
2.5	6.5
2.5	6.2
2.5	6.2
2.5	6.2
2.5	5.9
2.5	5.6
2.5	5.3
2.5	5.3
2.5	5.3
2.5	5
2.5	4.5
2.8	4.2
2.8	3.9
3	3.6
3.6	3.6
3.9	3.3
4.2	3
4.5	2.7
4.8	2.7
5	2.4
5.3	2.2
5.3	2.2
5.3	1.9
5.3	1.9
5.6	1.9
5.6	1.6
6.2	1.3
6.2	1
6.2	0.7
6.2	0.4
6.2	0.4
6.2	0.4
6.2	0.4
6.2	0.4
6.2	0.4
6.2	0.4
6.2	0.4
6.2	0.4
6.2	0.4
6.2	0.4
6.2	0.4
6.2	0.4
6.2	0.4
6.2	0.4
6.2	0.4
6.2	0.4
6.2	0.4
6.2	0.4
6.2	0.4
6.2	0.4
6.2	0.4
6.2	0.4
6.2	0.4
6.2	0.4
6.2	0.4
6.2	0.4
6.2	0.4
6.2	0.4
6.2	0.4
6.2	0.4
6.2	0.4
6.2	0.4
6.2	0.4
6.2	0.4
6.2	0.4
6.2	0.4
6.2	0.4
6.2	0.4
6.2	0.4
6.2	0.4
6.2	0.4
6.2	0.4
6.2	0.2
6.2	0.2
6.2	0.2
6.2	0.2
6.2	0
6.2	0.3
5.9	0.3
5.6	0.3
5	0.3
4.2	0.3
2.5	0.3
0.7	0.3
1.6	0.3
3.9	0.3
6.2	0.2
7.9	0.7
9.7	1
10.8	1.6
11.1	2.2
10.5	2.7
9.7	3.3
8.8	3.9
7.7	4.2
7.1	4.2
6.8	4.2
6.5	4.5
6.5	4.7
6.5	4.7
5.7	5
4.8	5.3
3.6	5.6
3.1	5.9
2.5	6.2
2.5	7
2.8	9
2.8	9.9
2.8	11
3.1	12.5
4.2	13.3
5.7	14.2
7.9	15.3
11.4	16.8
15.4	18.5
20	20.8
26.6	26.5
29.1	28.8
34	33.7
39.7	39.4
45.7	45.1
52	51.4
58.3	57.7
64.4	64
69.5	69.7
73.2	74.6
77.3	78.9
78.1	80.1
80.1	81.8
82.1	83.2
83.8	84.6
85.3	86.1
85.8	87.2
86.4	88.1
86.1	88.4
86.1	87.8
85.6	87.5
84.7	86.9
83.6	85.8
81.8	84.4
80.1	82.3
77.5	79.8
74.7	76.9
71.2	73.5
67.5	69.5
63.2	65.2
56.1	58.6
53.5	56
48	51.1
42.6	46
36.6	40.5
30.9	34.8
24.8	29.1
19.7	23.9
15.4	19.1
11.1	14.8
7.7	10.8
5.1	7.9
3.4	6.2
3.4	6.2
5.9	8.5
11.4	13.6
18.3	20.8
25.4	28.8
32.3	36
39.7	43.1
46.6	50
53.2	56.6
59.2	62.3
64.9	66.9
70.1	71.2
73.8	75.2
77	79.2
80.7	84.9
82.1	86.4
85.3	88.7
88.1	90.4
90.7	92.1
91.9	93.2
92.7	94.7
92.7	95.2
92.7	95
92.1	94.4
91.3	93.2
89.6	91.8
88.4	90.7
87.8	89.8
86.1	88.1
83.6	85.5
81.3	82.6
80.4	82.1
77.5	79.2
72.4	73.8
65.8	67.5
58.9	60.9
49.5	51.7
46.3	49.1
40.6	43.7
34.9	38.5
29.4	33.7
24	29.4
19.1	25.1
15.1	21.6
12.2	18.8
11.1	17.3
11.4	17.9
13.7	20.5
18.3	24.8
24.3	30.5
30.9	37.4
38	44.3
45.2	51.4
52	58.3
58.6	64.9
64.9	70.3
71	75.8
76.4	80.9
80.4	85.2
83.6	88.7
85.6	91.2
89	93.2
90.1	93.8
91.6	95
92.7	95.5
93	95.8
93	95.8
92.4	95.2
91.6	94.1
90.1	92.7
88.4	90.9
86.7	88.9
84.4	86.9
82.1	84.6
79.3	82.1
76.1	78.6
72.1	74.6
68.1	70.6
63.5	66
58.9	61.2
53.8	56.6
48.6	52
43.2	46.8
37.4	42.3
31.7	37.7
26.6	33.1
22	29.1
18.5	25.6
16.2	22.8
15.4	21.6
15.7	23.1
20	27.6
22.6	29.7
28.6	35.1
35.2	41.4
42	48.3
48.9	55.1
55.5	62
62.1	67.7
67.8	72.9
72.4	77.5
77.8	81.8
79.3	82.6
81.3	84.6
82.7	86.9
84.4	89.2
85.3	89.8
86.4	90.4
87.6	90.9
88.1	91.5
88.7	91.5
88.4	91.2
87.6	90.4
86.4	88.9
84.7	87.5
83	85.8
81	83.8
78.7	81.5
76.1	78.9
73	75.8
69.2	72.3
65.5	68.3
61.2	64
56.3	59.7
51.5	54.9
46.3	50
41.2	45.4
36	40.5
31.1	36.5
27.1	32.8
24.6	29.7
22.8	27.9
22.6	27.6
23.4	28.5
25.4	30.2
29.4	33.1
34.6	37.4
40.6	43.1
46.6	50
56.1	60.3
59.2	63.7
64.9	69.7
70.1	74.9
74.7	78.6
78.1	80.9
80.1	82.3
81.3	84.1
81.8	85.5
83.3	86.9
85	87.8
86.7	89.5
87	89.8
87.6	90.7
87.8	90.9
87.6	90.4
87	89.5
85.8	88.4
84.1	86.6
82.1	84.9
79.8	82.6
77	80.1
72.1	75.2
70.4	73.5
66.7	70
62.6	66
58.6	62
54.1	57.7
49.5	53.4
44.6	48.8
39.4	44.5
34.6	40.2
29.4	36
23.1	30.5
21.4	29.1
19.4	26.8
18.5	26.5
19.1	27.9
21.4	30.8
25.4	34.5
30.6	38.8
36.3	44.3
42.3	50.3
48.3	56.9
54.6	62.9
60.4	68.6
65.8	73.8
70.7	77.5
75	80.1
78.1	82.3
80.1	84.6
81.8	86.4
83.3	88.1
84.4	88.9
85.6	89.8
86.4	90.4
86.7	90.7
87	90.7
86.7	90.4
86.7	89.8
86.1	88.7
85	87.5
83.6	86.1
82.1	84.4
79.8	82.3
77.5	80.1
75	77.5
71.8	74.3
68.7	71.2
65.2	67.7
61.8	64
57.8	60.3
53.8	56.3
49.8	52
45.2	47.7
40.6	43.4
36	39.4
32	35.7
27.7	30.8
26.8	29.7
26.6	28.2
27.1	29.1
28.9	31.4
32.3	34.8
36.3	39.4
40.9	44.5
46	50
51.2	55.4
59.8	64.3
62.6	67.2
67.8	72.6
73	77.5
77.3	81.5
80.7	84.6
83	86.6
85.6	88.9
86.1	89.5
87.6	90.1
88.4	90.7
89	90.9
89	91.2
89	91.2
88.7	90.9
88.4	90.1
88.1	89.2
87.3	88.1
86.1	86.9
84.4	85.5
82.7	83.5
80.7	81.5
77.8	78.9
75	75.8
71.5	72
67.5	68
61.2	61.4
58.9	59.2
54.3	54.6
49.5	50
44.6	45.1
39.7	40.5
34.6	36.2
29.7	31.7
25.4	27.9
22.3	24.8
20	23.1
19.4	22.8
20.5	23.4
23.4	25.1
27.4	29.1
32.6	34.2
38.3	40
44.3	46.3
50.9	52.6
57.2	58.6
66.1	67.7
68.7	70.3
73.5	75.2
77.8	78.9
80.7	81.8
82.4	84.1
83.8	85.8
85	87.5
87	88.7
88.7	89.8
90.1	90.7
91	91.8
91	92.1
91	92.4
90.4	92.1
89.6	90.9
88.1	89.5
86.4	88.1
84.4	86.4
82.4	84.4
78.7	80.6
77.3	79.2
74.1	76
70.7	72.3
66.7	68.9
62.6	64.9
58.1	60.9
53.8	56.9
49.2	52.9
44.6	48.6
37.7	42.3
35.4	40
31.1	36.2
27.4	32.5
24.8	29.4
23.7	27.1
23.7	26.8
24.8	28.5
26.8	31.4
30.3	35.7
34.6	40.5
39.4	46
44.9	52
50.6	58.3
56.9	64.6
63.2	70.3
69.2	75.8
74.4	80.3
78.7	83.5
81.5	85.5
83.6	86.9
85	87.8
85.3	88.7
85.8	89.2
86.4	89.5
87	90.1
87.3	90.4
87.3	90.4
87	90.1
86.7	89.2
85.6	88.1
84.1	86.6
82.7	84.6
81	82.6
79	80.3
75	76.3
73.5	74.6
70.4	71.5
66.7	68
62.6	64.3
58.6	60.6
54.3	56.6
49.8	52.6
45.2	48.8
40.6	45.1
36	42
32.3	38.8
29.4	36.2
27.4	33.9
27.7	33.4
28.3	33.7
30.6	35.4
33.7	38.5
37.7	43.4
43.2	49.1
48.9	55.4
55.5	61.7
62.6	68
69.5	74.3
75.8	79.5
81	82.6
84.1	84.1
85	85.5
85	86.1
85.6	86.6
86.7	87.2
87.8	87.5
89	88.1
89.9	88.7
89.9	88.9
89.3	88.9
88.4	88.4
87	86.9
85.3	84.9
83.3	82.6
81.3	80.1
78.7	77.5
74.4	72.6
73	70.9
69.5	67.5
66.1	64
62.1	60.3
57.8	56.6
53.5	52.9
49.2	48.6
44.9	44.3
40.6	39.7
36.6	35.1
32.9	31.1
29.4	27.9
26.6	25.6
25.1	24.8
25.7	24.8
27.7	26.5
30.6	29.9
37.2	36.8
39.7	39.7
45.7	45.1
52.3	50.8
59.2	56.9
66.1	62.9
73	68.6
78.4	73.8
81.5	78.3
82.4	82.1
83	84.1
83.8	84.9
85.8	85.2
86.7	85.2
87.6	85.8
87.8	86.6
87.8	87.2
87.8	87.5
87.6	87.2
87	86.6
85.8	85.8
84.1	83.2
83.3	82.3
81.3	80.1
79.3	77.8
76.7	75.2
73.8	72.3
71	69.2
67.5	65.7
63.8	62.3
59.8	58.6
55.5	54.6
50.9	50.6
46.6	46.3
42.3	42
38	38
34.3	34.5
31.1	31.9
29.7	30.8
30	31.1
31.4	32.8
34.3	36.2
38.3	40.8
43.5	46.3
49.5	52
59.2	61.7
62.4	65.2
68.7	71.8
74.7	78.1
79.5	82.3
83	84.9
84.7	86.4
85.8	87.5
87.3	88.7
89	89.8
91.3	92.1
91.9	92.7
92.7	93.5
92.7	93.8
92.7	93.5
91.9	92.7
90.7	91.2
89	89.5
88.4	88.7
87.8	88.1
87.3	87.5
86.7	86.9
84.4	84.6
79.3	79.2
72.4	72.3
65.5	65.2
58.6	58.6
53.2	52.9
48	48.3
43.7	44
38.3	38.2
36.6	36.5
33.7	33.1
30.9	30.2
28.6	27.4
26.6	24.5
26	23.9
26	23.6
26.3	23.4
26.6	23.1
26.6	22.8
26.6	22.8
26.6	22.8
26	22.8
25.7	22.8
25.1	22.5
24.6	21.9
24	21.1
23.4	20.5
22.6	19.9
22	19.3
21.4	18.8
21.1	18.5
20.8	17.9
20.5	17.6
20.3	17.3
20	17.1
19.7	16.8
19.1	16.5
18.8	16.2
18.3	15.9
17.4	15.3
16.8	15
16	14.8
15.1	14.8
14.5	14.8
13.7	14.8
13.1	14.8
12.2	14.5
12	14.5
11.4	14.2
11.1	13.9
10.8	13.9
10.2	13.6
9.9	13.6
9.4	13.6
8.8	13.6
8.2	13.6
7.7	13.6
7.1	13.6
6.5	13.6
5.9	13.3
5.4	13.3
4.8	13.3
4.2	13.3
3.6	13.3
3.4	13.3
3.4	13.3
3.1	13.3
2.5	13.3
2.2	13.3
2.2	13.3
1.6	13.3
1.6	13.3
1.6	13.3
1.6	13.3
1.6	13.3
1.6	13.3
1.6	13.3
1.6	13.3
1.6	13.3
1.6	13.3
1.6	13.3
1.6	13.3
1.6	13.3
1.4	13.3
1.1	13.3
0.8	13.3
0.8	13.3
0.8	13.3
0.8	13.3
0.8	13.3
0.8	13.3
0.8	13.3
0.8	13.3
0.5	13
0.2	13
0.5	12.5
0.5	12.2
0.7	11.9
1	11.6
1.3	11.3
1.6	11.3
1.6	11
1.6	11
1.6	11
1.6	11
1.6	11
1.9	10.8
2.2	10.2
2.5	9.6
3	9.3
3.3	8.7
3.3	8.7
3.3	8.5
3.3	8.2
3.3	8.2
3.3	8.2
3.3	8.2
3.6	8.2
3.6	8.2
3.6	8.2
3.9	8.2
4.2	7.9
4.2	7.6
4.5	7
5	6.7
5	6.5
5.3	6.5
5.3	6.2
5.3	6.2
5.3	6.2
5.3	6.2
5.3	6.2
5.3	6.2
5.3	6.2
5.3	6.2
5.3	6.2
5.3	6.2
5.3	6.2
5.3	6.2
5.3	6.2
5.3	6.2
5.3	6.2
5.3	6.2
5.3	6.2
5.3	6.2
5.3	6.2
5.6	6.2
5.6	6.2
5.9	6.2
5.9	6.2
5.9	6.2
5.9	6.2
5.9	6.2
5.9	6.2
5.9	6.2
5.9	6.2
5.9	6.2
5.9	6.2
5.9	6.2
5.9	6.2
5.9	6.2
5.9	6.2
5.9	6.2
5.9	6.2
6.2	6.2
6.2	6.2
6.2	6.2
6.2	6.2
6.2	6.2
6.2	6.2
6.2	6.2
6.2	6.2
6.2	6.2
6.2	6.2
6.2	6.2
6.5	6.2
6.5	6.2
6.8	6.2
6.8	6.2
6.8	6.2
6.8	6.2
6.8	6.2
6.8	6.2
6.8	6.2
6.8	6.2
6.8	6.2
7	6.2
7	6.2
7	6.2
7	6.2
7	6.2
7	6.2
7	6.2
7	6.2
7	6.2
7	6.2
7	6.2
7	6.2
7	6.2
7	6.2
7	6.2
7	6.2
7	6.2
7	6.2
7	6.2
7	6.2
7	6.2
7	6.2
7	6.2
7	6.2
7	6.2
7	6.2
7	6.2
7	6.2
7	6.2
7	6.2
7	6.2
7	6.2
7	6.2
7	6.2
7	6.2
7	6.2
7	6.2
7	6.2
7	6.2
7	6.2
7	6.2
7	6.2
7	6.2
7	6.2
7	6.2
7	6.2
7	6.2
7	6.2
7	6.2
7	6.2
7	6.2
7	6.2
7	5.9
7	5.6
7	5.6
7	5.6
7	5.6
7	5.6
7	5.6
7	5.6
7	5.6
7	5.6
7	5.6
7	5.6
7	5.6
7	5.3
7	5.3
7	5.3
7	5.3
7	5.3
7	5.3
7	5.3
7	5.3
7	5.3
7	5.3
7	5.3
7	5.3
7	5.3
7	5.3
7	5.3
6.8	5.3
6.8	5.3
6.8	5.3
6.8	5.3
6.8	5.3
6.8	5.3
6.8	5.3
6.8	5.3
6.8	5.3
6.8	5.3
