# Supplementary material for: Bot fit: A novel approach to assessing lower limb muscular strength
Source: PLoS One. 2026 Mar 26;21(3):e0339187. doi: 10.1371/journal.pone.0339187 (PMC13021169; doi:10.1371/journal.pone.0339187)
Supplement: S3 File — Raw joint angle data (left and right legs) collected from 25 participants across all exercise protocols. This compressed folder contains individual participant files (sub1–sub25) with time-series signals representing lower-limb motion recorded by the Bot Fit system during resistance exercise trials. (ZIP) [file pone.0339187.s003.zip › sub14/hipcurl_const.csv]

AngL	AngR
73.8	71.3
72.9	70.4
71.5	69
69.8	67.8
67.8	66.4
65.8	64.7
63.8	63
62.1	62.4
60	61.8
58	61.5
56	61.8
54	62.4
52.3	63.2
50.9	64.1
50	65
49.5	65.5
49.2	65.8
48.6	65.5
48.6	64.1
48	61.8
46.6	59.8
45.4	59.5
42.9	59.5
39.7	58.4
38	56.7
36.3	54.7
35.4	53.5
34.8	53.2
34.8	53.2
34.8	52.9
34.8	52.4
33.4	49.5
32.8	48.4
31.1	45.8
29.4	43.2
28.3	40.6
28	38.6
28	36.6
28.3	35.5
28.3	34.6
28.3	33.7
28.3	32.6
28.3	32
28.3	30.9
28.5	29.7
28.3	28.3
28.3	26.9
27.7	25.7
26.5	24.6
24.5	23.4
22	22.3
19.7	20.6
18.2	18.9
17.4	16.8
17.1	15.4
16.5	14.8
15.9	14.6
15.1	14.8
14.2	14.8
13.1	14.8
12.2	14.8
10.8	14.8
10.2	14.8
9.4	14.8
8.2	14.8
7.4	14.8
6.5	14.8
5.9	14.6
5.3	13.7
5.1	12.3
4.2	10.5
2.8	8.8
1.3	7.4
0.2	6
1.6	4.8
3.1	4.2
3.9	4
4.5	4
4.8	4
4.8	4
4.8	4
4.8	4
4.8	3.4
4.8	3.4
4.8	3.4
4.8	3.4
4.8	3.4
4.8	3.4
4.8	3.1
4.8	2.2
4.8	2.2
5.1	1.7
5.3	1.4
5.6	1.4
5.6	1.4
5.6	1.4
5.6	0.8
5.6	0.2
6.2	0
6.5	0.5
6.8	0.5
7.1	0.5
7.1	0.5
7.1	0.5
7.1	0.5
7.1	0.5
7.1	0.5
7.1	0.5
7.4	0.5
7.6	0.5
8.2	1.1
8.5	1.7
8.8	2.2
9.4	2.5
9.6	3.1
9.6	3.1
9.9	3.1
9.9	3.1
9.9	3.1
10.2	3.1
10.2	3.1
10.5	3.1
10.5	3.1
10.5	3.1
10.5	3.1
10.5	3.1
10.5	3.1
10.8	3.1
10.8	3.1
11.1	3.1
11.1	3.1
11.1	3.1
11.1	3.1
11.1	3.1
11.1	3.1
11.1	3.1
11.1	3.1
11.1	3.1
11.1	3.1
11.1	3.1
11.1	3.1
11.1	3.1
11.1	3.1
11.1	3.1
11.4	3.1
11.4	3.4
11.4	3.4
11.6	3.4
11.9	3.4
12.2	3.4
12.2	3.4
12.2	3.4
12.2	3.4
12.2	3.4
12.2	3.4
12.2	3.4
12.2	3.4
12.2	3.4
12.2	3.4
12.2	3.4
12.2	3.4
12.2	3.4
11.9	3.4
11.9	3.4
11.4	3.4
10.8	4.2
10.2	4.5
9.4	5.1
8.8	5.4
7.9	6
7.1	6
6.5	6
5.9	6
5.6	6
5.6	6
5.6	6
5.6	6
5.6	6
5.6	6
5.6	6
5.6	6
5.6	6
5.6	6
5.9	6
6.2	6
6.2	6
6.2	6
6.2	6
6.2	6
6.2	6
6.2	6
6.2	6
6.2	6
6.2	6
6.2	6
6.2	6
6.2	6
5.9	6
5.9	6
5.9	6
5.9	6
5.6	6
5.3	6
4.8	5.7
4.5	5.4
4.5	5.4
4.2	5.1
4.2	4.5
4.2	4.8
4.2	4.8
4.2	4.8
4.2	4.8
4.5	4.8
4.8	4.8
5.3	5.1
6.5	6
7.4	7.1
9.1	8.3
10.5	9.7
12.2	11.1
12.5	11.4
13.1	11.7
12.8	11.4
12.5	11.7
12.2	11.4
11.9	11.4
11.9	11.7
11.6	11.7
11.6	11.7
11.4	11.7
11.1	11.7
11.1	11.7
11.1	11.7
11.1	11.7
11.1	11.7
11.1	11.7
11.1	11.7
11.1	11.7
11.1	11.7
11.1	11.7
11.1	11.7
11.1	11.7
11.1	11.7
11.1	11.7
11.1	11.7
11.1	11.7
11.1	11.7
11.1	11.7
11.1	11.7
11.1	11.7
11.1	11.7
11.1	11.7
11.1	11.7
11.1	11.7
11.1	11.4
11.1	11.4
11.1	11.4
11.1	11.4
11.1	11.4
11.1	11.4
11.1	11.4
11.1	11.7
11.1	11.7
11.1	11.7
11.1	11.7
11.1	11.7
11.1	11.7
11.1	11.4
11.1	11.4
11.1	11.4
11.1	11.4
11.1	11.7
11.1	11.7
10.8	11.7
10.5	11.7
9.9	11.4
9.6	11.4
9.1	11.4
7.9	11.4
6.8	11.4
5.3	11.1
3.6	10.8
1.6	10.3
0.5	10.3
2.5	10
4.8	9.7
7.4	9.4
11.6	9.1
13.1	9.1
16.2	8.5
19.4	8.5
22.8	8.5
26.3	8.5
29.4	8.5
32.8	8.5
36	8.5
39.4	8.5
42.6	8.5
45.7	8.5
48.3	8.5
50.6	8.5
52.3	8.5
52.9	8.5
52.9	8.5
52.3	8.5
51.5	8.5
49.5	8.5
46.6	8.5
42.9	8.5
38.6	8.5
34	8.8
29.4	9.1
24.5	9.1
20.2	9.1
16.5	9.1
13.1	8.8
9.9	8.5
6.5	8
3.1	7.1
0.2	6.3
2.8	5.4
4.8	4.2
5.9	2.2
5.9	0
5.9	3.1
5.9	7.4
5.9	12
5.9	17.1
5.6	22
5.1	26.9
4.8	31.5
4.2	36
4.2	40.3
4.2	44.3
4.2	48.1
4.2	51.5
4.2	54.7
4.2	57.2
4.2	59.2
4.2	60.4
4.2	60.7
4.2	60.7
4.2	59.8
3.9	58.1
3.9	55.5
3.9	52.1
3.9	48.1
4.2	43.5
4.5	38
4.8	32.9
5.3	27.7
5.6	22
5.9	13.4
5.9	10.3
5.9	4.2
5.9	1.1
5.3	4.5
2.2	6.3
0.2	6.3
4.8	5.7
10.2	4.8
15.9	4.5
21.1	4.8
26.3	4.8
30.6	5.1
35.4	6.8
40	8.5
44.3	10
48	10.8
50.9	10.5
53.5	10.3
55.5	10
56.9	9.4
57.8	9.1
58.3	8.8
58.6	8.5
58.3	8.5
57.2	8.5
55.2	8.5
52.3	8.5
48.9	8.5
44.6	8.8
39.7	8.8
35.1	9.1
27.7	9.7
25.4	10
21.1	10
16.8	10
12.8	10
8.8	9.7
4.8	9.1
1.1	8.3
1.6	6.8
3.3	4.8
3.6	2.2
3.6	1.1
3.1	5.1
2.8	10
2.5	15.4
2.5	20.3
2.5	25.2
2.5	30.3
2.5	35.7
1.6	41.2
0.8	46.1
0.2	50.9
0.8	57.5
1.1	59.5
1.1	62.7
1.1	65.2
1.1	67
1.1	68.1
1.1	69
1.1	69
1.1	68.7
1.1	68.1
1.1	66.7
1.1	63.2
0.8	61.5
0.2	58.1
1.1	54.4
2.2	50.1
3.3	45.2
4.2	40
4.8	35.2
5.3	30.6
5.6	26
5.6	22.3
5.6	18.3
5.6	14.8
5.6	12.6
5.6	10.5
5.6	9.7
4.5	9.4
2.8	9.1
0.2	9.1
3.3	9.1
7.4	9.1
11.1	9.1
14.8	9.1
18.2	9.1
21.7	9.1
24.8	9.1
28	9.1
30.8	8.5
33.4	7.7
35.7	6.8
38	5.4
41.1	3.1
42.3	2.2
44.6	0
46	1.7
46.3	2.5
46.3	3.7
46.3	4.5
46.3	5.1
46.3	5.1
45.7	5.1
44.6	5.1
41.4	5.1
40.3	5.4
37.4	6
34.3	6.5
31.1	7.4
28	8
25.1	8
22.2	8
19.4	8
16.5	8
13.9	8
11.1	8
10.2	8
8.8	7.4
7.6	6
7.1	3.4
7.1	0
7.1	4.2
7.1	8
7.1	11.4
7.1	14.6
7.1	17.4
7.1	21.7
7.1	23.1
7.1	25.7
7.1	28.6
6.8	31.5
6.5	34
5.9	36.3
5.3	38.3
3.9	40.3
3.1	41.2
2.5	40.9
1.9	40.9
1.6	40.9
1.6	40.9
1.6	40.6
1.6	40.3
1.6	37.8
1.6	36.6
1.6	34
1.6	31.5
1.6	28.3
1.6	25.7
1.6	22.9
1.6	20.3
1.6	18.3
1.6	16.6
1.6	15.7
1.6	15.4
1.6	15.4
1.6	15.4
2.2	15.1
3.1	14.8
4.2	14.8
5.6	14.8
6.8	14.8
7.4	14.8
7.6	14.8
7.6	14.3
7.6	13.7
7.4	13.7
6.8	13.7
6.5	13.7
6.2	13.7
5.9	13.4
5.1	12.8
4.2	12.3
3.6	11.7
2.8	10.8
2.2	10.5
1.9	10.3
1.6	10.3
1.6	10
1.6	10
1.3	10
1.1	10
0.8	10
0.5	10
0.2	10
0.2	10
0.2	9.7
0.2	9.7
0.5	9.7
1.1	9.7
1.3	9.7
1.6	9.7
1.6	9.7
1.6	10
1.6	10.3
1.6	10.8
1.6	11.7
1.6	13.1
1.3	14.6
0.2	16
1.1	18
2.8	20.3
4.2	22.3
5.6	24
6.8	25.4
7.9	26.9
8.2	27.4
8.5	27.7
8.5	27.7
8.5	27.7
8.5	27.7
8.8	27.7
9.4	27.7
9.6	27.7
10.2	27.7
10.5	27.7
10.5	27.7
10.8	27.7
10.8	27.7
11.4	28
11.9	29.2
13.1	30.3
14.2	31.5
15.4	32.9
16.8	34
17.9	35.2
19.1	36
20.2	36.6
21.7	37.2
23.1	37.5
24.8	37.5
26.3	38
28	38.9
30.6	41.2
31.1	42.1
32.3	44.1
33.4	45.8
34.3	47.5
35.1	48.9
35.7	50.6
36	52.4
36.3	54.1
36.3	56.4
36.6	57.2
36.9	58.7
37.4	60.4
38.9	62.1
40.9	63.8
43.2	65.5
45.4	67.3
47.7	69
50.3	70.7
52.3	72.4
54.9	75
55.8	75.8
56.9	77
58	78.1
59.2	79
60	79.9
61.5	81.3
61.8	81.6
62.6	82.7
63.2	83.6
63.8	84.2
64.3	85
64.6	85.9
64.6	86.4
64.9	87
64.9	87.9
64.9	88.4
64.9	89.3
64.9	89.9
65.2	90.5
65.2	91
65.2	91.9
64.9	92.5
64.1	92.5
62.9	92.5
61.8	92.5
61.2	92.5
60.9	92.5
60.9	92.7
61.2	93.3
61.5	93.9
61.5	94.5
61.5	95
61.5	95.6
61.5	96.5
61.5	97
61.5	97.9
61.5	98.5
61.5	99.3
61.5	99.9
61.5	100.5
61.5	101.3
61.5	101.6
61.5	101.9
61.5	102.2
61.5	102.5
61.5	103.1
61.5	103.3
61.5	103.6
62.1	103.9
62.9	104.5
63.2	104.5
63.8	105.1
64.3	105.1
64.3	105.1
64.3	105.1
64.3	105.1
64.3	105.1
64.3	105.1
64.3	105.1
63.8	104.8
63.2	104.5
62.1	103.9
61.2	103.6
60	103.3
59.2	102.8
58	102.2
57.2	101.6
56.3	100.8
55.2	99.6
54.3	98.5
53.2	96.8
51.7	94.7
50.6	91.9
49.7	89
48.9	85.9
48.3	82.7
48	79.6
48	77
47.7	74.7
47.4	73
47.2	71.3
46.6	69.8
46.3	68.4
46	67.3
45.7	66.4
45.4	65.8
45.4	65.5
45.7	65.5
45.7	65.5
45.7	65.5
45.7	65.5
45.7	65.5
45.7	65.5
45.7	65.2
45.7	64.7
45.7	64.1
45.7	63.5
45.7	63.2
45.7	63.2
45.7	63
45.4	63
45.2	63
44.9	63
44.6	63
44.6	63
44.6	63
44.6	63
44.6	63
44.6	63
44.6	63
44.6	63
44.6	63
44.6	63
44.6	63
44.6	63
44.6	63
44.6	63
44.6	63
44.9	63
45.2	63
45.4	63
46	63
46.6	63
47.2	63
48.3	63
48.6	63
49.2	63
49.7	63
50.6	63
51.5	63
52.3	63
52.9	63
53.5	63
53.7	63
53.7	63
53.7	63
53.7	63
53.7	63
53.7	63
53.7	63
53.7	63
53.7	63
54	63
54.3	63
54.6	63
54.6	63
54.6	63
54.6	63
54.6	63
54.6	63
54.6	63
54.6	63
54.3	63
54.3	63
54.3	63
54.3	63
54.3	63
54.3	63
54.3	62.7
54.3	62.7
54.3	62.4
54.3	61.8
54.3	61.5
54.6	61.2
54.6	61.2
55.2	61.2
55.2	61.2
55.5	61.2
55.5	61.2
55.5	61.2
55.5	61.2
55.5	61.2
55.5	61.2
55.5	61.2
55.8	61.2
55.8	61.2
56	61.2
56	61.2
56	61.2
56	61.2
56	61.2
56.3	61.2
56.6	61.2
56.6	61.2
56.6	61.2
56.6	61.2
56.6	61.2
56.6	61.2
56.6	61.2
56.6	61.2
56.3	61.2
56	61.2
56	61.2
55.8	61.2
55.5	61.2
55.2	61.2
54.9	61.2
54.9	61
54.9	61
54.9	61
54.9	61
54.9	61
54.6	61
54.6	61
54.3	61
53.7	61
53.5	61
52.9	60.7
52.9	60.7
52.6	60.7
52.6	60.7
52.6	60.7
52.6	60.7
52.6	60.4
52.6	60.1
52.6	59.8
52.6	59.8
52.6	59.8
52.6	59.8
52.6	59.8
52.3	59.2
52	59.2
51.5	58.4
50.9	57.5
50	56.7
49.5	55.8
49.2	55.2
49.2	54.9
49.2	54.9
49.2	54.9
49.2	54.9
49.2	54.9
49.2	54.9
49.5	54.7
49.5	54.4
49.5	54.1
49.5	54.1
49.5	53.8
49.5	53.5
49.7	53.2
49.7	52.9
49.7	52.9
49.7	52.9
49.7	52.9
49.5	52.9
49.2	52.9
49.2	52.9
48.9	52.9
48.3	52.6
48	52.4
47.7	52.1
47.4	52.1
47.4	52.1
47.2	52.1
46.9	52.1
46.3	52.1
46	52.1
45.7	52.1
45.2	52.1
44.9	52.1
44.6	52.1
44.6	52.4
44.6	52.4
44.6	52.4
44.6	52.4
44.6	52.4
44.6	52.4
44.9	52.4
44.9	52.4
44.9	52.4
44.9	52.4
44.9	52.4
44.9	52.4
44.9	52.4
44.9	52.4
44.9	52.4
44.9	52.4
44.9	52.4
44.9	52.1
44.9	52.1
44.9	52.1
44.9	52.1
45.2	52.1
45.2	52.1
45.4	52.1
45.7	52.1
46	52.1
46	52.1
46	52.1
46.3	52.1
46.3	52.4
46.3	52.4
46.3	52.4
46.3	52.4
46.3	52.4
46.3	52.4
46.3	52.4
46.3	52.4
46.3	52.6
46.3	52.6
46.3	52.6
46.3	52.6
46.6	52.9
46.6	52.9
46.9	53.2
46.9	53.2
47.2	53.2
47.2	53.2
47.4	53.2
47.4	53.2
47.4	52.9
47.4	52.6
47.4	52.1
47.4	51.2
47.4	50.9
47.4	50.6
47.4	50.4
47.7	50.1
48.3	50.1
48.9	50.1
49.2	50.1
49.2	50.1
49.2	50.1
49.2	50.1
49.2	50.1
49.2	50.1
49.5	50.1
49.5	50.1
49.7	50.1
50	50.1
50.3	50.1
50.3	49.8
50.3	49.5
50.3	49.2
50.3	49.2
50.3	49.2
50.3	49.2
50.3	49.2
50.3	49.2
50.3	49.2
50.3	49.2
50.3	49.2
50.3	49.2
50.3	49.2
50.3	49.2
50.3	49.2
50.3	49.2
50.3	49.2
50.6	49.2
50.6	49.2
50.6	49.2
50.9	49.2
51.2	49.2
51.2	49.2
51.5	49.2
51.7	49.2
52	49.2
52.3	49.2
52.6	49.2
52.9	49.2
52.9	49.2
53.2	49.2
53.5	49.2
53.5	49.2
53.5	49.2
53.5	49.2
53.5	49.2
53.5	49.2
53.5	49.2
53.5	49.2
53.5	49.2
53.5	48.9
53.5	48.6
53.2	48.1
53.2	47.2
53.2	47.2
52.9	47.2
52.9	47.2
52.6	47.2
52.6	47.2
52.6	47.2
52.6	47.2
52.6	47.2
52.6	47.2
52.6	47.2
52.6	47.2
52.6	46.9
52.6	46.9
52.6	46.6
52.6	46.6
52.6	46.6
52.6	46.6
52.6	46.6
52.6	46.6
52.9	46.6
53.5	46.6
53.7	46.6
54	46.6
54	46.6
54	46.6
54	46.6
54	46.6
54	46.6
54	46.6
54	46.6
54	46.3
54	46.3
53.7	45.8
53.5	45.2
52.6	44.6
52	44.3
51.2	44.6
50.6	45.2
50	46.3
49.5	48.6
49.5	52.4
49.5	59.5
49.5	62.1
49.5	67.3
49.5	72.4
49.2	77.6
49.2	82.7
48.9	87.9
48.9	92.5
48.6	96.5
47.7	100.2
47.2	102.8
46.9	103.1
46.6	103.1
46.6	102.5
46.6	100.5
46.6	97.3
46.6	92.7
46.6	84.7
46.6	82.1
46.3	76.4
46	71
45.7	65.2
45.2	59.8
44.6	54.9
44	50.6
43.7	46.9
43.2	44.3
42.6	42.9
42.3	42.9
42	43.8
42	46.3
42	50.1
42.3	58.4
42.6	61.5
43.4	67.8
44.6	74.7
45.7	81.6
46.6	88.2
47.4	94.2
48	99.3
48.3	102.8
48.3	105.1
48	105.9
47.7	105.9
47.7	104.8
48	102.5
48	98.5
48	93.3
48	87.3
48	81.3
48	75
47.7	68.4
47.2	61.8
46.3	56.1
45.7	50.6
45.2	46.3
44.9	42.6
44.9	42.1
44.9	41.8
44.9	42.3
44.9	44.3
44.9	47.2
44.9	51.2
44.9	56.1
45.4	61.5
46.6	67.3
48.3	73.3
50	79.9
51.5	86.2
52.6	92.7
53.2	98.2
53.7	102.2
53.7	105.1
53.2	106.2
52.6	106.2
52	105.6
51.7	102.2
51.7	98.8
51.7	96.5
51.7	91
51.5	84.7
50.9	77.8
49.7	70.1
48.6	63
47.4	56.1
46.6	49.8
46.3	44.6
46.3	41.2
46.3	38.9
46.3	38
46.3	38.3
46	39.2
45.7	41.5
45.7	44.3
45.7	48.1
46	52.4
47.2	56.9
48.3	62.4
49.7	68.4
51.2	75.3
52.6	82.1
53.7	88.7
54.3	97.9
54.3	100.8
53.7	105.3
53.5	107.9
52.9	108.8
52.3	108.5
52	107.6
52.3	105.3
52.3	101.3
52.3	96.2
52.3	90.2
52	83.9
51.7	77.3
50.9	66.4
50.3	63
49.5	56.1
48.3	50.1
47.7	44.6
47.4	40.6
47.2	38.6
47.2	38
47.2	38.6
46.9	40.6
46.9	45.8
46.9	48.1
47.2	53.5
47.7	59.2
48.6	65.2
49.5	71.8
50.6	78.7
51.7	85.3
52.9	91.3
53.5	97
53.5	101.9
53.5	106.5
53.2	107.6
53.2	107.6
52.9	107.1
52.9	105.6
52.9	102.8
52.9	98.5
52.9	93
52.6	87
52.3	80.4
51.7	73.8
51.2	66.7
49.7	56.9
49.5	53.8
48.6	48.4
48	43.8
47.4	40.3
46.6	37.5
46	36.9
45.7	37.2
45.4	37.8
45.4	39.5
45.7	41.8
45.7	45.2
45.7	50.4
46	56.4
46.6	63.5
48.9	74.7
49.7	78.1
51.5	85.3
52.3	91.9
52.6	97.6
52.6	102.5
52.3	105.6
52	106.2
51.5	105.1
51.5	104.2
51.5	101
51.5	97
51.5	92.2
51.2	86.7
50.9	80.4
50	73.8
48.6	66.4
46.9	58.9
45.2	51.8
43.4	42.9
43.2	40.3
42.6	36
42.6	33.5
42.6	32
42.6	31.7
42.6	32.3
42.6	33.7
42.6	36
42.6	39.2
42.6	43.5
43.2	48.9
44.3	55.2
46	62.1
48	69.5
50.3	76.4
51.7	83.3
52	89.9
52	95.3
52	99.6
50.9	103.6
50.6	104.2
49.5	103.9
48.6	102.8
48.3	100.8
48.3	97.6
48.3	93
48.3	87.3
47.4	77.6
47.2	74.4
46	67.3
44.6	60.4
43.2	53.8
42	47.8
41.1	43.2
41.1	39.8
41.1	37.8
41.1	37.8
41.1	38.3
41.1	40.3
41.4	43.8
42.3	48.6
43.7	54.9
45.4	62.1
47.2	69
48.3	75.8
49.2	83
49.7	89.6
50.3	95.3
50.9	99
50.6	101.6
50.3	103.3
49.7	103.6
49.2	103.1
49.2	101.6
49.2	99.3
49.2	95.6
49.2	90.7
49.2	84.7
48.6	77.8
48	70.7
46.9	63
44.9	52.6
44.3	49.8
43.4	44.1
42.9	39.5
42.9	36
42.9	33.7
42.9	33.2
42.9	33.5
42.9	34.6
42.9	36.9
42.9	40.3
43.4	44.3
44.3	49.8
45.4	56.1
46.9	63
49.2	70.4
51.5	77.3
54	83.9
55.5	89.9
56	95.6
55.8	100.5
55.2	102.5
54	102.8
52.3	101.3
51.2	98.8
50.3	95
49.7	91
49.2	86.4
48.6	81
47.7	74.7
46.6	68.1
45.2	61.5
43.7	55.5
42.3	50.4
41.4	46.1
41.1	43.2
40.9	41.2
40.6	40.6
40.6	40.9
40.6	42.1
40.3	44.1
40.3	47.2
40.6	51.2
41.1	56.1
42.3	61.2
44.9	70.1
45.7	73
47.2	79.3
47.7	85.6
48	91.3
48.3	96.2
48	100.2
47.7	102.8
46.9	103.9
46	103.9
45.2	103.9
45.2	102.2
45.2	101.3
45.2	98.2
45.2	93.6
45.2	88.2
44.6	82.4
44	76.1
43.4	69.5
42.9	60.4
42.6	57.2
42	51.5
41.4	46.6
41.1	42.1
40.9	38.3
40.9	35.5
40.9	33.2
40.9	32
40.9	32.3
40.9	32.9
40.9	35.2
41.1	38.3
41.7	42.3
42.9	47.5
44	54.1
45.4	61
47.2	67.8
49.2	74.7
50.9	81.3
51.7	87.3
52	93.3
52	98.2
51.5	101.9
51.2	102.2
50.6	101.9
50	100.8
49.7	98.2
49.7	94.2
49.7	89.6
49.5	84.2
49.2	77.8
48.3	71.3
47.2	64.1
45.4	57.5
44	51.2
43.2	46.1
42.6	40.9
42.6	40.3
42.6	39.8
42.6	40
42.6	41.5
42.6	44.3
42.9	48.4
43.4	53.5
44.9	63.2
45.4	66.7
46.6	73.6
48	79.9
49.5	85.9
50.3	91.3
50.9	96.5
50.9	100.5
50.9	103.6
50.3	105.9
49.7	106.8
48.6	106.8
48	105.6
48	104.5
48	101.9
48	97.6
48	92.5
47.7	86.4
47.4	80.4
46.6	73.8
45.7	67
44.6	60.4
43.2	54.1
41.7	46.1
41.4	44.1
41.1	40.9
41.1	38.9
41.1	38
41.1	38
41.1	38.6
41.1	40.6
41.1	43.8
41.7	48.1
42.6	52.9
44.6	61.8
45.4	64.7
46.9	71
48	77.6
48.9	83.9
49.2	90.2
49.5	95.9
49.5	99.9
49.5	102.2
49.5	103.6
48.9	103.9
48.9	103.9
48.9	103.1
48.9	101
48.9	97.3
48.9	92.5
48.6	87
48	81.3
47.4	75
46.6	68.4
45.4	62.4
44.6	56.4
43.7	50.9
42.9	46.6
42.6	42.9
42.6	40.3
42.6	38.9
42.6	38.6
42.6	38.9
42.6	39.8
42.6	43.5
42.6	45.2
43.2	49.2
44.6	54.4
46.3	60.4
48.3	67.3
50	74.4
51.7	81.3
52.9	88.2
53.7	94.5
53.7	99.3
53.7	102.5
52.9	104.2
52.6	104.2
52	103.9
51.7	102.8
51.7	100.8
51.7	97
51.7	91.9
51.7	86.2
51.2	79.9
50.6	73.6
49.5	66.7
48	60.1
46.9	54.4
46	49.5
45.7	46.3
45.7	44.3
45.7	44.1
45.7	44.6
45.7	46.1
45.7	48.9
45.7	52.6
45.7	57.5
46	62.7
47.4	70.7
48.3	73.6
49.7	79
50.9	84.4
52.3	89.6
53.2	94.5
53.7	99.9
53.7	101.3
53.5	103.3
52.6	104.8
51.5	104.8
50.6	104.8
50.3	104.2
50.3	102.5
50.3	99.3
50.3	95.3
50	90.2
49.7	84.7
49.5	78.7
48.6	73
48	67.3
47.2	61.5
46.3	56.1
45.4	50.9
44.9	46.6
43.7	41.2
43.4	39.5
43.2	37.2
43.2	35.2
43.2	34.3
43.2	34
43.2	34.3
43.2	35.5
43.2	37.5
43.2	41.8
43.2	43.8
43.4	48.1
44	53.2
45.2	58.9
46.6	65.5
48.6	71.8
50	78.7
50.6	85
50.9	90.7
50.9	95.3
50.3	99.9
49.7	100.8
48.6	101.3
47.4	100.8
46.9	99.6
47.2	97.6
47.2	94.5
47.2	89.9
47.2	84.4
46.9	78.4
46.6	72.4
46	66.1
45.4	59.8
44.3	54.1
43.7	49.5
43.2	45.8
43.2	43.8
43.2	42.9
43.2	42.9
43.2	43.5
42.6	46.6
42.6	48.1
42.6	51.5
42.6	55.8
42.9	60.4
43.7	65.2
44.6	70.4
46.3	79
46.9	82.1
48	88.2
48.9	94.2
49.7	98.5
49.7	101.6
49.7	103.9
48.9	105.1
48.3	105.3
47.7	105.1
47.7	103.9
47.7	101.6
47.7	97.9
47.7	93
47.7	87.9
47.7	82.4
47.4	76.4
47.4	70.7
46.9	64.7
46	58.7
45.2	52.9
44.6	48.1
44	44.1
44	41.2
44	40
44	39.8
44	40
44	41.8
44	44.6
44	48.4
44.6	53.2
45.7	58.7
47.4	64.4
49.2	70.4
50.9	77.3
52	83.6
52.9	89.9
53.5	95.6
54	99.6
54	102.5
53.5	104.2
52.9	104.8
52.3	104.5
51.7	103.3
51.7	101
51.7	97.9
51.7	93.6
51.7	88.7
51.5	83
50.6	76.7
49.7	69.8
48.3	63.2
46	53.2
45.2	50.1
44	44.6
43.2	40
42.9	36.3
42.9	33.7
42.9	32.6
42.9	32.6
42.9	34
42.9	34.9
42.9	37.5
42.9	40.6
43.4	44.9
44	50.4
45.2	56.7
46.6	63.8
48.9	71.3
50.9	78.4
52	85.6
52.6	95.3
52.3	100.2
52.3	102.2
51.7	105.1
50.9	106.2
50	105.6
49.7	104.2
49.7	101.9
49.7	98.5
49.7	93.9
49.5	88.4
49.2	79.3
48.6	76.1
47.7	69
46.3	61.5
44.9	54.7
43.4	48.4
42.9	43.2
42.6	39.5
42.6	37.5
42.9	36.6
42.9	37.2
42.9	37.5
42.9	39.5
42.9	42.3
43.2	46.3
43.7	50.9
44.6	56.1
46	61.5
47.4	68.1
48.9	74.7
50.3	81
51.5	87.6
52	93.3
52.3	98.5
51.7	102.2
50.9	104.5
50	105.1
48.6	105.1
48	104.8
48	103.6
48	101
48	95
48	92.5
48	87
47.7	80.7
47.4	74.1
46.6	67.3
45.4	60.1
44.3	53.5
42.9	47.5
42.3	42.1
41.7	38
41.7	35.7
42	35.2
42	35.5
42	36
42	38.3
42.3	43.8
42.6	46.1
43.4	51.2
44.9	56.9
46.6	63.2
48.3	69.8
49.7	76.1
50.9	82.7
51.5	88.4
51.5	93.9
51.5	98.2
51.5	100.8
51.2	101.9
50.6	101.6
50	101
50	98.8
50	95.3
50	91
50	85.6
49.7	79.6
49.5	73
48.6	66.4
47.4	58.9
46.3	52.4
45.2	46.1
44	40
43.4	35.2
42.9	31.2
42.9	28.3
43.2	26.9
43.2	26.6
43.4	26.9
43.7	27.7
44.3	29.7
44.6	33.7
44.9	38.9
46.3	47.5
47.4	50.4
49.2	56.7
50.9	63.5
52.3	70.4
53.7	77
54.6	83
55.2	88.2
55.2	92.5
54.9	95.6
54.6	97.6
54	97.6
52.6	96.2
51.7	93.6
51.5	89.6
51.2	85
50.9	79.9
50.3	74.1
49.7	67.8
48.9	61.2
47.7	54.4
46.3	48.4
45.4	42.9
45.2	38.6
45.2	34
45.2	32.9
45.2	32
45.2	32
44.9	32.6
44.6	33.5
44.6	34.6
44.9	36.3
44.9	39.2
45.2	43.5
45.7	49.2
47.4	55.8
49.5	63.2
50.9	70.4
52	77.3
52.3	83.3
52.6	89
52.6	93.6
52.6	99.3
52.6	100.5
52.3	102.2
51.7	102.2
51.2	101.6
50.3	99.9
49.7	97.3
49.5	93.6
48.9	89.3
48.6	84.4
48	79.3
47.2	73.3
45.4	64.1
44.9	61
44	54.9
43.2	48.9
42.6	43.2
42	37.8
41.7	33.5
41.4	29.7
41.7	27.2
41.7	25.2
42	25.2
42.9	25.7
44	26.9
45.7	28.9
47.4	31.5
48	36.3
48.6	41.8
49.7	47.8
50.9	54.7
51.7	62.1
52.3	69.5
52.9	79.9
52.9	82.7
52.9	88.2
52.9	92.7
52.3	97.3
50.9	100.2
50	100.5
49.7	99.3
49.5	97.6
49.5	95.3
49.5	91.6
49.5	87
49.2	81.9
48.6	75.8
47.7	69.3
46.6	62.4
45.4	55.5
44.3	49.2
43.2	43.8
42.6	37.5
42.6	35.7
42.9	33.5
42.9	32
43.7	31.2
44.9	31.2
46.9	32.3
48	34.3
48.6	37.5
49.2	41.5
49.7	48.4
50	50.9
50.3	56.7
50.9	62.7
50.9	68.4
50.9	74.1
50.9	79.6
50.9	84.4
50.9	89
50.6	93
49.5	96.5
48.6	97.9
47.7	98.2
46.9	98.2
46.3	97.9
46.3	97
46.3	95
46.3	91.9
46.3	84.7
46.3	81.9
46	76.4
46	70.7
45.4	65.2
45.2	59.2
44.3	53.5
43.4	48.1
42.6	42.9
42	38
41.7	34
41.7	30.9
41.7	28.6
42.3	26.9
43.7	26.6
45.2	27.7
45.7	30.6
46.3	35.2
47.4	40.6
48.9	46.9
49.7	53.8
50	61.2
50	68.1
50	74.7
50	81
50	86.7
50	91.6
49.7	95.9
48.6	99.6
48.3	99.9
48	99.9
48	98.8
48	96.8
48	93.6
48	88.7
48	83.3
47.7	77
46.9	67.3
46.3	60.4
45.7	56.7
44.6	49.8
43.4	42.9
42.6	36.6
41.4	30.6
41.1	25.4
41.1	20.9
41.4	16.8
42.3	14.6
44	13.7
46.9	14.6
47.4	15.1
47.7	17.1
48	19.7
48.3	23.4
48.3	28
48.3	33.5
48.6	39.2
49.2	45.5
50.3	52.6
52.3	64.1
52.9	67.8
54	74.4
54	79.6
54	84.2
53.7	88.2
53.2	91.6
52.3	93.9
50.9	94.2
50	93.3
50	90.2
50	89
49.7	85.9
49.5	81.9
49.2	77.3
48.6	71.5
47.7	65.5
46.9	59.2
45.7	52.6
44.6	46.3
43.7	40.9
42.9	34
42.9	32.3
43.2	29.2
43.4	26.3
44	24
45.2	23.1
46.3	24
46.9	25.7
47.2	28.6
47.4	32.3
48	37.2
48.9	42.6
49.7	48.9
50.9	59.2
51.2	63
52	69.5
52	76.1
52	82.1
52	87.6
51.7	92.7
50.9	96.8
49.7	99
49.5	99.3
49.2	98.8
49.2	97
49.2	95.9
49.2	92.5
49.2	87.6
48.9	82.1
48.6	75.8
47.4	69.3
46.6	62.4
45.4	55.8
43.7	46.3
42.3	38.6
42	36.6
41.7	33.5
42	31.5
42.3	30.3
42.9	29.4
43.7	29.7
45.2	32.3
45.2	34
45.4	38
46	42.3
46.3	47.8
46.6	53.8
46.9	60.4
47.4	66.7
47.4	73
47.7	78.7
47.4	84.2
47.2	89.3
46.9	93.9
45.7	97.6
44.9	99.6
44.3	100.2
43.7	100.2
43.7	100.2
43.7	99.3
43.7	97
43.7	93.6
43.7	89
43.7	83.9
43.4	76.4
43.2	73.6
42.6	68.1
42	62.4
41.1	56.4
40.3	50.6
39.7	45.5
39.4	40.9
39.1	37.2
39.1	33.7
39.1	30.6
39.4	27.7
39.4	25.2
40.3	23.4
41.1	22.6
41.7	22.9
42	23.4
42	24.3
42	26.3
42	29.4
[truncated: 806 more rows]
