# Supplementary material for: Bot fit: A novel approach to assessing lower limb muscular strength
Source: PLoS One. 2026 Mar 26;21(3):e0339187. doi: 10.1371/journal.pone.0339187 (PMC13021169; doi:10.1371/journal.pone.0339187)
Supplement: S3 File — Raw joint angle data (left and right legs) collected from 25 participants across all exercise protocols. This compressed folder contains individual participant files (sub1–sub25) with time-series signals representing lower-limb motion recorded by the Bot Fit system during resistance exercise trials. (ZIP) [file pone.0339187.s003.zip › sub14/hipcurl_max.csv]

AngL	AngR
17.7	12
17.7	12
17.9	12
18.2	12
18.2	12
18.2	12
18.2	12
18.2	12
18.2	12
18.2	12
18.2	12
18.2	12
18.2	12
18.2	12
18.2	12
18.2	11.7
18.2	11.7
18.2	11.7
18.2	11.7
18.2	11.7
18.2	11.7
18.2	11.7
18.2	11.7
18.8	12
19.1	12.6
19.4	13.1
19.1	13.4
18.5	13.1
17.7	12.3
15.4	10.5
14.5	10
13.4	9.7
12.5	10
12.2	10
11.4	10
10.5	10
9.4	10
8.5	10
7.9	10
7.6	10
7.6	10
7.6	10
7.6	10
7.6	9.7
7.6	9.4
7.6	8.8
7.6	7.4
7.6	5.7
7.6	4
7.6	2
7.6	0
7.6	2
7.6	3.7
7.6	5.1
7.6	6.8
7.6	7.1
7.4	7.7
7.4	8
7.4	8
7.4	8.3
7.1	8.3
7.1	8.5
6.8	8.3
6.8	8.3
6.8	8.3
6.8	8.3
6.8	8
6.8	7.4
6.8	6.3
6.8	5.1
6.8	4.2
6.8	3.1
6.8	2
6.8	1.1
6.8	0.5
6.8	0.5
6.8	0.5
6.8	0.5
6.8	0.5
6.5	0.5
5.9	0.5
5.3	0.2
4.8	0
4.8	0.5
4.8	1.1
4.8	1.7
4.8	2.2
4.8	2.8
4.8	3.4
4.8	3.4
4.8	3.4
4.8	3.4
4.8	3.4
5.6	3.7
7.1	4.2
8.2	4.8
9.1	5.7
9.4	6.3
9.4	6.8
9.4	6.8
9.4	6.8
9.4	6.8
9.6	6.8
9.6	6.8
9.9	6.8
10.2	6.8
10.5	6.8
10.5	6.8
10.5	6.8
10.5	6.8
10.5	6.8
10.5	6.8
10.8	7.1
11.1	7.1
11.4	7.4
11.6	8
12.2	8.3
12.5	8.3
12.8	8.3
13.1	8.5
13.1	8.8
13.1	8.8
13.1	8.8
13.1	8.8
13.1	8.8
13.1	8.8
13.1	8.8
13.4	8.8
13.4	8.8
13.7	8.8
13.9	8.8
13.9	8.8
13.9	8.8
13.9	8.8
13.9	8.8
13.9	8.8
14.2	8.8
14.2	8.8
14.5	8.8
14.8	8.8
14.5	8.8
14.5	8.8
14.5	8.8
14.5	8.8
14.5	8.8
14.5	8.8
14.5	8.8
14.5	8.8
14.5	8.8
14.5	8.8
14.5	8.8
14.5	8.8
14.5	8.8
14.5	8.8
14.8	8.8
14.8	8.8
14.8	8.8
14.8	8.8
14.8	8.8
14.8	8.8
14.8	8.8
14.8	8.8
14.8	8.8
14.8	8.8
14.8	8.8
15.1	8.8
15.4	8.8
15.7	8.8
15.7	8.8
15.7	8.8
15.7	8.8
15.7	8.8
15.7	8.8
15.7	8.8
15.7	8.8
15.7	8.8
15.7	8.8
15.7	8.8
15.7	8.8
15.7	8.8
15.7	8.8
15.7	8.8
15.7	8.8
15.7	8.8
15.7	8.8
15.7	8.8
15.7	8.8
15.9	9.1
16.2	9.4
16.8	10.3
17.4	10.8
17.7	11.1
17.9	11.4
17.9	11.7
17.9	11.7
17.9	11.7
17.9	11.7
17.9	11.4
17.7	11.4
17.7	11.4
17.7	11.4
17.7	11.4
17.7	11.4
17.7	11.4
17.7	11.4
17.7	11.4
17.7	11.4
17.7	11.4
17.7	11.4
17.7	11.4
17.7	11.4
17.7	11.4
17.7	11.4
17.9	11.4
17.9	11.4
17.9	11.4
17.9	11.4
17.9	11.4
17.9	11.4
17.9	11.4
17.9	11.4
18.2	11.4
18.2	11.4
18.2	11.4
18.2	11.4
18.2	11.4
18.2	11.4
18.2	11.4
18.2	11.4
18.2	11.4
18.2	11.4
18.2	11.4
18.8	11.4
19.1	11.7
19.4	11.7
19.4	11.4
19.4	11.4
19.4	11.4
19.4	11.4
19.4	11.4
19.4	11.4
19.4	11.4
19.4	11.4
19.4	11.4
19.7	11.4
20	11.4
20	11.4
20	11.1
20	10.8
19.7	10.3
19.7	10
19.7	9.4
19.7	9.4
20	9.1
20	8.5
20	7.7
20	7.1
20	6.3
20	5.4
20	4.5
20	3.7
20	2.8
20	1.7
20	0.8
20	0
20	0.8
20	1.4
19.7	2
19.7	2
19.7	2
19.7	2
19.7	2
19.7	2
19.7	2
19.7	2
19.7	2
19.7	2
19.7	2
19.7	1.4
19.7	1.1
19.7	0.5
19.7	0
19.7	0.8
19.7	1.4
19.7	1.7
19.7	1.7
19.7	2.2
19.7	2.5
19.7	3.1
19.7	3.7
19.7	4
19.7	4.5
19.7	5.1
19.7	5.4
19.7	6
19.7	6.3
19.4	7.1
19.4	7.4
19.1	8
18.8	8
18.8	8
18.5	8
18.5	8.3
18.2	8.8
18.2	8.8
17.9	8.8
17.9	8.8
17.9	8.8
17.9	8.8
17.7	9.1
17.4	9.1
17.1	9.1
17.1	9.1
17.1	9.1
17.1	9.1
17.1	9.1
16.8	9.1
16.5	9.1
16.2	9.1
16.2	9.1
16.2	9.1
16.2	9.7
16.2	10
16.2	10.3
16.2	10.3
16.2	10.3
16.2	10.5
16.2	10.8
16.2	10.5
16.2	10.5
16.2	10.5
16.2	10.5
15.9	10.5
15.7	10.5
15.1	10.5
14.8	10.5
14.2	10.5
13.9	10.5
13.4	10.5
12.5	10.5
11.9	10.5
11.1	10.5
10.5	10.5
9.6	10.5
9.1	10.5
8.5	10.5
7.9	10.5
7.4	10.5
6.8	10.5
6.5	10.5
6.2	10.5
5.9	10.5
5.9	10.5
5.6	10.5
5.6	10.5
5.6	10.5
5.6	10.5
5.6	10.5
5.6	10.5
5.3	10.5
5.3	10.5
5.3	10.5
5.3	10.5
5.3	10.5
5.3	10.5
5.6	10.5
5.6	10.5
6.2	10.5
6.8	10.5
7.6	10.5
8.5	10.5
9.1	10.8
9.4	11.1
9.6	11.7
9.4	12.3
9.4	12.8
9.4	12.6
9.4	12.6
9.6	12.3
9.6	12.3
10.2	12.3
11.1	12
11.6	12
11.9	11.7
12.2	11.4
12.2	11.7
12.2	11.7
12.2	11.7
12.8	11.7
13.4	11.4
13.9	11.4
14.5	11.4
14.8	11.4
15.1	11.4
15.1	11.4
15.7	11.4
15.9	11.4
16.2	11.4
16.5	11.7
16.5	11.7
16.5	11.7
16.5	11.7
16.5	11.7
16.5	11.7
16.5	11.7
16.5	11.7
16.5	11.7
16.5	11.7
16.5	11.7
16.5	11.7
16.5	11.7
16.5	11.7
16.5	11.7
16.5	11.7
16.5	11.7
16.8	11.7
16.8	11.7
17.1	11.7
17.4	11.7
17.1	11.7
17.1	11.7
17.1	11.7
17.1	11.7
17.1	11.7
17.1	11.7
17.1	11.7
17.1	11.7
17.1	11.7
17.1	11.7
17.1	11.7
17.1	11.7
17.1	11.7
17.1	11.7
17.1	11.4
17.1	11.4
17.1	11.4
17.1	11.4
17.1	11.4
17.1	11.4
17.1	11.4
17.1	11.4
17.1	11.4
17.1	11.4
17.1	11.4
17.1	11.4
17.1	11.4
17.1	11.7
17.1	11.7
17.1	11.7
17.1	11.7
17.1	11.7
17.1	11.7
17.1	11.7
17.1	11.7
17.1	11.7
17.1	11.7
17.1	11.7
17.1	11.7
17.1	11.7
17.1	11.7
17.1	11.7
17.1	11.7
17.1	11.7
17.1	11.7
17.1	11.7
17.1	11.7
17.1	11.7
17.1	11.7
17.1	11.7
17.1	11.7
17.1	11.7
17.1	11.7
17.1	11.7
17.1	11.7
17.1	11.7
17.1	11.7
17.1	11.7
17.1	11.7
17.1	11.7
17.1	11.7
17.1	11.7
17.1	11.7
17.1	11.7
17.1	11.7
17.1	11.7
17.1	11.7
17.1	11.7
17.1	11.7
17.1	11.7
17.1	11.7
17.1	11.7
17.1	11.7
17.1	11.7
17.1	11.7
17.1	11.7
17.1	11.7
17.1	11.7
17.1	11.7
17.1	11.7
17.1	11.7
17.1	11.7
17.1	11.7
17.1	11.7
17.1	11.7
17.1	11.7
17.1	11.7
17.1	11.4
17.1	11.4
17.1	11.4
17.1	11.4
17.1	11.4
17.1	11.4
17.1	11.4
17.1	11.4
17.1	11.4
17.1	11.4
17.1	11.4
17.1	11.4
17.1	11.4
17.1	11.4
17.1	11.4
17.1	11.4
17.1	11.7
17.1	11.7
17.1	11.7
17.1	11.7
17.1	11.7
17.1	11.7
17.1	11.7
17.1	11.7
17.1	11.7
17.1	11.7
17.1	11.7
17.1	11.7
17.1	11.7
17.1	11.7
17.1	11.7
17.1	11.7
17.1	11.7
17.1	11.7
17.1	11.7
17.1	11.7
17.1	11.7
17.1	11.7
17.1	11.7
17.1	11.7
17.1	11.7
17.1	11.7
17.1	11.7
17.1	11.7
17.1	11.7
17.1	11.7
17.1	11.7
17.1	11.7
17.1	11.7
17.1	11.7
17.1	11.7
17.1	11.4
17.1	11.4
17.1	11.4
17.1	11.4
17.1	11.4
17.1	11.4
17.1	11.4
17.1	11.4
17.1	11.4
17.1	11.4
17.1	11.4
17.1	11.4
17.1	11.4
17.1	11.4
17.1	11.4
17.1	11.4
17.1	11.4
17.1	11.4
17.1	11.4
17.1	11.4
17.1	11.4
17.1	11.4
17.1	11.4
17.1	11.4
17.1	11.4
17.1	11.4
17.1	11.4
17.1	11.4
17.1	11.4
17.1	11.4
17.1	11.4
17.1	11.4
17.1	11.4
17.1	11.4
17.1	11.4
17.1	11.4
17.1	11.4
17.1	11.4
17.1	11.4
17.1	11.4
17.1	11.4
17.1	11.4
17.1	11.4
17.1	11.4
17.1	11.4
17.1	11.4
17.1	11.4
17.1	11.4
17.1	11.4
17.1	11.4
17.1	11.4
17.1	11.4
17.1	11.4
17.1	11.4
17.1	11.4
17.1	11.4
17.1	11.4
17.1	11.4
17.1	11.4
17.1	11.4
17.1	11.4
17.1	11.4
17.1	11.4
17.1	11.4
17.1	11.4
17.1	11.4
17.1	11.4
17.1	11.4
17.1	11.4
17.1	11.4
17.1	11.4
17.1	11.4
17.1	11.4
17.1	11.4
17.1	11.4
17.1	11.4
17.1	11.4
17.1	11.4
17.1	11.4
17.1	11.4
17.1	11.4
17.1	11.4
17.1	11.4
17.1	11.4
17.1	11.4
17.1	11.4
17.1	11.4
17.1	11.4
17.1	11.4
17.1	11.4
17.1	11.4
17.1	11.4
17.1	11.4
17.1	11.4
17.1	11.4
17.1	11.4
17.1	11.4
17.1	11.4
17.1	11.4
17.1	11.4
17.1	11.4
17.1	11.4
17.1	11.4
17.1	11.4
17.1	11.4
17.1	11.4
17.1	11.4
17.1	11.4
17.1	11.4
17.1	11.4
17.1	11.4
17.1	11.4
17.1	11.4
17.1	11.4
17.1	11.4
17.1	11.4
17.1	11.4
17.1	11.4
17.1	11.4
17.1	11.4
17.1	11.4
17.1	11.4
17.1	11.4
17.1	11.4
17.1	11.4
17.1	11.4
17.1	11.4
17.1	11.4
17.1	11.4
17.1	11.4
17.1	11.4
17.1	11.4
17.1	11.4
17.1	11.4
17.1	11.4
17.1	11.4
17.1	11.4
17.1	11.4
17.1	11.4
17.1	11.4
17.1	11.4
17.1	11.4
17.1	11.4
17.1	11.4
17.1	11.4
17.1	11.4
17.1	11.4
17.1	11.4
17.1	11.4
17.1	11.4
17.1	11.4
17.1	11.4
17.1	11.4
17.1	11.4
17.1	11.4
17.1	11.4
17.1	11.4
17.1	11.4
17.1	11.4
17.1	11.4
17.1	11.4
17.1	11.4
17.1	11.4
17.1	11.4
17.1	11.4
17.1	11.4
17.1	11.4
17.1	11.4
17.1	11.4
17.1	11.4
17.1	11.4
17.1	11.4
17.1	11.4
17.1	11.4
17.1	11.4
17.1	11.4
17.1	11.4
17.1	11.4
17.1	11.4
17.1	11.4
17.1	11.4
17.1	11.4
17.1	11.4
17.1	11.4
17.1	11.4
17.1	11.4
17.1	11.4
17.1	11.4
17.1	11.4
17.1	11.4
17.1	11.4
17.1	11.4
17.1	11.4
17.1	11.4
17.1	11.4
17.1	11.4
17.1	11.4
17.1	11.4
17.1	11.4
17.1	11.4
17.1	11.4
17.1	11.4
17.1	11.4
17.1	11.4
17.1	11.4
17.1	11.4
17.1	11.4
17.1	11.4
17.1	11.4
17.1	11.4
17.1	11.4
17.1	11.4
17.1	11.4
17.1	11.4
17.1	11.4
17.1	11.4
17.1	11.4
17.1	11.4
17.1	11.4
17.1	11.4
17.1	11.4
17.1	11.4
17.1	11.4
17.1	11.4
17.1	11.4
17.1	11.4
17.1	11.4
17.1	11.4
17.1	11.4
17.1	11.4
17.1	11.4
17.1	11.4
17.1	11.4
17.1	11.4
17.1	11.4
17.1	11.4
17.1	11.4
17.1	11.4
17.1	11.4
17.1	11.4
17.1	11.4
17.1	11.4
17.1	11.4
17.1	11.4
17.1	11.4
17.1	11.4
17.1	11.4
17.1	11.4
17.1	11.4
17.1	11.4
17.1	11.4
17.1	11.4
17.1	11.4
17.1	11.4
17.1	11.4
17.1	11.4
17.1	11.4
17.1	11.4
17.1	11.4
17.1	11.4
17.1	11.4
17.1	11.4
17.1	11.4
17.1	11.4
17.1	11.4
17.1	11.4
17.1	11.4
17.1	11.4
17.1	11.4
17.1	11.4
17.1	11.4
17.1	11.4
17.1	11.4
17.1	11.4
17.1	11.4
17.1	11.4
17.1	11.4
17.1	11.4
17.1	11.4
17.1	11.4
17.1	11.4
17.1	11.4
17.1	11.4
17.1	11.4
17.1	11.4
17.1	11.4
17.1	11.4
17.1	11.4
16.8	11.4
16.2	11.4
15.7	10.8
14.8	10.3
13.4	9.7
11.9	8.8
9.6	8.3
7.4	7.1
4.8	6.5
1.6	5.7
1.9	5.4
6.2	5.1
11.1	4.5
15.7	4.8
20	4.8
23.7	4.8
27.4	5.1
30.6	5.4
33.7	6
36.6	6.3
39.1	6.8
41.1	7.1
42.6	7.4
44	7.7
44.6	7.7
44.9	7.7
44.9	7.7
44.6	7.7
43.7	7.7
42.3	7.7
39.7	7.7
36.6	7.7
33.1	7.7
29.7	8
26	8
22.5	8
19.1	8
15.9	8
13.4	8
9.1	8
7.6	7.7
4.8	7.7
2.2	7.7
0.5	7.7
2.2	7.1
3.1	6
3.3	3.7
3.1	0.2
3.1	3.7
2.8	8.5
2.5	13.7
2.5	19.1
2.5	24
2.5	28.9
2.5	33.7
2.8	38.6
3.1	43.5
3.6	48.6
3.9	53.2
4.5	57.8
4.8	61.8
5.3	65.2
5.6	68.4
5.9	71
6.2	72.1
6.2	72.1
5.9	71.3
5.9	69
5.9	65.8
5.9	61.8
5.9	56.9
6.2	49.2
6.2	46.6
6.5	41.5
6.8	36.6
7.4	32.3
7.6	27.7
7.9	23.1
8.5	18.6
9.4	14
9.9	10.3
10.2	6.3
9.9	2.5
9.4	0.5
8.2	2.8
6.2	3.7
3.1	4
1.1	4
8.5	4
11.1	4
15.7	4
20.2	4
24.8	4
29.4	4
34	4
38.6	4
43.2	4
47.4	4
51.7	4
58.3	4
60.3	4
64.6	4
68.9	4
72.7	4
75.5	4
77.8	4
78.7	4
79	4
78.7	4
77.5	4
74.4	4
73.2	4
70.1	4
66.9	4
63.2	4
59.2	4
55.2	4
50.9	4
46.3	4
41.7	4
37.1	4
30.6	4
28.3	4
23.7	4.2
19.7	4.2
15.9	4.8
12.5	5.4
9.1	6.3
5.1	6.5
1.1	6.8
3.1	6.3
6.2	5.1
8.5	2.8
8.8	0.5
8.2	5.4
6.8	11.1
5.6	19.4
5.6	22
5.9	27.4
5.9	32.9
5.9	38
5.9	43.2
5.9	48.1
5.9	52.6
6.2	56.9
6.2	60.7
6.8	63.2
7.6	66.1
7.9	66.7
8.5	66.7
8.8	66.7
8.8	66.4
8.8	65.5
8.5	62.7
8.5	61.2
8.5	58.1
8.5	54.9
8.5	51.5
8.5	48.1
8.5	44.1
8.8	39.8
9.1	35.2
9.9	30.6
11.1	26
11.9	21.1
12.2	16.8
12.2	12.8
12.2	9.1
11.6	6
10.5	3.7
7.6	2.5
3.6	2.5
0.5	2.5
4.5	2.5
8.2	2.5
12.2	2.5
16.8	2.5
21.7	2.5
26.5	2.5
31.4	2.5
36	2.5
40.9	2.2
45.2	1.4
48.9	0.8
52.3	0
55.5	1.4
58.9	3.1
60.9	4.5
62.3	6
63.5	7.1
63.8	8.5
63.8	9.4
63.8	10
63.8	10
63.8	10
63.8	10
62.9	10
61.8	10
59.8	10
57.2	10
54.3	10
51.5	10
48.3	10
45.2	10
41.7	10
38.3	10
34.8	10
31.7	10
28.5	10
25.4	10
22.2	10
18.8	10
15.7	10
12.8	10
9.4	10
8.2	10
6.5	9.7
5.1	9.1
3.3	7.4
1.9	5.1
1.1	2.2
0.8	1.4
0.5	5.7
0.5	9.7
0.5	15.7
0.5	18
0.5	22.3
0.2	26.9
0.5	31.2
1.1	35.7
1.9	40
3.1	44.1
4.5	48.1
5.9	52.1
7.6	56.1
9.1	61
9.4	62.1
9.9	64.7
10.8	66.7
11.4	67.8
11.9	68.1
12.5	68.1
12.5	68.1
12.5	68.1
12.5	67.5
12.5	66.1
12.5	64.1
12.5	61
12.5	57.2
12.5	53.5
12.5	49.5
12.5	46.1
12.5	43.2
12.5	40
12.5	37.2
12.5	34.9
12.5	32.3
12.5	29.7
12.5	27.2
12.5	23.7
12.5	22.9
12.5	20.6
12.5	18.3
12.5	16
12.5	14
12.5	12.3
12.2	10.8
11.1	9.1
9.6	8
7.4	6.8
5.1	6
2.2	5.4
0.5	4.5
3.3	4
5.9	2.8
8.2	2
10.5	1.1
12.8	0.5
15.4	0.2
18.2	0.5
21.1	0.8
24	1.4
26.8	2
30	2.5
32.8	3.4
36	4.2
38.9	5.7
42	7.1
44.9	8.5
46.6	9.7
48.3	10.5
49.7	11.1
51.2	11.7
52	12
52.9	12.3
53.2	12.8
53.2	13.1
53.2	13.1
53.2	13.1
53.2	13.1
53.2	13.1
53.2	13.1
52.9	13.1
52	13.1
50.6	13.1
48.9	13.1
47.2	13.1
45.4	13.1
43.4	13.1
41.4	13.1
39.1	13.1
36.9	13.1
34.6	13.1
32	13.1
30	13.1
28	13.1
25.7	13.1
23.7	13.1
21.4	13.1
17.9	13.1
16.8	13.1
14.5	13.1
12.5	13.1
10.5	13.1
8.8	13.1
7.4	13.1
6.5	13.1
5.6	13.1
5.1	13.1
4.2	12.6
3.6	11.4
3.3	10
3.3	8
3.3	5.4
3.3	3.4
3.3	1.7
3.3	0.8
3.3	0
3.3	0.5
3.3	1.1
3.3	1.4
3.3	1.4
3.3	1.7
3.6	2
3.9	2
4.2	2
4.8	2
5.1	2
5.6	2
5.9	2.2
6.5	2.5
7.4	3.4
8.5	4.5
9.9	5.4
11.4	6
13.1	6.3
14.5	6.5
15.4	6.5
15.9	6.5
16.5	6.5
17.1	6.8
18.2	7.7
19.7	9.4
22	11.1
24.8	12.8
29.7	15.7
31.1	16.6
34	18.3
35.4	20.6
36.3	22.3
37.1	24
37.4	25.7
37.7	27.4
38.3	29.2
38.6	31.5
39.1	33.7
39.4	36.3
40.3	38.9
41.4	41.5
43.2	43.8
45.4	46.1
48	48.6
50.6	50.6
53.2	53.5
55.8	56.1
58.9	58.9
62.1	61.8
65.2	65
67.8	67.8
70.6	70.4
74.4	74.1
75.5	75.3
77.5	77.3
79.5	79
81.2	80.4
83	81.6
84.4	83
85.8	84.2
87.3	85.6
87.5	85.9
88.4	86.4
88.7	86.7
89	87
89.8	88.4
91.3	90.5
92.7	92.2
93.8	93.6
94.7	94.5
94.7	94.7
94.4	95
93.8	95
93.3	95
91.6	95
90.4	95
89.8	95
89	95.3
88.4	95.3
88.1	95.3
87.8	95.3
87.8	95.3
87.8	95.3
87.8	95.3
87.5	95.3
87	95.6
86.1	96.2
84.7	96.5
83.2	96.5
81.2	96.8
79	97.3
76.7	97.6
74.4	98.2
72.1	98.8
69.8	99.6
67.2	100.2
62.9	101.3
61.2	101.6
57.5	101.6
53.7	101.6
50.3	101.6
47.2	101.6
44.6	101.6
42.9	101.6
42	101.9
41.4	102.2
41.1	102.8
40.6	102.8
40.9	103.1
41.1	103.3
41.4	103.6
41.4	103.9
41.4	103.6
41.4	103.3
41.7	102.2
41.7	100.5
41.7	98.2
41.7	95.3
41.7	91.9
41.7	87.9
41.7	83.9
41.7	79.6
41.4	75.3
41.4	71.3
41.4	67.5
41.4	64.1
41.4	60.7
41.4	55.5
41.4	54.1
41.4	51.5
41.4	49.5
41.4	47.5
41.4	46.3
41.4	45.5
41.4	44.6
41.4	44.3
41.4	44.1
41.4	43.8
41.4	43.8
41.4	43.8
41.7	43.8
42.6	43.8
44	43.8
45.7	43.8
46.9	44.1
47.4	44.3
47.4	44.6
47.4	44.9
47.4	44.9
47.2	44.9
47.2	44.9
46.9	45.2
46.3	45.5
45.7	46.1
44.9	46.6
44.6	46.9
44	46.6
43.7	46.6
43.7	46.6
43.7	46.9
43.7	46.9
43.7	46.9
43.7	46.9
43.7	47.2
43.7	47.8
43.7	48.1
43.7	48.1
43.7	48.4
43.7	48.6
43.4	49.5
43.4	49.8
42.6	50.9
41.4	51.8
40.3	52.6
39.4	52.6
38.9	52.4
38.9	52.4
39.1	52.4
39.7	52.4
40.3	52.4
40.9	52.6
40.9	52.6
41.1	52.6
41.1	52.4
41.1	52.4
41.1	52.1
41.1	51.8
41.1	51.5
40.9	50.9
40.6	50.4
40.3	49.8
39.7	48.9
39.7	48.6
39.4	48.1
39.4	48.1
40	48.1
40.3	48.1
40.6	48.1
40.6	48.1
40.6	48.1
40.6	48.1
40.6	48.1
40.6	48.1
40.6	47.2
40.6	47.2
40.6	46.6
40.6	46.3
40.9	46.1
41.7	45.8
42.6	45.5
44	45.5
45.4	45.5
46.9	45.5
48.6	45.5
50.3	45.5
51.5	45.5
52.6	44.9
53.5	44.3
53.7	43.8
53.7	42.9
53.5	42.1
52.6	41.2
51.5	40.3
50.3	40
49.2	39.8
48	39.8
46.6	39.8
45.7	39.8
45.2	39.8
45.2	40
45.2	40.9
45.2	42.6
44.9	45.2
44.9	47.5
44.9	49.8
44.6	51.5
44	52.6
43.2	53.5
42	53.5
40.9	53.5
39.7	53.2
38.6	53.2
38	53.2
38	53.2
38	52.9
38	51.8
38	50.6
37.1	50.1
36.6	50.1
36	50.1
36	50.1
36	50.4
36	50.4
36	50.4
36.3	50.4
36.9	50.4
38	50.1
39.1	50.1
40.3	50.1
41.1	50.1
41.7	50.1
42.3	50.1
42.6	50.1
42.6	50.1
42.6	50.1
42.6	50.1
42.6	49.8
42.3	49.2
42	48.9
41.4	48.9
41.1	48.9
40.6	48.9
40.3	48.9
39.7	48.4
38.9	48.1
38.9	47.8
38.9	47.2
38.9	47.2
38.9	47.2
38.9	47.2
38.9	47.2
38.9	47.2
38.6	47.2
38.3	47.2
38	47.2
38	47.2
38	47.2
38	47.2
38	47.2
38	47.2
38	47.2
38	47.2
38	47.2
38	47.2
38	47.2
38	47.2
38	47.2
38	47.2
38	47.2
38	47.2
38	47.2
38	47.2
38	47.2
38	47.2
38	47.2
38	47.2
38	47.2
38	47.2
38	47.2
38	47.2
38	47.2
38	47.2
37.7	47.2
37.4	47.2
37.1	47.2
37.1	47.2
37.1	47.2
37.1	47.2
37.1	47.2
37.4	46.9
37.4	46.9
37.4	46.6
37.1	46.6
36.9	46.6
36.6	46.6
36.3	46.6
36	46.6
36	46.6
36.3	46.6
36.3	46.6
36.3	46.6
36	46.9
35.7	47.8
35.1	49.5
34.8	49.8
34.3	50.1
33.4	50.1
33.1	50.1
33.1	50.1
33.1	50.1
33.1	50.1
33.1	50.1
33.4	49.8
33.4	49.5
33.4	49.2
33.4	49.2
33.4	49.2
33.4	49.2
33.4	49.2
33.4	49.2
33.4	49.2
33.4	49.2
33.4	49.2
33.4	49.2
33.7	48.9
33.7	48.6
33.7	48.1
33.7	47.5
33.7	47.2
33.7	47.2
34	47.2
34	47.2
34.3	47.2
34.6	47.2
34.6	47.2
34.6	47.2
34.6	47.2
34.6	47.2
34.6	47.2
34.6	47.2
34.6	47.2
34.6	47.2
34.6	47.2
34.6	47.2
34.6	47.2
34.6	47.2
34.6	47.2
34.6	47.2
34.6	47.2
34.6	47.2
34.6	47.2
34.6	47.2
34.6	47.2
34.6	47.2
34.6	47.2
34.6	47.2
34.6	47.2
34.6	47.2
34.6	47.2
34.6	47.2
34.6	46.9
34.8	46.3
35.4	46.1
35.7	45.8
36.6	45.8
37.4	45.8
38.3	45.8
39.1	45.8
40	45.8
40.6	45.8
40.9	45.8
40.9	45.8
40.9	46.1
40.6	46.3
40.3	46.9
40	47.5
40	47.8
39.4	47.8
39.4	47.8
39.4	47.8
39.4	47.8
39.4	47.8
39.7	47.8
39.7	47.8
39.7	47.8
39.7	47.8
39.7	47.8
39.7	47.8
39.7	47.8
39.7	47.8
39.7	47.8
39.7	47.8
39.7	47.8
39.7	47.8
39.7	47.8
39.7	47.8
39.7	47.5
39.7	47.5
39.7	47.5
39.7	47.2
40	46.3
40.3	46.3
40.6	46.1
40.9	45.8
41.1	45.8
41.4	45.8
41.7	45.8
41.7	45.8
41.7	45.8
41.7	45.8
41.7	45.8
41.4	45.8
41.4	45.8
41.4	45.8
41.4	45.8
41.4	45.8
41.4	45.8
41.4	45.8
41.4	45.8
41.4	45.8
41.1	45.8
41.1	45.8
40.9	45.8
40.6	45.8
40.3	45.8
40	45.8
40	45.8
39.7	45.8
39.7	45.8
39.7	45.8
39.7	45.8
39.4	45.8
39.1	45.8
38.6	45.8
37.7	45.8
36.9	46.3
36	47.8
35.7	50.4
35.7	54.4
35.7	61.5
35.7	64.4
35.4	69.8
35.1	75.8
34.6	82.1
34	87.6
34	93
33.7	98.5
33.7	103.6
33.7	107.3
33.7	109.9
33.7	111.1
33.7	111.1
33.7	111.1
33.7	109.9
33.7	107.6
33.7	103.6
33.7	98.8
33.4	93.3
33.4	87.9
33.1	81.6
32.8	75.3
32.3	68.7
31.1	61.8
29.7	54.9
27.7	45.8
27.1	43.2
26.5	38
26.3	33.5
26	30
26	27.2
26	25.4
26	24.9
26	25.4
26	27.2
26	31.2
26	37.5
26	47.2
26	50.6
26	57.5
26	64.4
26	71.5
26.5	79
28.3	89.9
29.1	93.6
30.8	100.5
32.6	107.1
33.7	111.1
34.3	111.6
34.3	111.6
34.3	111.6
34.3	111.1
34.8	107.9
34.8	105.9
34.8	101.3
34.8	95.6
34.8	90.2
34.8	83.9
34.6	77
34	69.8
32.8	62.7
31.4	54.9
29.7	47.8
27.1	37.8
26.5	34.6
25.4	28.9
24.5	24
24	20.3
23.7	18
23.7	17.7
23.7	18.6
23.7	21.4
23.7	26.3
23.7	32.9
24	39.8
24.3	46.6
24.3	53.8
24.3	61.2
24.8	69
26	76.7
28	84.7
30	92.7
32	99.9
34	106.8
35.4	110.8
36.3	111.4
36	111.4
35.1	111.4
35.1	110.2
35.4	108.2
35.4	104.8
35.4	100.2
35.4	95.3
35.4	90.2
35.1	84.4
34.3	78.1
33.4	71.3
32	63.8
30.6	55.8
28.8	48.6
27.4	41.5
26	34.9
24.8	28.9
24	23.1
23.1	18
22.5	11.7
22.5	10
22.5	7.1
22.5	5.4
22.5	4.8
22.5	5.1
22.5	7.1
22.5	10.8
22.5	17.1
22.5	24.6
23.1	32
23.7	40
24.5	52.6
24.8	56.9
25.7	65.5
27.1	74.4
29.1	83.3
31.4	91.9
34	100.2
36.6	107.3
38.6	112.8
40.3	113.1
40	110.8
39.1	109.9
38	107.1
37.4	103.1
36.6	98.5
35.4	93.6
34.6	88.2
33.7	81.9
32.6	74.1
31.1	65.5
29.4	57.2
27.1	49.2
24.5	40.9
21.7	34
19.4	27.7
18.5	22
18.2	17.4
18.2	14.3
18.2	12.3
18.2	11.7
18.2	12.3
18.2	14.3
18.2	18.9
18.5	25.2
19.4	32
20.2	39.5
21.1	46.6
21.4	54.1
22	61.5
23.4	69.5
26.5	81
27.7	85
30.3	92.5
32.6	99.6
34.6	105.3
36	107.3
35.7	107.6
35.1	107.6
34.6	107.3
34.6	105.9
34.6	103.6
34.6	99.9
34.6	95.3
34.6	90.7
34.6	85.6
34.3	79.9
33.4	73.8
32	66.7
29.7	56.4
28.5	53.2
26.8	47.5
25.7	42.3
24.8	37.5
24.5	33.5
24.5	30
24.5	27.2
24.3	24.9
24.3	23.4
24.3	22.3
24.3	22.3
24.3	22.6
24	24
23.4	27.2
23.1	32
23.4	38.3
24	48.6
24.3	52.4
24.8	59.5
25.7	66.7
26.5	74.1
28	81.9
29.4	89.3
31.4	97
33.1	103.6
34.3	108.8
35.4	109.6
35.4	109.4
35.4	108.8
35.4	108.2
35.4	106.2
35.4	103.3
35.4	99.9
35.4	96.2
35.1	92.2
34.8	87.6
34	81.9
33.1	75.3
31.7	68.4
30	61.5
28.5	54.4
27.1	47.2
25.7	40.6
24.5	34.3
23.4	28.3
22	23.4
20.8	19.1
20.2	15.7
20.2	13.7
20.2	13.4
20.2	14.6
20.2	18.3
20.2	24.3
20.2	34.6
20.2	38
20.2	45.2
20.2	52.6
20.8	60.4
21.7	68.1
23.7	75.8
26.3	83.9
29.1	91.3
32	98.5
34	104.8
35.4	107.3
35.4	108.2
34	108.8
32.6	108.8
31.7	108.8
31.7	108.5
31.7	107.3
31.7	104.8
31.7	101.6
31.7	97.6
31.7	93.3
31.7	88.2
31.7	82.7
31.1	76.7
30.8	70.1
30.3	63.5
28.8	56.7
27.4	50.4
24.5	41.5
23.7	38.9
22	33.7
20	29.7
18.5	26.3
17.9	23.7
17.7	22.6
17.4	22.3
17.4	22.6
17.4	23.7
17.4	26.6
17.7	30.9
17.7	36.6
18.5	43.2
19.7	50.1
22	60.7
22.5	64.4
24	71.8
25.1	79.6
26.5	87.6
28	95
29.7	102.5
30.6	108.8
31.4	111.6
32	111.6
32	110.5
32	109.9
32	107.6
32	104.2
32	99.6
32	95
31.7	90.2
31.4	85
30.6	79.3
29.4	72.4
28	65.8
26.3	59.2
24.8	52.6
23.4	46.3
22.2	40.6
21.1	35.7
20.2	31.2
20	27.2
19.4	23.7
19.1	21.4
19.1	20.3
19.4	20.9
19.4	21.7
19.4	25.4
19.4	31.5
19.4	38.3
19.4	45.2
19.7	52.1
20.2	58.9
21.1	66.7
22.8	74.1
25.1	81.9
27.7	90.2
30.3	97.9
32.8	105.3
34.8	111.1
36.6	112.2
37.1	111.9
37.1	111.1
37.1	109.4
37.1	107.1
37.1	103.1
37.1	98.8
37.1	93.9
37.1	87.6
36.9	81
36	73.6
34.6	66.1
32.6	58.4
30.6	51.2
28.5	44.3
26.3	35.7
25.7	32.9
25.4	28.3
24.8	24.9
24.3	22.3
24.3	20.6
24.3	19.7
24.3	19.7
24	20
23.1	21.4
22.5	26.6
22.5	29.4
22.8	36.3
[truncated: 531 more rows]
