# Supplementary material for: Bot fit: A novel approach to assessing lower limb muscular strength
Source: PLoS One. 2026 Mar 26;21(3):e0339187. doi: 10.1371/journal.pone.0339187 (PMC13021169; doi:10.1371/journal.pone.0339187)
Supplement: S3 File — Raw joint angle data (left and right legs) collected from 25 participants across all exercise protocols. This compressed folder contains individual participant files (sub1–sub25) with time-series signals representing lower-limb motion recorded by the Bot Fit system during resistance exercise trials. (ZIP) [file pone.0339187.s003.zip › sub14/kickback_const.csv]

AngL	AngR
13.1	6.8
13.1	6.8
13.1	6.8
13.1	6.8
13.1	6.8
13.1	6.8
13.1	6.8
13.1	6.8
13.1	6.8
13.1	6.8
13.1	6.8
13.1	6.8
13.1	6.8
13.1	6.8
13.1	6.8
13.1	6.8
13.1	6.8
13.1	6.8
13.1	6.8
13.1	6.8
13.1	6.8
13.1	6.8
13.1	6.8
13.1	6.8
13.1	6.8
13.4	6.8
13.7	7.1
13.9	7.7
14.2	8
13.9	7.7
13.4	7.1
12.8	6.3
11.9	5.7
11.6	5.7
11.9	6
12.5	6
12.8	6
13.1	6
12.8	6
12.8	6
12.8	6
12.8	6
12.8	6
12.8	6
12.8	6
12.8	6
12.8	6
12.8	6
12.8	6
12.8	6
12.8	6.3
12.8	6.5
12.8	6.8
12.8	7.1
12.8	7.1
12.8	7.1
12.8	7.1
12.8	7.1
12.8	7.1
12.8	7.1
12.8	7.1
12.8	7.1
12.8	7.1
12.8	7.1
12.8	7.1
12.8	7.1
12.8	6.8
12.8	6.5
12.8	5.7
12.8	3.7
12.5	1.1
11.9	2.5
11.1	6.5
10.2	11.7
9.4	16.3
9.1	20.6
9.1	24.3
9.1	27.2
9.6	30.3
9.9	30.9
10.8	31.7
11.4	32.3
11.6	32.6
11.6	32.3
11.6	32
11.6	32
11.4	31.5
11.4	30
11.4	26.6
11.6	25.4
11.9	22.9
12.8	20.3
13.4	17.7
13.7	15.4
13.9	13.1
13.7	11.1
13.7	9.1
13.7	6.8
13.7	5.1
13.7	3.4
13.7	2.2
13.7	1.4
13.7	1.4
13.1	1.4
12.5	1.4
12.2	1.4
11.9	1.4
11.9	1.4
11.9	1.4
11.9	1.1
11.9	0.8
11.9	0.8
11.9	0.8
11.9	0.8
11.9	0.8
11.9	0.8
11.9	0.8
11.9	0.8
11.9	0.8
11.9	0.8
11.9	0.8
11.9	0.8
11.9	0.8
11.9	0.8
11.9	0.8
11.9	0.8
11.9	0.8
11.9	0.8
11.9	0.8
11.9	0.8
11.9	0.8
11.9	0.8
11.9	0.8
11.9	0.8
11.9	0.8
11.9	0.8
11.9	0.8
11.9	0.8
11.9	0.8
11.9	0.8
11.9	0.8
11.9	0.8
11.9	0.8
11.9	0.8
11.9	0.8
11.9	0.8
11.9	0.8
11.9	0.8
11.9	0.8
11.9	0.8
11.9	0.8
11.9	0.8
11.9	0.8
11.9	0.8
11.9	0.8
11.9	0.8
11.9	0.8
11.9	0.8
11.9	0.8
11.9	0.8
11.9	0.8
12.2	0.8
12.2	0.8
12.2	0.8
12.5	0.8
12.5	0.8
12.5	0.8
12.8	0.8
13.1	0.8
12.8	0.8
12.8	0.8
12.8	0.8
12.8	0.8
12.8	0.8
12.8	0.8
12.8	1.1
12.8	1.1
12.8	1.1
12.8	1.1
12.8	1.4
12.8	1.7
12.5	2
11.6	1.7
9.9	1.7
7.9	1.7
3.3	1.7
1.9	1.7
1.9	1.7
5.9	1.7
10.2	1.7
14.8	1.7
19.1	1.7
23.1	1.7
26.5	1.7
30	1.7
32.8	1.7
35.4	1.4
37.7	0.5
40	0
41.4	0.8
42.6	1.4
43.2	1.7
43.2	2.2
42.9	2.2
42.6	2.2
41.4	2.2
39.7	2.2
37.7	2.2
34.8	2.8
31.7	3.4
28.3	4
24.8	4.5
21.4	4.8
17.9	5.1
13.1	4.8
11.4	4.8
8.2	4.8
5.3	4.8
2.8	4.8
0.2	4.8
1.9	4.2
3.1	2.2
2.8	0.2
2.2	3.4
1.6	7.7
1.6	11.7
1.6	16
1.6	20
1.6	24
1.9	27.7
1.9	31.5
1.9	35.2
2.2	38.3
2.2	41.5
2.8	45.5
2.8	46.6
2.8	48.6
2.8	49.8
2.8	50.4
2.8	50.1
2.8	49.2
2.8	47.5
2.8	44.6
3.1	40.9
3.6	36.9
4.8	32
5.9	26.9
6.8	21.1
7.6	15.7
7.9	10
7.9	4.5
7.4	0
6.2	3.4
3.6	5.7
0.8	6.5
8.5	6.3
11.4	6.3
17.1	6
22.2	5.7
27.1	6.3
31.4	6.8
35.1	8.3
38	9.7
40.6	11.1
42.6	12
44	11.7
44.9	11.4
45.4	11.4
44.9	11.1
43.7	10.5
42	10.5
39.7	10.5
36.9	10.8
33.1	10.8
29.1	10.8
24.8	10.8
17.9	10.5
15.7	10.5
11.1	10.3
6.2	9.7
1.6	8.5
2.2	6.8
3.6	4.5
4.5	0.8
4.5	4.2
4.2	10.5
3.6	16.6
3.1	22.3
2.8	26.6
3.1	31.2
3.3	35.7
3.6	40
3.9	44.3
4.2	48.1
4.5	51.5
4.8	54.4
4.8	56.4
4.8	57.5
4.8	57.8
4.8	57.8
4.8	57.5
4.8	56.1
4.8	53.8
4.8	50.4
5.3	44.3
5.6	42.1
6.2	36.9
7.1	31.7
7.9	26
8.2	20.6
8.8	15.1
8.8	9.7
8.8	5.1
8.2	0.5
6.2	4.2
5.1	5.4
1.3	6.3
3.9	5.4
9.6	4.5
15.7	4.8
21.4	4.8
26.5	5.1
31.4	6
38.3	8
40.3	8.5
44.3	10.3
47.7	11.7
50.3	12
51.7	11.7
52.3	11.4
52.6	11.4
52.3	11.4
51.7	11.4
49.2	11.4
48	11.4
44.9	11.4
41.4	11.4
37.4	11.4
33.1	11.4
28.8	11.4
24.3	11.4
19.4	11.4
11.4	10
8.8	9.1
4.8	6.8
2.5	3.1
1.3	2.5
1.1	9.7
1.3	16.6
2.8	22.6
3.6	27.7
3.6	32.6
3.3	36.6
2.8	40.6
1.1	46.3
0.2	48.1
2.2	51.8
3.6	54.4
4.5	56.1
5.1	57.5
5.3	58.1
5.6	58.4
5.9	58.1
5.9	58.1
5.9	57.8
5.9	56.9
5.9	54.7
5.9	51.2
6.2	46.6
7.1	42.1
7.9	36.6
8.5	31.2
8.8	26
8.8	21.1
8.5	15.7
8.5	10
8.5	4.5
8.2	0.2
7.1	2.2
4.2	3.4
1.1	2.8
2.2	1.7
5.6	1.4
9.1	1.4
12.8	1.4
16.2	1.4
20	1.4
23.7	1.4
26.8	1.4
30.8	1.4
32	1.4
34.3	2
35.4	2.8
35.7	3.4
35.7	4
35.7	4.2
35.7	4.2
35.7	4.2
34.8	4.2
33.7	4.2
31.7	4.2
29.1	4.2
26.3	4.2
23.1	4.2
19.7	4.2
16.5	4.2
13.1	4.2
9.9	4
7.4	3.7
5.6	3.1
4.5	1.1
4.2	1.7
4.2	5.1
4.5	8.5
4.8	11.4
5.3	14
6.5	16
8.2	17.7
9.6	19.1
10.5	20.3
11.1	21.1
11.4	22
11.4	22.9
11.4	23.7
11.6	24.6
12.5	24.6
13.4	24.9
14.2	24.9
15.1	25.2
16.2	25.4
17.4	25.7
18.5	25.7
19.7	25.7
20.8	26
21.7	26.6
22.5	27.7
23.7	29.2
25.1	30.6
26.8	32
28.8	33.5
30.6	34.6
32.3	35.7
34	36.9
35.4	38
36.6	39.5
37.7	40.9
38.9	42.9
39.7	44.9
40.9	46.6
41.7	48.6
42.6	50.4
43.2	52.4
43.4	54.1
43.7	56.1
44.3	58.1
44.9	60.1
45.4	61.8
46.3	63.8
47.4	65.8
49.2	67.5
50.6	69.5
52.3	71.3
54	73
56	74.7
58	76.4
59.8	78.1
61.8	79.9
63.8	81.9
65.5	83.6
66.9	85
68.4	86.4
69.8	87.6
70.9	88.7
71.8	89.9
73.2	91.6
73.8	92.2
74.7	93.3
75.5	94.5
76.7	95.9
77.5	97
78.7	98.5
79.8	100.2
80.7	101.6
81.8	103.1
82.4	103.9
82.4	104.5
81.8	105.1
81	105.3
80.7	105.6
80.4	105.9
80.1	106.2
80.1	106.2
79.8	106.2
79.2	106.5
78.4	106.8
77.5	107.1
76.4	107.1
74.9	107.1
73.5	107.1
71.8	107.1
70.1	106.5
69.8	106.5
70.1	106.8
70.6	107.1
70.6	107.1
70.6	107.3
70.6	107.9
70.6	107.9
70.4	108.5
70.4	109.1
70.1	109.1
69.5	108.8
69.2	108.2
68.6	108.2
67.8	107.6
67.5	107.3
66.6	106.8
65.8	106.2
65.2	105.1
64.3	104.2
63.8	102.8
62.9	100.8
62.1	98.5
60.9	95.6
59.2	90.2
58.6	88.4
57.2	84.7
56	81
54.9	77.6
54.3	74.1
53.7	71.3
53.5	68.4
53.2	65.8
52.9	63.5
52.6	61.2
52.3	59.2
52	57.2
51.5	55.5
51.2	54.1
50.9	52.6
50.9	52.6
50.9	52.6
50.9	52.9
50.9	53.2
50.9	54.1
51.2	54.7
51.2	55.2
51.5	55.5
51.7	55.2
52	55.2
52.6	54.9
53.2	54.9
53.7	54.9
54.3	54.9
54.6	54.9
54.6	54.9
54.6	54.9
54.9	54.9
55.2	54.9
55.2	54.9
55.2	54.7
55.2	54.1
55.2	53.2
54.9	52.6
54.9	52.4
54.9	52.1
54.9	52.1
54.9	52.1
54.9	52.1
54.6	52.1
54.3	52.1
54.3	52.1
54.3	52.1
54.3	52.1
54.3	52.1
54.3	52.1
54.3	52.1
54.3	52.1
54.3	52.1
54.3	52.1
54.3	52.4
54.3	52.4
54.3	52.4
54.3	52.4
54.3	52.4
54.3	52.4
54.3	52.4
54.3	52.4
54.3	52.4
54.3	52.4
54.3	52.4
54.3	52.4
54.3	52.4
54.3	52.4
54.3	52.4
54.3	52.4
54.3	52.4
54.3	52.4
54.3	52.4
54.3	52.4
54.3	52.4
54.3	52.4
54.3	52.4
54.3	52.4
54.6	52.4
54.9	52.4
55.2	52.4
55.5	52.4
55.8	52.4
55.8	52.4
55.8	52.4
55.8	52.4
55.5	52.4
55.2	52.1
54.9	52.1
54.6	52.1
54	52.1
54	52.1
54	52.1
54	52.1
54	52.1
54	52.1
54	52.1
54	52.1
54	52.1
54	52.1
54	52.1
53.7	52.1
53.5	52.1
52.9	52.1
52.9	52.1
52.6	52.1
52.3	52.1
52.3	52.1
52.3	52.1
52.3	52.1
52.3	52.1
52.3	52.1
52.3	52.1
52.3	52.1
52.3	52.1
52.3	52.1
52.3	52.1
52.3	52.1
52	52.1
51.7	52.1
51.5	52.1
51.2	52.1
50.9	52.1
50.9	52.1
50.9	52.1
50.9	52.1
50.9	52.1
50.9	52.1
50.9	52.1
50.9	52.1
50.9	52.1
50.9	52.4
50.9	52.4
50.9	52.4
50.9	52.4
50.9	52.4
50.9	52.4
50.9	52.1
50.9	52.1
50.9	52.1
50.9	51.8
50.9	51.5
50.9	50.9
51.2	50.6
51.5	50.4
52	49.8
52.3	48.6
52.9	47.2
53.5	44.9
53.5	42.3
53.5	39.5
53.5	36
53.5	30.6
53.5	28.9
53.5	24.9
53.5	21.1
53.5	17.1
53.2	13.1
53.2	9.1
53.2	5.1
53.2	2.2
52.9	1.7
52.3	2.8
52	5.4
52	9.1
52	14.6
52.6	20
52.9	26.3
52.9	32.3
53.2	38.3
53.5	44.6
53.7	50.9
54.3	57.2
54.9	63.5
55.8	69.3
56.3	74.1
56.9	76.4
57.2	76.1
57.2	74.4
57.8	71.5
58	67.5
58	62.7
58	57.2
57.8	50.9
56.9	40.6
56.3	37.5
54.9	30.6
53.7	24
52.9	17.7
52.6	12.3
52.3	7.4
52.6	3.1
52.6	0.5
52.6	0.2
52.6	2.2
52.6	9.4
52.6	12
52.6	18.3
52.6	24.9
52.6	31.2
52.6	37.8
52.9	44.3
53.7	50.6
55.2	57.2
56.6	63.2
58	69
58.9	73.8
58.9	74.1
58.9	73.8
59.2	72.1
59.2	69.3
59.2	65.5
59.2	60.7
58.9	55.5
57.8	49.5
56.6	42.9
55.2	35.5
53.5	27.7
51.5	17.1
51.2	14.8
50.9	10.8
50.9	7.1
51.2	4
51.5	2.5
51.7	3.4
51.7	6
51.7	10.3
52	15.4
52.6	21.1
53.5	27.2
54.3	33.5
55.5	40
56.6	46.9
57.8	54.1
59.2	61.5
60.3	68.4
61.5	74.7
61.8	79.3
61.8	80.4
61.8	79
61.8	76.1
61.8	71.8
61.5	66.4
60.9	59.8
59.2	49.2
58	45.5
56	38
54.3	30.3
53.5	23.1
53.2	16.3
53.2	9.4
53.5	3.7
53.2	0
53.2	0.2
53.7	1.4
53.7	2.5
53.7	5.1
54	8.3
54.6	11.7
55.2	16
56.3	20.9
57.5	26.9
58.9	33.5
60.3	40
61.5	46.6
63.2	56.1
63.8	58.7
64.3	63.2
64.9	66.1
64.9	67.3
64.6	67
64.3	65.5
63.8	62.7
63.2	58.4
62.1	52.9
60.6	46.9
58.3	40
56.3	32.6
54.3	25.4
53.2	18.6
53.2	11.4
53.2	4.8
53.2	0.8
53.2	5.1
53.2	6.8
53.5	6.8
53.7	6.8
53.7	6.5
53.7	5.4
53.7	3.4
53.7	0
54	4.2
55.2	8.8
56.3	14.3
58	23.4
58.6	26.6
59.5	33.2
60.3	40
60.9	46.9
61.8	53.5
62.3	60.1
62.9	65.5
63.2	69.8
63.2	72.4
63.2	73
63.2	72.7
62.6	71
62.6	67.3
62.1	62.4
61.5	56.1
60.3	49.2
58.6	41.8
57.2	34.3
55.8	27.2
54.9	20
54.6	9.7
54.6	3.4
54.6	0.5
54.6	3.4
54.6	4.5
55.2	4.2
55.8	2.5
55.8	0.2
56	2.8
56.3	6.3
56.9	10.8
58	16
59.5	22
61.2	28.3
62.6	34.9
64.1	41.8
65.5	51.5
65.8	54.7
66.4	59.8
66.4	64.1
66.4	66.4
66.4	66.7
66.1	65.2
65.8	62.7
64.9	59.2
63.8	54.4
62.9	48.6
61.8	42.6
59.2	32.9
58.3	29.2
56.6	22.3
55.2	16
53.7	10
53.2	4.8
52.9	0.2
52.9	2.5
53.2	4
53.5	4
53.7	3.7
53.7	2
53.7	0.8
53.7	2
54.3	6
55.5	10.8
56.9	16.6
58.6	22.9
60.6	32.3
60.9	35.5
61.8	41.5
62.1	47.5
62.1	53.2
62.1	58.9
62.1	63
62.1	65.2
62.1	65
61.8	64.1
61.2	61.8
60.6	58.7
59.8	54.1
58.9	48.6
57.8	42.3
56	36
54.3	29.2
52.6	22
50.9	15.4
49.5	9.4
48.3	4.2
47.4	0.2
47.4	2
47.7	2.5
48	2
48	0.8
48	1.1
48	3.4
48.6	6.3
49.7	9.7
51.2	13.7
54	21.1
54.9	23.7
56.9	29.4
58.6	34.9
60	40.6
61.2	46.1
62.1	51.2
62.6	55.8
62.6	59.5
62.6	61.2
62.6	61.2
62.6	58.9
62.6	57.5
62.6	53.5
62.1	48.4
60.6	42.9
58.6	36.6
56.3	30
53.7	19.4
52.9	16
51.7	9.1
51.5	2.2
51.5	3.4
51.5	6.5
51.7	7.1
52.9	6.3
53.7	4.5
54.6	2
55.5	0.8
56.3	3.7
57.2	7.1
57.8	10.5
58.6	14.3
60	21.4
60.6	24
62.1	29.7
63.8	35.7
64.9	42.1
65.8	48.4
66.4	54.1
66.4	59.5
66.4	63.8
66.4	66.7
66.4	67.3
66.4	66.4
66.4	64.1
66.4	59.8
66.1	54.7
64.9	48.4
62.9	42.1
60.9	35.5
58.6	28.3
56.9	21.1
55.8	14.6
54.9	8
54.3	2
53.7	4.5
53.7	6
53.7	7.4
54	7.1
54	6.3
54	4.5
54.3	1.7
54.9	1.4
56.3	5.7
58	10
59.2	14.8
60.6	19.7
61.5	25.2
62.3	30.6
63.2	36
64.1	42.3
64.9	48.6
65.8	54.7
66.4	60.1
66.4	65.8
66.4	67
66.4	67.8
66.4	67.5
66.4	65.8
66.4	62.7
66.1	58.1
64.9	52.4
63.5	46.1
61.5	38.6
59.5	31.5
56.3	20.9
55.5	17.4
54	10.5
53.2	4
52.6	1.7
52.6	5.4
52.9	6.8
53.5	6.5
53.7	5.7
53.7	3.7
54	1.4
54.9	1.4
56.3	6.5
56.9	8.5
58.3	13.1
60	18.6
61.5	24.6
63.5	31.2
65.2	38
66.4	44.9
67.2	50.9
68.1	56.1
68.1	60.4
68.1	63.2
68.1	64.1
68.1	64.1
68.1	62.7
68.1	59.5
67.8	55.2
66.6	50.1
64.9	44.3
61.2	34.3
60	30.9
57.5	23.7
55.5	16.8
53.7	10.5
52	4.5
51.5	0.2
51.5	4.2
51.7	6
52.3	5.7
53.2	4.2
53.7	2
54.3	0.8
55.5	3.7
56.6	7.1
58	10.8
59.5	14.8
60.9	19.7
62.6	25.2
64.3	30.6
65.8	36.6
66.9	42.6
67.8	48.4
68.1	56.1
68.1	58.1
68.1	60.4
68.1	60.7
68.1	60.4
68.1	58.7
68.1	55.2
67.2	50.6
65.5	45.5
62.9	39.5
60.3	32.6
55.8	22.3
54.3	18.9
52.3	12
50.9	5.4
49.7	0.2
49.5	4.8
49.5	6.8
50	7.1
50.6	6.3
50.9	4.2
50.9	2
51.5	0.5
52.3	5.1
52.9	7.1
54	11.1
55.8	16
57.8	22
59.8	28.3
62.1	34.9
63.8	40.9
64.9	46.3
65.8	51.2
65.8	56.1
65.8	60.1
65.8	63.2
65.8	64.7
65.8	64.4
65.8	62.4
65.5	56.9
64.9	54.7
63.8	48.9
61.8	42.3
59.2	35.5
56.3	28.6
54	21.4
52.3	14.6
51.5	8
50.9	1.7
50.3	2.2
50.6	5.1
51.2	6
52	5.4
52.6	4.2
52.6	2
52.9	0.5
53.5	3.4
54	6.5
55.2	12
55.8	14
57.2	18.9
58.9	24.3
60.6	30.6
62.3	36.9
63.8	43.2
64.6	48.9
65.5	54.1
65.8	57.8
66.1	60.4
66.1	60.7
65.8	60.1
65.8	58.4
65.8	54.4
65.5	48.6
64.3	42.3
62.6	35.2
60.6	28.3
58.6	21.4
57.2	14.3
56	4
56	0.5
55.8	5.4
55.5	10
55.5	12.6
55.8	12.8
56.3	12
56.6	10.5
56.6	8.3
56.9	4.2
56.9	2.8
57.8	0.5
59.2	4.5
60.6	9.1
62.3	15.1
64.3	21.1
66.6	27.2
68.1	33.5
69.2	39.5
70.1	44.9
70.6	50.4
70.6	54.7
70.6	57.8
70.6	60.4
70.6	60.7
70.6	60.7
70.6	59.8
70.6	57.5
70.6	53.8
69.8	49.8
68.4	45.2
66.6	39.8
63.5	30.6
62.3	27.2
60	20.9
58	14.6
56.6	8.3
55.5	2.8
55.2	3.4
55.2	4.8
55.2	5.7
55.2	5.7
55.2	5.4
55.2	4.2
55.2	2.5
55.5	0.2
55.8	2.2
56.9	5.1
57.8	9.1
59.2	13.4
60.9	21.1
61.5	23.7
62.9	29.4
63.8	34.9
64.3	40.3
64.9	45.2
65.2	49.5
65.2	52.9
65.2	54.7
65.2	54.9
65.2	54.4
65.2	52.1
65.2	48.6
64.9	44.3
64.1	40
62.9	35.2
61.5	30
60	24
57.5	15.1
56.9	12.3
55.5	6.8
54.6	2.2
54.3	0.8
54.3	2.2
54.3	2.2
54.3	2
54.3	1.4
54.3	0
54.3	2
54.3	4.2
54.6	8.5
54.9	10.3
55.8	14
56.9	19.1
58.6	24.6
60.3	30.6
61.8	36.3
63.2	41.8
64.1	46.3
64.6	50.6
64.6	54.7
64.6	59.5
64.6	60.4
64.6	61
64.6	60.4
64.6	58.9
64.6	55.5
64.3	50.6
63.5	45.8
62.1	40
60	34
58.3	27.2
55.8	17.1
54.9	13.7
53.2	8
52	3.4
51.7	0.5
51.7	2.8
52	3.4
52.9	3.4
53.5	2.8
53.5	1.7
53.5	0.2
53.7	1.4
54.6	3.7
55.5	6.8
56.6	10.8
58	15.1
59.5	19.4
60.3	23.7
61.2	28.3
61.8	32.9
62.1	37.8
62.3	42.3
62.3	46.6
62.3	50.6
62.6	53.2
62.6	54.7
62.6	54.4
62.6	53.5
62.9	50.6
62.6	46.3
62.3	41.5
60.6	33.5
60	30.6
58.6	24
56.9	17.4
55.5	11.1
54	5.1
53.5	0
53.2	4
53.2	5.7
53.5	5.7
54	5.7
54	4.5
54	4
54.3	2.2
54.6	0.5
55.2	1.4
56	4
57.2	7.4
58.3	11.4
59.8	16.3
61.5	21.4
62.9	27.2
64.3	33.2
65.5	39.2
66.6	47.2
66.6	49.5
66.6	53.2
66.6	55.8
66.6	56.7
66.6	56.4
66.6	54.4
66.6	50.4
66.4	45.5
65.5	40
64.3	34.3
62.6	28.3
60.9	21.4
59.2	15.1
57.2	8.8
55.8	3.1
54.6	2.2
54	6.3
54	8.5
54	8.5
54	8.3
54	8
54	7.1
54	5.4
54.3	3.1
54.3	0.5
54.3	2.5
54.6	6.3
55.8	10.5
56.9	15.7
58.3	21.7
60	27.7
61.2	34
62.3	40.6
63.5	46.6
64.1	52.4
64.3	57.5
64.6	61
64.3	63.2
64.3	63.8
64.3	63.2
64.6	60.7
64.3	56.7
64.3	51.5
63.5	46.3
62.3	40.9
60.9	34.9
59.5	28.6
57.2	18.3
56.9	14.8
56	8.3
55.5	2
54.9	2.5
54.9	6.3
55.2	8.3
55.5	8.3
55.5	7.4
55.5	5.1
55.5	2.2
56	1.1
56.9	4.5
57.8	8.5
58.6	12.8
59.8	18
61.2	24
62.6	30.6
64.1	37.5
65.2	44.1
66.4	49.8
66.6	54.9
66.6	59.8
66.6	60.4
66.6	60.7
66.6	60.4
66.6	58.7
66.6	55.2
65.5	50.9
63.8	45.5
61.2	39.2
58	32.3
54.9	25.4
52	18.3
50	11.4
48.6	4.8
47.7	3.1
47.7	4.8
47.7	5.7
48.6	5.4
49.2	4.5
49.2	2.5
49.2	0.5
49.2	1.7
49.2	4.5
49.5	7.7
50.3	11.7
52.6	19.4
53.5	22.6
55.5	28.6
57.8	33.7
59.8	38
60.9	40.3
61.5	41.2
61.8	41.2
62.3	40.3
62.3	39.5
62.6	37.5
62.6	34.6
62.6	30.9
62.3	27.4
62.1	23.7
61.8	20.3
61.5	16.8
61.2	13.4
61.2	10.5
61.2	8
61.2	6
61.2	4.2
61.2	3.4
61.2	3.4
61.2	3.4
61.2	4.2
61.2	6
61.2	8.8
61.2	13.1
61.2	16.8
61.2	20.9
61.2	27.2
61.2	29.4
61.2	34.6
61.8	39.8
62.6	45.2
63.8	50.4
64.6	54.9
65.2	58.4
65.5	60.1
65.5	59.8
65.5	57.5
65.5	56.1
65.5	51.5
64.9	46.3
64.1	40.9
62.6	35.2
61.2	28.9
59.5	22
57.8	16
56	10
54.9	4.8
54	2
54	3.7
53.7	6.3
53.7	6.8
54	6.5
54	5.7
53.7	3.7
53.7	0.8
53.7	2.5
54	6.5
54.6	10.8
56	19.1
56.6	22
58.3	28.6
60	35.2
61.5	42.3
62.9	48.6
64.1	54.7
64.3	60.4
64.3	65
64.6	67.5
64.3	67.8
64.3	67.5
64.3	64.4
64.3	62.4
64.1	57.5
62.6	52.1
60.3	46.1
57.8	38.9
55.2	31.5
52	20.6
51.2	17.1
50	10.3
49.5	4.2
49.2	0.2
49.2	2.5
49.5	2.5
50.3	2
50.9	0.5
50.9	1.7
51.7	4.8
52	6.3
52.6	9.4
53.5	13.1
54.9	18
56.3	24
58.3	30.6
60.3	37.5
62.3	44.3
64.1	49.8
64.6	56.1
64.6	57.2
64.6	58.1
64.6	57.5
64.9	55.5
64.9	51.5
64.6	46.1
63.8	40.3
62.3	33.5
60.6	26.6
58.6	19.7
57.2	12.6
56	5.7
55.8	1.1
55.8	7.7
55.5	12.3
55.2	14.6
55.2	15.1
55.2	15.1
55.2	15.1
55.2	15.1
55.2	14.8
55.2	14
55.2	12.3
55.2	9.7
55.2	6.3
55.2	2
55.8	2.5
57.5	10.3
58.3	16
58.9	19.1
60	24.6
61.2	30.6
62.6	36.6
64.1	43.2
65.5	49.2
66.6	54.1
66.9	57.8
66.9	59.5
66.9	60.1
66.9	60.1
66.4	59.2
65.5	54.7
64.9	52.4
62.9	47.5
60.3	41.5
57.8	34.9
55.2	28
53.2	21.4
51.2	15.1
50	10
49.2	6
49.5	2.8
49.7	0.8
50.3	0.2
50.6	0.8
50.9	3.1
51.2	4
51.5	6
52.9	8.3
54.9	10.3
57.2	12
59.5	13.1
61.5	13.7
62.9	13.7
63.8	13.7
64.6	13.7
65.5	13.4
65.8	13.1
65.8	12.8
65.8	12.8
65.8	12.8
65.8	12.8
65.8	12.8
65.8	12.8
65.5	13.7
65.5	14.8
65.5	16.8
65.5	19.7
65.5	23.4
65.5	29.7
65.5	31.7
65.8	36.3
66.1	40.9
66.9	45.5
67.5	50.4
68.1	54.4
68.4	57.2
68.4	58.1
68.4	57.2
68.4	55.2
68.4	52.1
68.1	48.1
67.2	43.5
66.1	38.3
64.6	32.9
62.9	27.2
61.2	21.4
59.8	16
58	10.5
56.6	5.7
55.5	1.4
54.9	2
54.6	4
54.6	4.2
54.6	4
54.6	2.8
54.6	0.5
54.6	2.5
54.6	6
54.6	9.4
54.6	13.1
54.9	18
56.6	27.2
57.5	30.6
59.5	37.8
60.9	44.6
62.1	50.9
62.3	56.7
62.3	61.5
62.3	65.5
62.3	67.5
62.3	68.1
62.3	67.3
62.3	63.8
62.3	62.1
61.8	57.8
60.6	52.6
58.6	47.2
56	41.5
53.5	35.2
51.5	28.3
49.5	21.4
47.7	14.6
46.9	8.3
46.6	3.4
46.6	0.2
47.2	2.5
48	3.4
48.9	2.8
49.2	2
49.2	0.2
49.2	2
49.5	4.8
50.3	8
51.5	11.7
52.9	16.6
54.6	22
57.5	30.9
58.3	34
60	40.3
61.5	45.8
62.1	50.9
62.1	55.5
62.1	58.7
62.1	60.1
62.1	60.1
62.1	58.7
62.1	55.8
62.1	50.9
61.8	45.5
60.6	39.5
59.5	32.9
57.2	22.3
56.6	18.9
55.5	12
54.9	5.1
54.3	0.8
53.7	5.4
53.7	8.3
53.7	10
54	9.7
54	9.1
54	8
54	6.5
54.3	4.8
54.9	2.5
56.3	2.2
56.9	4.5
58.3	9.1
60	14.6
61.8	20.3
63.2	26.3
64.6	32.3
65.8	38.9
66.9	44.9
67.8	50.6
68.1	55.8
68.1	60.4
68.1	63.8
68.1	65.8
68.1	66.4
68.1	65.8
68.1	63.8
68.1	60.1
68.1	55.2
67.5	49.8
65.8	41.5
64.9	38.3
63.2	32
61.8	25.4
60.6	18.9
59.8	12.8
58.9	8
58.6	3.7
58.6	0.8
58.6	0.5
59.8	0.2
60	0
60.3	2
60.3	4.2
60.6	6.5
61.2	9.4
61.8	13.1
62.3	17.7
63.2	23.1
64.3	29.2
65.5	35.5
66.6	45.5
66.9	48.9
66.9	55.5
66.9	61.2
66.9	66.4
66.9	69.8
66.9	71
66.9	71.3
66.9	71
66.9	69
66.9	63.5
66.6	61
65.5	55.8
64.1	50.1
62.3	44.1
60.6	37.2
58.6	30.3
56.9	23.7
55.2	16.8
53.7	10.8
52.3	5.1
51.5	2
51.5	4
51.5	6.8
51.7	7.7
52	7.7
52	6.8
52	4.8
52.3	2
52.6	1.4
53.7	5.4
54.9	10
56.3	14.8
57.5	20.6
58.6	26.3
59.8	32.6
60.6	39.2
61.5	45.5
62.3	51.5
62.6	56.9
62.6	61
62.6	63.5
62.6	64.7
62.6	64.4
62.6	62.7
62.6	58.9
62.1	51.8
61.8	49.2
60.6	43.5
58.9	37.5
56.9	31.2
54.9	24
53.5	17.1
52.6	10.5
52	4.2
51.5	1.4
51.2	5.4
51.5	8.8
52	9.1
52.9	9.1
54	9.1
54.6	9.1
54.6	9.1
54.6	8.8
54.6	8
54.6	6.3
54.9	4
55.5	1.1
56.6	4
57.2	6
58	10.3
58.9	14.6
59.2	20
60	26
60.6	32.6
60.9	39.5
61.8	45.8
62.3	51.8
62.6	56.9
62.6	61
62.6	64.1
62.6	65.8
62.3	66.1
62.3	65.5
61.8	64.1
60.6	61.5
59.2	57.8
58	52.9
56.6	46.9
56	44.9
56.3	40.6
56.9	34.3
56.3	26.9
54.3	20
52.6	13.4
51.2	6.5
50.3	2
50.3	3.4
50.3	5.1
50.9	5.4
52	5.4
52.9	5.1
52.9	4.2
52.9	2.8
52.9	0.2
53.5	3.1
54.6	7.1
56.3	12
58	17.7
60.6	26.6
61.2	29.7
62.1	35.2
62.3	40.6
62.6	46.1
63.2	51.2
63.5	55.8
63.5	59.2
63.5	61.2
63.5	61.5
63.5	59.2
63.5	57.8
63.2	54.1
62.3	49.2
61.5	43.2
60	36.3
58.3	29.2
56.3	22.3
54.3	15.4
52.9	8.8
51.7	2.2
50.9	2.8
50.9	6.5
51.2	8.8
51.7	9.1
52.6	9.1
52.9	8.3
52.9	6.8
52.9	4.5
53.2	1.4
54	2.5
55.2	7.1
56.9	12.6
58.6	18.6
60	25.2
61.8	34.6
62.1	37.8
62.6	43.5
63.2	49.2
63.2	54.7
63.5	59.5
63.8	64.4
63.8	65
63.8	65
63.8	63.8
63.5	61.2
62.9	58.1
62.3	54.1
61.8	48.9
60.9	42.6
59.5	36.3
57.5	29.7
55.8	22.9
53.7	16
52.3	9.7
50.9	4
50	0.2
49.7	3.4
50	4.2
50.3	4
50.9	2.8
50.9	0.8
50.9	1.1
51.5	4.8
51.7	6.3
52.3	9.4
53.5	13.7
54.9	19.1
56.6	25.2
58.6	31.7
60.3	38.6
61.5	45.2
62.6	51.2
62.9	56.7
62.9	63.8
62.9	65.8
62.9	68.4
62.9	69.3
62.9	69
62.9	67.3
62.9	64.4
62.3	60.7
61.5	56.1
60.3	50.6
58.9	44.6
56	34.6
55.2	31.2
52.6	24
50.6	17.1
49.5	10.3
49.7	3.7
50	2
50	5.1
50.3	6
51.5	6
52.6	5.4
52.9	4.5
52.9	3.4
53.2	2
53.5	0.5
54.3	4.2
55.5	8.3
56.9	13.4
58	18.9
59.2	24.6
60.3	30.3
60.6	36
60.6	41.8
60.9	48.1
61.5	53.8
61.8	58.1
62.1	60.7
62.1	61
62.1	59.5
62.1	56.9
61.8	53.2
61.2	49.2
59.8	44.3
58.3	38.6
56.6	32.3
54.9	25.2
53.5	18.6
52.6	12
51.7	5.7
50.9	2
50.6	4.2
50.6	7.4
50.6	9.1
50.9	9.7
51.5	9.7
51.5	9.4
51.5	9.1
51.5	7.7
51.5	4.8
51.5	1.4
52.3	4.5
52.6	6.8
52.9	12
53.5	17.4
54	23.1
54.6	29.2
55.5	35.7
56	41.8
57.2	50.6
57.2	53.2
57.5	57.2
57.5	60.1
57.5	61.8
57.5	61.5
57.8	60.1
57.5	56.7
57.5	52.4
57.2	47.2
56	38.3
55.8	35.2
54.6	28.3
53.5	21.1
52	14.3
50.6	7.4
49.7	0.8
49.2	4.8
48.9	8
49.2	8.8
50	8.8
50.9	8.3
50.9	8
50.9	7.1
50.9	6
50.9	4.5
50.9	2.5
51.5	0.2
52.6	4
53.7	8.5
55.5	14
58	22.6
58.9	25.7
60	31.7
61.2	38
62.1	44.3
63.2	50.4
63.8	55.2
[truncated: 331 more rows]
