# Supplementary material for: Bot fit: A novel approach to assessing lower limb muscular strength
Source: PLoS One. 2026 Mar 26;21(3):e0339187. doi: 10.1371/journal.pone.0339187 (PMC13021169; doi:10.1371/journal.pone.0339187)
Supplement: S3 File — Raw joint angle data (left and right legs) collected from 25 participants across all exercise protocols. This compressed folder contains individual participant files (sub1–sub25) with time-series signals representing lower-limb motion recorded by the Bot Fit system during resistance exercise trials. (ZIP) [file pone.0339187.s003.zip › sub14/kickback_max.csv]

AngL	AngR
9.1	10.5
9.1	10.5
9.1	10.5
9.1	10.5
9.1	10.5
9.1	10.5
9.1	10.5
9.1	10.5
9.1	10.5
9.1	10.5
8.8	10.5
8.8	10.5
8.8	10.5
8.8	10.5
8.8	10.5
8.8	10.5
8.8	10.5
8.8	10.5
8.8	10.5
8.8	10.5
8.8	10.5
8.8	10.5
8.8	10.5
9.1	10.5
9.1	10.8
9.4	10.8
9.6	11.1
9.4	11.1
9.4	10.5
8.8	10
7.9	9.4
7.4	8.8
7.1	8.8
7.4	9.1
7.9	9.4
8.2	9.7
8.2	10
8.2	9.7
8.2	9.7
8.2	9.7
8.2	9.7
8.2	9.7
8.2	9.7
8.2	9.7
8.2	9.7
8.2	9.7
8.2	9.7
8.2	9.7
8.2	9.7
8.2	9.7
8.2	9.7
8.2	9.7
8.5	9.7
8.5	9.7
8.5	9.7
8.5	9.7
8.5	9.7
8.5	9.7
8.5	9.7
8.5	9.7
8.5	9.7
8.5	9.7
8.5	9.7
8.5	9.7
8.5	9.7
8.5	9.7
8.5	9.7
8.5	9.7
8.5	9.7
8.5	9.7
8.5	9.7
8.5	9.7
8.5	9.7
8.5	9.7
8.5	9.7
8.5	9.7
8.5	9.7
8.5	9.7
8.5	9.7
8.5	9.7
8.5	9.7
8.5	9.7
8.5	9.7
8.5	9.7
8.5	9.7
8.5	9.7
8.5	9.7
8.5	9.7
8.5	9.7
8.5	9.7
8.5	9.7
8.5	9.7
8.5	9.7
8.5	9.7
8.5	9.7
8.5	9.7
8.5	9.7
8.5	9.7
8.5	9.7
8.5	9.7
8.5	9.7
8.5	9.7
8.5	9.7
8.5	9.7
8.8	10
8.8	10
9.1	10
9.4	10
9.6	10
9.6	10
9.6	10
9.6	10
9.6	10
9.6	10
9.6	10
9.6	10
9.6	10
9.6	10
9.4	10
9.4	10
9.4	10
9.4	10
9.4	10
9.4	10
9.4	10
9.4	10
9.4	10
9.4	10
9.4	10
9.4	10
9.4	10
9.4	10
9.4	10
9.4	10
9.4	10
9.4	10
9.4	10
9.4	10
9.4	10
9.4	10
9.4	10
9.4	10
9.4	10
9.4	10
9.4	10
9.4	10
9.4	10
9.4	10
9.4	10
9.4	10
9.4	10
9.4	10
9.4	10
9.4	10
9.4	10
9.4	10
9.4	10
9.4	10
9.4	10
9.4	10
9.4	10
9.4	10
9.4	10
9.4	10
9.4	10
9.4	10
9.4	10
9.4	10
9.4	10
9.4	10
9.4	10
9.4	10
9.4	10
9.4	10
9.4	10
9.4	10
9.4	10
9.4	10
9.4	10
9.6	10
9.6	10
9.6	10
9.6	10
9.6	10
9.6	10
9.6	10
9.6	10
9.6	10
9.6	10
9.6	10
9.6	10
9.6	10
9.6	10
9.6	10
9.6	10
9.6	10
9.6	10
9.6	10
9.4	10
9.4	10.3
9.4	10.8
9.4	11.1
9.4	11.4
9.4	11.7
9.4	11.7
9.6	11.7
9.6	11.7
9.6	11.7
9.6	11.7
9.4	11.7
9.4	11.7
9.4	11.7
9.4	11.7
9.4	11.7
9.4	11.7
9.4	11.7
9.4	11.7
9.4	11.7
9.4	11.7
9.4	11.7
9.4	11.7
9.4	11.7
9.4	11.7
9.4	11.7
9.4	11.7
9.4	11.7
9.4	11.7
9.4	11.7
9.4	11.7
9.4	11.7
9.4	11.7
9.4	11.7
9.4	11.7
9.4	11.7
9.4	11.7
9.4	11.7
9.4	11.4
9.6	11.4
9.6	11.4
9.6	11.4
9.6	11.4
9.6	11.4
9.9	11.4
10.5	11.7
10.5	11.7
10.5	11.7
10.5	11.7
10.5	11.7
10.5	11.7
10.5	11.7
10.5	11.7
10.5	11.7
10.2	11.7
10.2	11.4
10.2	11.4
10.2	11.4
10.2	11.4
10.2	11.4
10.2	11.4
10.2	11.4
9.9	11.4
9.6	11.4
9.4	11.4
9.4	11.4
9.4	11.4
9.4	11.4
9.4	11.4
9.4	11.4
9.4	11.4
9.4	11.4
9.4	11.4
9.4	11.4
9.4	11.4
9.4	11.4
9.4	11.4
9.4	11.4
9.4	11.4
9.4	11.4
9.4	11.4
9.4	11.4
9.4	11.4
9.4	11.4
9.4	11.4
9.4	11.4
9.4	11.4
9.4	11.4
9.4	11.4
9.4	11.4
9.4	11.4
9.4	11.4
9.4	11.4
9.4	11.4
9.4	11.4
9.4	11.4
9.4	11.1
9.4	10.8
9.4	10.3
9.4	10.3
9.4	10.3
9.4	10.3
8.8	10.3
8.2	10.3
7.1	10
5.9	9.7
4.2	9.7
2.2	9.7
0.2	9.7
3.1	9.7
6.5	9.7
10.2	9.7
14.2	9.7
17.9	9.7
21.4	9.7
26.3	9.7
27.7	9.7
30.3	9.7
32.6	9.7
34.8	9.7
37.1	9.7
39.4	9.7
41.4	9.7
43.2	9.7
44.6	9.7
45.7	9.7
45.7	9.7
45.4	9.7
44.3	9.7
42.6	9.7
40	9.7
36.9	9.7
33.4	10
30.3	10.3
26.8	10.8
22	11.7
20.2	11.7
17.1	11.7
14.2	11.7
11.4	11.7
8.8	11.4
5.9	11.4
3.6	10.8
1.9	10
1.1	8.5
0.8	6.8
0.8	4.2
0.8	0
0.8	1.4
0.8	4.8
0.5	8.3
0.2	11.7
0.5	15.1
0.8	18.3
1.1	21.4
1.1	24.6
1.1	29.4
1.1	31.2
1.3	34.6
1.3	38
1.3	41.2
1.6	44.1
1.9	46.9
1.9	49.5
1.9	51.8
1.9	53.8
1.9	55.2
2.2	56.4
2.2	56.7
2.8	56.4
3.1	55.8
3.6	54.9
3.9	53.2
4.2	50.6
4.8	47.8
5.3	44.3
6.2	40.6
6.8	36.9
7.4	33.2
7.4	29.4
7.4	25.7
7.4	22
7.4	18.3
7.4	15.1
7.4	12
7.4	8.8
7.4	5.7
7.6	2.8
7.6	0
7.6	2.2
7.6	3.4
7.6	4.2
6.8	4.8
5.6	5.1
4.2	4.8
2.2	4.8
0.8	4.8
3.9	4.8
9.9	4.8
11.9	4.8
15.7	4.8
19.1	4.8
22.2	5.1
25.4	5.1
28.5	5.7
31.7	6.3
34.3	6.8
36.6	6.8
38.9	6.8
40.9	6.8
43.2	6.8
45.2	6.8
46.9	6.8
48.3	6.8
49.5	6.8
50.3	6.8
50.3	6.8
49.7	6.8
48.9	6.8
47.7	6.8
46	6.8
43.7	6.8
41.1	7.1
38	7.1
34.8	7.7
31.1	8.3
27.4	8.8
23.7	9.4
20	10
16.5	10
13.4	10
10.8	10
8.5	10
6.2	10
3.9	10
1.6	9.7
0.8	9.7
3.1	9.4
5.1	8.5
6.5	7.4
7.4	5.7
7.9	3.4
7.6	0.5
7.4	2.8
6.8	6.5
6.8	10.5
7.1	15.1
7.1	20
6.8	24.6
6.8	28.9
6.8	32.6
6.8	37.5
7.1	40.3
7.4	41.8
7.9	44.3
8.2	46.6
8.5	48.4
8.5	49.8
8.5	50.9
8.8	51.8
8.8	52.4
8.8	52.1
8.8	52.1
8.8	51.8
8.8	50.9
8.8	49.5
8.8	47.5
8.8	45.5
8.8	43.8
8.8	41.5
8.8	39.2
8.8	36
8.8	35.2
8.8	32.9
8.8	30.9
9.1	28.9
9.4	26.6
9.6	24.3
10.2	22
10.5	19.7
11.1	17.4
11.4	15.4
11.6	13.7
11.9	12
11.9	10.5
11.9	9.4
11.9	8.3
11.6	7.4
11.6	5.7
11.6	5.1
11.1	4
9.9	3.4
8.5	2.8
6.5	2.5
3.9	2.5
1.3	2.5
1.1	2.5
4.5	2.5
5.6	2.5
7.6	2.5
9.6	2.5
11.6	2
13.4	1.4
15.4	0.8
17.4	0.2
19.7	0.2
21.7	0.5
23.7	0.8
26.8	1.7
27.7	2
30	2.8
32.6	4.2
34.8	5.1
36	5.7
37.1	6.3
38.3	6.8
38.9	7.4
39.4	8.3
39.4	8.8
39.4	9.4
39.4	10
39.4	10
39.4	10
39.4	10
38.9	10
37.7	10
36.6	10
34.8	10.3
33.1	10.8
31.4	11.7
29.1	12.3
26.8	12.8
24.8	12.8
23.1	12.8
21.1	12.8
19.4	12.8
17.7	12.8
15.9	12.8
14.2	12.8
12.5	12.8
10.8	12.8
9.4	12.8
7.9	12.8
6.5	12.8
5.3	12.8
4.2	12.6
3.3	12
2.5	11.1
2.2	9.4
1.9	6.8
1.9	3.1
1.9	0.8
1.9	4.5
1.9	7.7
1.9	10.5
1.9	13.4
1.9	16.3
1.9	19.1
1.9	21.7
1.9	24.3
1.9	27.2
1.6	29.7
1.3	32
0.8	34.3
0.2	36.3
1.3	38
2.8	40
3.6	41.2
3.9	41.2
4.5	41.5
5.1	41.5
5.6	41.5
5.6	41.2
5.6	41.2
5.6	40.9
5.6	40.3
5.6	39.2
5.6	37.5
5.6	35.7
5.9	33.7
5.9	31.5
6.2	29.4
6.8	27.2
6.8	24.9
6.8	22.9
6.8	21.1
6.8	19.7
6.8	17.7
6.8	17.1
6.8	16.3
6.8	15.4
6.8	14.6
6.8	14
6.8	13.7
6.8	13.7
6.8	13.7
6.8	12.8
6.8	12
6.8	10.8
6.8	10.5
6.5	10
5.9	9.7
5.1	9.7
4.2	9.7
3.3	9.7
3.1	9.7
2.8	9.7
2.8	9.7
2.8	9.4
2.8	9.1
2.8	9.1
2.8	9.1
2.8	9.1
2.5	9.1
2.5	9.1
2.5	9.1
2.5	8.8
2.5	8.8
2.5	8.5
2.5	8.3
2.5	8.3
2.5	8.3
2.5	8.3
2.5	8.3
2.5	8.3
2.5	8.3
2.5	8.3
2.5	8.3
2.5	8.5
2.5	8.5
2.5	8.8
1.9	9.7
1.3	10.5
0.5	11.7
1.1	13.4
2.5	15.1
3.9	17.4
5.6	20
7.6	22.6
9.4	25.4
11.4	28.3
13.4	30.9
15.4	33.5
17.4	36
19.7	38.6
21.7	40.9
23.4	43.2
25.1	45.2
26.8	46.6
28.3	47.8
29.7	48.9
31.1	49.8
32.6	50.6
34	51.5
35.1	52.9
36.3	55.5
38	58.1
41.1	60.7
42	61.5
43.7	63
45.4	64.1
47.4	65
49.2	66.1
50.6	67.3
51.7	68.7
52.6	69.8
52.9	71.3
52.9	72.4
52.9	73.6
52.9	75
52.9	76.4
52.9	77.8
52.9	79.3
52.9	80.7
52.9	82.1
52.9	83.6
53.5	85
54	86.4
54.9	87.9
55.8	89.3
57.8	91.6
58.6	92.5
60.3	93.9
62.1	95.3
63.8	96.5
64.9	97.9
66.1	99
66.6	100.2
67.2	101.3
67.5	102.5
68.1	103.6
68.4	105.1
68.1	105.3
67.8	106.2
66.9	106.8
66.4	106.8
65.8	107.1
65.5	107.1
65.2	107.3
64.9	107.9
64.9	107.9
64.3	108.2
64.1	108.8
63.5	108.8
63.2	109.1
62.9	109.6
62.9	110.2
62.9	110.5
62.9	110.5
62.6	110.5
62.3	110.2
61.8	109.9
60.9	109.6
60	109.6
58.9	109.4
58.6	109.4
58	109.4
57.2	109.4
56.3	109.4
55.8	109.1
56	108.5
56	108.5
56.3	108.5
56.3	108.2
56.3	107.3
56	106.5
55.5	105.1
54.9	103.3
54.6	101
54.3	98.2
54.3	94.5
54	90.7
53.7	86.4
53.5	82.1
52.9	77.8
52.6	74.1
52.3	70.1
52.3	66.4
52.3	63
52.3	59.8
52.3	56.9
52.3	54.7
52.3	52.9
52.3	51.5
52.3	50.9
52.3	50.4
52.6	50.1
52.9	50.1
53.5	50.1
54.3	50.1
55.2	50.4
56	50.4
56.9	50.4
57.2	50.4
57.2	50.4
57.2	50.4
57.5	50.4
57.8	50.4
57.8	50.4
57.8	50.4
57.8	50.4
57.8	50.4
57.8	50.4
57.8	50.4
57.8	50.6
57.8	50.6
57.8	50.6
57.8	50.6
57.8	50.6
57.8	50.6
57.8	50.6
58	50.6
58	50.6
58	50.6
58	50.6
58	50.6
58	50.6
58	50.6
58	50.6
58	50.6
58	50.6
58	50.6
58	50.6
58	50.6
58	50.6
58	50.6
58	50.6
58	50.6
58	50.6
58	50.6
57.8	50.6
57.8	50.6
57.8	50.6
57.8	50.6
57.8	50.6
57.8	50.6
57.5	50.6
57.5	50.6
57.5	50.6
57.5	50.6
57.5	50.6
57.5	50.6
57.5	50.4
57.5	50.4
57.5	50.1
57.5	49.5
57.5	49.2
57.5	49.2
57.5	49.2
57.5	49.2
57.5	49.2
57.5	49.2
57.8	49.2
57.8	49.2
57.8	49.2
57.8	49.2
57.8	49.2
57.8	49.2
57.8	49.2
57.8	49.2
57.8	48.9
57.8	48.9
57.8	48.4
57.8	48.4
57.8	48.4
57.8	48.4
57.8	48.1
57.5	48.1
56.9	47.8
56	47.5
54.9	47.5
54.3	47.5
53.7	47.5
52.9	47.5
52.3	47.5
51.7	47.5
51.7	47.5
51.7	47.5
51.7	47.5
51.7	47.5
51.7	47.5
51.7	47.5
51.7	47.5
51.7	47.5
51.7	47.5
51.7	47.5
51.7	47.5
51.7	47.5
51.7	47.5
51.7	47.5
51.7	47.5
51.7	47.5
51.7	47.5
51.7	47.5
51.7	47.5
51.7	47.5
51.7	47.5
51.7	47.5
51.7	47.5
51.7	47.5
51.7	47.5
51.7	47.5
51.7	47.5
51.7	47.5
51.7	47.5
51.7	47.5
51.7	47.5
51.7	47.5
51.7	47.5
51.7	47.5
51.7	47.5
51.7	47.5
51.7	47.5
51.7	47.5
51.7	47.5
51.7	47.5
51.7	47.5
51.7	47.5
51.7	47.5
51.7	47.8
51.7	47.8
51.7	47.8
51.7	47.8
51.7	47.8
51.7	47.8
51.7	47.8
51.7	47.8
51.7	47.8
51.7	47.8
51.7	47.8
51.7	47.8
51.7	47.8
51.7	47.8
51.7	47.8
51.7	47.8
51.7	47.8
51.7	47.8
51.7	47.8
51.7	47.8
51.7	47.8
51.7	47.8
51.7	47.8
51.7	47.8
51.7	47.8
51.7	47.8
51.7	47.8
51.7	47.8
51.7	47.8
51.7	47.8
51.7	47.8
51.7	47.8
51.7	47.5
51.7	47.5
51.7	47.5
51.7	47.5
51.7	47.5
51.7	47.5
51.7	47.5
51.5	47.5
51.2	47.5
50.6	47.5
50	46.6
50	46.1
50	44.3
50	42.3
50	39.2
50	35.7
50	31.7
50	28
49.7	23.7
49.7	20
49.2	16.3
48.6	12.6
48	9.1
47.7	5.7
47.2	1.1
47.2	0.2
47.2	0.5
47.2	0.2
47.2	0.5
47.2	2.2
47.2	4.8
47.2	8.5
47.4	13.1
47.4	18
47.4	26
47.4	28.9
47.7	34.6
47.7	40.6
48	46.9
48.6	53.5
49.2	60.1
50	65.8
50.6	71.3
50.9	75.6
51.2	77.8
51.5	77.8
51.7	76.7
52.6	74.1
53.5	70.7
53.7	66.4
54	61.5
53.7	55.8
53.2	50.1
52	44.1
50.6	38
49.5	32
48.6	26
48	20
48	14.6
48	10.5
48	7.1
48	4
48	2
48.3	2.2
48.3	4.2
48.3	8.3
48.9	16.8
49.2	20.3
50.9	27.2
52.6	34
53.5	41.5
54.3	48.9
55.5	55.8
56.6	62.4
57.8	69
58.6	75.3
59.2	81.3
59.5	86.2
59.8	89.9
59.8	91.3
59.8	90.7
59.8	86.2
59.8	84.2
59.2	79.3
58.3	73.3
57.2	66.4
55.5	58.9
53.5	51.5
51.5	44.1
49.7	36.6
48.3	29.4
47.2	23.1
46.6	17.1
46.6	12
46.9	7.1
47.4	2
49.2	0.8
50	1.4
50.3	0.8
51.2	4.5
52.9	9.1
54.6	14.6
56	20.3
58	28.6
58.6	31.5
59.2	37.5
60	43.8
61.2	50.1
62.6	55.2
64.1	58.7
64.6	60.1
64.6	59.5
64.6	57.5
64.6	54.1
64.3	49.8
63.5	44.6
62.1	38.9
60.3	32.3
58	25.4
54.9	15.4
52.9	9.7
52	6.8
50.9	2.2
51.2	1.4
52	3.4
52.9	3.4
53.5	2.8
53.5	1.7
53.5	0
53.5	2.5
53.5	6.5
53.7	11.1
54.6	16.3
55.5	22
56.3	28.3
57.5	34.9
58.9	41.8
60	48.4
60.9	54.9
61.5	60.4
61.5	65.2
61.5	69.5
61.5	70.1
61.5	70.1
61.5	68.7
61.5	65.2
61.5	60.4
61.2	54.4
60	47.8
58.3	40.9
56.3	33.5
54.3	26.3
52.9	19.4
51.7	12.6
51.2	5.7
50.9	0
50.9	4
50.9	4.8
50.9	3.7
50.9	1.4
51.5	3.7
51.7	5.1
53.2	8.5
54.3	12.8
56	17.4
57.5	23.1
59.2	30
61.2	37.2
62.6	44.3
64.1	51.2
65.5	60.7
65.8	63.2
66.4	67.5
66.4	70.1
66.4	70.4
66.4	69.3
66.4	66.1
66.1	62.1
65.5	56.4
63.5	46.3
62.3	42.6
60	35.5
57.8	28
55.8	21.1
54.6	14.3
54.6	7.7
54.3	2.2
54.3	0.5
54.3	0.8
54.6	0
54.9	1.7
55.8	5.1
56.3	6.5
57.8	10.5
59.8	16
61.5	22.6
63.5	29.4
65.2	36.3
66.4	45.5
66.4	48.6
66.6	54.7
67.2	60.1
67.5	65
67.8	68.4
67.8	69.5
67.8	68.7
67.2	66.7
66.1	60.7
65.5	58.1
64.3	52.4
62.6	46.1
60.6	38.9
58.3	31.7
54.9	20.9
54	17.4
52.9	10.3
52.6	3.7
52.6	2.2
52.6	5.1
52.6	4.8
53.2	3.4
54	1.1
55.2	2.2
57.2	8.3
58	10.5
59.8	16
61.5	22
62.9	28.6
64.3	35.2
65.5	41.8
66.1	48.6
67.2	54.9
68.4	61.5
68.9	68.1
69.8	73
69.8	75.6
69.8	75.6
69.2	73.6
68.4	69
67.2	63
65.5	55.8
63.5	48.1
61.2	40.3
58.9	32.6
57.5	24.9
56.6	17.1
56.3	9.7
56	2.5
56	3.7
56	9.1
55.5	11.4
55.2	11.4
55.5	11.4
55.5	10.8
55.8	9.1
56.6	6.3
57.8	1.4
60.3	8.3
61.5	11.4
63.2	18
64.3	24.6
64.9	31.2
65.2	38.3
65.8	45.8
66.1	53.2
67.2	60.4
68.1	65.5
68.6	67.5
68.6	66.7
68.6	63.8
68.6	59.5
67.8	54.1
66.9	47.5
65.2	40.3
63.2	32.9
60.9	25.4
59.5	18
58.9	10.8
58.9	4
58.9	2.2
58.9	8.3
58.9	12.3
58.9	12.8
58.9	12.3
58.9	10.8
58.9	10.3
58.9	8
58.9	4.8
59.2	0.5
60	4.2
61.5	9.7
62.9	16
64.6	22.3
65.8	28.6
66.9	34.9
67.8	41.8
68.6	49.2
69.2	56.4
69.8	62.1
69.8	67
69.8	67
69.5	65.2
68.9	61.5
67.5	56.9
65.8	51.5
64.1	44.6
62.3	37.2
60	29.4
58.3	22
56.9	14.8
55.8	7.7
55.5	1.1
55.2	3.4
54.9	4.2
55.2	3.4
56	2
57.2	0.5
57.8	1.4
58	4.2
58.6	8
59.5	12.6
60.3	18
61.8	24
63.2	30
64.1	36.3
64.9	42.6
65.8	49.2
66.6	54.9
67.2	59.2
67.5	61
67.5	60.4
67.2	57.8
66.4	54.1
65.5	49.5
64.1	42.9
62.9	35.5
61.2	28
59.5	20.6
58.6	13.1
57.8	2.5
57.5	0.8
57.5	7.1
57.5	12
57.5	13.7
57.5	13.7
57.8	13.4
57.8	13.1
57.8	12
57.8	9.1
58	4.8
58.9	0.8
61.2	7.7
63.2	14.6
64.9	21.1
66.4	27.7
67.5	34.3
68.4	41.5
69.5	48.6
70.9	54.9
71.8	59.8
72.1	62.4
72.1	62.1
71.5	60.7
70.4	57.8
68.9	53.2
66.9	47.2
64.6	40
62.3	32.9
60	25.7
58.3	18.6
56.9	8.3
56.6	5.1
56.3	0.8
55.8	4
55.8	4.2
56.3	3.7
56.3	2.8
56.3	1.1
56.6	0.8
57.5	4
59.2	8.3
61.5	13.7
64.3	20
66.9	26
69.5	31.7
71.2	37.2
72.4	42.1
72.7	46.9
72.7	51.5
72.7	54.9
72.7	56.7
72.7	56.7
72.7	56.1
72.7	53.8
72.4	50.4
71.5	45.2
69.5	38.9
66.6	31.7
63.8	24
61.8	12.8
61.5	9.1
61.2	2
60.9	3.7
60.3	7.7
59.5	8.3
59.5	8.3
59.5	8.3
59.5	8
59.5	7.1
59.5	4.8
59.5	1.4
59.5	2.5
59.5	6.5
60	10.8
60.9	16
61.5	22
62.6	28.9
64.1	36
65.2	44.1
66.1	51.2
66.4	60.7
66.4	63
66.4	65.8
66.4	66.1
66.4	65
66.1	62.1
65.8	56.9
65.5	51.2
64.3	44.9
62.9	38
60.9	30.9
58.6	24
56.9	16.8
55.8	10.3
55.2	3.7
54.6	2.2
54	7.7
54	11.1
54	11.1
54	10.3
54	8.8
54.3	6.8
55.2	3.7
56.6	0.5
58.6	6
60.9	12
63.5	18.3
65.2	24.3
66.6	32.9
66.9	35.2
67.2	39.5
67.2	42.6
67.2	44.3
67.2	44.1
67.2	42.9
67.2	39.8
67.2	34.6
66.6	28.6
65.5	22
64.1	15.4
63.2	8.5
62.9	2.2
62.3	4
62.1	9.4
60.9	12.3
60.6	12.8
60.6	12.6
60.6	12.6
60.6	12.6
60.6	12.3
60.6	11.4
60.6	8.8
60.6	5.1
60.6	0.8
60.6	3.4
60.6	7.4
60.6	11.7
61.2	16.8
62.3	22.6
63.8	29.4
65.2	36.9
66.6	44.3
67.8	51.2
68.1	57.2
68.4	61.2
68.4	63
68.4	63
68.1	61.5
67.5	58.9
66.9	54.9
64.9	47.8
64.3	44.9
62.9	38.9
61.2	32
60	25.2
58.9	18.9
57.8	12.6
57.2	7.4
56.9	2.8
56.9	0
56.9	0.8
56.9	0.8
56.9	0.8
56.9	0.2
56.9	1.7
57.2	4
58.3	7.1
59.8	11.4
61.5	16.6
63.8	22.6
66.1	28.6
67.5	34.3
68.6	38.9
68.6	42.6
68.6	45.8
68.6	48.1
68.6	49.5
68.4	49.5
67.5	49.2
66.6	47.5
65.5	44.6
63.8	40.9
61.8	36.3
59.5	31.7
57.2	26.9
55.5	22
54.3	17.4
53.7	14
53.7	11.1
53.7	8.5
53.7	6.8
53.7	5.4
53.7	5.1
53.7	5.1
53.7	5.1
53.7	5.4
53.7	6
53.7	6.8
53.7	8.3
53.7	10
53.7	11.4
53.7	13.1
53.7	15.1
53.7	18
53.7	18.9
53.7	20.9
53.7	22.9
53.7	24.9
53.7	26.9
53.7	28.9
53.7	30.6
53.7	32
53.7	33.2
53.7	34.3
54	34.6
54.3	34.6
56	34.6
56.9	34.6
57.8	34.6
58.3	34.6
58.6	34.6
58.9	34.6
58.9	34.9
58.9	35.2
58.9	35.2
58.9	35.5
58.9	35.5
58.9	35.5
59.2	35.5
59.2	35.5
59.5	35.5
59.5	35.5
59.5	35.5
59.5	35.5
59.5	35.5
59.5	35.5
59.5	35.5
59.5	35.5
59.5	35.5
59.5	35.5
59.5	35.5
59.5	35.5
59.5	35.5
59.5	35.5
59.5	35.5
59.5	35.5
59.5	35.5
59.5	35.5
59.5	35.5
59.5	35.5
59.5	35.5
59.5	35.5
59.5	35.5
59.5	35.5
59.5	35.5
59.5	35.5
59.5	35.5
59.5	35.5
59.5	35.5
59.5	35.5
59.5	35.5
59.5	35.5
59.5	35.5
59.5	35.5
59.5	35.5
59.5	35.5
59.5	35.5
59.5	35.5
59.5	35.5
59.5	35.5
59.5	35.5
59.5	35.5
59.5	35.5
59.5	35.5
59.5	35.5
59.5	35.5
59.5	35.5
59.5	35.5
59.5	35.5
59.5	35.5
59.5	35.5
59.5	35.5
59.5	35.5
59.5	35.5
59.5	35.7
59.5	36.3
59.5	36.3
59.5	36.3
59.5	36.3
59.5	36.3
59.5	36.3
59.5	36.3
59.5	36.3
59.5	36.3
59.5	36.3
59.5	36.3
59.5	36.3
59.5	36.3
59.5	36.3
59.5	36.3
59.5	36.3
59.5	36.3
59.5	36.3
59.5	36.3
59.5	36.3
59.5	36.3
59.5	36.3
59.5	36.3
59.5	36.3
59.5	36.3
59.5	36.3
59.5	36.3
59.5	36.6
59.5	36.9
59.5	37.2
59.5	37.2
59.5	37.2
59.5	37.2
59.5	37.2
59.5	37.2
59.5	37.2
59.5	37.2
59.5	37.2
59.5	37.2
59.5	37.2
59.5	37.5
59.5	37.5
59.5	37.5
59.5	37.8
59.5	38
59.5	38.3
59.5	38.3
59.5	38.3
59.5	38.3
59.5	38.3
59.5	38.3
59.5	38.3
59.5	38.3
59.5	38.3
59.5	38.3
59.5	38.3
59.5	38.3
59.5	38.3
59.5	38.3
59.5	38.3
59.5	38.3
59.5	38.3
59.5	38.3
59.5	38.3
59.5	38.3
59.5	38.3
59.5	38.3
59.5	38.3
59.5	38.3
59.5	38.3
59.5	38.3
59.5	38.3
59.5	38.3
59.5	38.6
59.5	39.2
59.8	39.5
60	39.8
60.3	40
60.6	40.3
60.9	40.9
61.2	41.2
61.5	41.8
61.8	42.1
61.8	42.3
61.8	42.6
61.8	42.6
61.8	42.6
61.8	42.6
61.8	42.6
61.8	42.6
61.8	42.6
61.8	42.6
61.8	42.6
61.8	42.6
61.8	42.6
61.8	42.6
61.8	42.6
61.8	42.6
61.8	42.6
61.8	42.6
61.8	42.6
61.8	42.6
61.8	42.6
61.8	42.6
61.8	42.6
61.8	42.6
61.8	42.6
61.8	42.6
61.8	42.6
61.8	42.6
61.8	42.6
61.8	42.6
61.8	42.6
61.8	42.6
61.8	42.6
61.8	42.6
61.8	42.6
61.8	42.6
61.8	42.6
61.8	42.6
61.8	42.6
61.8	42.6
61.8	42.6
61.8	42.6
61.8	42.6
61.8	42.6
61.8	42.6
61.8	42.6
61.8	42.6
61.8	42.6
61.8	42.6
61.8	42.6
61.8	42.6
61.8	42.6
61.8	42.6
61.8	42.6
61.8	42.6
61.8	42.6
61.8	42.6
61.8	42.6
61.8	42.6
61.8	42.6
61.8	42.6
61.8	42.6
61.8	42.6
61.8	42.6
61.8	42.6
61.8	42.6
61.8	42.6
61.8	42.6
61.8	42.6
61.8	42.6
61.8	42.6
61.8	42.6
61.8	42.6
61.8	42.6
61.8	42.6
61.8	42.6
61.8	42.6
61.8	42.6
61.8	42.6
61.8	42.6
61.8	42.6
62.1	42.9
62.1	42.9
62.3	43.2
62.9	43.8
63.5	44.6
64.6	45.8
64.9	46.1
65.5	46.6
65.8	47.2
66.1	47.8
66.4	48.1
66.6	48.9
67.2	49.5
67.8	50.4
68.4	51.2
69.2	52.4
70.4	53.5
71.2	54.7
72.4	56.1
73.2	57.2
74.4	58.4
74.9	59.5
75.8	60.7
76.7	61.5
76.9	62.7
77.5	63.5
77.8	64.4
77.8	65
78.1	65.2
78.1	65.8
78.1	65.8
78.1	65.8
78.1	65.8
77.8	66.1
77.5	66.1
77.5	66.1
77.2	66.1
76.9	66.1
76.4	66.1
76.1	65.8
75.8	65.8
75.2	65.5
74.9	65.5
74.4	65.5
74.1	65.5
73.5	65.5
72.9	65.5
72.4	65.5
71.8	65.2
71.2	64.4
70.6	63.8
69.8	63
68.9	62.1
68.1	61.2
67.5	60.7
67.2	60.4
66.6	60.1
66.4	59.8
66.1	59.8
66.1	59.8
66.1	59.8
65.8	59.8
65.2	59.8
65.2	59.8
64.9	59.8
64.3	59.8
64.3	59.5
64.1	59.5
63.8	59.5
63.5	59.5
63.2	59.5
62.6	58.9
62.3	58.4
61.5	57.5
60.3	56.7
59.5	55.8
58.6	54.9
57.8	54.4
56.9	53.5
56.3	52.9
55.5	52.6
54.9	52.1
54.3	51.8
53.5	51.2
52.9	50.6
52	50.1
50.9	49.2
49.7	48.4
