# Supplementary material for: Bot fit: A novel approach to assessing lower limb muscular strength
Source: PLoS One. 2026 Mar 26;21(3):e0339187. doi: 10.1371/journal.pone.0339187 (PMC13021169; doi:10.1371/journal.pone.0339187)
Supplement: S3 File — Raw joint angle data (left and right legs) collected from 25 participants across all exercise protocols. This compressed folder contains individual participant files (sub1–sub25) with time-series signals representing lower-limb motion recorded by the Bot Fit system during resistance exercise trials. (ZIP) [file pone.0339187.s003.zip › sub14/kneeup_const.csv]

AngL	AngR
15.4	10
15.4	10
15.4	10
15.4	10
15.4	10
15.4	10
15.4	10
15.4	10
15.4	10
15.4	10
15.4	10
15.4	10
15.4	10
15.4	10
15.4	10
15.4	10
15.4	10
15.4	10
15.4	10
15.4	10
15.4	10
15.4	10
15.4	10
15.7	10
15.9	10
16.5	10.5
17.1	11.7
17.4	12.3
17.1	12.3
16.8	12
16.2	11.1
15.7	10
15.1	9.4
15.1	9.7
15.7	10
15.9	10
15.9	10
15.9	10
15.9	10
15.9	10
15.9	10
15.9	10
15.9	10
15.9	10
15.9	10
15.9	10
15.9	10
15.9	10
15.9	10
15.9	10
15.9	10
15.9	10
15.9	10
15.9	10
15.9	10
15.9	10
15.9	10
15.9	10
15.9	10
15.9	10
15.9	10
15.9	10
15.9	10
15.9	10
15.9	10
15.9	10
15.9	10
15.9	10
15.9	10
15.9	10
15.9	10
15.9	10
15.9	10
15.9	10
15.9	10
15.9	10
15.9	10
15.9	10
15.9	10
15.9	10
15.9	10
15.7	10
15.7	10
15.7	10
15.7	10
15.7	10
15.7	10
15.7	10
15.7	10
15.7	10
15.7	10
15.7	10
15.7	10
15.7	10
15.7	10
15.7	10
15.7	10
15.7	10
15.7	10
15.7	10
15.7	10
15.7	10
15.7	10
15.7	10
15.7	10
15.7	10
15.7	10
15.7	10
15.7	10
15.7	10
15.7	10
15.7	10
15.7	10
15.7	10
15.7	10
15.7	10
15.9	10
15.9	10
16.2	10
16.2	10
16.2	10
16.2	10
16.2	10
16.2	10
16.2	10
16.2	10
16.2	10
16.2	10
16.2	10
16.2	10
16.2	10
16.2	10
16.2	10
16.2	10
16.2	10
16.2	10
16.2	10
16.2	10
16.2	10
16.2	10
16.2	10
16.2	10
16.2	10
16.2	10
16.2	10
16.2	10
16.2	10
16.2	10
16.2	10
16.2	10
16.2	10
16.2	10
16.2	10
16.2	10
16.2	10
16.2	10
16.2	10
16.2	10
16.2	10
16.2	10
16.2	10
16.2	10
16.2	10
16.2	10
16.2	10
16.2	10
16.2	10
16.2	10
16.2	10
16.2	10
16.2	10
16.2	10
16.2	10
16.2	10
16.2	10
16.2	10
16.2	10
16.2	10
16.2	10
16.2	10
16.2	10
16.2	10
16.2	10
16.2	10
16.2	10
16.2	10
16.2	10
16.2	10
16.2	10
16.2	10
16.2	10
16.2	10
16.2	10
16.2	10
16.2	10
16.2	10
16.2	10
16.2	10
16.2	10
16.2	10
16.2	10
16.2	10
16.2	10
16.2	10
16.2	10
16.2	10
16.2	10
16.2	10
16.2	10
16.2	10
16.2	10
16.2	10
16.2	10
16.2	10
16.2	10
16.2	10
16.2	10
16.2	10
16.2	10
16.2	10
16.2	10
16.2	10
16.2	10
16.2	10
16.2	10
16.2	10
16.2	10
16.2	10
16.2	10
16.2	10
16.2	10
16.2	10
16.2	10
16.2	10
16.2	10
16.2	9.7
16.2	9.7
16.2	9.7
16.2	9.7
16.2	9.7
16.2	9.7
16.2	9.7
16.2	9.7
16.2	9.7
16.2	9.7
16.2	9.7
16.2	9.7
16.2	9.7
16.2	9.7
16.2	9.7
16.2	9.7
16.2	9.7
16.2	9.7
16.2	9.7
16.2	9.7
16.2	9.7
16.2	9.7
16.2	9.7
16.2	9.7
16.2	9.7
16.2	9.7
16.2	9.7
16.2	9.7
16.2	9.7
16.2	9.7
16.2	9.7
16.2	9.7
16.2	9.7
16.2	9.7
16.2	9.7
16.2	9.7
16.2	9.7
16.2	9.7
16.2	9.7
16.2	9.7
16.2	9.7
16.2	9.7
16.2	9.7
16.2	9.7
16.2	9.7
16.2	9.7
16.2	9.7
16.2	9.7
16.2	9.7
16.2	9.7
16.2	9.7
16.2	9.7
16.2	9.7
16.2	9.7
16.2	9.7
16.2	9.7
16.2	9.7
16.2	9.7
16.2	9.7
16.2	9.7
16.2	9.7
16.2	9.7
16.2	9.7
16.2	9.7
16.2	9.7
16.2	9.7
16.2	9.7
16.2	9.7
16.2	9.7
16.2	9.7
16.2	9.7
16.2	9.7
16.2	9.7
16.2	9.7
16.2	9.7
16.2	9.7
16.2	9.7
16.2	9.7
16.2	9.7
16.2	9.7
16.2	9.7
16.2	9.7
16.2	9.7
16.2	9.7
16.2	9.7
16.2	9.7
16.2	9.7
16.2	9.7
16.2	9.7
16.2	9.7
16.2	9.7
16.2	9.7
16.2	9.7
16.2	9.7
16.2	9.7
16.2	9.7
16.2	9.7
16.2	9.7
16.2	9.7
16.2	9.7
16.2	9.7
16.2	9.7
16.2	9.7
16.2	9.7
16.2	9.7
16.2	9.7
16.2	9.7
16.2	9.7
16.2	9.7
16.2	9.7
16.2	9.7
16.2	9.7
16.2	9.7
16.2	9.7
16.2	9.7
16.2	9.7
16.2	9.7
16.2	9.7
16.2	9.7
16.2	9.7
16.2	9.7
16.2	9.7
16.2	9.7
16.2	9.7
16.2	9.7
16.2	9.7
16.2	9.7
16.2	9.7
16.2	9.7
16.2	9.7
16.2	9.7
16.2	9.7
16.2	9.7
16.2	9.7
16.2	9.7
16.2	9.7
16.2	9.7
16.2	9.7
16.2	9.7
16.2	9.7
16.2	9.7
16.2	9.7
16.2	9.7
16.2	9.7
16.2	9.7
16.2	9.7
16.2	9.7
16.2	9.7
16.2	9.7
16.2	9.7
16.2	9.7
16.2	9.7
16.2	9.7
16.2	9.7
16.2	9.7
16.2	9.7
16.2	9.7
16.2	9.7
16.2	9.7
16.2	9.7
16.2	9.7
16.2	9.7
16.2	9.7
16.2	9.7
16.2	9.7
16.2	9.7
16.2	9.7
16.2	9.7
16.2	9.7
16.2	9.7
16.2	9.7
16.2	9.7
16.2	9.7
16.2	9.7
16.2	9.7
16.2	9.7
16.2	9.7
16.2	9.7
16.2	9.7
16.2	9.7
16.2	9.7
16.2	9.7
16.2	9.7
16.2	9.7
16.2	9.7
16.2	9.7
16.2	9.7
16.2	9.7
16.2	9.7
16.2	9.7
16.2	9.7
16.2	9.7
16.2	9.7
16.2	9.7
16.2	9.7
16.2	9.7
16.2	9.7
16.2	9.7
16.2	9.7
16.2	9.7
16.2	9.7
16.2	9.7
16.2	9.7
16.2	9.7
16.2	9.7
16.2	9.7
16.2	9.7
16.2	9.7
16.2	9.7
16.2	9.7
16.2	9.7
16.2	9.7
16.2	9.7
16.2	9.7
16.2	9.7
16.2	9.7
16.2	9.7
16.2	9.7
16.2	9.7
16.2	9.7
16.2	9.7
16.2	9.7
16.2	9.7
16.2	9.7
16.2	9.7
16.2	9.7
16.2	9.7
16.2	9.7
16.2	9.7
16.2	9.7
16.2	9.7
16.2	9.7
16.2	9.7
16.2	9.7
16.2	9.7
16.2	9.7
16.2	9.7
16.2	9.7
16.2	9.7
16.2	9.7
16.2	9.7
16.2	9.7
16.2	9.7
16.2	9.7
16.2	9.7
16.2	9.7
16.2	9.7
16.2	9.7
16.2	9.7
16.2	9.7
16.2	9.7
16.2	9.7
16.2	9.7
16.2	9.7
16.2	9.7
16.2	9.7
16.2	9.7
16.2	9.7
16.2	9.7
16.2	9.7
16.2	9.7
16.2	9.7
16.2	9.7
16.2	9.7
16.2	9.7
16.2	9.7
16.2	9.7
16.2	9.7
16.2	9.7
16.2	9.7
16.2	9.7
16.2	9.7
16.2	9.7
16.2	9.7
16.2	9.7
16.2	9.7
16.2	9.7
16.2	9.7
16.2	9.7
16.2	9.7
16.2	9.7
16.2	9.7
16.2	9.7
16.2	9.7
16.2	9.7
16.2	9.7
16.2	9.7
16.2	9.7
16.2	9.7
16.2	9.7
16.2	9.7
16.2	9.7
16.2	9.7
16.2	9.7
16.2	9.7
16.2	9.7
16.2	9.7
16.2	9.7
16.2	9.7
16.2	9.7
16.2	9.7
16.2	9.7
16.2	9.7
16.2	9.7
16.2	9.7
16.2	9.7
16.2	9.7
16.2	9.7
16.2	9.7
16.2	9.7
16.2	9.7
16.2	9.7
16.2	9.7
16.2	9.7
16.2	9.7
16.2	9.7
16.2	9.7
16.2	9.7
16.2	9.7
16.2	9.7
16.2	9.7
16.2	9.7
16.2	9.7
16.2	9.7
16.2	9.7
16.2	9.7
16.2	9.7
16.2	9.7
16.2	9.7
16.2	9.7
16.2	9.7
16.2	9.7
16.2	9.7
16.2	9.7
16.2	9.7
16.2	9.7
16.2	9.7
16.2	9.7
16.2	9.7
16.2	9.7
16.2	9.7
16.2	9.7
16.2	9.7
16.2	9.7
16.2	9.7
16.2	9.7
16.2	9.7
16.2	9.7
16.2	9.7
16.2	9.7
16.2	9.7
16.2	9.7
16.2	9.7
16.2	9.7
16.2	9.7
16.2	9.7
16.2	9.7
16.2	9.7
16.2	9.7
16.2	9.7
16.2	9.7
16.2	9.7
16.2	9.7
16.2	9.7
16.2	9.7
16.2	9.7
16.2	9.7
16.2	9.7
16.2	9.7
16.2	9.7
16.2	9.7
16.2	9.7
16.2	9.7
16.2	9.7
16.2	9.7
16.2	9.7
16.2	9.7
16.2	9.7
16.2	9.7
16.2	9.7
16.2	9.7
16.2	9.7
16.2	9.7
16.2	9.7
16.2	9.7
16.2	9.7
16.2	9.7
16.2	9.7
16.2	9.7
16.2	9.7
16.2	9.7
16.2	9.7
16.2	9.7
16.2	9.7
16.2	9.7
16.2	9.7
16.2	9.7
16.2	9.7
16.2	9.7
16.2	9.7
16.2	9.7
16.2	9.7
16.2	9.7
16.2	9.7
16.2	9.7
16.2	9.7
16.2	9.7
16.2	9.7
16.2	9.7
16.2	9.7
16.2	9.7
16.2	9.7
16.2	9.7
16.2	9.7
16.2	10
16.2	10
16.2	10
16.2	10
16.2	10
16.2	10
16.2	10
16.2	10
16.2	10
16.2	10
16.2	10
16.2	10
16.2	10
16.2	10
16.2	10
16.2	10
16.2	10
16.2	10
16.2	10
16.2	10
16.2	10
16.2	10
16.2	10
16.2	10
16.2	10
16.2	10
16.2	10
16.2	10
16.2	10
16.2	10
16.2	10
16.2	10
16.2	10
16.2	10
16.2	10
16.2	10
16.2	10
16.2	10
16.2	10
16.2	10
16.2	10
16.2	10
16.2	10
16.2	10
16.2	10
16.2	10
16.2	10
16.2	10
16.2	10
16.2	10
16.2	10
16.2	10
16.2	10
16.2	10
16.2	10
16.2	10
16.2	10
16.2	10
16.2	10
16.2	10
16.2	10
16.2	10
16.2	10
16.2	10
16.2	10
16.2	10
16.2	10
16.2	10
16.2	10
16.2	10
16.2	10
16.2	10
16.2	10
16.2	10
16.2	10
16.2	10
16.2	10
16.2	10
16.2	10
16.2	10
16.2	10
16.2	10
16.2	10
16.2	10
16.2	10
16.2	10
16.2	10
16.2	10
16.2	10
16.2	10
16.2	10
16.2	10
16.2	10
16.2	10
16.2	10
16.2	10
16.2	10
16.2	10
16.2	10
16.2	10
16.2	10
16.2	10
16.2	10
16.2	10
16.2	10
16.2	10
16.2	10
16.2	10
16.2	10
16.2	10
16.2	10
16.2	10
16.2	10
16.2	10
16.2	10
16.2	10
16.2	10
16.2	10
16.2	10
16.2	10
16.2	10
16.2	10
16.2	10
16.2	10
16.2	10
16.2	10
16.2	10
16.2	10
16.2	10
16.2	10
16.2	10
16.2	10
16.2	10
16.2	10
16.2	10
16.2	10
16.2	10
16.2	10
16.2	10
16.2	10
16.2	10
16.2	10
16.2	10
16.2	10
16.2	10
16.2	10
16.2	10
16.2	10
16.2	10
16.2	10
16.2	10
16.2	10
16.2	10
16.2	10
16.2	10
16.2	10
16.2	10
16.2	10
16.2	10
16.2	10
16.2	10
16.2	10
16.2	10
16.2	10
16.2	10
16.2	10
16.2	10
16.2	10
16.2	10
16.2	10
16.2	10
16.2	10
16.2	10
16.2	10
15.9	10
15.7	10
15.1	10
14.8	9.7
14.8	9.7
14.8	9.7
14.5	9.7
14.5	9.7
14.5	9.7
14.5	9.7
14.5	9.7
14.5	9.7
14.5	9.7
14.5	9.7
14.5	9.4
14.5	9.4
14.5	9.1
14.5	8.5
14.5	8.3
14.5	8
14.5	7.7
14.5	7.7
14.5	7.7
14.5	7.7
14.5	7.7
14.5	7.7
14.8	7.7
14.8	7.7
14.8	7.7
14.8	7.7
15.1	7.7
15.7	7.7
15.7	7.7
15.7	7.7
15.7	7.7
15.7	7.7
15.7	7.7
15.7	7.7
15.7	7.7
15.9	7.7
15.9	7.7
15.9	7.7
15.9	7.7
16.2	7.7
16.2	7.7
16.2	7.7
16.2	8
16.2	8
16.2	8
16.2	8
16.2	8.3
16.2	8.5
16.2	8.8
16.2	9.1
16.2	9.1
16.2	9.1
16.2	9.1
16.2	9.1
16.2	9.1
16.2	9.1
16.2	9.1
16.2	9.1
16.2	9.1
16.2	9.1
16.2	9.1
16.2	9.1
16.2	9.1
15.9	8.8
15.4	8
14.8	6
13.9	3.4
12.8	0
11.4	4.2
9.9	8.8
8.5	13.7
7.1	18.3
6.2	22.3
5.9	25.4
5.6	26.9
5.6	27.4
5.6	27.4
6.2	27.2
6.2	27.2
6.2	26
6.2	24.9
6.2	23.1
6.5	21.1
7.1	18.9
7.6	16
8.5	13.1
9.4	10.3
10.2	7.1
10.8	4.2
11.4	0
11.6	1.4
11.9	3.7
12.2	5.1
12.5	6.3
12.5	7.1
12.8	7.4
13.1	8
13.1	8.3
13.1	8.3
13.1	8.3
13.1	8.3
13.1	8.3
13.1	8.3
13.1	8.3
13.1	8
13.1	7.7
13.1	7.7
13.1	7.7
13.1	7.7
13.1	7.7
13.1	7.7
13.1	7.7
13.1	7.7
13.1	7.7
13.1	7.7
13.1	7.7
13.1	7.7
13.1	7.7
13.1	7.7
13.1	7.7
13.1	7.7
13.1	7.7
13.1	7.7
13.1	7.7
13.1	7.7
13.1	7.7
13.1	7.7
13.1	7.7
13.1	7.7
13.1	7.7
13.4	7.7
13.7	7.7
13.9	7.7
13.9	7.7
13.9	7.7
13.9	7.7
13.9	7.7
13.9	7.7
13.9	7.7
13.9	7.7
14.2	7.7
14.2	7.7
14.5	7.7
14.8	7.7
14.5	7.7
14.5	7.7
14.5	7.7
14.5	7.7
14.5	7.7
14.5	7.7
14.5	7.7
14.5	7.7
14.5	7.7
14.5	7.7
14.5	7.7
14.5	7.7
14.5	7.7
14.5	7.7
14.5	7.7
14.5	7.7
14.5	7.7
14.5	7.7
14.5	7.7
14.5	7.7
14.5	7.7
14.5	7.7
14.5	7.7
14.5	7.7
14.5	7.7
14.5	7.7
14.5	7.7
14.5	7.7
14.5	7.7
14.5	7.7
14.5	7.7
14.5	7.7
14.5	7.4
14.5	7.1
14.5	6
14.2	4.5
13.7	3.1
13.1	0
13.1	0.8
12.8	2.8
12.8	4.8
12.5	6.5
12.2	8.5
11.9	10.5
11.4	12.6
11.1	14.3
10.8	15.7
10.5	16.8
10.2	18
10.2	18.6
10.2	18.9
10.2	19.1
10.2	18.9
10.2	18.9
10.2	18.9
10.2	18.3
10.2	17.1
10.2	15.7
10.2	14
10.2	12.6
10.2	10.8
10.2	9.4
10.2	8.3
10.2	6.8
10.5	5.7
10.8	4.2
11.1	3.1
11.4	2
11.6	1.1
11.9	0.2
11.9	0.2
11.9	0.2
11.9	0.2
11.9	0.2
11.9	0.2
11.9	0.2
11.9	0.2
11.9	0.2
11.9	0.2
11.9	0.2
12.2	0.2
12.2	0.2
12.5	0.2
12.8	0.2
13.1	0.2
13.1	0.2
13.1	0.2
13.1	0.2
13.1	0.2
12.8	0.2
11.1	0.2
9.6	0.2
6.5	0.2
2.5	0.2
2.8	0.2
8.5	0.2
14.5	0.2
20	0
25.4	0
30.3	0.2
34.3	0.2
39.4	0.2
41.1	0.2
43.7	0.5
46	0.8
47.7	1.4
48.9	2
49.2	2.5
48.6	2.5
47.2	2.5
44.9	2.5
40	2.5
38	2.5
33.4	3.1
28.3	3.7
22.2	4.2
16.2	5.1
10.2	5.4
4.5	6
0.8	5.4
3.9	4.2
5.6	2
5.9	2
5.3	7.1
4.5	12.6
3.9	18.3
3.9	23.7
4.2	28.3
4.5	32.6
4.8	36.6
5.3	40
5.9	44.3
6.2	45.5
6.5	47.8
6.8	49.5
6.5	50.4
6.5	50.6
6.5	50.4
6.2	49.8
5.6	48.4
5.1	46.3
5.1	43.5
5.1	39.8
5.1	35.5
5.1	30.6
5.3	25.4
5.3	20.9
5.9	14.3
6.2	12.3
5.9	7.4
5.9	2.5
5.9	1.7
5.9	4.8
5.1	6.5
3.3	6.8
0.8	6.5
3.3	6.5
7.9	6.5
12.8	6.5
17.4	6.8
22.5	6.8
26.8	6.8
31.1	6.8
35.1	7.4
38.6	8.5
41.4	9.7
43.7	10.5
44.9	11.1
45.7	11.1
46.3	10.8
46.3	10.8
46	10.8
44.9	10.8
43.2	10.8
40.6	10.8
35.1	10.8
33.1	10.8
28.5	11.1
23.7	11.1
18.5	11.7
13.7	12
8.5	11.4
3.6	11.4
0.8	10.8
5.1	9.1
7.9	6.5
8.8	3.7
8.5	0.5
7.6	5.4
6.5	10.8
5.6	16
5.9	20.9
6.5	26
7.1	30.9
7.4	35.5
7.6	40
7.9	44.3
8.2	47.8
8.2	50.6
8.5	53.2
8.5	53.8
8.8	54.7
8.8	54.9
9.1	54.9
8.8	54.9
8.8	54.4
8.8	52.9
8.5	50.4
8.5	47.2
8.5	43.2
8.5	38.9
8.5	34.6
8.5	30.3
8.5	26
8.5	21.4
8.5	17.1
8.5	12.6
8.5	8.5
8.5	5.1
8.2	2.2
6.8	0.2
3.9	0
0.2	0
4.8	0
9.4	0
13.9	0
18.8	0
26.5	0
29.1	0
33.7	0
38	0.2
41.7	0.5
45.4	2
47.7	4
48.9	5.4
48.9	6.8
48.9	8.3
48.9	9.1
48.9	9.4
48.6	9.4
47.7	9.4
46	9.4
43.4	9.4
40.3	9.4
34.6	9.4
32.6	9.4
28.3	9.4
24.5	9.4
20.2	9.4
15.9	9.4
11.4	9.4
7.6	9.4
4.8	9.4
2.2	9.1
0.5	7.4
0.2	4.5
0.2	2
0.2	4.2
0.2	9.4
0.2	14
0.5	18.6
0.8	22.6
1.1	26
1.6	28.9
1.9	31.5
2.5	33.5
3.9	35.7
5.3	38
5.3	39.2
5.6	39.5
6.2	40.3
6.2	40.3
6.5	40
6.8	40
6.8	40
6.8	39.8
6.8	38.6
6.8	36.3
6.8	33.5
6.8	28.9
6.8	27.4
6.8	24.9
6.8	22.6
6.8	20
6.8	17.1
6.8	14.6
6.8	12.3
6.8	10.8
6.8	10
6.8	8.5
6.8	8
6.8	6.8
6.5	6
5.9	4.8
5.1	4.2
4.2	4.2
3.3	4.2
2.5	4.2
2.2	4.2
1.9	4.2
1.6	4.2
1.3	4.2
1.3	4
1.1	3.4
1.1	2.8
1.1	2.5
1.1	2.5
1.1	2.5
1.3	2.5
1.3	2.5
1.9	2.5
2.5	2.2
3.3	1.4
4.8	0.2
5.3	0.8
6.5	2
7.6	3.4
9.1	4.8
10.2	6
11.1	7.1
11.6	7.7
11.9	7.7
11.9	7.7
11.9	7.4
11.9	7.4
11.9	7.4
11.9	7.4
11.9	7.4
11.9	7.4
11.9	7.4
11.9	7.4
11.9	7.4
11.9	7.4
11.9	7.4
11.9	7.1
11.9	6.5
11.6	5.7
11.1	5.1
10.8	4.2
10.8	3.4
10.5	3.1
10.5	2.2
10.5	1.7
10.5	1.1
10.5	0
10.5	0.8
10.5	2
10.5	2.8
10.5	3.4
10.5	4
10.5	4.8
10.5	5.4
10.5	6.3
10.8	6.5
10.8	6.5
11.4	6.5
11.9	6.5
11.9	6.3
11.9	6
11.9	5.4
13.1	4.8
13.4	4.2
14.5	3.7
15.4	2.8
16.2	2.2
16.8	1.7
17.4	1.4
17.4	1.4
17.4	1.4
17.4	1.4
17.4	1.4
17.1	1.1
17.1	0.8
17.1	0.2
17.1	0.5
17.1	1.1
17.1	1.4
17.1	1.4
17.1	1.4
16.8	1.4
16.5	1.4
16.2	1.4
16.2	1.4
16.2	1.4
15.9	1.4
15.7	1.4
15.4	1.4
15.1	1.4
15.1	1.4
15.1	1.4
14.5	1.4
14.2	1.4
13.9	1.4
13.7	1.4
13.1	1.4
12.8	1.4
12.5	1.4
12.2	1.4
11.9	1.7
11.9	2
11.9	2.5
11.9	2.5
11.9	2.8
11.9	3.1
11.9	3.4
11.9	3.4
11.9	3.7
12.2	4
12.8	4.2
13.1	4.2
13.1	4.2
13.4	4.2
13.4	4.2
13.9	4.2
13.9	4.5
14.5	4.8
15.1	5.1
15.4	5.1
15.4	5.1
15.4	5.1
15.4	5.1
15.4	5.1
15.4	5.1
15.4	5.1
15.4	5.1
15.4	5.1
15.4	5.1
15.4	5.1
15.4	5.1
15.4	5.1
15.4	5.1
15.4	5.1
15.4	5.1
15.4	5.1
15.4	5.4
15.4	5.7
15.7	6.3
15.9	6.8
16.2	7.4
16.5	7.7
16.5	7.7
16.5	7.7
16.5	7.7
16.2	7.7
16.2	7.7
16.2	7.7
16.2	7.7
16.2	7.7
16.2	7.7
16.2	7.7
16.2	7.7
16.2	7.7
16.2	7.7
16.2	7.7
16.2	7.7
16.2	7.7
15.9	7.7
15.7	7.7
15.7	7.7
15.7	7.7
15.7	7.7
15.7	7.7
15.7	7.7
15.7	7.7
15.7	7.7
15.7	7.7
15.7	7.7
15.7	7.7
15.7	7.7
15.7	7.7
15.7	7.7
15.7	7.7
15.7	7.7
15.7	7.7
15.4	7.7
15.4	7.7
15.4	7.7
15.4	8
15.4	8
15.4	8
15.4	8
15.4	8
15.4	8
15.4	8
15.4	8
15.4	8
15.4	8
15.4	8
15.4	8
15.4	8
15.4	8
15.4	8
15.4	8
15.4	8
15.4	8
15.4	8
15.4	8
15.4	8
15.4	8
15.4	8
15.4	8
15.4	8
15.4	8
15.4	8
15.4	8
15.4	8
15.4	8
15.4	8
15.4	8
15.4	8
15.4	8
15.4	8
15.4	8
15.4	8
15.4	7.7
15.4	7.7
15.4	7.7
15.4	7.7
15.4	7.7
15.4	7.7
15.4	7.7
15.4	7.7
15.4	7.7
15.4	7.7
15.4	7.7
15.4	7.7
15.4	7.7
15.4	7.7
15.4	7.7
15.4	7.7
15.4	7.7
15.4	7.7
15.4	7.7
15.4	7.7
15.4	7.7
15.4	7.7
15.4	7.7
15.4	7.7
15.4	7.7
15.4	7.7
15.4	7.7
15.4	7.7
15.4	7.7
15.4	7.7
15.4	7.7
15.4	7.7
15.4	7.7
15.4	7.7
15.4	7.7
15.4	7.7
15.4	7.7
15.4	7.7
15.4	7.7
15.4	7.7
15.4	7.7
15.4	7.7
15.4	7.7
15.4	7.7
15.7	7.7
15.7	7.7
15.7	7.7
15.7	7.7
15.7	7.7
15.7	7.7
15.7	7.7
15.7	7.7
15.7	7.7
15.7	7.7
15.7	7.7
15.7	7.7
15.9	7.7
15.9	7.7
15.9	7.7
15.9	7.7
15.9	7.7
15.9	7.7
15.9	7.7
15.9	7.7
15.9	7.7
15.9	7.7
15.9	7.7
15.9	7.7
15.9	7.7
15.9	7.7
15.9	7.7
15.9	7.7
15.9	7.7
15.9	7.7
15.9	7.7
15.9	7.7
15.9	7.7
15.9	7.7
15.9	7.7
15.9	7.7
15.9	7.7
15.9	7.7
15.9	7.7
15.9	7.7
15.9	7.7
15.9	7.7
15.9	7.7
15.9	7.7
15.9	7.7
15.9	7.7
15.9	7.7
15.9	7.7
15.9	7.7
15.9	7.7
15.9	7.7
15.9	7.7
15.9	7.7
15.9	7.7
15.9	7.7
15.9	7.7
15.9	7.7
15.9	7.7
15.9	7.7
15.9	7.7
15.9	8
15.9	8
15.9	8
15.9	8
15.9	8
15.9	8
15.9	8
15.9	8
15.9	8
15.9	8
15.9	8
15.9	8
15.9	8
15.9	8
15.9	8
15.9	8
15.9	8.3
15.9	8.3
15.9	8.8
15.7	8.8
15.4	8.8
14.5	8.8
13.7	8.8
12.2	8.8
10.8	8.8
9.4	8.5
7.9	8.3
7.1	6.8
6.5	1.4
6.2	1.1
5.9	7.4
5.6	14.6
4.8	21.7
4.2	29.2
3.3	36
2.5	42.9
1.9	49.5
1.1	57.2
0.8	58.9
1.1	62.1
1.3	64.4
1.6	65
1.9	64.4
1.9	63
1.9	60.1
1.9	55.8
2.2	49.8
3.1	40
3.3	36.3
3.9	28.6
4.2	20.6
4.2	12.6
4.2	5.7
2.8	1.1
1.6	1.1
9.1	1.4
17.1	0.2
25.4	1.1
33.4	1.7
41.1	1.7
48.6	1.4
55.8	1.1
62.3	0.2
67.5	0.5
70.6	1.1
72.9	2.5
72.9	3.1
72.4	4
70.4	4
66.9	3.7
62.3	3.7
56.6	4
50	4.2
43.2	4.2
35.7	4.5
24.8	6
21.1	6.3
13.4	5.4
6.2	3.7
0.8	0.8
4.5	2.8
5.6	8.5
5.3	16.6
4.5	24.6
4.5	32.6
4.5	40.6
4.5	48.1
4.5	58.9
4.5	62.7
4.5	69.5
4.2	74.4
3.1	75.8
2.5	75.3
2.5	73.3
2.8	69.8
2.8	65
3.1	58.9
3.6	51.8
4.5	44.3
5.6	36.9
6.5	29.2
6.5	21.4
5.1	13.4
2.5	5.7
1.3	1.4
7.1	6
13.9	6.5
26.3	4.2
30.3	3.4
38.3	2.2
46.3	2
54	2
61.5	2
68.4	2
74.7	2
77.5	1.7
77.2	1.1
75.5	0.5
72.4	0.5
67.8	0.5
61.8	0.5
55.2	1.1
48	2
40.3	3.4
32.8	4.5
24.8	4.8
16.8	4
9.1	2.5
1.3	0.5
5.3	3.1
9.6	8
11.6	15.1
11.9	23.7
10.2	31.5
6.5	43.5
4.8	51.2
4.5	54.9
3.9	62.4
3.9	69.3
3.6	74.1
2.8	75
2.2	74.1
2.5	72.1
3.1	68.7
3.6	64.1
4.2	58.1
4.8	51.2
5.6	43.2
6.5	34.3
7.4	25.2
8.2	16
8.5	6.5
6.8	2.5
2.2	7.1
5.1	8
21.4	7.4
26.8	6.3
36.9	3.7
45.7	1.7
54	0.5
60.6	1.1
65.8	1.7
69.8	2.8
73.2	4.5
75.5	6
76.4	6.5
75.5	6.5
73.2	6
69.5	5.4
64.6	4.5
58.6	4.5
50.9	4.8
42.6	5.1
34	5.1
25.1	5.1
16.5	5.1
8.2	4.5
0.2	2.8
3.6	4.5
3.6	8.8
2.8	19.1
0.2	29.4
3.1	39.2
5.3	48.6
5.9	57.2
5.3	63.8
4.8	68.4
3.6	71.5
1.6	74.4
0.5	75.3
1.9	74.7
3.1	73
3.3	69.8
3.3	65.5
3.3	59.8
3.3	53.2
3.6	45.8
4.5	38
5.3	30.3
5.9	22
5.9	8.5
5.3	4.2
3.1	2.8
1.9	5.7
10.5	5.7
20.5	3.7
30	1.1
38.9	0.8
47.4	1.1
54.6	0.5
59.8	0.8
63.8	2.5
66.4	4
69.2	5.4
72.1	6.8
74.7	7.4
74.9	6.5
73.5	5.4
71.2	4
67.8	3.7
62.6	3.7
56	4
48.6	4.8
40.9	6.3
32.8	7.1
24.5	6.8
16.8	6.5
5.6	4.5
2.5	3.1
1.3	1.4
1.9	8.3
1.9	16.8
1.9	25.4
1.6	33.7
1.1	41.8
0.2	49.5
0.2	56.9
0.5	64.4
1.6	71
2.2	77.6
2.2	78.1
2.8	78.1
4.2	77.6
5.1	75.6
5.1	72.7
5.1	68.4
5.1	63.5
5.1	58.1
5.1	51.8
5.6	44.6
7.6	33.2
8.2	28.9
8.5	20.9
8.5	13.7
8.2	7.1
6.2	1.4
1.1	2.2
5.9	3.4
12.8	3.1
20	2.8
30.8	2.8
34.8	3.1
42.9	3.1
50.9	3.4
58.3	4.8
64.9	8.3
70.4	10.5
73.2	10.8
74.4	10.8
74.4	10.8
73.8	10.8
72.7	10.8
69.8	10.8
64.1	10.8
57.2	10.8
50.3	10.8
43.7	10.8
36.6	10.8
23.7	10.8
19.4	10.8
11.1	10.3
3.9	8
0.2	3.7
2.5	3.1
3.3	11.7
2.2	19.1
1.6	26.3
1.9	33.5
3.1	45.5
3.3	53.5
3.3	57.2
3.6	64.4
5.1	71
6.5	76.4
6.8	79.3
6.8	79.3
7.1	79.3
7.1	78.7
7.1	75
7.1	72.7
7.1	65.8
7.1	58.1
7.1	50.4
7.1	42.3
7.1	34.3
7.1	25.7
6.8	16.6
4.5	8
0.5	2.2
5.1	0.5
15.4	0
18.5	0.2
25.4	0.5
33.4	0.5
41.4	0.5
49.5	0.5
57.2	0.5
64.1	0.5
70.4	0.5
73.5	2
72.9	2.5
70.9	2.8
68.1	3.4
64.3	4
59.8	4.8
53.7	5.1
46.9	6
39.4	6.5
32	6.5
24	6.5
16.5	6.5
9.1	6.5
3.1	5.1
1.6	0.5
4.8	10.5
4.8	14.6
4.8	22.6
4.8	30
4.8	38
5.1	46.3
5.3	54.4
6.2	61.8
7.9	68.7
8.5	74.1
8.2	77
8.5	77.3
8.5	77.3
8.5	77
8.5	76.1
8.5	73.3
8.5	67.5
8.5	59.5
8.5	51.8
8.5	44.6
8.5	37.8
8.5	30.3
8.5	22.3
8.5	14.3
7.4	7.7
3.9	3.7
2.8	2.2
9.9	2.5
17.1	3.7
24	3.7
31.1	3.7
38.9	3.7
46.6	3.7
54	3.4
60.9	2.2
67.2	0.8
71.5	1.7
73.2	3.1
73.2	4.5
73.2	6
71.8	6
70.6	6
67.2	6
62.1	6
55.5	6
48.9	6
42	6
34.8	6
27.1	6
19.4	6
12.8	6
6.5	3.1
4.8	0.2
3.1	7.1
3.1	14.8
3.1	23.1
3.1	31.7
3.1	40.3
2.8	48.6
2.5	56.7
2.2	63.8
1.9	71
0.5	76.7
0.8	80.7
1.3	81
2.5	80.1
3.1	77.8
3.1	74.1
3.3	66.4
3.3	63.5
3.3	56.7
3.3	48.9
3.6	40.6
4.2	31.7
5.1	22.9
4.8	14
[truncated: 2,386 more rows]
