# Supplementary material for: Bot fit: A novel approach to assessing lower limb muscular strength
Source: PLoS One. 2026 Mar 26;21(3):e0339187. doi: 10.1371/journal.pone.0339187 (PMC13021169; doi:10.1371/journal.pone.0339187)
Supplement: S3 File — Raw joint angle data (left and right legs) collected from 25 participants across all exercise protocols. This compressed folder contains individual participant files (sub1–sub25) with time-series signals representing lower-limb motion recorded by the Bot Fit system during resistance exercise trials. (ZIP) [file pone.0339187.s003.zip › sub14/kneeup_max.csv]

AngL	AngR
14.2	8.5
14.2	8.5
14.2	8.5
14.2	8.5
14.2	8.5
14.2	8.5
14.2	8.5
14.2	8.5
14.2	8.5
14.2	8.5
14.2	8.5
14.2	8.5
14.2	8.5
14.2	8.5
14.2	8.5
14.2	8.5
13.9	8.5
13.7	8.5
13.7	8.5
13.7	8.5
13.7	8.5
13.7	8.8
13.7	8.8
13.7	9.1
13.7	9.7
13.7	9.7
13.7	9.7
13.4	9.4
12.5	9.1
11.6	8.5
10.8	8
10.5	7.7
10.5	8
10.5	8
10.5	8
10.5	8
10.5	8
10.5	8
10.5	8
10.5	8
10.5	8
10.5	8
10.5	8
10.5	8
10.5	8
10.5	8
10.8	8
10.8	8
11.1	8
11.1	8
11.1	8
11.1	8
11.1	8
11.1	8
11.1	8
11.1	8
11.1	8
11.1	8
11.1	8
11.4	8
11.4	8.3
11.4	8.3
11.6	8.3
11.6	8.3
11.9	8.5
12.2	8.8
12.2	8.8
12.2	8.8
12.2	8.8
12.2	8.8
12.2	8.8
12.2	8.8
12.2	8.8
12.2	8.8
12.2	8.8
12.2	8.8
12.2	8.8
12.2	8.8
12.2	8.8
12.2	8.8
12.2	8.8
12.2	8.8
12.2	8.8
12.2	8.8
12.2	8.8
12.2	8.8
12.2	8.8
12.2	8.8
12.2	8.8
12.2	8.8
12.2	8.8
12.2	8.8
12.2	8.8
12.2	8.8
12.5	8.8
12.5	8.8
12.5	8.8
12.5	8.8
12.5	8.8
12.5	8.8
12.5	8.8
12.5	8.8
12.5	8.8
12.5	8.8
12.5	8.8
12.5	9.1
12.8	9.1
13.1	9.1
13.1	9.1
13.1	9.1
13.1	9.1
13.1	9.1
13.1	9.1
13.1	9.1
13.1	9.1
13.1	9.1
13.1	9.1
13.1	9.1
13.1	9.1
13.1	9.1
13.1	9.1
13.1	9.1
13.1	9.1
13.1	9.1
13.1	9.1
13.1	9.1
13.1	9.1
13.1	9.1
13.1	9.1
13.1	9.1
13.1	9.1
13.1	9.1
13.1	9.1
13.1	9.1
13.1	9.1
13.1	9.1
13.1	9.1
13.1	9.1
13.1	9.1
13.1	9.1
13.1	9.1
13.1	9.1
13.1	9.1
13.1	9.1
13.1	9.1
13.1	9.1
13.1	9.1
13.1	9.1
13.1	9.1
13.1	9.1
13.1	9.1
13.1	9.1
13.1	9.1
13.1	9.1
13.1	9.1
13.1	9.1
13.1	9.1
13.1	9.1
13.1	9.1
13.1	9.1
13.1	9.1
13.1	9.1
13.1	9.1
13.1	9.1
13.1	9.1
13.1	9.1
13.1	9.1
13.1	9.1
13.1	9.1
13.1	9.1
13.1	9.1
13.1	9.1
13.1	9.1
13.1	9.1
13.1	9.1
13.1	9.1
13.1	9.1
13.1	9.1
13.1	9.1
13.1	9.1
13.1	9.1
13.1	9.1
13.1	9.1
13.1	9.1
13.1	9.1
13.1	9.1
13.1	9.1
13.1	9.1
13.1	9.1
13.1	9.1
13.1	9.1
13.1	9.1
13.1	9.1
13.1	9.1
13.1	9.1
13.1	9.1
13.1	9.1
13.1	9.1
13.1	9.1
12.8	9.1
12.8	9.1
12.8	9.1
12.8	9.1
12.8	9.1
12.8	9.1
12.8	9.1
12.8	9.1
12.8	9.1
12.8	9.1
12.8	9.1
12.8	9.1
12.8	9.1
12.8	9.1
12.8	9.1
12.8	9.1
12.8	9.1
12.8	9.1
12.8	9.1
12.8	9.1
12.8	9.1
12.8	9.1
12.8	9.1
12.8	9.1
12.8	9.1
12.8	9.1
12.8	9.1
12.8	9.1
12.8	9.1
12.8	9.1
12.8	9.1
12.8	9.1
12.8	9.1
12.8	9.1
12.8	9.1
12.8	9.1
12.8	9.1
12.8	9.1
12.8	9.1
12.8	9.1
12.8	9.1
12.8	9.1
12.8	9.1
12.8	9.1
12.8	9.1
12.8	9.1
12.8	9.1
12.8	9.1
12.8	9.1
12.8	9.1
12.8	9.1
12.8	9.1
12.8	9.1
12.8	9.1
12.8	9.1
12.8	9.1
12.8	9.1
12.8	9.1
12.8	9.1
12.8	9.1
12.8	9.1
12.8	9.1
12.8	9.1
12.8	9.1
12.8	9.1
12.8	9.1
12.8	9.1
12.8	9.1
12.8	9.1
12.8	9.1
13.1	9.1
13.1	9.1
13.1	9.1
13.1	9.1
13.1	9.1
13.1	9.1
13.1	9.1
13.1	9.1
13.1	9.1
13.1	9.1
13.1	9.1
13.1	9.1
13.1	9.1
13.1	9.1
13.1	9.1
13.1	9.1
13.1	9.1
13.1	9.1
13.1	9.1
13.1	9.1
13.1	9.1
13.1	9.1
13.1	9.1
13.1	9.1
13.1	9.1
13.1	9.1
13.1	9.1
13.1	9.1
13.1	9.1
13.1	9.1
13.1	9.1
13.1	9.1
13.1	9.1
13.1	9.1
13.1	9.1
13.1	9.1
13.1	9.1
13.1	9.1
13.1	9.1
13.1	9.1
13.1	9.1
13.1	9.1
13.1	9.1
13.1	9.1
13.1	9.1
13.1	9.1
13.4	9.1
13.7	9.1
13.7	9.1
13.7	9.1
13.7	9.1
13.7	9.1
13.7	9.1
13.7	9.1
13.7	9.1
13.7	9.1
13.7	9.1
13.7	9.1
13.7	9.1
13.7	9.1
13.7	9.1
13.7	9.1
13.7	9.1
13.7	9.1
13.7	9.1
13.7	9.1
13.7	9.1
13.7	9.1
13.7	9.1
13.7	9.1
13.7	9.4
13.7	9.4
13.7	10
13.7	10
13.7	10
13.7	10
13.7	10
13.7	10
13.7	10
13.7	10
13.7	10
13.7	10
13.7	10
13.7	10
13.7	10
13.7	10
13.7	10
13.7	10
13.7	10
13.7	10
13.7	10
13.7	10
13.7	10
13.7	10
13.7	10
13.7	10
13.7	10
13.7	10
13.7	10
13.7	10
13.7	10
13.7	10
13.7	10
13.7	10
13.7	10
13.7	10
13.7	10
13.7	10
13.7	10
13.7	10
13.7	10
13.7	10
13.7	10
13.7	10
13.7	10
13.7	10
13.7	10
13.7	10
13.7	10
13.7	10
13.7	10
13.7	10
13.7	10
13.7	10
13.7	10
13.7	10
13.7	10
13.7	10
13.7	10
13.7	10
13.7	10
13.7	10
13.7	10
13.7	10
13.7	10
13.7	10
13.7	10
13.7	10
13.7	10
13.7	10
13.7	10
13.7	10
13.7	10
13.7	10
13.7	10
13.7	10
13.7	10
13.7	10
13.7	10
13.7	10
13.7	10
13.7	10
13.7	10
13.7	10
13.7	10
13.7	10
13.7	10
13.7	10
13.7	10
13.7	10
13.7	10
13.7	10
13.7	10
13.7	10
13.7	10
13.7	10
13.7	10
13.7	10
13.7	10
13.7	10
13.7	10
13.7	10
13.7	10
13.7	10
13.7	10
13.7	10
13.7	10
13.7	10
13.7	10
13.7	10
13.7	10
13.7	10
13.7	10
13.7	10
13.7	10
13.7	10
13.7	10
13.7	10
13.7	10
13.7	10
13.7	10
13.7	10
13.7	10
13.7	10
13.7	10
13.7	10
13.7	10
13.7	10
13.7	10
13.7	10
13.7	10
13.7	10
13.7	10
13.7	10
13.7	10
13.7	10
13.7	10
13.7	10
13.7	10
13.7	10
13.7	10
13.7	10
13.7	10
13.7	10
13.7	10
13.7	10
13.7	10
13.7	10
13.7	10
13.7	10
13.7	10
13.7	10
13.7	10
13.7	10
13.7	10
13.7	10
13.7	10
13.7	10
13.7	10
13.7	10
13.7	10
13.7	10
13.7	10
13.7	10
13.7	10
13.7	10
13.7	10
13.7	10
13.7	10
13.7	10
13.7	10
13.7	10
13.7	10
13.7	10
13.7	10
13.7	10
13.7	10
13.7	10
13.7	10
13.7	10
13.7	10
13.7	10
13.7	10
13.7	10
13.7	10
13.7	10
13.7	10
13.7	10
13.7	10
13.7	10
13.7	10
13.7	10
13.7	10
13.7	10
13.7	10
13.7	10
13.7	10
13.7	10
13.7	10
13.7	10
13.7	10
13.7	10
13.7	10
13.7	10
13.7	10
13.7	10
13.7	10
13.7	10
13.7	10
13.7	10
13.7	10
13.7	10
13.7	10
13.7	10
13.7	10
13.7	10
13.7	10
13.7	10
13.7	10
13.7	10
13.7	10
13.7	10
13.7	10
13.7	10
13.7	10
13.7	10
13.7	10
13.7	10
13.7	10
13.7	10
13.7	10
13.7	10
13.7	10
13.7	10
13.7	10
13.7	10
13.7	10
13.7	10
13.7	9.7
13.7	9.7
13.7	9.7
13.4	9.4
13.1	9.1
12.8	8.8
12.8	8.5
12.8	8.5
12.8	8.5
12.8	8.5
12.8	8.5
12.8	8.5
12.8	8.5
12.5	8.5
12.5	8.5
12.5	8.5
12.5	8.5
12.5	8.5
12.5	8.5
12.5	8.5
12.5	8.5
12.5	8.5
12.5	8.5
12.2	8.5
12.2	8.5
11.9	8.5
11.9	8.5
11.9	8.5
11.9	8.5
11.9	8.5
11.9	8.5
11.9	8.5
11.9	8.5
11.9	8.5
11.9	8.5
11.9	8.5
11.9	8.5
11.9	8.5
11.9	8.5
11.9	8.5
11.9	8.8
11.9	8.8
11.9	8.8
11.9	8.8
11.9	8.8
11.9	8.8
11.9	8.8
11.4	8.8
9.6	8.8
8.8	8.8
7.4	8.8
5.6	8.5
4.2	8.5
2.8	8.5
1.3	8.5
0.5	8.5
0.5	8.5
0.5	8.5
0.5	8.5
0.2	8.3
1.1	7.4
1.9	5.4
2.8	3.1
3.1	0
3.3	4
3.3	8.5
3.3	13.1
3.3	18
3.3	22.9
3.3	27.2
3.3	31.2
3.6	37.2
3.6	39.2
4.2	43.2
4.8	46.9
5.3	50.4
5.6	53.5
5.6	56.1
5.9	57.8
6.2	58.9
5.9	59.5
5.9	59.2
5.9	58.7
5.9	57.2
5.9	55.2
5.9	52.1
5.9	48.1
5.9	43.8
6.2	38.9
6.2	34
6.8	29.7
7.1	25.2
7.1	20.9
7.1	16.3
7.1	11.7
7.1	6.8
7.1	3.1
7.1	0.2
7.1	2.8
6.2	5.1
4.8	6.8
2.5	7.1
0.8	7.1
5.3	6.8
10.2	6.8
15.7	6.8
21.1	6.5
26.3	6.8
31.4	6.8
36.3	6.8
40.9	6.8
44.9	6.8
48.6	6.8
51.5	6.8
53.5	6.8
54.9	6.8
55.5	6.8
55.2	6.8
54.6	6.8
53.2	6.8
50.9	6.8
47.7	7.1
44	7.4
39.4	8.3
34.3	9.1
28.8	10
22.8	10.5
17.1	10.8
11.9	10.5
7.6	10.3
3.3	9.1
0.2	6.8
1.6	3.7
2.2	0.8
1.9	7.4
1.3	14.8
0.5	22.3
0.2	29.7
0.2	36.6
0.2	42.3
0.2	47.5
0.5	52.1
1.1	56.1
1.6	59.5
2.5	62.7
3.1	65.2
3.3	67.3
3.6	68.7
3.3	69
3.3	68.1
3.3	66.4
3.1	63.5
3.1	59.8
2.8	55.5
2.8	50.6
2.8	45.5
2.8	37.2
2.8	34.6
2.8	29.2
2.8	23.1
2.8	16.8
2.8	10.5
2.8	4.2
1.6	0.2
1.3	3.1
7.4	4
15.1	3.7
22.8	2.5
30.3	1.7
36.9	2
42.6	2.8
47.7	4.2
51.2	5.4
55.8	8
60.6	10.5
65.5	12.6
70.4	14
74.7	14.3
78.1	14
80.4	13.4
81	12.8
81	12.6
80.1	12.6
77.5	12.6
76.1	12.6
72.1	12.6
68.1	12.6
63.8	12.6
59.5	12.6
55.2	12.6
50.6	12.6
45.7	12.6
40.9	12.6
33.7	12.6
31.4	12.6
27.1	12.6
22.8	12.6
18.2	12.6
13.7	12.3
9.4	11.4
5.9	9.7
4.2	7.4
3.6	4
3.6	0.8
3.6	6
3.6	11.1
3.6	16
3.6	21.4
3.3	26.9
3.1	32
3.1	36.6
2.8	40.9
2.5	44.6
1.3	49.5
0.5	51.2
1.3	53.2
2.8	54.7
4.2	55.5
5.3	55.5
6.5	55.5
7.4	55.5
7.6	55.5
7.6	55.5
7.6	55.2
7.6	54.4
7.6	52.9
7.6	50.6
7.6	48.1
7.6	45.2
7.6	42.6
7.6	39.8
7.9	36.9
8.5	34
9.1	30.9
9.9	27.2
10.5	23.7
11.4	20.6
11.6	18.3
11.6	16.6
11.6	15.4
11.6	14.6
11.6	13.7
11.6	12.8
11.6	11.7
11.6	10.8
11.6	9.7
11.6	8.5
11.6	7.7
11.6	6.5
11.6	6.3
11.6	6
11.6	5.4
11.6	4.8
11.6	4
11.6	2.8
11.6	2
11.6	1.1
11.6	0.2
11.6	0.5
11.6	1.1
11.6	1.4
11.6	1.7
11.6	1.7
11.9	1.7
11.9	1.7
11.9	1.7
11.9	1.7
11.9	1.7
11.9	2
11.9	2.2
11.9	2.2
11.9	2.2
11.9	2.2
12.2	2.2
12.2	2.2
12.5	2.2
12.5	2.2
12.5	2.2
12.5	2.5
12.5	2.5
12.5	2.8
12.8	3.1
13.1	3.1
13.1	3.1
13.1	3.1
13.1	3.1
13.1	3.1
13.1	3.1
13.1	3.1
13.1	3.1
13.1	3.1
13.1	3.1
13.1	3.1
13.1	3.1
13.1	3.4
13.1	3.4
13.1	3.4
13.1	3.4
13.1	3.4
13.1	3.4
13.1	3.4
13.1	3.4
13.1	3.4
13.1	3.4
13.1	3.4
13.1	3.4
13.1	3.4
13.1	3.4
13.1	3.4
13.1	3.4
13.1	3.4
13.1	3.4
13.1	3.4
13.1	3.4
13.1	3.4
13.1	3.4
13.1	3.4
13.1	3.4
13.1	3.4
13.1	3.4
13.1	3.4
13.1	3.4
13.1	3.4
13.1	3.4
13.1	3.4
13.1	3.4
13.1	3.7
13.7	4
13.7	4.2
13.9	4.2
13.9	4.2
13.9	4.2
13.9	4.2
13.9	4.2
13.9	4.2
13.9	4.2
13.9	4.2
13.9	4.2
13.9	4.2
13.7	4.2
13.7	4.2
13.7	4.2
13.7	4.2
13.7	4.2
13.7	4.2
13.7	4.2
13.7	4.2
13.1	4.2
12.8	4.2
12.5	4.2
11.9	4.2
11.6	4.2
11.4	4.2
10.8	4.2
10.2	4.2
9.4	4.2
8.5	4
7.4	4
6.2	4
4.5	4
3.9	4
3.3	4
2.8	4
2.5	4
2.5	4.2
2.5	4.5
2.5	5.1
2.8	6
2.8	6.5
3.1	7.1
3.6	7.1
4.2	7.1
4.5	7.1
4.8	6.8
5.1	6.8
5.3	6.8
5.3	6.8
5.3	6.8
5.3	6.8
5.6	6.8
5.9	6.8
6.5	6.8
6.8	6.8
7.4	6.8
7.9	6.8
8.8	6.8
9.1	6.8
9.6	6.8
9.9	6.8
10.2	6.8
10.8	6.8
11.1	6.8
11.6	6.8
12.2	6.8
12.8	6.8
13.1	6.8
13.1	6.8
13.1	6.8
13.1	6.8
13.1	6.8
13.1	6.8
13.1	6.8
13.1	6.8
13.1	6.8
13.1	6.8
13.1	6.8
13.1	6.8
13.1	6.8
13.1	6.8
13.4	6.8
13.4	6.8
13.4	6.8
13.4	6.8
13.4	6.8
13.4	6.8
13.4	6.8
13.4	6.8
13.4	6.8
13.4	6.8
13.4	6.8
13.4	6.8
13.4	6.8
13.4	6.8
13.4	6.8
13.4	6.8
13.7	6.8
13.7	6.8
13.7	6.8
13.7	6.8
13.7	6.8
13.7	6.8
13.7	6.8
13.7	6.8
13.7	6.8
13.7	6.8
13.7	6.8
13.7	6.8
13.7	6.8
13.7	6.8
13.7	6.8
13.7	6.8
13.7	6.8
13.7	6.8
13.7	6.8
13.7	6.8
13.7	6.8
13.7	6.8
13.7	6.8
13.7	6.8
13.7	6.8
13.7	6.8
13.7	6.8
13.7	6.8
13.7	6.8
13.7	6.8
13.7	6.8
13.7	6.8
13.7	6.8
13.7	6.8
13.7	6.8
13.7	6.8
13.7	6.8
13.7	6.8
13.7	6.8
13.7	6.8
13.7	6.8
13.7	6.8
13.7	6.8
13.9	6.8
14.2	6.8
14.2	6.8
14.5	6.8
14.5	6.8
14.5	6.8
14.5	6.8
14.5	6.8
14.5	6.8
14.5	6.8
14.5	6.8
14.5	6.8
14.5	6.8
14.5	6.8
14.8	6.8
14.8	6.8
14.8	6.8
14.8	6.8
14.8	6.8
14.8	6.8
14.8	6.8
14.8	6.8
14.8	6.8
14.8	6.8
14.8	6.8
14.8	6.8
14.8	6.8
14.8	6.8
14.8	6.8
14.8	6.8
14.8	6.8
14.8	6.8
14.8	6.8
14.8	6.8
14.8	6.8
14.8	6.8
14.8	6.8
14.8	6.8
14.8	6.8
14.8	6.8
14.8	6.8
14.5	6.8
14.5	6.8
14.5	6.8
14.5	6.8
14.5	6.8
14.5	6.8
14.5	6.8
14.5	6.8
14.5	6.8
14.5	6.8
14.2	6.8
14.2	6.8
13.9	6.8
13.7	6.8
13.4	6.8
13.1	6.8
12.2	6.8
11.1	6.8
9.4	6.8
7.4	6.8
5.1	6.5
2.8	6.5
0.8	6.5
1.6	6.5
2.2	6.3
2.5	5.7
2.5	4.8
2.5	3.7
2.5	2.2
2.2	0
1.9	3.4
1.1	8.3
0.5	14.3
0.2	20.6
0.2	27.2
0.2	37.2
0.2	40.3
0.8	46.9
1.3	52.6
2.8	58.4
4.5	64.4
5.1	68.7
5.1	71.8
5.1	74.7
5.1	76.4
5.1	76.4
5.1	75.8
5.1	74.4
5.1	71.3
5.1	66.4
5.3	61
6.2	52.4
6.5	49.2
7.1	43.2
7.6	36.9
8.2	30.3
9.1	24
9.6	18.6
9.9	13.7
9.9	10.8
9.1	8.8
6.8	7.7
3.3	7.7
1.9	7.7
8.2	7.4
15.1	7.4
22	7.4
28.3	7.1
34.6	6.5
40.6	5.7
45.7	4.8
50.3	4
54.3	3.1
58	1.7
60.3	0.2
60.3	1.1
58.9	2
56.3	2.8
52.6	3.4
48.3	3.7
42.9	4.2
36.9	5.1
30.3	6.3
24	7.1
17.4	7.7
11.4	7.7
3.6	7.4
1.6	7.1
1.9	5.4
3.9	2
4.2	3.7
2.5	10.5
1.3	18.3
1.9	26.3
3.1	34.3
3.6	41.8
4.2	49.2
4.2	56.4
4.2	63
4.2	69
3.6	72.4
3.3	73.3
3.6	73
3.6	71
3.6	67.5
3.6	62.7
3.9	56.9
4.8	50.6
6.2	40.3
6.8	36.6
7.9	29.2
8.5	22
8.8	14.6
8.5	7.1
7.9	0.2
5.9	4.8
2.5	6.8
3.9	6.8
15.4	6
19.1	5.4
26.8	5.4
34.3	5.7
41.7	6.3
48.9	7.1
55.8	8
62.9	8.5
69.2	9.1
74.1	9.1
76.7	8.5
76.9	7.4
76.4	6.8
74.1	6.3
70.6	6
65.8	5.7
60	5.7
53.2	6
46.3	6
39.1	6
32	6
24.8	6
13.9	5.4
10.5	5.1
3.1	3.4
2.8	0.2
4.5	3.7
4.5	11.1
4.5	19.1
4.8	27.4
4.8	35.2
4.8	42.9
4.5	50.6
4.2	57.8
4.2	65
4.2	71.5
3.9	76.7
3.1	78.7
2.8	79
2.8	77.6
2.8	74.7
2.8	70.4
2.8	61.2
3.1	57.8
3.6	50.6
4.5	42.3
5.9	34.3
7.1	26
8.2	17.1
8.5	8.8
8.2	0.5
6.5	4.8
0.2	6.5
3.6	6.5
12.5	5.4
22	3.7
30.6	2.2
38.9	2.2
46.6	2.8
53.7	4
60	5.7
65.5	7.1
70.1	8.3
74.1	8.5
77.5	8
77.5	7.1
76.7	6
74.9	5.1
71.5	4.2
66.9	3.7
60.9	4
54	4.2
46.9	4.8
39.4	5.7
31.4	6.5
23.7	6.8
15.9	6.5
7.6	5.7
0.8	3.7
2.2	0.2
2.2	6
1.6	20
1.1	24.6
0.5	33.7
1.3	42.1
1.6	49.5
1.6	55.5
0.8	60.4
0.2	65
1.3	68.7
2.5	72.1
3.6	75
4.2	76.1
4.5	75.6
4.5	73.8
4.5	68.1
4.5	65.8
4.5	60.1
4.5	53.5
4.5	46.3
4.8	39.5
5.1	32.3
5.6	25.4
5.3	18.6
5.3	11.1
5.3	3.4
4.5	3.1
2.2	6.5
3.3	8
11.4	7.4
20.5	6
29.1	4.5
40	3.7
43.4	4.2
49.5	5.1
53.5	5.7
58	7.1
62.9	8.8
67.8	10.3
72.9	10.5
76.4	10
77.5	8
77.2	7.4
76.4	6.8
74.1	6.3
69.8	5.7
64.6	6
58.9	6.5
52.6	7.4
46	8
39.1	8.3
32.3	8.3
25.4	8.3
18.5	8
11.9	7.7
4.2	5.4
2.5	4
0.8	0.8
0.5	8.5
0.5	16.8
0.5	25.2
0.5	32.9
0.8	40.9
0.8	48.1
0.8	54.7
0.2	64.7
0.5	67.8
1.9	73
2.2	75.8
2.8	77
3.6	77
4.5	76.7
4.5	74.7
4.5	71.5
4.5	67.3
4.8	62.1
5.3	56.7
5.9	50.1
6.8	39.5
6.8	35.7
6.8	28.6
6.8	21.1
6.8	13.4
5.1	6.8
0.8	2.5
6.2	0.5
13.4	1.1
20	2
26.8	2.2
37.4	2
41.1	1.7
48.6	1.1
56	0.2
63.5	1.1
69.8	3.7
73.8	5.7
74.7	6.3
74.7	7.1
74.4	7.4
73.2	7.4
70.9	7.4
68.1	7.4
64.1	7.4
58.6	7.4
52.3	7.4
46	7.4
39.4	7.4
32.3	7.4
25.1	7.4
17.7	7.4
11.1	7.4
3.9	3.1
3.1	0.2
3.1	6.5
3.6	14
3.6	20.6
3.3	28
3.3	36
3.3	44.1
3.3	51.8
3.3	59.2
3.3	65.5
1.6	73.3
0.8	74.4
0.8	74.7
1.9	74.1
3.1	72.7
3.1	70.7
3.1	67.8
3.1	63.8
3.1	58.4
3.3	51.8
4.2	45.2
5.3	34.6
5.3	30.9
5.3	23.7
5.3	16.8
5.3	10.5
4.2	5.7
0.2	2.2
7.4	0.2
14.8	0.5
21.1	0.8
30.8	0.8
34.6	0.8
42	0.5
49.5	0.5
56.9	0.2
64.1	0.8
69.8	3.4
72.9	5.1
73.2	6
72.9	6.5
72.7	6.5
71.5	6.5
69.2	6.5
65.8	6.5
61.2	6.5
55.2	6.5
48.6	6.5
41.7	6.5
34.3	6.5
22.2	6.5
18.2	6.5
10.5	6.5
4.5	6
0.5	2.5
3.3	3.7
3.6	11.4
2.5	18.6
2.2	25.2
2.2	31.7
2.5	39.2
3.1	46.6
3.3	57.2
3.9	60.7
5.3	66.4
5.6	69.5
6.2	70.7
7.1	70.7
7.6	70.4
7.6	69
7.6	67.8
7.6	64.4
7.6	59.2
7.6	52.4
7.6	45.2
7.6	38.6
7.6	31.5
7.6	23.7
7.6	16
6.8	8.8
3.3	4.2
3.1	2.2
9.9	2.5
16.8	3.1
23.4	3.4
30.6	3.1
38.6	3.1
46.6	2.8
54.3	2
61.5	1.1
68.1	1.1
72.1	3.4
73.5	5.1
73.5	6
73.5	6.5
72.4	6.5
71.5	6.5
68.4	6.5
63.8	6.5
57.8	6.5
51.5	6.5
44.9	6.5
38	6.5
30.8	6.5
23.1	6.5
15.1	6.5
5.6	5.1
3.9	3.4
2.2	2.5
1.9	10.3
1.9	17.7
1.9	24.9
1.9	31.7
1.6	39.2
1.6	46.6
1.6	56.4
1.3	59.5
0.2	65.5
1.6	69.3
3.1	70.7
4.5	70.4
5.6	70.1
5.6	68.7
5.6	66.1
5.6	62.7
5.6	57.2
5.6	47.8
5.6	44.6
5.6	38.3
5.6	31.7
5.6	24.6
5.6	16.8
5.3	10
3.3	4.5
2.2	1.4
9.6	0.8
16.8	1.7
24	2
31.4	2
38.9	2
46.6	2
54	1.4
61.5	0.5
68.4	1.4
72.9	3.7
74.7	4.5
74.7	5.7
74.7	6.5
74.4	6.8
73.2	6.5
70.6	6.5
66.4	6.5
60.6	6.5
54	6.5
47.4	6.5
40.9	6.5
33.1	6.5
24.5	6.5
15.9	6.5
8.8	6.5
5.3	5.7
3.1	1.1
2.5	6.3
2.5	14.3
2.8	21.7
2.8	28
2.5	34.6
2.2	42.1
2.2	48.9
2.2	55.5
1.1	63.8
0.2	65.5
1.3	67.3
2.8	67.3
3.9	66.4
4.2	65.2
4.2	63
4.2	59.5
4.2	53.8
4.5	47.2
5.1	40.6
5.3	33.7
5.3	26.6
5.3	19.1
5.1	11.4
3.3	4.2
0.8	0.5
7.1	3.4
15.1	4
22.8	3.4
29.7	3.1
37.4	3.1
45.7	3.1
53.7	3.1
61.2	3.1
68.4	4.5
74.1	7.1
77.2	8.5
77.8	8.8
77.8	9.4
77.5	9.7
76.4	9.7
72.1	9.7
69.8	9.7
64.1	9.7
57.5	9.7
50.9	9.7
43.7	9.7
35.7	9.7
27.1	9.7
18.2	9.4
10.2	7.7
6.2	4
5.3	6.8
5.3	11.7
5.3	20.9
5.9	28.3
6.2	34.9
5.6	41.8
5.1	48.9
4.8	58.7
4.5	61.5
3.3	67.3
1.1	71
1.1	72.1
3.3	72.1
4.8	71.8
5.1	71
5.1	69.8
5.1	67.8
5.1	62.7
5.1	60.4
5.1	54.9
5.6	49.5
6.8	43.5
7.9	36.9
8.8	30
9.4	23.4
9.6	18.3
9.6	14.3
9.6	12.6
9.6	12.3
9.9	12.3
10.5	12.3
11.6	12.3
11.6	12.3
11.6	12
11.6	11.4
11.6	10
11.6	8.8
11.6	8.3
11.6	8.3
11.6	8.3
11.6	8.3
11.6	8.3
11.6	8.3
11.6	8.3
11.6	8.3
11.9	8.3
11.9	8.3
11.9	8.3
12.5	8.3
12.8	8.3
12.8	8.3
13.1	8.3
13.4	8.3
13.7	8.3
13.7	8.3
13.7	8.3
13.9	8.3
14.2	8.3
14.5	8.3
14.8	8.3
14.8	8.3
14.8	8.3
14.8	8.3
14.8	8.3
14.8	8.3
14.8	8.3
14.8	8.3
14.8	8.3
14.8	8.3
14.8	8.3
14.8	8.3
14.8	8.3
14.8	8.3
14.8	8.3
14.8	8.3
14.8	8.3
14.8	8.3
14.8	8
14.8	8
14.8	8
14.8	8
14.8	8
14.8	8
14.8	8
14.8	7.4
14.8	7.1
14.8	7.1
14.8	7.1
14.8	7.1
14.8	6.8
14.8	6.5
14.8	6.3
14.8	6.3
14.8	6.3
14.8	6.3
14.8	6.3
14.8	6.3
14.8	6.3
14.8	6.3
14.8	6.3
14.8	6.3
14.8	6.3
14.8	6.3
14.8	6.3
14.8	6.3
14.8	6.3
14.8	6.3
14.8	6.3
15.1	6.3
15.4	6.3
15.4	6.3
15.4	6.3
15.4	6.3
15.4	6.3
15.4	6.3
15.4	6.3
15.4	6.3
15.4	6.3
15.4	6.3
15.4	6.3
15.4	6.3
15.4	5.7
15.4	5.4
15.4	5.1
15.4	5.1
15.4	5.1
15.4	5.1
15.4	4.8
15.4	4.2
15.4	4.2
15.4	4.2
15.4	4.2
15.4	4.2
15.4	4.2
15.4	4.2
15.4	4.2
15.4	4.2
15.4	4.2
15.4	4.2
15.4	4.2
15.4	4.2
15.4	4.2
15.4	4
15.4	3.4
15.4	3.4
15.4	3.4
15.1	3.4
14.5	3.4
14.2	3.4
13.7	3.4
13.1	3.4
12.2	3.4
11.6	3.4
11.1	3.4
10.5	3.4
9.9	3.4
9.4	3.4
9.1	3.4
8.5	3.4
7.9	3.4
7.6	3.4
7.4	3.4
6.8	3.4
6.2	3.4
6.2	3.4
5.6	3.4
5.6	3.4
5.3	3.4
5.3	3.4
5.3	3.4
5.3	3.4
5.3	3.4
5.3	3.4
5.3	3.1
5.6	2.5
6.2	2
6.8	1.1
7.9	0.2
8.2	0
8.8	0.5
9.1	0.5
9.1	0.5
9.1	0.5
9.1	0.5
9.4	0.8
9.6	1.1
9.9	1.4
10.2	1.7
10.2	2
10.2	2.2
10.2	2.2
10.2	2.2
10.2	2.2
10.2	2.2
10.2	2.2
10.2	2.2
10.2	2.2
10.2	2.2
10.2	2.2
10.2	2.2
10.2	2.2
10.2	2.2
10.2	2.2
10.2	2.2
10.2	2.2
10.2	2.2
10.2	2.2
10.2	2.2
10.2	2.2
10.2	2.2
10.2	2.2
10.2	2.2
10.2	2.2
10.2	2.2
10.2	2.2
10.2	2.2
10.2	2.2
10.2	2.2
10.2	2.2
10.2	2.2
10.2	2.2
10.2	2.2
10.2	2.2
10.2	2.2
10.2	2.2
10.2	2.2
10.2	2.2
10.2	2.2
10.2	2.5
10.2	2.8
10.2	3.1
10.2	3.4
10.2	3.4
10.2	3.4
10.2	3.7
10.2	4.2
10.2	4.5
10.2	5.1
10.2	5.1
10.2	5.1
9.9	5.1
9.1	5.1
8.2	5.1
7.4	5.1
6.5	5.1
5.6	5.1
5.1	5.1
4.8	5.1
4.2	5.1
3.9	5.1
3.6	5.4
3.3	6
3.1	6.5
2.8	7.1
2.5	8
1.9	8.5
1.3	9.1
0.5	9.4
0.2	9.4
1.1	9.7
1.9	9.7
3.3	9.7
3.6	9.7
4.2	10
4.5	10
4.8	10.5
4.8	11.4
4.8	12
5.1	12
5.3	12
5.3	12
5.3	12
5.3	12.6
5.3	12.6
5.3	12.6
5.3	12.6
5.3	12.6
5.3	12.6
5.3	12.6
5.3	12.6
5.3	12.6
5.3	12.6
5.3	12.6
5.3	12.6
5.3	12.6
5.3	12.6
5.3	12.6
5.3	12.6
5.3	12.6
5.3	12.6
5.3	12.6
5.3	12.6
5.3	12.6
5.3	12.6
5.3	12.6
5.3	12.6
5.3	12.6
5.1	12.3
5.1	12.3
5.1	12.3
4.8	12.3
4.5	12.3
4.2	12.3
3.9	12.3
3.6	12.3
3.3	12.3
3.1	12
2.8	11.7
2.8	11.4
2.5	11.1
2.5	10.5
1.9	10.3
1.3	10.3
0.5	10.3
0.2	10.3
1.1	10.3
1.3	10.3
1.3	10.3
1.6	9.7
1.6	8.8
1.6	8.3
1.9	7.7
2.2	6.8
2.8	6.3
3.1	6
3.3	5.4
3.6	4.5
3.9	3.7
3.9	2.8
3.9	1.7
3.9	0.2
3.9	0.8
3.9	1.7
3.9	2.8
3.9	4
3.9	4.2
4.5	4.8
5.1	5.4
6.2	6.3
7.4	6.5
7.9	6.3
7.9	6.3
7.9	6
7.9	5.7
7.9	4.8
8.2	4
8.8	3.1
9.4	2
10.2	1.1
11.1	0.5
11.9	0.2
12.5	0.2
13.4	0.2
13.9	0.2
14.5	0.2
14.8	0.2
15.1	0.2
15.1	0.2
15.1	0.2
14.8	0.2
14.8	0.2
14.8	0.2
14.8	0.2
14.8	0.2
14.8	0.2
14.8	0.2
14.8	0.2
14.8	0.2
14.8	0.2
14.8	0.2
14.8	0.5
14.8	0.5
14.8	0.8
14.8	1.1
14.8	1.1
14.8	1.1
14.8	1.1
14.8	1.1
14.8	1.1
14.8	1.1
14.8	1.1
14.8	1.1
14.8	1.4
14.5	1.4
14.5	2
14.5	2.5
14.5	3.1
14.5	3.7
14.5	4.2
14.5	5.1
[truncated: 16 more rows]
