# Supplementary material for: Bot fit: A novel approach to assessing lower limb muscular strength
Source: PLoS One. 2026 Mar 26;21(3):e0339187. doi: 10.1371/journal.pone.0339187 (PMC13021169; doi:10.1371/journal.pone.0339187)
Supplement: S3 File — Raw joint angle data (left and right legs) collected from 25 participants across all exercise protocols. This compressed folder contains individual participant files (sub1–sub25) with time-series signals representing lower-limb motion recorded by the Bot Fit system during resistance exercise trials. (ZIP) [file pone.0339187.s003.zip › sub14/kneeup_max2.csv]

AngL	AngR
9.6	14.3
9.6	14.3
9.6	14.3
9.6	14.3
9.6	14.3
9.6	14.3
9.6	14.3
9.6	14.3
9.6	14.3
9.6	14.3
9.6	14.3
9.6	14.3
9.6	14.3
9.6	14.3
9.6	14.3
9.6	14.3
9.6	14.3
9.6	14.3
9.6	14.3
9.6	14.3
9.6	14.3
9.6	14.3
9.6	14.3
9.9	14.6
10.2	14.6
10.2	14.3
9.9	14.3
9.4	14
8.5	13.1
7.4	12
6.8	11.4
6.8	11.7
7.1	12
7.1	12
7.1	12
7.1	12
7.1	12
7.1	12
7.1	12
7.1	12
7.1	12
7.1	12
7.1	12
7.1	12
7.1	12
7.1	12
7.1	12
7.1	12
7.1	12
7.1	12
7.1	12
7.1	12
7.1	12
7.1	12
7.4	12
7.4	12
7.6	12
7.6	12
7.6	12
7.6	12
7.6	12
7.6	12
7.6	12
7.6	12
7.6	12
7.6	12
7.6	12
7.6	12
7.6	12
7.6	12
7.6	12
7.6	12.6
7.6	12.8
7.6	12.8
7.6	12.6
7.6	12.6
7.6	12.6
7.6	12.6
7.6	12.6
7.6	12.6
7.6	12.6
7.6	12.6
7.6	12.6
7.6	12.6
7.6	12.6
7.6	12.6
7.6	12.6
7.6	12.6
7.6	12.6
7.6	12.6
7.6	12.6
7.6	12.6
7.6	12.6
7.6	12.6
7.6	12.6
7.6	12.6
7.6	12.6
7.6	12.6
7.6	12.6
7.6	12.6
7.6	12.6
7.6	12.6
7.6	12.6
7.6	12.6
7.6	12.6
7.6	12.6
7.6	12.6
7.6	12.6
7.6	12.6
7.6	12.6
7.6	12.6
7.6	12.6
7.6	12.6
7.6	12.6
7.6	12.6
7.6	12.6
7.6	12.6
7.6	12.6
7.6	12.6
7.6	12.6
7.6	12.6
7.6	12.6
7.6	12.6
7.6	12.6
7.6	12.6
7.6	12.6
7.6	12.6
7.6	12.6
7.6	12.6
7.6	12.6
7.6	12.6
7.6	12.6
7.6	12.6
7.6	12.6
7.6	12.6
7.6	12.6
7.6	12.6
7.6	12.6
7.6	12.6
7.6	12.6
7.6	12.6
7.6	12.6
7.6	12.6
7.6	12.6
7.6	12.6
7.6	12.6
7.6	12.6
7.6	12.6
7.6	12.6
7.6	12.6
7.6	12.6
7.6	12.6
7.6	12.6
7.6	12.6
7.6	12.6
7.6	12.8
7.6	12.8
7.6	12.8
7.6	12.8
7.6	12.8
7.6	12.8
7.6	12.8
7.6	12.8
7.6	12.8
7.6	12.8
7.6	12.8
7.6	12.8
7.6	12.8
7.6	12.8
7.6	12.8
7.6	12.8
7.6	12.8
7.6	12.8
7.6	12.8
7.6	12.8
7.6	12.8
7.6	12.8
7.6	12.8
7.6	12.8
7.6	12.8
7.6	12.8
7.6	12.8
7.6	12.8
7.6	12.8
7.6	12.8
7.6	12.8
7.6	12.8
7.6	12.8
7.6	12.8
7.6	12.8
7.6	12.8
7.6	12.8
7.6	12.8
7.6	12.8
7.6	12.8
7.6	12.8
7.6	12.8
7.6	12.8
7.6	12.8
7.6	12.8
7.6	12.8
7.6	12.8
7.6	12.8
7.6	12.8
7.6	12.8
7.6	12.8
7.6	12.8
7.6	12.8
7.6	12.8
7.6	12.8
7.6	12.8
7.6	12.8
7.6	12.8
7.6	12.8
7.6	12.8
7.6	12.6
7.6	12.6
7.6	12.6
7.6	12.6
7.6	12.6
7.6	12.6
7.6	12.6
7.6	12.6
7.6	12.6
7.6	12.6
7.6	12.6
7.6	12.6
7.6	12.6
7.6	12.6
7.6	12.6
7.6	12.6
7.6	12.6
7.6	12.6
7.6	12.6
7.6	12.6
7.6	12.6
7.6	12.6
7.6	12.6
7.6	12.6
7.6	12.6
7.6	12.6
7.6	12.6
7.6	12.6
7.6	12.6
7.6	12.6
7.6	12.6
7.6	12.6
7.6	12.6
7.6	12.6
7.6	12.6
7.6	12.6
7.6	12.6
7.6	12.6
7.6	12.6
7.6	12.6
7.6	12.6
7.6	12.6
7.6	12.6
7.6	12.6
7.6	12.6
7.6	12.6
7.6	12.6
7.6	12.6
7.6	12.6
7.6	12.6
7.6	12.8
7.6	12.8
7.6	12.8
7.6	12.8
7.6	12.8
7.6	12.8
7.6	12.8
7.6	12.8
7.6	12.8
7.6	12.8
7.6	12.8
7.6	12.8
7.6	12.6
7.6	12.6
7.6	12.6
7.6	12.6
7.6	12.6
7.6	12.6
7.6	12.6
7.6	12.6
7.6	12.6
7.6	12.6
7.6	12.6
7.6	12.6
7.6	12.6
7.6	12.6
7.6	12.6
7.6	12.6
7.6	12.6
7.6	12.6
7.6	12.6
7.6	12.6
7.6	12.6
7.6	12.6
7.6	12.6
7.6	12.6
7.6	12.6
7.6	12.6
7.6	12.6
7.6	12.6
7.6	12.6
7.6	12.6
7.6	12.6
7.6	12.6
7.6	12.6
7.6	12.6
7.6	12.6
7.6	12.6
7.6	12.6
7.6	12.6
7.6	12.6
7.6	12.6
7.6	12.6
7.6	12.6
7.6	12.6
7.6	12.6
7.6	12.6
7.6	12.6
7.6	12.6
7.6	12.6
7.6	12.6
7.6	12.6
7.6	12.6
7.6	12.6
7.6	12.6
7.6	12.6
7.6	12.6
7.6	12.6
7.6	12.6
7.6	12.6
7.6	12.6
7.6	12.6
7.6	12.6
7.6	12.6
7.6	12.6
7.6	12.6
7.6	12.6
7.6	12.6
7.6	12.6
7.6	12.6
7.6	12.6
7.6	12.6
7.6	12.6
7.6	12.6
7.6	12.6
7.6	12.6
7.6	12.6
7.6	12.6
7.6	12.6
7.6	12.6
7.6	12.6
7.6	12.6
7.6	12.6
7.6	12.6
7.6	12.6
7.6	12.6
7.6	12.6
7.6	12.6
7.6	12.6
7.6	12.6
7.6	12.6
7.6	12.6
7.6	12.6
7.6	12.6
7.6	12.6
7.6	12.6
7.6	12.6
7.6	12.6
7.6	12.6
7.6	12.6
7.6	12.6
7.6	12.6
7.6	12.6
7.6	12.6
7.6	12.6
7.6	12.6
7.6	12.6
7.6	12.6
7.6	12.6
7.6	12.6
7.6	12.6
7.6	12.6
7.6	12.6
7.6	12.6
7.6	12.6
7.6	12.6
7.6	12.6
7.6	12.6
7.6	12.6
7.6	12.6
7.6	12.6
7.6	12.6
7.6	12.6
7.6	12.6
7.6	12.6
7.6	12.6
7.6	12.6
7.6	12.6
7.4	12.6
7.1	12.6
6.8	12.6
6.8	12.6
6.5	12.6
6.5	12.6
6.2	12.6
5.9	12.6
5.6	12.6
5.6	12.6
5.3	12.6
5.1	12.6
4.8	12.6
4.8	12.6
4.5	12.6
4.2	12.6
3.9	12.6
3.9	12.6
3.6	12.6
3.3	12.6
3.1	12.6
3.1	12.6
2.8	12.6
2.5	12.6
2.5	12.6
2.5	12.6
2.5	12.6
2.5	12.3
2.8	12.3
3.3	12
4.2	11.4
5.1	11.1
5.6	11.1
5.9	11.1
5.9	10.5
5.9	10.5
5.9	10.5
5.9	10.5
5.9	10.5
5.9	10.3
5.9	10.3
5.9	9.7
5.9	8.8
5.6	7.7
5.1	6.3
5.1	4.2
4.8	1.4
4.8	1.7
4.5	5.7
3.6	10
3.1	14.6
2.2	19.1
1.9	23.7
1.6	27.7
1.6	31.5
1.6	35.2
1.6	38.6
1.6	42.1
1.6	45.2
1.6	48.6
1.6	51.5
1.6	54.1
1.6	56.4
1.6	57.8
1.6	59.2
1.6	59.2
1.6	58.7
1.6	57.8
1.6	56.1
1.6	53.5
1.6	50.4
1.6	50.4
1.6	50.4
1.6	48.4
1.6	33.7
1.6	29.4
1.6	25.4
1.6	21.4
1.9	15.4
1.9	13.4
2.8	10
3.6	7.1
4.5	5.1
5.1	3.7
5.1	2.5
5.1	1.7
4.8	1.4
3.6	0.5
1.3	0.5
1.6	1.7
5.1	2.2
8.8	2.8
12.8	3.1
17.1	3.1
21.1	3.1
24.8	3.1
28.5	2.8
31.7	2.8
34.3	2.8
37.1	2.8
40.3	3.1
43.7	3.1
47.2	3.1
50.3	3.1
53.5	3.1
56	3.1
58.3	3.1
59.8	3.1
60.3	3.1
60.3	3.1
60	3.1
58.9	3.1
56.9	3.1
54	3.1
50.3	3.1
46.3	3.7
41.4	4.8
36	6
30	7.1
24	8
18.2	8.5
12.8	8.8
7.9	8.5
3.6	8.3
0.8	7.1
0.8	5.1
1.9	2
1.6	2
1.1	6.3
0.8	11.7
0.8	17.4
1.1	23.4
1.1	29.2
1.1	34.6
1.1	39.8
1.1	44.6
1.1	49.2
1.1	53.8
1.1	57.8
1.1	61.8
1.1	65.2
1.1	68.1
1.1	70.1
1.1	71.3
1.1	71.5
1.1	71.5
1.1	71.3
0.8	70.4
0.8	68.4
0.8	65.2
0.8	61.2
1.1	54.4
1.1	52.1
1.3	46.9
1.6	42.3
1.9	37.2
1.9	31.7
1.9	26
1.9	20
2.5	14.3
3.6	7.1
3.6	5.4
3.3	2.5
1.6	0
1.1	0.8
4.8	0.8
9.9	1.1
15.7	1.4
21.7	2
27.1	2.8
32.3	4
37.4	5.4
42.3	6.8
47.2	7.7
51.7	7.4
55.8	7.1
59.5	6
62.9	5.4
68.1	4.5
69.2	4.5
71.2	4.8
71.8	4.8
72.1	4.8
71.5	4.8
70.6	4.8
68.4	4.8
65.5	4.8
61.8	4.8
57.2	5.1
49.2	5.4
46.6	5.4
40.6	6.3
34.3	7.1
27.7	7.4
20.8	7.7
14.2	7.7
7.9	7.4
2.5	6.8
1.3	5.4
3.6	3.1
4.8	0.2
5.3	4.2
5.1	9.4
4.8	15.4
4.5	21.4
4.5	26.3
5.1	31.5
5.9	36.3
6.8	41.5
7.4	46.1
7.6	50.6
7.9	54.7
8.2	58.7
7.9	61.8
7.6	63.8
7.6	65.2
7.6	65.8
7.6	65.8
7.6	65.5
7.4	64.7
7.1	63.2
6.5	61
5.9	57.8
5.9	54.4
5.9	49.8
5.9	44.6
6.2	39.2
6.5	33.7
6.5	27.7
6.5	21.4
6.5	15.1
6.2	9.4
5.9	5.1
4.8	2.8
1.6	2
2.2	2.5
9.4	4.8
11.9	4.8
17.1	4.8
21.7	4.8
26.3	4.2
30.8	4
35.4	3.1
39.7	2.5
43.7	2.2
47.7	1.7
54	0.2
56	0.2
60	1.1
62.9	1.4
65.2	1.7
67.2	2.2
68.4	2.8
68.6	3.7
68.6	4.5
68.4	4.8
67.5	5.1
66.1	5.1
63.8	5.1
60.3	5.1
56.3	5.4
51.7	6.3
46.6	6.8
38.6	7.7
36	8
30.6	8
25.4	8
20	8
14.5	8
9.1	7.7
4.8	7.7
1.3	6.8
1.3	4.5
2.5	0.2
2.5	5.4
2.5	12.3
2.5	18.9
2.5	24.9
2.8	30.9
3.1	36.9
3.1	42.1
3.6	49.2
3.9	51.5
5.1	55.5
6.5	59.5
6.8	61.8
6.8	63.2
6.8	64.4
6.8	64.7
6.8	64.7
6.8	64.7
6.8	64.1
6.8	62.1
6.8	58.9
6.8	54.7
6.8	49.5
6.8	44.6
6.8	39.5
6.8	34.3
6.8	28.3
6.8	22.3
6.8	16.8
6.8	12.6
6.8	9.7
5.9	7.7
4.2	6.8
2.8	6.8
1.1	6.8
0.8	6.5
2.8	5.7
4.5	4.8
5.9	3.7
6.5	2.8
7.1	2
7.1	1.4
7.1	1.4
7.1	1.1
7.1	1.1
6.5	0.2
5.9	0.8
5.3	2.2
4.5	4
3.9	5.4
3.3	6.3
2.5	6.3
1.9	6.3
1.3	6.3
0.8	5.7
0.2	5.4
0.5	5.4
1.3	5.4
1.9	5.4
2.5	5.4
3.1	5.4
3.6	5.4
4.2	5.1
4.8	4.5
5.1	4
5.6	3.4
5.6	2.8
5.9	2.2
5.9	1.7
5.9	1.1
5.9	0.5
5.9	1.1
5.9	1.7
5.9	2.5
5.9	3.7
5.6	4.8
5.6	6.3
5.6	7.4
5.6	8.8
5.6	9.7
5.3	10.8
5.1	11.1
5.1	11.7
5.1	12.3
5.1	12.8
5.1	13.1
5.1	13.7
5.1	13.7
5.1	14
5.1	14
5.1	14
5.1	14
5.1	14
5.1	14
5.1	13.7
5.1	12.8
5.3	11.7
5.6	10.5
6.8	9.7
7.6	8.8
8.8	7.7
9.1	7.7
9.6	7.1
9.9	7.1
9.9	7.1
9.9	7.1
9.9	6.8
9.9	6.3
9.9	5.7
9.9	5.1
9.9	5.1
9.9	4.8
9.9	4.5
9.9	4.5
9.6	4.2
9.4	4.2
9.1	4.2
8.8	4.2
8.2	4.2
7.6	4.2
7.1	4.2
6.2	4.2
5.3	4.2
4.2	4.2
3.3	4.2
2.2	4.2
1.3	4.2
0.5	4.2
0.5	4.2
1.1	4.2
1.6	4.2
2.2	4.2
2.2	4.2
2.2	4
1.9	4
1.3	3.7
0.2	3.4
1.3	3.1
3.3	2
3.9	1.7
4.8	0.5
5.3	0.2
5.9	1.1
6.2	1.7
6.8	1.7
7.4	1.7
7.9	1.7
8.8	1.4
9.1	1.1
9.6	0.8
10.2	0.8
10.8	0.8
11.1	0.8
11.4	0.8
11.1	0.8
11.1	1.1
11.1	1.1
11.1	1.1
11.1	1.1
11.1	1.1
11.1	1.1
11.1	1.1
11.1	1.1
11.1	1.1
11.1	1.1
11.1	1.1
11.1	1.1
11.1	1.1
11.1	1.1
11.1	1.1
11.1	1.1
11.1	1.1
11.1	1.1
11.1	1.4
11.1	1.4
11.1	1.4
11.1	1.4
11.1	1.4
11.1	1.4
11.1	1.4
11.1	1.4
11.1	0.8
10.8	0.8
9.6	4
7.6	13.7
7.1	17.1
6.2	24.3
5.9	31.5
5.9	38.6
5.6	45.5
5.6	52.1
5.6	58.9
5.6	65
5.3	71.3
5.3	76.7
5.3	81
5.6	83.9
5.9	83.9
6.8	83.9
7.4	83.3
7.4	81
7.4	75.8
7.4	67.8
7.6	59.5
7.9	51.5
7.9	43.2
7.9	34.6
7.9	25.2
7.9	16.3
7.6	10.5
4.8	7.1
2.5	4.8
10.5	4.5
17.4	4.8
56.6	5.1
61.2	5.1
64.1	4.2
63.2	2.8
60.3	2
22.8	5.1
32.6	5.1
36.3	5.1
43.4	5.1
50.6	5.1
55.5	1.1
46.9	0.5
44	1.1
37.7	1.4
30.8	1.4
24	1.4
16.8	1.4
9.6	1.1
4.5	0.5
1.6	5.4
0.2	13.7
0.5	22.9
0.5	35.2
0.5	38.6
0.5	45.5
0.5	52.4
0.5	59.5
0.5	66.7
1.3	73.3
1.6	77
1.6	77.3
1.6	76.7
1.6	75.3
1.6	72.7
1.6	65.5
1.9	62.4
2.5	55.2
3.6	46.9
3.9	37.8
3.9	28.3
3.9	19.1
2.5	12.6
3.1	8.3
11.6	6.8
20.5	7.4
28	8.3
35.4	8.3
43.2	8.3
50.6	8.3
58	8.3
65.2	8.3
71.2	8.3
74.9	8
75.2	6.3
73.2	4.5
69.2	2.8
61.5	0.2
58.3	1.4
51.2	2.8
43.4	3.7
35.7	4.2
28	4
20.5	4
13.4	4
8.5	2.8
5.3	5.4
4.8	10
4.2	19.1
4.2	28
4.2	36
4.2	44.1
4.2	52.1
4.2	60.4
3.6	67.8
2.2	75
0.2	81.6
1.3	86.4
1.3	88.4
1.3	88.4
1.6	88.2
1.6	86.2
1.6	81.6
1.6	74.4
2.2	65.2
3.6	55.2
5.3	44.9
5.9	34.6
5.9	24
5.6	14
3.6	5.7
6.5	0.5
11.4	0
21.4	0
30.8	0.2
40	0.8
48.6	0.8
56.9	0.8
64.9	0.5
72.4	0.5
79	2.5
85	3.7
85	3.7
85	3.7
83.8	3.7
81.2	3.7
77.2	3.7
70.6	3.7
63.5	4.2
55.8	5.4
46.9	6
37.4	6
28.3	6
18.8	6
9.4	4.5
3.1	0.2
0.5	7.4
0.8	17.4
1.1	27.4
1.1	36.9
1.1	46.1
0.8	54.4
0.5	62.4
1.3	73.8
2.5	77.3
4.2	83.3
4.8	87.6
4.8	88.4
5.1	88.4
5.1	87.6
5.1	84.7
5.1	79
5.1	70.4
5.6	61.2
7.1	52.4
7.9	37.8
7.9	32.9
7.9	23.4
7.9	15.1
7.4	8.8
3.3	4.5
4.2	3.4
11.9	4
23.4	4.5
31.7	4.2
36	4.2
44.6	4.2
52.6	4.2
60.6	3.4
68.1	1.4
74.4	1.1
78.1	2
78.1	2
76.7	2
74.1	2
69.8	2
64.1	2
57.8	2
50.9	2
42.6	2
33.7	2
19.7	2
15.1	2
7.4	0.2
2.8	5.4
0.2	14.6
1.1	24.3
1.1	33.5
0.8	42.1
0.5	54.7
0.5	58.7
1.1	66.4
2.8	73.3
6.2	79.3
8.2	83.9
8.8	85
9.1	85
9.6	84.7
9.6	84.2
9.6	81.6
9.6	76.7
9.6	65.5
9.6	61.5
9.6	53.8
9.6	46.1
9.6	37.8
9.6	28.6
9.6	18.9
8.2	10.3
4.5	4.8
2.5	2.2
9.9	2.5
17.4	4.2
25.4	4.5
34.3	4.5
42.9	4.5
55.5	4
59.5	3.4
67.5	1.1
74.1	2.5
79	4.8
79.8	4.8
79.2	4.8
76.9	4.8
73.5	4.8
67.8	4.8
60	4.8
52.3	5.1
40	6.3
35.1	6.5
26.3	6.8
17.1	6.8
9.4	6.8
3.6	6.3
0.2	2.5
2.5	4.8
2.8	13.7
2.2	21.4
1.6	27.7
1.9	35.5
2.2	43.8
2.2	51.8
2.2	59.5
3.1	66.7
4.5	72.7
4.5	75.8
4.5	76.1
5.1	76.1
5.1	75
5.1	72.4
5.1	68.1
5.1	62.1
5.1	55.5
5.1	48.4
5.1	40.3
5.1	32.3
5.1	24
4.8	16
3.3	10.3
1.9	7.4
16.2	7.1
20.8	8
29.1	10.5
36.6	11.7
44.6	11.7
52.6	11.1
60	10.5
67.2	9.4
72.9	6.8
76.1	5.1
76.9	4
76.4	1.4
75.5	0.8
73.2	0.2
69.2	0.2
64.1	0.2
57.2	1.1
49.5	2.2
41.1	3.4
32.8	4
24.5	4
16.8	4
10.2	3.7
6.2	0.2
3.9	7.1
3.6	16.6
3.6	25.4
3.6	33.5
3.6	40.9
3.6	48.9
3.6	56.9
3.3	64.4
2.2	71.3
0.8	77.3
0.2	80.1
0.2	80.1
0.8	79.9
1.3	78.4
1.3	75.3
1.3	69.8
1.9	62.1
3.3	53.2
5.1	43.8
5.6	34
5.6	24.6
5.6	16
3.6	9.1
2.2	4.8
11.1	4.2
20.2	5.1
28.5	5.7
36.6	5.7
44.9	5.4
53.2	4.8
61.2	4.2
68.6	3.4
75.2	1.4
80.7	1.1
80.7	1.1
79.8	1.1
78.1	1.1
74.7	1.1
69.8	1.1
63.5	1.1
56	1.1
48.3	1.1
39.7	1.1
25.7	1.1
21.1	1.1
12.2	1.1
5.6	0.2
1.6	5.7
1.1	15.4
2.2	25.4
2.2	34.6
1.6	43.2
0.5	51.5
0.5	59.2
0.2	70.4
0.5	73.8
2.8	80.1
3.6	84.7
3.6	85.9
3.9	85.9
4.5	85.6
4.5	83.9
4.5	80.1
4.5	70.4
4.5	65.8
4.8	56.9
5.6	47.8
5.9	38.3
5.9	28
5.9	18
3.9	8.5
1.9	2
10.8	0.5
20.2	0.8
33.1	3.4
37.4	3.4
46.3	3.4
54.9	3.4
62.9	3.1
70.1	1.4
76.4	1.7
80.4	3.1
80.4	3.1
79.5	3.1
76.9	3.1
72.7	3.1
66.6	3.1
59.5	3.1
51.5	3.1
42.6	3.1
33.4	3.1
23.4	3.1
13.7	2.5
2.8	2.8
1.1	6.3
0.5	16
0.2	26
0.5	35.2
0.8	43.8
0.8	51.5
0.8	59.5
0.8	66.4
0.5	73.6
1.6	79.6
1.9	79.9
2.2	79.6
2.2	78.4
2.5	75.8
2.8	71
3.3	64.4
4.2	56.4
5.1	47.5
5.1	38
5.1	28.6
5.1	18.9
3.1	9.4
2.5	3.7
11.1	2.5
20.8	3.4
29.7	4.2
38.3	4.2
47.2	4.2
55.2	4
63.2	2.8
70.6	0.8
80.1	2.8
82.4	3.7
83.8	4
83.2	4
82.1	4
79.5	4
74.4	4
66.6	4
58.3	4.5
50	5.4
36.3	5.7
31.4	5.7
22	5.7
12.8	5.4
6.2	2.8
3.1	4.2
1.6	14.6
1.9	24.3
3.1	33.2
3.6	42.3
3.6	50.6
3.6	58.9
3.6	66.7
2.8	74.1
0.8	79.6
0.5	81.6
0.8	81
1.1	79.3
1.1	76.1
1.6	71.8
2.2	65.2
3.1	56.9
3.3	47.5
3.3	38
3.3	28
2.8	18
0.8	8.5
7.1	2.8
15.7	2
24	3.4
31.4	4.5
39.1	4.5
46.9	4.5
54.3	4.5
61.5	4
68.6	2.8
74.9	0.5
78.1	1.7
78.1	2
76.9	2.2
74.7	2.2
70.9	2.2
65.5	2.2
58.3	2.2
50.6	2.2
42.6	2.2
34	2.2
20	2.2
15.4	2.2
7.1	2
1.3	0.8
2.2	7.7
4.5	17.4
4.8	26.9
4.2	35.5
2.8	43.8
1.3	52.1
1.1	63.5
1.6	67
3.1	73.8
3.1	78.4
3.1	80.1
3.1	80.1
3.1	79.9
3.1	77.8
3.1	73.3
3.1	65.8
3.6	57.8
4.5	48.9
5.1	39.8
5.1	30.9
5.1	21.7
5.1	13.7
3.1	8
3.3	4.2
13.1	3.1
21.7	5.1
29.1	6.3
36.9	6.3
48.6	6
52.6	5.4
59.8	4.2
66.4	2.8
71.8	0
74.4	2.2
74.7	3.7
74.7	5.1
74.7	5.7
73.8	5.7
72.1	5.7
68.9	5.7
64.9	5.7
59.5	5.7
53.7	5.7
48.6	5.7
43.2	5.7
37.7	6
32	6.3
25.7	7.1
19.7	8.5
14.8	10
10.8	11.1
8.8	11.7
9.1	12
9.9	12
9.9	12
9.6	12
8.5	11.7
6.8	11.4
5.3	11.4
4.5	11.4
4.2	11.4
4.2	11.4
4.2	11.4
4.2	11.4
4.2	11.4
4.2	11.4
4.2	11.4
4.2	11.4
4.2	11.4
4.2	11.4
4.2	11.4
4.2	11.4
4.2	11.4
4.2	11.4
4.2	11.4
4.2	11.4
4.2	11.4
4.2	11.4
4.2	11.4
4.2	11.4
4.2	11.4
4.2	11.4
4.2	11.4
4.2	11.4
4.2	11.4
4.2	11.4
4.2	11.4
4.2	11.4
4.2	11.4
4.2	11.4
4.2	11.4
4.2	11.4
4.2	11.4
4.2	11.4
4.2	11.4
4.2	11.4
4.2	11.4
4.2	11.4
4.2	11.4
4.2	11.4
4.2	11.4
4.2	11.4
4.2	11.4
4.2	11.4
4.2	11.4
4.2	11.4
4.2	11.4
4.2	11.4
4.2	11.4
4.2	11.4
4.2	11.4
4.2	11.4
3.9	11.4
3.9	11.4
3.9	11.4
3.6	11.4
3.6	11.7
3.6	11.7
3.6	11.7
3.6	11.7
3.3	11.7
3.3	11.7
3.1	11.7
3.1	11.7
2.8	11.7
2.8	11.7
2.8	11.7
2.5	11.7
2.5	11.7
2.5	11.7
2.5	11.7
2.2	11.7
1.9	11.7
1.6	11.7
1.6	11.7
1.6	11.7
1.6	11.7
1.3	11.7
1.1	11.7
0.8	11.7
0.8	11.7
0.8	11.7
0.5	11.7
0.2	11.7
0.2	11.7
0.5	11.7
0.8	11.7
1.1	11.7
1.1	11.7
1.1	11.7
1.3	11.7
1.6	11.7
1.9	11.7
2.2	11.7
2.2	11.7
2.5	11.7
2.5	11.7
2.8	11.7
2.8	11.7
2.8	11.7
2.8	11.7
2.8	11.7
3.1	11.7
3.1	11.7
3.1	11.7
3.3	11.7
3.3	11.7
3.3	11.7
3.3	11.7
3.3	11.7
3.3	11.7
3.3	11.7
3.3	11.7
3.3	11.7
3.3	11.7
3.3	11.7
3.3	11.7
3.3	11.7
3.3	11.7
3.3	11.7
3.3	11.7
3.3	11.7
3.3	11.7
3.3	11.7
3.3	11.7
3.3	11.7
3.3	11.7
3.3	11.7
3.6	11.7
3.6	11.7
3.6	11.7
3.6	11.7
3.6	11.7
3.6	11.7
3.6	11.7
3.9	11.7
3.9	11.7
3.9	11.7
3.9	11.7
3.9	11.7
3.9	11.7
4.2	11.7
4.2	11.7
4.5	11.7
4.5	11.7
4.5	11.7
4.5	11.7
4.5	11.7
4.5	11.7
4.5	11.7
4.5	11.7
4.5	11.7
4.5	11.7
4.5	11.7
4.5	11.7
4.5	11.7
4.5	11.7
4.5	11.7
4.5	11.7
4.5	11.7
4.5	11.7
4.5	11.7
4.5	11.7
4.5	11.7
4.5	11.7
4.5	11.7
