# Supplementary material for: Bot fit: A novel approach to assessing lower limb muscular strength
Source: PLoS One. 2026 Mar 26;21(3):e0339187. doi: 10.1371/journal.pone.0339187 (PMC13021169; doi:10.1371/journal.pone.0339187)
Supplement: S3 File — Raw joint angle data (left and right legs) collected from 25 participants across all exercise protocols. This compressed folder contains individual participant files (sub1–sub25) with time-series signals representing lower-limb motion recorded by the Bot Fit system during resistance exercise trials. (ZIP) [file pone.0339187.s003.zip › sub14/lunge_const.csv]

AngL	AngR
13.7	8
13.7	8.3
13.7	8.8
13.7	9.4
13.7	10
13.7	10.5
13.7	10.8
13.7	10.8
13.7	10.8
13.9	10.8
13.9	10.8
14.2	10.8
14.5	10.8
15.1	10.8
15.1	10.8
15.4	11.1
15.1	11.1
15.1	11.4
15.1	12
15.1	12.6
15.1	12.8
15.1	12.8
15.1	12.8
15.1	12.8
15.1	12.8
15.4	12.8
15.4	13.1
15.7	14
15.7	14.6
15.7	14.6
15.1	14
14.5	13.4
13.7	12.6
12.8	12
12.5	12
12.8	12.3
13.4	12.6
13.4	12.8
13.4	12.8
13.4	12.8
13.4	12.8
13.4	12.8
13.4	12.8
13.4	12.6
13.4	12.6
13.4	12.6
13.4	12.6
13.4	12.6
13.4	12.6
13.4	12.6
13.4	12.6
13.4	12.6
13.4	12.6
13.4	12.6
13.4	12.6
13.4	12.6
13.4	12.6
13.4	12.6
13.4	12.6
13.4	12.6
13.4	12.6
13.4	12.6
13.4	12.6
13.4	12.6
13.4	12.6
13.4	12.6
13.4	12.6
13.4	12.6
13.4	12.6
13.4	12.6
13.4	12.6
13.4	12.6
13.4	12.6
13.4	12.6
13.4	12.6
13.4	12.6
13.4	12.6
13.4	12.6
13.4	12.6
13.4	12.6
13.4	12.6
13.4	12.6
13.4	12.6
13.4	12.6
13.4	12.6
13.4	12.6
13.4	12.6
13.4	12.6
13.4	12.6
13.4	12.6
13.4	12.6
13.4	12.6
13.4	12.6
13.4	12.6
13.4	12.6
13.4	12.6
13.4	12.6
13.4	12.6
13.4	12.6
13.4	12.6
13.4	12.6
13.4	12.6
13.4	12.6
13.4	12.6
13.4	12.6
13.4	12.6
13.4	12.6
13.4	12.6
13.4	12.6
13.4	12.6
13.4	12.6
13.4	12.6
13.4	12.6
13.4	12.6
13.4	12.6
13.4	12.6
13.4	12.6
13.4	12.6
13.4	12.6
13.4	12.6
13.4	12.6
13.4	12.6
13.4	12.6
13.4	12.6
13.4	12.6
13.4	12.6
13.4	12.6
13.4	12.6
13.4	12.6
13.4	12.6
13.4	12.6
13.4	12.6
13.4	12.6
13.4	12.6
13.4	12.6
13.4	12.6
13.4	12.6
13.4	12.6
13.4	12.6
13.4	12.6
13.4	12.6
13.4	12.6
13.4	12.6
13.4	12.6
13.4	12.6
13.4	12.6
13.4	12.6
13.4	12.6
13.4	12.6
13.4	12.6
13.4	12.6
13.4	12.6
13.4	12.6
13.4	12.6
13.4	12.6
13.4	12.6
13.4	12.6
13.4	12.6
13.4	12.6
13.4	12.6
13.4	12.6
13.4	12.6
13.4	12.6
13.4	12.6
13.4	12.6
13.4	12.6
13.4	12.6
13.4	12.6
13.4	12.6
13.4	12.6
13.4	12.6
13.4	12.6
13.4	12.6
13.4	12.6
13.4	12.6
13.4	12.6
13.4	12.6
13.4	12.6
13.4	12.6
13.4	12.6
13.4	12.6
13.4	12.6
13.4	12.6
13.4	12.6
13.4	12.6
13.4	12.6
13.4	12.6
13.4	12.6
13.4	12.6
13.4	12.6
13.4	12.6
13.4	12.6
13.4	12.6
13.9	12.6
13.9	12.6
13.7	12.6
13.7	12.6
13.7	12.6
13.7	12.6
13.7	12.6
13.7	12.6
13.7	12.6
13.7	12.6
13.7	12.6
13.7	12.6
13.7	12.6
13.7	12.6
13.7	12.6
13.7	12.6
13.7	12.6
13.7	12.6
13.7	12.6
13.7	12.6
13.7	12.6
13.7	12.6
13.7	12.6
13.7	12.6
13.7	12.6
13.7	12.6
13.7	12.6
13.7	12.6
13.7	12.6
13.7	12.6
13.7	12.6
13.9	12.6
13.9	12.6
13.9	12.6
13.9	12.6
13.9	12.6
13.9	12.6
13.9	12.6
13.9	12.6
13.9	12.6
13.9	12.6
13.9	12.6
13.9	12.6
13.9	12.6
14.2	12.6
14.2	12.6
14.2	12.6
14.2	12.6
14.2	12.6
14.2	12.6
14.2	12.6
14.2	12.6
14.2	12.6
14.2	12.6
14.2	12.6
14.2	12.6
14.2	12.6
14.2	12.6
14.2	12.6
14.2	12.6
14.2	12.6
14.2	12.6
14.2	12.6
14.2	12.6
14.2	12.6
14.2	12.6
14.2	12.6
14.2	12.6
14.2	12.6
14.2	12.6
14.2	12.6
14.2	12.6
14.2	12.6
14.2	12.6
14.2	12.6
14.2	12.6
14.2	12.6
14.2	12.6
14.2	12.6
14.2	12.6
14.2	12.6
14.2	12.6
14.2	12.6
14.2	12.6
14.2	12.6
14.2	12.6
14.2	12.6
14.2	12.6
14.2	12.6
14.2	12.6
14.2	12.6
14.2	12.6
14.2	12.6
14.2	12.6
14.2	12.6
14.2	12.6
14.2	12.6
14.2	12.6
14.2	12.6
14.2	12.6
14.2	12.6
14.2	12.6
14.2	12.6
14.2	12.6
14.2	12.6
14.2	12.6
14.2	12.6
14.2	12.6
14.2	12.6
14.2	12.6
14.2	12.6
14.2	12.6
14.2	12.6
14.2	12.6
14.2	12.6
14.2	12.6
14.2	12.6
14.2	12.6
14.2	12.6
14.2	12.6
14.2	12.6
14.2	12.6
14.2	12.6
14.2	12.6
14.2	12.6
14.2	12.6
14.2	12.6
14.2	12.6
14.2	12.6
14.2	12.6
14.2	12.6
14.2	12.6
14.2	12.6
14.2	12.6
14.2	12.6
14.2	12.6
14.2	12.6
14.2	12.6
14.2	12.6
14.2	12.6
14.2	12.6
14.2	12.6
14.2	12.6
14.2	12.6
14.2	12.6
14.2	12.6
14.2	12.6
14.2	12.6
14.2	12.6
14.2	12.6
14.2	12.6
14.2	12.6
14.2	12.6
14.2	12.6
14.2	12.6
14.2	12.6
14.2	12.6
14.2	12.6
14.2	12.6
14.2	12.6
14.2	12.6
14.2	12.6
14.2	12.6
14.2	12.6
14.2	12.6
14.2	12.6
14.2	12.6
14.2	12.6
14.2	12.6
14.2	12.6
14.2	12.6
14.2	12.6
14.2	12.6
14.2	12.6
14.2	12.6
14.2	12.6
14.2	12.6
14.2	12.6
14.2	12.6
14.2	12.6
14.2	12.6
14.2	12.6
14.2	12.6
14.2	12.6
14.2	12.6
14.2	12.6
14.2	12.6
14.2	12.6
14.2	12.6
14.2	12.6
14.2	12.6
14.2	12.6
14.2	12.6
14.2	12.6
14.2	12.6
14.2	12.6
14.2	12.6
14.2	12.6
14.2	12.6
14.2	12.6
13.9	12.6
13.9	12.6
13.9	12.6
13.9	12.6
13.7	12.6
13.7	12.6
13.4	12.6
13.4	12.6
13.1	12.6
12.8	12.6
12.5	12.6
12.2	12.6
11.9	12.6
11.4	12.6
10.8	12.6
9.9	12.6
9.4	12.3
8.5	11.4
8.2	10.8
7.6	9.4
6.5	7.7
5.3	5.1
4.2	1.7
2.8	2.2
1.1	6.8
1.1	12
4.2	20
5.3	22.6
7.4	27.7
9.6	32
11.4	35.2
13.4	36.6
15.1	36.6
16.5	36
17.9	34
19.7	31.5
22.5	26
23.4	24
25.7	20
28	16
30.6	11.7
33.1	8
36	4.2
38.9	1.4
41.4	1.1
44.6	2.8
47.4	4
50.6	4.5
53.7	4.5
56.9	4.2
60	3.7
62.9	2.5
65.5	1.4
68.1	0.5
70.6	0
73.2	0.2
75.2	0.2
76.9	0.2
78.4	0.5
79.8	0.8
81.8	2
84.1	3.7
84.4	4.8
84.4	6.5
84.4	7.4
84.4	7.4
84.1	7.4
83.5	7.4
82.7	7.4
81.5	7.4
81	7.4
80.4	7.4
79	7.4
76.7	7.4
74.1	7.7
71.5	8
68.6	8
63.2	8
60.9	8
55.8	7.4
50.6	6.5
46	4.8
42.3	2.5
38.9	0.2
35.7	3.7
32.8	6.8
29.7	10
26.3	12.6
23.1	14.6
20.2	15.4
17.4	15.4
14.8	15.4
13.4	15.4
12.8	15.4
12.8	15.4
12.8	15.1
12.8	13.7
12.8	11.1
12.8	7.4
12.8	4
12.8	1.7
12.8	0.5
12.8	0.2
12.8	0.2
12.5	0.5
12.2	1.1
11.9	2.8
11.9	5.4
11.9	8.5
11.9	12
12.2	15.1
13.4	17.7
15.4	19.4
20	20.3
21.7	20.3
25.7	20
30.8	18.9
35.7	16.8
39.4	14
42	10
44.3	5.4
46	0.8
48	3.1
50.9	5.7
56.6	6.8
58.9	6.8
63.5	6.8
67.2	6.5
70.1	6.5
72.9	6.5
76.1	6.5
78.4	6.5
80.1	6
81.8	5.4
84.1	4.8
86.1	4.2
87.3	3.4
87.5	2.5
87.5	2.2
87.5	2.2
87.5	2.2
87.5	2.2
87.5	2.2
87.5	2.2
87.5	2.2
86.7	2.2
85.8	3.1
84.4	4.2
82.7	5.1
80.7	5.7
79	6
77.8	6
76.4	6
74.4	6
72.1	6
69.5	6
66.6	6
62.9	6
58	5.7
52.9	5.4
47.7	4.2
43.4	1.7
39.7	1.7
35.4	8
34.3	10.3
32.3	14.6
30.3	18
28.3	20.6
26.5	21.4
25.1	21.7
24.3	21.7
24.3	21.4
24.3	19.7
24.3	16.3
24.3	12.6
24	9.7
23.4	9.7
23.1	9.7
23.1	10
22.8	10
22	10
21.1	10
20.5	10
20.2	10
20	10
20	10
20	10
19.7	10.3
18.8	11.7
18.5	13.7
18.5	16
18.5	18.6
18.8	20.6
20	21.1
22	21.1
24.8	21.1
29.1	20.3
34	18.9
40	15.1
41.4	13.1
43.4	8.5
44.6	3.1
45.7	2
47.2	6.3
49.2	9.1
52.3	10.5
56	10.5
60.3	10.5
63.5	10.5
66.4	10.5
67.2	10.5
69.5	10.5
72.4	10.5
75.2	10.5
77.5	10.5
79.8	10.5
82.1	10.5
84.1	10.5
85.5	12.6
85.5	13.4
85.5	14
85.5	13.7
85	13.1
84.1	12.3
82.7	11.7
81.5	11.4
80.4	11.4
79.2	11.4
77.5	11.4
75.8	11.4
72.7	11.4
71.8	11.4
69.5	11.4
67.2	11.4
64.6	11.4
60.9	11.4
56	11.4
50.3	11.4
44.6	10.8
39.7	8.8
35.7	6
32.6	2.8
28.3	3.1
26.8	4.8
24	8.3
21.1	10.8
18.5	12.6
15.9	13.1
13.9	13.1
12.8	13.1
12.5	13.1
12.5	12.6
12.5	10.3
12.5	6.5
12.5	2.8
12.5	2
12.5	2
12.5	2
12.5	2
12.5	2
12.5	2
12.2	2.2
11.6	3.4
11.6	4.5
11.6	6.3
11.6	8
11.6	10.3
11.6	12.3
12.2	14
16.2	14.6
17.9	14.6
22.2	14.6
27.7	14
32.8	12.3
37.7	9.4
41.4	6
44.3	2
46.9	2.2
50.9	6.8
52.6	8
56	8.8
60.3	8.8
64.6	8.8
68.1	8.8
70.6	8.8
73.2	8.8
76.4	8.8
79.2	8.5
81.2	8
83.2	8
85.3	8
86.7	8
87.3	8
87.3	8
87.3	8
87	8
86.1	7.1
85	6.3
83.5	6
82.4	6
81	6
79.8	6
78.4	6
76.4	6
73.5	6.3
72.7	6.3
70.6	7.4
67.8	8.3
64.1	8.5
60.3	8.5
55.8	8.5
48	8.5
42.9	7.4
40.3	6.5
36	4
32.6	1.1
29.4	2
26.5	4.8
23.4	7.4
20.5	9.4
17.7	10.3
14.8	10.5
12.8	10.5
11.6	10.5
11.6	10.5
11.6	10
11.6	7.7
11.6	4
11.6	0.2
11.6	0.8
11.6	0.8
11.6	0.8
11.6	0.8
11.6	0.8
11.1	0.2
10.5	2.5
10.5	5.4
10.5	8.5
10.5	11.1
10.8	12.6
11.9	13.4
14.2	13.4
17.4	13.4
21.7	13.1
26.8	12.3
34.3	9.1
36.3	7.4
39.7	3.7
42	1.1
44.6	5.7
48.3	10.5
49.7	11.4
53.2	12.3
57.5	12.3
61.8	12.3
64.3	12.3
66.4	12.3
68.9	12.3
71.8	12.3
74.1	12.3
75.8	12.3
78.1	12.3
78.7	12.3
80.7	12.3
81.8	12.3
82.7	12.3
82.7	12.3
82.7	12.3
82.7	12.3
82.4	12.3
80.7	12.3
79.8	12.3
78.4	12.3
76.9	12.3
75.8	12.3
74.1	12.3
72.1	12.3
70.1	12.3
68.1	12.3
65.2	12.3
64.1	12.3
60.9	12.3
56.9	12.3
51.7	12.3
46.3	11.1
41.7	9.1
38.3	6.3
35.4	2.5
32.6	1.4
28.8	7.4
27.4	9.1
24.5	12
21.7	14
19.1	14.6
16.5	14.6
14.5	14.6
14.2	14.3
14.2	13.7
14.2	12
14.2	9.1
14.2	5.4
14.2	1.7
14.2	0.5
14.2	0.5
13.9	0.5
13.4	0.5
12.8	0.5
12.5	0.5
12.2	0.5
12.2	0.5
12.2	0.5
12.2	1.4
12.2	2.8
12.2	4.2
12.2	6
12.2	8.3
12.2	8.8
12.5	9.1
13.7	9.1
16.8	9.1
21.4	9.1
26.5	8.5
31.7	6.8
36	4
38.6	0.2
40.6	4.2
42.6	8.5
44.9	12.3
50	14.8
52	15.1
56.6	15.1
61.2	15.1
64.6	15.1
67.2	15.1
69.2	15.1
71.5	15.1
74.4	15.1
76.7	15.1
77.8	15.1
79.2	15.1
79.8	15.1
81.5	15.1
82.7	15.4
83	17.1
83	18.3
83	18.3
82.7	18.3
81.2	17.4
79.5	17.1
77.8	17.1
76.7	17.1
75.2	17.1
73.5	17.1
71.5	17.1
69.5	17.1
67.2	17.1
65.5	17.1
63.5	17.1
60.6	17.1
57.2	17.1
52.3	17.1
46.9	16.6
41.4	14.8
37.1	12.3
33.7	9.1
30.8	5.4
28	1.4
25.1	2
22.5	5.1
20	7.4
17.4	8.8
14.8	9.1
12.8	9.1
11.4	9.1
11.1	9.1
11.1	9.1
11.1	6.8
11.1	5.4
11.1	1.4
11.1	2
10.8	3.7
10.8	3.7
10.8	3.7
10.8	3.7
9.6	3.1
7.9	1.7
7.4	0
7.1	2
7.1	4.5
7.1	7.1
7.1	9.4
7.1	10.5
7.1	10.8
7.9	10.8
10.2	10.8
13.9	10.8
18.5	10.8
24	10.5
28.8	9.4
34	7.1
37.7	4
40.3	0
42.6	4.5
44.6	8.3
46.9	10.8
50	12.3
54.3	12.6
58.6	12.6
62.1	12.6
66.1	12.3
67.2	12.3
70.1	12.3
72.7	12.3
74.4	12.3
76.1	12.3
77.8	12.3
79.5	12.3
81.2	12.3
81.5	12.3
81.8	12.3
81.8	12.3
81.8	12.3
81.5	12.3
81.5	12.3
80.7	12.3
79	12.3
77.5	12.3
76.7	12.3
75.8	12.3
74.7	12.3
73.5	12.3
72.7	12.3
71.2	12.3
70.6	12.3
69.2	12.3
67.5	12.3
64.9	12.3
62.1	12.3
58	12.3
52.6	10.8
48	8.5
44.3	6
41.1	2.2
38.3	2
35.7	6.5
33.1	10.5
30.6	14
28	16
25.1	16.6
22.5	16.6
21.1	16.6
20.8	16
20.8	14.6
20.8	12.3
20.8	8.8
20.8	6.3
20.8	6.3
20.8	6.3
20.5	6.3
20	6.3
19.4	6.3
19.4	6.3
19.4	6.3
19.4	6.3
19.4	6.3
19.4	6.3
19.4	6.3
18.8	6.3
18.2	6.3
17.7	6.3
17.1	7.4
16.8	9.7
16.8	12.3
16.8	15.1
17.7	16.8
19.1	17.4
22.8	17.4
24.3	17.4
27.7	16.8
32	15.7
35.7	13.4
38.9	10.3
40.9	6
42.6	1.4
44	3.4
46	7.4
48.6	10.3
51.5	12.3
55.2	13.1
59.2	13.4
62.9	13.4
66.1	13.4
68.1	13.4
70.4	13.4
72.9	13.7
75.2	13.7
76.7	13.7
77.5	14
78.4	14.8
79	16
79	16.8
79	18.3
79	20.3
79	22
79	22.3
79	22
79	22
78.4	21.4
77.2	20.9
76.1	20.3
75.2	20.3
74.1	20
73.5	20
72.1	20
70.4	20
68.9	20
67.5	20
66.1	20
64.1	20
61.2	20
56.9	19.1
51.7	16.8
47.7	14
42.6	8.8
41.1	6.8
38	2.8
35.1	1.1
31.7	5.1
28.5	8.3
25.1	10.8
22	12.6
19.1	13.4
16.5	13.4
14.5	13.4
13.9	13.4
13.9	13.1
13.9	12
13.9	9.1
13.9	4.5
13.9	0.8
13.9	0.2
13.9	0.2
13.9	0.2
13.1	0.2
11.9	0.2
11.1	0.2
10.8	0.2
10.8	0.2
10.8	0.8
10.8	2
10.8	4
10.8	6.3
10.8	8.5
11.4	10.3
12.8	10.8
14.8	10.8
17.7	10.8
21.4	10.8
28.5	10.3
31.1	9.7
35.7	7.7
39.4	5.1
42	1.7
44	2.8
46	7.1
48.6	10.5
51.7	12.8
55.5	13.7
59.5	13.7
65.2	13.7
66.9	13.7
70.1	13.7
72.4	13.7
74.4	13.7
76.9	13.7
79.8	13.7
82.1	13.7
83.5	14
84.7	14.6
85.3	16
85.3	17.4
85.3	21.1
85.3	22.3
85.3	23.1
85.3	23.1
85.3	22.9
85	22
84.1	21.1
83	20.6
81.8	20.6
80.7	20.6
79	20.6
77.2	20.6
74.4	20.6
73.2	20.6
71.8	20.6
70.1	20.6
67.8	20.6
64.6	20
60.3	18.6
55.8	16
52	13.1
49.2	9.7
44.9	3.7
43.4	1.7
40.6	2.2
37.4	6.3
34	10
30.8	12.8
27.7	15.1
24.5	16.6
21.7	16.8
19.4	16.8
17.4	16.8
16.8	16.6
16.8	15.7
16.8	14
16.8	10.8
16.8	6.8
16.8	3.7
16.8	3.4
16.8	3.4
16.8	3.4
16.8	3.4
16.8	3.4
16.8	3.4
16.5	3.4
16.5	2.5
16.5	2
16.5	0.8
15.9	0
15.4	0
14.8	0
14.2	0.2
13.7	1.7
12.8	4.8
12.8	8
12.8	11.1
13.4	13.1
15.1	15.4
15.9	15.7
17.9	16
20.8	16
24.5	15.7
29.1	14.8
33.4	12.8
36.3	10
38.3	5.7
39.7	0.8
41.1	4
42.9	8.3
45.4	11.4
48.6	12.8
52.9	13.1
57.8	12.8
62.9	12.6
63.8	12.6
66.1	12.6
69.2	12.6
72.1	12.6
74.4	12.6
76.4	12.6
78.1	12.6
80.4	12.6
82.1	12.8
83.2	14
83.2	16.8
83	18.6
82.7	18.6
82.1	18.6
81	18
79.5	17.4
78.7	17.4
77.8	17.4
76.7	17.4
75.2	17.1
73.5	17.1
72.1	17.1
70.9	17.1
69.5	17.1
68.1	17.1
66.1	17.1
61.5	17.1
59.5	17.1
54	16.6
48.3	14.8
44.3	12.3
41.1	8.8
36.9	2.5
35.7	0.2
32.8	4
30	7.7
26.5	10.5
23.7	12.6
20.5	13.7
17.9	13.7
15.4	13.7
14.2	13.7
14.2	13.7
14.2	13.1
14.2	11.1
14.2	7.7
14.2	3.4
14.2	2
14.2	2
14.2	2
14.2	2
14.2	2
14.2	2
14.2	2
14.2	2
14.2	2
14.2	1.7
14.2	1.4
14.2	1.4
14.2	1.4
13.9	1.7
13.7	3.4
13.4	5.1
13.4	7.4
13.4	10
13.7	12
15.1	13.4
17.7	13.7
22.5	13.7
24.3	13.7
28.8	12.8
33.7	11.4
38	9.4
41.1	6.3
43.7	2.2
45.7	2.2
47.7	6.3
50.3	9.7
55.2	12.3
57.2	12.8
61.5	12.8
65.5	12.8
68.4	12.8
70.6	12.8
73.2	12.8
76.1	12.8
78.7	12.8
79.8	12.8
80.7	12.8
82.4	13.1
84.1	14.6
84.4	16.6
84.4	18
84.4	18
84.1	18
83	17.4
81.2	16.3
80.1	16
79.2	16
78.1	16
76.9	16
74.9	16
73.2	16
71.5	16
69.8	16
66.9	16
65.8	16
63.2	16
59.8	16
55.5	16
50	15.7
44.6	14.3
40.3	11.4
37.4	8.3
35.1	4.5
32.6	0
30	3.7
27.1	6.5
24	8.3
20.5	9.4
17.4	9.4
13.4	9.4
12.8	9.4
11.9	9.4
11.6	9.4
11.6	9.4
11.6	8.8
11.6	6.5
11.6	2.8
11.6	0.8
11.6	3.1
11.6	3.1
11.6	3.1
11.6	2.8
11.6	2.8
10.8	2.8
9.9	2.8
9.4	2.8
9.1	2.2
8.8	0.5
8.8	2
8.8	4.2
8.8	6.3
8.8	7.7
8.8	8.3
9.1	8.3
10.5	8.3
13.1	8.3
15.9	8.3
18.5	8
21.4	6.5
24	4
26.3	0.5
28	3.4
31.1	10
32.6	12
35.1	15.7
38.6	18.3
42.3	19.7
46.6	20.3
50.9	20.3
54.3	20.3
56.3	20
58	20
62.3	20
64.1	20
67.2	20
69.8	20
71.8	20
73.5	20
74.9	20
76.7	20
78.4	20
80.1	20
81.2	20.6
82.4	22.9
82.4	24.6
82.4	24.9
82.4	24.9
81.5	24
80.7	22.6
79.8	21.1
79.8	20.9
79.2	20.9
78.1	20.9
76.7	20.9
74.4	20.9
73.8	20.9
72.7	20.9
71.8	20.9
70.6	20.9
68.9	20.9
66.9	20.9
64.3	20.9
61.2	20.9
57.8	20.9
53.5	20.6
48.3	18.9
44.6	16
41.7	12.8
38.9	9.1
36.3	5.4
33.1	2
29.7	1.4
26.3	4.2
21.1	7.4
19.4	8.3
16.2	9.1
13.4	9.4
10.8	9.4
9.4	9.4
8.5	9.4
8.5	9.4
8.5	8.8
8.5	6.5
8.5	2.5
8.5	1.1
8.2	2.2
8.2	2.2
8.2	2.2
8.2	2
7.9	1.4
6.8	0.5
6.2	2.8
6.2	4.8
6.2	6
6.2	6.5
6.2	6.5
6.8	6.5
8.8	6.5
11.4	6.5
14.2	6.5
17.9	6.5
22	6.3
26.3	5.4
29.7	3.4
32.3	0.5
34.6	3.1
36.6	7.1
39.1	11.1
41.7	14.3
45.2	16.6
48.9	18
53.5	18.6
57.8	18.6
61.5	18.6
64.3	18.6
66.1	18.6
68.1	18.6
70.6	18.6
73.5	18.6
75.5	18.6
77.2	18.6
78.7	18.6
80.7	18.6
82.4	18.6
83.8	18.6
85	20.3
85.3	23.1
85	23.1
85	22.9
85	22.3
84.1	20.9
83	19.1
82.7	18.6
82.1	18.6
81.2	18.6
80.4	18.6
79.2	18.6
77.2	18.6
76.4	18.6
74.9	18.6
73.5	18.6
72.4	18.6
71.2	18.6
69.5	18.6
67.2	18.6
64.3	18.6
60.9	18.6
54.9	17.7
52.6	17.1
48.9	15.1
46	12.6
43.7	9.4
41.1	6
38	2.8
34.8	0.2
31.4	2.2
27.7	4.2
24.3	6
21.1	7.1
17.9	8
15.4	8.5
13.1	8.5
11.1	8.5
9.9	8.5
9.6	8.5
9.6	8.3
9.6	6.3
9.6	1.4
9.6	0.2
9.6	0.2
9.6	0.2
9.6	0.2
9.6	0.2
9.6	0.2
9.4	0.2
8.8	2
8.2	4.5
8.2	6.5
8.2	8.8
8.2	10.3
8.5	10.8
9.6	10.8
12.2	10.8
15.9	10.8
20.2	10.8
24.8	10.5
29.7	9.4
33.7	7.4
36.6	4.2
38.6	0.5
40	3.7
41.7	8
43.4	11.4
46.3	13.7
50	14.6
54.3	14.6
60.3	14.6
61.8	14.6
63.5	14.6
64.9	14.6
67.2	14.6
70.1	14.6
72.4	14.6
73.8	14.6
75.2	14.6
77.2	14.6
79	14.6
80.7	14.8
81	15.7
81	18.3
81	20
80.7	20
80.4	19.7
79.5	18.6
78.7	17.7
78.1	17.4
77.5	17.4
76.1	17.4
75.5	17.4
74.1	17.4
72.9	17.4
71.8	17.4
70.9	17.4
69.8	17.4
68.4	17.4
66.9	17.4
65.8	17.4
63.2	17.4
61.8	17.4
58.9	17.4
55.5	17.4
51.5	17.4
46.6	16.8
42	15.4
38.3	13.1
35.4	10.5
32.6	7.4
30	4.5
26.8	2
11.9	6.3
10.8	6.8
9.6	7.1
9.1	7.1
9.1	7.1
24	0
21.1	2
18.5	3.4
15.9	4.5
13.7	5.4
9.1	7.1
9.1	7.1
9.1	6.8
9.1	5.7
9.1	3.7
9.1	3.7
9.1	3.7
9.1	3.7
9.1	3.7
8.8	4.2
7.6	5.1
7.4	6.5
7.1	7.7
7.1	9.1
7.1	10
7.1	10.3
7.4	10.3
7.9	10.3
9.9	10.3
12.8	10.3
15.9	10.3
19.4	10
23.1	8.5
26.3	6.5
28.8	3.4
31.4	0
33.7	3.7
37.7	8.3
39.1	9.4
42.6	11.1
46.3	12
50.6	12
54.9	12
58.6	12
61.8	12
64.3	12
66.9	12
69.8	12
73.8	12.6
74.9	12.8
76.7	13.1
78.4	13.7
79.2	14.3
80.4	14.6
81.5	14.8
83	16.6
83.2	19.4
83.2	21.4
83.2	21.7
83.2	21.7
82.7	20.9
81.2	20
80.1	19.1
79.5	19.1
78.7	19.1
77.8	19.1
76.7	19.1
75.5	19.1
74.4	19.1
73.2	19.1
72.4	18.9
71.5	18.3
70.6	17.7
70.1	17.7
68.6	17.7
66.9	17.7
65.2	17.7
63.2	17.7
60.6	17.7
57.2	17.7
52.9	17.4
48	16
43.7	14
40.3	11.1
37.4	8.3
34.6	4.5
32	1.1
29.4	2
26.8	4.8
24	7.1
21.4	9.4
19.1	10.8
16.2	11.7
15.1	11.7
13.7	11.7
12.8	11.7
12.5	11.7
12.5	10.8
12.5	8.8
12.5	5.1
12.5	0.5
12.5	2.8
12.5	2.8
12.5	2.8
12.5	2.8
12.5	2.8
12.5	2.8
12.5	2.8
12.5	3.4
12.5	4.5
12.5	6.3
12.5	7.4
12.5	7.7
12.5	7.7
12.5	7.1
12.5	5.1
12.5	1.1
12.5	3.4
12.5	7.7
13.1	11.1
14.8	14
16.8	16.3
19.4	17.1
22.2	17.1
27.4	16.6
29.4	16
33.4	14
36.9	11.4
39.4	8
41.1	3.4
42.9	1.1
44.6	5.1
46.9	8.5
50	10.3
54	11.1
58.3	11.1
62.1	11.1
64.3	11.1
65.5	11.1
67.8	11.1
70.6	11.1
72.7	11.1
73.5	11.1
74.7	11.1
76.9	11.1
77.8	11.1
79.2	11.4
80.7	12.3
81	14.3
81	16.3
80.7	16.6
80.7	16.3
80.7	16.3
80.1	15.7
79	15.4
78.1	15.1
77.5	15.1
76.9	15.1
75.8	15.1
74.7	15.1
72.4	15.1
71.8	15.1
70.6	15.1
69.5	15.1
68.4	15.1
67.2	15.1
65.8	15.1
64.3	15.1
62.3	15.1
57.8	15.1
56	15.1
52	15.1
47.2	14.8
42.3	13.1
38.6	10.5
35.7	7.7
33.4	4.2
31.4	0.5
29.1	2.8
26.5	5.7
24	8.5
21.7	11.1
19.4	12.6
17.4	14
15.7	14.6
13.7	14.6
13.4	14.6
13.1	14.6
13.1	14.3
13.1	12.6
13.1	9.1
12.8	6
11.6	4.5
11.1	4
11.1	3.7
11.1	3.7
10.8	3.7
8.5	4
7.4	4.5
5.6	5.1
4.8	6
4.8	7.1
4.8	8.3
5.1	8.8
5.9	8.8
7.4	8.8
9.6	8.8
12.8	8.8
16.2	8.8
19.7	8.3
22.8	6.8
26	2.8
26.3	0.8
27.4	3.4
28.5	7.7
30.8	11.7
33.7	14.8
37.4	16.6
41.7	17.4
46	17.4
49.7	17.4
52.6	17.4
54	17.4
54.9	17.4
56.6	17.4
59.2	17.4
62.1	17.4
64.9	17.4
67.5	17.4
70.1	17.4
72.1	17.4
74.4	17.4
76.4	17.4
77.8	17.4
78.7	17.4
79.8	17.4
81.8	17.4
82.4	17.7
83.8	19.7
83.8	22
83.8	22.6
83.5	22.6
83	22.3
81.5	21.4
80.4	20.6
79.5	20.3
79	20
78.1	19.7
76.1	19.1
75.2	18.9
74.1	18.9
72.7	18.9
70.9	18.9
69.2	18.9
67.8	18.9
66.1	18.9
64.6	18.9
62.9	18.9
60.6	18.9
57.5	18.9
53.2	18.3
47.7	16.8
44	14.8
40.6	12
37.7	8.5
35.1	4.8
32.3	0.8
29.7	2.5
26.8	5.4
24	7.7
21.1	9.1
18.8	9.7
16.2	9.7
14.2	9.7
13.1	9.7
12.8	9.7
12.8	9.4
12.8	7.7
12.8	4.5
12.8	0.2
12.8	2.2
12.8	2.5
12.8	2.5
12.8	2.5
12.8	2.5
12.8	2.5
12.8	2.5
12.8	2.5
12.8	2.5
12.8	2.5
12.8	2.5
12.8	1.7
12.8	0
12.8	3.1
12.8	6.5
13.1	9.1
13.7	10.8
15.4	12
17.4	12.6
20.2	12.6
23.7	12.6
27.7	12.3
32.3	11.1
36.3	9.4
39.1	6.5
41.4	2.2
43.2	2.2
46.3	8.8
47.4	10.8
50.3	13.7
53.7	15.4
58	16.3
62.1	16.3
66.1	16.3
68.6	16.3
69.8	16.3
72.1	16.3
75.2	16.6
78.1	16.6
79.8	16.6
80.7	17.4
81.2	18.9
81.2	20.3
81.2	21.1
81.2	21.4
81.5	22
82.1	23.4
82.1	24.9
82.1	25.2
81.8	24.9
81.8	24.9
81.5	24.3
80.7	23.1
79.8	22
79.5	21.7
79.2	21.7
77.8	21.1
76.4	20.9
74.9	20.9
73.5	20.9
71.5	20.9
69.8	20.9
68.1	20.9
66.1	20.9
63.5	20.9
61.2	20.9
59.8	20.9
56.3	20.9
52.3	20.9
47.4	20.3
42.6	18.6
38.6	16
35.7	13.1
33.1	9.4
30.8	5.7
28.5	2
26	1.4
23.7	4.5
21.1	7.4
18.8	9.4
16.8	11.1
15.1	12.3
13.4	12.6
13.1	12.6
12.8	12.6
12.8	12
12.8	10
12.8	6
12.8	1.1
12.8	0.5
12.8	0.2
12.8	0.2
12.8	0.2
12.8	0.2
12.8	0.2
12.8	0.2
12.8	0.2
12.8	0.5
12.8	1.1
12.8	2.2
12.8	3.4
12.8	3.7
12.8	3.7
12.8	3.7
12.8	3.7
12.8	3.7
12.8	2.2
12.8	0
13.4	2.8
14.2	6
15.7	9.7
17.4	12.8
19.4	15.4
20.8	16.8
22.5	17.1
24.3	17.1
26	16.6
26.8	15.1
26.8	12.8
26.8	10.3
26.8	7.4
26.8	4.8
26.8	2.5
26.8	0.5
26.8	2.8
26.8	4
26.8	6
26.8	7.7
26.8	9.4
26.8	10.8
26.8	12.6
26.8	14.6
26.8	16.3
26.8	16.8
26.8	16.8
26.8	17.1
26.8	18.6
26.8	19.4
26.8	21.1
26.8	22.3
26.8	22.9
26.8	23.1
26.8	23.1
26.8	23.1
26.8	23.1
26.8	23.1
26.8	23.1
26.8	23.1
26.8	23.1
26.8	23.1
26.8	23.4
26.8	24
26.8	24.9
26.8	24.9
26.8	24.9
26.8	24.9
26.8	24.9
26.5	24.9
26.5	24.9
26.3	24.9
26.3	24.9
26.3	24.9
26.3	24.9
26.3	24.9
26.3	24.9
26.3	24.9
26.3	24.9
26.3	24.9
26.3	24.9
26.3	24.9
26.3	24.9
26.3	24.9
26.3	24.9
26.3	24.9
26.3	24.9
26.3	24.9
26.3	24.9
26.3	24.9
26.3	24.9
26.3	24.9
26.3	24.9
26.3	24.9
26.3	24.9
26.8	24.9
27.1	24.9
27.4	24.9
27.4	24.9
27.4	24.9
27.4	24.9
27.4	24.9
27.7	24.9
28.3	24.9
28.3	24.9
28.3	24.9
28.3	24.6
28	24
27.4	23.1
26.8	22
26.3	20.6
[truncated: 201 more rows]
