# Supplementary material for: Bot fit: A novel approach to assessing lower limb muscular strength
Source: PLoS One. 2026 Mar 26;21(3):e0339187. doi: 10.1371/journal.pone.0339187 (PMC13021169; doi:10.1371/journal.pone.0339187)
Supplement: S3 File — Raw joint angle data (left and right legs) collected from 25 participants across all exercise protocols. This compressed folder contains individual participant files (sub1–sub25) with time-series signals representing lower-limb motion recorded by the Bot Fit system during resistance exercise trials. (ZIP) [file pone.0339187.s003.zip › sub14/lunge_max.csv]

AngL	AngR
16.5	10.5
16.5	10.5
16.5	10.5
16.5	10.5
16.5	10.5
16.5	10.5
16.5	10.5
16.5	10.5
16.5	10.5
16.5	10.5
16.5	10.5
16.5	10.5
16.5	10.5
16.5	10.5
16.5	10.5
16.5	10.5
16.5	10.5
16.5	10.5
16.5	10.5
16.5	10.5
16.5	10.5
16.5	10.5
16.8	10.5
17.4	10.8
17.7	10.8
17.7	10.8
17.7	10.8
17.1	10.5
16.5	10.3
15.4	9.1
15.1	8.5
15.1	8.3
15.4	8.5
15.7	9.1
15.7	9.1
15.7	9.1
15.7	9.1
15.7	9.1
15.7	9.1
15.7	9.1
15.7	9.1
15.7	9.1
15.7	9.1
15.7	9.1
15.7	9.1
15.7	9.1
15.7	9.1
15.7	9.1
15.7	9.1
15.7	9.1
15.7	9.1
15.7	9.1
15.7	9.1
15.7	9.1
15.7	9.1
15.7	9.1
15.7	9.1
15.7	9.1
15.7	9.1
15.7	9.1
15.7	9.1
15.7	9.1
15.7	9.1
15.7	9.1
15.7	9.1
15.7	9.1
15.7	9.1
15.7	9.1
15.7	9.1
15.7	9.1
15.7	9.1
15.7	9.1
15.7	9.1
15.7	9.1
15.7	9.1
15.7	9.1
15.7	9.1
15.7	9.1
15.7	9.1
15.7	9.1
15.7	9.1
15.7	9.1
15.7	9.1
15.7	9.1
15.7	9.1
15.7	9.1
15.7	9.1
15.7	9.1
15.7	9.1
15.7	9.1
15.7	9.1
15.7	9.1
15.7	9.1
15.7	9.1
15.7	9.1
15.7	9.1
15.7	9.1
15.7	9.1
15.7	9.1
15.7	9.1
15.7	9.1
15.7	9.1
15.7	9.1
15.7	9.1
15.7	9.1
15.9	9.1
16.2	9.1
16.5	9.1
16.2	9.1
16.2	9.1
16.2	9.1
16.2	9.1
16.2	9.1
16.2	9.1
16.2	9.1
16.2	9.1
16.2	9.4
16.2	9.7
16.5	10
16.5	10
16.5	10
16.5	10
16.5	10
16.5	10
16.5	10
16.5	10
16.5	10
16.5	10
16.5	10
16.8	10
16.8	10
17.1	10
17.1	10
17.1	10
17.1	10
17.1	10
17.1	10
17.1	10
17.1	10
17.1	10
17.1	10
17.1	10
17.1	10
17.1	10
17.1	10
17.1	10
17.1	10
17.1	10
17.1	10
17.1	10
17.1	10
17.1	10
17.1	10
17.1	10
17.1	10
17.1	10
17.1	10
17.1	10
17.1	10
17.1	10
17.1	10
17.1	10
17.1	10
17.1	10
17.1	10
17.1	10
17.1	10
17.1	10
17.1	10
17.1	10
17.1	10
17.1	10
17.1	10
17.1	10
17.1	10
17.1	10
17.1	10
17.1	10
17.1	10
17.1	10
17.1	10
17.1	10
17.1	10
17.1	10
17.1	10
17.1	10
17.1	10
17.1	10
17.1	10
17.1	10
17.1	10
17.1	10
17.1	10
17.1	10
17.1	10
17.1	10
17.1	10
17.1	10
17.1	10
17.1	10
17.1	10
17.1	10
17.1	10
17.1	10
17.1	10
17.1	10
17.1	10
17.1	10
17.1	10
17.1	10
17.1	10
17.1	10
17.1	10
17.1	10
17.1	10
17.1	10
17.1	10
17.1	10
17.1	10
17.1	10
17.1	10
17.1	10
17.1	10
17.1	10
17.1	10
17.1	10
17.1	10
17.1	10
17.1	10
17.1	10
17.1	10
17.1	10
17.1	10
17.1	10
17.1	10
17.1	10
17.1	10
17.1	10
17.1	10
17.1	10
17.1	10
17.1	10
17.1	10
17.1	10
17.1	10
17.1	10
17.1	10
17.1	10
17.1	10
17.1	10
17.1	10
17.1	10
17.1	10
17.1	10
17.1	10
17.1	10
17.1	10
17.1	10
17.1	10
16.8	10
16.8	10
16.2	10
16.2	9.7
15.9	9.7
15.9	9.7
15.9	9.7
15.7	9.7
15.4	9.4
15.4	9.4
15.4	9.1
15.4	8.5
15.1	8.3
14.8	7.7
14.5	6.8
14.2	5.7
14.2	5.4
14.2	4.5
13.9	4
13.9	3.4
13.7	2.8
13.7	2.2
13.7	2
13.7	1.7
13.7	1.7
13.7	1.7
13.7	2
13.7	2.2
13.7	2.2
13.7	2.5
13.7	2.8
13.7	3.7
13.7	4.5
13.7	5.1
13.9	5.7
13.9	6
13.9	6
14.2	6
14.2	6
14.2	6
14.2	6.3
14.2	6.5
14.2	7.4
14.5	8
14.5	8.5
14.2	8.8
14.2	9.1
14.2	9.1
14.2	9.1
14.2	9.1
13.9	9.1
13.4	9.1
13.4	9.1
13.4	9.1
13.4	9.1
13.4	9.1
13.1	9.1
13.1	9.1
12.8	9.1
12.8	9.1
12.8	9.1
12.8	9.1
12.8	9.1
12.8	9.1
12.8	9.1
12.8	9.1
12.8	9.1
12.8	9.1
12.8	9.1
12.8	9.1
12.8	9.1
12.8	9.1
12.8	9.1
12.8	9.1
12.8	9.1
12.8	9.1
12.8	9.1
12.8	9.1
12.8	9.1
12.8	9.1
12.8	9.1
12.8	9.1
12.8	9.1
12.8	9.1
12.8	9.1
12.8	9.1
12.8	9.1
12.8	9.1
12.8	9.1
12.8	9.1
12.8	9.1
12.8	9.1
12.8	9.1
12.8	9.1
12.8	9.1
12.8	9.1
12.8	9.1
12.8	9.1
12.8	9.1
12.8	9.1
12.8	9.1
12.8	9.1
12.5	9.1
12.5	9.1
12.2	9.1
12.2	9.1
11.9	9.1
11.9	9.1
11.9	9.1
11.9	9.1
11.9	9.1
11.9	9.1
11.9	9.1
11.9	9.1
11.9	9.1
11.9	9.1
11.9	9.1
11.9	9.1
11.9	9.1
11.9	9.1
11.9	9.1
11.9	9.1
11.9	9.1
11.9	9.1
11.9	9.1
11.9	9.1
11.9	9.1
11.6	9.1
11.6	9.1
11.4	9.1
11.4	9.1
11.1	9.1
11.1	9.1
11.1	9.1
11.1	9.1
11.1	9.1
11.1	9.1
11.1	9.1
11.1	9.1
10.8	9.1
10.5	9.1
9.9	9.1
8.8	9.1
8.5	8.8
7.9	8.5
7.4	8.5
6.5	8.5
5.6	8.3
4.8	7.4
3.6	6.3
2.5	4.5
1.3	1.7
0.2	2.2
1.9	9.7
2.8	12.3
4.8	17.7
7.1	22.9
9.6	27.7
11.6	31.7
13.4	34.3
15.1	35.2
16.2	34.6
17.4	31.7
17.7	30.6
18.8	27.2
20	23.7
21.7	19.7
24	16
26.5	12
29.4	8.5
32.3	5.1
35.1	2
38	0.5
40.6	3.1
43.2	5.1
45.7	7.1
48	8.8
50.6	9.7
52.9	10
55.2	8.8
57.8	7.4
60.6	6
63.8	4.8
66.9	3.7
69.5	2.8
71.8	1.7
73.5	1.1
74.9	0.8
76.1	1.1
77.8	2
80.4	3.7
82.7	4.8
83	5.1
83.8	6.5
83.8	7.4
83.8	9.1
83.8	9.7
83.8	9.7
83.8	9.7
83.8	9.7
83.8	9.7
83.2	9.7
81.8	9.7
79.8	9.7
78.1	10
76.1	10.3
73.8	10.8
71.2	10.8
68.4	10.8
64.9	10.8
60.9	10.8
56	10
51.2	8.5
47.4	6.3
44.6	3.7
42	0.2
39.7	3.1
36.6	7.7
35.1	9.1
32.6	11.7
30.3	13.4
28	14.6
26.3	15.1
24.5	15.1
23.1	15.1
22.5	15.1
22.5	15.1
22.5	14.6
22.5	13.1
22.5	10.3
22.5	9.1
22.5	9.1
22.2	9.1
22	9.1
21.4	9.1
20.2	9.1
19.4	9.4
19.1	10.5
18.8	12.3
18.8	14.6
18.8	16.8
18.8	18.9
18.8	20.6
18.8	21.4
19.4	21.4
21.1	21.4
24.3	21.1
28.8	19.7
33.1	18
36.9	14.8
39.4	10.8
41.4	5.7
42.9	0
44.6	4.8
46.9	8.5
49.7	10.5
53.5	10.8
57.8	10.8
61.2	10.8
63.5	10.5
65.5	10.5
70.1	10.5
71.5	10.5
73.5	10.5
74.7	10.5
76.1	10.5
78.4	10.5
80.7	10.5
82.4	10.5
83.8	10.5
85	11.1
85.8	12.8
85.8	14
85.8	14
85.8	14
85.3	14
84.1	14
82.7	14
81.2	14
80.1	14
79	14
77.5	14
75.8	14
73.8	14
71.5	14
69.2	14
66.4	14
62.3	14
57.2	13.1
52	11.4
48	9.4
42.9	5.1
41.1	3.4
38	0
34.8	3.1
31.4	6
27.7	8.3
24.3	10
21.1	10.8
18.2	11.1
15.7	11.1
13.9	11.1
13.4	11.1
13.4	11.1
13.4	10
13.4	6.8
13.4	2.5
13.4	0.2
13.4	0.2
13.4	0.2
13.4	0
12.8	1.7
12.2	6.3
12.2	8.3
12.2	11.4
12.2	13.7
12.2	15.1
12.2	15.4
12.5	15.7
14.2	15.7
17.9	15.7
22.2	15.7
29.4	14.8
31.7	14
35.4	11.4
38	7.7
39.7	2.5
41.1	2.2
42.6	7.1
44.9	10.3
47.7	12
52	12
56.6	12
59.5	10.5
61.2	9.4
63.8	9.4
66.4	9.1
68.6	8.3
70.4	7.4
72.4	7.1
74.7	7.1
76.9	7.1
78.7	7.1
81	7.1
81.5	7.1
82.7	7.1
83.5	7.1
83.2	7.1
83.2	7.1
83.2	7.1
83.2	7.1
83	7.1
81.5	7.1
79.8	7.1
78.4	7.1
76.7	7.1
75.8	7.1
74.1	7.1
72.1	7.4
70.1	8.5
67.5	10
64.3	11.1
60.9	12
56.9	12
52.9	11.7
48.3	11.4
40.9	9.7
38.3	8.5
34.3	5.7
31.1	2.5
28.5	1.1
26	4.5
23.7	7.4
21.4	9.4
19.4	10.5
17.4	10.5
16.2	10.5
16.2	10.3
16.2	10
16.2	8.3
16.2	5.4
16.2	3.4
16.2	3.7
16.2	3.7
16.2	3.7
16.2	3.7
16.2	3.7
16.2	3.7
16.2	4.5
16.2	6.3
16.2	8.5
16.2	11.7
16.2	12.6
16.2	14.3
16.2	15.4
16.2	16
16.5	16
17.9	16
20.8	16
24.5	15.7
29.1	14.8
33.4	12.8
36.6	10
38.9	5.7
40.6	0.8
42.3	4.2
44	8.8
46.6	12
49.7	13.7
53.7	14.3
58.3	14.3
62.3	14
64.9	14
66.4	14
68.4	14
71.5	14
74.4	14
76.4	13.7
78.1	13.7
80.1	13.4
82.1	13.4
83.5	13.4
84.4	13.4
85.8	14
85.8	14
85.8	14
85.8	14
85.3	14
83.8	13.7
82.1	13.4
81	13.4
79.5	13.4
78.1	13.4
76.1	13.4
72.7	13.4
71.5	13.4
69.2	13.4
66.6	13.4
63.2	13.4
58.9	13.4
53.2	12.3
48	10.8
44	8.8
40.3	6
36.9	2.5
33.7	0.5
30.8	3.4
27.4	5.7
24	6.8
19.1	7.4
17.7	7.4
15.1	7.4
13.9	7.4
13.4	7.4
13.4	7.4
13.4	6.5
13.4	4
13.4	0.5
13.4	3.1
13.4	4
13.4	4
13.4	4
13.4	4
13.4	4
13.1	4
12.8	4
12.8	3.4
12.8	2
12.8	0
12.8	2.5
12.8	5.1
12.8	8
13.1	8.8
13.9	9.7
16.2	9.7
19.1	9.7
23.4	9.7
28.3	9.4
33.4	8.8
38.6	7.4
42.6	4.8
46	1.7
49.5	3.4
50.6	5.1
52.9	7.4
56	8.8
59.8	9.1
63.8	8.8
66.9	8.5
68.9	8.3
71.2	8.3
73.8	8
76.1	6.8
80.4	4.5
82.1	4.2
85	3.1
86.7	2.5
87.5	2.2
87.5	2.2
87.5	2.2
87.5	2.2
87.3	2.2
86.4	2.2
85.3	2.2
83.5	2.2
82.4	2.2
81.2	2.2
79.8	2.8
78.1	3.7
75.8	4.5
71.8	6.3
70.6	7.1
68.1	8.3
65.5	9.4
62.6	9.7
59.8	9.7
56.3	9.7
52	9.7
47.2	9.7
41.7	8.5
37.1	7.1
31.1	2.8
29.7	1.4
26.8	2
24.3	5.1
21.7	8
19.7	10.3
17.7	11.7
16.2	12
14.8	12
14.5	12
14.5	11.7
15.4	8
15.4	6
15.4	2.8
15.4	2.8
15.4	3.7
15.4	4.5
15.4	4.8
15.4	4.8
15.4	4.8
15.4	4.8
15.4	4.8
15.4	5.7
15.4	7.4
15.4	9.7
15.4	12
15.4	14
15.4	15.1
15.4	15.4
15.4	15.4
16.5	15.1
21.1	13.4
23.4	12.6
27.7	10.5
32	7.4
35.4	3.4
38.3	1.7
40.6	6.8
42.6	11.1
45.4	14.3
48.6	15.7
55.2	15.7
57.2	15.4
60	14.8
62.1	13.7
64.3	13.4
67.2	13.4
69.5	13.1
71.2	12.8
72.7	12.6
74.4	12.6
75.8	12.6
77.5	12.6
78.7	12.6
79.2	12.6
80.1	13.1
80.7	14
80.4	14.3
80.4	14.3
80.4	14.3
79.5	14.3
78.4	14.3
76.9	14.3
74.9	14.3
74.1	14.3
72.7	14.3
70.9	14.3
68.9	14.3
66.9	14.3
64.9	14.3
62.6	14.3
60	14.3
56.6	14.3
50.6	14.3
45.4	14.3
42.6	14
37.1	12.6
33.1	10
30	6.5
27.1	2.5
24.5	1.4
22	4.5
19.4	7.1
16.5	8.3
14.2	8.5
12.5	8.5
11.9	8.5
11.9	8.3
12.2	7.7
12.8	5.4
13.9	2.2
15.1	0.5
16.2	0.8
16.2	0.2
16.2	0.2
16.2	0.5
16.2	0.5
16.2	0.5
16.2	0.5
16.2	0.5
16.2	0.5
16.2	0.5
16.2	0.5
16.2	0.5
16.2	0.5
16.2	1.4
16.2	2.8
16.2	5.1
16.2	7.7
16.5	10
17.1	11.4
18.8	12.3
21.1	12.6
24.3	12.6
28.3	12.3
32.8	11.4
37.1	9.7
40.3	7.1
42.6	3.1
44.3	1.4
45.7	6.3
47.2	10.3
49.7	13.1
52.9	14.6
56.6	14.6
60.6	14.6
63.8	14.6
65.8	14.3
67.2	14.3
68.6	14.3
70.9	14
73.2	13.7
75.5	13.1
77.8	12.8
79.8	12.8
81.2	12.8
82.4	12.8
83.5	13.4
83.8	14.3
83.8	14.6
83.8	14.6
83.5	14.6
82.7	14
81.2	13.7
79.8	13.4
78.7	13.4
77.5	13.4
76.1	13.4
74.4	13.4
72.4	13.4
70.9	13.4
68.9	13.4
67.2	13.4
64.9	13.4
62.1	13.4
58.3	13.4
54.3	13.1
49.7	12.3
45.4	10.3
42.6	8
39.7	5.1
37.4	1.7
34.8	1.4
32.3	4.2
29.4	6.5
26.5	8.5
23.7	10
21.1	10.8
19.1	11.4
16.2	11.7
15.4	11.7
14.2	11.7
13.9	11.7
13.9	11.7
13.9	11.1
13.9	9.1
13.9	6
13.9	2
13.9	1.7
13.7	3.1
13.4	3.4
13.4	3.4
13.4	3.4
13.4	3.7
12.8	4.2
11.9	4.5
11.4	5.7
11.1	6.8
10.8	8
10.8	9.1
10.8	10.3
10.8	11.4
10.8	12.6
10.8	13.4
10.8	13.4
10.8	13.4
10.8	13.4
10.8	13.4
10.8	13.4
10.8	13.4
10.8	13.4
10.8	13.4
10.8	13.4
10.8	13.4
10.8	13.4
10.8	13.4
10.8	13.4
10.8	13.4
10.8	13.4
10.8	13.4
10.8	13.4
10.8	13.4
10.8	13.4
10.8	13.4
10.8	13.4
10.8	13.4
10.5	13.4
10.2	13.4
10.2	13.4
10.2	13.4
10.2	13.4
9.9	13.4
9.6	13.4
9.4	13.4
9.4	13.4
9.4	13.4
9.4	13.4
9.4	13.4
9.1	13.4
8.2	13.4
7.6	13.4
7.6	13.4
7.6	13.4
7.6	13.4
7.6	13.4
7.6	13.4
7.6	13.4
7.6	13.4
7.6	13.4
7.6	13.4
7.6	13.4
7.6	13.4
7.6	13.4
7.6	13.4
7.6	13.4
7.6	13.4
7.6	13.4
7.6	13.4
7.6	13.4
7.6	13.4
7.6	13.4
7.6	13.4
7.6	13.4
7.6	13.4
7.6	13.4
7.6	13.4
7.6	13.4
7.6	13.4
7.6	13.4
7.6	13.4
7.1	13.4
6.8	13.4
5.9	13.4
5.3	13.4
5.1	13.4
4.5	13.4
4.2	13.4
3.6	13.4
3.3	13.4
2.8	13.4
2.5	13.4
2.5	13.4
2.5	13.4
2.2	13.4
1.9	13.4
1.3	13.4
0.8	13.4
0.5	13.4
0.2	13.4
0.5	13.4
1.1	13.4
1.3	13.4
1.9	13.4
2.5	13.4
2.8	13.4
3.3	13.4
3.9	13.4
4.2	13.4
4.8	13.4
5.1	13.4
5.6	13.4
5.9	13.4
6.2	13.4
6.8	13.4
7.1	13.4
7.4	13.4
7.6	13.4
7.9	13.4
8.2	13.4
8.5	13.4
8.8	13.4
9.1	13.4
9.4	13.4
9.6	13.4
9.9	13.4
10.2	13.4
10.8	13.4
11.1	13.4
11.4	13.4
11.9	13.4
12.2	13.4
12.5	13.4
12.8	13.4
12.8	13.4
12.8	13.4
12.8	13.4
12.8	13.4
12.8	13.4
12.8	13.4
12.8	13.4
12.8	13.4
12.8	13.4
12.8	13.4
12.8	13.4
12.8	13.4
12.8	13.4
12.8	13.4
12.8	13.4
12.8	13.4
12.8	13.4
12.8	13.4
12.8	13.4
12.8	13.4
12.8	13.4
12.8	13.4
12.8	13.4
12.8	13.4
12.8	13.4
12.8	13.4
12.8	13.4
12.8	13.4
12.8	13.4
12.8	13.4
12.8	13.4
12.8	13.4
12.8	13.4
12.8	13.4
12.8	13.4
13.1	13.4
13.1	13.4
13.4	13.4
13.4	13.4
13.4	13.4
13.1	13.4
12.8	13.4
12.8	13.4
12.8	13.4
12.8	13.4
12.8	13.4
12.8	13.4
12.8	13.4
12.8	13.4
13.1	13.4
13.1	13.1
12.8	13.1
