# Supplementary material for: Bot fit: A novel approach to assessing lower limb muscular strength
Source: PLoS One. 2026 Mar 26;21(3):e0339187. doi: 10.1371/journal.pone.0339187 (PMC13021169; doi:10.1371/journal.pone.0339187)
Supplement: S3 File — Raw joint angle data (left and right legs) collected from 25 participants across all exercise protocols. This compressed folder contains individual participant files (sub1–sub25) with time-series signals representing lower-limb motion recorded by the Bot Fit system during resistance exercise trials. (ZIP) [file pone.0339187.s003.zip › sub14/lunge_max2.csv]

AngL	AngR
16.2	14.3
16.2	14.3
16.2	14.3
16.2	14.3
16.2	14.3
16.2	14.3
16.2	14.3
16.2	14.3
16.2	14.3
16.2	14.3
16.2	14.3
16.2	14.3
16.2	14.3
16.2	14.3
16.2	14.3
16.2	14.3
16.2	14.3
16.2	14.3
16.2	14.3
16.2	14.3
16.2	14.3
16.2	14.3
16.2	14.3
16.2	14.3
16.5	14.3
16.8	14.3
17.1	14.6
17.4	14.6
17.1	14.6
16.8	14.3
16.5	14
15.7	13.4
15.1	12.8
15.1	12.6
15.1	12.6
15.4	12.6
15.7	12.6
15.4	12.6
15.4	12.6
15.4	12.6
15.4	12.6
15.4	12.6
15.4	12.6
15.4	12.6
15.4	12.6
15.4	12.6
15.4	12.6
15.4	12.6
15.4	12.6
15.4	12.6
15.4	12.6
15.4	12.6
15.4	12.6
15.4	12.6
15.4	12.6
15.4	12.6
15.4	12.6
15.4	12.6
15.4	12.6
15.4	12.6
15.4	12.6
15.4	12.6
15.4	12.6
15.4	12.6
15.4	12.6
15.4	12.6
15.4	12.6
15.4	12.6
15.4	12.6
15.4	12.6
15.4	12.6
15.4	12.6
15.4	12.6
15.4	12.6
15.4	12.6
15.4	12.6
15.4	12.6
15.4	12.6
15.4	12.6
15.4	12.6
15.4	12.6
15.4	12.6
15.4	12.6
15.4	12.6
15.4	12.6
15.4	12.6
15.4	12.6
15.4	12.6
15.4	12.6
15.4	12.6
15.4	12.6
15.4	12.6
15.4	12.6
15.4	12.6
15.4	12.6
15.4	12.6
15.4	12.6
15.7	12.6
15.7	12.6
15.7	12.6
15.7	12.6
15.7	12.6
15.7	12.6
15.7	12.6
15.7	12.6
15.7	12.6
15.7	12.6
15.7	12.6
15.7	12.6
15.7	12.6
15.7	12.6
15.7	12.6
15.9	12.6
15.9	12.6
15.9	12.6
16.2	12.6
16.5	12.6
16.5	12.6
16.5	12.6
16.5	12.6
16.5	12.6
16.5	12.6
16.5	12.6
16.5	12.6
16.5	12.6
16.5	12.6
16.5	12.6
16.5	12.6
16.5	12.6
16.5	12.6
16.5	12.6
16.5	12.6
16.5	12.6
16.5	12.6
16.5	12.6
16.5	12.6
16.5	12.6
16.5	12.6
16.5	12.6
16.5	12.6
16.5	12.6
16.5	12.6
16.5	12.6
16.5	12.6
16.5	12.6
16.5	12.6
16.5	12.6
16.5	12.6
16.5	12.6
16.5	12.6
16.5	12.6
16.5	12.6
16.5	12.6
16.5	12.6
16.5	12.6
16.5	12.6
16.5	12.6
16.2	12.6
16.2	12.6
16.2	12.6
16.2	12.6
16.2	12.6
16.2	12.6
16.2	12.6
16.2	12.6
16.2	12.6
16.2	12.6
16.2	12.6
16.2	12.6
16.2	12.6
16.2	12.6
16.2	12.6
16.2	12.6
16.2	12.6
16.2	12.6
16.2	12.6
16.2	12.6
16.2	12.6
16.2	12.6
16.2	12.6
16.2	12.6
16.2	12.6
16.2	12.6
16.2	12.6
16.2	12.6
16.2	12.6
16.2	12.6
16.2	12.6
16.2	12.6
16.2	12.6
16.2	12.6
16.2	12.6
16.2	12.6
16.2	12.6
16.2	12.6
16.2	12.6
16.2	12.6
16.2	12.6
16.2	12.6
16.2	12.6
16.2	12.6
16.2	12.6
16.2	12.6
16.2	12.6
16.2	12.6
16.2	12.6
16.2	12.6
16.2	12.6
16.2	12.6
16.2	12.6
16.2	12.6
16.2	12.6
16.2	12.6
16.2	12.6
16.2	12.6
16.2	12.6
16.2	12.6
16.2	12.6
16.2	12.6
16.2	12.6
16.2	12.6
16.2	12.6
16.2	12.6
16.2	12.6
16.2	12.6
15.9	12.6
15.9	12.6
15.7	12.6
15.7	12.6
15.7	12.6
15.7	12.6
15.7	12.6
15.7	12.6
15.7	12.6
15.7	12.6
15.7	12.6
15.7	12.6
15.7	12.6
15.7	12.6
15.7	12.6
15.4	12.6
15.4	12.6
15.4	12.6
15.4	12.6
15.4	12.6
15.4	12.6
15.4	12.6
15.4	12.6
15.4	12.6
15.4	12.6
15.1	12.6
15.1	12.6
15.1	12.6
15.1	12.6
15.1	12.6
15.1	12.6
15.1	12.6
15.1	12.6
15.1	12.6
15.1	12.6
15.4	12.6
15.4	12.6
15.4	12.6
15.4	12.6
15.4	12.6
15.4	12.6
15.4	12.6
15.4	12.6
15.4	12.6
15.4	12.6
15.4	12.6
15.4	12.6
15.4	12.6
15.4	12.6
15.4	12.6
15.4	12.6
15.4	12.6
15.4	12.6
15.4	12.6
15.4	12.6
15.4	12.6
15.4	12.6
15.4	12.6
15.4	12.6
15.4	12.6
15.4	12.6
15.4	12.6
15.4	12.6
15.4	12.6
15.4	12.6
15.4	12.6
15.4	12.6
15.4	12.6
15.7	12.6
15.7	12.6
15.9	12.6
15.9	12.6
16.2	12.6
16.5	12.6
16.5	12.6
16.5	12.6
16.5	12.6
16.5	12.6
16.5	12.6
16.5	12.6
16.5	12.6
16.5	12.6
16.5	12.6
16.5	12.6
16.5	12.6
16.5	12.6
16.5	12.6
16.5	12.6
16.5	12.6
16.5	12.6
16.5	12.6
16.5	12.6
16.5	12.6
16.5	12.6
16.5	12.6
16.5	12.6
16.5	12.6
16.5	12.6
16.5	12.6
16.5	12.6
16.5	12.6
16.5	12.6
16.5	12.6
16.5	12.6
16.5	12.6
16.5	12.6
16.5	12.6
16.5	12.6
16.5	12.6
16.5	12.6
16.2	12.6
16.2	12.6
16.2	12.6
16.2	12.6
16.2	12.6
16.2	12.6
15.9	12.6
15.7	12.6
15.4	12.6
15.4	12.6
15.1	12.6
15.1	12.6
15.1	12.6
15.1	12.6
14.8	12.6
14.5	12.6
14.5	12.6
14.5	12.6
14.5	12.6
14.5	12.6
14.5	12.6
14.5	12.6
14.5	12.6
14.5	12.6
14.5	12.6
14.5	12.6
14.5	12.6
14.5	12.6
14.5	12.6
14.5	12.6
14.5	12.6
14.5	12.6
14.5	12.6
14.5	12.6
14.5	12.6
14.5	12.6
14.5	12.6
14.5	12.6
14.5	12.6
14.5	12.6
14.5	12.6
14.5	12.6
14.5	12.6
14.5	12.6
14.5	12.6
14.5	12.6
14.5	12.6
14.5	12.6
14.5	12.6
14.5	12.6
14.5	12.6
14.5	12.6
14.5	12.6
14.5	12.6
14.5	12.6
14.5	12.6
14.5	12.6
14.5	12.6
14.5	12.6
14.2	12.6
14.2	12.6
13.9	12.6
13.4	12.6
13.4	12.6
13.1	12.6
12.8	12.6
12.2	12.6
11.6	12.6
11.1	12.6
10.2	12.6
9.4	12.6
8.5	12.3
7.6	12.3
6.2	12.3
4.5	12.3
3.9	12.3
3.1	12.3
2.2	12.3
1.9	12
1.3	11.4
1.1	11.4
0.8	11.4
1.1	11.4
1.1	11.4
1.1	11.4
1.3	11.4
1.9	11.1
2.8	10.8
3.6	10.5
3.9	10.5
3.9	10.5
3.9	10.5
3.9	10.5
4.8	10.5
5.3	10.5
6.2	10.5
7.1	10.5
7.6	10.5
7.9	10.8
8.2	10.8
8.5	10.8
8.8	10.8
9.1	10.8
9.4	10.8
9.6	10.8
9.6	10.8
9.9	10.8
9.9	10.8
9.9	10.8
9.9	10.8
9.9	10.8
9.9	10.8
9.9	10.5
9.9	10.5
10.2	10.3
10.2	9.7
10.2	8.8
10.2	7.4
9.9	5.1
9.4	2.8
8.5	0.5
7.4	4.2
6.2	8.5
4.5	12.8
3.1	17.4
1.6	21.4
0.2	25.2
1.9	28.3
4.8	30.6
5.9	30.6
8.2	30
10.5	28.6
13.1	26
16.2	22.9
19.4	19.4
22.5	15.4
26	11.4
29.1	7.4
32.3	4
35.4	1.1
38.6	0.8
42	2.2
45.7	2.8
49.7	3.1
53.5	2.8
57.2	2.5
60.3	2
63.5	0.8
66.4	0
69.2	0.5
72.1	0.5
74.9	0.5
75.8	0.5
76.9	0.5
77.8	0.2
78.7	0.5
79.8	2
80.7	4.8
80.7	7.1
79.5	8
79.2	8
79.2	8
79.2	8
79	8
78.7	8
78.4	8
78.4	8
77.8	8
76.7	8
74.9	8
72.9	8.3
70.1	10.3
68.9	11.1
66.1	12.6
63.2	13.4
60	13.7
56.9	13.7
53.2	13.4
48.9	13.1
43.4	11.4
39.1	9.4
35.7	6.8
32.6	3.4
30.3	0.5
28	4.2
25.7	7.7
23.1	11.4
20.8	14.3
18.5	16.6
16.5	18
15.1	19.1
13.9	19.4
13.9	19.4
13.9	19.4
13.9	18.6
13.9	15.7
13.9	11.7
13.9	8.5
13.4	7.4
13.4	7.1
13.4	7.1
13.4	7.1
13.1	7.1
12.2	7.4
11.4	7.7
11.1	8.3
11.1	9.7
11.1	11.4
11.1	13.4
11.4	15.4
11.9	16.8
13.7	18
15.9	18.6
19.1	18.6
22.8	18.6
28	17.7
33.1	16.3
38	14
41.7	10.8
44.6	6.5
46.9	2
49.5	4.2
50.6	6
53.5	8.3
56.9	8.8
60.9	8.5
64.3	8.3
67.5	8.3
70.9	8.3
73.5	8.3
74.9	8.3
76.4	8.3
78.4	8.3
80.1	8.3
81.5	8.3
82.7	8.3
83	8.3
83	8.3
83	8.3
83	8.3
82.4	8.3
81.5	8.3
80.1	8.3
78.7	8.3
77.2	8.3
75.5	8.5
74.1	8.8
72.1	9.7
69.5	10.5
66.6	11.4
63.8	12
60.3	11.7
56.6	11.7
51.7	11.4
46.6	10.8
42	9.4
38	7.1
34.6	4.2
30.6	0.8
29.4	2.5
26.8	5.4
24.3	7.7
21.7	9.4
19.1	10.5
16.5	10.8
14.2	10.8
12.8	10.8
11.9	10.8
11.6	10.8
11.6	10.5
11.6	9.7
11.6	8.3
10.8	8
10.5	8
10.5	8
10.5	8
9.9	8.3
8.5	8.5
7.1	8.8
6.2	9.7
6.2	10.8
6.2	11.7
6.5	11.7
8.2	11.7
10.8	11.7
14.8	11.7
21.7	11.7
24.3	11.4
29.1	10.5
33.7	8.8
37.7	6.3
41.1	2.8
44	1.1
46.3	4.8
48.9	7.4
52.3	9.1
56.6	9.4
61.2	9.4
65.8	9.4
68.4	9.4
71.5	9.4
72.9	9.4
76.4	9.4
79.5	9.4
81.5	9.4
83	9.4
84.7	9.4
86.4	9.7
87	9.7
87	9.7
87	9.7
86.7	9.7
85.3	9.7
83.2	9.7
81.8	9.7
80.7	9.7
79.5	9.7
77.8	9.7
75.8	9.7
73.5	9.7
71.2	9.7
68.9	9.7
66.1	9.7
62.3	9.7
57.5	9.7
52.3	9.4
44.9	7.4
42.9	6.3
39.1	3.4
36.3	0
33.7	3.7
31.1	7.1
28	10.3
25.1	12.6
22.2	14
19.1	14.6
16.5	14.6
14.2	14.6
12.8	14.6
12.8	14.6
12.8	14.3
12.8	12.6
12.8	10.3
12.5	8.8
11.6	8.3
11.4	7.4
11.1	7.1
11.1	7.1
10.5	7.1
8.8	7.4
8.2	7.7
7.9	8.8
7.9	10.8
7.9	12.8
8.2	14.3
9.6	15.1
11.9	15.1
15.1	15.1
19.1	14.8
24.3	14
29.4	12.3
33.7	9.7
36.6	6
39.1	1.4
41.1	3.1
42.9	6.8
45.7	9.1
49.2	9.7
53.7	9.7
57.8	9.7
60.9	9.4
63.5	9.4
66.6	9.4
70.1	9.4
72.9	9.4
75.5	9.4
77.8	9.4
79.5	9.4
81	9.4
81.8	9.7
82.1	11.1
82.1	12
82.1	12
81.5	11.7
80.4	11.1
79	11.1
77.5	11.1
74.9	11.1
74.4	11.1
72.7	11.1
70.6	11.1
68.1	11.1
65.5	11.1
63.2	11.1
60.9	11.1
58	11.1
54.3	11.1
49.5	10.8
44	10
37.1	7.7
35.4	6.5
32.3	3.1
29.4	0.2
26.8	3.7
24	6.5
21.1	9.4
18.2	11.1
15.7	12
13.4	12.6
11.4	12.6
9.9	12.6
9.6	12.6
9.6	12.3
9.6	11.1
9.6	8.8
9.6	6.8
9.6	6.5
9.6	6.5
9.6	6.5
9.6	6.5
9.1	6.8
7.9	8
7.6	9.7
7.6	12
7.6	14
7.9	15.4
9.1	16.3
11.1	16.6
15.4	16.6
17.4	16.3
22.5	15.7
27.4	14.6
32	12.3
35.7	8.8
38	4.5
39.7	0.2
41.4	4.5
43.7	8
46.9	9.4
50.6	9.4
54.6	9.4
58	9.4
60.9	9.4
64.1	9.4
67.5	9.4
70.6	9.1
73.2	9.1
75.5	9.1
77.8	9.1
79.8	9.1
81.8	9.1
81.8	9.1
81.8	9.1
81.8	9.1
81.5	9.1
81	8.8
79.5	8.5
77.2	8.3
76.7	8.3
75.2	8.3
73.8	8.3
72.1	8.3
70.6	8.3
69.2	8.3
67.5	8.3
65.8	8.5
63.8	9.1
61.2	9.4
58	9.4
54.9	9.4
50.6	9.4
46	9.4
40.9	8.5
36.6	6.5
33.1	4
30.3	0.8
27.7	2.5
25.7	6
23.4	8.8
21.4	10.5
19.4	11.7
17.7	11.7
16.2	11.7
15.7	11.7
15.7	10.8
15.7	9.1
15.7	6
15.7	3.4
15.7	2.8
15.7	2.8
15.7	2.8
15.7	2.8
14.5	3.1
12.8	3.7
11.1	5.1
10.2	7.1
10.2	10
10.2	12.8
10.5	15.4
10.8	17.1
12.2	18
13.9	18.3
15.9	18.3
19.1	18.3
23.4	18
30.6	16.3
32.8	15.4
36	12.6
38.3	8.5
40	3.7
41.4	1.4
42.9	5.7
45.2	8.8
48.9	10.5
53.2	10.8
57.5	10.8
60.9	10.8
63.5	10.8
66.4	10.8
71.5	10.8
74.4	10.8
75.5	10.8
77.5	11.1
78.7	12.3
79.2	13.1
79.2	13.7
79.2	15.1
79.2	17.7
79.2	19.1
79.2	19.1
79	18.9
78.1	18.3
77.2	17.1
76.1	16.8
75.5	16.8
74.1	16.8
72.7	16.8
70.9	16.8
68.9	16.8
67.2	16.8
64.3	16.8
63.5	16.8
61.5	16.8
59.2	16.8
56	16.8
51.7	16.6
46.9	14.8
42.6	12.8
39.1	9.7
36.3	6.3
33.7	1.7
31.4	2.8
29.1	6.8
26.5	10.3
23.7	12.8
21.4	14.6
19.1	14.8
16.8	14.8
15.4	14.8
15.1	14.8
15.1	14.3
15.1	12.6
15.1	8
15.1	6.5
15.1	4.2
15.1	3.7
15.1	3.7
15.1	3.7
15.1	3.7
14.2	3.7
13.7	3.7
13.1	3.7
12.8	4
12.8	4.8
12.8	8.3
12.8	9.4
12.8	11.7
12.8	13.1
13.1	14.3
14.2	14.3
16.2	14.3
21.4	14.3
23.7	14.3
28.5	14.3
33.7	13.7
38.6	12.3
42.3	10
44.9	6.5
46.6	2.5
48.3	1.4
50.6	5.1
53.5	8
58.9	9.4
60.9	9.4
65.5	9.4
69.2	9.4
71.8	9.4
73.8	9.4
76.4	9.4
78.7	9.4
80.7	9.4
83	9.4
83.8	9.7
85	10.5
85.3	12.8
85.3	15.7
85	16.6
84.1	16.6
83.2	16.6
81.8	16.6
80.1	16.6
79.5	16.6
78.4	16.6
77.2	16.6
75.5	16.6
73.2	16.6
71.5	16.6
69.8	16.6
67.8	16.6
65.8	16.6
63.5	16.6
60.3	16.6
53.7	16.3
50.9	15.7
45.4	14
41.4	11.4
38.3	8
35.4	4.2
32.8	0.2
30.3	4.2
27.4	7.7
24.3	10.3
19.7	12.6
18.5	13.1
15.9	13.1
14.2	13.1
12.8	13.1
12.5	13.1
12.5	13.1
12.5	12.8
12.5	11.1
12.5	7.7
12.5	6.8
11.9	6.3
11.6	6.3
11.6	6.3
11.4	6.5
10.2	6.5
8.8	6.5
7.1	6.5
5.9	6.5
5.3	6.5
5.1	6.5
5.1	6.5
5.1	6.5
5.1	6.3
5.3	5.4
5.6	2.8
5.6	2.2
5.6	1.4
5.6	0.5
5.6	0
5.6	0.8
5.6	1.7
5.6	2.2
5.6	2.5
5.6	2.5
5.6	2.8
5.6	2.8
5.6	2.8
5.6	2.8
5.6	2.8
5.6	2.8
5.6	2.8
5.6	3.1
5.6	3.7
5.6	4.8
5.6	6
5.6	7.1
5.6	8.8
5.6	9.1
5.6	9.7
5.6	10
5.6	10.5
5.6	11.1
5.6	11.7
5.6	11.7
5.6	11.7
5.6	11.7
5.6	11.7
5.6	11.7
5.6	11.7
5.6	11.7
5.6	11.7
5.6	11.7
5.6	11.7
5.6	11.7
5.6	11.7
5.6	11.7
5.6	11.7
5.6	11.7
5.6	11.7
5.6	12.3
5.6	13.1
5.6	13.1
5.6	13.1
5.6	13.1
5.6	13.1
5.6	13.1
5.6	13.1
5.6	13.1
5.6	13.1
5.6	13.1
5.6	13.4
5.6	14
5.6	14.6
5.6	14.6
5.6	14.6
5.6	14.6
6.2	14.8
6.5	15.4
6.5	15.4
6.5	15.4
6.5	15.4
6.5	15.4
6.5	15.4
6.5	15.4
6.5	15.4
6.5	15.4
6.5	15.4
6.5	15.4
6.5	15.4
6.5	15.4
6.5	15.4
6.5	15.4
6.5	15.4
6.2	15.4
5.9	15.4
5.3	15.4
4.8	15.4
4.2	15.4
3.9	15.4
3.6	15.4
3.1	15.4
2.5	15.4
2.2	15.4
1.6	15.4
1.3	15.4
1.1	15.4
0.8	15.4
0.5	15.4
0.2	15.4
0.5	15.4
1.1	15.4
1.1	15.4
1.1	15.4
1.6	15.4
1.9	15.4
2.2	15.4
2.5	15.4
2.8	15.4
3.3	15.4
3.6	15.4
4.5	15.4
4.8	15.4
5.3	15.4
5.6	15.4
5.9	15.4
6.2	15.1
6.2	15.1
6.5	15.1
6.8	14.8
7.4	14.3
7.4	14
7.4	13.7
7.9	13.1
8.2	13.1
8.8	13.1
9.4	13.4
9.9	13.4
9.9	13.4
9.9	13.4
9.9	13.4
10.2	13.4
10.2	13.4
10.2	13.4
10.2	13.4
10.2	13.4
10.2	13.4
10.2	13.4
10.2	13.4
10.2	13.4
10.2	13.4
10.2	13.4
10.2	13.4
10.2	13.4
10.2	13.4
10.2	13.4
10.2	13.4
10.2	13.4
10.2	13.4
10.2	13.4
10.2	13.4
10.2	13.4
10.2	13.4
10.2	13.4
10.2	13.4
10.2	13.4
10.5	13.4
10.8	13.4
11.1	13.4
11.6	13.4
12.2	13.4
12.2	13.4
11.9	13.4
11.9	13.4
11.6	13.4
11.6	13.4
11.6	13.4
11.6	13.4
11.6	13.4
11.6	13.4
11.6	13.4
11.9	13.4
11.9	13.4
11.9	13.4
11.9	13.4
11.9	13.4
11.9	13.4
11.9	13.4
11.9	13.4
11.9	13.4
12.2	13.4
12.2	13.4
12.2	13.4
12.5	13.7
12.8	13.7
13.1	13.7
13.4	14
13.9	14.6
13.9	14.8
13.9	15.1
13.9	15.4
13.9	15.4
13.9	15.4
13.9	15.4
13.9	15.4
14.2	15.4
14.2	15.4
14.2	15.4
14.2	15.4
14.8	15.4
15.1	15.4
15.4	15.4
15.7	15.4
15.9	15.4
15.9	15.7
15.9	15.7
16.2	16
16.5	16.6
16.8	16.8
17.4	17.4
17.7	17.7
18.2	18
18.8	18.6
19.4	19.1
20	19.7
20.2	20
20.5	20.3
20.5	20.3
20.5	20.3
20.5	20
20.5	20
20.5	20
20.5	20
20.5	20
20.5	20
20.5	20
20.5	20
20.5	20
20.5	20
20.5	20
20.5	20
20.5	20
20.5	20
20.5	20
20.5	20
20.5	20
20.5	20
20.5	20
20.5	20
20.5	20
20.5	20
20.5	20
20.5	20
20.5	20
20.5	20
20.5	20
20.5	20
20.5	20
20.5	20.3
20.5	20.3
20.5	20.3
20.5	20.3
20.5	20.3
20.5	20
20.5	20
20.5	20
20.2	20
19.7	19.7
19.4	19.4
18.8	18.9
18.2	19.1
17.9	18.9
17.9	18.9
17.9	18.9
17.9	18.9
17.9	18.9
17.7	18.9
17.7	18.9
17.1	18.3
16.5	18
16.2	17.7
16.2	17.1
16.2	17.1
16.2	17.1
16.2	17.1
15.9	17.1
15.9	17.1
15.7	17.1
15.7	17.1
15.4	17.1
15.4	16.8
15.4	16.8
15.4	16.8
15.4	16.6
15.4	16.3
15.4	16.3
15.4	16.3
15.4	16.3
15.4	16.3
15.4	16.3
15.4	16.3
15.4	16.3
15.4	16.3
15.4	16.3
15.4	16.3
15.4	16.3
15.4	16.3
15.4	16.3
15.4	16.3
15.4	16.3
15.4	16.3
15.4	16.3
15.4	16
15.4	16
15.4	16
15.4	16
15.4	16
15.4	16
15.4	15.7
15.4	15.4
15.1	15.1
15.1	15.1
15.1	15.1
15.1	15.1
15.1	15.1
15.1	15.1
15.1	15.1
15.1	15.1
15.1	15.1
15.1	15.1
15.1	15.1
15.1	15.1
15.1	14.8
14.8	14.6
14.5	14
14.2	14
14.2	13.4
14.2	13.1
14.2	13.4
14.2	13.4
14.2	13.4
14.2	13.4
14.2	13.4
14.2	13.4
14.2	13.1
14.2	13.1
14.2	13.1
14.2	13.1
14.2	12.6
14.2	12.3
13.9	12.3
13.7	12.3
13.7	12.3
13.7	12.3
13.7	12.3
13.7	12.3
13.7	12.3
13.7	12.3
13.7	12.3
13.7	12.3
13.7	12.3
13.7	12.3
13.7	12.3
13.7	12.3
13.7	12.3
13.7	12.3
13.7	12.3
13.7	12.3
13.7	12.3
13.7	12.3
13.7	12.3
13.7	12.3
13.7	12.3
13.7	12.3
13.7	12.3
13.7	12.3
13.7	12.3
13.7	12.3
13.7	12.3
13.7	12.3
13.7	12.3
13.7	12.3
13.7	12.3
13.7	12.3
13.7	12.3
13.7	12.3
13.7	12.3
13.7	12.3
