# Supplementary material for: Bot fit: A novel approach to assessing lower limb muscular strength
Source: PLoS One. 2026 Mar 26;21(3):e0339187. doi: 10.1371/journal.pone.0339187 (PMC13021169; doi:10.1371/journal.pone.0339187)
Supplement: S3 File — Raw joint angle data (left and right legs) collected from 25 participants across all exercise protocols. This compressed folder contains individual participant files (sub1–sub25) with time-series signals representing lower-limb motion recorded by the Bot Fit system during resistance exercise trials. (ZIP) [file pone.0339187.s003.zip › sub14/squat_const.csv]

AngL	AngR
15.6	8.5
15.6	8.5
15.6	8.5
15.6	8.5
15.6	8.5
15.6	8.5
15.6	8.5
15.6	8.5
15.6	8.5
15.6	8.5
15.6	8.5
15.6	8.5
15.6	8.5
15.6	8.5
15.6	8.5
15.6	8.5
15.6	8.5
15.6	8.5
15.6	8.5
15.6	8.5
15.6	8.5
15.6	8.5
15.6	8.5
15.9	8.8
16.7	9.1
17.6	10.2
18.2	11.1
18.2	11.4
17.9	11.1
17.3	10.5
16.4	9.4
15.6	8.5
15.3	8.2
15.6	8.5
16.2	9.1
16.4	9.4
16.4	9.6
16.4	9.4
16.4	9.4
16.4	9.4
16.4	9.4
16.4	9.4
16.4	9.4
16.4	9.4
16.4	9.4
16.4	9.4
16.4	9.4
16.4	9.4
16.4	9.4
16.4	9.4
16.4	9.4
16.4	9.4
16.4	9.4
16.4	9.4
16.4	9.4
16.4	9.4
16.4	9.4
16.4	9.4
16.4	9.4
16.4	9.4
16.4	9.4
16.4	9.4
16.4	9.4
16.4	9.4
16.4	9.4
16.4	9.4
16.4	9.4
16.4	9.4
16.4	9.4
16.4	9.4
16.4	9.4
16.4	9.4
16.4	9.4
16.4	9.4
16.4	9.4
16.4	9.4
16.4	9.4
16.4	9.4
16.4	9.4
16.4	9.4
16.4	9.4
16.4	9.4
16.4	9.4
16.4	9.4
16.4	9.4
16.4	9.4
16.4	9.4
16.4	9.4
16.4	9.4
16.4	9.4
16.4	9.4
16.4	9.4
16.4	9.4
16.4	9.4
16.4	9.4
16.4	9.4
16.4	9.4
16.4	9.4
16.4	9.4
16.4	9.4
16.4	9.4
16.4	9.4
16.4	9.4
16.4	9.4
16.4	9.4
16.4	9.4
16.4	9.4
16.4	9.4
16.4	9.4
16.4	9.4
16.4	9.4
16.4	9.4
16.4	9.4
16.2	9.4
16.2	9.4
16.2	9.4
16.2	9.4
15.9	9.4
15.3	9.1
15	8.8
14.4	8.2
13.9	7.6
13.3	7.1
12.4	6.5
11.9	5.9
10.7	4.8
10.1	4.5
9.9	3.9
9.3	3.3
9.3	3.3
9.3	3.3
9.3	3.3
9.3	3.3
9.3	3.3
9.3	3.6
9.3	3.6
9.6	3.6
9.6	3.6
9.9	3.6
9.9	3.6
9.9	3.9
9.9	4.2
9.9	5.1
10.1	5.9
10.1	6.5
10.4	6.8
10.4	6.5
10.4	6.5
10.4	6.5
10.4	6.5
10.4	6.5
10.1	6.5
10.1	6.5
10.1	6.5
10.1	6.5
9.6	6.8
9	6.8
8.7	6.8
8.4	6.8
8.4	6.8
8.4	6.8
8.4	6.5
8.4	5.6
8.4	4.5
8.4	2.8
8.4	1
8.4	0.5
8.1	1.6
8.1	2.2
7.9	2.5
7.6	2.5
7.3	2.2
7.3	2.2
7.3	2.2
6.7	2.2
6.4	1.9
6.4	1.6
6.4	1.1
6.4	0.2
6.4	0.5
6.4	1.3
6.4	1.9
6.7	2.2
7	2.2
7	2.5
7	3.1
7	3.3
7.3	3.9
7.6	4.2
8.1	4.8
8.4	4.8
8.7	4.8
8.7	4.8
8.7	4.8
9	4.8
9.6	4.8
10.1	5.1
10.4	5.3
10.7	5.9
11.3	6.8
11.3	6.8
11.3	6.8
11.6	6.8
11.6	6.8
11.6	6.8
11.6	6.8
11.6	6.8
12.2	6.5
12.4	6.2
12.7	5.6
13	5.1
13	4.5
13	4.2
13	4.2
13.3	3.9
13.6	3.9
13.6	3.6
13.6	3.6
13.6	3.6
13.6	3.6
13.6	3.6
13.6	3.6
13.6	3.6
13.6	3.6
13.6	3.6
13.6	3.6
13.9	3.6
13.9	3.6
13.9	3.6
13.9	3.6
13.9	3.6
13.9	3.6
13.9	3.6
13.6	3.6
13.6	3.9
13.6	3.9
13.6	4.2
13.6	4.5
13.6	5.1
13.6	5.3
13.6	5.6
13.6	5.6
13.6	5.6
13.6	5.6
13.6	5.6
13.6	5.6
13.6	5.6
13.6	5.6
13.6	5.6
13.6	5.6
13.6	5.6
13.6	5.6
13.6	5.6
13.6	5.6
13.6	5.6
13.6	5.6
13.6	5.6
13.6	5.6
13.6	5.6
13.6	5.6
13.6	5.6
13.6	5.6
13.6	5.6
13.6	5.6
13.6	5.6
13.6	5.6
13.6	5.6
13.6	5.6
13.6	5.6
13.6	5.6
13.6	5.6
13.6	5.6
13.6	5.6
13.6	5.6
13.6	5.6
13.6	5.6
13.6	5.6
13.6	5.6
13.6	5.6
13.6	5.6
13.6	5.6
13.6	5.6
13.3	5.6
13	5.6
12.7	5.6
12.2	5.6
11.6	5.6
11.3	5.3
11	5.3
10.4	5.3
9.9	5.1
9	4.5
8.1	3.9
6.7	2.8
5	1.6
2.4	0.5
1.3	1.1
1.3	2.5
3.6	4.2
5.9	5.9
7.9	7.6
9.9	9.9
11.9	12.2
13.9	15.1
15.6	17.7
17.1	20
19.7	23.4
20.2	24.3
21.7	25.7
22.2	26.5
22.5	26
22.2	24.8
21.1	24
19.9	23.1
18.8	22
17.9	21.4
17.6	21.1
17.4	21.1
17.4	21.1
17.4	21.1
17.4	21.1
17.1	20.8
16.5	20
14.8	18.5
14.2	17.7
13.1	16.5
12.2	15.7
11.6	15.4
11.9	15.4
11.9	15.7
11.9	15.7
11.9	15.7
11.6	15.7
11.6	15.7
11.6	15.7
11.6	15.7
11.3	15.7
10.8	15.4
9.9	14.5
9.1	13.7
7.6	12.2
6.2	10.8
4.8	9.1
2.8	6.8
1.9	6.2
0.8	4.8
0.4	3.9
1.6	2.5
3	1.1
4.7	0.8
6.4	2.5
7.9	4.2
9.3	5.6
10.1	6.5
10.7	6.8
10.7	6.8
10.7	6.2
10.4	6.2
10.4	6.2
10.4	6.2
10.4	6.2
10.4	6.2
10.4	6.2
10.4	6.2
10.4	6.2
10.4	6.2
10.4	6.2
10.4	6.2
10.4	6.2
10.4	6.2
10.4	6.2
10.7	6.2
11.3	6.2
11.6	6.2
12.2	6.2
12.4	6.2
12.7	6.2
12.7	6.2
12.7	6.5
12.7	6.5
12.7	6.5
12.7	6.5
12.7	6.5
12.7	6.5
12.7	6.5
12.7	6.5
12.7	6.5
12.7	6.5
12.7	6.5
12.7	6.5
12.7	6.5
12.7	6.5
12.7	6.5
12.7	6.5
12.7	6.5
12.7	6.5
12.7	6.5
12.7	6.5
12.7	6.5
12.7	6.5
12.7	6.5
12.7	6.5
12.7	6.5
12.7	6.5
12.7	6.5
12.7	6.8
12.7	6.8
12.7	6.8
12.7	7.1
12.7	7.3
12.7	7.6
12.7	7.6
12.7	7.6
12.7	7.6
12.7	7.6
12.7	7.6
12.7	7.3
12.7	7.3
12.7	7.3
12.7	7.3
12.7	7.3
12.7	7.1
12.7	6.8
12.7	6.5
12.7	6.2
12.7	6.5
12.7	6.5
12.7	6.5
12.7	6.5
12.7	6.5
12.4	6.5
12.4	6.8
12.2	6.8
11.9	6.8
11.9	7.1
11.9	7.3
11.9	7.6
11.9	7.9
11.9	7.9
11.9	7.9
11.9	7.9
11.9	7.9
11.9	7.9
11.9	7.9
11.9	7.9
11.9	7.9
11.6	7.9
11.6	7.9
11	7.9
10.7	7.6
10.4	7.6
10.1	7.3
9.9	7.3
9.3	7.3
9	7.1
9	7.1
8.7	7.1
8.4	7.1
8.4	7.1
8.1	7.1
7.9	6.8
7.6	6.8
7.3	6.2
7	6.2
6.7	6.2
6.7	6.2
6.4	6.2
6.4	6.2
6.1	6.2
5.8	6.2
5.8	5.9
5.6	5.6
5.6	5.3
5.3	5.3
5	5.3
5	5.3
5	5.3
5	5.3
5	5.3
5	5.3
5	5.3
5	5.3
5	5.3
5	5.3
5	5.3
5	5.1
5	5.1
5	4.8
5	4.2
5	4.2
5	4.2
5	3.9
5	3.3
5	3.1
4.7	2.5
4.1	1.9
3.3	1
2.1	0.2
0.4	1.9
1.6	3.6
4.2	5.9
7.1	8.2
10.5	11.1
13.9	14.5
17.6	18.2
21.9	22.2
26.5	26.5
31.4	31.1
36.3	35.4
40.3	39.7
43.7	43.2
46	45.2
46.9	46.6
46.9	46.6
46.9	46.6
46.9	46.6
46.9	47.5
48	49.7
50.9	53.2
54.6	57.2
58.3	60.9
61.2	63.8
62.6	64.9
63.2	65.2
63.2	65.2
63.2	65.2
63.2	65.2
63.2	65.2
62.9	64.6
61.5	63.2
58.9	60.9
55.5	57.5
51.2	53.2
46.6	48.6
41.7	43.7
36.8	39.1
32.5	34.9
27.1	28.6
25.4	26.8
22.2	23.1
19.4	20
16.5	17.1
14.2	15.1
11.6	12.8
9.9	11.4
8.2	9.9
7.1	9.1
6.2	9.1
6.2	9.1
6.8	9.9
7.1	10.8
7.3	11.1
7.3	11.1
7.3	10.8
7.9	11.1
9.3	11.7
13.4	14.8
14.8	16.2
18.8	20.2
23.9	25.1
30	30.8
36.8	37.4
43.4	44
50.3	50.9
56.9	57.2
63.5	63.5
69.8	69.5
76.1	75.5
82.1	81.5
87	86.7
90.4	89.8
92.7	91.8
94.1	93.6
95.3	95.3
97	96.7
98.7	98.4
100.7	100.1
101.8	101.3
102.1	101.9
102.1	101.6
101.6	101
100.7	100.1
99.6	98.7
97.8	97.3
96.1	95.3
93.8	92.7
91	89.8
87.8	86.7
84.4	83.3
80.7	79.5
76.6	75.5
72.4	71.8
68.1	67.8
63.8	63.8
59.5	59.5
55.2	55.8
51.4	52
48.6	49.2
46	47.2
44.3	45.7
42.6	44.3
40.8	42.9
39.1	41.4
35.4	38.6
33.7	37.1
30.8	34.6
28.2	32.3
26	30
24.5	28.8
24.5	28.8
24.8	29.1
26	29.7
27.7	31.4
32.5	36
37.1	39.7
39.7	42
44.9	46.6
50.6	51.5
56.3	56.9
62	62.3
67.5	67.2
72.6	71.8
78.1	77
83.8	82.7
89.2	87.8
94.7	92.7
99	97
102.4	100.1
104.7	102.4
106.4	105.3
107.9	107.3
108.7	108.7
109.3	109
109.6	109
109.6	109
109.3	109
109	108.7
107.9	107.6
106.4	106.2
104.4	103.9
102.1	101.6
99.3	99
96.4	96.1
93.3	93
89.5	89.6
85.8	85.8
81.8	81.8
77.2	77.8
72.9	73.8
68.6	69.5
64	65.2
59.7	61.2
56	57.5
52.6	54.3
50	51.7
47.7	50
46	48.6
44.3	47.2
42.9	45.7
40.8	44
38.8	42
36.3	39.7
34.3	37.7
32.8	36.6
32.5	36.3
32.8	36.3
33.7	36.9
35.7	38.9
41.1	44
43.7	46.3
49.2	51.2
54.9	56.3
60.3	61.5
66.3	66.9
71.8	72.1
76.9	77
82.4	81.5
88.1	86.7
96.1	94.1
98.7	96.4
103.3	100.7
106.4	103.9
108.4	106.2
110.2	108.7
111.3	111
112.4	112.2
113	112.5
113.6	112.8
113.6	112.8
113.3	112.8
112.4	112.2
111	110.5
110.2	109.9
108.4	108.2
106.4	105.9
104.1	103.3
101.6	100.7
98.4	97.6
95.3	94.4
91.5	91
87.8	87
83.5	83
78.9	78.4
74.1	74.1
69.2	69.2
64.3	64.3
59.7	60.1
56	56.6
53.2	54
51.4	52.6
50	51.5
48.6	50.3
46.6	48.6
44	46.3
41.1	44
38.3	41.4
34.5	38
34	37.1
33.1	36.3
33.1	36.3
33.7	36.6
35.1	37.7
38	40.3
42.3	44.3
47.7	49.2
53.7	54.3
59.5	59.5
64.9	64.6
70.1	69.5
74.9	74.1
80.1	78.7
85.5	83.5
91	88.4
96.1	93.8
101.3	98.7
105.3	102.7
108.1	105.3
110.7	107.9
112.4	111.3
114.2	113.9
115.9	115.6
117	116.5
118.2	117
118.5	117.3
118.5	117.3
118.2	117.3
117.6	117.3
116.7	116.5
115.6	115.3
114.2	113.9
112.2	111.6
109.9	109.3
107.3	106.4
104.1	103.3
101	100.1
97.3	96.4
93	92.4
88.4	88.1
81.5	81.2
78.9	78.7
74.1	74.1
69.2	69.5
64.6	64.6
60.3	60.3
56.9	57.2
54	54.3
51.2	51.7
50.3	51.2
48.6	49.7
46.9	48.3
45.1	46.9
43.1	45.2
41.4	43.7
39.7	42.3
38.8	41.7
38.3	41.7
38.3	42
38.6	42.6
40	43.7
42.9	45.4
46.3	48.3
50.9	52
55.7	56.6
63.8	64.3
66.6	66.9
71.8	71.8
77.2	76.4
82.7	81.5
88.4	87
93.5	92.1
99	97.3
103.6	102.2
108.1	106.2
112.2	109.6
115	112.8
117	115.9
118.7	118.2
120.5	120.2
121.9	121.6
122.8	122.2
123	122.8
123	122.8
122.8	122.8
121.6	122.5
121	121.6
119.6	120.2
118.7	119.6
117.3	118.2
115.6	116.2
113.3	113.9
111	111.6
108.1	108.7
105	105.6
101.6	102.4
97.8	98.7
94.1	95
88.1	89
86.1	87
81.8	83
77.8	79
73.8	74.9
70.6	71.8
67.8	68.9
65.2	66.1
62.6	63.2
59.7	60.6
56.6	58
53.7	55.8
51.4	53.8
49.2	51.7
46.9	49.7
44.6	47.7
42.3	45.7
40.8	44.6
40.6	44.6
40.6	44.6
42	45.7
42.9	46.6
46.3	49.7
50.9	53.8
56.3	58.6
62	63.8
67.8	68.9
73.2	74.4
78.7	79.8
84.4	84.7
90.1	89.3
95.8	94.4
101.3	99.9
106.7	105
111.9	109.6
116.2	113.3
118.7	116.2
120.8	119.6
122.5	122.2
123.9	123.9
124.8	124.8
124.8	125.4
124.8	125.4
124.8	125.4
124.8	125.4
124.5	125.4
124.2	124.8
123.3	123.9
122.2	122.8
120.8	121.3
118.7	119.6
116.7	117.6
114.5	115
110.2	111
108.7	109.3
105.6	106.2
102.1	102.7
98.4	99.3
94.7	95.9
91	92.1
87.2	88.4
83.2	84.7
79.2	80.4
75.2	76.4
70.6	71.5
69.5	70.1
67.2	67.8
65.2	65.5
63.2	63.8
61.2	62.1
59.5	60.9
58	59.8
56.6	58.6
55.5	57.8
54.3	56.6
53.4	56
53.4	55.8
53.4	55.8
53.7	56
54.6	56.9
56.9	59.2
60.3	62.3
64.6	66.4
69.5	70.9
74.4	75.5
78.9	79.8
83.5	84.1
88.7	89
94.1	94.1
99.3	98.7
103.9	103
107.9	107
112.2	110.7
115.3	114.2
117.9	117
119.9	118.8
121.6	120.5
121.9	121.1
122.5	121.9
122.8	122.5
122.8	122.5
122.8	122.5
122.2	122.2
120.8	121.1
119	119.3
117	117
114.2	114.5
109.3	109.6
107.6	107.9
104.4	104.7
101.3	101.6
98.1	98.7
95	95.6
91.5	92.1
87.8	88.7
84.1	85
80.1	81
75.5	76.7
71.8	72.9
68.3	69.8
65.5	66.9
63.2	64.3
60.6	62.1
58.3	60.1
55.2	57.5
54.6	56.9
53.2	56
52.3	55.2
50.9	54
49.7	52.9
48.6	52
48.3	51.7
48.3	51.7
48.3	52.3
50.3	54.6
51.7	56
56	59.5
61.2	64.1
67.2	69.2
72.9	74.4
78.4	79.2
83.5	84.1
88.1	88.4
93	93
98.1	97.6
103.3	101.9
109.6	107.6
111.3	109.6
114.2	112.5
115.9	115
116.7	117
117.6	118.5
117.9	119.1
118.2	119.1
118.2	119.1
118.2	119.1
118.2	118.8
117.3	118.2
116.2	117
114.5	114.8
111.9	112.2
109	109.3
106.1	106.4
103	103.3
100.1	100.4
97.3	97.6
94.4	94.7
91.5	91.6
88.4	88.4
83.5	82.7
81.8	81
78.1	77
74.4	73.5
70.9	70.4
68.3	67.8
66	66.1
64.3	64.3
62.3	62.1
60	59.8
57.5	57.5
55.5	55.5
53.4	53.8
51.7	52.3
49.7	50.6
47.7	48.9
46.3	47.5
45.7	46.9
45.7	46.9
45.7	46.9
46.3	47.5
48	49.2
50.6	52
54.9	55.8
59.7	60.3
64.6	65.5
69.5	70.1
74.4	74.4
78.9	78.4
83.8	83
89	87.5
94.4	92.7
99.3	97.3
103.9	101.9
108.4	106.2
111.9	109.9
114.5	112.5
116.5	114.2
117.9	115.6
119	117.3
119.6	118.5
120.2	119.3
120.5	119.6
120.5	119.6
119.9	119.3
119	118.2
117.6	117
115.9	115.3
113.9	113
111.6	110.7
109.3	108.2
106.4	105.3
103.6	102.4
100.4	99.3
97.3	95.9
93.5	92.4
89.8	88.7
85.8	85
82.1	81.2
78.1	77.2
74.1	72.9
69.8	69.2
66	65.8
63.2	63.2
61.2	61.2
59.2	59.2
56.9	56.9
54	54.9
51.7	52.6
49.2	50.9
46.9	48.9
44.6	46.9
42.3	44.9
40.8	43.7
40.3	43.2
40.3	43.2
40.6	43.4
42.6	45.2
44	46.3
47.7	49.7
52.6	54.3
58.6	59.5
64.3	64.9
70.1	70.1
75.5	75.2
80.9	80.1
86.1	85
91.5	89.8
97	95
102.1	99.9
107	104.7
111.3	108.7
113.9	111.3
115.9	113.9
117.3	116.8
118.5	118.8
119.3	119.6
119.9	120.2
120.2	120.5
120.2	120.5
120.2	120.2
119.3	119.9
118.2	118.8
116.7	117.3
114.7	115.3
112.7	113
110.7	111
108.4	108.7
106.4	106.7
104.1	104.4
101.6	101.9
98.7	98.7
93.5	94.1
91.8	92.4
88.1	88.7
84.4	85
80.9	81.2
77.2	77.5
73.5	74.1
70.3	71.2
66.6	67.5
65.8	66.6
63.8	64.3
61.5	62.1
59.5	60.1
57.5	58.3
55.5	56.9
53.7	55.5
52	53.8
49.4	51.5
48.9	50.9
48.6	50.3
48.6	50.3
48.6	50.3
49.2	51.2
51.2	52.9
54.3	55.8
58.9	59.8
63.5	64.1
68.1	68.1
72.4	71.8
76.6	75.8
81.8	80.4
86.4	84.7
91.3	89.3
95.8	93.6
100.7	98.4
105.6	103
111	109
112.4	110.2
114.5	112.2
115.9	114.2
117	116.5
118.2	117.9
119	118.8
119.3	119.3
119.6	119.3
119.6	119.3
119.3	119.1
118.5	118.2
117	117
115.6	115.6
113.6	113.6
111.6	111.6
109.3	109.3
106.7	106.7
102.7	102.7
101.3	101.6
98.1	98.4
95	95.3
91.5	91.8
87.8	88.1
84.1	84.7
80.4	81
76.6	77
72.9	73.2
69.5	69.8
66.9	67.5
64	64.1
62.9	63.2
60.9	61.2
58.9	59.5
57.2	58
55.5	56.9
53.7	55.5
51.7	53.8
50.3	52.3
48.9	51.2
48.3	50.9
48.3	50.9
48.3	51.2
48.9	52
50.9	54
54.3	57.2
58.6	61.5
63.5	65.5
68.3	69.5
72.9	73.5
77.5	77.8
82.1	82.4
87.2	86.7
91.8	91.3
97	95.9
101.8	100.7
106.4	105.6
110.2	109.3
113	111.6
115.3	114.2
117.3	117
119	119.1
120.2	120.5
121	121.6
121.3	121.6
121.3	121.6
120.8	121.6
119.6	121.1
118.5	119.6
116.7	117.6
114.7	115.6
112.2	113
109.9	110.5
107	107.9
104.4	105.3
101.6	102.7
99	100.1
95.8	97.3
92.7	94.1
89.2	90.4
85.5	86.7
81.8	82.7
77.8	78.7
72.6	73.2
70.9	71.8
68.3	69.2
66.3	67.2
64.3	65.2
62.3	62.9
59.7	60.6
57.2	58.3
54	56
52.9	55.2
50.9	53.5
48.9	51.2
46.9	49.5
45.4	48
44.9	47.5
44.9	47.5
45.1	47.5
46.9	48.9
48.3	50
52.3	53.2
56.9	57.8
62	62.6
67.2	67.5
72.1	72.1
76.9	76.4
81.8	81
86.7	85.3
91.3	89.8
96.4	94.4
103.9	101.9
105.9	103.9
109.9	107.3
113.3	110.5
115.9	113.6
117.9	116.2
119.3	118.2
120.8	119.6
121.9	120.8
122.5	121.6
122.5	121.9
122.5	121.6
121.9	121.6
121.3	121.3
120.5	120.5
119.6	119.3
118.2	118.2
116.5	116.5
114.5	114.8
112.4	112.5
109.9	110.2
107.3	107.3
103	102.7
101.6	101.3
98.7	97.9
95.3	94.7
91.8	91
88.1	87
84.4	83.3
80.4	79.5
76.9	76.4
74.6	73.8
72.9	72.1
71.2	70.4
69.2	68.4
66.3	65.8
63.5	63.5
61.2	61.8
59.2	60.3
57.5	59.2
56.3	58
55.2	56.9
54.3	56.3
54.3	56.3
54.3	56.3
54.6	56.9
55.7	58.3
58.3	60.6
62.3	64.1
67.5	68.6
72.4	72.9
77.2	77.2
81.8	81.5
89	87.8
91.3	89.8
96.1	94.1
101.3	98.7
106.4	103.6
111.3	108.2
115.3	112.2
118.5	115.3
120.8	118.5
123.3	122.5
124.2	123.9
125	125.6
125	126.5
125	126.5
125	126.5
125	126.5
125	126.5
124.8	126.2
124.8	125.6
123.6	124.5
121.9	122.8
120.2	121.1
118.2	119.1
115.9	116.8
113.6	114.5
110.2	110.7
108.7	109.3
106.4	106.7
103.6	103.9
100.7	101
97.6	97.9
94.4	94.4
91	91
87.2	87.3
83.5	83.5
80.4	80.4
77.8	77.8
75.5	76.1
74.1	74.1
72.4	72.1
70.1	69.8
68.1	67.8
66	66.1
64	64.6
63.8	64.3
63.5	64.3
63.5	64.3
63.5	64.3
63.5	64.3
63.8	65.2
65.2	66.6
68.1	69.5
72.1	72.9
76.1	76.7
80.7	80.4
87.5	86.1
89.8	88.1
94.1	92.1
98.7	95.9
103.6	100.1
108.4	104.4
112.7	108.7
116.2	112.8
119.3	116.8
122.2	119.6
124.2	121.9
125	124.5
125	126.2
125	127.1
125	127.4
125	127.4
125	127.4
125	127.4
124.8	127.1
124.8	126.5
124.2	125.4
122.8	123.9
120.5	121.6
118.2	119.3
115.9	117
113.3	114.5
111	112.2
108.7	109.9
106.4	107.6
104.1	105
101.3	102.2
98.4	99.3
95.3	96.1
92.1	93
88.7	89.8
85.2	86.4
82.4	83.5
80.4	81.5
78.4	79.8
76.6	77.2
74.6	74.9
72.4	72.4
70.1	70.4
67.8	68.6
66	66.9
64.6	65.5
63.8	64.6
62.6	63.8
61.5	62.3
61.2	62.1
60.9	62.1
60.9	62.1
61.2	62.3
61.8	62.9
63.8	64.6
66.9	67.8
70.9	71.5
75.2	75.2
81.8	81.2
84.1	83.3
89	87.5
93.5	91.8
98.1	96.1
102.7	100.1
107.6	104.7
112.2	109.3
116.2	113.3
120.8	118.2
122.2	119.9
124.5	122.2
125	124.8
125	126.5
125	127.6
125	127.6
125	127.6
125	127.6
125	127.6
125	127.6
125	127.6
124.8	127.4
124.8	127.1
124.8	125.9
123.6	125.1
122.2	124.2
121	122.5
119.3	120.8
117.6	119.1
115.3	116.8
113	114.5
110.7	112.2
106.7	108.5
105.3	107
102.1	104.2
99	100.7
95.5	97.6
92.1	94.1
89	91.3
86.4	88.1
84.7	85.8
82.9	83.8
81.5	81.5
80.1	79.2
78.1	77
75.5	74.7
73.5	73.2
72.1	72.1
70.9	70.9
69.5	69.8
68.1	68.4
66.9	67.2
66.3	66.9
66	66.9
66	66.9
66	67.2
66.6	68.4
68.9	70.4
72.4	73.8
76.6	78.4
81.2	82.7
86.1	87
90.7	91.3
95.3	95.3
99.8	99.9
104.7	104.4
109.3	108.5
113.6	112.8
117.3	116.5
120.5	119.9
123.3	122.8
125.3	127.1
125.3	127.9
125.3	127.9
125.3	127.9
125.3	127.9
125.3	127.9
125.3	127.9
125.3	127.9
125	127.9
125	127.6
125	127.4
124.8	127.1
124.5	126.2
123	124.8
121	122.8
118.7	120.2
116.2	117.9
112.2	113.9
110.7	112.5
108.1	109.6
105	106.7
102.1	103.9
99.3	100.7
96.1	97.6
92.7	93.8
89.2	90.1
85.8	86.7
82.9	83.5
80.4	80.7
78.1	77.8
74.4	73.5
73.2	72.4
70.6	69.8
67.8	67.2
65.5	65.2
63.5	63.8
60	60.9
58.9	59.8
56.3	57.2
53.7	54.6
51.4	52.6
49.7	51.2
49.4	50.6
49.4	50.6
49.4	50.9
50.3	51.5
52	53.2
56.9	57.8
58.9	60.1
63.8	64.6
68.6	69.2
73.8	74.1
79.2	78.7
84.1	83.5
89.5	88.1
94.7	92.7
100.1	97.9
105.3	102.7
111.9	109.3
113.6	111.3
116.5	114.5
118.5	116.5
119.9	118.2
121	119.9
122.5	121.9
123.6	123.6
124.8	124.8
125	125.4
125	125.4
124.8	125.4
124.8	125.4
124.5	125.1
123.6	124.2
122.5	122.8
120.8	121.1
118.7	119.1
116.5	117
114.2	114.5
111.6	111.9
107.3	107.9
106.1	106.7
103.3	104.2
100.1	101.6
97	98.4
93.8	95.3
90.4	91.8
86.7	88.1
83.5	84.7
80.7	81.8
78.1	79
76.1	76.4
74.4	74.1
72.6	71.5
70.3	68.9
68.3	66.9
66.3	65.5
64.9	63.8
63.5	62.9
62	61.8
60.6	60.3
59.2	59.2
58	58.3
57.5	58
57.5	58
57.5	58
57.7	58.3
58.6	59.2
60.6	61.2
63.8	64.3
67.5	67.8
71.5	72.1
75.8	76.1
79.8	80.1
83.5	83.8
87	87
89.8	90.4
92.7	93
94.7	95
95.8	96.4
96.7	97.3
97.3	97.6
97.6	97.9
97.6	97.9
97.6	97.9
97.6	97.9
97.6	97.9
97.6	97.9
97.6	97.9
97.3	97.9
96.7	97.3
95.5	96.1
93.3	94.4
90.7	92.1
87.8	89.6
85	87
82.1	84.4
79.5	81.8
76.6	79
73.5	75.5
70.9	72.7
68.3	70.1
66.6	67.8
64.9	66.1
63.2	64.3
61.2	62.1
58.9	59.8
56.6	57.8
54.3	55.8
52.3	53.8
49.7	51.5
47.4	49.2
45.1	46.9
42.9	44.9
40.8	42.9
39.4	41.4
38.8	41.2
38.8	41.2
39.1	41.4
40.3	42
42.6	44.3
46	47.7
50.6	52.3
55.7	57.5
61.2	62.6
66	67.5
70.9	72.1
75.8	76.7
80.7	81.2
88.4	88.1
91	90.7
96.4	95.9
101.3	100.4
105.6	105
109.6	108.5
113.3	111.6
116.2	115
118.2	118.5
120.5	120.8
123.3	123.6
123.9	124.2
124.5	124.8
124.5	125.1
124.2	125.1
124.2	125.4
124.2	125.4
124.2	125.1
123.3	124.5
121.9	123.1
120.2	121.3
118.2	119.3
115.9	117
113.6	114.8
111	112.2
108.1	109.3
105	106.4
101.6	103
98.4	99.9
95	96.4
91.5	93
87.8	89.6
84.4	85.8
80.7	82.1
77.5	79
74.6	76.1
72.4	73.2
69.8	70.1
65.8	65.8
64.6	64.6
62.6	62.9
60.6	61.2
59.5	59.8
58	58.6
56.3	57.2
54.6	56
53.2	54.6
51.7	53.5
50.6	52.9
50.3	52.6
50.3	52.6
50.3	53.2
52	55.2
53.2	56.3
56.6	59.8
60.9	63.5
65.8	67.8
70.6	72.4
75.5	77
80.4	81.5
85.2	86.1
90.1	90.4
95	95
100.1	99.6
105.3	104.4
110.4	109
114.7	113
118.5	116.8
121.3	119.6
125	123.6
125	125.1
125	127.1
125	127.6
125	127.6
125	127.6
125	127.6
125	127.6
125	127.6
125	127.6
124.8	127.4
124.8	127.1
124.5	126.2
123.3	125.1
121.6	123.6
119.9	121.6
117.9	119.6
115.3	117
112.7	114.5
109.9	111.9
107	108.7
103.9	105.9
100.7	102.7
96.1	98.4
94.7	96.7
91.3	93.3
88.1	89.8
85.2	87
82.9	84.7
81.2	82.4
79.2	79.5
75.5	75.2
74.1	73.8
71.2	71.5
68.6	69.2
66.6	67.5
65.2	66.1
63.5	64.6
61.2	62.9
58.6	60.9
56.3	58.9
54	56.9
52	55.2
50.6	54
49.4	53.2
49.2	53.2
49.2	53.2
49.2	53.2
49.2	53.5
50	54.3
51.7	55.8
54.3	58.3
57.7	60.9
61.2	64.1
66	68.6
67.5	69.8
70.1	72.1
72.1	73.8
74.1	75.8
76.9	78.7
79.8	81.5
82.7	84.1
85.2	86.7
87.8	89.3
90.4	91.6
93	94.1
95	96.4
97.3	98.7
99.3	100.7
101	102.7
102.7	104.4
104.7	106.4
107	108.7
107.9	109.6
109	110.7
110.2	112.2
111	113
111.6	113.9
112.7	115
114.2	116.8
116.2	118.2
118.2	119.3
120.2	120.8
121.6	122.2
122.8	123.6
123.6	125.1
124.5	126.2
124.8	127.4
124.8	127.4
124.8	127.4
124.5	127.1
123.6	126.2
121.9	124.8
119	121.9
117.9	120.8
115.9	119.1
113.9	117
111.9	115
109.6	112.8
107	110.2
104.4	107.3
101.6	104.4
99.3	101.3
97	98.1
94.7	95
92.4	91.6
89.8	88.1
86.4	84.7
83.5	81.8
80.9	79.2
78.9	77.5
77.2	75.8
75.5	73.5
73.8	70.7
72.1	68.1
69.8	65.8
67.5	63.5
65.5	61.8
63.5	60.1
61.8	58.3
59.7	56.3
57.7	54.9
55.5	53.5
52.6	51.7
50.3	50.3
49.2	48.9
48.3	47.7
48	46.9
47.4	46.6
47.1	46.3
46.9	46
46.3	45.7
45.7	44.9
45.1	44.3
44.6	44
44.6	44
44.3	44
44.3	44
44.3	44
44.3	44
44.9	44
46	44.3
47.1	45.2
49.2	47.2
52.3	50.6
56.3	55.2
60.9	60.9
65.5	66.4
72.4	73.5
74.4	75.5
78.7	79.5
82.9	83.8
87	88.1
91	92.1
94.1	95
96.7	97.6
99.3	100.4
101.3	102.4
102.7	103.6
103.6	104.4
104.4	105.6
104.7	106.7
105	107.3
105.3	107.3
105.6	107.3
105.9	107.3
105.9	107.3
105.6	107.3
105.3	107.3
104.7	106.7
103.9	105.6
102.7	104.2
99.8	101.3
99	100.4
96.4	98.1
93.8	95.6
91	93
87.8	89.8
84.7	86.7
81.8	83.5
78.7	80.4
74.4	75.8
72.9	74.1
70.1	70.7
67.5	67.8
65.5	65.8
64	64.6
62.9	63.5
61.8	62.3
60	60.9
58.3	59.2
56.3	57.8
53.4	55.5
52.6	54.6
50	52.6
47.4	50.3
44.9	48.3
42.3	46.3
40.3	44.3
38.6	42.9
36.8	41.7
36	40.9
35.4	40.3
35.4	40
35.4	40
35.4	40
35.7	40
36.6	40.3
37.7	40.9
39.7	42.6
42.3	44.9
46	48.6
50.9	53.2
56	58.3
61.2	63.8
66.3	68.9
73.5	76.1
76.1	78.4
80.7	83
85	87
88.4	90.1
91	92.7
92.7	94.7
94.1	96.1
95	96.7
95.3	96.7
95.3	96.7
95.3	97
95.3	97
95.3	97
95	97
95	96.7
94.4	96.4
93.5	95.6
92.4	94.1
90.7	92.4
87.5	89
86.7	87.8
84.4	85.5
81.8	83
79.2	80.4
76.4	77.5
73.5	74.7
70.6	71.5
67.8	68.6
64.9	65.8
62.6	63.2
60.3	60.9
58.9	59.2
58	58.3
57.7	58
57.5	58
57.2	57.2
56.6	56.3
55.5	55.8
54.3	54.3
52.3	52.6
50.3	50.6
48.3	48.9
46.6	46.9
44.9	45.2
43.1	43.7
41.7	42.3
40.3	41.2
38.8	39.7
37.4	38.3
35.7	36.9
34.3	35.1
32.5	33.7
31.1	32.3
29.7	31.1
28.2	30
27.1	28.8
25.7	28.3
24.5	27.4
23.7	26.5
22.8	26
22.2	25.7
22.2	25.7
22.2	25.7
[truncated: 276 more rows]
