# Supplementary material for: Bot fit: A novel approach to assessing lower limb muscular strength
Source: PLoS One. 2026 Mar 26;21(3):e0339187. doi: 10.1371/journal.pone.0339187 (PMC13021169; doi:10.1371/journal.pone.0339187)
Supplement: S3 File — Raw joint angle data (left and right legs) collected from 25 participants across all exercise protocols. This compressed folder contains individual participant files (sub1–sub25) with time-series signals representing lower-limb motion recorded by the Bot Fit system during resistance exercise trials. (ZIP) [file pone.0339187.s003.zip › sub14/squat_max.csv]

AngL	AngR
10.2	4
10.2	4
10.2	4
10.2	4
10.2	4
10.2	4
10.2	4
10.2	4
10.2	4
10.2	4
10.2	4
10.2	4
10.2	4
10.2	4
10.2	4
10.2	4
10.2	4
10.2	4
10.2	4
10.2	4
10.2	4
10.2	4
10.2	4
10.2	4
10.2	4
10.5	4
11.1	4.2
11.6	5.1
11.9	6
12.2	6
11.6	5.4
10.8	4.8
9.9	3.7
9.4	3.1
9.6	3.1
9.6	3.1
9.9	3.1
10.2	3.1
10.2	3.1
10.2	3.1
10.2	3.1
10.2	3.1
10.2	3.1
10.2	3.1
10.2	3.1
10.2	3.1
10.2	3.1
10.2	3.1
10.2	3.1
10.2	3.1
10.2	3.1
10.2	3.1
10.2	3.1
10.2	3.1
10.2	3.1
10.2	3.1
10.2	3.1
10.2	3.1
10.2	3.1
10.2	3.1
10.2	3.1
10.2	3.1
10.2	3.1
10.2	3.1
10.2	3.1
10.2	3.1
10.2	3.1
10.2	3.1
10.2	3.1
10.2	3.1
10.2	3.1
10.2	3.1
10.2	3.1
10.2	3.1
10.2	3.1
10.2	3.1
10.2	3.1
10.2	3.1
10.2	3.1
10.2	3.1
10.2	3.1
10.2	3.1
10.2	3.1
10.2	3.1
10.2	3.1
10.2	3.1
10.2	3.1
10.2	3.1
10.2	3.1
10.2	3.1
10.2	3.1
10.2	3.1
10.2	3.1
10.2	3.1
10.2	3.1
10.2	3.1
10.2	3.1
10.2	3.1
10.2	3.1
10.2	3.1
10.2	3.1
10.2	3.1
10.2	3.1
10.2	3.1
10.2	3.1
10.2	3.1
10.2	3.1
10.2	3.1
10.2	3.1
10.2	3.1
10.2	2.8
10.2	2.8
10.2	2.5
10.2	2
10.2	1.1
10.2	0.2
10.2	0.5
10.2	1.7
10.2	2.5
10.2	3.1
10.2	4
10.2	4.8
10.2	5.4
10.2	6.3
10.2	6.8
10.2	7.1
10.2	7.4
10.2	7.4
10.2	7.1
9.9	6.5
9.9	5.4
9.9	4.5
9.9	3.7
9.9	3.1
9.6	2.2
9.1	1.4
9.1	1.1
8.8	0.8
8.8	0.5
8.8	0.5
8.8	0.5
8.8	0.5
8.8	0.5
8.8	0.5
8.8	0.5
8.8	0.5
8.8	0.5
8.8	0.5
8.8	0.5
8.8	0.5
8.8	0.5
8.8	0.5
8.8	0.5
9.1	0.5
9.1	0.5
9.1	0.2
9.1	0
9.1	0.5
9.1	1.1
9.1	1.4
9.1	1.4
9.1	1.4
9.1	1.4
9.1	1.4
9.1	1.4
9.1	1.4
9.1	1.4
9.1	1.4
9.1	1.4
9.1	1.4
9.1	1.4
8.8	1.4
8.8	1.4
8.8	1.4
8.8	1.4
8.8	1.4
8.8	1.4
8.8	1.4
8.8	1.4
8.8	1.4
8.8	1.4
8.8	1.4
8.8	1.4
8.8	1.4
8.8	1.4
8.8	1.4
8.8	1.4
8.8	1.4
8.8	1.4
8.8	1.4
8.8	1.4
8.8	1.4
8.8	1.4
8.8	1.4
8.8	1.4
8.8	1.4
8.8	1.4
8.8	1.4
8.8	1.4
8.8	1.4
8.5	1.4
8.2	1.4
7.4	1.1
5.9	0.5
5.3	0
3.9	1.1
1.9	2.5
0.5	4.5
3.1	6.5
6.2	8.8
9.4	11.7
12.8	14.6
16.5	18
22.2	24
24.3	26
28.5	30.3
35.1	36.6
38.6	40.3
41.7	42.9
43.4	44.6
44	45.2
44	45.2
44	45.2
44	45.2
44	45.2
44	45.8
44.3	46.9
45.4	48.9
47.4	51.2
50	54.1
52.6	56.4
54.9	58.4
56.6	59.8
58.6	61.5
59.5	62.4
60.6	63.8
62.3	65.2
64.1	67
66.1	68.7
67.5	70.4
68.6	71.5
68.9	71.5
68.9	71.5
68.9	71.5
68.1	71
66.6	69
63.5	66.1
59.2	61.8
54.3	56.9
48.6	51.5
43.4	46.1
38	40.3
32.8	34.9
28.3	29.7
22.5	22.9
20.8	21.1
17.4	17.4
14.5	14
11.6	11.1
9.1	9.1
7.1	7.1
5.1	5.4
3.3	4
1.9	2.8
1.1	2.2
1.1	2.5
1.1	2.2
0.8	2
0.2	0.8
1.1	0.2
2.2	1.7
3.1	2.2
2.2	1.7
1.6	1.1
0.2	0.5
2.5	3.1
5.6	6.8
9.1	11.4
13.1	16.6
17.9	21.7
23.7	27.2
29.7	32.9
36.3	39.2
43.4	46.1
50.3	52.6
57.2	59.2
64.3	65.8
71.2	72.1
81.2	81
84.1	83.6
89	88.2
92.1	91
93.8	92.5
94.1	93
94.1	93.9
94.4	94.2
94.1	94.2
93.3	93.6
92.7	93
91	91
88.1	88.2
84.1	84.7
79.2	79.9
73.5	74.4
67.5	68.7
61.5	63.2
55.5	57.2
49.5	51.5
43.4	45.8
37.1	39.8
31.4	33.7
25.7	27.4
19.7	21.4
13.9	15.1
8.5	9.1
3.3	3.7
1.3	0.5
4.5	3.7
6.8	6
7.9	7.1
8.5	7.4
8.5	7.1
8.5	6.5
8.5	6.3
8.5	6
8.5	5.7
8.5	5.7
8.2	5.7
7.6	5.1
6.8	4
4.8	2
1.9	0.8
1.9	4.2
6.2	8.3
11.1	13.1
16.5	18.6
25.4	26.9
28.5	30
34.8	36.3
42	42.9
49.2	49.8
56	56.7
62.9	63.5
69.8	70.1
76.9	76.7
83.5	83.3
92.4	91.9
94.7	93.9
97.6	96.2
99.3	97.3
99.6	97.6
99.3	97.6
99.3	97.6
99	97.9
98.4	97.9
97.6	97.6
96.1	96.2
93.8	93.9
90.4	91
86.1	86.7
81	81.9
75.2	76.4
69.5	71.3
63.5	65.8
57.8	60.4
52	54.7
46	48.9
40.3	43.2
34.6	37.2
28.8	31.5
23.1	25.4
17.9	19.4
13.1	14
7.4	7.7
5.6	6
3.1	3.4
1.1	1.1
0.5	0.2
1.1	0.8
1.3	1.1
1.3	1.1
1.3	0.8
1.3	0.8
1.3	0.8
1.3	0.5
0.5	0.2
1.1	1.7
3.3	4
5.9	6.5
8.8	10
12.2	14.3
16.2	18.9
21.1	24.3
26.8	29.4
33.4	35.5
40.3	42.3
47.4	49.5
54.3	56.1
61.2	62.4
68.1	69
74.7	75.3
84.7	84.7
90.7	90.2
93.3	92.5
96.7	95.6
99	97.9
99.9	99.3
100.1	99.6
99.6	99.6
99.6	99.6
99.6	99.6
98.7	99
97.9	98.5
96.1	96.8
93.3	93.9
89.5	90.5
85	86.2
79.5	81
73.5	75.6
67.5	70.1
61.8	64.4
55.8	58.9
49.7	53.2
43.7	47.2
38	41.5
32.3	35.5
26.5	29.4
20.8	23.7
15.7	18
11.1	12.8
7.4	9.1
3.3	4.8
2.2	3.4
0.2	1.7
1.3	0.2
1.9	0.5
2.2	0.2
1.9	0
1.6	0.2
1.6	0.5
1.6	0.8
1.3	0.8
0.5	1.1
1.6	2.8
3.6	4.8
4.8	6
7.6	9.1
10.8	13.1
15.1	17.1
20	21.7
25.1	27.2
31.1	32.9
38	39.8
48.6	50.1
52	53.5
59.2	60.4
66.1	67
72.7	73.3
79.8	79.9
86.4	86.2
92.7	91
97	95
99.3	97.3
100.7	98.5
100.7	98.2
99.9	97.9
98.7	97.6
97.6	96.5
96.1	95
94.1	93.3
91.6	91
88.4	87.6
84.1	83.6
78.4	78.4
72.4	72.7
66.4	67.3
60.3	61.5
54	55.8
48	50.1
42	44.3
36	38.6
30	32.6
24.3	26.6
18.5	20.9
13.7	15.1
7.6	8.5
5.9	6.8
3.3	4.2
1.3	2.2
0.2	1.1
0.2	0.8
0.2	0.8
0.2	0.8
0.5	1.1
0.8	1.7
1.3	2
1.6	2.5
2.2	3.7
3.3	5.1
4.8	7.1
6.5	10
8.8	12.8
12.2	16.6
16.2	20.6
24.3	27.7
27.1	30.3
34	36.9
40.9	43.8
48	50.6
55.2	57.2
62.1	64.1
69.2	70.7
76.1	77
83	83.3
89.3	89.6
95.6	95.3
99.6	99.6
102.2	101.9
103.9	103.1
104.4	103.9
104.4	104.2
104.4	104.2
103.9	103.9
103	103.6
101.9	102.8
100.4	101.3
98.1	99.3
95.6	97
92.4	93.9
88.4	90.2
83.8	85.9
78.4	81
72.9	75.6
67.2	70.1
61.5	65
55.8	59.5
50.3	54.4
44.6	48.9
38.9	43.2
33.4	37.8
27.7	32
22.2	26.3
17.9	21.7
14.2	17.7
11.4	14.3
8.5	11.4
5.6	8.8
3.1	6
1.1	3.7
0.8	2
1.6	1.1
1.3	0.8
0.5	1.4
0.5	2.2
1.9	3.7
3.6	4.8
5.9	6.5
7.9	8.5
10.5	11.1
13.1	14
15.9	17.1
19.4	20.9
23.4	25.2
28.8	30.6
35.1	37.2
42	44.1
49.2	50.9
56	57.8
62.9	64.4
73.5	74.1
77.2	77.6
84.1	83.9
90.7	89.6
95.8	94.7
99.6	98.5
102.4	101
104.2	102.5
104.7	103.6
105	103.6
104.7	103.6
103.9	103.6
102.7	103.3
101.6	102.2
100.1	100.8
97.9	98.8
95.3	95.9
91.8	92.5
87.3	88.4
81.8	83.6
76.4	78.4
70.6	73.3
64.9	68.4
59.5	63
54	57.8
48.3	52.4
42.6	46.6
36.9	41.2
31.1	35.5
25.4	29.7
20	24
15.1	18.9
10.8	14.6
7.1	11.4
3.9	8.5
0.2	4.5
1.3	3.4
3.6	1.4
5.3	0.2
5.9	0.2
5.9	0
5.3	0.5
4.8	1.7
4.2	2.8
3.3	4.5
1.6	6.5
0.5	8.5
2.8	10.8
6.2	13.1
9.9	15.7
13.9	18.9
18.5	23.1
23.7	28.6
30	34.3
37.1	40.9
44.3	47.8
54.9	58.1
58.3	61.5
65.2	68.1
72.4	74.7
79.2	81.3
86.1	87.3
92.7	93
98.7	97.9
102.4	101.9
104.7	103.9
105.6	104.8
105.6	105.1
105	104.8
104.4	104.8
103.6	104.2
102.4	103.1
100.7	101
98.4	98.8
95.6	95.9
92.1	92.2
87.8	88.2
82.4	83
76.7	77.6
70.6	72.1
64.6	66.4
58.6	61
52.6	55.2
46.9	49.5
40.9	43.8
35.1	38
29.4	32.3
23.7	26.6
18.5	20.9
14.2	16
10.5	12.6
7.6	9.7
5.6	7.7
3.9	5.7
2.8	4.5
1.6	4
1.6	3.7
1.9	4
2.8	4.5
3.9	5.7
5.3	7.1
7.4	8.8
9.6	10.8
11.6	13.7
14.5	16.8
17.9	20.3
22	24.3
29.4	32.6
32.6	35.7
39.1	42.3
46.3	49.2
53.2	55.8
60	62.4
66.9	68.7
73.8	75
80.7	81
87.3	87.3
93.3	92.7
98.7	97.3
101.9	100.5
103.6	101.9
104.2	102.2
104.2	102.8
104.4	103.1
104.7	103.3
104.7	103.6
104.7	103.6
104.4	103.6
103.6	102.8
102.2	101.3
100.4	99.6
98.4	97.6
96.4	95.3
94.1	92.7
91.3	90.2
88.4	87.3
85	84.4
81.5	81.3
77.5	77.3
73.2	73.3
68.6	69
64.1	64.4
59.2	60.1
55.2	56.4
52.3	53.5
50.3	52.1
49.2	51.2
48.3	50.4
47.2	49.5
45.7	48.1
43.7	46.3
41.1	44.1
38.3	41.5
35.4	38.6
32.8	36
30.6	33.5
28.8	31.2
27.4	29.4
26.3	28
25.4	26.9
24.5	26
23.7	24.9
23.1	24.6
22.5	24
21.7	23.1
20.8	22.3
20	21.4
19.4	20.9
19.1	20.3
18.8	20.3
18.8	20
18.8	20
18.8	20
18.8	20
18.8	20
18.8	20
18.8	20
18.8	20
18.5	20
18.2	20
17.9	20
17.9	20
17.9	20
17.9	20
17.9	20.3
18.2	20.3
18.2	20.6
19.1	21.1
20.2	22
21.7	23.4
23.1	24.9
24.5	26.3
26	27.7
27.7	30
28.5	30.6
29.7	32
30.8	33.5
32	34.3
32.6	34.9
32.8	35.2
32.8	35.2
32.8	35.2
32.8	35.2
32.8	35.2
32.6	34.9
32.3	34.9
31.7	34.3
31.4	34
31.1	33.7
30.8	33.7
30.8	33.7
31.1	33.7
31.1	34
31.4	34.3
32.3	34.9
33.4	35.7
34.8	37.2
36.6	38.9
38.6	40.6
40.6	42.6
42.3	44.3
44.3	46.1
45.7	47.2
46.6	48.4
47.2	48.6
47.2	48.6
47.2	48.6
47.2	48.6
47.2	48.6
47.2	48.6
47.2	48.6
46.9	48.4
46.6	48.4
46.3	48.4
46.3	48.4
46.3	48.4
46.6	48.4
46.9	48.6
47.2	48.6
47.7	49.2
48	49.8
48.6	50.4
49.5	51.5
50.6	52.6
51.7	53.8
52.6	54.9
53.5	55.5
53.7	55.8
54	56.1
54.3	56.1
54.3	56.1
54.3	56.1
54.3	56.1
54.3	56.1
54.3	56.1
54.3	56.1
54.3	56.1
54.3	56.1
54.3	56.1
54.3	56.1
54.3	56.1
54.3	56.1
54.3	56.1
54.3	56.1
54.3	56.1
54	56.1
54	56.1
54	56.1
54	56.1
54	56.1
54	56.1
54	56.1
54	56.1
54	56.1
53.7	56.1
53.5	56.1
53.2	55.8
52.9	55.5
52.6	54.9
52.3	54.9
52	54.7
52	54.4
51.7	54.1
51.5	54.1
51.2	54.1
51.2	54.1
51.2	54.1
51.2	54.1
51.2	54.1
51.2	54.1
51.2	54.1
51.2	54.1
51.2	54.1
51.2	54.1
51.2	53.8
51.2	53.8
51.2	53.8
51.2	53.8
51.2	53.8
51.2	53.8
51.5	53.8
51.5	53.8
51.5	53.8
51.5	53.8
51.7	53.8
52	53.8
52.3	53.8
52.3	53.8
52.6	54.1
52.6	54.1
52.6	54.1
52.6	54.1
52.6	54.1
52.6	54.1
52.6	54.4
52.6	54.4
52.6	54.4
52.6	54.4
52.6	54.4
52.6	54.4
52.6	54.4
52.6	54.4
52.6	54.4
52.6	54.4
52.6	54.4
52.6	54.4
52.6	54.4
52.6	54.4
52.9	54.4
52.9	54.4
53.5	54.7
53.7	54.7
53.7	55.2
54.3	55.8
54.6	56.4
54.9	56.7
55.2	57.2
55.2	57.5
55.2	57.8
55.5	58.1
55.8	58.4
55.8	58.7
56	59.2
56.3	59.8
56.6	60.1
56.6	60.1
56.6	60.1
56.3	60.1
56.3	60.1
56.3	60.1
56	60.1
55.8	60.1
55.5	60.1
55.2	60.1
54.9	60.4
54.9	60.7
54.9	61
54.9	61
55.2	61
56	61
56.9	61.2
57.8	61.8
58.6	62.7
59.5	63.8
60	64.7
60.6	65.2
