# Supplementary material for: Bot fit: A novel approach to assessing lower limb muscular strength
Source: PLoS One. 2026 Mar 26;21(3):e0339187. doi: 10.1371/journal.pone.0339187 (PMC13021169; doi:10.1371/journal.pone.0339187)
Supplement: S3 File — Raw joint angle data (left and right legs) collected from 25 participants across all exercise protocols. This compressed folder contains individual participant files (sub1–sub25) with time-series signals representing lower-limb motion recorded by the Bot Fit system during resistance exercise trials. (ZIP) [file pone.0339187.s003.zip › sub14/squat_max2.csv]

AngL	AngR
28.2	27.7
29.1	26.3
29.7	24.8
29.7	23.7
29.4	22.5
28.8	21.7
28.2	22
28	22.5
27.7	22.8
27.1	23.4
26.5	23.7
25.4	24
24.5	24.3
23.7	24.3
22.8	24.3
22.2	24.3
21.7	24.3
21.4	24.3
21.4	24.3
21.4	24.3
21.4	24.5
21.7	24.5
22.2	24.3
23.1	24.3
23.7	24
23.9	24
24.2	24.3
24.2	24.5
24.5	26.3
24.5	27.1
24.5	28.8
24.5	29.7
24.8	29.7
24.8	29.7
24.8	29.7
24.8	29.7
24.8	29.1
24.8	28.6
24.8	27.7
24.8	27.1
24.8	27.1
24.8	27.1
24.8	27.1
24.8	27.1
24.8	27.1
24.8	27.1
24.8	27.1
24.5	27.1
24.2	27.1
24.2	27.1
24.2	27.1
23.9	27.1
23.7	27.1
23.4	27.1
23.1	27.1
22.5	27.1
22.5	27.1
22.2	27.1
22.2	27.1
21.9	27.1
21.9	27.1
21.9	27.1
21.9	27.1
21.9	27.1
21.9	27.1
21.9	27.1
21.9	27.1
21.9	27.1
22.2	27.1
22.2	27.1
22.2	27.1
22.2	27.1
22.2	27.1
22.2	27.1
22.2	27.1
22.2	27.1
22.2	27.1
22.2	27.1
22.2	27.1
22.2	27.1
22.2	27.1
22.2	27.1
22.2	27.1
22.2	27.1
22.2	27.1
22.2	27.1
22.5	27.1
22.8	27.1
22.8	27.4
22.8	27.4
22.8	27.7
22.8	28
23.1	28.3
23.4	28.3
23.4	28.6
23.4	29.1
23.7	29.1
23.7	29.1
23.7	29.1
23.9	29.1
23.9	29.1
23.9	29.1
24.2	29.1
24.2	29.1
24.5	29.1
24.5	29.1
24.5	29.1
24.5	29.1
24.5	29.1
24.5	29.1
24.5	29.1
24.5	29.1
24.5	29.1
24.5	29.1
24.5	29.1
24.5	29.1
24.8	29.1
25.1	29.1
25.4	28.8
25.4	28.8
25.4	28.8
25.4	28.6
25.4	28
25.4	27.7
25.4	27.4
25.4	27.1
25.4	27.1
25.4	27.1
25.4	27.1
25.4	27.1
25.4	27.1
25.4	27.1
25.4	27.1
25.4	27.1
25.4	27.1
25.4	27.1
25.4	27.1
25.4	27.1
25.4	27.1
25.4	27.1
25.4	27.4
25.4	27.4
25.4	27.4
25.4	27.4
25.4	27.4
25.4	27.4
25.4	27.4
25.4	27.4
25.4	27.4
25.4	27.4
25.4	27.1
25.4	27.1
25.4	27.1
25.4	27.1
25.4	26.8
25.4	26.8
25.1	26.8
24.2	26.3
23.4	25.4
22.5	24.5
21.4	23.4
20.2	22
19.1	20.5
18.2	19.1
17.1	18
15.4	15.9
14.8	15.4
13.6	14.2
12.5	13.1
11.3	11.9
10.2	10.8
8.8	9.6
7.6	8.5
6.2	7.4
5	6.5
3.9	5.4
2.8	4.5
1.6	3.6
0.8	3.1
0.4	2.2
1.3	1.6
1.8	1.1
2.7	0.5
3.6	0.2
4.1	1
4.7	1.6
5.6	2.2
6.1	3.1
6.7	3.9
7.6	4.8
8.1	5.6
9	6.2
9.6	7.1
10.1	7.9
10.7	8.5
11.3	9.1
11.6	9.6
12.2	9.9
12.4	10.5
13	10.8
13.3	10.8
13.6	10.8
13.9	10.8
13.9	11.4
13.9	11.6
14.2	11.4
14.2	11.4
14.4	11.4
14.4	11.4
14.4	11.4
14.4	11.4
14.4	11.4
14.4	11.4
14.4	11.4
14.7	11.4
14.7	11.4
15	11.4
15	11.4
15.6	11.4
15.6	11.4
15.6	11.4
15.6	11.4
15.6	11.4
15.6	11.4
15.6	11.4
15.6	11.4
15.6	11.4
15.6	11.4
15.6	11.4
15.6	11.4
15.6	11.4
15.6	11.4
15.6	11.4
15.6	11.4
15.6	11.4
15.6	11.4
15.6	11.4
15.6	11.4
15.6	11.4
15.6	11.4
15.6	11.4
15.6	11.4
15.6	11.4
15.6	11.4
15.6	11.4
15.6	11.4
15.6	11.4
15.6	11.4
15.6	11.4
15.6	11.4
15.6	11.4
15.6	11.4
15.6	11.4
15.6	11.4
15.6	11.4
15.6	11.4
15.9	11.4
16.2	11.4
16.4	11.4
16.7	11.4
16.7	11.4
17	11.4
17	11.4
17	11.4
17	11.4
17	11.4
17	11.4
17	11.4
17	11.4
17	11.4
17	11.4
17	11.4
17	11.4
17	11.4
17	11.4
17	11.4
17	11.4
17	11.4
17	11.4
17	11.4
17.3	11.4
17.3	11.4
17.3	11.4
17.3	11.4
17.3	11.4
17.3	11.4
17.6	11.4
17.9	11.4
18.2	11.4
18.2	11.4
18.2	11.4
18.2	11.4
18.5	11.4
18.5	11.4
18.7	11.6
19	11.9
19	12.5
19	12.8
19.3	13.1
19.3	13.4
19.9	13.4
19.9	13.4
19.9	13.4
19.9	13.4
19.9	13.4
19.9	13.4
19.9	13.4
19.9	13.4
19.9	13.4
19.9	13.4
19.9	13.7
19.9	13.9
19.9	14.2
19.9	14.2
19.9	14.2
19.9	14.2
19.9	14.2
19.9	14.2
19.9	14.2
19.9	14.2
19.9	14.2
19.9	14.2
19.9	14.2
19.9	14.2
19.9	14.2
19.9	14.2
19.9	14.2
19.9	14.2
19.9	14.2
19.9	14.2
19.9	14.2
19.9	14.2
20.2	14.2
20.5	14.2
20.7	14.2
20.5	14.2
20.5	14.2
20.5	14.2
20.5	14.2
20.5	14.2
20.5	14.2
20.5	14.2
20.5	14.2
20.5	14.2
20.5	14.2
20.7	14.2
20.7	14.2
20.7	14.2
20.7	14.2
20.7	14.2
20.7	14.2
20.7	14.2
20.7	14.2
20.7	14.2
20.7	14.2
20.7	14.2
20.7	14.2
20.7	14.2
20.7	13.9
20.5	13.9
20.5	13.9
20.5	13.9
20.5	13.9
20.5	13.9
20.5	13.9
20.5	13.9
20.5	13.9
20.5	13.9
20.5	13.9
20.5	13.7
20.5	13.7
20.5	13.7
20.5	13.1
20.5	12.8
20.5	13.1
20.5	13.1
20.5	13.1
20.5	13.1
20.5	13.1
20.5	13.1
20.5	13.1
20.5	13.1
20.5	13.1
20.5	13.1
20.5	13.1
20.5	13.1
20.5	13.1
20.5	13.1
20.5	13.1
20.5	13.1
20.5	13.1
20.5	13.1
20.5	13.1
20.5	13.1
20.5	13.1
20.5	13.1
20.5	13.1
20.5	13.1
20.5	13.1
20.5	13.1
20.5	13.1
20.5	13.1
20.5	13.1
20.5	13.1
20.5	13.1
20.5	13.1
20.5	13.1
20.5	13.1
20.5	13.1
20.5	13.1
20.5	13.1
20.5	13.1
20.5	13.1
20.5	13.1
20.5	13.1
20.5	13.1
20.5	13.1
20.5	13.1
20.5	13.1
20.5	13.1
20.5	13.1
20.5	13.1
20.5	13.1
20.5	13.1
20.5	13.1
20.5	13.1
20.5	13.1
20.5	13.1
20.5	13.1
20.5	13.1
20.5	13.1
20.5	13.1
20.5	13.1
20.5	13.1
20.5	13.1
20.5	13.1
20.5	13.1
20.5	13.1
20.5	13.1
20.5	13.1
20.5	13.1
20.5	13.1
20.5	13.1
20.5	13.1
20.5	13.1
20.5	13.1
20.5	13.1
20.5	13.1
20.5	13.1
20.5	13.1
20.5	13.1
20.5	13.4
20.5	13.4
20.5	13.4
20.5	13.4
20.5	13.4
20.5	13.4
20.5	13.4
20.5	13.4
20.5	13.4
20.5	13.4
20.5	13.4
20.5	13.4
20.5	13.4
20.5	13.4
20.5	13.4
20.5	13.4
20.5	13.4
20.5	13.4
20.5	13.4
20.5	13.4
20.5	13.4
20.5	13.4
20.5	13.4
20.5	13.4
20.5	13.4
20.5	13.4
20.5	13.4
20.5	13.4
20.5	13.4
20.5	13.4
20.5	13.4
20.5	13.4
20.5	13.4
20.5	13.4
20.2	13.4
19.9	13.4
19.6	13.1
19.3	13.1
19.3	13.1
19.3	13.1
18.7	13.1
18.5	13.1
18.2	13.1
17.9	13.1
17.6	12.8
17.3	12.8
16.7	12.5
15.9	11.6
14.4	10.5
13	9.4
11.6	7.6
9.9	5.9
9	4.2
8.7	2.5
8.1	1.3
7.6	0.5
7.3	0.8
6.7	1.9
5.8	3.1
5	3.9
3	5.1
4.2	9.6
6.8	11.9
12.8	16.5
19.1	21.7
25.7	26.8
31.7	32
36.8	36.9
41.4	40.9
44.3	43.4
46	45.2
46.3	46
46.3	46
46.3	46
46.3	46.6
46.3	47.5
47.1	48.9
49.4	52
52.9	56.3
57.5	60.9
61.8	65.2
65.5	68.9
68.1	71.8
69.8	73.2
70.3	74.1
70.3	74.1
70.3	74.1
70.3	74.1
70.3	74.1
70.1	73.5
69.8	73.2
68.6	72.1
66.6	69.8
63.5	66.9
60	63.5
55.7	59.5
50.9	55.2
46	50.6
41.4	45.7
36.8	40.9
32.8	36
29.4	31.4
25.7	27.1
22.5	23.4
19.7	20
17.4	17.1
14.8	14.5
12.5	12.5
10.5	10.5
8.8	9.1
7.6	8.2
7.1	7.9
7.3	8.5
8.2	9.4
8.5	9.9
8.5	9.9
8.5	9.9
8.8	9.9
9.9	10.2
12.5	10.8
15.6	13.1
19.4	16.8
26	24.3
28.8	27.4
34.8	34.3
41.7	41.2
48.6	47.7
55.5	54.6
62	61.2
68.6	67.8
75.2	74.1
81.8	80.4
88.1	86.7
94.1	92.4
99	96.4
101.8	99
103.3	100.4
104.4	101.3
105.3	101.9
106.1	103
107	104.2
107	104.4
107	104.4
106.7	104.4
106.1	103.9
105	103
103.6	101.3
101.3	99.3
98.7	96.7
94.1	92.4
92.4	90.7
89.2	87.5
85.5	84.1
81.8	80.7
77.8	77
73.5	72.9
69.2	68.9
62.9	62.3
60.6	60.1
56.3	56
52.6	52.6
50.3	50.3
48.6	49.5
47.7	48.9
47.1	48.9
46.3	48.6
45.1	47.5
43.1	46
40	43.4
38.8	42.3
38.6	42.3
38.3	42
38.6	42.3
39.7	43.2
42.6	45.7
47.1	50
53.2	55.5
59.5	61.8
65.8	67.5
74.4	74.9
76.9	77.2
82.1	81.8
87	86.1
91.8	90.4
96.7	95
100.7	98.4
104.1	101.6
106.1	103.9
107.6	105.6
107.9	107
108.1	107.6
109	108.2
109.3	108.5
109.3	108.5
109	108.2
108.7	107.9
107.6	106.7
105.9	104.7
103.9	102.7
101.6	100.4
99.3	97.6
96.4	94.7
93.3	91.3
89.5	87.3
85.5	83
81.2	79
76.9	74.4
72.4	70.1
65.5	63.2
63.2	60.9
58.6	56.6
54.9	53.2
52.6	51.2
51.4	50.6
50.9	50.3
50.6	50.3
50	50.3
49.2	49.7
48.3	49.2
47.4	48.3
46.9	48
46.9	48
47.1	48.3
48.6	49.2
51.2	52.3
55.7	56.6
61.5	62.3
67.2	68.1
72.9	73.2
78.4	77.8
82.7	82.1
87.2	85.8
94.1	92.4
96.4	94.7
101	98.7
104.7	102.4
107.9	105.9
109.9	108.5
111	110.5
111.6	111.9
111.9	112.2
112.4	112.2
112.7	112.2
112.7	112.2
112.7	112.2
112.2	112.2
111	111.3
109.6	109.6
106.1	106.2
104.7	104.7
102.1	102.2
99.3	99.3
96.4	96.4
93.5	93.3
90.1	89.8
86.4	86.1
82.4	82.1
77.8	77.8
73.2	73.5
68.3	68.6
63.5	63.8
59.5	59.5
56	56.3
54	54.3
52.6	53.2
51.4	52.3
50.3	51.5
49.2	50.9
47.4	49.5
45.1	47.7
43.1	45.7
40.8	43.4
40.6	43.2
40.3	43.2
40.6	43.2
41.7	43.7
44.6	45.7
49.2	49.2
54.6	54
60.6	60.1
66.6	65.5
72.4	70.9
76.9	76.1
81.8	80.7
87	85.3
91.8	89.8
97	94.4
101.6	98.4
105.3	102.2
108.1	105.3
109.9	108.5
111	110.5
111.9	111.3
112.4	112.2
113.3	112.5
113.3	112.5
113.3	112.5
113.3	112.5
112.2	111.3
111.3	110.7
109.6	109
107.6	106.7
105.3	104.4
103	102.2
100.1	99.6
97.6	96.7
94.4	93.6
91.3	90.4
87.5	86.7
83.8	82.7
79.8	78.7
75.5	74.7
71.2	70.7
67.2	66.6
63.8	63.5
61.2	60.9
59.5	59.5
58.6	58.6
58.3	58.3
57.7	58
57.5	57.5
56.9	57.2
56.6	57.2
56.6	57.2
56.6	57.2
56.6	57.5
57.2	58
58.6	59.5
61.5	62.3
65.2	66.6
70.1	71.2
74.9	75.8
79.5	79.8
84.1	83.8
88.4	88.1
92.7	91.8
97.6	96.1
102.1	100.1
106.1	103.9
109.6	107
111.9	110.2
113.6	112.8
114.7	114.8
115.6	115.9
116.2	116.5
116.5	116.8
116.5	116.8
116.5	116.8
116.5	116.8
115.9	116.5
115	115.6
113.6	114.2
111.6	112.2
109.3	109.6
107	107.3
104.4	104.4
100.4	100.4
99	99
96.1	95.9
93	92.7
89.2	89.3
85.5	85.5
81.5	81.5
77.2	77.8
73.2	73.8
69.8	70.4
66.9	67.5
65.2	65.8
64.3	64.9
63.8	64.6
63.5	64.1
62.9	63.5
61.8	62.9
60.9	62.1
60	61.5
59.7	61.2
59.7	61.2
59.7	61.2
59.7	61.2
60.9	62.1
62.9	63.8
66	66.6
70.1	70.1
74.6	74.1
79.2	78.4
84.1	83.3
88.7	87.3
93	91.3
97.3	95
101	98.7
104.1	101.9
107	105
109.3	107.6
110.7	109.3
111.6	111
112.2	111.9
112.2	112.2
112.2	112.2
112.2	112.2
112.2	112.2
112.2	112.2
111.9	111.6
110.7	110.5
109	108.7
107	106.7
104.7	104.4
102.1	101.6
99.3	98.7
96.1	96.1
93.3	93.3
90.4	90.4
87.5	87.8
84.4	84.7
81.2	81.8
77.5	78.4
73.8	74.7
70.6	71.2
68.1	68.4
66	66.4
64.3	64.9
63.2	63.8
61.2	62.1
60.6	61.2
59.2	60.3
58	59.5
57.2	58.9
56.3	58.3
55.7	58.3
55.7	58.3
55.7	58.3
56	58.6
56.9	59.2
58.9	61.2
62	64.1
66.3	67.8
70.9	72.1
75.2	76.4
79.8	80.4
84.1	84.4
88.4	88.4
92.7	92.4
96.7	96.1
102.1	101.6
103.9	103.3
107	106.2
108.7	108.5
109.9	109.9
110.2	111
110.4	111.6
110.4	111.9
110.4	111.9
110.4	111.9
110.4	111.9
110.4	111.6
109.6	110.7
108.4	109.3
106.4	107.6
104.4	105
101.8	102.2
99.3	99.6
97	97
94.4	94.1
90.4	89.8
89	88.1
85.8	84.7
82.7	81
78.7	77.2
74.9	73.2
70.9	68.9
67.5	65.2
64.6	62.6
62.6	60.3
61.2	59.2
60	58.3
59.5	58
58.9	57.8
57.7	56.9
56.3	56
54.9	54.9
53.4	53.8
52.9	53.2
52.6	53.2
52.6	53.2
52.9	53.8
54	55.2
58.9	60.3
61.2	62.3
66	67.2
70.9	71.8
75.8	76.1
80.1	80.1
84.7	84.1
89.2	88.7
93.5	92.7
97.8	96.7
101.6	100.4
105	103.6
107.6	106.4
109	108.2
109.6	109
109.9	109.9
110.4	110.5
110.4	110.5
110.4	110.2
110.2	110.2
110.2	109.9
109.3	109.3
107.9	107.9
105.9	105.9
103.6	103.6
101	101
98.4	98.4
96.1	96.1
93.8	93.6
91.5	91.3
89.2	89.3
87	87
84.7	84.4
82.1	81.8
79.2	79.2
76.4	76.7
73.8	74.1
71.8	72.1
70.6	71.2
70.1	70.7
69.5	70.4
68.6	69.8
67.8	68.4
66	66.9
64.6	65.8
62.6	64.3
60.9	62.6
58.9	60.9
57.2	59.2
55.2	57.8
53.7	56.3
52	54.9
50.6	53.5
49.4	52.3
48	51.2
47.1	50.3
46.3	49.5
45.4	48.6
44.9	48
44	47.7
43.7	47.5
43.1	46.9
42.9	46.6
42.3	46.6
42	46
41.4	46
41.1	46
40.6	45.7
40	45.4
39.1	45.2
38.3	44.9
37.4	44.6
36.6	44.3
35.7	44.3
34.5	44
33.4	44
32.3	44
30.8	44
29.7	44
28.2	44
26.8	44
25.4	44
24.2	43.4
23.1	42.9
21.9	42.3
21.1	41.7
20.5	41.2
19.9	40.9
19.7	40.6
19.1	40.3
18.8	40.3
18.5	40
18.2	39.4
17.6	38.6
17.4	38
16.8	37.1
16.2	36.3
15.6	35.4
15.4	34.9
15.1	34.3
14.8	34
14.5	33.4
14.5	33.4
14.5	33.1
14.5	32.6
14.5	32.3
14.5	32
14.5	31.4
14.5	31.1
14.5	30.6
14.5	30.3
14.8	30
14.8	29.7
15.1	29.7
15.1	29.7
15.1	29.7
15.1	29.7
15.1	29.7
15.1	29.4
15.1	29.4
15.1	29.7
15.1	29.7
15.1	29.7
15.1	30
15.1	30
15.1	30
15.4	30
16.2	30
17.4	30.3
18.5	30.8
19.7	32
21.9	34.6
22.5	35.4
23.7	37.4
24.2	39.4
24.8	41.4
25.4	43.2
25.7	44.9
26.5	46.6
28.2	47.7
30.8	49.5
33.4	51.5
36.6	53.5
39.4	56
42.3	58.3
45.1	60.6
47.4	62.3
49.4	64.1
50.9	65.8
52	67.8
53.7	69.8
55.5	71.8
57.5	74.1
59.5	76.7
61.5	79.5
63.5	83
65.5	86.7
67.8	90.4
70.1	93.8
