# Supplementary material for: Bot fit: A novel approach to assessing lower limb muscular strength
Source: PLoS One. 2026 Mar 26;21(3):e0339187. doi: 10.1371/journal.pone.0339187 (PMC13021169; doi:10.1371/journal.pone.0339187)
Supplement: S3 File — Raw joint angle data (left and right legs) collected from 25 participants across all exercise protocols. This compressed folder contains individual participant files (sub1–sub25) with time-series signals representing lower-limb motion recorded by the Bot Fit system during resistance exercise trials. (ZIP) [file pone.0339187.s003.zip › sub15/hipcurl_const.csv]

AngL	AngR
32.3	4.8
32.3	4.8
32.3	4.8
32.3	4.8
32.3	4.8
32.3	4.8
32.3	4.8
32.3	4.8
32	4.8
32	4.8
31.7	4.8
31.5	4.8
31.5	4.8
31.5	4.8
31.5	4.8
31.5	4.8
31.5	4.8
31.5	4.8
31.5	4.8
31.5	4.8
31.5	4.8
31.5	4.8
31.5	4.8
31.5	4.8
31.5	4.5
31.5	4.2
31.5	4
31.5	4.2
31.5	4.2
31.2	5.1
30.6	6
29.7	6
29.7	6
30	5.7
30	5.7
30	5.7
30	5.7
30	5.7
30	5.7
30	5.7
30	5.7
30	5.7
30	5.7
30	5.7
30	5.7
30	5.7
30	5.7
30	5.7
30	5.7
30	5.7
30	5.7
30	5.7
30	5.7
30	5.7
30	5.7
30	5.7
30	5.7
30	5.7
30	5.7
30	5.7
30	5.7
30	5.7
30	5.7
30	5.7
30	5.7
30	5.7
30	5.7
30	5.7
30	5.7
30	5.7
30	5.7
30	5.7
30	5.7
30	5.7
30	5.7
30	5.7
30	5.7
30	5.7
30	5.7
30	5.7
30	5.7
30	5.7
30	5.7
30	5.7
30	5.7
30	5.7
30.3	5.7
30.3	5.7
30.6	5.7
30.9	5.7
30.6	5.7
30.6	5.7
30.6	5.7
30.6	5.7
30.6	5.7
30.6	5.7
30.6	5.7
30.6	5.7
30.6	5.7
30.6	5.7
30.6	5.7
30.6	5.7
30.6	5.7
30.6	5.7
30.6	5.7
30.9	5.7
30.9	5.7
30.9	5.4
30.9	5.4
30.9	5.4
30.9	5.4
30.9	5.4
30.9	5.4
30.9	5.4
30.9	5.4
30.9	5.4
30.9	5.4
30.9	5.4
30.9	5.4
30.9	5.4
30.9	5.4
30.9	5.1
30.9	5.1
30.9	5.1
30.9	5.1
30.9	5.1
30.9	5.1
30.9	5.1
30.9	5.1
30.9	5.1
30.9	5.1
30.9	5.1
30.9	5.1
30.9	5.1
30.9	5.1
30.9	5.1
30.9	5.1
30.9	4.8
30.9	4.8
30.9	4.8
30.9	4.8
30.9	4.8
30.9	4.8
30.9	4.8
30.9	4.8
30.9	4.8
30.9	4.8
30.9	4.8
30.9	4.8
30.9	4.8
30.9	4.8
30.9	4.8
30.9	4.8
30.9	4.8
30.9	4.8
30.9	4.8
31.2	4.8
31.5	4.8
31.7	4.8
31.7	4.8
31.7	4.8
31.7	4.8
31.7	4.8
31.7	4.8
31.7	4.8
31.7	4.8
31.7	4.8
31.7	4.8
31.7	4.8
31.7	4.8
31.7	4.8
31.7	4.5
31.7	4.5
31.7	4.5
31.7	4.2
31.7	4
31.7	4
31.7	4
31.7	3.7
31.7	3.7
31.7	3.7
31.7	3.7
31.7	3.7
31.7	3.7
31.7	3.7
31.7	3.7
31.7	3.7
31.7	3.7
31.7	3.7
31.7	3.7
31.7	3.7
31.7	3.7
31.7	3.7
31.7	3.7
31.7	3.7
31.7	3.7
31.7	3.7
31.7	3.7
31.7	3.7
31.7	3.7
31.7	3.7
31.7	3.7
31.7	3.7
31.7	3.7
31.7	3.7
31.7	3.7
31.7	3.7
31.7	3.7
31.7	3.7
31.7	3.7
32	3.7
32	3.7
32	3.7
32	3.7
32	3.7
32	3.7
32.3	3.7
32.3	3.7
32.3	3.7
32.3	3.7
32.3	3.7
32.3	3.7
32.3	3.7
32.3	3.7
32.3	3.7
32.3	3.7
32.3	3.7
32.3	3.7
32.3	3.7
32.3	3.7
32.3	3.7
32.3	3.7
32.3	3.7
32.3	3.7
32.3	3.7
32.3	3.7
32.3	3.7
32.3	3.7
32.3	3.7
32.3	3.7
32.3	3.7
32.3	3.7
32.3	3.7
32.3	3.7
32.3	3.7
32.3	3.7
32.3	3.7
32.3	3.7
32.3	3.7
32.3	3.7
32.3	3.7
32.3	3.7
32.3	3.7
32.3	3.7
32.3	3.7
32.3	3.7
32.3	3.7
32.3	3.7
32.3	3.7
32.3	3.7
32.3	3.7
32.3	3.7
32.3	3.7
32.3	3.7
32.3	3.7
32.3	3.7
32.3	3.7
32.3	3.7
32.3	3.7
32.3	3.7
32.3	3.7
32.3	3.7
32.3	3.7
32.3	3.7
32.3	3.7
32.3	3.7
32.3	3.7
32.3	3.7
32.3	3.7
32.3	3.7
32.3	3.7
32.3	3.7
32.3	3.7
32.3	3.7
32.3	3.7
32.3	3.7
32.3	3.7
32.3	3.7
32.3	3.7
32.3	3.7
32.3	3.7
32.3	3.7
32.3	3.7
32.3	3.7
32.3	3.7
32.3	3.7
32.3	3.7
32.3	3.7
32.3	3.7
32.3	3.7
32.3	3.7
32.3	3.7
32.3	3.7
32.3	3.7
32.3	3.7
32.3	3.7
32.3	3.7
32.3	3.7
32.3	3.7
32.3	3.7
32.3	3.7
32.3	3.7
32.3	3.7
32.3	3.7
32.3	3.7
32.3	3.7
32.3	3.7
32.3	3.7
32.3	3.7
32.3	3.7
32.3	3.7
32.3	3.7
32.3	3.7
32.3	3.7
32.3	3.7
32.3	3.7
32.3	3.7
32.3	3.7
32.3	3.7
32.3	3.7
32.3	3.7
32.3	3.7
32.3	3.7
32.3	3.7
32.3	3.7
32.3	3.7
32.3	3.7
32.3	3.7
32.3	3.7
32.3	3.7
32.3	3.7
32.3	3.7
32.3	3.7
32.3	3.7
32.3	3.7
32.3	3.7
32.3	3.7
32.3	3.7
32.3	3.7
32.3	3.7
32.3	3.7
32.3	3.7
32.3	3.7
32.3	3.7
32.3	3.7
32.3	3.7
32.3	3.7
32.3	3.7
32.3	3.7
32.3	3.7
32.3	3.7
32.3	3.7
32.3	3.7
32.3	3.7
32.3	3.7
32.3	3.7
32.3	3.7
32.3	3.7
32.3	3.7
32.3	3.7
32.3	3.7
32.3	3.7
32.3	3.7
32.3	3.7
32.3	3.7
32.3	3.7
32.3	3.7
32.3	3.7
32.3	3.7
32.3	3.7
32.3	3.7
32.3	3.7
32.3	3.7
32.3	3.7
32.3	3.7
32.3	3.7
32.3	3.7
32.3	3.7
32.3	3.7
32.3	3.7
32.3	3.7
32.3	3.7
32.3	3.7
32.3	3.7
32.3	3.7
32.3	3.7
32.3	3.7
32.3	3.7
32.3	3.7
32.3	3.7
32.3	3.7
32.3	3.7
32.3	3.7
32.3	3.7
32.3	3.7
32.3	3.7
32.3	3.7
32.3	3.7
32.3	3.7
32.3	3.7
32.3	3.7
32.3	3.7
32.3	3.7
32.3	3.7
32.3	3.7
32.3	3.7
32.3	3.7
32.3	3.7
32.3	3.7
32.3	3.7
32.3	3.7
32.3	3.7
32.3	3.7
32.3	3.7
32.3	3.7
32.3	3.7
32.3	3.7
32.3	3.7
32.3	3.7
32.3	3.7
32.3	3.7
32.3	3.7
32.3	3.7
32.3	3.7
32.3	3.7
32.3	3.7
32.3	3.7
32.3	3.7
32.3	3.7
32.3	3.7
32.3	3.7
32.3	3.7
32.3	3.7
32.3	3.7
32.3	3.7
32	3.7
31.7	3.7
31.5	3.7
31.5	3.7
31.5	3.7
31.5	3.7
31.5	3.7
31.5	3.7
31.5	3.7
31.5	3.7
31.5	3.7
31.5	3.7
31.5	3.7
31.5	3.7
31.5	3.7
31.5	3.7
31.5	3.7
31.5	3.7
31.5	3.7
31.5	3.7
31.5	3.7
31.5	3.7
31.5	3.7
31.5	3.7
31.5	3.7
31.5	3.7
31.5	3.7
31.5	3.7
31.5	3.7
31.5	3.7
31.5	3.7
31.5	3.7
31.5	3.7
31.5	3.7
31.5	3.7
31.5	3.7
31.5	3.7
31.5	3.7
31.5	3.7
31.5	3.7
31.5	3.7
31.5	3.7
31.7	3.7
31.7	3.7
31.7	3.7
31.7	3.7
31.7	3.7
31.7	3.7
31.7	3.7
31.7	3.7
31.7	3.7
31.7	3.7
31.7	3.7
31.7	3.7
31.7	3.7
31.7	3.7
31.7	3.7
31.7	3.7
31.7	3.7
31.7	3.7
31.7	3.7
31.7	3.7
31.7	3.7
31.7	3.7
31.7	3.7
31.7	3.7
31.7	3.7
31.7	3.7
31.7	3.7
31.7	3.7
31.7	3.7
31.7	3.7
31.7	3.7
31.7	3.4
31.7	3.1
31.7	3.1
31.7	3.1
31.7	3.1
31.7	3.1
31.7	3.1
31.7	3.1
31.7	3.1
31.7	3.1
31.7	3.1
31.7	3.1
31.7	3.1
31.7	3.1
31.7	3.1
31.7	3.1
31.7	3.1
31.7	3.1
31.7	3.1
31.7	3.1
31.7	3.1
31.7	3.1
31.7	3.1
31.7	3.1
31.7	3.1
31.7	3.1
31.7	3.1
31.7	3.1
31.7	3.1
31.7	3.1
31.7	3.1
31.7	3.1
31.7	3.1
31.7	3.1
31.7	3.1
31.7	3.1
31.7	3.1
31.7	3.1
31.7	3.1
31.7	3.1
31.7	2.8
31.7	2.8
31.7	2.8
31.7	2.8
31.7	2.8
31.7	2.8
31.7	3.1
31.7	3.1
31.7	3.1
31.7	3.1
31.7	3.1
31.7	3.1
31.7	3.1
31.7	3.1
31.7	3.1
31.7	3.1
31.7	3.1
31.7	3.1
31.7	3.1
31.7	3.1
31.7	3.1
32	3.1
32	3.1
32	3.1
32.6	3.1
32.6	2.8
32.6	2.8
32.6	2.8
32.6	2.8
32.6	2.8
32.6	2.8
32.9	2.8
32.9	2.8
32.9	2.8
33.2	2.8
33.5	2.8
33.5	2.8
33.5	2.8
33.5	2.8
33.5	2.8
33.5	2.8
33.5	2.8
33.5	2.8
33.5	2.8
33.5	2.8
33.5	2.8
33.5	2.8
33.5	2.8
33.5	2.8
33.5	2.8
33.5	2.8
33.5	2.8
33.5	2.8
33.5	2.8
33.5	2.8
33.5	3.1
33.2	3.1
33.2	3.1
33.2	3.1
33.2	3.1
33.2	3.1
33.2	3.1
33.2	3.1
33.2	3.1
33.2	3.1
33.2	3.1
33.2	3.1
33.2	3.1
33.2	3.1
33.2	3.1
33.2	3.1
33.2	3.1
33.2	3.1
33.2	3.1
33.2	3.1
33.2	3.1
33.2	3.1
33.2	3.1
33.2	3.1
33.2	3.1
33.2	3.1
33.2	3.1
33.2	3.1
33.2	3.1
33.2	3.1
33.2	3.1
33.2	3.1
33.2	3.1
33.2	3.1
33.2	3.1
33.2	3.1
33.2	3.1
33.2	3.1
33.2	3.1
33.2	3.1
33.2	3.1
33.2	3.1
32.9	3.1
32.9	3.1
32.9	3.1
32.9	3.1
32.9	3.1
32.9	3.1
32.9	3.1
32.9	3.1
32.9	3.1
32.9	3.1
32.9	3.1
32.9	3.1
32.9	3.1
32.9	3.1
32.9	3.1
32.9	3.1
32.9	3.1
32.9	3.1
32.9	3.1
32.9	3.1
32.9	3.1
32.9	3.1
32.9	3.1
32.9	3.1
32.9	3.1
32.9	3.1
32.9	3.1
32.9	3.1
32.9	3.1
32.9	3.1
32.9	3.1
32.9	3.1
32.9	3.1
32.9	3.1
32.9	3.1
32.9	3.1
32.9	3.1
32.9	3.1
32.9	3.1
32.9	3.1
32.9	3.1
32.9	3.1
32.9	3.1
32.9	3.1
32.9	3.1
32.9	3.1
32.9	3.1
32.9	3.1
32.9	3.1
32.9	3.1
32.9	3.1
32.9	3.1
32.9	3.1
32.9	3.1
32.9	3.1
32.9	3.1
32.9	3.1
32.9	3.1
32.9	3.1
32.9	3.1
32.9	3.1
32.9	3.1
32.9	3.1
32.9	3.1
32.9	3.1
32.9	3.1
32.9	3.1
32.9	3.1
32.9	3.1
32.9	3.1
32.9	3.1
32.9	3.1
32.9	3.1
32.9	3.1
32.9	3.1
32.9	3.1
32.9	3.1
32.9	3.1
32.9	3.1
32.9	3.1
32.9	3.1
32.9	3.1
32.9	3.1
32.9	3.1
32.9	3.1
32.9	3.1
32.9	3.1
32.9	3.1
32.9	3.1
32.9	3.1
32.9	3.1
32.9	3.1
32.9	3.1
32.9	3.1
32.9	3.1
32.9	3.1
32.9	3.1
32.9	3.1
32.9	3.1
32.9	3.1
32.9	3.1
32.9	3.1
32.9	3.1
32.9	3.1
32.9	3.1
32.9	3.1
32.9	3.1
32.9	3.1
32.9	3.1
32.9	3.1
32.9	3.1
32.6	3.1
32.6	3.1
32.6	3.1
32.6	3.1
32.6	3.1
32.6	3.1
32.6	3.1
32.3	3.1
32.3	3.1
32.3	3.1
32.3	3.1
32.3	3.1
32.3	3.1
32.3	3.1
32.3	3.1
32.3	3.1
32.3	3.1
32.3	3.1
32.3	3.1
32.3	3.1
32.3	3.1
32.3	3.1
32.3	3.1
32.3	3.1
32.3	3.1
32.3	3.1
32.3	3.1
32.3	3.1
32.3	3.1
32.3	3.1
32.3	3.1
32.3	2.8
32.3	2.8
32.3	2.8
32.3	2.8
32.3	2.8
32.3	2.8
32.3	2.8
32.3	2.8
32.3	2.8
32.3	2.5
32.3	2.2
32.3	2
32.3	2
32.3	2
32.3	2
32.3	1.7
32.3	1.7
32.3	1.4
32.3	1.4
32.3	1.4
32.3	1.4
32.3	1.4
32.3	1.4
32.3	1.4
32.3	1.4
32.3	1.4
32.3	1.4
32.3	1.4
32.3	1.4
32.3	1.4
32.3	1.4
32.3	1.4
32.3	1.4
32.3	1.4
32.3	1.4
32.3	1.4
32.3	1.4
32.3	1.7
32.3	1.7
32.3	1.7
32.3	1.7
32.3	2
32.3	2.2
32.3	2.2
32.3	2.2
32.3	2.2
32	2.2
32	2.2
31.7	2.2
31.7	2.2
31.7	2.5
31.7	2.5
31.7	2.5
31.7	2.5
31.7	2.5
31.7	2.2
31.7	2.2
31.7	2.2
31.7	2.2
31.7	2.2
31.7	2.2
31.7	2.2
31.7	2.2
31.7	2.2
31.7	2.2
31.7	2.2
31.7	2.2
31.7	2.2
31.7	2.2
31.7	2.2
31.7	2.2
31.7	2.2
31.7	2.2
31.7	2.2
31.7	2.2
31.7	2.2
31.7	2.2
31.7	2.2
31.7	2.2
31.7	2.2
31.7	2.2
31.7	2.2
31.7	2.2
31.7	2.2
31.7	2.2
31.5	2.2
31.5	2.2
31.5	2.2
31.5	2.2
31.5	2.2
31.5	2.2
31.5	2.2
31.5	2.2
31.5	2.2
31.5	2.2
31.5	2.2
31.5	2.2
31.5	2.2
31.5	2.2
31.5	2.2
31.5	2.2
31.5	2.2
31.5	2.2
31.5	2.2
31.5	2.2
31.5	2.2
31.5	2.2
31.5	2.5
31.5	2.5
31.5	2.5
31.5	2.5
31.5	2.5
31.5	2.5
31.5	2.5
31.5	2.5
31.5	2.5
31.5	2.5
31.5	2.5
31.5	2.5
31.5	2.5
31.5	2.5
31.5	2.5
31.5	2.5
31.5	2.5
31.5	2.5
31.5	2.5
31.5	2.5
31.5	2.5
31.5	2.5
31.5	2.5
31.5	2.8
31.5	2.8
31.5	3.1
30.9	3.4
30	4.2
29.4	5.1
28.6	6
27.7	7.1
26.9	8
26	9.1
25.4	10
24.6	10.5
23.7	11.1
23.1	11.7
22.3	12.3
21.4	13.1
20.6	13.7
19.4	14.6
18.3	15.7
17.1	16.8
15.7	18
14.3	19.4
12.8	20.3
12	21.4
11.1	22
10.8	22.3
10.3	22.6
9.7	22.9
9.1	22.9
7.7	22.9
6.5	22.9
5.4	22.9
4.8	22.9
4.5	22.6
4.5	22.3
4.8	21.4
5.4	20.9
6.3	20.3
7.1	20
7.4	19.7
7.4	19.4
7.4	18.9
7.7	18.3
8	17.7
8.3	17.1
8.5	16.6
8.5	16.6
8.5	16.3
8.8	16.3
8.8	16.3
9.4	16.6
10	16.8
10.3	17.7
10.8	19.1
11.1	20.9
12	24
12.3	25.2
13.1	27.4
13.7	29.4
14.6	31.2
14.6	31.2
14.6	31.2
15.1	32
19.1	38.6
20.3	40.9
21.1	43.2
21.7	44.9
22.3	46.3
22.6	47.5
22.9	48.9
23.1	50.1
23.4	50.9
23.4	51.5
23.7	52.1
24	52.6
24.3	52.9
24.3	53.5
24.3	54.4
24.3	55.2
24.3	56.4
24.3	56.7
24.3	57.5
24.6	58.1
24.9	58.7
25.2	59.2
25.4	60.1
25.4	60.7
25.7	61.5
25.7	62.1
25.7	63
25.7	63.8
25.7	64.4
25.7	64.4
25.7	64.4
25.4	64.1
25.4	64.1
25.2	64.4
24.9	64.4
24.9	65.2
24.6	66.4
24.3	66.7
24	67
23.7	66.7
23.7	66.7
23.4	66.7
22.9	66.7
22	66.7
21.4	66.7
20.9	66.7
20.3	66.7
19.1	66.7
18.9	66.7
18	66.1
17.4	65.2
17.1	64.4
17.1	63.5
17.1	62.4
17.1	61.2
17.1	59.8
17.1	58.4
17.1	56.9
17.1	54.4
17.1	53.8
17.1	51.8
17.1	50.1
17.1	48.1
16.8	46.1
16.6	44.1
16	42.1
15.4	40.3
15.1	38.9
14.3	36.3
14	35.5
14	34
13.7	32.3
13.7	30.6
14	28.6
15.1	27.2
16.8	25.4
18.6	23.7
20.6	21.7
22.6	20
24.9	18.6
27.2	17.4
28.9	16.6
28.9	15.4
28.9	14.3
28.9	13.1
29.4	12.3
30.3	11.7
31.5	11.4
32.6	10.8
33.7	10.8
34.9	10.8
35.7	10.8
36.6	10.8
37.8	11.1
38.9	11.1
39.8	11.1
40.3	11.1
40.3	11.1
40.3	11.1
40.3	10.8
40	10
40	8.5
40	6.8
40	4.2
40	1.4
40	1.4
40.3	4.2
40.3	6.5
40.3	8.5
40	10
39.5	11.1
38.3	11.7
36.9	11.7
34.9	11.4
31.7	11.1
30.6	11.1
28.6	10.8
26.6	10.3
24	10.3
22	10.3
20.3	10.3
18.9	10.3
18	10.3
17.7	10.3
17.7	10.3
17.7	10.5
17.7	10.5
18	10.5
18.6	10.5
19.4	10.5
21.1	10.5
21.7	10.5
23.4	10.5
24.9	10.5
26.6	10.5
28.3	10.5
30	10.8
31.7	10.8
33.2	10.8
34.3	11.1
36.3	11.4
36.9	11.4
38	11.4
38.9	11.4
39.8	11.4
40.9	11.4
41.8	11.4
42.9	11.4
43.8	11.4
44.6	11.4
45.5	11.4
46.1	11.4
46.6	11.4
47.2	11.4
47.8	11.4
48.1	11.4
48.1	11.4
47.8	11.1
47.8	10.8
47.8	10.3
47.8	9.4
46.9	7.1
46.6	6.3
46.1	4
45.5	1.4
45.2	1.7
44.9	5.1
44.9	8.5
44.9	11.7
44.9	14.6
44.9	16.8
44.6	18
44.6	18.3
44.6	18.3
44.6	18
44.6	18
44.6	18
44.6	17.4
44.3	16.8
44.3	15.7
44.3	14
44.6	12.3
45.5	10
46.1	7.1
46.6	4.2
46.9	1.7
46.9	0.5
46.9	3.1
46.9	6
46.9	9.4
46.9	10.5
46.6	12.3
45.8	13.7
44.3	14.8
42.3	15.7
39.5	16
36.3	16
32.9	16
29.4	16
26	15.7
22.9	15.1
20.3	14.8
18.3	14.6
17.4	14.3
16.8	14
16.8	14
16.8	14
16.8	14
17.1	14
17.1	14
17.7	14
18.6	14
20	14
21.7	14
23.7	14
26	13.7
28.6	13.4
31.2	12.6
33.5	11.4
35.7	10
37.8	8
39.8	5.4
41.2	3.1
42.3	1.1
43.5	0.5
44.6	2
45.8	2.8
46.6	4.8
46.9	6
46.3	8
44.9	10.8
43.8	13.7
42.3	16.3
41.5	18.6
41.2	20
41.2	20.6
41.5	20.9
41.5	20.9
41.8	21.4
42.1	21.4
42.1	21.4
42.1	21.4
42.1	21.4
42.1	21.4
42.3	20.9
42.3	19.4
42.3	17.7
42.3	15.7
42.3	13.4
42.3	10.5
42.3	7.1
42.3	3.7
42.6	0.5
42.9	2.2
42.9	5.4
42.6	8
42.3	10.3
41.8	11.7
40.3	12.6
38.3	13.1
35.2	13.4
32	13.7
28.6	14
25.4	14
22.9	14
20.6	13.4
19.1	13.1
18.3	12.6
17.7	12.3
17.7	12.3
17.7	12.3
17.7	12.3
17.7	12.3
17.7	12.3
18.3	12.3
18.3	12.3
19.1	12.3
20	12.3
21.1	12.3
22.3	12.3
24	12.3
25.7	12.3
28	12.3
30.3	12.3
32.6	12.3
36	12.3
37.2	12.3
39.2	12.3
40.9	12.3
42.3	11.7
43.5	10.8
44.6	9.4
45.2	7.4
45.5	5.1
45.5	2.8
45.5	0
45.5	2.2
45.2	4.2
45.2	6.3
44.9	7.7
44.6	9.1
44.3	10.3
44.1	11.7
43.8	12.6
43.8	13.4
43.8	14.3
43.8	14.6
43.8	15.1
43.8	15.4
43.8	15.4
43.8	15.4
43.8	15.4
43.8	15.1
43.8	15.1
43.8	14.8
43.8	13.7
43.8	12.3
43.8	10.3
43.8	8.3
43.8	6
43.8	3.1
43.8	0.2
43.5	2.2
43.2	4.5
42.1	6.3
40.6	7.7
38.6	8.8
36	9.7
33.2	10.3
29.4	10.5
25.4	10.5
19.4	10.5
17.4	10.5
14	10.5
11.4	10.3
9.4	10
8.5	9.4
8	9.1
7.7	9.4
7.7	9.4
8	9.4
8	9.4
8.8	9.4
10	9.4
12.3	9.7
13.1	9.7
15.1	9.7
17.7	9.7
20.3	9.7
22.9	9.7
25.7	9.7
28.9	9.7
32	9.7
34.9	9.7
37.5	9.4
39.5	8.3
40.9	7.1
41.8	5.7
42.1	4.5
42.1	3.1
42.1	2
42.3	0.5
42.6	0.8
42.9	2.5
43.5	4.5
43.5	6.5
43.5	8.8
43.5	10.8
43.5	12.8
43.5	14.3
43.5	15.4
43.5	16
43.5	16.6
43.2	16.6
43.2	16.8
43.2	17.4
43.2	17.7
43.2	17.7
43.2	17.7
43.2	17.7
43.2	17.4
43.2	16.6
43.2	15.1
43.2	13.4
43.2	11.4
43.2	8.8
43.2	6.5
43.2	3.7
43.2	1.1
43.2	2.2
43.2	3.1
42.6	4.5
41.5	6.3
40	7.7
38.3	8.5
36.6	9.1
34.3	9.4
31.7	9.4
28.6	9.4
25.4	9.4
21.7	9.7
18.3	9.7
15.4	9.7
13.1	9.7
12	9.7
11.4	9.7
11.4	9.7
11.4	9.7
11.4	9.7
11.7	9.7
12	9.7
12.3	9.7
13.4	9.7
14.6	10
16	10
17.7	10.5
19.7	10.8
22.3	11.1
24.9	11.1
27.4	11.4
30	11.4
32.9	11.4
35.2	11.4
36.9	11.4
39.5	10.8
40	10.5
40.9	9.7
41.8	8.5
42.6	6.8
43.2	4.8
44.1	2.5
44.3	0.2
44.3	3.1
44.3	6.3
44.1	9.7
43.2	13.1
42.1	15.7
41.5	18.3
41.2	20
41.2	20.9
41.2	21.1
41.2	21.4
41.2	21.4
41.2	21.4
41.2	21.4
41.2	21.1
41.2	21.1
41.2	20.9
41.2	20.3
41.2	18.9
41.2	16.8
41.5	14.6
41.8	12
42.1	9.4
42.3	6.3
42.3	3.1
42.3	0
42.3	2.2
42.1	4.5
41.8	6.3
41.2	7.7
40	8.8
38.6	9.7
36.9	10
34.9	10
32	10
29.2	10.3
26	10.5
22.9	10.5
18.6	10.5
17.4	10.5
15.4	10.5
14.3	10.3
14	10.3
14.3	10.5
14.3	10.5
14.3	10.5
14.6	10.5
14.8	10.5
15.4	10.5
16.3	10.5
17.4	10.5
18.9	10.5
20.6	10.5
22.6	10.5
25.2	10.5
28	10.5
30.9	10.5
33.7	10.5
36	10.3
39.2	9.1
39.8	8.5
40.9	7.1
41.8	5.4
42.3	3.1
43.5	0
44.3	3.7
45.2	7.1
44.9	10.5
44.3	13.7
43.5	16.6
42.6	18.6
41.8	19.7
41.5	19.7
41.5	19.7
41.5	19.7
41.5	20
41.5	20.3
41.5	20.3
41.5	20.3
41.5	20.3
41.5	20.3
41.5	19.7
41.5	19.4
41.5	18
41.5	16.6
41.5	14.8
41.5	12.8
41.5	11.1
41.5	9.1
41.5	6.8
41.5	4.8
41.5	2.8
41.5	0.5
41.5	1.7
41.5	3.7
41.2	5.4
40.9	7.1
40	8.5
38.6	9.7
36.9	10
35.2	10.3
31.7	10.5
30.6	10.5
28	10.5
24.9	10.5
21.7	10.5
18.3	10.5
15.4	10.3
12.8	9.7
10.5	9.1
9.1	8.5
8.5	8
8.5	8
8.5	8
8.5	8
8.8	8
9.1	8
9.7	8
10.5	8
11.7	8
12.8	8
15.7	8
16.8	8
19.1	8.3
21.7	8.8
24.9	9.1
28	9.1
32.3	9.4
33.7	9.4
35.7	9.4
37.5	9.1
38.6	8.5
39.8	7.4
40.6	5.7
41.5	3.4
42.3	0.8
42.6	2.2
42.6	5.7
42.1	9.1
41.2	12.6
40.3	15.7
39.5	18.3
39.2	20.3
39.2	21.4
39.5	22.6
39.5	23.1
39.5	24.3
39.5	25.7
39.5	26.9
39.5	28
39.5	28.9
39.5	29.4
39.5	30
39.5	30
39.5	30
39.5	30
39.5	29.4
39.5	28.6
39.2	27.2
39.2	25.4
39.5	23.4
39.5	21.7
39.5	19.7
39.5	17.4
39.5	15.1
39.5	12.6
39.5	9.7
39.5	6.5
39.5	3.7
39.5	1.4
39.2	0.5
38.9	2
37.8	3.1
36.3	4
34.9	4.5
32.9	4.5
30.6	4.5
28	4.5
23.7	4.8
22.3	5.1
19.1	5.1
16.6	5.1
14.3	5.1
12.6	5.1
11.4	4.8
10.8	4.5
10.8	4.5
10.8	4.5
10.8	4.5
10.8	4.5
10.8	4.5
10.8	4.5
10.8	4.5
11.1	4.5
11.4	4.5
12.6	4.5
13.7	4.5
15.1	4.8
17.1	4.8
19.1	4.8
21.1	4.8
23.7	4.8
26.3	4.8
28.9	4.5
31.2	4.5
33.7	4.2
36	3.4
38	2.2
39.8	1.1
40.9	0.2
41.8	0.5
42.6	0.8
42.9	0.8
42.9	1.1
42.9	2.5
42.9	3.4
42.6	4.8
42.1	6.3
41.8	8
41.5	10
41.2	11.4
40.9	12.8
40.9	14
40.9	14.6
40.9	15.1
40.9	15.4
40.9	15.4
40.9	15.7
40.9	16
40.9	16
40.9	16
40.6	16
40.6	16
40.6	16
40.3	15.7
40.3	14.8
40	14
40	12.8
40	11.4
40	10.3
40	8.8
40	7.4
40	6
40	4.2
40	2.5
40	0.5
40	0
39.8	0.8
38.9	2
37.8	2.5
36.3	2.8
34.6	2.8
30.9	2.8
29.7	3.1
26.3	3.4
22.9	4
19.1	4
15.4	4
12	4.2
8.8	4.2
6.5	4.2
3.4	4.8
2.8	4.8
0.8	5.1
0.8	5.7
2.8	6
4.5	6.3
6.3	6.5
8	6.5
9.4	6.5
10.8	6.5
11.7	6.5
12.3	6.5
12.6	6.5
12	6.5
11.7	6.5
10.5	6.5
8.8	6.5
6.5	6.5
4.2	6.5
1.7	6.5
0.8	6.5
3.4	6.5
6.3	6.5
9.1	6.5
11.7	6.5
14.8	6.5
18	6.5
21.1	6.5
24.3	6.5
27.2	6.5
29.7	6.5
32	6
34.3	4.5
35.7	3.1
36.6	0.8
36.9	1.7
36.9	4.8
36.9	8.8
37.2	13.1
37.8	17.4
38.3	21.4
38.9	24.9
39.5	27.7
39.5	30.9
39.5	31.7
39.5	33.5
39.5	34.9
39.8	36.3
40.3	37.5
40.9	38.6
41.5	39.5
41.8	40.3
42.1	41.5
42.1	42.9
42.1	43.2
42.1	43.8
42.1	44.1
42.1	44.1
42.1	43.8
42.1	43.5
42.1	42.3
41.8	41.2
41.8	40
41.8	38.3
41.8	36.6
41.8	34.6
41.8	32.3
41.5	30
40.9	26.9
40.9	25.7
40.6	23.4
40.6	21.1
40.3	18.9
40	16.8
39.8	14.6
39.2	12.3
38.9	9.7
38.9	7.4
38.6	4.8
38	2.5
36.9	0.8
35.7	0.8
34.3	2
32.6	2.8
30.6	3.4
27.7	4
24.6	3.7
20.3	4
16.3	4.2
12.3	4.5
8.8	4.8
5.7	4.5
2.8	4.5
0.2	4.5
2	4.5
4	4.5
6	4.8
8	4.8
11.1	4.8
12	5.1
13.7	5.4
14.8	6
16	6.5
16.8	6.8
17.7	7.1
18.3	7.1
18.3	7.1
18.3	7.1
18.3	7.1
18	7.1
16.8	7.1
14.3	7.1
13.4	7.1
11.1	7.1
8.8	7.1
6.3	7.1
4	7.1
1.4	7.1
1.1	7.1
3.7	7.1
6.3	7.1
8.8	7.1
13.1	7.1
14.3	7.1
17.1	7.1
18.9	6.8
21.4	6.3
24	5.7
26.6	5.4
28.9	5.1
30.9	4.8
32.9	4.2
34.9	3.1
36.9	0.8
37.5	0
38	2.2
38.6	5.4
39.2	9.4
39.5	14.3
39.8	19.1
39.8	23.7
39.8	27.2
39.8	29.7
40	31.7
40.3	33.7
40.3	35.5
40.6	37.5
40.9	39.5
42.3	42.1
42.6	42.9
43.8	44.1
44.3	45.5
45.2	46.9
45.8	48.4
46.3	49.8
46.3	51.2
46.3	52.4
46.3	52.9
46.3	53.2
46.3	53.2
46.6	52.9
46.6	52.9
46.6	52.9
46.6	52.6
46.6	52.1
46.6	50.4
46.6	48.4
46.6	46.3
46.6	44.1
46.6	42.3
46.6	40.3
46.6	38.6
46.6	36.6
46.6	34.3
46.6	32
46.6	29.7
46.6	27.4
46.6	23.7
46.6	22.6
46.6	20.3
46.6	18.3
46.6	16.8
46.6	15.4
46.6	14
46.6	12.6
46.6	11.4
46.6	10.8
46.6	10.5
46.1	10.3
45.2	10.3
44.6	10.3
44.1	10.3
42.9	10.3
41.8	9.7
40.3	9.4
39.2	9.1
37.8	8.5
36	8
35.2	8
34	7.4
32.9	7.1
31.7	7.1
30.6	7.1
29.7	7.1
28.9	6.5
28	6.3
27.4	6.3
26.6	6.3
25.7	6.3
24.9	6.3
24.3	6.3
24.3	6.3
24	6.3
24	6.3
24	6.3
24	6.3
24	6.3
24	6.3
24	6.3
24	6.3
24	6.3
24	6.3
24	6.3
24	6.3
24	6.3
24	6.3
24.6	6.5
25.4	6.5
25.7	6.5
26.3	6.5
26.9	6.5
27.2	6.5
27.4	6.8
27.7	6.8
28	7.1
28	7.7
28.3	8
28.6	8.5
29.4	8.5
30.3	8.5
31.5	8.5
32.6	8.8
34.3	9.4
34.6	10
35.2	11.1
35.2	12.3
35.2	13.7
35.2	15.1
35.5	16.6
35.7	18
36.3	18.9
37.2	20
38	20.9
38.9	21.7
39.8	23.1
40.3	24.6
40.3	26
40.3	27.4
40.3	28.6
40.3	29.2
40.3	29.4
40.3	29.7
40.3	29.7
40.3	29.7
40	29.7
39.8	29.7
39.2	29.7
38.9	29.7
38.9	29.7
38.3	29.7
38	30
38	30.3
38	30.9
38	31.7
38	32.3
38	32.9
38	33.7
38	34.9
38	35.7
38	37.2
38	38.6
38	39.8
38	40.9
38	42.6
38	43.2
38	44.3
38	45.2
38	45.5
38	45.5
38	46.1
38	47.2
38	48.4
38	48.9
38	48.9
38	49.8
38	50.9
38	51.2
38	51.2
38	51.2
38	51.5
38	51.8
38	52.6
38	52.6
38	52.6
38	52.9
38.3	53.2
38.6	53.8
38.6	53.8
38.6	53.8
38.6	54.1
38.6	54.7
38.6	55.5
38.6	56.1
38.9	56.4
38.9	57.5
38.9	58.1
38.9	58.9
[truncated: 1,931 more rows]
