# Supplementary material for: Bot fit: A novel approach to assessing lower limb muscular strength
Source: PLoS One. 2026 Mar 26;21(3):e0339187. doi: 10.1371/journal.pone.0339187 (PMC13021169; doi:10.1371/journal.pone.0339187)
Supplement: S3 File — Raw joint angle data (left and right legs) collected from 25 participants across all exercise protocols. This compressed folder contains individual participant files (sub1–sub25) with time-series signals representing lower-limb motion recorded by the Bot Fit system during resistance exercise trials. (ZIP) [file pone.0339187.s003.zip › sub15/hipcurl_max.csv]

AngL	AngR
39.2	4
39.2	3.4
39.2	3.1
39.2	2.5
38.9	2.2
38	2.2
36.6	2.8
36	3.1
34.9	3.7
32.9	4.5
30.6	5.1
28.6	5.4
26.3	5.4
24	5.4
21.7	5.4
19.7	5.1
18.3	4.8
17.4	4.2
17.1	4
17.4	4
18.3	4
20.3	4.2
21.1	4.5
23.7	5.1
26.3	6
29.2	6.5
31.7	6.5
32.9	6
33.5	5.1
33.5	4.2
33.5	4
33.7	4.2
34.6	4.5
34.9	4.8
34.9	5.4
34.9	5.7
34.9	5.7
34.9	5.7
34.9	5.7
34.9	5.7
34.9	5.7
34.9	5.7
34.9	5.7
35.2	5.7
35.7	5.7
36.3	5.7
36.6	5.7
36.9	5.7
36.6	5.7
36.6	5.7
36.6	5.7
36.6	5.7
36.6	6
36.6	6.3
36.6	6.3
36.6	6.3
36.9	6.3
36.9	6.3
37.5	6.3
37.5	6.3
37.5	6.3
37.5	6.3
37.5	6.3
37.5	6.3
37.5	6.3
37.5	6.3
37.5	6.3
37.5	6.3
37.5	6.3
37.8	6.3
37.8	6.3
37.8	6.3
37.8	6.3
37.8	6.3
37.8	6.3
38.3	6.3
38.6	6.3
38.6	6.3
38.6	6.3
38.6	6.3
38.6	6.3
38.6	6.3
38.6	6.3
38.6	6.3
38.6	6.3
38.3	6.3
38.3	6.3
38.3	6.3
38.3	6.3
38.3	6.3
38.3	6.3
38.3	6.3
38.3	6.3
38.3	6.3
38.3	6.3
38.3	6.3
38.3	6.3
38	6.3
37.8	6
37.2	5.7
36.9	5.1
36.3	4.8
35.7	4.5
35.5	4.2
35.5	4.2
35.5	4
35.5	4
35.2	3.7
34.9	3.4
34.6	3.1
34.3	2.8
34.3	2.8
34.3	2.8
34.3	2.8
33.5	2
33.2	1.7
33.2	1.7
33.2	1.7
33.2	1.7
33.2	1.7
33.2	1.7
33.2	2
33.2	2
33.2	2
33.2	2
33.2	2
33.2	2
33.5	2
33.7	2.2
34.3	3.1
35.2	4
36	4.8
37.2	5.7
38	6.5
38.6	6.8
38.9	7.1
38.9	7.1
38.9	7.1
38.9	7.1
39.5	7.1
39.5	7.1
39.5	7.1
39.5	7.1
39.5	7.1
39.5	7.1
39.5	7.1
39.8	7.1
40	7.1
40.3	7.1
40.3	7.1
40.3	7.1
40.3	7.1
40.3	7.1
40.3	7.1
40.3	7.1
40.3	7.1
40.3	7.1
40.3	7.4
40.3	7.7
40.3	8
40.3	8.3
40.3	8.5
40.3	8.8
40.3	9.1
40.3	9.7
40.3	10
40.6	10.3
40.6	10.5
40.6	10.8
40.9	10.8
41.2	11.4
41.2	12.3
41.2	12.6
41.5	12.6
41.5	12.8
41.5	12.8
41.5	13.1
41.5	13.1
41.5	13.1
41.5	13.1
41.5	13.1
41.5	13.1
41.5	13.4
41.2	13.4
41.2	13.4
41.2	13.1
41.2	13.1
41.2	13.1
41.2	13.1
41.2	13.1
41.2	13.1
41.2	12.8
41.2	12.8
41.2	12.8
41.2	12.6
41.2	12.3
41.2	12.3
41.2	12.3
41.2	12.3
41.2	12.3
40.9	12.3
40.9	12.3
40.9	12.3
40.9	12.3
40.9	12.3
40.9	12.3
40.9	12.3
40.6	12
40.3	11.7
40	11.1
39.5	10.5
38.9	10
38.6	9.4
38.3	9.1
38	8.5
38	8.3
38	8.3
37.8	7.7
37.8	7.4
37.2	7.1
36.9	6.5
36.3	5.7
35.7	5.1
35.2	4.5
34.6	4
34	3.4
33.7	2.8
33.5	2.2
33.2	1.4
33.2	1.1
33.2	0.8
33.2	0.2
33.2	0.2
33.2	0.8
32.6	1.7
32	2.5
31.7	3.4
31.2	4.8
30.9	5.4
30.6	6
30.6	6.8
30.9	7.4
30.9	8
31.5	8.5
32.3	8.3
33.2	8
33.5	7.1
33.7	6
34	3.7
34.3	2.8
34.3	1.4
34.3	0
34.3	1.1
34.3	2.2
34.3	3.1
34.3	4
34.3	4.5
34	5.4
32.6	6.5
30.9	7.4
28.6	8.3
26	8.5
23.1	8.8
20	8.8
17.1	8.8
14.3	8.8
11.7	8.8
9.4	8.8
7.4	8.8
6	8.8
4.5	8.8
3.7	8.8
2.8	8.8
2.2	8.8
2	9.1
2	9.1
2	9.4
2.2	9.7
3.1	9.7
4.2	9.7
5.7	9.7
7.7	9.7
10	9.7
12.3	9.7
14.8	9.7
17.7	10
20.9	10.3
24.3	10.8
28	11.1
31.5	11.7
34.9	11.7
37.5	11.7
38.9	11.1
40.3	9.7
41.2	7.4
41.8	4.2
41.8	0.2
41.8	4.2
40.9	8.5
40	12.6
39.2	16
38.9	18.9
39.2	20.6
39.5	22
40	22.9
40.6	23.7
41.2	24.3
41.2	24.6
40.9	24.9
40.9	24.9
40.9	24.9
40.9	24.6
40.9	24
40.9	22.9
41.2	20.9
41.2	18.6
41.5	16
42.1	12.8
42.3	9.7
42.3	6.3
42.3	2.8
42.3	0.5
42.3	4
42.3	7.4
42.3	9.7
41.8	11.7
40.6	13.7
39.2	15.1
37.2	16
34.6	16.6
31.5	16.8
27.7	16.8
23.1	16.6
19.1	16
15.4	15.1
12.3	14.3
9.7	13.7
8	13.1
7.1	12.8
6.8	12.8
6.8	12.8
6.8	12.8
6.8	12.6
6.8	12.3
7.1	12
7.7	11.7
8.8	11.7
10.5	11.7
12.3	11.7
14.6	12
17.1	12
20	12.3
23.1	12.3
26.6	12.3
30.6	12
34.9	11.7
39.2	10.8
42.9	9.4
45.2	7.4
46.6	3.1
46.9	1.1
47.5	2.8
48.1	7.1
49.2	11.4
49.5	15.1
48.6	17.7
46.9	19.4
45.8	20.9
44.6	21.7
44.6	22.3
44.9	22.3
45.5	22.3
45.5	22.6
45.8	23.1
45.8	23.1
45.8	22.9
45.8	22.9
45.8	22.6
45.5	21.1
45.5	19.4
45.5	16.3
45.5	15.1
45.5	12.6
45.5	9.7
45.2	6.3
45.2	3.1
45.2	0.5
45.2	4.5
45.2	8.3
45.2	11.7
44.3	16
43.8	16.8
42.1	18
39.8	18.3
36.6	18.3
33.2	18.3
28.9	18
24.9	17.7
20.6	17.4
16.3	16.8
12.6	16
9.4	15.1
6.8	14.6
5.4	14
4.8	14
4.8	14
5.1	14
5.1	14
5.4	14
6	13.7
7.1	13.7
8.3	13.7
9.7	13.7
11.7	13.7
14.3	13.7
17.1	14
20.3	14
23.7	14
27.2	14
30.9	14
34.9	13.7
38.6	13.7
42.1	13.1
44.6	12
46.3	10
47.8	6.8
48.4	3.1
48.1	1.7
46.9	6.5
45.5	11.7
43.5	16.3
41.5	21.1
41.2	22
40.9	23.1
41.5	23.7
42.3	24
42.9	24
43.2	24
43.5	24
43.2	24
43.2	24
43.2	23.1
43.2	22
43.2	20.3
43.2	18.3
43.5	16
43.5	13.7
43.5	11.1
43.5	8.5
43.5	6
43.5	2.8
43.2	0.5
42.6	5.7
42.6	7.1
42.1	10
41.2	12.3
39.8	13.4
37.8	13.7
35.2	13.4
31.7	12.8
27.4	12
22.9	10.8
18	10.3
13.1	9.7
8.5	9.1
4.5	8.8
0.8	8.5
2.2	8.5
4.8	8.5
6.3	8.3
7.1	8.3
8	8
8.5	7.7
8.5	7.4
8.5	7.4
8.5	7.4
8	7.1
7.1	7.1
5.4	7.1
2	7.1
0.8	7.1
2	7.1
4.8	7.1
7.7	7.1
11.4	7.1
15.1	7.1
19.7	7.1
23.7	7.1
27.4	7.1
31.5	7.1
34.6	6.8
36.9	6
38.6	3.4
38.6	0.2
38	4.5
36.6	9.4
35.2	14.8
34	20.3
33.2	24.6
32.9	27.2
33.5	28.9
34.6	30.3
35.7	31.2
36.3	32.3
36.9	33.2
36.9	34
36.9	35.2
36.9	35.5
37.2	35.5
37.5	35.5
37.8	35.5
37.8	35.5
37.8	34.9
37.8	33.7
37.8	32.3
37.8	30.3
37.8	27.4
37.8	26.3
37.8	23.7
37.8	21.4
37.8	18.9
37.8	16.3
37.8	13.7
37.8	11.1
37.8	9.1
37.8	6.8
37.5	4.5
36.3	3.4
34.6	3.1
31.5	3.1
28	3.1
25.2	3.1
22.6	3.1
20.3	2.8
17.7	2.5
15.1	2.5
12.8	2.5
10.8	2.2
8.8	2.2
6.8	2
5.1	1.7
3.7	1.4
2.8	1.4
2.2	1.4
2	1.4
2	1.1
2	0.8
2.5	0.8
3.1	0.8
4.2	0.5
6	0.5
8	0
10.3	0.2
12.8	0.5
15.7	0.5
18.6	0.5
21.7	0.5
26.6	0.2
28.3	0.2
31.7	0.2
34.9	0
37.5	0.5
39.2	1.7
40.6	3.7
41.8	6.3
42.6	9.7
43.2	13.7
43.5	18.3
43.5	23.1
43.5	26.9
43.5	29.4
43.5	32.3
43.5	32.9
43.5	34.9
43.5	36.6
43.5	38
43.5	38.9
43.5	39.5
43.8	39.8
44.1	40
44.3	39.8
44.6	39.8
44.6	39.8
44.6	39.8
44.6	39.8
44.6	39.5
44.6	38.3
44.6	36.6
44.6	34.9
44.6	33.2
44.3	31.7
44.3	29.7
44.3	28.9
44.3	27.7
44.3	26.3
44.3	24.9
44.3	23.7
43.8	22.9
42.9	22.3
42.1	22.3
41.2	22.3
39.2	22.3
38.6	22.3
37.2	22.3
36	22.3
35.2	22.3
34.3	22.3
33.7	22.3
33.2	22.3
32.6	22.6
32.6	22.9
32.6	23.7
31.7	24.6
31.2	25.2
30.6	26
30	26.6
29.4	27.4
29.4	28.3
29.4	29.4
29.4	30.9
29.4	32.6
29.4	34.6
29.4	36.6
29.4	39.5
29.4	40.6
29.4	42.6
29.4	44.3
29.4	45.8
29.4	47.2
29.4	48.4
29.4	49.8
29.4	51.2
29.4	52.4
29.4	53.5
28.9	54.1
26.9	54.9
24	56.9
21.1	59.5
18	61.5
15.1	63.2
13.7	64.7
13.1	65.8
13.1	67
13.1	67.3
13.1	68.1
13.1	69
13.1	69.8
13.1	70.4
13.1	71.3
12.8	71.5
12.3	72.4
12	73.3
11.4	74.1
11.1	74.7
10.8	75.3
10.8	75.8
10.8	76.1
10.8	76.7
10.8	77.3
10.8	78.1
10.8	78.4
10.8	79.3
10.8	79.9
10.8	80.7
10.8	81.3
10.8	82.1
10.8	82.7
10.8	83
10.8	83
10.8	83
10.8	83.6
10.8	84.2
10.8	84.2
10.8	84.2
11.1	84.4
11.7	84.7
11.7	84.7
12	84.7
12	85
12.8	85.3
13.4	85.3
13.7	85.3
13.7	85.9
13.7	85.9
13.7	85.9
13.7	85.9
13.7	85.9
13.7	85.9
13.7	85.9
13.7	85.9
13.7	85.9
13.7	85.9
13.7	85.9
13.7	85.9
12.8	85.6
12	84.4
11.1	82.4
10.3	80.1
10	77.3
9.4	73
9.4	71.5
9.1	68.7
9.1	65.8
9.1	62.4
8.8	59.2
8	56.1
6.8	53.8
6	51.8
5.1	50.4
4.2	48.6
3.1	46.3
2.5	45.8
2	44.3
1.4	43.5
0.2	42.6
0.5	42.3
1.7	42.3
2.8	42.3
4	42.1
5.1	42.1
6.3	42.1
7.1	42.1
8	42.1
8.8	42.1
9.4	42.1
9.7	42.1
9.7	42.1
9.7	42.1
9.7	42.1
9.7	42.6
9.7	43.2
9.7	44.1
9.7	44.1
9.4	44.3
8.3	44.3
7.7	44.6
7.4	44.9
7.1	45.5
7.1	46.3
7.4	46.9
7.4	46.9
7.4	46.9
7.4	46.9
7.4	46.9
7.4	47.2
7.4	47.5
7.4	48.9
7.4	49.5
7.4	50.4
7.4	50.9
7.1	51.8
6.8	52.6
6	52.9
4.8	52.9
4.2	52.9
4.2	52.9
4.2	52.9
4.2	52.9
4.2	52.9
4.2	52.9
4.2	52.9
4.2	52.9
4.2	52.9
4.2	52.9
4.2	52.9
4.2	52.9
4.2	52.9
4.2	52.9
4.2	52.9
4.2	52.9
4.2	52.9
4.2	52.9
4.2	52.9
4.2	52.9
4.2	52.9
4.2	52.9
4.2	52.9
4.2	52.9
4.5	52.9
4.5	52.9
4.8	52.9
4.8	52.9
4.8	52.9
4.8	52.9
4.8	52.9
4.8	52.9
4.8	52.9
4.8	52.9
4.8	52.9
4.8	52.9
4.8	52.9
4.8	52.9
4.8	52.4
4.8	51.2
4.8	50.1
4.8	49.2
4.8	48.9
4.8	48.4
4.8	47.8
4.8	47.5
4.8	47.2
4.8	46.9
4.8	46.9
4.8	46.9
4.8	46.9
4.8	46.9
4.8	46.9
4.8	46.9
4.8	46.9
4.8	46.6
4.8	46.1
4.8	45.2
4.8	44.3
5.4	43.8
5.7	43.2
6	42.6
6.3	42.3
6.3	41.5
6.3	40.9
6.3	40
6.3	39.5
6.3	38.3
6.3	38
6.3	37.5
6.3	37.2
6.3	37.2
6.3	37.2
6.3	37.8
6.3	39.5
6.3	43.2
6.3	47.5
6.3	52.1
6.3	56.9
6.3	61.8
6.3	67.3
6.3	72.4
6.3	76.4
6.3	78.1
6.3	77.8
6.5	77
7.1	75
7.7	71.8
7.7	67.8
7.7	63.2
7.7	59.2
7.7	53.5
7.7	52.1
7.7	50.1
7.7	48.6
7.7	47.8
7.7	47.5
7.7	47.8
6.8	50.1
5.7	54.7
5.4	59.8
5.4	65.5
5.4	70.7
5.4	74.7
5.7	77
6	77.6
6.3	77.6
6.5	77.3
7.4	75
8.3	70.7
8.3	65.5
8.3	60.4
8.3	55.8
8.3	51.5
8.3	47.5
8.3	43.5
8.3	42.6
8.3	42.1
8.3	42.1
7.7	43.2
6	46.9
4.8	52.1
4.5	57.8
4.8	66.7
4.8	69.5
5.1	74.7
6.3	77.3
7.7	77.6
8.3	77.3
9.1	75
9.4	67.5
9.4	64.7
9.4	59.5
9.4	54.9
9.1	51.2
8.3	48.4
7.1	46.1
6.8	44.1
6.8	43.5
6.8	43.5
5.1	46.6
4.2	48.6
3.4	54.1
3.4	59.8
3.4	65.8
3.4	71.5
4	76.1
6	77
7.4	77
8.5	75.6
9.1	71.8
9.1	66.1
9.1	60.1
9.1	55.2
9.1	50.9
8.5	46.1
8	44.9
7.4	42.9
7.4	41.2
7.4	40.6
7.4	40.9
7.1	42.9
6.3	48.1
6	54.1
6	60.1
6	69.5
6.3	74.7
6.5	76.4
8	76.7
9.1	75.8
9.4	74.1
9.4	70.4
9.4	65.2
9.4	60.1
9.4	55.2
9.4	50.9
9.4	46.9
9.4	43.8
9.4	42.1
9.4	41.5
9.4	40.9
9.4	40.6
9.4	41.2
8.5	44.1
7.1	49.8
6.5	55.5
6.5	61.8
6.5	68.1
6.5	75.8
7.1	77
8.3	77
8.5	76.4
8.5	74.4
8.5	71
8.5	66.4
8.5	61.5
8.5	56.9
8.5	52.9
8.5	48.9
7.4	44.3
6.8	43.2
6.8	41.2
6.8	39.5
6.8	39.2
6.5	39.8
6	42.3
4.8	47.5
4.5	53.2
4.5	62.4
4.5	65.8
4.5	71.8
5.1	77.3
6.5	79.3
8.3	78.7
8.8	77.6
9.1	74.4
9.1	69.3
9.1	63.5
9.1	58.4
8.8	54.1
8	50.9
6.8	48.1
6	45.8
6	44.3
6	44.1
6	44.1
6	45.5
5.7	52.4
5.7	55.5
5.7	61.2
6	67.3
6	73
6.5	78.1
7.7	80.4
8.5	80.4
8.5	79.9
8.5	77.3
8.5	72.4
8.5	64.1
8.5	61.8
8.5	57.5
8.5	53.2
8.3	49.5
6.8	46.6
5.7	44.1
5.4	42.1
5.4	41.5
5.4	41.8
5.4	43.2
5.4	47.2
5.4	53.2
5.4	59.2
5.4	65.2
5.7	71
6.8	75
8.5	75.8
9.7	75.6
10.5	73.6
11.1	69
11.1	63.5
10.8	58.9
10	55.5
9.1	52.1
8	49.2
6.3	46.1
6.3	45.2
6.3	44.3
6.3	44.3
6	45.5
5.4	48.4
4.5	53.5
4.5	59.2
4.5	65
4.5	71.3
4.5	76.7
4.8	79.3
5.7	78.7
6.3	77
6.5	73.8
6.5	69
6.5	63.5
6.5	58.7
6.5	54.7
6.3	50.6
5.1	47.8
4	45.2
3.7	43.5
3.7	42.9
3.7	42.9
3.7	44.3
3.4	48.6
3.1	54.7
3.1	60.7
3.1	67
3.1	73
3.4	78.7
4	81
5.1	79.9
6.3	77
6.3	72.4
6.3	66.7
6.3	61
6.3	56.1
6.3	52.4
6.3	49.8
5.7	48.4
5.1	48.1
5.1	48.1
5.1	48.1
5.1	48.4
4.5	50.6
3.4	55.2
3.1	61.2
3.1	67.3
3.1	73.3
3.1	80.7
3.7	81.6
4.8	81.3
5.4	80.1
5.7	77.3
5.7	72.4
5.7	66.7
5.7	61.5
5.7	57.2
5.7	53.2
5.4	50.1
5.1	48.4
5.1	47.8
5.1	47.5
5.1	47.5
4.8	48.4
3.4	51.8
2	59.8
2	62.7
2	68.7
2	74.4
2	79.6
2.8	81.6
3.7	81.3
4.2	80.4
4.8	77.8
5.1	70.7
5.1	68.1
5.1	63
5.1	58.4
5.1	54.7
4.5	51.5
3.4	48.6
2.8	46.3
2.5	45.5
2.5	45.5
2.2	46.3
1.1	49.8
0	55.5
0	61.5
0	67.5
0	73.6
0.2	77.8
2	77.3
2.5	76.1
3.1	73
3.1	68.1
3.1	63
3.1	58.4
3.1	55.2
3.1	52.9
3.1	51.5
3.1	50.4
3.1	49.8
3.1	49.8
2.8	49.8
1.1	52.9
0.2	54.9
0.8	60.1
0.8	65.2
0.8	71
0.8	76.1
0.8	79.3
0.8	79.3
0.5	78.7
0	77
0.8	73.3
1.1	68.7
1.1	63.8
1.1	59.2
1.1	55.8
0.8	53.5
0.8	52.6
0.8	52.4
0.8	52.4
0.8	52.6
0.2	54.4
3.1	60.4
3.4	62.7
3.7	67
3.7	71.8
3.7	75.6
3.4	76.1
3.1	76.1
2.5	74.7
2	71.5
1.7	66.7
1.7	61
1.7	55.8
1.7	51.2
1.7	47.2
1.7	44.6
1.7	43.2
1.7	42.9
1.7	42.9
1.7	42.9
1.7	43.8
1.7	50.1
1.7	52.9
1.7	58.9
1.7	65
1.7	71
1.4	77
0.2	81.3
1.4	82.1
2.5	81.6
3.1	79.3
3.1	74.4
3.1	68.4
3.1	60.7
3.1	58.4
3.1	55.2
3.1	53.2
3.1	52.1
3.1	51.8
3.1	51.8
3.1	52.1
2.8	53.8
1.7	58.4
1.1	63.8
1.1	72.1
1.1	75
1.1	80.1
1.1	83
1.7	83.3
2	82.7
2.2	80.4
2.2	73.3
2.2	70.4
2.2	65
2.2	61
2.2	58.1
2.2	56.7
2.2	56.7
2.2	56.9
2.2	57.8
1.4	62.4
1.1	64.7
0.8	70.1
0.8	75.3
0.8	80.4
1.1	83.6
1.4	83.9
2	83.6
2.5	83
3.4	80.7
4	76.4
4	71.3
4	66.7
4	62.7
4	59.2
3.7	56.4
3.7	54.4
3.7	53.2
3.7	52.6
3.7	52.9
2.8	55.2
1.4	59.8
0.8	65.2
0.8	70.7
0.8	76.1
1.1	80.4
1.4	81.9
2	81.6
2.8	81
3.7	78.7
4.5	71.5
4.5	68.7
4.5	63.2
4.5	58.9
4.2	55.5
3.7	53.2
3.7	51.5
3.7	50.1
3.7	49.5
3.7	49.8
2.5	53.5
2	56.1
1.4	61.5
1.4	67
1.4	72.4
1.7	77.8
2	81.9
2.8	83
3.1	83
3.7	81.3
4.2	79.6
4.8	74.7
4.8	69.3
4.8	64.1
4.8	59.5
4.5	56.1
3.7	53.5
3.4	52.1
3.4	51.5
3.4	51.2
3.4	52.1
3.1	53.5
2	58.1
1.7	63.8
1.7	69.3
2	74.4
2.2	79
3.4	81
4.5	81.3
5.1	81.3
6.5	77.8
6.8	75.3
6.8	69.3
6.8	63.5
6.5	58.9
5.7	55.5
4.8	52.9
4.8	50.9
4.8	50.1
4.8	50.4
4.2	51.8
2.8	55.5
2	60.7
1.7	66.1
1.7	71.8
1.7	77
2	81.9
3.1	84.2
3.4	84.2
3.7	83.9
4.2	82.4
4.8	79.3
4.8	74.4
4.8	68.7
4.8	64.1
4.8	60.1
4.5	56.7
4	52.9
3.7	51.8
3.7	50.6
4	50.4
4	50.6
3.4	52.4
2.5	56.7
2.2	61.5
2.2	65.8
2.2	68.7
2.2	69.5
2.2	69.5
2.2	69.5
2.2	69.5
2.2	69.5
2.2	69.5
2.2	69.5
2.2	69.5
2.2	69.5
2.2	69.5
2.2	69.5
2.2	69.5
2.2	69.5
2.2	69.5
2.2	69.5
2.2	69.5
2.2	69.5
2.2	69.5
2.2	69.5
2.2	69.5
2.2	69.5
2.2	69.5
2.2	69.5
2.2	69.5
2.2	69.5
2.2	69.5
2.2	69.5
2.2	69.5
2.2	69.5
2.2	69.5
2.2	69.5
2.2	69.5
2.2	69.3
2.2	68.7
2.2	68.4
2.2	68.1
2.2	67.8
2.2	67.3
2.2	66.7
2.2	66.4
2.2	66.4
2.2	66.4
2.2	66.4
2.2	66.4
2.2	66.4
2.2	66.4
2.2	66.4
2.2	66.4
2.2	66.4
2.2	66.4
2.2	66.4
2.2	66.4
2.2	66.4
2.2	66.4
2.2	66.4
2.2	65.8
2.2	65.2
2.2	65.2
2.2	65.2
2.2	65.2
2.2	65
2.2	64.7
2.2	64.4
2.2	63.8
2.2	63.5
2.5	63.2
2.8	63
3.4	63
4	63
4.8	63
4.8	63
5.1	62.7
5.4	62.1
5.4	61.5
5.4	61
5.4	60.4
5.4	59.5
5.4	58.7
5.4	57.8
6	56.9
6.3	56.4
6.5	56.1
6.5	55.2
6.5	54.9
6.5	54.7
6.5	54.1
6.5	53.8
6.5	52.9
6.3	52.4
5.7	52.1
4.5	51.5
3.1	50.4
1.4	49.2
0.2	47.8
2	46.3
4	44.6
6	43.2
7.7	41.8
9.4	40.6
10.5	39.5
12.6	38
12.8	37.8
14	37.2
14.6	36.6
15.1	36.3
15.7	36.3
16.3	36.3
16.6	36.3
17.1	36
17.7	35.5
18.3	34.9
19.4	34
19.7	33.7
20.3	33.7
20.6	33.7
20.6	33.7
20.9	33.7
22	33.7
22.6	33.7
22.9	33.7
23.4	33.7
23.4	33.7
23.7	33.7
24.3	33.7
24.9	33.7
24.9	33.7
24.9	33.7
24.9	33.7
24.9	33.7
24.9	33.7
24.9	33.7
24.9	33.7
24.9	32.9
24.9	31.5
25.4	30.9
26	30.6
26.6	30.6
27.2	30.6
28	30.6
28.9	30.6
29.2	30.6
29.2	30.6
29.2	30.3
29.2	30
29.2	29.7
29.2	29.4
29.2	29.4
29.2	29.4
29.2	29.4
29.7	29.4
30.3	29.4
30.6	29.4
30.6	29.4
30.6	29.4
30.6	29.4
30.6	29.4
30.6	28.9
30.6	28.6
30.6	28.3
30.6	28.3
30.6	28
30.6	27.7
30.6	27.4
30.6	26.9
30.6	26.6
30.6	26.6
30.6	26.3
30.6	26.3
30.6	26.3
30.6	26.3
30.6	26.3
30.6	26.3
30.6	26.3
30.6	26.3
30.6	26.3
30.6	26
30.6	25.4
30.6	24.9
30.6	24
30.6	23.7
30.6	23.1
30.6	22.6
30.6	22
30.6	21.4
30.6	20.6
30.6	19.7
30.6	19.1
30.6	18.6
30.6	18
30.6	17.4
30.6	17.1
30.6	16.8
30.6	16.8
30.6	16.8
30.6	16.8
30.6	16.8
30.6	16.8
30.6	16.6
30.6	16.3
30.9	15.7
30.9	15.1
31.2	14.8
31.2	14.3
