# Supplementary material for: Bot fit: A novel approach to assessing lower limb muscular strength
Source: PLoS One. 2026 Mar 26;21(3):e0339187. doi: 10.1371/journal.pone.0339187 (PMC13021169; doi:10.1371/journal.pone.0339187)
Supplement: S3 File — Raw joint angle data (left and right legs) collected from 25 participants across all exercise protocols. This compressed folder contains individual participant files (sub1–sub25) with time-series signals representing lower-limb motion recorded by the Bot Fit system during resistance exercise trials. (ZIP) [file pone.0339187.s003.zip › sub15/kickback_const.csv]

AngL	AngR
36.6	0.5
35.2	2.2
32.9	4
30	4.8
26	4.8
21.7	3.7
17.1	2.2
12.3	0.8
7.7	0.2
2	0.5
0.5	0.5
2	0.5
4.8	0.2
7.7	0.2
9.7	0.2
10.8	0.2
11.4	0.2
11.4	0.2
11.1	0.2
10.8	0
10	0
7.4	0.5
6.5	0.5
4	0.8
1.1	1.1
2	1.7
6	2.5
10	3.7
14.6	4.5
18.6	4.8
21.7	4.5
24.3	3.4
26.3	1.7
28	0.5
30	4
31.5	7.4
32.6	12.3
32.6	18.3
32.3	24.6
31.7	30.3
30.9	35.5
29.7	39.8
29.2	43.2
28.6	46.1
28.6	48.4
28.6	50.4
28.6	51.5
28.6	52.6
28.6	53.2
28.6	53.8
28.6	54.1
28.6	53.8
28.9	53.8
28.9	52.9
28.9	50.1
28.9	48.9
28.9	46.3
28.9	43.5
28.9	40.3
28.9	36.9
28.9	33.2
28.9	29.2
28.9	24.9
28.9	20.3
28.9	15.4
29.2	10.8
28.9	6
28.9	2
28	0.5
25.7	2.5
25.7	2.5
25.7	2.5
22.3	4
10.3	3.1
6	2
2	1.1
1.4	0.2
4.5	0.2
6.8	0.2
8.3	0.8
9.1	1.4
9.7	2.2
9.7	3.1
9.4	3.4
9.4	4
9.1	4
8	4
6.5	4.2
4.5	4.8
2.2	5.1
0.5	5.7
3.4	6
6.3	6.3
9.4	6.5
12.8	6.5
18.3	6.5
22.3	6.5
26.3	6.5
30	6.5
32.9	6.3
34.9	5.1
36.3	3.7
37.5	1.7
38.3	0.5
38.9	4
39.2	8.3
39.2	12.8
38.3	17.1
37.5	20.9
36.6	24.9
35.7	28.6
35.5	32
35.5	35.2
35.5	37.8
35.5	39.5
35.7	40.9
35.7	42.3
35.7	43.2
35.7	44.3
35.7	44.9
35.7	45.2
35.7	45.2
35.7	44.6
35.7	42.3
35.7	41.2
35.7	39.2
35.7	36.6
35.7	34
35.7	31.2
35.7	28
35.7	24.3
35.7	20.6
35.7	16.3
35.7	12
35.7	7.7
35.5	3.7
34.9	0.5
33.2	2
30.9	3.4
28	4
22.9	3.4
21.1	2.8
17.7	1.4
13.7	0.2
10	0.5
6.3	0.2
2.5	0.2
0.8	0.2
4.2	0.2
7.7	0.5
11.1	0.5
11.7	0.5
12.3	0.5
12.3	0.5
12.3	0.5
12	0.2
11.1	0.2
10	0.2
8	0.2
5.7	0
2.8	0.5
0.5	1.1
4.5	2
8.8	2.8
13.7	4
18.9	4.5
23.7	5.1
28.3	5.4
32.3	4.5
35.5	2.5
37.2	0.2
38.3	4.2
39.2	9.4
38.9	15.1
38	20.9
36.3	26
35.2	30.6
34.3	34.6
33.7	38
33.5	40.9
33.5	43.8
33.5	46.3
33.5	48.1
33.5	49.5
33.5	50.4
33.5	50.4
33.5	50.4
33.5	49.8
33.5	48.4
33.5	46.3
33.7	43.8
33.7	40.6
34	37.5
34.3	33.5
34.3	28.9
34.3	21.1
34.3	18.3
34.3	12.3
34.3	6
34.3	0.2
32.9	2.8
29.4	3.7
24.9	3.4
19.4	2.8
11.7	1.7
9.4	1.7
5.4	2.2
2	3.1
0.8	3.4
3.7	2.8
4.8	2.8
6.5	2.5
8	2.5
9.4	2.5
10	2.5
10.5	2.8
10.5	2.8
10.3	2.8
9.4	2.8
8	2.8
6	2.8
3.7	3.1
1.4	3.7
1.7	4.2
5.1	4.8
8.5	5.1
12.3	5.7
16	5.7
19.7	5.7
25.4	5.7
27.4	5.7
30.9	5.1
34	3.7
36.3	1.4
37.5	1.4
38.3	5.4
38.6	10.8
38.6	16.6
38	22.3
36.3	30.3
35.7	32.6
34.3	36.9
33.2	41.2
32.3	45.2
32.3	48.1
32.6	49.8
32.6	50.6
32.6	51.2
32.6	51.5
32.6	51.2
32.6	51.2
32.6	50.4
32.6	49.5
32.6	47.5
32.9	45.5
32.9	42.9
33.5	39.8
33.5	36.3
33.5	32.9
33.5	28.6
33.5	22
33.5	19.4
33.5	14.6
33.5	10
33.5	5.7
33.5	2.5
32.9	0.2
31.5	1.4
29.7	2.5
27.2	2.5
24.3	2.2
20.6	2
15.7	1.7
10.8	1.7
6.5	1.7
2.5	2
1.4	2
5.7	2
9.7	2
13.4	2
16	2
18	2
19.1	2
20.3	2
20.9	2
21.4	2
21.4	2
21.7	2
21.4	2
20.3	2
18.6	2
16	2.2
12.8	3.1
9.4	3.7
5.1	4.2
1.1	4.8
4.5	5.7
6.3	5.7
10.3	6
14.3	6
18.9	6
22.9	6
26	5.7
29.4	4.8
33.2	3.4
36	1.4
38.6	2.2
38.9	3.7
39.5	7.7
39.2	13.1
38.9	19.1
38.3	25.4
37.5	31.5
36.3	36.3
35.2	40.6
34.9	44.3
34.9	47.5
34.9	49.8
34.9	51.8
34.9	53.5
34.9	55.2
34.9	56.7
34.9	57.5
34.9	58.1
34.9	58.1
34.9	58.1
34.9	58.1
34.9	57.2
34.9	55.5
35.2	51.8
35.2	50.4
35.2	47.5
35.2	44.6
35.2	41.5
35.2	38
35.2	34.3
35.2	30.3
35.2	25.7
35.2	21.1
35.2	16.3
35.2	11.7
34.9	8.3
33.5	5.7
30.6	4.5
27.2	4
23.1	4
19.1	4
15.4	4
12	4
8.8	3.7
5.7	3.1
2.8	2.8
0.2	2.5
2	2.5
4	2.5
6.3	2.5
6.8	2.5
7.7	2.5
8	2.2
8.3	2
8	1.7
7.7	1.4
6.5	1.1
5.1	0.5
2.8	0.2
0.2	1.1
3.7	2.2
7.7	3.1
11.7	4
15.7	4
19.7	4
26.3	3.1
28.3	2.8
32	1.4
34.9	1.1
36.3	4
37.2	8
37.8	12.8
38.9	19.1
39.2	28
39.2	30.3
38.6	34.3
38	37.8
37.8	40.6
37.8	43.5
37.8	46.1
37.8	48.4
37.8	50.4
37.8	51.8
37.8	52.9
37.8	53.5
37.8	53.5
37.8	53.5
37.8	53.5
37.8	53.2
37.8	53.2
37.8	52.4
37.8	50.6
37.8	48.6
37.8	46.3
37.8	44.1
37.8	41.5
37.8	38.6
37.8	35.5
37.8	32
37.8	28.6
37.8	24.9
37.8	24
37.8	23.4
37.5	23.4
36.9	23.4
36.3	23.4
36.3	23.4
36.3	23.4
36.3	23.4
36.3	23.4
35.7	23.4
34.6	23.4
33.7	23.7
33.5	24.6
32.6	25.7
31.5	26.9
30.6	28.3
29.4	30
28.6	31.7
28	33.2
27.7	34.6
27.7	36
27.7	37.8
27.7	39.8
27.7	42.3
27.7	44.9
27.7	47.5
27.7	50.1
27.7	52.4
27.7	54.7
27.7	56.7
27.7	58.4
27.7	60.1
27.7	62.1
27.7	64.4
27.7	66.1
27.7	67.5
27.7	68.7
27.7	69.5
27.7	70.7
27.7	71.5
27.7	72.7
27.7	73.8
27.7	75
27.7	75.8
27.7	76.7
27.7	77.8
27.7	78.7
27.7	79.3
27.4	79.9
26.9	80.4
25.7	81.6
24.3	82.7
23.4	83.6
22.6	84.4
22.3	84.7
22	85
21.7	85.3
21.1	85.9
20.3	86.2
19.7	86.2
19.1	86.4
18.6	86.4
18.3	86.4
18.3	86.4
18.3	86.4
18.3	86.4
18.3	86.4
18.3	86.4
18.3	86.4
18.3	86.4
18.3	86.4
18.3	86.7
18.3	87
18.3	87.3
18.3	87.3
18.3	87.3
18.3	87.3
18.3	87.3
18	87
17.7	87
16.8	87
16.3	87
15.7	87
15.4	87
14.6	85.9
13.7	84.4
13.1	82.4
12.3	80.4
11.1	77.8
10	75.3
8.5	73.3
7.1	71
5.7	69
4.2	67
2.8	64.7
1.7	62.1
0.8	59.5
0.5	56.9
0.2	54.7
0.2	52.6
0.2	51.2
0	50.4
0.2	50.1
1.1	50.1
1.7	50.1
2	50.1
2.5	50.1
3.1	50.1
4.2	50.1
4.8	50.1
5.1	50.1
5.4	50.1
5.4	50.1
5.4	50.1
5.4	50.1
5.4	50.1
5.4	50.1
5.4	50.1
5.1	50.4
4.2	50.6
3.7	50.6
3.4	50.9
3.4	51.5
3.4	52.4
3.4	52.9
3.4	53.2
3.4	53.5
3.4	54.1
3.4	54.4
3.4	55.2
3.4	55.8
3.4	56.7
3.4	57.2
3.4	57.5
3.4	57.5
3.4	57.5
3.4	57.5
3.4	57.5
3.4	57.5
3.4	57.5
3.4	57.5
3.4	57.2
3.7	57.2
4.5	57.2
4.8	57.2
5.1	57.2
5.7	57.2
6	57.2
6.3	57.2
6.3	57.2
6.3	57.2
6.3	57.2
6.3	57.2
6.3	57.2
6.3	57.2
6.3	57.2
6.3	57.2
6.3	57.2
6.3	57.2
6.3	57.2
6.3	57.2
6.3	57.2
6.3	57.2
6.3	57.2
6.3	57.2
6.3	57.2
6.3	57.2
6.3	57.2
6.3	57.2
6.3	57.2
6.3	57.2
6.3	57.2
6.3	57.2
6.3	57.2
6.3	57.2
6.3	57.2
6.3	57.2
6.3	57.2
6.3	57.2
6.3	57.2
6.3	57.2
6.3	57.2
6.3	57.2
6.3	57.2
6.3	57.2
6.3	57.2
6.3	57.2
6.3	57.2
6.3	57.2
6.3	57.2
6.3	57.2
6.5	57.2
6.8	57.2
7.7	57.2
8.3	57.2
8.5	57.2
8.5	57.2
8.5	57.2
8.8	57.2
8.8	57.2
8.8	57.2
8.8	57.2
8.8	57.2
8.8	57.2
8.8	57.2
8.8	57.2
8.8	57.2
8.8	57.2
8.8	57.2
8.8	57.2
8.8	57.2
8.8	57.2
9.1	57.2
9.4	57.2
9.7	57.2
9.7	57.2
9.7	57.2
9.7	57.2
9.7	57.2
9.7	57.2
9.7	57.2
9.7	57.2
9.7	57.2
9.7	57.2
9.7	57.2
9.7	57.2
9.7	57.2
9.7	57.2
9.7	57.2
9.7	57.2
9.7	57.2
9.7	57.2
9.7	57.2
9.7	57.2
9.7	57.2
9.7	57.2
9.7	57.2
9.7	57.2
9.7	57.2
9.7	57.2
9.7	57.2
9.7	57.2
9.7	57.2
9.7	57.2
9.7	57.2
9.7	57.2
9.7	57.2
9.7	57.2
9.7	57.2
9.7	57.2
9.7	57.2
9.7	57.2
9.7	57.2
9.7	57.2
9.7	57.2
9.7	57.2
9.7	57.2
9.7	57.2
9.7	57.2
9.7	57.2
9.7	57.2
9.7	57.2
9.7	57.2
9.7	57.2
9.7	57.2
9.7	57.2
9.7	57.2
9.7	57.2
9.7	57.2
9.7	57.2
9.7	57.2
9.7	57.2
9.7	57.2
9.7	57.2
9.7	57.2
9.7	57.2
9.7	57.2
9.7	57.2
9.7	57.2
9.7	57.2
9.7	57.2
9.7	57.2
9.7	57.2
9.7	57.2
9.7	57.2
9.7	57.2
9.7	57.2
9.7	57.2
9.7	57.2
9.7	57.2
9.7	57.2
9.7	57.2
9.7	57.2
9.7	57.2
9.7	57.2
9.7	57.2
9.7	57.2
9.7	57.2
9.7	57.2
9.7	57.2
9.7	57.2
9.7	57.2
9.7	57.2
9.7	57.2
9.7	57.2
9.7	57.2
9.7	57.2
9.7	57.2
9.7	57.2
9.7	57.2
9.7	57.2
9.7	57.2
9.7	57.2
9.7	57.2
9.7	57.2
9.7	57.2
9.7	57.2
9.7	57.2
9.7	57.2
9.7	57.2
9.7	57.2
9.7	57.2
9.7	57.2
9.7	57.2
9.7	57.2
9.7	57.2
9.7	57.2
9.7	57.2
9.7	57.2
9.7	57.2
9.7	57.5
9.7	57.8
9.7	58.7
9.7	59.2
9.7	59.8
9.7	60.7
9.7	61.8
9.7	63
9.7	64.7
9.7	65.2
9.7	66.4
9.7	67.3
9.7	68.1
9.7	69
9.7	69.8
9.7	70.1
9.7	70.1
9.7	70.1
9.7	69.8
9.7	69.3
10	67.3
10.8	63.8
11.1	59.8
11.1	55.5
11.1	50.4
11.1	44.9
11.1	39.8
11.1	35.2
11.1	30.9
11.1	27.7
11.1	24.9
11.1	24.3
11.1	24
11.1	24.6
10.3	27.2
9.4	31.5
9.4	36.6
9.4	42.3
9.7	48.9
10	58.7
10	62.1
10.3	68.7
10.8	74.7
11.7	79.3
12.8	81.3
12.8	81.9
12.8	81.9
12.8	81.6
12.8	80.1
12.8	77.3
12.8	73.3
12.8	68.4
12.8	63.8
12.8	58.9
12.8	54.1
13.1	48.9
13.1	43.8
13.1	38.3
13.1	33.7
13.1	29.4
13.1	25.7
13.1	22.9
13.1	20.9
13.1	20
13.1	20
13.1	21.1
12.8	24.3
12.8	29.2
12.8	34.6
13.4	40.9
14.3	47.8
15.1	54.7
15.7	61.8
16.3	68.7
16.6	75.3
17.4	80.4
19.1	81.9
20.3	81.3
20.9	80.1
21.1	76.7
21.1	71
21.1	64.4
20.6	58.1
20.6	51.8
20.6	45.5
20.6	39.2
20.6	33.5
20	28.9
20	24.6
20	21.1
20	19.1
20	19.7
19.7	22
18.9	25.7
18.6	30.3
18.6	34.9
18.6	40.6
19.1	46.9
19.7	53.8
20.3	60.7
20.9	67.5
21.1	74.4
21.4	79.3
22.6	80.4
22.9	80.1
22.9	78.7
22.9	75.6
22.9	70.4
22	63.8
20.9	57.2
20.3	49.8
19.4	42.6
18.9	36
18.3	30.6
18.3	26.6
18.3	23.1
18.6	20.3
18.6	18
18.6	18
18	19.4
16.8	22.3
16	26
16	30
16	35.2
16.3	40.9
16.6	47.2
17.1	54.1
17.4	61.2
17.4	71.3
17.4	74.4
18	78.1
19.1	79
19.4	79
19.4	78.7
19.4	76.4
19.4	71.5
19.1	64.7
18.6	58.4
17.7	51.8
17.1	44.9
16.8	38.6
16.3	32.9
16.3	28
16.3	24.6
16.3	21.7
16.3	20
16.3	20.3
16	21.7
15.4	24.6
14.8	28.3
14.8	32
14.8	36.9
14.8	42.6
14.8	48.6
14.8	54.9
14.8	61.2
14.8	67.3
15.1	72.4
15.7	76.1
16	77.6
16	77.6
16	77.3
16	75.3
16	71
16	64.7
16	58.1
16	51.8
16	45.5
16	39.2
16	31.2
16	28.9
16	25.2
16	21.4
16.3	18.3
16.6	16.6
16.6	17.1
16.3	18.9
15.7	22.6
15.4	29.7
15.4	32.3
16	38
16.6	44.1
17.4	50.6
18.3	57.8
18.9	65
18.9	71.8
19.1	78.1
20	81.6
21.4	81.9
22	81.3
22	79.6
22	75
21.7	68.4
20.6	58.7
20.3	55.5
20	48.9
19.7	42.6
19.4	36.6
19.4	31.7
19.4	28
19.4	24.9
19.4	23.4
19.1	23.4
18.3	24.3
16.3	27.7
15.7	29.2
15.4	32.9
15.1	38.3
15.1	44.9
15.4	51.8
16	58.7
16.6	65.8
17.1	72.7
18	78.4
19.7	81
20.9	81
21.1	80.7
21.1	79.3
21.1	75.3
21.1	69
20.6	62.1
19.7	55.8
19.7	49.2
19.7	39.5
19.7	36.9
19.7	32.3
19.7	28.6
19.7	24.6
19.7	21.1
19.7	19.1
18.6	20
18	20.6
16.8	22.9
15.7	26
15.7	29.7
15.7	34.9
16.3	41.5
17.1	48.4
18.3	55.5
19.1	62.7
19.7	69.5
20	76.4
20.3	81.9
21.4	83.6
21.7	83.6
21.7	83
21.7	80.7
21.7	75.6
21.4	68.1
20.9	60.7
20	53.2
19.7	44.9
19.7	37.5
19.7	31.5
19.7	26.6
19.7	22
19.7	17.4
19.7	14
19.4	14
18.9	16
18.3	19.1
18	22.6
18	26.9
18	31.7
18.3	37.5
18.9	43.2
19.7	50.1
20	57.2
20	64.4
20	71.3
20.3	77.6
20.9	81
21.1	81.3
21.1	81
21.1	78.4
21.1	76.7
21.1	70.7
20.9	63.5
20	56.4
19.4	48.6
19.1	41.5
18.3	35.2
17.7	30
17.7	25.4
17.7	21.4
17.7	18.3
17.7	17.1
17.4	18.3
16.8	20.9
16.3	24.6
16	28.9
16.3	34
16.3	40
16.3	46.6
17.1	56.9
17.4	60.4
18	67.3
18.9	73.8
19.4	79.6
20.3	81.9
20.6	82.1
20.6	81.9
20.6	79.9
20.6	75
20.6	67.8
20	60.4
19.4	52.9
19.4	45.2
19.1	38
19.1	32
19.1	26
19.1	20.9
19.4	16.3
19.4	12.8
19.1	12
18.9	13.4
17.4	16.8
16.6	20.9
16.6	24.9
16.6	32.9
16.6	36
16.8	42.6
17.1	50.1
17.1	57.8
17.1	65.5
17.7	72.7
18.6	78.7
20	81.6
21.1	81
21.4	79.6
21.4	77
21.4	72.4
21.4	65.8
20.9	58.7
20.3	51.2
20.3	44.1
20.3	37.5
20	32
20	27.7
20	23.7
20	18.3
20	16.8
19.7	16.3
19.1	17.7
18	20.3
16.8	23.7
16.8	27.7
16.8	32.6
17.1	38
17.4	44.6
17.7	51.8
18	63.2
18.3	66.7
18.6	73.6
19.1	79.9
20.6	82.7
22	82.1
22.3	80.1
22.3	75.8
22	70.1
21.1	63.2
20	56.1
19.1	48.9
18.6	42.1
18	36
17.7	30.6
17.7	26
17.7	20.3
17.7	18.9
17.7	17.4
17.4	18.6
16.8	21.1
16.3	25.7
16.6	31.2
16.6	40.6
16.8	44.1
17.1	50.9
17.4	57.8
17.7	64.7
17.7	71.5
18	77.8
18	82.1
18	83.9
18	83.9
17.7	83.3
17.7	82.7
17.7	79.3
17.7	72.7
17.4	65.5
17.1	58.9
17.1	51.8
17.1	44.9
17.1	38.6
17.1	30
17.1	27.7
17.1	23.4
17.1	19.4
17.1	17.1
16.8	17.7
16.3	20
15.1	23.7
14.8	28.3
14.8	33.5
14.8	40
14.8	46.6
14.8	53.8
15.1	60.7
15.4	67.8
16	74.7
17.1	81
19.1	83
21.7	81.9
22.6	79
22.6	73.6
22.3	66.7
20.9	58.9
19.7	50.9
18	39.5
17.4	36.3
16.6	30
16.3	24.6
16.3	20
16.3	15.7
16.3	13.4
16	13.7
14.6	18.6
14.3	20.6
14	24.9
14.3	29.4
14.3	34.9
14.6	40.3
15.4	46.6
16	54.1
16.3	61.5
16.6	68.4
17.1	75
18.6	78.7
20.6	78.7
21.1	77
21.1	73.8
21.1	68.4
20.6	61.5
19.7	54.7
19.4	47.5
19.1	40.9
19.1	35.5
19.1	30.6
19.1	25.7
19.1	21.7
19.1	18.9
18.9	18
18.9	18.3
17.7	20.3
16.3	23.7
15.4	27.7
15.4	32.6
15.4	38.6
16	45.5
16.3	52.6
16.8	60.1
17.1	67.3
17.7	74.1
18.3	79.9
20	81.9
21.1	81.6
21.1	80.4
21.1	77.6
21.1	72.7
20.9	67
20.6	60.7
20.6	54.9
20.6	48.9
20.6	43.2
20.6	37.8
20.6	32.6
20.6	27.7
20.6	23.1
20.6	20.3
20.6	19.7
20	20.3
19.1	22.3
17.7	24.6
16.8	27.2
16	30.6
15.7	35.2
16	40.9
16.6	47.2
17.1	54.7
17.4	61.5
18	68.7
18.3	75.6
18.9	81
20.9	82.1
21.1	81.6
21.1	79.6
21.1	75
21.1	68.7
20.9	61.5
20.3	54.7
19.7	47.8
19.1	41.2
18.6	35.2
18.6	29.4
18.6	24.3
18.6	19.7
18.6	15.7
18.6	14.3
18	15.7
17.1	18.9
16.8	23.1
16.8	28
17.1	33.2
17.7	38.9
18.6	45.2
20	52.1
21.1	59.5
22.3	66.7
23.1	73.6
23.7	79.9
24.9	82.4
25.7	82.4
25.4	82.1
25.4	80.4
25.4	77
25.2	71.3
23.7	64.4
22	56.4
20.9	48.4
19.7	40.6
18.9	34
18.3	28.6
18.3	24.3
18.3	21.1
18.6	19.1
18.6	18.9
18.3	20
18	22.9
18	26.9
18	30.9
18	35.7
18.3	41.5
19.7	50.9
20.6	54.7
22.3	61.5
23.7	68.4
24.9	75
26.3	80.4
27.7	82.4
28.3	82.4
28.3	81.6
28.3	79
28.3	74.4
27.4	68.4
25.7	61.5
23.7	53.5
22	44.3
20.6	35.5
18.9	27.7
17.4	21.4
17.1	16.3
17.4	13.4
17.4	12.3
17.4	13.1
17.1	15.7
16.6	19.7
16.6	24
16.6	28
16.6	32.9
16.6	38
16.8	43.5
17.4	50.1
18	57.2
18.9	64.4
19.7	71
21.1	75.6
23.1	76.4
24.3	75.8
24.6	73.8
24.6	69.8
24.3	64.1
23.7	57.8
22.6	51.2
21.7	44.6
20.9	38.3
20.3	30
20	27.4
19.7	22.9
19.7	18.9
19.7	16.6
19.4	16.6
19.1	18.6
18.3	22
18.3	26
18.3	30
18.3	34.6
18.9	39.8
19.7	45.5
21.1	52.4
22	59.8
23.1	67.3
24	74.1
24.9	80.7
25.7	84.2
26.3	84.4
26	83.3
25.4	80.4
24.9	75.3
23.4	68.1
22	60.1
20.3	51.8
19.1	44.1
18	37.2
17.7	30.9
17.7	25.7
17.7	21.4
17.7	17.7
17.7	15.1
17.7	15.1
17.4	16.6
16.6	19.4
16	25.4
16	27.7
16	32.9
16	38.6
16.8	44.6
18.3	51.2
19.4	58.4
20.6	65.8
21.7	72.7
22.9	78.7
24.6	81.9
26	81.6
26	80.7
26	77.3
25.7	71.8
24.3	65
22.9	56.9
21.1	48.6
19.7	40.6
18.6	33.5
18	27.2
18	22
18	17.7
18	14.6
17.7	13.7
17.4	14.3
16.3	17.1
15.4	20.9
15.4	24.3
15.4	28.9
15.7	34
16.6	39.8
17.7	46.9
18.9	54.7
19.7	62.1
20.6	69.3
21.4	76.1
22	82.1
23.7	85
23.7	85
23.1	83.9
23.1	81.3
22.9	76.1
22	69.3
20.9	61.5
19.4	53.2
18.6	45.8
18.3	38.6
18.3	32.9
18.3	28
18.3	23.7
18.3	20
18.3	17.7
18.3	17.1
18.3	17.7
17.4	19.7
16.6	23.1
16.3	27.4
16.3	32
16.3	37.5
16.6	43.5
17.4	50.1
18.3	57.2
18.9	64.7
20	75.3
20.3	78.4
21.1	83
22.6	83.6
22.9	82.1
22.9	79
22.6	73.3
21.4	66.7
20	59.2
18.6	52.1
17.1	44.9
15.7	35.5
15.4	32.6
15.4	27.4
13.1	25.4
12.8	29.7
13.1	34.6
13.1	40.3
13.4	46.6
15.4	23.1
15.4	19.7
15.4	18.3
14.8	19.1
14	21.7
14	53.5
14.8	60.1
16	67
16.8	73.6
18.3	78.4
19.7	80.4
20.3	80.4
20.3	79.6
20.3	75
20.3	72.1
20.3	65.5
19.7	58.7
19.4	51.5
19.4	44.6
19.4	38
19.4	31.7
19.4	26.3
19.4	19.7
19.4	18.3
19.4	16
19.4	16
19.4	16.8
18.3	19.4
17.4	22.3
17.1	25.7
16.8	32.9
16.8	35.5
17.1	41.5
18	47.8
18.9	54.9
20	62.4
20.9	69.3
22.6	78.4
23.1	80.1
24.6	80.1
24.6	78.7
24.3	75.3
23.7	69.3
22.3	62.1
20.9	54.1
19.7	46.6
18.9	36.6
18.9	33.7
18.9	28.9
18.9	24
19.1	18.9
19.1	14
19.1	10.8
19.1	9.7
19.1	11.1
18.6	16
18.6	18.3
18.6	22.3
18.9	26
19.1	30
20	34.6
20.9	40.3
21.1	48.1
21.1	55.8
22	67.3
22.3	71
23.4	77.8
24.6	82.1
26	82.1
26.6	79.6
26.3	75.3
25.2	69
23.4	61.2
21.7	52.4
18.9	39.8
17.7	36
16	29.2
15.1	23.7
15.1	19.1
15.1	15.7
15.1	13.7
14.8	14.6
14	19.1
13.7	21.1
13.7	25.7
13.7	30.6
13.7	35.5
14	41.2
14.8	47.2
15.4	54.1
16.3	61
17.1	68.1
17.7	74.4
19.7	78.4
20.3	78.4
20.3	77.6
20.3	75
20.3	70.1
19.7	63.8
18.9	56.9
17.7	50.1
16.8	42.9
15.4	33.7
15.4	30.9
15.1	25.7
15.4	20.9
15.4	16.6
15.4	13.4
15.4	13.1
14.8	14.8
14	18.6
14	22.6
14	26.3
14.6	30.9
15.1	36.3
16.3	42.9
17.7	50.1
19.1	57.2
20.6	64.7
21.7	71.5
22.3	77.8
22.9	81.9
23.1	82.1
22.6	81.6
22.3	79.6
22.3	72.1
22	69
20.9	61.5
19.4	53.5
18.6	45.5
17.4	38
16.8	31.2
16.6	25.2
16.6	20
16.6	15.7
16.6	12.8
16.6	12
16.3	13.7
15.1	16.6
14.8	21.7
14.8	23.7
14.8	28
15.1	33.2
16	38.9
17.4	45.2
18.9	52.6
20	60.4
20.9	67.8
22.3	77.8
22.6	80.1
24	81
24.9	78.7
24.6	74.7
23.7	69.3
22.3	62.4
20.6	54.9
17.7	43.8
16.6	40.6
15.1	34.3
13.7	29.2
13.4	24.9
13.4	22
13.4	20.9
12.8	22.3
12.3	23.7
10.8	27.2
10.3	30.9
10.3	35.2
10.3	40.6
10.3	46.9
10.8	53.5
11.4	60.4
12.3	67.3
13.4	73.3
15.1	77.8
17.1	79.6
18.6	78.7
18.9	76.4
19.1	71.3
19.1	65
18.9	62.1
18.3	52.9
18	46.9
18	43.8
18	38
18	29.7
18	27.2
18	22.3
18	18
17.4	15.4
16.6	15.1
14.3	17.7
13.4	19.4
12.6	23.4
12.6	27.4
13.7	35.2
14.3	38
17.1	48.6
18.3	56.4
19.1	63.8
20.9	73.8
21.7	76.4
24.3	78.4
26.6	77.6
27.2	76.1
27.2	74.7
26.9	70.4
26.3	64.4
25.2	57.2
23.7	49.5
22.3	41.8
21.1	34.3
20.9	24
20.6	18.3
20.6	16
20.6	12.3
20.6	10.8
20	12.6
19.1	16.3
18.9	20.6
18.9	24.9
19.1	29.4
19.4	34
20	39.5
20.6	46.1
20.9	49.5
21.7	60.7
22.3	67.8
23.1	74.4
24	79.3
24.9	81
24.6	81
24	79.9
23.4	74.1
23.1	71.3
22.3	64.4
20.9	57.2
19.7	50.1
18.9	43.2
18.3	37.2
18	31.7
18	26.6
18.3	22.3
18.3	18.3
18	15.7
17.7	15.4
17.1	16.6
16.3	18.9
15.4	22
15.4	25.2
15.4	29.4
15.7	34.6
16.6	40.3
17.7	47.5
18.9	54.9
20.3	62.1
21.4	69
22.6	75.8
25.2	81
26	80.7
26	79.6
25.4	77
24.6	72.4
23.1	65.8
21.1	58.7
19.1	50.9
17.4	43.5
16	36.9
15.1	30.6
14.6	25.2
14	20.9
14	18
14	16.8
14	17.1
13.7	18.9
12.8	24.9
12.8	27.2
13.1	31.7
13.4	36.9
14.6	42.3
16.3	48.9
18.6	55.8
20.9	63
22.9	70.1
24.3	76.7
25.7	82.1
27.4	83
28.6	81.9
28.6	78.7
28.3	73.6
27.2	66.7
24.6	55.2
23.7	51.2
21.7	42.9
19.7	35.2
18.3	28
17.1	21.4
16.6	16.3
16.6	12.6
16.3	11.4
15.4	13.4
14.3	16.8
13.7	21.4
13.7	25.4
14.3	29.7
14.8	34.6
16	40.6
16.8	48.1
18	55.8
19.7	67.3
20.3	70.7
22	77.6
23.4	83
25.2	84.4
26	83.6
26	80.7
26	75.6
25.4	67.8
24.3	59.5
22.6	50.9
20.6	37.5
19.7	33.5
18.9	26
18	19.4
18	14
18	9.7
18	8
16.8	10
15.7	14
15.1	18.6
15.1	23.1
15.1	28.3
15.4	33.5
16.3	39.5
17.1	46.6
18	54.4
18.9	62.1
20	69.5
22	79.3
22.9	81.6
24.6	82.7
25.2	81.9
24.6	78.7
24	73.3
22.9	65.5
21.1	57.2
19.1	48.9
17.4	40.9
16.3	33.5
15.4	23.1
15.4	20.3
15.4	15.1
15.4	11.4
15.4	10
15.1	11.4
14	15.1
13.7	19.7
13.7	24.3
14.3	29.2
14.8	34.6
16	40.6
17.4	47.8
18.9	55.5
20.3	63.2
21.7	70.7
23.4	77.8
25.4	83
28	84.2
29.2	82.4
29.2	79
28.6	73
27.2	64.7
25.2	55.5
21.7	42.1
20.9	37.2
19.1	29.2
17.7	22
17.4	15.4
17.4	10
17.4	5.7
17.4	4.5
16.6	6.5
15.1	13.4
15.4	15.7
15.7	20.9
16.6	25.4
17.7	30.6
19.1	36
20.6	42.6
21.7	50.1
22.6	57.8
24	69
24.3	72.4
24.9	79
25.2	82.4
25.4	82.4
25.2	80.4
24.9	76.7
24.6	70.7
23.4	63.5
22.3	55.5
20.9	47.2
19.7	38.9
18.9	31.2
18.3	23.7
18	16.6
18	10.3
18	5.4
17.1	4
15.4	6.3
13.7	9.4
13.4	12.6
13.4	16
13.4	19.7
14	24.3
15.4	33.7
16	37.5
17.7	45.2
19.7	53.2
20.9	61.5
21.4	69.3
22.3	76.4
25.2	80.4
26	79.9
26.6	77
26.3	71.5
24.6	64.4
21.7	56.1
19.4	46.9
17.1	38
15.1	29.4
13.7	22
13.1	15.1
13.1	10
13.1	7.1
13.1	7.4
12.8	10
12.8	14.8
13.1	20
14	25.2
14.8	30.9
16.3	40.3
16.6	43.8
18	50.9
19.1	58.4
20.6	65.2
21.7	72.4
22.6	78.7
24.3	82.4
25.7	82.4
26	81
26	77.3
25.4	71.5
23.7	64.1
21.7	55.8
18.6	43.2
17.4	39.2
16	31.2
15.1	23.7
14.6	17.7
14.6	14
14.6	13.1
14.6	14.6
14.6	17.1
14.6	21.1
14.8	25.2
15.4	29.2
16.3	33.7
17.4	39.5
18.9	46.1
20.9	52.9
22.9	59.8
24.9	65.2
27.4	67.5
28.6	68.1
28.3	68.1
27.7	67.8
26.9	67
25.4	65.8
23.4	64.1
21.7	62.7
20.9	61.5
20.6	61.5
20.6	62.1
20.6	62.4
20.6	62.1
20.6	61
21.4	57.8
22.3	52.6
22.3	46.6
22.3	40.9
22.3	34.9
22	29.4
21.1	24
20.6	18.6
20.6	14
19.7	12
18.3	12.6
16.3	15.4
14.6	19.4
14	23.4
14	28
14	33.2
14.3	38.9
14.6	46.3
14.8	53.8
14.8	65.5
14.8	69
15.4	75.8
16	81.9
17.4	84.2
18.3	83.6
18.3	81.9
18.3	77.8
18	71.3
17.1	63.8
15.4	56.7
14	49.2
12.8	41.8
11.4	34.9
11.1	28.6
11.1	22.6
11.1	18.6
11.1	16.8
11.1	17.4
10.8	19.7
10.5	23.4
10.5	27.7
10.5	32
10.5	36.9
10.5	42.6
10.8	49.2
12	56.1
13.7	63
15.7	70.1
17.7	76.1
21.1	78.4
25.4	75
25.7	73
25.7	67.3
24.9	60.1
23.1	52.6
21.4	44.9
19.7	37.2
18	26.6
18	23.4
18	18.3
18	15.4
18	15.1
17.4	17.4
16.8	20.9
16.3	25.2
16.3	29.2
16.3	34
16.6	42.6
16.6	45.8
16.8	52.4
17.4	59.5
18	66.4
[truncated: 381 more rows]
