# Supplementary material for: Bot fit: A novel approach to assessing lower limb muscular strength
Source: PLoS One. 2026 Mar 26;21(3):e0339187. doi: 10.1371/journal.pone.0339187 (PMC13021169; doi:10.1371/journal.pone.0339187)
Supplement: S3 File — Raw joint angle data (left and right legs) collected from 25 participants across all exercise protocols. This compressed folder contains individual participant files (sub1–sub25) with time-series signals representing lower-limb motion recorded by the Bot Fit system during resistance exercise trials. (ZIP) [file pone.0339187.s003.zip › sub15/kickback_max.csv]

AngL	AngR
36.6	9.1
36.3	7.7
36.3	6.3
36.3	4.5
36.3	2.8
36.3	0.8
36.3	1.1
36	3.1
35.5	4.8
34.9	6.5
34.3	8.3
33.7	9.7
33.5	11.1
32.6	12.6
32.3	12.8
31.5	13.4
30.9	13.1
30.3	12.3
30	11.4
29.7	10.3
29.4	9.4
29.4	8.8
29.7	8.8
29.7	9.1
29.7	10
29.7	10.3
29.7	10
29.7	9.7
29.4	8.8
28.6	8
27.7	7.7
27.2	7.7
27.2	8
27.2	8.3
27.2	8.3
27.2	8.5
26.9	8.8
26	8.8
25.7	8.8
24.9	8.8
24.6	8.8
24	8.8
24	8.8
24	8.8
24	8.8
24.3	8.8
24.6	8.8
25.4	8.8
26	8.8
26.9	8.8
27.4	8.8
28	8.8
28.3	8.8
28.9	8.8
29.4	8.8
30.3	9.1
31.2	9.1
31.7	9.1
32.3	9.4
32.9	9.7
33.5	9.7
34	9.7
34.6	9.7
34.9	9.7
34.9	9.7
34.9	9.7
34.9	9.4
35.2	9.4
35.5	9.1
36	8.8
36.3	8
36.9	7.1
37.2	6
37.5	4.5
37.8	2.5
37.8	0.5
37.8	1.7
37.8	4
37.8	6.3
37.8	8.3
37.8	9.7
37.8	10.3
37.8	10.5
38.3	10.5
38.9	10
39.2	9.4
39.5	8.5
39.5	7.4
39.5	6.5
39.5	5.4
39.5	4
39.5	2.8
39.5	2.2
39.8	2.5
40.3	2.5
40.6	2.5
40.9	2.5
41.2	2.5
41.5	2.5
41.5	2.5
41.8	2.2
42.1	2
42.1	2
42.1	1.7
42.3	1.4
42.3	1.1
42.9	0.8
43.2	0.8
43.5	0.5
43.5	0.5
43.5	0.5
43.5	0.5
43.5	0.5
43.5	0.5
43.5	0.5
43.8	0.5
44.1	0.5
44.3	0.5
44.3	0.5
44.3	0.5
44.3	0.2
44.3	0.2
44.3	0
44.3	0
44.3	0
44.3	0
44.3	0
44.3	0
44.3	0
44.3	0
44.3	0
44.3	0
44.3	0
44.3	0
44.3	0
44.3	0
44.3	0
44.3	0
44.3	0
44.3	0
44.3	0
44.3	0
44.3	0
44.3	0
44.3	0
44.3	0
44.3	0
44.3	0
44.3	0
44.3	0
44.3	0
44.3	0
44.3	0
44.1	0
44.1	0.2
43.8	0.2
43.8	0.2
43.5	0.2
43.2	0.2
43.2	0.2
43.2	0.2
42.9	0.2
42.9	0.2
42.9	0.2
42.9	0.2
42.9	0.2
42.9	0.2
42.9	0.2
42.9	0.2
42.9	0.2
42.9	0.2
42.9	0.2
42.9	0.2
42.6	0.2
42.6	0.2
42.6	0.2
42.6	0.2
42.3	0.2
42.3	0.2
42.3	0.2
42.3	0.2
42.3	0.2
42.3	0.2
42.3	0.2
42.3	0.2
42.3	0.2
42.3	0.2
42.3	0.2
42.3	0.2
42.3	0.2
42.3	0.2
42.3	0.2
42.3	0.2
42.3	0.2
42.3	0.2
42.3	0.2
42.3	0.2
42.3	0.2
42.3	0.2
42.3	0.2
42.3	0.2
42.3	0.2
42.3	0.2
42.3	0.2
42.3	0.2
42.3	0.2
42.3	0.2
42.3	0.2
42.3	0.2
42.3	0.2
42.3	0.2
42.3	0.2
42.3	0.2
42.3	0.2
42.3	0.2
42.3	0.2
42.3	0.2
42.3	0.2
42.3	0.2
42.3	0.2
42.3	0.5
42.3	0.5
42.3	0.8
42.3	1.1
42.3	1.1
42.3	1.1
42.3	1.1
42.3	1.1
42.3	1.1
42.3	1.1
42.3	1.1
42.3	1.1
42.3	1.1
42.3	1.1
42.3	1.1
42.3	1.1
42.3	1.1
42.3	1.1
42.3	1.1
42.3	1.1
42.3	1.1
42.3	1.1
42.3	1.1
42.3	1.1
42.3	1.1
42.3	1.1
42.3	1.1
42.3	1.1
42.3	1.1
42.3	1.1
42.3	1.1
42.3	1.1
42.3	1.1
42.3	1.1
42.1	1.1
42.1	1.1
42.1	1.1
42.1	1.1
42.1	1.1
42.1	1.1
42.1	1.1
42.1	1.1
42.1	1.1
42.1	1.1
42.1	0.8
42.1	0.8
42.1	0.8
42.1	0.2
42.1	0
42.1	0.5
42.1	1.4
42.1	2
42.1	2.8
42.1	3.7
42.1	4.5
42.1	5.4
42.1	6.3
42.1	7.1
42.1	8
42.1	8.5
42.1	9.1
42.1	9.4
42.1	10
42.1	10.8
42.1	10.8
42.1	11.1
41.8	11.1
41.8	11.1
41.8	11.1
41.8	11.1
41.2	10.8
40.9	10.8
40.6	10.8
40.3	10.5
40	10.5
40	10
39.8	9.1
39.8	8.3
39.8	7.7
39.5	7.4
39.2	7.1
39.2	7.1
39.2	7.1
39.2	6.8
39.2	6.3
39.2	5.4
39.2	4.8
39.2	4
39.2	3.4
39.2	2.5
39.2	2
38.9	1.1
38.6	0.5
38	0.2
37.8	0.2
37.5	0.5
36.9	0.8
36.3	1.1
35.5	1.4
34.6	1.4
33.7	1.4
32.9	1.4
32	1.4
30.9	1.4
29.7	1.4
28.3	1.4
26.6	1.4
24.3	1.4
22	1.4
19.7	1.4
17.1	1.4
14.8	1.4
12.6	1.4
10.5	1.4
8.8	1.4
7.1	1.4
5.7	1.4
4.2	1.4
3.1	1.4
2.2	1.4
1.7	1.4
1.4	1.4
1.1	1.4
1.1	1.4
1.1	1.4
1.4	1.4
2.2	1.4
3.7	1.4
5.7	1.4
8	1.4
10.3	1.4
12.6	1.7
16.6	2.2
18	2.2
21.1	2.2
24.3	2.2
27.2	2.5
29.7	2.8
31.7	2.8
33.2	2.8
34.6	2.5
35.7	2.5
36.9	1.7
38	0.8
38.6	0.2
39.2	1.7
39.5	3.4
39.2	5.4
39.2	7.7
38.6	10.3
37.8	13.1
36.9	16
36.6	19.1
36.3	21.7
36.3	24
36.3	25.7
36.3	26.9
36.3	28
36.6	28.3
36.6	28.9
36.6	29.2
36.6	29.2
36.6	28.9
36.6	28.6
36.6	27.7
36.6	26.6
36.9	24
37.2	23.1
37.8	21.1
38	18.6
38.3	15.7
38.6	13.1
38.6	10
38.6	7.1
38.6	4.2
38.6	0.2
38.6	0.5
38.6	0.5
38.6	0.2
38.6	0
38.6	0.8
38.6	1.7
39.2	2.5
39.5	3.4
39.5	4
39.5	4
39.5	3.7
39.5	3.1
39.5	1.7
39.5	0.2
39.5	1.1
39.5	2
39.5	2.8
39.5	3.4
39.5	3.7
39.5	4
39.2	3.7
39.2	3.7
39.2	3.7
39.2	3.7
39.2	3.7
39.2	3.7
39.2	3.7
39.2	3.7
39.2	3.7
39.5	3.7
39.5	3.7
39.5	3.7
39.5	3.7
39.2	3.7
39.2	3.7
39.2	3.7
39.2	3.7
39.2	3.7
39.2	4
39.2	4
39.2	4.2
39.2	4.5
39.2	4.5
39.2	4.5
39.2	4.5
39.2	4.5
39.2	4.5
39.2	4.5
39.2	4.5
39.2	4.5
39.2	4.8
39.2	4.8
39.2	4.8
39.2	4.8
39.2	4.8
39.2	4.8
39.2	5.4
39.2	5.7
39.5	5.7
39.2	5.7
39.2	5.7
39.2	5.7
39.2	6
39.2	6.5
39.2	6.5
39.2	6.5
38.9	6.8
38.6	6.8
38	7.1
37.8	7.1
37.2	7.1
36.9	7.1
36.3	7.1
35.7	7.1
35.2	7.1
34.6	7.1
34	7.1
33.5	7.1
32.9	7.1
31.7	7.1
31.2	7.1
30	7.1
28.6	7.1
27.2	7.1
25.2	7.1
23.1	7.1
21.1	7.1
19.1	7.1
17.1	7.1
15.7	6.8
14.6	6.8
13.4	6.5
12.8	6.5
12.6	6.5
12.6	6.5
12.6	6.5
12.8	6.5
13.4	6.5
14.8	6.5
16.6	6.5
18.3	6.5
20.3	6.5
22.6	6.5
23.1	6.5
24	6.5
24.6	6.5
25.4	6.5
26	6.5
26.9	6.5
27.4	6.5
28	6.5
28.9	6.5
30	6.5
30.3	6.3
31.2	6
31.7	6
32.3	5.7
32.9	5.1
33.2	4.8
33.5	4.5
33.7	4.2
34	4.2
34.3	4
34.6	3.7
34.9	3.4
35.2	3.4
35.2	3.4
35.2	3.4
35.5	3.4
35.5	3.1
35.5	3.1
35.5	3.1
35.5	3.1
35.5	3.1
35.5	3.1
35.5	3.1
35.7	3.1
36	3.1
36	3.1
36	3.1
36	3.1
36.3	3.1
36.6	3.1
36.6	3.1
36.6	3.1
36.6	3.1
36.6	3.1
36.6	3.1
36.6	3.1
36.6	3.1
36.6	3.1
36.6	3.1
36.6	3.1
36.6	3.1
36.6	3.1
36.6	2.5
36.6	2
36.6	1.1
36.6	0.2
36.6	1.4
36.6	3.1
36.6	6.8
36.6	8.3
36.6	11.4
36.6	14.8
36.3	18
36.3	21.4
36	24.9
36	28.3
35.7	31.2
35.5	33.7
35.5	35.7
35.5	36.9
35.7	37.5
35.7	37.8
35.7	37.8
35.7	37.8
35.7	37.8
35.7	37.2
35.7	36.6
35.7	35.5
35.7	34
35.7	31.5
35.7	30.3
35.7	28.3
35.7	26
35.7	23.4
35.7	20.6
35.7	17.7
35.7	14.6
35.7	11.4
35.7	8.3
35.7	5.7
35.7	3.4
35.2	1.7
34.6	0.2
33.7	0.8
32.6	1.7
31.5	2.2
30	2.2
28	2.2
24.6	2
23.1	2
20.3	1.7
16.8	1.1
13.1	0.8
9.7	0.8
6.5	0.8
4	0.5
1.7	0.2
0.2	0
0.5	0
0.8	0
0.8	0
0.5	0
0.2	0
0.2	0
1.4	0
3.7	0
4.5	0.2
6.5	0.2
9.4	0.2
12.6	0.2
16	0.2
20	0.2
24	0.2
27.4	0.5
30.6	2.5
33.2	5.7
35.5	9.1
36.9	12.3
38	15.1
38.6	18
38	20.6
37.2	22.9
35.7	25.4
34.3	28
33.5	30.6
32.9	32.9
33.2	34
33.5	34.6
34	34.3
34.9	34.3
35.5	34
35.7	33.2
35.7	32
35.7	30.3
35.7	28
35.7	25.7
35.7	22.9
35.5	19.7
34.9	15.7
34.3	11.7
33.5	7.4
31.7	3.7
29.7	0.5
27.2	1.1
24.3	2.2
20.9	3.1
17.1	4
13.4	5.1
10	6.3
7.1	6.8
4.5	6.8
2.2	6
0.5	4.5
0.5	3.4
1.4	2.5
1.4	2.5
1.1	2.8
0.8	3.1
0.2	3.1
0	3.4
0.8	3.4
2	3.4
4	3.4
6.3	3.4
9.4	3.1
12.8	2.8
16.3	2.5
20.3	2.2
24	1.7
27.4	0.5
32	2
33.5	2.8
35.7	5.1
37.8	7.4
39.5	10
40.9	12.8
42.1	16
41.2	18.9
39.5	21.4
37.5	23.7
35.5	26
34.3	28
33.7	29.2
34	29.4
34.6	29.4
35.2	29.4
35.7	29.2
36.3	29.2
36.6	28.6
36.6	28
36.6	26.9
36.6	25.4
36.6	23.4
36.6	21.1
36.6	18.6
36.6	15.4
36.3	12
36	8
35.5	4.5
34.6	1.7
33.5	1.1
31.5	3.1
29.4	4.5
27.2	5.4
24.6	6
19.4	6.5
17.4	6.5
13.4	6.5
9.7	5.7
6.5	4.2
3.4	3.1
0.5	2
1.4	1.4
2.5	1.1
2.8	1.1
2.5	1.4
2	1.7
0.8	2
1.4	2
2.2	2
4.2	2.2
6.5	2.2
9.4	2.2
12.8	2.2
16.6	2.2
20.9	2.2
24.6	2
27.7	1.7
30	0.5
32	1.1
33.5	3.1
34.6	5.4
35.7	8.3
37.2	11.7
38.6	15.4
38.6	19.1
37.5	22
36	25.2
34.3	27.7
33.2	30.3
32.6	32.3
32.3	33.7
32.9	34.6
33.2	35.2
33.7	35.2
34.3	34.9
34.3	34.9
34.3	34.9
34.3	34
34.3	32.9
34.3	30.9
34.3	28.6
34.3	25.7
34.3	22.3
34.3	18.9
34.3	15.4
34.3	11.4
34.3	7.4
34	4
32.9	1.1
31.2	0.2
29.2	1.1
26.9	1.1
24.3	1.1
21.1	1.1
17.7	1.1
14.3	1.1
10.8	1.4
7.7	1.4
4.8	1.4
2.5	1.4
0.2	1.1
1.1	1.1
1.7	1.1
1.7	1.1
1.4	1.1
1.1	0.8
0.2	0.8
0.8	0.8
2.5	1.1
4.5	1.1
6.8	1.1
9.7	1.4
14.3	2
17.7	2.2
19.7	2.2
23.1	2.2
26.6	1.7
29.2	0
30.9	3.1
31.2	7.1
31.5	11.7
31.5	16.6
31.5	22.9
31.7	24.9
31.7	28.3
32.3	31.2
32.9	33.5
34	34.9
34.6	36.3
35.2	37.2
35.2	37.8
34.6	38
34	38
33.7	38
33.5	37.8
33.2	36.3
33.2	34.6
33.2	32.3
33.5	29.7
33.5	26.9
33.5	23.4
33.5	19.7
33.5	15.7
33.5	11.1
33.2	4.2
32.6	2
31.2	1.1
29.2	2.5
26.3	3.7
23.7	4.2
20.6	5.1
15.4	6.3
13.4	6.8
9.4	7.1
6	6.8
2.5	6
0	4.8
1.7	4
3.1	3.4
3.7	3.1
3.7	3.4
3.4	4
3.4	4
2.5	4.2
1.4	4.2
0.2	4.2
2.2	4.5
4.8	4.8
8	5.1
11.4	5.7
17.4	6.5
19.7	6.5
23.7	6.5
27.7	6.5
30.9	6.3
32.9	5.1
34	3.4
35.2	1.4
35.7	0.8
36.3	3.4
37.5	8.8
38	10.8
38.3	14.8
37.8	19.1
36.6	23.4
35.2	27.2
33.7	31.2
32.6	34.3
32.3	36.3
32.6	36.9
33.2	36.6
33.7	36.6
34.3	36.6
34.3	36
34	35.2
34	33.7
34	30.9
34	29.7
34	26.6
34	23.1
34	18.9
34	14.3
34	9.1
33.7	4.2
32.9	0.2
30.9	1.4
27.7	2.5
23.7	3.4
16.6	4
14.3	4.2
9.1	4
4.8	3.4
1.1	2
1.7	0.2
3.7	1.1
5.1	2
6	1.7
5.7	0.8
5.1	0.2
4.2	0.5
2.8	1.1
1.4	1.7
0.5	2
2.8	2.2
5.4	2.8
8.5	3.4
12.3	4
16.3	4.8
20.3	5.1
24.6	5.4
28.6	5.4
32.3	5.1
34.9	4.5
36.6	3.1
37.8	1.7
38.6	0.2
39.2	2.2
39.8	5.4
40.3	9.1
40	13.1
38.9	17.4
36.9	21.4
35.2	25.4
33.7	29.2
32.6	32.3
32.3	34.6
32.9	35.5
33.5	35.7
34	35.7
34.3	35.7
34.6	35.2
34.3	34.3
34	32.6
34	30.6
34	28
34	24.9
34	21.4
34	17.4
34	12.8
34	8.3
34	4
32.9	1.4
31.2	0
28.9	1.1
26.3	1.7
23.1	2
19.7	2.2
15.7	2.2
11.4	2
7.7	1.7
4.2	0.8
1.4	0.2
0.8	1.4
2.5	2.2
3.4	2.5
3.4	2.2
2.5	2
1.7	1.4
0.2	0.8
1.4	0.2
3.4	0
5.7	0.2
8.3	0.5
10.8	0.8
14	0.8
17.4	0.8
21.1	0.8
24.9	0.8
28.9	0.5
32.3	0.5
35.5	3.1
36.3	4.2
36.9	6.8
37.5	10.3
37.8	14
37.5	18.3
37.5	22.9
36.6	27.2
35.5	30.6
34.3	33.5
33.2	35.7
32.6	37.5
32.6	38.3
32.9	38.6
33.5	38.3
34	38.3
34.3	38
34.3	37.5
34.3	36.3
34.3	34.6
34.3	32.3
34.3	29.7
34.3	26.3
34.3	20.6
34.3	18.3
34.3	13.4
34.3	8.5
34.3	4.2
33.2	1.7
31.5	0.2
28.9	0.5
26.3	0.8
23.1	1.1
19.4	1.1
15.1	1.1
10.5	0.5
6.8	0.5
3.1	1.7
0	2.8
2.8	4
5.1	4.8
6.3	5.1
6	4.2
5.7	4
4.8	3.4
3.4	2.8
1.7	2.2
0	2
2.2	2
5.1	1.7
8.3	1.4
12	1.1
16	0.8
22.3	0.5
24.6	0.5
28.3	0.5
30.9	1.4
32.9	3.4
34	6.3
34.6	9.4
35.2	13.7
35.7	18.3
36.3	22.9
36.6	27.2
36.3	30.9
35.5	33.7
34	35.7
33.2	37.5
32.3	39.8
32.3	41.5
32.3	42.9
32.3	43.8
32.6	44.3
32.6	44.6
32.6	44.3
32.6	44.3
32.6	43.8
32.6	42.3
32.6	38.9
32.6	37.5
33.2	34
34	30
34.6	25.4
34.9	20.3
35.2	15.1
35.2	10
35.2	4.8
34.9	0.5
33.7	1.7
31.5	3.1
28.6	3.7
25.2	3.7
21.4	3.7
17.1	3.7
12.8	4
8.3	4.2
4.5	4.5
1.1	4.5
2.2	4.2
5.4	3.7
8	3.1
10	2.8
10.5	2.8
10.5	2.8
10.3	2.8
10	2.8
8.8	2.8
7.1	2.8
4.8	2.8
2.2	2.8
0.5	2.8
4	2.8
7.4	2.8
11.1	2.8
15.1	2.8
19.7	2.8
24.3	2.8
28.3	2.5
31.7	1.1
33.5	1.4
34	5.4
34	10.3
34	15.7
34	20.9
34	25.4
34	29.4
34	33.2
34	38
34	39.5
34	42.1
34	44.1
34	45.5
34	46.3
33.7	46.6
33.5	46.6
33.5	46.3
33.5	45.8
33.5	44.6
33.5	41.5
33.5	40
33.5	36.9
33.7	33.2
33.7	28.9
34	24.3
34.3	19.4
34.3	14.6
34.3	9.4
33.5	4.2
31.5	0.5
28.3	3.1
24	4.2
18	4.8
11.1	5.1
4.8	5.1
0.8	4.5
6	3.4
10.3	1.4
14.3	0.5
18	2
21.7	2
22.3	2
22.9	2
22.9	2
22.6	2
22.6	1.7
22	1.4
20	1.1
16.8	0.8
13.1	0.2
8.5	1.4
3.4	2.5
2.5	3.4
8.3	4
14	4.5
19.4	4.8
24.6	4.5
28.6	4
31.5	2.5
34	0.5
36.3	6.8
36	9.1
36	14.8
36	20.9
36	26.9
36.9	32.6
37.8	37.2
38	41.2
38	44.9
38	48.6
38	51.5
38	53.8
38	55.8
38	56.9
38	57.8
38	58.1
38.3	58.1
38.3	58.1
38.3	57.8
38.3	56.7
38.3	54.9
38.3	52.6
38.3	49.5
38.3	44.3
38.3	42.9
38.3	39.2
38.3	35.5
38.3	31.5
38.3	26.9
38.3	22.6
38.3	18.6
38.3	16
38.3	14
36	11.4
34.6	10.8
31.7	10.5
28.6	10.5
25.4	10.5
22.3	10.5
19.7	10.3
16.8	9.4
14.6	8.8
12	8.5
9.4	8.3
6	8.3
4.8	8.3
2.8	8.3
0.5	8.3
1.4	7.7
3.1	7.1
4.5	6.5
5.7	6.3
6.8	6
7.7	5.4
7.7	5.4
7.7	5.1
7.1	4.8
6.3	4.5
4	3.7
2.8	3.4
0.5	2.5
2.5	2
6	1.4
9.7	0.8
14	0.2
18.3	0
22.6	0
27.2	0.5
30.9	1.4
33.5	3.4
34.9	7.1
36	12
36.6	18.6
36.6	24.9
36.3	30.9
36	35.7
35.5	39.2
35.2	42.3
35.2	45.5
35.2	48.4
35.2	51.5
35.2	54.1
35.2	56.1
35.2	57.2
35.2	58.7
35.2	58.9
35.2	58.9
35.2	58.9
35.2	58.9
35.2	58.9
35.2	58.9
35.2	58.1
35.2	56.1
35.2	53.2
35.2	48.6
35.2	47.2
35.2	44.1
35.2	40.9
35.2	37.5
35.2	34
35.2	30
35.2	26
35.2	22
35.2	18.6
35.2	15.7
34	13.7
32	12.3
29.2	11.4
25.7	11.4
22.3	11.4
18.6	11.4
15.1	11.4
12	11.4
8.3	11.4
4.2	11.4
0.5	11.4
2.5	11.4
5.4	11.4
8.3	10.8
10.3	10.3
12	9.7
13.1	9.1
14	8.5
14.6	7.7
14.6	7.1
14.8	6.5
14.8	6.3
14.6	5.7
14.3	5.1
12.6	4.5
10	3.7
6.8	2.8
3.1	2.5
2.5	2
4.5	2
8.8	2
13.1	1.7
17.4	1.7
21.7	2
25.7	2
29.4	3.1
33.2	5.1
35.7	8.3
37.2	12.3
37.5	21.4
37.5	24.9
37.2	31.2
36.9	36.9
36.6	41.2
36.6	44.3
36.6	47.2
36.9	49.8
37.2	51.8
37.8	53.5
38.6	54.7
39.2	55.2
39.8	55.5
40	55.5
40.3	55.5
40.3	55.5
40.3	55.5
40.3	55.5
40.3	55.5
40.3	55.2
40.3	54.1
40.3	52.4
40.3	49.8
40.3	47.2
40.3	44.6
40.3	41.8
40.3	37.5
40.3	35.7
40.3	32.3
40.3	28.6
40.3	24.9
40.3	21.7
40.3	19.7
40.3	18.3
40.3	17.7
40.3	17.1
40.3	16.6
40.3	16.6
40.3	16.6
40.3	16.6
40.3	16.6
40.3	16.6
40.3	16.6
40.3	16.6
40.3	16.6
40	16.6
40	16.6
40	16.6
39.8	16.6
39.2	16.6
38.6	16.6
38	16.6
37.5	16.3
36.9	16
36.3	15.4
36	14.8
36	14
36	12.8
35.7	12
35.2	11.4
34.9	10.8
34	10.8
33.5	10.8
32.9	10.8
32.3	10.8
31.7	10.8
31.2	10.8
31.2	10.8
30.6	10.8
30.3	10.8
29.7	10.8
29.7	10.8
29.7	10.8
29.7	10.8
29.7	10.8
29.7	10.8
29.7	10.8
29.7	10.8
29.7	11.1
29.7	11.7
29.7	13.7
29.7	14.6
29.7	16.3
29.7	17.7
29.7	19.7
29.7	22
29.7	24
29.7	25.7
29.7	27.7
29.7	28.3
29.7	28.9
29.7	29.2
29.7	29.2
29.7	29.2
29.7	29.2
29.4	29.2
28.6	28.6
29.7	29.4
29.7	29.4
29.7	29.4
29.7	29.2
29.7	29.2
27.4	28.6
27.4	28.6
27.4	28.6
27.4	28.6
27.2	28.6
26.3	28.6
25.7	28.9
25.2	29.2
24.9	30
24	30.6
23.4	31.2
23.1	32
23.1	32.9
23.1	34
23.1	35.5
23.1	36.9
23.1	38.3
23.1	39.8
23.1	41.2
23.1	42.9
23.4	44.1
24.6	45.2
26.3	45.5
28	45.5
30.3	45.5
32.3	45.5
34	45.5
35.2	46.3
35.5	47.5
35.5	48.6
35.5	49.8
35.5	50.1
35.5	50.4
35.5	50.6
35.5	50.9
35.5	51.5
35.5	51.8
35.5	52.1
35.5	52.1
35.5	52.1
35.5	52.1
35.5	52.1
35.5	52.1
35.5	52.1
35.5	52.4
35.5	52.6
35.5	53.2
35.5	53.5
35.5	53.5
35.5	53.5
35.5	53.8
35.5	54.4
35.5	54.7
35.5	54.7
35.5	54.9
35.5	55.8
35.5	56.9
35.5	57.5
35.5	57.5
35.5	57.8
35.5	58.7
35.5	59.5
35.5	59.8
35.5	59.8
35.5	60.1
35.5	61
35.5	61.5
35.5	61.5
35.5	62.1
35.5	62.4
35.5	63.2
35.5	64.1
35.5	64.7
35.5	65.2
35.5	65.2
35.2	65.2
35.2	65.2
35.2	65.2
35.2	65.2
35.2	65.2
34.9	65.2
34.3	65.5
33.2	66.7
31.7	67.8
30.3	68.7
29.2	69.5
28.6	70.1
28	70.4
27.7	70.7
27.7	70.7
27.7	71.3
27.7	71.3
27.7	71.5
27.7	72.1
27.7	72.1
27.7	72.4
27.2	73
26.3	73.6
25.2	74.4
24.3	74.7
23.7	74.4
22.9	74.4
22.6	74.4
21.1	73.3
19.7	71.8
18.3	69.5
17.1	67.3
16.3	64.7
15.7	61.8
14.8	59.2
13.7	55.5
13.1	54.7
12.3	52.9
11.4	51.5
10.3	50.4
9.4	49.5
8.3	49.2
6.8	48.9
5.4	48.9
4.2	48.9
3.1	48.9
2.2	48.9
1.7	48.9
1.4	48.9
0.8	48.9
0.8	48.9
0.8	48.9
0.5	48.9
0.5	49.2
0.5	49.2
0.5	49.2
0.5	49.2
0.5	49.2
1.1	49.2
2	49.2
2.8	49.2
3.4	49.2
3.4	49.2
4.2	49.2
4.5	49.2
5.1	49.2
5.7	49.2
6.3	49.2
6.8	49.2
7.4	49.2
7.7	49.2
8	49.2
8	49.2
8.3	49.2
8.5	49.2
8.5	49.2
8.5	49.2
8.5	49.2
8.5	49.5
8.5	50.1
8.5	50.6
8.5	50.6
8.5	50.6
8.5	50.9
8.3	51.5
8.3	52.6
8.3	54.1
8.3	54.7
8.3	55.2
8.3	55.2
7.7	55.2
6.8	55.2
6	55.2
5.4	55.2
4.8	55.2
4.5	55.2
4.5	55.2
3.7	55.2
3.1	55.2
2	55.2
0.8	55.2
0.2	55.2
0.2	55.2
0.2	55.2
0.2	55.2
0.2	55.5
0.2	56.7
0.2	58.1
0.2	59.8
0.2	61
0.2	61.8
0.2	62.7
0.2	63.5
0.2	64.4
0.2	65.2
0.2	65.5
0.2	65.8
0.2	65.8
0.2	65.8
0.2	65.8
0.2	65.8
0.2	65.8
0.2	65.8
0.2	65.8
0.2	65
0.2	64.1
0.2	63.2
0.2	62.7
0.2	62.1
0.2	61.5
0	61.2
0.2	61.2
0.8	61.2
1.1	61.2
1.4	61.2
1.4	61.2
1.4	61.2
1.4	61.2
1.4	61
1.4	61
1.4	61
2	61
2.2	61
2.2	61
2.2	61
2.2	61
2.2	61
2.2	61
2.2	61
2.2	61
2.2	61
2.2	61
2.2	61
2.2	61
2.2	61
2.2	61
2.2	61
2.2	61
2.8	61
3.1	61
3.4	61
4	61
4.5	61
4.8	61
4.8	61
4.8	61
4.8	61
4.8	61
4.8	61
4.8	61
4.8	61
4.8	61
4.8	61
4.8	61
4.8	61
4.8	60.7
4.8	60.1
4.8	59.8
4.8	59.5
4.8	59.5
4.8	59.5
4.8	59.5
4.8	59.2
4.8	59.2
4.8	59.2
4.8	59.2
4.8	59.2
4.8	59.2
4.8	59.2
4.8	59.2
4.8	59.2
4.8	59.2
4.8	59.2
4.8	59.2
4.8	59.2
4.8	59.2
4.8	59.2
4.8	59.2
4.8	59.2
4.8	59.2
4.8	59.2
4.8	59.2
4.8	59.2
4.8	59.2
4.8	59.2
4.8	59.2
4.8	59.2
4.8	59.2
4.8	59.2
4.8	59.8
4.8	60.1
4.8	60.7
4.8	61.2
4.8	61.5
4.8	62.1
4.8	62.7
4.8	63.2
4.8	63.8
4.8	64.4
4.8	65
4.8	65.2
4.8	65.5
4.8	65.8
4.8	65.8
4.8	65.8
4.8	65.8
4.8	65.8
5.1	65.8
6.3	65.5
7.7	65.5
9.7	65.2
11.7	63.2
13.1	59.2
13.4	54.1
13.4	48.4
13.4	42.6
13.4	36.6
13.4	31.2
13.4	26.9
13.4	22
13.4	20.9
13.4	19.7
13.1	20
11.7	22
10.3	26
10	31.2
10	37.5
10	44.3
10	51.2
10.3	58.4
11.1	69.5
11.4	73
13.1	79.9
15.4	84.2
17.7	84.7
18.3	83.9
18.3	81.6
18	77.3
16.8	68.4
16.3	65.2
15.4	58.4
15.1	50.9
14.6	43.2
13.7	36.3
12.6	30
11.4	24.9
11.4	20.9
11.4	18.3
11.4	17.7
11.1	18.6
10.5	21.7
9.7	26.6
9.7	32.6
9.7	38.9
9.7	46.1
10.5	56.4
11.1	60.4
12.3	67.8
14	75
16.6	81
19.7	83
22.6	81
23.1	76.7
22.9	70.4
21.7	63
19.7	55.5
17.4	48.4
15.4	42.1
14	36.3
13.7	30.6
13.7	26.3
13.7	22.9
13.7	22.9
13.1	23.7
11.4	26.9
10.3	30.9
9.7	36.3
9.4	42.9
9.4	49.8
9.4	57.2
9.4	68.7
9.7	72.1
10.8	78.7
13.1	83.3
16.3	83.6
18	82.1
18.3	79
18.3	73
18	65.5
17.4	58.1
17.1	46.6
17.1	42.9
16.6	36.3
15.7	30.9
15.4	25.7
15.4	20.3
15.4	16
14.8	14.8
13.7	16.6
12	20.3
10.8	25.2
11.1	31.2
11.1	38
11.4	45.2
11.7	52.9
11.7	61.5
12.6	69.5
14.6	77
17.4	82.4
20.9	83
23.4	80.4
23.7	76.1
23.1	69.8
21.7	58.1
20.9	53.8
19.7	46.1
18.6	38.9
17.4	32.3
16	26.9
15.7	22.3
15.7	18.3
15.7	16.6
14.6	18
12.3	22.3
10.5	30.6
10.5	33.7
10.5	40.6
10.5	47.5
10.5	54.9
10.5	62.7
10.8	70.1
12.3	77
14.3	82.7
18.3	84.2
19.4	83.9
20	81.9
20	77.6
20	71
19.7	63.2
18.9	51.2
18.9	46.9
18.6	38.9
18	32.3
17.4	26.6
17.4	20.9
17.4	15.1
17.4	10.5
17.1	9.4
16	11.4
14.6	16
14	21.7
14	28
14.3	34.6
14.8	41.5
16	48.9
16.8	57.2
16.8	65.2
16.8	73.3
18.6	80.4
21.4	83.6
24.6	81.9
26	77.6
25.4	71.5
24.3	63.5
22.6	54.1
20.9	44.9
19.7	36
18.3	28
17.7	21.7
17.7	16.3
17.7	11.4
17.7	8
17.1	8
15.4	10.5
13.7	14.8
13.1	20
13.1	26.3
13.7	32.9
14.3	40.3
14.6	48.9
14.3	57.5
14.3	65.8
15.4	73.6
18.3	80.4
21.4	84.7
23.7	83.9
24	81
22.9	76.4
22	68.7
20.3	60.1
18.3	47.5
18	43.5
18	36
18	29.4
18	24.3
18	20.3
18	16.6
18	14
17.4	13.7
15.7	16
13.1	20.3
11.4	24.9
10.8	30.6
11.1	37.2
11.4	44.6
11.4	52.6
11.4	61
12.6	69
15.1	76.1
18	81.6
21.4	81.9
23.4	78.7
23.1	73.6
21.7	66.7
20.3	58.7
18.6	50.6
16.6	43.2
15.7	36
15.7	29.7
15.7	24.6
15.7	20.6
15.7	17.4
15.7	15.4
14.8	16
13.7	18.3
11.7	22.3
10.8	27.2
10.5	33.5
10.5	40.3
10.5	47.8
10.5	55.8
10.5	63.8
12	71.5
14.3	78.7
17.1	84.2
20	84.2
21.7	81
21.7	75.3
20.6	68.1
18.6	60.1
16.6	52.1
14.6	44.3
12.3	37.8
10	32.6
9.4	28
9.4	24.9
9.4	24
9.4	24.6
9.4	26.9
9.4	31.5
9.4	37.5
9.4	44.1
9.4	54.4
9.4	57.8
9.7	65
10.8	71.5
12.8	77.8
16	82.4
18.9	83
20.9	81.9
21.4	78.1
21.7	71
21.4	62.4
19.7	53.8
17.4	40.3
16.8	36.3
16	29.2
14.8	23.1
14.3	18.9
14.3	15.1
14.3	13.1
14	13.7
12.8	16.3
11.1	20.6
10.5	29.2
10.5	32.6
10.5	39.2
10.8	46.6
11.1	54.7
11.4	63
12.6	71.3
15.4	78.4
18.6	84.2
22	83.9
24	80.4
23.4	75
22	67.3
20	58.1
17.4	48.6
15.7	39.2
13.7	30.6
12	23.7
11.7	18.3
11.7	14.3
11.7	12.3
11.4	13.7
11.1	17.4
10.8	22.9
11.1	28.6
11.1	34.9
11.1	41.8
11.1	48.6
11.4	56.4
11.7	64.1
12.8	71.8
15.7	78.7
18.6	83.6
21.4	83.6
22.9	80.1
[truncated: 371 more rows]
