# Supplementary material for: Bot fit: A novel approach to assessing lower limb muscular strength
Source: PLoS One. 2026 Mar 26;21(3):e0339187. doi: 10.1371/journal.pone.0339187 (PMC13021169; doi:10.1371/journal.pone.0339187)
Supplement: S3 File — Raw joint angle data (left and right legs) collected from 25 participants across all exercise protocols. This compressed folder contains individual participant files (sub1–sub25) with time-series signals representing lower-limb motion recorded by the Bot Fit system during resistance exercise trials. (ZIP) [file pone.0339187.s003.zip › sub15/kneeup_const.csv]

AngL	AngR
15.4	3.4
15.4	3.4
15.4	3.4
15.4	3.4
15.4	3.1
15.4	2.8
15.4	2.5
15.4	2.5
15.4	2.5
15.4	2.5
15.4	2.5
15.4	2.5
15.4	2.8
15.4	2.8
15.4	2.8
15.4	2.8
15.4	2.8
15.4	2.8
15.4	2.8
15.7	2.8
15.7	2.8
16	2.8
16.3	2.8
16.3	2.8
16.3	2.8
16.3	2.8
16.6	2.8
17.1	3.1
18	3.4
18.6	3.7
18.3	3.7
18	3.4
17.7	2.8
16.8	2.2
16.6	1.7
16.8	2
17.1	2.2
17.4	2.8
17.4	2.8
17.7	2.8
17.7	2.8
17.7	3.1
17.7	3.1
17.7	3.1
18	3.1
18	3.4
18.3	3.7
18.6	4
18.6	4
18.6	4.2
18.9	4.5
18.9	4.8
19.4	4.8
19.4	5.1
19.4	5.7
19.7	6
20.6	6.3
20.9	6.5
21.1	6.8
21.4	7.1
21.4	7.4
21.4	7.4
21.4	7.7
21.4	8
21.4	8
21.4	8.3
21.4	8.3
21.1	8.5
21.1	8.8
21.1	9.1
20.9	9.4
20.6	9.7
20.3	10
20	10
20	10
20	10.3
20	10.5
20	10.5
20.3	10.5
20.6	10.5
20.9	10.5
21.4	10.5
21.7	10.8
21.7	10.8
22.3	11.4
22.3	11.7
22.6	12.3
22.9	12.3
23.4	12.3
24	12.6
24.3	12.6
24.6	12.8
25.2	13.1
25.7	13.1
26.3	13.4
26.9	13.4
27.4	13.4
28	13.4
28.3	13.4
28.9	13.4
29.2	13.4
29.7	13.4
30	13.4
30.6	13.1
31.2	12.8
31.7	11.7
32.3	10.5
32.6	8.8
32.6	6.8
32.6	4
32.6	1.1
32.6	1.7
32.6	4.8
32.6	7.4
32.6	9.4
32.6	10.5
32.6	11.4
32.6	11.7
32.6	11.7
32.6	11.7
32.6	11.7
32.6	11.7
32.6	11.7
32.6	11.7
32.6	11.4
32.6	10.8
32.6	9.7
32.6	9.1
32.6	8.8
32.6	9.4
32.9	10.3
32.9	11.1
33.2	11.7
33.5	12.3
33.7	12.8
34	12.8
34.6	12.8
34.9	12.6
35.2	11.1
35.2	9.1
35.5	6.8
36	4.5
36.3	2.5
36.9	0.5
37.2	0.8
37.8	1.7
38	2.2
38.3	2.5
38.9	2.8
39.2	3.1
39.8	3.1
39.8	3.1
40.3	3.1
40.6	3.1
40.9	3.1
41.5	3.4
41.8	4.2
42.3	5.4
42.9	6.3
42.9	7.1
42.9	7.7
42.9	8
42.9	8
42.9	8
42.9	8.3
42.9	8.5
42.9	8.8
42.9	9.4
42.9	9.7
42.9	10
42.9	10.3
42.9	10.5
42.9	11.1
42.6	11.4
42.1	11.7
41.2	12
40.6	12.3
38.9	12.3
38.6	12.3
37.5	12.3
36.3	12.6
35.2	12.6
33.7	12.8
32.3	13.1
30.6	13.1
29.2	13.1
28	13.1
26.6	13.1
25.4	13.1
25.2	13.1
24.9	13.1
24.6	13.1
24.6	13.1
24.6	13.1
24.6	13.1
24.6	13.1
24.9	13.1
25.2	13.1
25.7	13.1
26.3	13.1
26.9	13.1
27.7	13.1
28.6	13.1
29.4	13.1
30.3	13.1
30.3	13.1
30.3	13.1
30.9	13.1
33.7	13.1
34.6	13.1
35.7	13.1
36.6	13.1
37.5	13.1
38.3	13.1
39.5	13.1
39.8	13.1
40.6	13.1
41.2	12.8
42.1	12.8
42.6	12.8
42.9	12.6
43.2	12.3
43.5	12
43.5	11.4
43.5	11.1
43.5	10.8
43.5	10.5
43.2	10.3
42.9	10
42.6	10
42.3	9.7
42.1	9.4
41.8	9.1
41.8	8.5
41.5	8
41.5	7.4
41.2	6.8
40.9	6
40.9	4.8
40.9	4
40.9	2.8
40.9	1.4
40.9	0
40.3	2.8
40.3	4
39.8	6.3
38.9	8.8
38.3	11.4
37.8	13.4
37.2	15.1
36.9	16.3
36.9	16.6
36.6	16.3
36.6	15.7
36.6	14.8
36.6	13.7
36.6	12.3
36.3	10.8
36.3	9.4
35.7	7.4
35.5	6.8
35.2	6.3
34.6	6.3
34.3	6.5
33.7	7.1
33.5	7.7
32.9	8.5
32.6	9.1
32.3	9.7
32	10
31.7	10
31.5	10
31.5	10
31.5	9.7
31.5	8.8
31.5	8
31.5	6.8
31.5	6
31.5	4.8
31.5	3.7
31.5	2.8
31.2	2.2
31.2	1.7
30.9	1.7
30.6	1.7
30.6	1.7
30.6	2
30.6	2.2
30.6	2.5
30.6	2.2
30.6	2.2
30.6	2.2
30.6	2.2
30.6	2.2
30.9	2.2
30.9	2.2
31.2	2
31.2	1.7
31.7	0.8
32.3	0.2
32.6	0.5
33.2	1.1
33.5	1.7
33.7	2.2
34	2.8
34.3	3.1
34.3	3.7
34.3	4
34.3	4.2
34.3	4.5
34.3	4.8
34.3	5.1
34.3	5.4
34.3	5.7
34.3	6
34.3	6.3
34.3	6.5
34.3	6.8
34.3	7.1
34.3	7.4
34.6	8
34.6	8
34.9	8.3
35.2	8.5
35.2	8.5
35.5	8.8
35.5	9.1
35.7	8.8
35.7	9.1
35.7	9.1
35.7	9.1
35.7	9.1
35.7	9.1
35.7	9.1
35.7	9.4
35.7	9.7
36	9.7
36	9.7
36.6	9.7
36.9	9.7
37.5	10
38	10.3
38.6	10.8
39.5	11.4
40.3	11.7
41.2	12.3
41.8	12.6
42.6	12.3
43.2	12.3
43.5	12.3
43.2	12.3
43.2	12.3
43.2	12.3
43.2	12.3
42.9	12.3
42.9	12.3
42.6	12.3
42.6	12.3
42.3	12.3
42.3	12.3
42.3	12.3
42.3	12.3
42.3	12.3
42.3	12.3
42.3	12.3
42.3	12.3
42.3	12.3
42.6	12.3
42.9	12.3
43.5	12.3
44.1	12.3
44.6	12.3
45.5	12.3
45.5	12.3
45.2	12.3
44.9	12.3
44.3	12.3
43.5	12.3
43.2	12.3
42.9	12.3
42.9	12.3
42.9	12.3
42.9	12.3
42.9	12.3
42.9	12.3
42.9	12
42.9	11.7
42.9	11.4
42.9	11.1
42.6	11.4
42.6	11.4
42.6	11.4
42.3	11.4
42.1	11.1
41.8	11.1
41.8	10.8
41.8	10.8
41.8	10.5
41.8	10.3
41.5	10.5
41.2	10.3
41.2	10.3
41.2	10.3
41.2	10.3
40.9	10.3
40.9	10
40.9	10
40.9	10
40.9	9.7
40.9	9.7
40.9	9.7
40.9	9.7
40.9	9.7
40.9	9.7
40.9	9.7
40.9	9.7
40.9	9.7
40.9	9.7
40.9	9.7
40.9	9.7
40.9	9.7
40.9	9.7
40.9	9.7
40.9	9.7
40.9	9.7
40.9	9.7
40.9	9.7
40.9	9.7
40.9	9.7
40.9	9.7
40.9	9.7
40.9	9.7
40.9	9.7
40.9	9.7
40.9	9.7
40.9	9.7
40.9	9.7
40.9	9.7
40.9	9.7
40.9	9.7
40.9	9.7
40.9	9.7
40.9	9.7
40.9	9.7
40.9	9.7
40.9	9.7
40.9	9.7
40.9	9.7
40.9	9.7
40.9	9.7
40.9	9.7
40.9	9.7
40.9	9.7
40.9	9.7
40.9	9.7
40.9	9.7
40.9	9.7
40.9	9.7
40.9	9.7
40.9	9.7
40.9	9.7
40.9	9.7
40.9	9.7
40.9	9.7
40.9	9.7
40.9	9.7
40.9	9.7
40.9	9.7
40.9	9.7
40.9	9.7
40.9	9.7
40.9	9.7
40.9	9.7
40.9	9.7
40.9	9.7
40.9	9.7
40.9	9.7
40.9	9.7
40.9	9.7
40.9	9.7
40.9	9.7
40.9	9.7
40.9	9.7
40.9	9.7
40.9	9.7
40.9	9.7
40.9	9.7
40.9	9.7
40.9	9.7
40.9	9.7
40.9	9.7
40.9	9.7
40.9	9.7
40.9	9.7
40.9	9.7
40.9	9.7
40.9	9.7
40.9	9.7
40.9	9.7
40.9	9.7
40.9	9.7
40.9	9.7
40.9	9.7
40.9	9.7
40.9	9.7
40.9	9.7
40.9	9.4
40.9	9.4
40.9	9.4
40.9	9.4
40.9	9.4
40.9	9.4
40.9	9.4
40.9	9.4
40.9	9.4
40.9	9.4
40.9	9.4
40.9	9.4
40.9	9.4
40.9	9.4
40.9	9.4
40.9	9.4
40.9	9.4
40.9	9.4
40.9	9.4
40.9	9.4
40.9	9.4
40.9	9.4
40.9	9.4
40.9	9.4
40.9	9.4
40.9	9.4
40.9	9.4
40.9	9.4
40.9	9.4
40.9	9.4
40.9	9.4
40.9	9.4
40.9	9.4
40.9	9.4
40.9	9.4
40.9	9.4
40.9	9.4
40.9	9.4
40.9	9.4
40.9	9.4
40.9	9.4
40.9	9.4
40.9	9.4
40.9	9.4
40.9	9.4
40.9	9.4
40.9	9.4
40.9	9.4
40.9	9.4
40.9	9.4
40.9	9.4
40.9	9.4
40.9	9.4
40.9	9.4
40.9	9.4
40.9	9.4
40.9	9.4
40.9	9.4
40.9	9.1
40.9	8.8
40.9	8.8
40.9	8.5
40.9	8.3
40.9	8.3
40.9	8.3
40.9	8.3
40.9	8.3
40.9	8
41.2	8
41.2	8
41.2	8
41.2	8
41.2	8
41.2	8
41.2	8
41.2	8
41.5	8
41.5	8
41.5	8
41.8	8
41.8	8
41.8	8
41.8	8
41.8	8
41.8	8
41.8	8
41.8	8
42.1	8
42.1	8
42.1	8
42.1	8
42.1	8
42.1	8
42.1	8
42.1	8
42.1	8
42.1	8
42.1	8
42.1	8
42.1	8
42.1	8
42.1	8
42.1	8
42.1	8
42.1	8
42.3	8.3
42.3	8.3
42.3	8.5
42.6	8.8
42.9	9.1
42.9	9.1
42.9	9.1
42.6	9.1
42.6	9.1
42.6	9.4
42.6	9.7
42.6	9.7
42.6	10
42.6	10
42.6	10
42.3	10
42.3	10
42.1	10
42.1	10
42.1	10
42.1	10.3
42.1	10.8
42.1	10.8
42.1	10.8
42.1	10.8
42.1	10.8
42.1	10.8
41.8	10.8
41.8	10.8
41.2	10.8
40.6	10.8
40	10.8
39.5	10.8
39.2	10.8
38.9	10.8
38.6	10.8
38.3	10.8
38.3	10.8
38.3	10.8
38.3	10.8
38.3	10.8
38.3	10.8
38.3	10.8
38.3	10.8
38.3	10.8
38.3	10.8
38.3	10.8
38.3	10.8
38.3	10.8
38.3	10.8
38.3	10.8
38.3	10.8
38.3	10.8
38.3	10.8
38.3	10.8
38.3	10.8
38.3	10.8
38.3	10.8
38.3	10.8
38.3	10.8
38.3	10.8
38.3	10.8
38.3	10.8
38.3	10.8
38	10.8
37.8	10.8
36.6	10.8
34.9	10.8
32.9	10.8
30	10.8
27.2	10.8
24	10.5
21.1	10.3
18	10.3
15.4	10
12.8	9.7
10.3	9.4
8.3	9.1
6.5	8.8
5.1	8.5
4	8.3
3.4	8.3
2.8	8
2.5	8
2.5	7.7
2.8	7.7
3.1	7.7
3.4	7.7
4.2	7.7
5.4	7.7
7.1	7.7
8.8	7.7
11.1	7.7
15.1	7.7
16.6	7.7
19.7	8
22.9	8
26.3	8
30	8
33.5	8
36.9	8
39.8	8
42.3	8
44.1	8
44.9	7.7
44.9	7.4
44.3	6.5
42.9	5.4
41.2	4
39.2	2.2
37.8	0.2
37.2	2
36.9	4.2
37.2	6.8
37.8	9.7
38.6	12.8
39.2	16
39.5	19.1
39.5	22
39.2	23.7
38.9	24.9
38.3	25.2
38	25.2
38	25.2
38	24.9
38	24.3
38	23.7
38	22.9
38.3	22
38.3	20.9
38.3	19.7
38.3	18
38.3	16.3
38.3	14.3
38.3	12
38.3	9.4
38.6	7.1
38.6	4.8
38.9	2.5
39.2	0.5
39.5	2
39.5	2.5
39.5	3.7
39.5	4.5
39.2	5.1
39.2	5.4
39.2	5.7
39.2	6.3
38.9	6.5
38.6	6.5
38.6	6.5
38	6.5
37.8	6.5
37.5	6.8
37.2	7.1
37.2	7.4
37.2	7.7
37.2	8
36.9	8.3
36.6	8.3
36.3	8.3
36.3	8.3
36.3	8.3
36.3	8.3
36	8.3
36	8.3
35.7	8.3
35.7	8.3
35.7	8.3
35.7	8.3
35.7	8.3
35.5	8.3
35.5	8.3
35.5	8.3
35.5	8.3
35.5	8.3
35.5	8.3
35.5	8.3
35.5	8.3
35.5	8.3
35.5	8.3
35.5	8.3
35.7	8.3
35.7	8.3
36	8.3
36	8.3
36.3	8.3
36.6	8.3
36.9	8.3
37.2	8.3
37.5	8.3
37.8	8.3
38.3	8.3
38.6	8.3
38.9	8.3
39.2	8.3
39.5	8.3
39.5	8.3
39.5	8.3
39.5	8.3
39.5	8.3
39.5	8.3
39.5	8.3
39.5	8.3
39.5	8.3
39.5	8.3
39.5	8.3
39.5	8.3
39.5	8.3
39.5	8.3
39.5	8.3
39.5	8.3
39.5	8.3
39.5	8
39.5	8
39.5	8
39.5	8
39.5	8
39.5	8
39.5	8
39.5	8
39.5	8
39.5	8
39.5	8
39.5	7.7
39.5	7.7
39.5	7.7
39.5	7.7
39.5	7.4
39.5	7.1
39.5	7.1
39.5	7.1
39.5	7.1
39.8	7.1
39.8	7.1
40	7.1
40	7.1
40	7.1
40	7.1
40	7.1
40	6.8
40	6.8
40	6.5
40	6.3
40	6.3
40	6.3
40	6.3
40	6.3
40	6.3
40	6.3
40	6.3
40	6.3
40	6.3
40	6.3
40	6.3
40	6.3
40	6.3
40	6.3
40	6.3
40	6.3
39.8	6.3
39.8	6
39.5	6
39.2	5.7
39.2	5.4
39.2	5.4
39.2	5.4
39.2	5.4
39.2	5.4
39.2	5.4
39.2	5.4
39.2	5.4
38.9	5.4
38.9	5.4
38.6	5.4
38.3	5.4
37.8	5.4
37.5	5.1
37.2	5.1
37.2	4.8
36.9	4.5
36.6	4.5
36.6	4.5
36.6	4.2
36.6	4.2
36.6	4.2
36.6	4.2
36.6	4
36.6	4
36.6	4
36.6	3.7
36.6	3.7
36.6	3.7
36.6	3.7
36.9	3.7
37.2	3.7
37.2	3.7
37.2	3.7
37.2	3.7
37.5	3.7
37.5	3.7
37.5	3.7
37.5	3.7
37.5	3.7
37.5	3.7
37.5	3.7
37.5	3.7
37.5	3.7
37.5	3.7
37.5	3.7
37.5	3.7
37.5	3.7
37.5	3.7
37.5	3.7
37.5	3.7
37.5	3.7
37.5	3.7
37.5	3.7
37.5	3.7
37.5	3.7
37.5	3.7
37.5	3.7
37.5	3.7
37.5	3.7
37.5	3.7
37.5	3.7
37.5	3.7
37.5	3.7
37.5	3.7
37.5	3.7
37.5	3.7
37.5	3.7
37.5	3.7
37.5	3.7
37.5	3.7
37.5	3.7
37.5	3.7
37.5	3.7
37.5	3.7
37.5	3.7
37.5	3.7
37.5	3.7
37.5	3.7
37.5	3.7
37.5	3.7
37.5	3.7
37.5	3.7
37.5	3.7
37.5	3.7
37.5	3.7
37.5	3.7
37.5	3.7
37.5	3.7
37.5	3.7
37.5	3.7
37.5	3.7
37.5	3.7
37.5	3.7
37.5	3.7
37.5	3.7
37.5	3.7
37.5	3.7
37.5	3.7
37.5	3.7
37.5	3.7
37.5	3.7
37.5	3.7
37.5	3.7
37.5	3.7
37.5	3.7
37.5	3.7
37.5	3.7
37.5	3.7
37.5	3.7
37.5	3.7
37.5	3.7
37.5	3.7
37.5	3.7
37.5	3.7
37.5	3.7
37.5	3.7
37.5	3.7
37.5	3.7
37.5	3.7
37.5	3.7
37.5	3.7
37.5	3.7
37.5	3.7
37.5	3.7
37.5	3.7
37.5	3.7
37.5	3.7
37.5	3.7
37.5	3.7
37.5	3.7
37.5	3.7
37.5	3.7
37.5	3.7
37.5	3.7
37.5	3.7
37.5	3.7
37.5	3.7
37.5	3.7
37.5	3.7
37.5	3.7
37.5	3.7
37.5	3.7
37.5	3.7
37.5	3.7
37.5	3.7
37.5	3.7
37.5	3.7
37.5	3.7
37.5	3.7
37.5	3.7
37.5	3.7
37.5	3.7
37.5	3.7
37.5	3.7
37.5	3.7
37.5	3.7
37.5	3.7
37.5	3.7
37.5	3.7
37.5	3.7
37.5	3.7
37.5	3.7
37.5	3.7
37.5	3.7
37.5	3.7
37.5	3.7
37.5	3.7
37.5	3.7
37.5	3.7
37.5	3.7
37.5	3.7
37.5	3.7
37.5	3.7
37.5	4
37.5	4
37.5	4
37.5	4.2
37.5	4.2
37.5	4.2
37.5	4.2
37.5	4.2
37.5	4.2
37.5	4.5
37.5	4.5
37.5	4.5
37.5	4.5
37.5	4.5
37.5	4.5
37.5	4.5
37.5	4.5
37.5	4.5
37.5	4.5
37.5	4.5
37.5	4.5
37.5	4.5
37.5	4.5
37.5	4.5
37.5	4.5
37.5	4.5
37.5	4.5
37.5	4.5
37.5	4.5
37.5	4.5
37.5	4.5
37.5	4.5
37.5	4.5
37.5	4.5
37.5	4.5
37.5	4.5
37.5	4.5
37.5	4.5
37.5	4.5
37.5	4.5
37.5	4.5
37.5	4.5
37.5	4.5
37.5	4.5
37.5	4.5
37.5	4.5
37.5	4.5
37.5	4.5
37.5	4.5
37.5	4.5
37.5	4.5
37.5	4.5
37.5	4.5
37.5	4.5
37.5	4.5
37.5	4.5
37.5	4.5
37.5	4.5
37.5	4.5
37.5	4.5
37.5	4.5
37.5	4.5
37.5	4.5
37.5	4.5
37.5	4.5
37.5	4.5
37.5	4.5
37.5	4.5
37.5	4.5
37.5	4.5
37.5	4.5
37.5	4.5
37.5	4.5
37.5	4.5
37.5	4.5
37.5	4.5
37.5	4.5
37.5	4.5
37.5	4.5
37.5	4.5
37.5	4.5
37.5	4.5
37.5	4.5
37.5	4.5
37.5	4.5
37.5	4.5
37.5	4.5
37.5	4.5
37.5	4.5
37.5	4.5
37.5	4.5
37.5	4.5
37.5	4.5
37.5	4.5
37.5	4.5
37.5	4.5
37.5	4.5
37.5	4.5
37.5	4.5
37.5	4.5
37.5	4.5
37.8	4.5
37.8	4.5
37.8	4.5
37.8	4.5
37.8	4.5
37.8	4.5
37.8	4.5
37.8	4.5
37.8	4.5
37.8	4.5
37.8	4.5
37.8	4.5
37.8	4.5
37.8	4.5
38	4.5
38	4.5
38.3	4.5
38.3	4.5
38.3	4.5
38.3	4.5
38.3	4.5
38.3	4.5
38.3	4.5
38.3	4.5
38.3	4.5
38.3	4.5
38.3	4.5
38.3	4.5
38.3	4.5
38.3	4.5
38.3	4.5
38.3	4.5
38.3	4.5
38.3	4.5
38.6	4.5
38.6	4.5
38.6	4.5
38.6	4.5
38.6	4.5
38.6	4.5
38.6	4.5
38.6	4.5
38.6	4.5
38.6	4.5
38.6	4.5
38.6	4.5
38.6	4.5
38.6	4.5
38.6	4.5
38.6	4.5
38.6	4.5
38.6	4.5
38.6	4.5
38.6	4.5
38.6	4.5
38.6	4.5
38.6	4.5
38.6	4.5
38.6	4.5
38.6	4.5
38.6	4.5
38.6	4.5
38.6	4.5
38.6	4.5
38.6	4.5
38.6	4.5
38.6	4.5
38.6	4.5
38.6	4.5
38.6	4.5
38.6	4.5
38.6	4.5
38.6	4.5
38.6	4.5
38.6	4.5
38.6	4.5
38.6	4.5
38.6	4.5
38.6	4.5
38.6	4.5
38.6	4.5
38.6	4.5
38.6	4.5
38.6	4.5
38.6	4.5
38.6	4.5
38.6	4.5
38.6	4.5
38.6	4.5
38.6	4.5
38.6	4.5
38.6	4.5
38.6	4.5
38.6	4.5
38.6	4.5
38.6	4.5
38.6	4.5
38.6	4.5
38.6	4.5
38.6	4.5
38.6	4.5
38.6	4.5
38.6	4.5
38.6	4.5
38.6	4.5
38.6	4.5
38.6	4.5
38.6	4.5
38.6	4.5
38.6	4.5
38.6	4.5
38.6	4.5
38.6	4.5
38.6	4.5
38.6	4.5
38.6	4.5
38.6	4.5
38.6	4.5
38.6	4.5
38.6	4.5
38.6	4.5
38.6	4.5
38.6	4.5
38.6	4.5
38.6	4.5
38.6	4.5
38.6	4.5
38.6	4.5
38.6	4.5
38.6	4.5
38.6	4.5
38.6	4.5
38.6	4.5
38.6	4.5
38.6	4.5
38.6	4.8
38.6	4.8
38.6	4.8
38.6	4.8
38.3	4.8
38	4.8
37.5	4.8
36.9	5.1
36.6	5.1
36.3	5.1
36	5.1
35.7	5.1
35.5	5.1
35.5	5.1
35.2	5.1
35.2	5.1
35.2	5.1
35.5	5.1
35.5	5.1
35.7	5.1
36	5.1
36.3	5.1
36.6	5.1
36.6	5.1
36.6	5.1
36.6	5.1
36.9	5.4
37.2	5.4
37.8	5.1
37.8	4.8
38	3.1
38.6	0.5
38.9	6
38.9	12
38.6	22.3
38.6	25.4
38.6	31.2
38.9	36.6
39.5	41.8
40.3	47.2
40.6	52.9
40.3	58.7
40	64.7
38.9	70.4
37.5	73.8
36.3	74.4
35.7	72.4
35.5	68.1
36	61.8
36.9	54.4
37.8	47.2
37.8	39.5
37.5	31.2
36	23.1
33.7	15.1
30.3	7.1
24.9	0.8
16.8	7.1
8.5	8.5
0	7.7
8.8	5.7
18	3.7
26.3	2.2
34.3	1.4
41.5	0.5
46.1	0.2
46.1	1.1
44.1	1.1
40.3	1.1
35.7	0.5
30.6	0.8
24.6	2.8
16.8	5.7
8.5	8.3
0	8.3
8.8	7.1
17.7	4.8
26.3	0.5
38	11.7
40.3	16
40	25.2
37.8	34.9
34.9	44.3
31.2	58.4
30.6	62.7
30.9	70.1
31.2	75.8
31.2	76.7
32	75
33.5	72.1
34.9	68.1
36	63
36.6	57.2
36.6	51.2
36.6	44.9
36	36.6
34.3	27.2
30.3	16.8
23.7	6.8
16.3	0.2
9.1	2.5
0.5	2.8
11.1	2
20.6	0
33.2	1.1
36	1.1
39.8	1.1
40.9	0.8
40.6	0.8
39.2	0.5
35.7	0.5
30.3	0.5
24	0
17.7	0.8
6.8	0.5
2.8	0
4.8	2.8
12.6	7.1
20.6	12.6
28.3	19.1
34.6	26.3
39.5	33.5
40.9	40.9
40.3	48.4
39.8	56.4
39.8	67.5
39.8	70.7
40	76.7
40	80.1
40	80.1
40	78.7
40	75.3
40	69.8
40	63.5
40	56.9
40	49.5
39.5	40.3
37.5	30
34.9	19.4
30	9.4
22.3	1.4
13.7	2.8
0.8	3.1
5.4	1.7
14.3	3.1
23.7	6
32.6	7.1
38.3	7.4
42.3	7.4
44.3	7.1
44.6	7.1
43.2	7.1
36.9	7.1
34	6.8
27.7	6.3
21.1	5.1
14.3	4.8
6.8	5.1
1.4	6.5
9.4	10.5
17.7	16.6
25.4	23.1
32.3	29.7
38	36.6
39.8	47.2
39.2	50.6
38.6	57.8
38.6	65
39.5	71.5
40.3	77.3
40.3	81
40.3	81.3
40.3	81.3
40.3	79.6
40.3	71.8
40.3	68.4
40.3	61.2
40.3	54.9
40.3	47.2
40	37.8
38.9	27.2
36.6	16.8
27.7	2
23.7	0.8
15.1	3.1
5.4	3.4
4.8	3.4
13.7	2.2
20	0
25.7	0.2
31.5	0.2
35.5	0.2
37.8	0.2
38.6	0.2
38.3	0.2
36.9	0.2
32.6	0.2
26.3	0.2
19.4	0
12.3	0
4.5	1.4
7.4	7.4
11.7	10.3
20	17.1
27.7	24.3
35.2	32
40.9	39.8
42.9	47.2
41.5	54.9
39.8	63.2
39.5	71
39.5	76.7
38.6	79.3
38.3	78.7
38.3	78.1
38.3	75.8
38.3	72.4
38.6	68.1
39.2	62.4
39.5	55.2
39.5	47.2
39.2	38.3
39.2	28.3
37.5	17.7
32.6	7.4
24.3	1.1
15.7	4.5
6.3	5.7
4	5.7
13.7	5.1
21.4	2.8
28.3	1.1
35.2	0.8
38.9	0.5
40	0.5
39.8	0.5
37.8	0.5
34	0.5
28.9	0.5
22.6	0.5
12.3	0.8
8.5	0.5
0.5	0.8
7.4	4
15.4	8.5
23.4	14.6
30.9	21.7
36.3	28.9
38.6	36
37.2	44.1
34.9	52.1
35.2	60.7
36	68.1
36.6	74.7
37.2	80.1
37.2	82.4
37.5	82.4
37.5	81
37.5	77.6
37.5	71.5
37.5	63.5
37.5	55.8
37.2	42.3
36.6	37.2
34.9	26.6
30.6	16
24.3	5.7
17.1	3.1
7.4	7.7
3.1	8
6.8	6.8
15.7	3.1
23.4	0
30	0.5
34.9	0.5
38.3	0.5
40.3	0.5
40.9	0.5
40.3	0.5
37.8	0.5
32.6	0.5
26	0.5
15.7	0.5
12	0.8
4.5	3.1
3.4	7.4
11.4	13.4
19.4	20.3
27.2	27.4
34	34.6
36.6	41.5
35.2	48.4
33.2	56.1
34	63.5
36.3	69.8
38.3	78.1
38.3	80.1
38.6	82.1
39.5	82.4
41.2	82.4
41.5	81.3
41.5	77.8
41.5	72.1
41.5	65
41.5	53.8
41.5	49.5
40.6	40
38.3	29.2
34.6	18.9
28.3	8.8
20.6	0.8
13.1	6.8
5.1	10.3
4.2	12
14	11.4
22.3	8.5
29.4	4.8
35.2	2.8
39.2	2.2
41.2	2.2
41.2	2.2
40.3	2.5
38.3	2.8
34.6	2.8
29.2	2.8
22.3	2.8
15.4	2.8
7.7	1.7
0	1.4
8	5.4
16.3	10.8
24.3	18
31.7	25.2
38	32.6
42.1	39.8
41.2	47.2
39.5	55.5
39.5	63.2
39.5	70.4
39.5	76.4
39.5	80.7
39.2	81.3
39.2	81
39.2	79.6
39.2	77
39.2	72.4
39.2	62.7
39.2	59.2
39.2	51.8
39.2	43.2
38.3	33.2
35.7	22.6
30.6	12.6
23.1	3.1
16	2.8
8	6.5
2	8.5
16.3	8
20.9	7.1
28.3	5.1
33.5	4.5
36.6	4.5
37.2	4.5
36.9	4.5
36.3	4.5
34.3	4.5
30.6	4.5
24.9	4.5
18	4.5
11.1	4.2
3.4	2.5
4.2	1.4
16.3	11.1
20.6	14.6
28	22
35.2	29.2
40.6	36
42.1	43.5
40.6	51.2
38.6	59.2
38	66.7
38	73.3
38	78.1
38	79.6
38.3	79
38.9	77.8
39.2	75.3
39.2	71.3
39.2	65.5
39.2	59.5
39.2	52.6
39.2	44.3
39.2	34.9
38.9	24
36.3	13.1
30.3	2.8
23.7	6
17.1	9.1
8	9.4
2.5	9.4
12.6	9.1
22	7.4
30.3	3.7
36	0
39.2	2.2
38.9	2.5
36.9	2.5
33.7	1.7
29.4	0.5
23.4	1.1
16.6	2.8
9.7	3.7
2.5	2.5
4.8	0.5
12.6	4.2
20.3	8.3
31.5	17.1
34.6	20.9
39.2	28
40.3	34.9
38.9	42.6
36.6	50.9
36.6	59.2
37.5	66.4
38.3	73
38.9	78.7
38.9	82.1
38.9	82.1
38.9	81.3
38.9	79.3
38.9	75
38.9	69.3
39.2	62.7
39.5	55.8
39.2	44.6
39.2	40
37.8	29.7
34.9	19.7
29.4	10
22.3	1.4
14.8	3.7
6.3	6.8
3.7	8.5
13.7	8.3
22.9	6.3
30.6	4.2
35.7	3.1
38.9	3.1
40	3.1
40.3	3.4
40.3	3.4
39.5	3.1
36.9	2.2
31.7	2
25.2	2
18.3	1.7
7.4	1.1
3.7	2.8
4	7.1
12	12.6
20.3	19.4
28	26.9
35.2	34
40.6	40.9
40.6	47.8
38.3	55.2
37.5	66.7
37.8	70.1
38.6	76.4
38.9	81.3
39.2	83.6
40	83.9
41.2	83.9
41.5	82.7
41.5	80.1
41.5	75.3
41.5	66.4
41.5	63.2
41.5	56.4
41.5	48.1
40.9	38.6
38.6	28
33.7	17.4
27.2	7.4
20.3	0.8
14	4.8
5.7	6.5
4.5	6
14.3	4
23.1	1.7
33.5	0.8
35.5	1.1
37.8	1.1
38	1.1
37.5	0.5
35.7	0.2
32.9	0
27.7	0.5
21.1	1.1
14.3	2
6.8	1.7
4.5	1.4
8.8	3.1
16.8	7.1
24.9	12.8
32.3	20
38.6	27.4
40.9	34.9
39.5	42.6
38.3	50.9
38.9	58.7
40	65.5
40.9	71.5
41.2	76.7
40.9	78.7
40.9	78.7
40.9	78.1
40.9	76.1
40.9	69
40.9	65.5
40.9	58.4
40.9	51.5
40.6	43.8
38.6	34.9
34.9	26
29.2	17.1
22.3	8.3
14.8	1.1
4.5	4.2
0.5	5.1
8	5.4
17.1	4.2
25.2	1.7
31.2	0.8
34.9	2.2
36	2.2
35.7	2.2
34.9	1.7
32.9	1.4
27.2	1.1
24.6	0.8
18	0.8
11.1	0.8
4	1.1
7.4	4.5
11.4	6.5
19.1	10.8
26.9	16.8
33.7	23.7
39.8	30.6
42.6	37.5
42.3	44.6
40.9	52.1
40.3	59.2
40.9	66.1
41.2	72.1
41.2	77.6
41.2	77.6
41.2	77.3
41.2	75.8
41.2	73
41.2	68.7
41.2	62.7
41.2	55.8
41.2	48.4
40.9	40.3
38.6	26.9
37.2	22
32.9	12.3
25.7	3.4
18.6	2.2
10.5	4.2
1.1	4.8
9.1	4.8
18.3	4
26.3	2
32.9	0.5
37.2	0.2
38	0
37.5	0
36	0
32.9	0
28.6	0.2
22	0.8
15.1	1.4
8	1.1
0.2	0.2
7.4	3.1
18.9	8.8
23.1	11.4
30.9	18.3
37.5	25.2
42.9	32.3
45.2	39.8
44.9	47.2
43.8	54.9
42.9	65.5
42.6	68.7
42.3	74.1
41.8	76.1
41.5	76.1
41.5	75.6
41.5	73.8
41.5	71.3
41.5	67
41.5	61.2
41.5	54.9
41.5	44.3
41.2	40.3
40	31.7
37.5	22.3
32.6	12.8
25.4	4.2
17.7	0.8
10	3.1
1.1	3.4
8.8	3.4
21.7	1.1
25.4	0
31.2	1.4
34.6	2.2
35.2	2.5
33.5	2.5
30	2.5
25.7	2
20.3	0.8
13.4	0
6.5	0.5
0.8	0.2
8.5	0.8
16	3.1
27.4	8
31.2	10.3
37.8	15.4
43.8	22.6
47.2	30
47.8	37.8
46.9	45.5
44.6	52.9
41.5	60.4
39.2	67.5
38	73.6
37.5	77.8
37.2	77.8
37.5	77
37.8	74.4
38.6	70.7
39.5	65.5
39.5	59.2
39.5	52.4
39.5	45.2
39.2	36.9
37.5	27.7
34.6	18
25.7	4.2
22	0.5
14.6	3.7
6.5	5.1
2.5	5.1
11.7	3.4
20.9	1.4
28.6	0.2
34.6	0.8
37.2	0.8
37.5	0.8
36.3	0.5
35.2	0.5
31.7	0.5
26.6	0
20	0.5
13.1	1.4
5.7	1.1
1.7	0.5
9.4	3.4
17.7	8.3
25.7	14.8
32.9	21.7
39.8	28.3
45.5	38.3
44.9	41.8
42.9	48.6
41.8	55.8
42.3	62.1
42.3	67.3
42.3	70.7
42.3	72.4
42.6	72.7
43.2	72.7
43.2	72.4
43.2	69.3
43.2	67
43.2	60.7
43.2	54.1
43.2	47.2
42.6	39.5
40.9	30.6
37.5	21.1
32.6	11.7
26.3	4.2
19.7	0
11.7	2
2.2	2.8
7.1	3.1
16.6	3.1
24.9	2.8
31.5	2.2
35.7	2
37.5	1.7
36.9	1.4
34.6	1.4
31.5	1.4
27.4	1.7
22.3	2.2
12.8	3.1
[truncated: 1,696 more rows]
