# Supplementary material for: Bot fit: A novel approach to assessing lower limb muscular strength
Source: PLoS One. 2026 Mar 26;21(3):e0339187. doi: 10.1371/journal.pone.0339187 (PMC13021169; doi:10.1371/journal.pone.0339187)
Supplement: S3 File — Raw joint angle data (left and right legs) collected from 25 participants across all exercise protocols. This compressed folder contains individual participant files (sub1–sub25) with time-series signals representing lower-limb motion recorded by the Bot Fit system during resistance exercise trials. (ZIP) [file pone.0339187.s003.zip › sub15/kneeup_max.csv]

AngL	AngR
48.3	1.7
48.3	0.8
48.3	0.2
48.3	0.2
48.3	0.2
48.3	0
48.3	0.2
48.3	0.8
48.3	1.4
48.3	2
48.3	2.5
48.3	3.1
48.3	3.7
48.3	4.2
48.3	4.8
48.3	5.1
48.3	5.7
48.3	6
48.3	6.5
48.3	6.8
48.3	7.4
48.3	7.7
48.3	8
48	8.3
48	9.1
48	10
48	10.5
47.4	10.5
46.3	10.3
44.5	9.7
41.4	8.3
40.2	8
38.2	8
36.8	8
35.7	8
33.9	8.3
31.9	8.3
29.9	8.3
28.2	8.3
26.8	8.3
25.6	8.3
25.1	8.3
25.1	8.3
25.1	8.3
25.4	8.3
25.9	8.3
26.8	8.3
27.9	8.3
28.8	8.3
29.6	8.3
30.2	8.3
30.8	8.3
31.1	8.3
31.1	8.3
31.1	8.3
31.1	8.3
30.5	8.3
29.9	8.3
28.8	8.3
27.9	8.3
26.8	8.3
26.2	8.3
25.6	8.3
25.4	8.3
24.8	8.3
24.8	8.3
24.8	8.3
24.8	8.3
24.8	8.3
25.1	8.3
25.6	8.3
26.5	8.3
27.6	8.3
28.8	8.3
30.2	8.3
31.4	8.3
32.8	8.3
33.9	8.3
34.8	8.3
35.7	8.5
36.2	8.8
36.5	8.8
36.8	8.8
37.1	8.8
37.1	8.8
36.8	8.8
37.1	8.3
37.1	7.1
37.4	5.4
37.7	3.1
38	0.8
37.7	2.2
37.7	6
37.7	10.3
37.7	15.1
37.1	19.7
36.8	24
36.2	27.4
35.7	30.3
35.4	32.6
35.1	34.6
34.8	36.3
34.2	38.6
34.2	39.5
33.9	40.6
33.9	41.5
33.7	42.1
33.7	42.3
33.7	42.3
33.7	42.3
33.7	42.3
33.7	39.5
33.7	37.5
33.7	34.9
33.7	32.3
33.7	29.2
33.7	26
33.7	22.6
33.7	19.1
33.7	15.1
33.7	11.4
33.7	7.4
33.7	3.1
33.7	0.8
33.4	4.2
32.8	7.4
31.7	9.7
29.4	11.1
25.1	12.3
23.3	12.3
19.6	11.7
15.6	10.3
11.6	8.3
7.6	6.5
2.4	5.4
0.7	5.7
3.3	5.7
5.9	6
7.9	6.3
10.2	6.3
10.5	6.3
11	6.3
11.3	6.3
11	6.3
10.5	6.3
9.3	6.3
7.6	6.3
5.9	6.3
3.6	6.3
1	6.3
2.4	6.3
5.6	6.3
9	6.3
12.8	6.5
16.8	6.8
19.6	7.1
20.5	7.7
23.1	8.3
26.5	8.5
29.6	8.8
31.9	8.8
33.4	8
34.5	6.5
35.1	4.5
35.1	2.2
35.1	0.2
35.1	3.1
35.1	6.3
35.1	8.8
34.8	11.4
34.5	13.4
34.2	14.8
34.2	16.3
34.2	16.6
34.2	16.6
34.2	16.6
34.2	16.6
34.2	16.6
34.2	16
34.2	15.1
34.5	13.7
35.1	12.3
35.7	10.3
36.2	8.8
36.8	8
36.8	8.3
36.8	9.4
36.8	11.4
36.8	13.7
36.8	15.7
36.8	18
36.8	19.7
36.8	21.1
36.8	22
36.8	22.9
36.8	23.4
36.8	24
36.8	24
36.8	24
36.8	24
36.8	23.4
36.8	22.9
36.8	22
37.1	20.3
37.1	18.3
37.1	15.7
37.1	12.8
37.4	9.4
38	6
38	2.5
38	0.5
38	2.5
38	4
37.4	4.8
36.5	5.7
35.4	6.3
34.5	6.3
33.4	6.3
32.2	6.3
30.5	6.3
29.1	6.3
27.6	6.3
25.9	6.3
23.3	6.3
19.9	6.3
16.5	6.3
10.5	6.3
8.7	6.3
5.3	6.3
2.2	6.3
1	6.3
3.6	6.3
7.6	6.3
9	6.3
11.6	6.3
13.6	6.3
15.6	6.3
17.6	6.5
18.8	6.5
19.6	6.5
20.2	6.5
20.2	6.5
20.2	6.5
19.9	6.5
19.3	6.5
17	6.5
16.2	6.5
14.2	6.5
11.9	6.5
9.9	6.5
7.6	6.5
5	6.5
2.7	6.5
0.4	6.5
4.4	6.5
6.2	6.5
9.3	6.5
12.5	6.5
15.6	6.5
18.8	6.5
21.3	6.5
23.3	6.5
25.4	6.3
26.8	4.8
27.1	4
27.1	2
27.1	0.5
27.1	3.7
27.1	7.1
27.1	10.8
27.1	14.3
27.4	18
27.9	21.4
29.4	26
30.2	27.2
32.2	29.2
34.2	30.6
35.9	31.7
36.5	32.9
36.5	34
36.2	35.5
35.4	37.2
34.5	38.3
34.5	40
34.8	40.6
35.4	41.8
36.5	42.3
37.4	42.3
37.7	42.3
37.7	42.1
37.7	41.5
37.7	40.6
37.7	39.2
37.7	38
37.7	36.6
37.7	35.5
37.7	34
37.7	32
37.7	30.3
37.7	28.9
37.7	27.2
37.7	25.2
37.7	23.1
37.7	20.9
37.7	18.3
37.7	15.4
37.7	11.4
37.7	10
37.7	7.7
37.7	5.4
37.4	3.4
37.1	2
37.1	1.1
36.5	0.2
36.2	0.5
35.7	1.7
35.4	2.8
34.5	4.8
34.2	5.4
33.4	6.5
32.5	8
30.8	9.4
29.1	10.5
27.1	11.1
25.6	11.1
24.2	11.1
22.5	11.1
20.2	11.1
19.3	11.1
17.9	11.1
16.5	10.8
15.9	10.5
15.6	10.3
15.6	10
15.6	9.4
16.8	8.3
17.9	6.8
18.8	6.3
20.2	6.3
21.9	6.3
24.2	6.3
26.5	6.3
29.4	6.3
32.2	6.3
34.8	6.3
37.4	6.3
40.8	6.3
42	6.3
44	6.3
45.7	6.3
46.5	6.3
46.5	6.3
46.5	6.3
45.7	6.3
44.8	6.3
44	6.3
43.1	6.3
42.8	6.3
42.8	6.3
42.8	6.3
42.8	6.3
43.1	6.3
43.1	6
43.7	5.7
43.7	5.4
43.7	5.4
43.7	5.4
43.7	5.4
43.4	5.4
43.4	5.4
43.4	5.4
43.1	5.4
42.8	5.4
42.8	5.4
42.8	5.4
42.8	5.4
42.8	5.4
42.8	5.4
42.8	5.4
42.8	5.4
42.8	5.4
42.8	5.4
42.8	5.4
42.8	5.4
42.8	5.4
42.8	5.4
42.8	5.4
42.8	5.4
42.8	5.4
42.8	5.4
42.8	5.4
42.8	5.4
42.8	5.4
42.8	5.4
42.8	5.4
42.5	5.4
42.5	5.4
42.3	5.4
42.3	5.4
42.3	5.4
42.3	5.4
42.3	5.4
42.3	5.4
42.3	5.4
42.3	5.4
42	5.4
42	5.4
42	5.4
42	5.4
42	5.4
42	5.4
42	5.4
42	5.4
42	5.4
42	5.4
42	5.4
42	5.4
42	5.4
42	5.4
41.7	5.4
41.4	5.4
41.4	5.4
41.4	5.4
41.4	5.4
41.4	5.4
41.1	5.4
41.1	5.4
41.1	5.4
41.1	5.4
41.1	5.4
41.1	5.4
41.1	5.4
41.1	5.4
41.1	5.4
41.1	5.4
41.1	5.4
41.1	5.4
41.1	5.4
41.1	5.4
41.1	5.4
41.1	5.4
41.1	5.4
40.8	5.4
40.8	5.4
40.5	5.4
40.2	5.4
40.2	5.4
40.2	5.4
40.2	5.4
40.2	5.4
40.2	5.4
40.2	5.4
40.2	5.4
40.2	5.4
40.2	5.4
40.2	5.4
40.2	5.4
40.2	5.4
40.2	5.4
40.2	5.4
40.2	5.4
40.2	5.4
40.2	5.4
40.2	5.4
40.2	5.4
40.2	5.4
40.2	5.4
40.2	5.7
40.2	5.7
40.2	5.7
40.2	5.7
40.2	5.7
40.2	5.7
40.2	5.7
40.2	5.7
40.2	5.7
40.2	5.7
40.2	5.7
40.2	5.7
40.2	5.7
40.2	5.7
40.2	5.7
40.2	5.7
40.2	5.7
40.2	5.7
40.2	5.7
40.2	5.7
40.2	5.7
40.2	5.7
40.2	5.7
40.2	5.7
40.2	5.7
40.2	5.7
40.2	5.7
40.2	5.7
40.2	5.7
40.2	5.7
40.2	5.7
40.2	5.7
40.2	5.7
40.2	5.7
40.2	5.7
40.2	5.7
40.2	5.7
40.2	5.7
40.2	5.7
40.2	5.7
40.2	5.7
40.2	5.7
40.2	5.7
40.2	5.7
40.2	5.7
40.2	5.7
40.2	5.7
40.2	5.7
40.2	5.7
40.2	5.7
40.2	5.7
40.2	5.7
40.2	5.7
40.2	5.7
40.2	5.7
40.2	5.7
40.2	5.7
40.2	5.7
40.2	5.7
40.2	5.7
40.2	5.7
40.2	5.7
40.2	5.7
40.2	5.7
40.2	5.7
40.2	5.7
40.2	5.7
40.2	5.7
40.2	5.7
40.2	5.7
40.2	5.7
40.2	5.7
40.2	5.7
40.2	5.7
40.2	5.7
40.2	5.7
40.2	5.7
40.2	5.7
40.2	5.7
40.2	5.7
40.2	5.7
40.2	5.7
40.2	5.7
40.2	5.7
40.2	5.7
40.2	5.7
40.2	5.7
40.2	5.7
40.2	5.7
40.2	5.7
40.2	5.7
40.2	5.7
40.2	5.7
40.2	5.7
40.2	5.7
40.2	5.7
40.2	5.7
40.2	5.7
40.2	5.7
40.2	5.7
40.2	5.7
40.2	5.7
40.2	5.7
40.2	5.7
40.2	5.7
40.2	5.7
40.2	5.7
40.2	5.7
40.2	5.7
40.2	5.7
40.2	5.7
40.2	5.7
40.2	5.7
40.2	5.7
40.2	5.7
40.2	5.7
40.2	5.7
40.2	5.7
40.2	5.7
40.2	5.7
40.2	5.7
40.2	5.7
40.2	5.7
40.2	5.7
40.2	5.7
40.2	5.7
40.2	5.7
40.2	5.7
40.2	5.7
40.2	5.7
40.2	5.7
40.2	5.7
40.2	5.7
40.2	5.7
40.2	5.7
40.2	5.7
40.2	5.7
40.2	5.7
40.2	5.7
40.2	5.7
40.2	5.7
40.2	5.7
40.2	5.7
40.2	5.7
40.2	5.7
40.2	5.7
40.2	5.7
40.2	5.7
40.2	5.7
40.2	5.7
40.2	5.7
40.2	5.7
40.2	5.7
40.2	5.7
40.2	5.7
40.2	5.7
40.2	5.7
40.2	5.7
40.2	5.7
40.2	5.7
40.2	5.7
40.2	5.7
40.2	5.7
40.2	5.7
40.2	5.7
40.2	5.7
40.2	5.7
40.2	5.7
40.2	5.7
40.2	5.7
40.2	5.7
40.2	5.7
40.2	5.7
40.2	5.7
40.2	5.7
40.2	5.7
40.2	5.7
40.2	5.7
40.2	5.7
40.2	5.7
40.2	5.7
40.2	6
40.2	6.3
40.2	6.3
40.2	6.3
40.2	6.3
40.2	6.3
40.2	6.5
40.2	6.5
40.2	6.5
40.2	6.5
40.2	6.5
40.2	6.5
40.2	6.5
40.2	6.5
40.2	6.8
40.2	6.8
40.2	6.8
40.2	6.8
40.2	6.8
40.2	6.8
40.2	6.8
40.2	6.8
40.2	6.8
40.2	6.8
40.2	6.8
40.2	6.8
40.2	6.8
40.2	6.8
40.2	6.8
40.2	6.8
40.2	6.8
40.2	6.8
40.2	6.8
40.2	6.8
40.2	6.8
40.2	6.8
40.2	6.8
40.2	6.8
40.2	6.8
40.2	6.8
40.2	6.8
40.2	6.8
40.2	6.8
40.2	6.8
40.2	6.8
40.2	6.8
40.2	6.8
40.2	6.8
40.2	6.8
40.2	6.8
40.2	6.8
40.2	6.8
40.2	6.8
40.2	6.8
40.2	6.8
40.2	7.1
40.2	7.1
40.2	7.1
40.2	7.1
40.2	7.1
40.2	7.1
40.2	7.1
40.2	7.1
40.2	7.1
40.2	7.1
40.2	7.1
40.2	7.1
40.2	7.1
40.2	7.1
40.2	7.1
40.2	7.1
40.2	7.1
40.2	7.1
40.2	7.1
40.2	7.1
40.2	7.1
40.2	7.1
40.2	7.1
40.2	7.1
40.2	7.1
40.2	7.1
40.2	7.1
40.2	7.1
40.2	7.1
40.2	7.1
40.2	7.1
40.2	7.1
40.5	7.1
40.5	7.1
40.5	7.1
40.5	7.1
40.5	7.1
40.5	7.1
40.5	7.1
40.5	7.1
40.5	7.1
40.5	7.1
40.5	7.1
40.5	7.1
40.5	7.1
40.5	7.1
40.5	7.1
40.5	7.1
40.5	7.1
40.5	7.1
40.5	7.1
40.5	7.1
40.5	7.1
40.5	7.1
40.5	7.1
40.5	7.1
40.5	7.1
40.5	7.1
40.5	7.1
40.5	7.1
40.5	7.1
40.5	7.1
40.5	7.1
40.5	7.1
40.5	7.1
40.5	7.1
40.5	7.1
40.5	7.1
40.5	7.1
40.5	7.1
40.5	7.1
40.5	7.1
40.5	7.1
40.5	7.1
40.5	7.1
40.5	7.1
40.5	7.1
40.5	7.1
40.5	7.1
40.5	7.1
40.5	7.1
40.5	7.1
40.5	7.1
40.5	7.1
40.5	7.1
40.5	7.1
40.5	7.1
40.5	7.1
40.5	7.1
40.5	7.1
40.5	7.1
40.5	7.1
40.5	7.1
40.5	7.1
40.5	7.1
40.5	7.1
40.5	7.1
40.5	7.1
40.5	7.1
40.5	7.1
40.5	7.1
40.5	7.1
40.5	7.1
40.5	7.1
40.5	7.1
40.5	7.1
40.5	7.1
40.5	7.1
40.5	7.1
40.5	7.1
40.5	7.1
40.5	7.1
40.5	7.4
40.5	7.4
40.2	7.7
40.2	8
40.2	8.3
40.2	8.3
40.2	8.5
40.2	8.8
40.2	8.8
40.2	9.1
40.2	9.1
40.2	9.1
40	9.1
40	8.8
40	8.8
39.7	8.8
39.7	8.8
39.4	8.8
39.4	8.8
39.4	8.8
39.4	8.8
39.4	8.8
39.4	8.8
39.4	8.8
39.4	8.8
39.4	8.8
39.4	8.8
39.7	8.8
39.7	8.5
39.7	7.4
39.7	6.3
39.7	3.4
39.7	1.4
39.4	8
39.4	15.1
39.4	22
39.4	29.2
39.4	35.7
39.1	42.1
38.2	47.5
37.7	52.6
37.1	57.8
35.9	62.7
35.1	66.7
33.7	69.3
32.5	69.5
32.2	68.1
32.8	63.5
33.4	61
34.2	55.8
35.4	49.8
35.9	43.8
35.9	37.5
35.7	31.2
35.1	24.6
33.4	17.7
31.1	10.3
27.6	2.5
22.5	4
15.3	5.7
7	5.4
1	5.7
9	6
16.8	5.4
24.5	4.2
31.7	2.8
38.5	1.4
43.4	0.8
45.1	0.5
44.8	0.5
43.1	0.5
40.2	1.4
36.2	2.2
30.2	3.1
23.6	4.2
16.8	5.1
6.2	6.3
2.4	6.5
5.3	7.1
13	7.4
21.1	5.7
29.1	1.4
35.9	5.1
40	12.3
40.5	20
41.7	28
44	35.5
44.5	46.3
44.3	49.8
43.1	56.9
41.7	63.5
40.2	69.8
39.1	74.4
38.2	76.1
38.5	76.1
38.8	75.8
38.8	74.7
38.8	72.1
38.8	68.7
38.8	64.4
38.8	55.8
38.8	52.6
38.8	45.2
38.8	37.5
38.5	28.9
37.1	20.9
33.9	12.6
27.9	6.3
20.2	3.4
11.3	2.8
2.2	2.8
5.9	3.7
15.6	7.4
19.1	8.3
25.1	9.1
29.1	9.1
31.7	9.1
32.8	8.8
33.1	8.8
32.8	8.3
31.1	8.3
27.6	8.3
22.2	8
16.2	7.1
9.9	6.5
2.7	6.5
4.7	6.8
12.2	8.8
20.2	13.1
27.4	19.1
33.4	25.7
37.1	32.3
37.7	38.9
37.7	46.1
38	52.6
39.1	59.2
40.5	65.5
41.7	71.3
42	75.8
42	78.7
42	79.6
42.3	79.6
42.8	79.6
42.8	78.7
42.8	76.1
42.8	71.8
42.8	66.7
42.8	61
42.8	54.9
42.8	47.8
42.8	39.5
42	30.9
40	22
36.2	13.7
30.2	7.4
23.1	4.2
14.5	3.4
0.4	3.4
3.6	4
10.2	5.7
17	7.4
23.3	7.7
28.2	7.7
31.7	7.7
33.7	7.7
34.2	7.7
33.9	7.7
31.1	7.7
29.1	7.7
23.3	7.7
17	7.4
10.7	7.4
4.2	7.4
3.6	7.4
11	8
22.5	11.7
25.9	13.4
33.1	18.9
37.1	25.4
37.7	32
38	38.9
38.5	45.8
39.7	52.4
40.8	58.9
41.4	65.2
41.4	71.3
41.4	79
41.1	80.1
41.1	81
41.1	80.7
41.1	80.4
41.1	78.7
41.1	75
41.1	69.5
41.1	64.1
41.1	58.7
41.1	52.4
41.1	44.9
40	36.3
38	27.7
34.5	20
28.5	12.6
20.8	6.8
13.3	4
4.7	2.8
4.7	3.1
13	4.8
20.5	7.1
29.4	8
31.4	8
34.8	8
37.1	8
38.8	7.4
39.1	7.4
38.8	7.4
37.1	7.4
30.8	7.4
27.9	7.4
21.6	6.8
15	6.5
8.2	6.5
0.7	7.4
7.3	9.7
15	12.8
22.8	17.7
29.9	24.3
35.7	31.2
40	37.8
41.4	44.3
41.4	51.2
41.4	58.4
41.4	65
41.4	71
41.1	76.4
40.5	79.9
40.5	81.9
40.5	81.9
41.1	81.9
42	81.9
42	81.3
42	79
42	74.4
42	68.1
42	61.5
42	54.7
42	46.3
41.7	37.2
40.5	27.4
38	17.7
33.1	8.3
26.2	0.8
18.2	3.1
9.3	4.2
4.4	3.7
8.2	2.8
14.5	0.2
21.1	2.5
26.8	3.1
30.2	3.1
32.5	3.1
34.2	3.1
35.1	3.1
35.1	3.1
34.2	3.1
31.4	3.1
26.2	3.1
19.6	3.1
13	3.1
6.2	3.1
1.6	4
9.3	6.8
17	11.7
24.5	18.3
31.4	25.2
36.2	32.3
36.8	39.5
34.8	46.9
34.5	57.5
35.1	61
36.8	67.3
38.2	73
39.1	76.7
40	79.6
40.5	81.6
40.5	82.4
40.5	82.4
40.5	82.4
40.5	80.4
40.5	78.7
40.5	72.7
40.5	65.5
40.5	58.4
40.5	50.9
40.5	42.6
40.5	32.9
40.2	22.6
38.8	12.6
34.8	3.1
23.9	4
19.6	4.2
9.6	4.2
1	4
6.2	3.1
11.9	2.8
17.9	2.8
23.1	3.1
27.9	3.1
32.8	3.1
33.4	3.1
33.7	3.1
33.4	2.8
31.7	2.8
28.5	2.5
23.3	2.5
17.3	2.5
10.7	2.5
3.9	2
3.6	0.2
15	4.5
18.8	6.5
26.2	11.7
33.1	18.6
38.5	25.7
40.8	33.2
40.5	40.3
40.2	47.8
40.5	54.9
41.4	64.7
41.4	67.5
41.4	73
41.4	76.4
41.4	77.8
41.4	78.1
41.4	78.1
41.4	77.8
41.4	76.7
41.4	73
41.4	63.2
41.4	59.5
41.4	52.6
41.4	45.2
40.8	37.2
39.4	28.3
36.8	19.1
33.1	10.3
22.2	0.2
17.9	2
9.9	3.1
1	3.1
9	3.1
17.9	3.1
25.4	2.5
31.1	2.2
35.7	2.2
38.2	2.2
39.1	2.2
39.1	2.2
38.2	2
36.2	1.4
33.1	1.1
28.8	1.1
23.3	1.1
16.5	1.1
9.6	1.1
2.4	0.2
9.6	3.1
13.3	4.5
21.3	8.3
29.1	13.4
35.4	19.7
38.8	26.6
38.8	37.5
38.2	40.9
37.1	47.8
36.8	54.7
38	61.2
39.4	67
40.5	72.4
40.8	76.1
40.8	77
41.4	77
42.3	76.7
42.3	74.4
42.3	72.7
42.3	68.1
42.3	62.7
42	57.5
42	51.5
41.1	44.6
39.4	36.6
36.8	28.3
33.7	20.3
28.2	11.7
16.5	0
12.8	2.2
5.3	4.8
3.9	6
13.6	6.3
22.8	5.4
29.4	3.1
34.5	2
38.2	2
40.2	2
40.8	2
40.8	2
40.2	2.2
38.5	2.2
35.4	2.2
31.1	2.2
25.4	2.2
18.8	2.2
12.2	2.2
5	2.2
3.3	1.1
11.3	1.1
19.3	5.4
27.1	11.4
36.2	21.4
38.5	25.2
41.4	32.6
41.7	40
41.7	47.8
41.7	55.2
41.4	62.7
41.4	69
41.4	74.1
41.1	77.6
41.1	78.7
41.1	78.7
41.4	78.4
41.4	78.1
41.1	76.7
41.1	73
41.1	67.3
41.1	61.5
41.1	55.2
41.1	48.1
41.1	40.3
40.5	31.5
38	21.7
30.5	7.4
26.8	3.1
20.2	2.5
12.8	6
4.2	7.1
5.6	6.8
14.8	5.4
22.2	3.4
28.2	2.2
32.5	2.2
34.8	2.2
35.4	2.2
35.7	2.2
35.7	2
34.8	1.7
31.9	0.8
27.1	0.5
21.1	0.5
14.5	0.5
7.3	0
0.4	1.7
7.9	4.8
15.6	8.5
23.3	13.1
33.7	21.7
36.2	25.2
39.7	32.3
41.1	39.5
41.1	46.3
41.4	53.2
42.8	59.8
43.7	65.8
43.7	71
43.7	76.1
43.7	77.3
43.7	78.1
43.7	78.1
43.7	78.1
43.7	77.8
43.7	75.8
43.7	71.8
43.7	66.7
43.7	61.2
43.7	54.9
43.7	44.1
43.7	39.8
42.5	30
40.2	20.3
35.4	11.1
28.5	3.1
21.3	1.4
12.8	3.7
3.9	4
5.3	3.7
13.6	2.2
21.3	0.8
27.6	0.2
32.8	1.1
36.2	1.1
38.8	1.1
40.2	1.1
40.8	1.1
40	1.1
37.4	1.4
32.8	1.1
26.5	1.1
20.2	0.5
13.6	0.2
6.5	0
1	0
8.2	0
15.6	0
23.3	0
30.2	0
36.2	0.2
40.5	0.2
42.3	0.2
42.3	1.7
42.3	3.4
41.7	4.8
40.2	5.7
39.1	6.8
38.2	9.1
38.2	10
38.2	11.4
38.2	12.8
38.2	14.6
38.2	16.3
38.2	18.3
38.2	20
38.2	21.4
38.5	22.3
38.5	22.6
38.8	22.6
39.1	22.6
39.4	22.6
39.7	22.6
39.7	22.6
39.7	22.6
39.7	22.6
39.7	22.3
39.7	21.4
40	20.3
40.5	19.1
41.1	17.7
42	16.6
42.5	15.4
43.1	14.6
43.7	13.7
44	13.1
44	12.3
44	11.4
44	10.3
44	9.4
44	8
44	6.8
44.3	6
44.8	4.8
45.7	4
45.7	2.8
45.7	2
46	1.1
46.5	0.8
47.1	0.2
47.1	0
47.1	0.2
47.1	0.5
47.1	0.5
47.1	0.5
47.1	0.8
47.1	1.1
47.1	1.4
47.1	1.4
47.1	1.4
47.1	1.4
47.1	1.4
47.1	1.4
47.1	1.4
47.1	1.4
47.4	1.4
47.4	1.4
47.4	1.4
47.4	1.4
47.4	1.4
47.4	1.4
47.4	1.4
47.4	1.4
47.4	1.4
47.4	1.4
47.4	1.4
47.4	1.4
47.4	1.4
47.4	1.4
47.4	1.4
47.4	1.4
47.4	1.4
47.4	1.4
47.4	1.4
47.4	1.4
47.4	1.4
47.4	1.4
47.4	1.4
47.4	1.4
47.4	1.4
47.4	1.4
47.4	1.4
47.4	1.4
47.4	1.4
47.4	1.4
47.4	1.4
47.4	1.4
47.4	1.4
47.4	1.4
47.4	1.4
47.4	1.4
47.4	1.4
47.4	1.4
47.4	1.4
47.4	1.4
47.4	1.4
47.4	1.4
47.4	1.4
47.4	1.4
47.4	1.4
47.4	1.4
47.4	1.4
47.4	1.4
47.4	1.4
47.4	1.4
47.4	1.4
47.4	1.4
47.4	1.4
47.4	1.4
47.4	1.4
47.4	1.4
47.4	1.4
47.4	1.4
47.4	1.4
47.4	1.4
47.4	1.4
47.4	1.4
47.4	1.4
47.4	1.4
47.7	1.4
48	1.4
48.3	1.4
48.3	1.4
48.3	1.4
48.3	1.4
48.3	1.4
48.3	1.4
48.3	1.4
48.3	1.4
48.3	1.4
48.3	1.4
48.3	1.4
48.3	1.4
48.3	1.4
48.3	1.4
48.3	1.4
48.3	1.4
48.3	1.4
48.3	1.4
48.3	1.4
48.3	1.4
48.3	1.4
48.3	1.4
48.3	1.4
48.3	1.4
48.3	1.4
48.3	1.4
48.3	1.4
48.3	1.1
48.3	1.1
48.3	1.1
48.3	1.1
48.3	1.1
48.3	1.1
48.3	1.1
48.3	1.1
48.3	1.1
48.3	1.1
48.3	1.1
48.3	1.1
48.3	1.1
48.3	0.8
48.3	0.8
48.3	0.8
48.3	0.8
48.3	0.8
48.3	0.8
48.3	0.8
48.3	0.8
48.3	0.8
48.6	0.8
49.1	0.8
49.1	0.8
49.1	0.8
49.1	0.8
49.1	0.8
49.1	0.8
49.1	0.8
49.1	0.8
49.1	0.8
49.1	0.8
49.1	0.8
49.1	0.8
49.1	0.8
49.1	0.8
49.1	0.8
49.1	0.8
49.1	0.8
49.1	0.8
49.1	0.8
49.1	0.8
49.1	0.8
49.1	0.8
49.1	0.8
49.1	0.8
49.1	0.8
49.1	0.8
49.1	0.8
49.1	0.8
49.1	0.8
49.1	0.8
49.1	0.8
49.1	0.8
49.1	0.8
49.1	0.8
49.1	0.8
49.1	0.8
49.1	0.8
49.1	0.8
49.1	0.8
49.1	0.8
49.1	0.8
49.1	0.8
49.1	0.8
49.1	0.8
49.1	0.8
49.1	0.8
49.1	1.1
49.1	1.1
49.1	1.1
49.1	1.1
49.1	1.1
49.1	1.1
49.1	1.1
49.1	1.1
49.1	1.1
49.1	1.1
49.1	1.1
49.1	1.1
49.1	1.1
49.1	1.1
49.1	1.1
49.1	1.1
49.1	1.1
49.1	1.1
49.1	1.1
49.1	1.1
49.1	1.1
49.1	1.1
49.1	1.1
49.1	1.1
49.1	1.1
49.1	1.1
49.1	1.1
49.1	1.1
49.1	1.1
49.1	1.1
49.1	1.1
49.1	1.1
49.1	1.1
49.1	1.1
49.1	1.1
49.1	1.1
49.1	1.1
49.1	1.1
49.1	1.1
49.1	1.1
49.1	1.1
49.1	1.1
49.1	1.1
49.1	1.1
49.1	1.1
49.1	1.1
49.1	1.1
49.1	1.1
49.1	1.1
49.1	1.1
49.1	1.1
49.1	1.1
49.1	1.1
48.8	1.1
48.8	1.1
48.8	1.1
48.8	1.1
48.6	1.1
48	1.1
47.7	1.1
47.4	1.1
47.1	1.1
47.1	1.1
47.1	1.1
47.1	1.1
46.8	1.1
46.8	1.1
46.8	1.1
46.8	1.1
46.8	1.1
46.8	1.1
46.8	1.1
46.8	1.1
46.8	1.1
46.8	1.1
46.8	1.1
46.8	1.1
46.8	1.1
46.8	1.1
46.8	1.1
46.8	1.1
46.8	1.1
46.8	1.1
46.8	1.1
46.8	1.1
46.8	1.1
46.8	1.1
46.8	1.1
46.8	1.1
46.8	1.1
46.8	1.1
46.8	1.1
46.8	1.1
46.8	1.1
46.8	1.1
46.8	1.1
46.8	1.1
46.8	1.1
46.8	1.1
46.8	1.1
46.8	1.1
46.8	1.1
46.8	1.1
46.8	1.1
46.8	1.1
46.8	1.1
46.8	1.1
46.8	1.1
46.8	1.1
46.8	1.1
47.1	1.1
47.1	1.1
47.4	1.1
47.4	1.1
47.4	1.1
47.4	1.1
47.4	1.1
47.4	1.1
47.4	1.1
47.4	1.1
47.4	0.8
47.4	0.8
47.4	0.5
47.4	0.2
47.4	0.2
47.4	0.2
47.4	0.2
47.4	0.2
47.4	0.2
47.4	0.2
47.4	0.2
47.4	0.2
47.4	0.2
47.4	0.2
47.4	0.2
47.4	0.2
47.4	0.2
47.4	0.2
47.4	0.2
47.4	0.2
47.4	0.2
47.4	0.2
47.4	0.2
47.4	0.2
47.4	0.2
47.4	0.2
47.4	0.2
47.4	0.2
47.4	0.2
47.4	0.2
47.4	0.2
47.4	0.2
47.4	0.2
47.4	0.2
47.4	0.2
47.4	0.2
47.4	0.2
47.4	0.2
47.4	0.2
47.4	0.2
47.4	0.2
47.4	0.2
47.4	0.2
47.4	0.2
47.4	0.2
47.4	0.2
47.4	0.2
47.4	0.2
47.4	0.2
47.4	0.2
47.4	0.8
47.4	1.4
47.4	1.4
47.4	1.7
47.4	2
47.4	2.2
47.4	2.5
47.4	2.8
47.4	3.1
47.4	3.4
47.4	3.7
47.1	4
47.1	4
47.1	4
47.1	4.5
46.8	4.8
46.8	4.8
46.8	5.1
46.5	5.4
46.3	5.7
46	5.7
45.7	5.7
45.4	5.7
45.1	5.7
45.1	5.7
45.1	5.7
44.8	6
44.8	6.5
44.8	6.5
44.8	6.8
44.5	7.1
44.3	7.1
44.3	7.4
44	7.4
44	7.7
43.7	8
43.7	8
43.7	8.3
43.7	8.3
43.4	8.5
43.4	8.8
43.4	8.8
43.4	8.8
43.1	8.8
43.1	8.8
42.8	8.8
42.8	9.1
42.8	9.1
42.8	9.4
42.8	9.7
42.8	9.7
42.8	9.7
42.8	10
42.8	10
