# Supplementary material for: Bot fit: A novel approach to assessing lower limb muscular strength
Source: PLoS One. 2026 Mar 26;21(3):e0339187. doi: 10.1371/journal.pone.0339187 (PMC13021169; doi:10.1371/journal.pone.0339187)
Supplement: S3 File — Raw joint angle data (left and right legs) collected from 25 participants across all exercise protocols. This compressed folder contains individual participant files (sub1–sub25) with time-series signals representing lower-limb motion recorded by the Bot Fit system during resistance exercise trials. (ZIP) [file pone.0339187.s003.zip › sub15/kneeup_max2.csv]

AngL	AngR
32.8	9.1
33.9	9.1
35.4	9.4
36.5	9.7
37.4	10
38	10
38.5	10
38.8	10
38.8	10
38.8	10
38.8	10
38.8	10
38.8	10
39.1	10
39.4	10
40	10
40.5	9.7
40.8	9.7
41.4	9.7
41.7	9.4
42.3	8.8
42.5	8.5
42.8	7.7
42.8	7.1
42.8	6.3
43.1	5.7
43.4	5.7
43.7	5.4
44	5.1
44	4.8
43.7	3.7
43.1	2.2
41.7	0.2
41.4	1.1
41.1	2
41.4	2
41.7	2
42	2
42.3	2
42.3	2.2
42.3	2
42.5	2
42.5	1.7
42.5	1.1
42.5	0
42.5	2
42.5	2.5
42.5	3.4
42.5	4
42.8	4.2
42.8	4.2
43.1	4.2
43.4	4.2
43.4	4.5
43.4	4.8
43.4	5.4
43.4	5.7
43.4	6
43.7	6.3
43.7	6.5
43.7	6.8
43.7	7.1
44	7.1
44	7.1
44.3	7.1
44.3	7.1
44.3	7.4
44.3	7.7
44.5	7.7
44.5	8
44.5	8
44.5	8
44.5	8
44.5	8.3
44.5	8.5
44.5	8.8
44.5	9.1
44.5	9.1
44.5	9.1
44.5	9.7
44.5	10
44.5	10
44.5	10.3
44.5	10.5
44.5	10.5
44.5	10.5
44.5	10.5
44.5	10.5
44.5	10.5
44.5	10.5
44.5	10.5
44.5	10.5
44.5	10.5
44.5	10.5
44.5	10.5
44.5	10.5
44.5	10.5
44.5	10.5
44.5	10.5
44.5	10.5
44.5	10.5
44.5	10.5
44.5	10.5
44.5	10.5
44.5	10.5
44.5	10.5
44.5	10.5
44.5	10.5
44.5	10.5
44.5	10.5
44.5	10.5
44.5	10.5
44.5	10.5
44.5	10.5
44.5	10.5
44.5	10.5
44.5	10.5
44.5	10.5
44.5	10.5
44.5	10.5
44.5	10.5
44.5	10.5
44.5	10.5
44.5	10.5
44.5	10.5
44.5	10.5
44.5	10.5
44.5	10.5
44.5	10.5
44.5	10.5
44.5	10.5
44.5	10.5
44.5	10.5
44.5	10.5
44.5	10.5
44.5	10.5
44.5	10.5
44.5	10.5
44.5	10.5
44.5	10.5
44.5	10.5
44.5	10.5
44.5	10.5
44.5	10.5
44.5	10.5
44.5	10.5
44.5	10.5
44.5	10.5
44.5	10.5
44.5	10.5
44.5	10.5
44.5	10.5
44.5	10.5
44.5	10.5
44.5	10.5
44.5	10.5
44.5	10.5
44.5	10.5
44.5	10.5
44.5	10.5
44.5	10.5
44.5	10.5
44.5	10.5
44.5	10.5
44.5	10.5
44.5	10.5
44.5	10.5
44.5	10.5
44.5	10.5
44.5	10.5
44.5	10.5
44.5	10.5
44.5	10.5
44.5	10.5
44.5	10.5
44.5	10.5
44.5	10.5
44.5	10.5
44.5	10.5
44.5	10.5
44.5	10.5
44.5	10.5
44.5	10.5
44.5	10.5
44.5	10.5
44.5	10.5
44.5	10.5
44.3	10.5
44	10.5
43.7	10.5
43.4	10.5
42.8	10.5
42.3	10.3
41.7	10.3
40.5	10.3
38.8	9.7
38.2	9.4
37.1	9.1
35.9	8.8
35.4	8.5
34.8	8.3
34.5	8
34.5	7.7
34.2	7.1
33.7	4
33.4	2
33.4	4.5
33.7	12.3
33.9	19.7
35.1	26.9
36.5	33.7
38	39.5
38.8	44.9
38.8	50.6
38	58.1
35.7	65.5
32.8	72.1
29.9	75
27.4	73
26.5	68.1
27.6	61.2
30.2	53.2
31.7	40.6
31.4	36.3
30.2	27.4
27.4	18.6
21.9	9.7
14.5	1.1
6.7	4.2
7	4.8
11.6	4.8
20.8	4.5
29.4	2.8
37.1	0.2
42.3	3.4
44.5	5.1
44.3	5.1
42.3	5.1
39.7	4.8
35.4	3.7
29.4	2
18.5	0.2
14.8	0.5
6.7	0.2
1.9	2
10.7	6.3
19.6	13.1
27.4	21.4
33.4	29.7
33.4	38
29.4	47.5
25.6	56.7
24.2	65.8
22.5	77.6
21.6	80.1
20.5	80.4
20.8	78.1
23.1	74.1
26.2	68.7
27.9	61.2
28.8	52.6
28.8	44.1
27.9	34.9
25.4	25.4
19.9	15.4
12.5	5.4
5.6	1.7
6.2	3.7
11.3	3.1
21.6	0.5
31.4	4
40	6.3
47.1	8.3
49.7	9.7
48	8.8
43.7	6.8
38.5	4.5
31.9	1.7
24.2	1.1
16.8	3.7
8.5	4
0.7	2.8
9.6	0.5
18.8	4
27.4	11.7
34.8	20.3
38	28.6
36.8	37.5
34.2	46.9
27.6	60.4
25.6	64.7
22.8	72.7
20.5	79.6
19.9	81.6
20.2	79.3
21.9	74.4
24.5	67.8
26.2	59.2
26.8	50.4
26.5	41.2
24.8	31.5
17.6	16.6
14.2	11.4
7.3	2
0.7	5.1
7.3	7.1
17.3	4
32.2	1.7
36.8	2.5
44.8	4.2
49.1	6
49.4	6.3
48.3	4.8
44.8	3.4
38.8	1.4
31.7	0.5
23.9	3.1
15.9	4.5
7.3	4
1.6	1.7
10.7	1.7
19.6	7.1
28.2	15.7
35.7	24.3
40.8	32.6
40.2	41.5
37.4	50.9
33.4	60.1
29.9	69
27.6	77
25.9	82.4
24.5	82.4
24.5	78.7
25.9	73.3
28.2	66.1
29.1	57.5
29.1	49.5
29.1	40.9
27.6	31.2
24.2	20.9
15	6
11.6	2
4.4	2.2
5.6	3.1
15.9	3.1
25.1	1.7
34.2	1.1
42.5	4.8
49.4	8.5
51.4	11.4
50	11.4
44.5	9.7
37.1	6
28.5	1.7
19.9	0.2
11.3	2
2.2	4.2
7	7.1
15.9	12
24.5	18.6
31.9	26.3
36.8	34.3
36.5	42.6
31.9	54.7
31.7	56.7
31.4	64.7
29.4	72.4
26.8	77.6
24.5	77.8
23.9	75
25.6	66.4
26.5	62.7
27.9	54.1
28.2	45.8
28.2	36.9
26.5	26.6
22.5	16.6
16.2	6.8
8.7	0.2
0.4	3.7
10.7	4.5
20.5	1.4
29.9	4.5
39.7	9.4
47.7	11.1
52	11.4
50.3	11.1
46.3	9.4
41.7	6
35.9	2.5
28.5	0.2
20.8	1.1
13	0.8
4.4	0.5
4.7	3.7
13.9	8.8
22.2	16
29.9	24
36.5	32.3
39.4	40.3
38.2	49.2
35.9	57.8
33.1	65.8
29.9	73.6
27.4	79.9
25.9	81.3
25.9	79.3
27.4	75
29.1	68.4
30.5	59.8
31.1	50.9
30.8	41.5
30.2	31.7
27.6	20.9
22.2	10.3
15	0.8
8.2	5.7
1	8
11	8.3
20.8	5.7
29.6	0.8
38.2	4.2
45.7	8.3
48.8	10.8
47.4	10.8
43.1	9.4
36.2	6.5
28.8	3.1
20.5	0.2
11.6	2.2
3	6.8
6.2	12.6
15	19.4
23.6	26.9
31.1	34.6
38.2	46.3
37.7	50.1
35.1	58.1
32.8	65.8
31.1	72.7
30.2	77.3
29.4	77.3
29.6	75.3
30.8	71
31.9	64.4
32.5	56.4
32.5	48.4
32.2	39.8
30.2	29.7
26.5	19.1
20.8	8.8
14.5	0.5
8.5	6.3
0.4	10
10.7	9.7
20.5	6
29.6	1.1
38.8	2.5
46	5.4
48.6	7.4
47.4	7.1
45.1	5.7
40.8	3.7
33.9	1.4
26.2	0.8
18.2	2.5
9.6	1.7
0.7	1.1
8.5	5.1
17.6	11.4
25.9	19.7
32.8	28.3
35.4	36.3
33.1	44.9
30.5	54.1
29.9	62.4
29.9	70.1
29.1	77
27.9	80.7
27.4	80.7
27.6	79
28.5	74.4
29.6	67.3
31.1	58.9
31.7	50.4
31.7	41.5
31.4	32.3
29.4	21.7
23.9	11.1
15.9	1.4
8.2	4.8
1.9	8.8
12.2	10.3
21.9	8
31.1	3.4
40	1.4
47.1	6
49.7	9.1
48.3	8.8
40.2	5.4
36.5	3.7
28.8	0.2
20.2	2
11.3	0
2.7	4
6.7	8.8
16.2	15.7
24.8	23.1
32.8	30.9
42.8	41.5
43.4	44.6
41.1	51.5
38.2	58.9
35.9	66.4
34.8	72.7
34.2	76.4
33.9	76.4
33.9	74.4
33.9	70.1
33.9	64.1
33.9	56.9
33.9	49.2
33.4	39.8
31.1	30
26.5	19.4
20.8	9.1
14.5	0.5
7.6	4.5
2.4	7.1
13	6.8
22.8	4.8
36.2	2.2
40.2	4.8
44.3	9.1
45.1	10.5
43.4	10
39.4	8.5
32.8	6.3
21.9	1.4
17.9	0.2
9.6	0.2
1.3	4.8
7.6	10.5
16.5	17.1
24.8	24.6
35.7	36
39.1	39.8
42.5	46.9
41.7	54.4
39.7	61.8
37.1	69
35.1	75.3
33.9	79.3
33.4	78.7
33.7	76.4
33.9	71.8
34.2	65.5
34.2	58.4
34.2	50.6
33.7	42.3
30.8	32
25.9	21.1
19.3	10.8
12.5	1.7
6.7	4.8
1.3	8.8
16.5	9.4
21.3	8
30.8	3.1
39.7	1.4
46.3	4.8
46.5	6.8
43.7	6.5
38	5.1
31.4	2.8
24.2	0.8
16.5	0.2
3.9	1.7
0.7	3.7
9.3	8.5
18.2	15.4
29.6	26.9
33.1	30.9
39.1	38.6
40.5	46.1
39.4	53.8
37.1	61
34.8	67.8
33.1	73.8
31.4	77.8
30.8	77.8
31.9	75
32.5	73
33.1	67.3
33.7	59.8
33.7	52.4
33.7	44.9
32.8	35.7
29.9	25.4
25.4	15.1
19.6	5.4
13.9	1.7
6.5	6
3.6	8.5
13.3	8.3
22.8	6
31.4	2.8
38.8	0.2
42.8	1.1
43.4	1.4
41.7	1.1
38.5	0.2
33.7	0.8
26.5	1.7
18.8	2.2
10.5	2
1.9	0.5
7.6	4.8
16.8	11.7
24.8	20
32.5	27.7
38.8	35.7
42.3	43.2
40.8	50.6
36.5	58.1
31.9	65.8
28.8	72.7
27.4	77.6
27.1	77
27.4	75.6
28.5	71
29.9	64.4
30.8	57.5
30.8	50.4
29.9	42.6
24.2	28.3
20.8	23.1
13.9	13.1
7.6	5.1
0.4	1.1
7.9	4
18.2	3.4
27.6	1.4
35.9	2.8
41.4	7.1
42.8	9.4
40.8	9.1
39.4	8.5
34.8	6.8
28.2	4
21.1	1.1
13.3	0.5
5.6	0.2
2.7	3.4
11	7.7
19.3	13.4
27.4	21.1
37.7	32.9
40.5	36.9
42.5	44.3
41.7	52.1
40.5	59.5
39.1	66.4
35.7	74.4
34.2	75.6
32.5	75.8
32.8	75.3
32.8	73
32.8	68.1
32.8	61.5
32.8	54.4
32.8	46.6
32.2	36.9
29.4	26.6
24.2	16.3
17.6	6.5
11.6	0.8
4.2	4.5
5.9	6
15.9	5.4
25.4	2
34.2	2.5
42.5	6.5
46.5	9.7
46.5	10
44.8	8.8
40.5	6.8
34.2	4
27.1	0.8
15.3	1.7
11.3	1.4
3.3	0
5	2
13.3	3.7
21.9	6.8
29.6	12.8
35.9	20.9
36.8	28.6
35.9	36.3
34.8	44.1
33.9	54.1
33.9	56.9
33.9	61
34.2	63
34.5	63.8
35.4	64.7
36.2	65.2
36.5	65.5
37.1	65.5
37.4	65.5
37.4	65.2
37.4	65
37.4	62.1
37.4	60.7
37.4	56.9
37.4	53.2
37.4	49.5
37.4	45.8
37.4	42.1
37.4	37.8
37.4	33.5
37.4	28.6
37.4	23.7
37.4	19.1
37.4	15.4
37.4	12.8
37.4	10.8
37.4	9.7
37.4	9.4
37.4	9.4
37.4	9.4
37.1	9.4
37.1	8.8
37.1	8.3
37.1	7.4
37.1	6.5
37.1	5.7
36.8	5.1
36.2	4.5
35.4	4.5
34.2	4.5
32.5	4.5
31.9	4.5
31.1	4.5
30.2	4.5
29.4	4.2
28.5	4.2
27.9	4
27.6	4
27.4	4
27.1	4
27.1	4
27.1	4
27.1	4
27.1	4
27.1	4
27.4	4.2
27.4	4.2
27.6	4.5
27.6	4.8
27.6	5.1
27.9	5.1
28.2	5.4
28.5	5.4
28.5	5.4
28.8	5.4
29.1	5.4
29.4	5.4
29.4	5.4
29.4	5.4
29.4	5.4
29.4	5.4
29.4	5.4
29.4	5.4
29.4	5.4
29.1	5.4
29.1	5.4
29.1	5.4
29.1	5.4
29.1	5.4
29.1	5.4
29.1	5.4
29.1	5.4
29.1	5.4
29.1	5.7
29.1	5.7
29.1	6
29.1	6
29.1	6
29.1	6
29.1	6.3
29.1	6.5
28.5	6.8
27.9	7.1
27.6	7.7
27.1	8
26.2	8.5
25.9	8.8
25.1	9.1
24.2	9.4
23.3	9.7
22.5	10
21.3	10.3
20.5	10.8
19.6	11.1
18.8	11.7
17.9	12
17.3	12.6
16.8	13.1
16.2	13.4
15.9	13.7
15.6	14
15.3	14
15	14.3
14.5	14.6
14.5	14.6
14.2	14.6
14.2	14.8
13.9	14.8
13.6	15.1
13.3	15.4
13.3	15.4
13.3	15.4
13.3	15.4
12.8	15.4
12.5	15.4
12.2	15.4
11.9	15.4
11.6	15.4
11.6	15.7
11.6	15.7
11.3	15.7
11.3	15.7
11	15.7
11	15.7
11	15.7
11	15.7
10.7	15.1
10.7	14.8
10.7	14.8
10.5	14.8
10.5	14.8
10.2	14.8
9.9	14.8
9.6	14.8
9.3	14.8
9	14.8
8.7	14.8
8.5	14.6
8.2	14.3
7.9	14.3
7.9	14.3
7.6	14.3
7.3	14.3
7.3	14.3
7	14.3
6.7	14.3
6.7	14.3
6.7	14.3
6.7	14.3
6.7	14.3
7	14.3
7	14.3
7	14.3
7.3	14.3
7.3	14.3
7.9	14
8.7	13.4
10.2	12.8
11.6	12.3
13	11.7
14.2	11.1
15.3	10.8
16.5	10.5
17.3	10.5
18.2	10.5
19.3	10.5
20.5	10.5
21.3	10.5
22.2	10.5
