# Supplementary material for: Bot fit: A novel approach to assessing lower limb muscular strength
Source: PLoS One. 2026 Mar 26;21(3):e0339187. doi: 10.1371/journal.pone.0339187 (PMC13021169; doi:10.1371/journal.pone.0339187)
Supplement: S3 File — Raw joint angle data (left and right legs) collected from 25 participants across all exercise protocols. This compressed folder contains individual participant files (sub1–sub25) with time-series signals representing lower-limb motion recorded by the Bot Fit system during resistance exercise trials. (ZIP) [file pone.0339187.s003.zip › sub15/lunge_const.csv]

AngL	AngR
9.7	35.3
9.7	35.9
9.7	35.9
9.7	36.5
9.7	37
9.7	36.5
9.7	35.6
9.4	34.2
9.1	32.7
8.5	30.7
8.3	28.4
7.7	25.9
7.1	22.7
6.5	19.9
5.7	16.1
5.7	15.6
5.4	15.6
5.4	15.6
5.1	16.1
4.5	16.7
4	17.3
3.1	17.3
2.8	16.7
2.8	16.7
2.8	15.8
2.8	14.7
3.4	13.6
4.5	12.4
6.3	11.8
8.5	11.5
10.8	11.8
13.1	12.1
15.1	12.7
17.1	12.7
18.6	12.7
20	12.7
20.9	12.7
22	12.7
22.9	13
23.7	13.6
24.6	13.8
24.9	14.4
25.2	14.4
25.2	14.4
24.6	14.4
23.7	14.4
22.3	14.4
20.9	14.4
19.4	14.4
18.6	14.4
18	14.4
18	14.4
18.3	14.4
18.9	14.4
19.1	14.1
19.1	14.1
19.1	14.1
19.1	14.1
19.4	14.1
20.3	14.1
20.6	14.1
21.1	14.1
21.1	14.1
21.1	14.1
21.1	14.1
21.1	14.1
21.1	14.1
21.1	14.1
21.1	14.1
21.1	14.1
21.1	14.1
21.1	14.1
21.4	13.8
22	13.3
22.9	13.3
23.7	13.6
24.6	13.6
25.2	13.6
25.7	13.8
26.3	14.4
27.4	14.7
28.9	15
30.6	15.6
32.6	15.3
34.9	15.6
36.6	15.6
38.3	15.6
40.3	15.8
41.8	16.4
42.9	16.4
43.5	16.4
43.5	16.4
43.2	16.4
42.3	17
41.2	17.3
39.8	17.3
38	17.3
36	17.3
33.7	17.3
31.5	17.3
29.2	17.3
26.6	17.3
24.3	17.3
21.4	17.3
18.9	17.3
16	17.3
13.1	17.3
10	17.3
6.8	17.8
4	18.7
1.1	19.3
1.1	19.9
2	20.4
1.4	20.4
1.1	20.4
1.1	21
0.5	21
0.2	21
1.1	20.7
1.7	20.7
2.2	20.7
2.2	20.7
2.2	20.7
2.2	20.7
2.2	20.1
2.2	19.3
2.2	18.1
2.2	17
2.5	16.4
2.5	15.8
2.5	16.1
2.5	16.4
2.5	16.7
2.5	17.6
2.5	18.4
2.5	19.3
2.5	20.1
2.5	20.4
2.5	20.1
2.5	19.9
2.5	19.9
2.5	19
2.5	18.4
2.5	17.8
2.2	18.4
2	19.6
2	20.7
2	21.9
2	22.7
2	23.6
2	24.4
2	25
2	25
2	25
2	24.7
2	24.7
2	24.4
2	23.3
2	21.6
2	19.6
2	17.8
2	15.8
2	14.4
2	13.6
2	13.6
2	13.8
2	14.7
2	16.1
2	17.6
2	19
2	20.1
2	21.3
2	21.6
2	22.1
2	21.9
2	21.9
2	21.6
2	20.4
2	19
2	17.3
2	15.8
2	14.1
2	12.7
2	11.5
2	10.4
2	9
2	8.1
2	8.1
2	8.4
2	8.7
1.7	8.7
1.1	9
0.2	9.5
0.5	9.5
1.1	9.5
1.1	9.3
1.1	9.3
1.1	9.3
1.1	8.7
1.1	8.4
1.1	8.1
1.1	8.1
1.1	7.8
1.1	7.3
0.8	6.4
0	6.1
1.1	5.5
2.5	5.5
4	5.2
6	5.2
8	4.7
9.7	4.7
11.4	4.7
13.1	4.7
14.6	4.7
16	4.7
17.1	4.7
18.3	4.4
19.4	4.4
20.3	4.1
20.6	3.8
20.9	3.5
21.1	3.2
21.1	2.7
21.1	2.4
21.1	2.4
21.1	2.1
20.9	1.5
20.6	1.5
20	1.5
19.1	1
18.3	0.4
17.7	0.1
17.7	0.7
17.7	1.2
17.7	1.2
17.7	1
17.7	1
17.7	1
17.1	1
16	1
14.8	1
13.1	1
11.7	0.7
10.5	0.1
10.3	1.8
9.7	4.4
9.4	6.7
9.4	8.7
9.4	11
9.4	13
9.4	14.7
9.4	16.4
9.1	17.8
9.1	18.7
8.8	19.6
8.5	20.4
8.5	21.3
8.5	22.1
8.5	22.7
8.5	23.3
8.5	23.6
8.3	23.9
8.3	23.6
8.3	23.6
8.3	23
8	21.9
7.1	20.7
6.8	19.6
6.8	18.4
6.8	17
6.8	15.6
6.8	13.8
6.8	12.4
6.8	11
6.8	9.3
6.8	7.5
7.4	6.4
8	5.5
9.1	5.5
10.8	5.5
12.3	5.5
13.7	5.5
15.4	5.5
17.1	5.5
18.9	5.5
20.6	5.5
22	5.2
22.9	5.2
23.7	5.2
24	5
24.6	4.7
24.6	4.7
24.6	4.7
24.9	4.7
24.9	4.7
24.9	4.7
24.9	4.7
24.9	5
24.9	5.2
24.9	5.8
24.6	6.4
23.7	6.7
22.6	6.7
21.1	6.7
20	6.7
18.9	6.7
18	6.4
17.1	6.4
16.3	6.4
15.4	6.4
14.6	6.4
13.7	6.4
12.6	6.4
11.4	6.4
10.8	6.4
10.5	6.4
10.3	6.4
10	6.4
9.4	6.7
8.8	6.7
8.8	7
8.8	8.4
9.1	9.8
9.1	11.3
9.1	13
9.1	14.7
9.1	16.7
9.1	19
9.1	21
9.1	22.7
9.1	24.7
9.1	26.4
9.1	28.2
9.1	29.9
9.1	31.9
9.1	33.6
9.1	35.3
9.1	36.8
9.1	38.5
9.1	39.9
8.8	41.3
8.8	42.5
8.8	43.3
8.8	43.6
8.8	44.2
8.5	45.1
8.5	45.3
8.5	45.9
8.5	45.9
8.5	45.9
8.5	45.9
8.5	45.9
8.5	45.9
8.8	45.6
8.8	45.3
9.1	44.2
9.1	42.8
9.1	41.3
9.4	39.6
9.4	37.9
9.4	36.2
9.4	34.7
9.4	33.6
9.7	32.5
9.7	31.6
9.7	30.7
9.7	29.6
9.7	28.7
9.7	27.9
9.7	27
9.7	25.9
9.7	25
9.7	24.2
9.1	23
8.5	21.3
8.5	19.3
8.5	17.8
8.5	16.7
8.5	16.7
8.5	16.7
8.5	16.7
8.5	16.4
9.4	15.6
10.5	14.7
12.8	13.8
16	13.3
19.4	13.3
23.1	13.3
26.9	13.3
30	13.3
32.6	13.3
34.9	13.3
37.2	13.3
39.2	13.3
41.2	13.3
43.2	13.3
45.2	13.3
46.9	13.3
48.6	13.3
49.8	13.3
50.6	13.3
51.2	13.3
51.2	13.3
51.2	13.6
50.6	13.6
50.1	14.1
49.5	14.7
48.6	15
47.2	15.6
45.8	16.4
43.5	17.6
41.5	18.1
39.2	18.1
36.3	18.4
33.2	18.7
29.7	19
26.3	19
22.9	19
19.4	19
16.6	19.3
15.1	19.3
15.1	19.9
15.1	20.7
15.1	21
15.1	20.7
16	20.7
16.6	20.7
16.8	20.7
17.1	20.7
17.1	20.7
17.1	20.7
17.1	20.7
17.1	20.7
17.1	21
17.1	21
17.1	21
17.1	20.7
17.1	20.4
17.1	19.6
17.1	19
17.1	18.7
17.1	18.4
17.1	18.4
17.4	17.8
17.4	17.8
17.7	17.8
17.7	17.8
17.7	17.6
18	17.6
18	17.6
18	17.6
18	17.3
18	17
18	17
18	17
18	17
18	17
18	17
18	17
18	17
18	17
18	17
18	17
18	17
18	16.7
18	16.7
18	16.7
18	16.4
18	15.8
18	16.1
18	16.1
18	16.1
18	16.1
18	16.1
18	16.1
18	16.1
18	16.1
18	16.1
18	16.4
18	16.4
18	16.7
18	17.3
18	17.6
18	18.1
18	18.4
18	19.3
18	20.4
18	22.1
18	23.9
18	25.9
18	27.9
18	29.9
18	31.6
18	31.9
18	31.9
18	31.6
18	31
18	30.2
18	29.3
18	28.4
18	28.2
18	27.6
18	27.6
17.7	27.6
17.1	27.6
16.8	27.6
16.6	27.6
16	27.6
15.7	27.6
15.4	27.6
15.1	27.6
14.6	27.6
14.3	27.6
14	27.6
14	27.6
14	27.9
14	28.2
13.7	28.4
13.7	28.7
13.7	28.7
13.7	28.4
13.7	28.2
13.7	27.3
13.7	25.9
13.1	24.2
12.6	23
12.3	21.6
12.3	19.9
12.3	18.4
12.3	17
12.3	16.1
12.6	15.3
13.1	14.7
13.4	14.4
13.4	13.6
13.4	12.7
13.7	11.5
14.6	10.7
15.4	10.4
16.6	10.1
18.6	10.4
18.9	10.4
19.7	10.4
20.3	10.7
20.3	10.7
20.3	11
20.9	11.3
21.1	11.5
21.1	11.3
21.1	11.3
21.4	11.3
21.7	11.3
21.7	11.3
22	11.3
22	11.3
22	11.3
22	11
22	10.4
22	9.8
21.7	9.5
21.7	9.3
21.1	9.3
20.9	9.3
20.6	9.3
20.6	9.5
20.6	9.5
20.9	9.5
21.1	9.5
21.1	9.5
21.1	9.5
21.1	9.5
21.1	9.5
21.4	9.5
22	9.5
22	9.5
22.3	9.5
22.9	9.5
22.9	9.5
23.1	9.5
23.4	9.5
23.7	9.5
23.7	9.5
23.7	9.5
23.7	9.5
23.7	9.5
23.7	9.5
23.7	9.5
23.7	9.5
23.7	9.5
23.7	9.5
23.7	9.5
23.7	9.5
23.7	9.5
23.7	9.5
23.7	9.5
23.7	9.5
23.7	9.5
23.7	9.5
23.7	9.5
23.7	9.5
23.7	9.3
23.7	9.3
23.7	9
23.7	8.7
23.7	8.4
23.7	8.4
23.7	8.4
23.7	8.4
23.7	8.1
23.7	8.1
23.7	8.1
23.4	8.4
23.4	8.4
23.4	8.4
23.4	8.7
23.4	9
23.4	9.8
23.7	10.4
23.7	11
24	11.3
24.3	11.5
24.3	11.5
24.6	11.8
24.6	12.1
24.6	12.7
24.6	12.7
24.6	12.7
24.6	12.7
24.6	12.7
24.6	12.7
25.2	12.7
25.4	12.7
26	12.7
26.3	12.7
26.9	12.7
27.2	12.7
27.7	12.4
28	12.4
28.3	12.4
28.9	12.4
29.2	12.4
29.4	12.4
29.4	12.7
29.4	12.7
29.7	12.7
29.7	13
30	13.6
30.3	13.6
30.3	13.8
30.3	14.4
30.3	14.7
30.9	15.3
31.2	15.6
32	15.8
32.3	16.4
32.9	17
33.2	17.6
33.2	17.8
33.2	18.4
33.2	18.4
32	18.4
30.6	18.1
29.2	18.1
27.4	18.1
25.2	18.1
23.1	18.1
21.1	18.1
19.7	18.1
18.6	18.1
17.4	18.1
16.6	18.1
15.4	18.1
14.6	18.1
14	18.1
14	18.1
14	18.1
13.7	18.1
13.1	18.1
11.7	18.1
10	18.1
8	18.4
6	19
4.8	20.4
4.5	22.7
4.5	25.9
4.5	29.9
4.8	33.9
5.4	37.3
6.5	39.3
7.7	40.5
8.8	41.3
10	41.9
10.8	42.2
11.4	41.6
11.7	40.5
12.3	38.5
12.3	36.2
12.3	34.5
12.6	33.9
13.7	33.6
15.3	34.2
16.4	35
17.6	35
18.7	34.2
19.3	33
19.9	32.2
20.4	31.3
20.7	30.5
21	29.9
21	29.3
21	28.7
21	28.4
21	28.4
21	28.4
21	27.9
21	27.3
21.3	26.4
21.9	26.2
23	25.6
24.4	25.6
26.2	25.6
27.9	25.9
29.3	25.9
30.2	25.9
31.3	25.9
32.5	25.9
33.6	25.9
35	25.9
36.5	25.9
37.9	25.9
38.8	25.9
39.6	25.9
39.9	25.9
39.9	25.9
39.6	25.9
39	25.9
37.9	25.9
36.5	25.9
35	25.9
33.3	25.9
31.9	25.6
31	25.6
30.5	25.6
29.9	25.6
29	25.6
28.2	25.3
27.6	25.3
26.7	25.3
25.6	24.7
24.2	24.4
22.7	24.4
21.6	24.4
20.1	24.4
18.4	24.4
17	24.7
15.6	24.7
14.4	24.7
13.6	24.7
13	24.7
12.4	24.7
12.1	24.7
11.8	25
11.5	25
11	25
10.7	25.6
10.7	26.2
10.7	26.7
10.7	27.3
10.4	28.2
9.8	28.7
9.3	28.7
8.7	28.7
8.4	28.4
8.1	28.2
8.1	26.7
8.1	25
7.8	23.3
7.5	20.7
7.3	17.8
7.3	14.7
7.3	11.8
7.5	9.5
8.1	7.8
9.3	7.3
10.7	7
12.1	7
13.6	6.7
15	6.4
16.1	6.4
17	6.4
17.8	6.1
18.1	5.8
18.4	5.5
18.4	5.8
18.4	5.5
18.4	5.5
18.1	5.5
18.1	5.5
18.1	5.5
18.1	5.8
17.8	5.8
17.6	5.8
17	5.8
16.4	5.8
15.8	5.8
15.3	5.8
14.1	5.8
13.8	5.8
13.8	5.8
13.8	5.8
13.8	5.8
13.8	5.8
13.8	5.8
13.8	5.8
14.1	5.8
14.4	5.8
15	5.8
15.6	5.8
16.1	5.8
16.7	5.5
17.6	5.5
17.8	5.5
18.7	5.5
19	5.5
19.6	5.5
19.6	5.5
19.6	5.5
19.9	5.5
19.9	5.5
19.9	5.5
19.9	5.5
19.9	5.5
20.1	5.5
20.4	5.5
21	5.5
21.9	5.5
22.7	5.8
23.3	5.8
23.9	5.8
24.4	6.1
25.3	7
26.2	7.5
26.7	7.8
27.3	8.4
27.9	8.7
28.2	8.7
28.4	9
28.7	9.3
29	9.8
29.3	9.8
29.6	10.4
29.9	10.7
29.9	11.3
29.9	11.8
29.9	12.1
29.9	12.7
29.6	13
29.3	13.8
29	14.7
28.2	15.8
27.6	17
26.7	17.8
25.9	18.4
25	19
24.4	19.3
23.9	19.6
23.3	20.4
23	21
22.7	21.6
22.4	22.1
21.9	23
21.6	23.9
21.6	25
21.6	26.4
21.6	28.2
22.1	30.5
22.1	32.7
22.1	35.3
22.1	37.6
22.1	39.9
22.1	41.6
22.1	43.3
22.1	45.1
21.9	46.5
21.6	47.6
21	48.5
20.1	49.1
19.6	49.4
18.7	49.6
17.8	49.6
17.3	49.6
16.7	49.4
16.1	48.5
15.3	47.1
14.7	45.1
14.4	43.1
14.1	40.5
14.1	37.9
14.1	35
14.1	32.2
14.4	29.3
14.7	26.2
15.3	23.6
15.8	21.6
16.1	19.6
16.7	17.6
17	16.1
17.3	14.7
17.6	13.6
17.8	12.7
18.4	12.1
18.7	11.5
19.3	11
19.6	10.7
19.6	10.1
19.6	10.1
20.1	9.8
20.1	9.8
20.1	9.8
20.1	9.5
20.1	9
20.1	8.1
20.1	7
20.1	6.1
20.1	5.2
20.4	4.4
20.4	3.5
21.3	3
21.9	2.7
23	2.1
24.2	1.5
25.3	0.7
26.2	0.4
27.3	0.7
28.4	1.2
29.3	2.4
29.9	3.2
30.7	4.1
31.3	4.1
31.9	4.1
32.5	4.4
33	5
33.6	5.2
33.6	6.1
33.6	7
33.3	7.5
32.5	8.4
31.9	9
31	9.5
30.5	9.8
30.2	10.4
29.9	11
29.3	11.5
28.4	12.1
27.3	13
26.4	13.8
25.6	14.7
25.6	15.8
25.6	16.4
25.6	16.7
25.3	17.3
25.3	17
25.3	16.4
25.3	15.3
25.3	14.4
25.3	13.6
25.3	12.7
25	11.8
25	10.4
25	9
25	7.5
25	6.1
25	4.7
25.6	3.2
26.2	2.4
26.7	1.5
27.6	1
28.7	0.7
30.2	1
31.9	1
33.3	1
34.7	1
36.2	1
37.6	1
38.8	1.2
39.3	1.2
39.3	1.5
39.3	1.8
39.3	1.8
39	1.8
38.5	1.8
37.3	1.8
36.2	1.8
34.7	1.8
33.3	1.8
31.9	1.8
30.5	1.8
29.3	1.8
28.4	1.8
27.6	1.8
27	1.8
26.4	1.8
25.9	1.8
25	1.8
24.2	1.8
23.6	1.8
23.3	1.8
23	1.8
22.7	1.8
21.9	1.8
21	1.8
20.4	1.8
19.9	1.8
19.9	1.8
19.9	1.8
19.9	1.8
19.9	1.5
19.9	1.2
19.9	0.7
19.9	0.7
19.9	0.7
19.9	0.7
19.9	1
19.9	1
19.9	1
19.9	1
19.9	1
19.9	1
19.9	1
19.9	1
19.9	1
19.9	1
19.9	1
19.9	1
19.6	1
19	1
18.7	1
18.1	1
17.6	1
17	1
16.4	1
15.8	1
15.6	1
15.6	1
15.6	1
15.6	1
15.8	1
16.7	0.7
17.8	0.7
19	0.7
20.4	0.7
21.6	0.4
22.4	0.4
23.3	0.1
24.2	0.4
24.7	0.4
25.9	0.4
27	0.4
27.9	0.4
29	0.4
29.9	0.7
30.5	1.2
31	1.2
31.6	1.2
32.2	1.2
32.5	1.2
33	2.4
33	2.4
33	3
33	3
33	3.2
33	4.1
33	4.4
33	5
33	5.2
33	5.8
33	5.8
33	6.1
33	6.7
33	7
33	6.7
33	6.7
33	6.7
33	6.7
33	6.7
32.5	6.7
32.7	6.4
34.2	6.4
38.5	5.2
41.6	3.2
41.9	1.5
41.6	1.2
41	1.2
40.8	0.4
40.8	3.5
40.8	6.7
40.5	9.5
39.6	12.4
38.5	15
37	17.3
35.9	19.6
34.5	21.9
33	23.9
31.3	25.9
29.9	27.6
28.4	29.3
27.3	30.7
25.9	31.3
24.7	31.6
23.6	31.3
22.7	30.7
22.4	29.6
22.4	28.2
22.4	26.7
22.4	24.7
22.4	22.4
22.4	20.1
22.1	17.6
21.9	15.3
21.9	13.3
21.9	11.3
22.1	9.8
22.1	8.4
22.1	7.3
22.4	5.8
23	4.4
23.9	3.5
25	2.7
26.4	1.8
28.2	1.2
29.6	0.4
31.6	0.7
33.6	1.2
35.9	1.2
37.6	0.7
39	0.7
39.9	0.4
40.2	0.1
40.5	0.1
40.5	0.1
40.5	0.1
40.5	0.1
40.5	0.1
40.2	0.1
39.3	0.1
38.2	0.1
36.8	0.1
35.3	0.1
33.3	0.4
32.5	0.4
31	1
29.6	1
28.4	1
27.3	1.2
27.3	2.4
28.2	3.2
28.7	3.8
28.2	4.1
26.7	4.1
25.9	4.1
25.6	4.4
25.9	5.5
26.7	7
27	7.5
27.6	8.7
27.9	9.8
27.9	10.4
27.9	10.7
27.9	10.4
28.2	10.4
28.2	10.4
28.2	10.4
28.4	10.4
28.7	10.4
29	10.1
29	9.3
29	7.8
29	6.1
29	4.7
29	3.2
29	2.4
29	2.1
29	1
29	0.4
28.7	1.8
28.4	3
28.2	3.8
28.2	4.1
28.2	3.8
28.2	3.5
28.2	3.5
28.2	3.5
28.2	3.5
28.2	3.8
28.7	3.8
29.3	3.8
30.5	3.8
31.3	3.8
32.5	3.8
33.6	3.5
34.2	3.5
34.2	3.5
34.2	3.5
33.9	3.5
33	3.5
32.2	3.5
31.6	3.5
30.7	3.5
29.9	3.5
29.3	3.2
28.4	2.7
28.2	2.4
27	2.1
25.9	1.5
24.7	1.5
23.6	1.5
23.3	0.7
23.9	0.1
25	0.4
25.9	0.7
26.4	1.2
26.7	1.2
26.4	1.8
26.4	2.4
26.4	3.2
26.4	4.1
26.4	4.7
26.4	5.2
26.4	5.5
26.4	6.1
26.4	6.1
26.4	6.4
26.4	7
26.4	6.7
26.4	6.7
26.4	6.7
26.4	6.7
26.4	6.7
26.4	6.7
26.4	6.7
26.4	6.7
26.7	6.4
27	6.4
27.3	5.5
27.6	4.7
27.6	3.8
27.6	3.2
27.6	2.7
27.6	1.8
27.6	1.5
27.9	1.5
28.2	1.2
28.2	1.2
28.2	1.5
28.2	1.5
28.2	2.1
28.2	1.8
28.2	1.5
28.2	1.2
28.2	0.4
29	0.4
29.9	0.7
31	1
31.3	1
31.6	1
31.9	1
31.9	1
31.9	1
31.9	1
31.3	1.2
30.5	1.5
29.3	2.1
27.9	2.4
26.4	2.7
25	3
23.6	3
22.1	3.2
21	3.2
19.9	3.2
19	3.2
17.8	3.2
17	3.5
16.1	3.8
15.3	3.8
14.4	3.8
13.8	3.8
13.6	3.8
13	3.8
12.1	3.8
11.8	3.8
11	3.8
10.1	3.8
9.3	3.8
8.7	3.8
8.1	3.8
7.5	4.1
7	4.1
6.7	4.4
6.4	5
6.4	5
5.8	5
5.2	5
5	5
4.7	5
4.7	5
4.7	5
4.7	4.7
4.7	4.7
4.7	4.7
4.7	4.7
4.7	4.7
4.7	4.7
4.7	4.7
4.7	4.7
5	4.4
5	4.4
5.5	4.4
5.8	4.4
6.4	4.4
7	4.4
7.5	4.4
8.1	4.4
8.4	4.4
9	4.4
9.3	4.4
9.8	4.1
9.8	3.5
10.1	3.5
10.1	3.5
10.4	3.5
11	3.5
11	3.5
11.3	3.5
11.5	3.2
11.5	3
11.5	2.7
11.5	2.7
11.5	2.7
11.5	2.7
11.5	2.7
11.5	2.7
11.5	2.7
11.5	2.7
11.8	2.7
12.1	2.7
12.7	2.4
13.3	2.4
13.8	2.1
14.4	1.8
15	1.8
15.8	1.8
16.7	1.8
17.6	1.8
18.4	1.8
19.3	1.8
19.6	1.8
20.1	1.8
20.4	1.8
20.4	1.8
20.7	1.8
21	1.8
21	1.8
21	1.8
21	1.8
21	1.8
21	1.8
21.3	1.8
21.3	1.8
21.3	1.8
21.3	1.8
21.3	2.1
21.3	2.4
21.6	3
21.9	3.5
22.1	4.7
22.1	5.5
22.1	6.4
22.1	7.3
22.1	8.1
22.1	9
22.1	9.8
22.1	10.4
22.1	11
22.4	11.3
22.7	11.5
23	11.5
23	11.3
23	11.3
23	11
23.3	10.1
23.6	9.3
23.6	9
23.9	8.4
24.2	7.8
24.4	7
24.7	6.1
25	5.2
25.3	3.8
25.6	2.7
25.6	1
26.2	0.4
26.4	2.7
26.7	3.2
27.3	4.1
27.9	3.8
28.4	3
29	2.4
29.6	1.8
29.9	1.8
29.9	2.1
30.5	2.1
31.6	2.4
31.9	2.4
32.2	3
32.5	2.7
32.2	2.7
31.3	2.7
29.9	2.7
27.9	2.7
25.9	3
23.9	3
21.6	3
20.1	3
18.7	3
18.1	3
17.8	3
17.8	3
18.1	3
18.4	3
18.4	3
18.4	3
18.4	3
18.4	3
18.4	3
17.8	3
17.6	3
17	3
17	3
17	3
17	3
17	3
17	3
17	3
17	3
17	3
17	3
17	3
17	3
17	3
17	3
17.3	3
17.3	3
17.3	3
17.3	3
17.3	3
17.3	3
17.3	3
17.3	3
17.3	3
17.3	3
17.3	3
17.3	3
17.3	3
17.3	3
17.3	3
17.3	3
17.3	3
17.3	3
17.3	3
17.3	3
17.3	3
17.3	3
17.3	2.7
17.3	1.8
17.3	0.4
17.3	1.2
17.6	3
17.8	4.7
18.4	6.4
19.3	8.1
20.1	9.5
21.3	10.7
22.7	11.5
24.4	12.7
26.2	14.4
28.2	16.1
30.7	17.8
34.7	21
37.6	23.3
40.8	25.6
43.3	27.9
45.6	29.9
47.6	32.2
49.1	34.2
50.2	36.2
51.1	38.2
51.9	40.5
52.2	42.5
52.2	44.8
52.2	47.1
52.2	49.4
52.2	51.9
53.1	54.2
55.4	56.8
58.5	59.4
62	62.2
64.8	65.1
67.1	67.4
68.8	69.4
70	71.4
70.8	73.4
72	76.6
72.6	77.4
73.1	79.4
74.3	80.9
75.4	82.6
76.8	84.3
78.3	86
80	87.7
81.1	89.4
82.3	90.9
83.1	92
84	93.2
84.6	94.3
85.2	94.9
85.7	95.7
85.7	95.7
86	96
86	96.3
86	95.7
86	95.2
86	94.3
85.7	93.7
85.2	92.9
84.6	91.7
83.7	90.6
82.9	89.4
82	88
80.9	86.6
79.7	85.2
78.9	83.7
77.4	82.3
76	80.9
74.6	79.1
73.4	77.4
72	76
70.8	74.3
69.4	72.8
67.7	71.1
65.7	69.4
63.1	67.7
60.5	66
57.9	64.5
55.4	63.1
52.8	62
50.2	60.8
47.3	60
44.8	58.8
41.9	57.9
39.3	57.7
36.8	56.8
34.2	56.5
31.9	55.9
29.6	55.9
28.2	55.7
26.7	54.8
26.2	53.9
25.9	53.6
26.2	53.1
26.7	53.1
27.6	52.8
28.4	52.2
28.7	52.2
29	52.5
29	52.5
29	52.5
29	52.5
29	52.5
29	52.5
28.7	52.5
28.2	52.2
27.3	50.8
26.4	48.2
25	46.2
23.9	44.2
23	42.8
22.4	41.9
22.1	41
22.1	39.9
21.9	38.5
21.9	36.5
21.9	34.5
21.9	33
22.1	31.6
23	29.9
24.2	28.4
25.6	27.6
27	27
28.4	27.3
29.9	26.7
31.3	25.6
32.5	24.4
33.3	23
33.9	21.6
34.5	20.1
35	18.7
35.6	17.6
36.2	16.4
36.8	15.6
37.3	14.4
37.9	13.6
38.5	12.4
38.5	11.5
39	10.7
39.3	9.5
39.3	8.7
39.3	7.5
39.3	6.4
39.3	5.5
39	4.7
39	3.8
38.8	3.2
38.2	2.7
37.9	2.1
37.3	1.5
37	1.2
37	0.7
37	0.4
37	0.1
36.8	0.1
35.9	0.1
35	0.1
33.9	0.1
32.7	0.4
31.6	0.7
30.2	1.2
29	1.8
28.2	2.4
27.3	3
27	3
26.7	2.7
26.4	3
25.9	2.7
24.7	2.4
24.2	0.4
25	0.4
27.6	3
29.9	5.8
30.5	8.4
30.2	8.7
29.6	8.4
28.7	8.4
28.4	8.4
28.4	8.7
28.4	8.7
27.6	8.7
26.4	8.7
25	8.7
24.2	9
23.6	9.8
23.6	11
23.6	12.1
23.6	13
23.6	13.6
23.6	13.6
23.6	13.6
23.6	13.3
23.6	13.3
23.6	13.3
23.9	13
23.9	12.1
23.9	11.3
23.9	10.7
23.9	9.8
23.9	8.7
23.9	7.3
23.9	5.5
23.9	4.1
23.9	2.7
23.9	1.2
23.9	0.1
24.2	1
25	1.5
25.9	1.8
26.7	2.1
27.6	2.1
28.4	2.1
29.3	2.1
29.9	2.7
29.9	3.2
29.9	3.5
29.6	3.8
29.3	3.8
29	3.8
28.7	3.8
28.2	3.8
27.9	3.8
27.6	3.8
27.6	3.8
27.6	3.8
27.6	3.5
27.6	3.5
27.6	3
27.6	2.1
28.4	1.2
29.9	0.4
31.3	1
31.9	2.1
31.9	2.7
31.9	3.2
31.6	3.8
31.6	4.7
31.6	5.2
31.3	6.1
31.3	7
31	7.8
31	8.4
30.7	8.7
30.5	9
30.5	9
30.5	8.7
30.5	8.7
30.7	9
30.7	10.1
31	12.1
31.3	15
31.6	18.7
31.6	22.4
31.6	25.3
30.5	27.3
28.2	29
24.7	30.5
21.9	31.6
21.3	31.3
21.3	31.3
21.9	31.3
21.9	31.3
21.9	31.3
21.9	30.2
21.3	29.3
20.4	28.2
19.9	27
19.9	25.9
20.1	24.7
20.7	23.6
21.3	22.7
21.9	22.7
22.7	22.7
23.9	22.7
25	22.7
25.6	22.7
26.2	22.7
26.2	22.7
26.2	22.7
25.3	23
24.2	23
23.3	23
22.1	23
21.3	23.3
20.7	24.2
20.7	25.3
20.7	26.7
20.7	27.6
20.7	28.4
20.4	29.3
19.6	30.5
18.4	31.6
17.6	32.5
17.6	33.6
18.7	36.2
19.3	37
20.4	38.5
21	39.9
21.3	40.5
21.3	41
21.3	41.3
21.3	42.2
21.3	43.1
22.1	43.3
22.4	43.9
23.3	44.8
23.9	45.1
23.9	45.3
24.2	45.6
24.2	45.9
24.2	45.9
23.6	45.9
23	45.9
22.4	45.6
21.9	45.6
21.6	45.6
21.6	45.6
21.6	45.3
21.6	44.2
21.6	43.3
21.3	42.8
20.7	42.5
20.4	41.6
19.9	40.5
19	39.3
18.7	37.9
18.4	36.2
18.4	34.2
18.1	32.7
18.1	33
18.1	33.6
18.1	33.6
17.8	33
17.6	33
17	33
16.4	33
15.8	33
15	33
14.4	33
0	18.6
0	17.9
0	16.8
0	16.5
0	15.9
0	15.5
0	14.1
0	13.4
0	12.7
0	12.2
0	11.5
0	11.5
0	10.9
0	10.7
0	10.7
0	10.7
0	10.9
0	10.9
0	10.4
0	9.9
0	9.2
0	8.5
0.2	8.1
0.3	6.8
0.4	6.4
0.3	5.5
0	5.2
0.2	4.9
0.3	5
0.3	4.6
0.2	4.7
0	3.8
0	3.3
0	3.1
0	3.1
0	2.9
0	2.8
0	2.3
0	2
0	2
0	1.6
0	1.5
0	1.7
0	2
0	2.1
0	2.9
0	2.7
0	2.1
0	2.1
0	2.1
0	2.2
0	2.5
0	2.6
0	2.4
0	2.3
7.8	28.2
10.7	27.3
13.6	26.4
17	25.6
20.7	25
24.4	24.4
27.9	23.9
30.5	23.3
34.2	22.4
36.8	21.6
39.3	21.3
41.6	20.7
43.6	20.4
45.1	19.9
46.2	19.9
47.1	19.9
47.1	19.9
46.8	19.9
45.9	19.9
44.5	19.9
42.5	19.9
39.6	19.6
36.8	18.7
33.6	18.1
30.7	17.8
28.4	18.1
27	18.1
25.6	18.1
24.7	18.1
23.9	18.1
23.9	18.1
23.6	18.1
23.6	18.1
23.6	18.1
23.6	18.1
23.3	18.1
23.3	17.8
23.3	17.3
23.3	16.7
23.3	16.7
23.3	16.1
23.3	15.6
23.3	15.3
23.3	15
23.6	14.7
23.9	14.1
24.7	13.8
25.6	13.8
26.4	13.8
27	14.1
27.3	14.4
27.6	14.1
27.6	14.1
27.6	14.1
27.6	14.1
27	14.1
26.2	14.1
25.3	14.1
25	14.1
24.7	14.4
24.7	14.7
24.7	15
25	15.6
25.6	15.3
25.6	15.3
25.9	15.3
25.9	15.3
26.4	15.3
26.7	15.3
27.3	15.3
27.9	15.3
28.2	15.3
28.7	15.3
29	15.3
29.3	15.3
29.6	15.3
29.9	15.3
29.9	15.3
30.2	15.3
30.7	15.3
30.7	15.3
31	15.3
31.3	15.3
31.6	15.3
31.6	15.3
32.2	15
32.5	15
33	15
33.3	14.7
33.9	14.1
33.9	13.3
34.2	13
34.2	12.4
34.2	11.8
34.2	11.3
34.2	11.3
34.2	11.3
33.9	11.3
33.3	11.3
32.5	11.3
31.3	11.3
30.5	11.3
29.6	11.3
28.4	11.3
27.6	11
26.2	10.1
25	9.8
23.9	9.8
23	9.3
21.9	9.3
21.3	9.3
20.7	9
19.9	8.1
19.3	7.8
18.4	7
17.3	6.1
16.1	5.2
15	4.4
13.8	4.1
13.3	4.1
12.4	4.1
11	5
9.5	6.4
8.1	8.7
6.7	11.5
5.5	15
5	18.4
4.7	22.1
4.7	25.3
[truncated: 1,461 more rows]
