# Supplementary material for: Bot fit: A novel approach to assessing lower limb muscular strength
Source: PLoS One. 2026 Mar 26;21(3):e0339187. doi: 10.1371/journal.pone.0339187 (PMC13021169; doi:10.1371/journal.pone.0339187)
Supplement: S3 File — Raw joint angle data (left and right legs) collected from 25 participants across all exercise protocols. This compressed folder contains individual participant files (sub1–sub25) with time-series signals representing lower-limb motion recorded by the Bot Fit system during resistance exercise trials. (ZIP) [file pone.0339187.s003.zip › sub15/lunge_const2.csv]

AngL	AngR
33.3	34.5
33.3	34.5
33.3	34.5
33.3	35.3
33.6	39.3
33.6	40.8
34.5	42.2
36.8	43.3
39	45.1
40.8	46.8
42.2	48.5
44.2	50.2
46.2	51.9
47.9	53.6
49.9	55.7
51.6	57.4
53.4	59.1
55.1	60.8
56.5	62.2
57.9	64
59.7	65.7
61.4	67.4
63.4	69.4
65.1	71.4
66.8	73.7
68.5	75.7
70	77.7
71.4	79.4
72.8	80.6
73.7	81.7
74.3	82.6
74.8	83.1
75.4	83.4
75.4	83.7
75.4	84
75.4	84
75.4	83.7
75.4	83.7
75.1	83.1
74.6	82.6
73.7	81.7
73.1	81.1
72.3	80.6
71.4	79.7
70.8	78.9
70	78.3
69.4	77.7
68.5	76.8
68	76.3
67.4	75.7
66.8	75.1
66.3	74.6
65.7	74
65.4	74
65.4	73.7
65.4	73.4
65.1	73.4
65.1	73.4
65.1	73.4
65.1	73.4
65.1	73.4
65.1	73.4
65.1	73.7
65.1	73.7
65.1	73.4
65.1	73.4
65.1	73.4
64.5	73.1
64	72.8
63.4	72
62.2	70.8
61.1	70
60.2	69.1
59.4	68
58.2	67.1
57.4	66
56.2	65.1
55.1	64
53.9	63.1
53.1	62.2
52.2	61.4
51.1	60.5
50.2	59.4
48.8	58.5
47.6	57.4
46.2	56.2
44.8	55.1
43.1	53.9
41.3	52.8
39.6	51.6
37.9	50.2
36.5	49.1
35	48.2
34.2	47.1
33.3	45.9
32.5	45.1
32.2	43.9
31.9	43.1
31.9	42.2
31.9	41.3
31.9	40.5
31.9	39.6
31.9	38.5
32.5	37.3
32.5	36.2
33	35
33.3	33.9
33.3	32.7
33.3	31.3
33.3	30.2
33.3	29
33.3	27.6
32.7	26.7
32.2	26.2
30.7	26.2
29.6	26.4
28.2	26.4
26.4	26.7
24.4	26.7
22.1	26.7
20.1	26.7
17.8	26.7
16.4	26.7
15.3	26.7
14.4	26.7
14.4	26.7
14.4	26.7
14.4	26.7
14.4	27
14.4	27
14.4	27.6
14.4	27.9
14.4	27.6
14.4	27.6
14.4	27.6
14.1	27.6
13.8	27.6
13.6	27.3
13	26.7
12.4	25.6
11.3	24.2
10.7	23
9.8	21.9
9.3	20.7
8.4	19.6
7.8	18.4
7.3	17.3
7	15.8
6.7	14.7
6.4	13.3
6.4	12.1
6.4	11.3
6.4	10.4
6.4	9.8
6.1	9.3
5.8	9
5.8	8.7
5.5	8.4
5.2	8.4
5.2	8.4
5.2	8.4
5.2	8.4
5.2	8.4
5.2	8.4
5.2	8.7
5.2	9
5.2	9.5
5.2	9.8
5.2	10.4
5.2	11
5.2	11.5
5	11.8
4.4	12.1
3.8	12.4
3.5	12.4
3.5	12.4
3.5	12.4
3.5	12.4
3.2	12.4
3.2	12.4
3	12.1
3	11.8
3	11.3
3	11.3
3	11.3
3.2	10.7
3.2	10.1
3.2	9.5
3.2	9.3
3.2	9
3.8	9
4.4	8.7
5.2	8.1
6.1	7.5
7	6.4
7.8	5.2
8.7	4.1
9.3	2.7
9.8	1.5
10.1	0.7
10.4	0.1
11	0.4
11	0.1
11.5	0.1
12.1	0.1
12.7	0.1
13.6	0.1
14.1	0.1
14.4	0.1
14.4	0.1
14.4	0.4
14.4	0.7
13.8	1.2
13.3	1.2
12.7	1.2
12.4	1.2
11.5	1.2
10.7	1.2
9.3	1.5
7.8	2.1
5.8	3
4.1	3.8
2.4	4.4
1	4.7
0.4	5
1.5	5
2.4	5
2.7	5
3	5
2.7	5
2.1	5.2
1.2	5.8
0.7	5.8
0.1	5.8
0.1	5.8
0.1	5.8
0.1	5.8
0.4	5.2
1.2	4.7
1.8	3.8
2.1	2.4
2.4	1.2
2.7	0.4
3	1.8
3	3.5
3	5
3	6.1
3	7.3
3	8.4
3	9.5
3	11
3	12.1
3	13.6
3	14.7
3	15.8
3	16.7
3	17.6
3	18.1
3	18.7
3	19.3
3	19.3
3	19.3
3	19
3	19
3	19
3	19
2.7	18.4
2.7	17.6
2.7	16.7
2.7	16.4
2.7	16.1
2.7	16.1
2.7	16.4
2.7	16.7
2.7	17.3
3	18.1
3	18.4
3.5	18.4
4.1	17.8
4.7	17.8
5	17
5	15.6
5.5	13.8
6.4	11.8
7	10.1
7.5	8.7
7.5	8.1
7.5	8.4
7.5	8.1
7.5	7.8
7.5	7.3
7.5	6.7
7.5	6.1
7	5.5
6.4	4.7
5.5	4.1
4.4	3.2
2.7	2.7
0.7	2.4
1.5	1.8
3.2	1.5
5	1.5
6.1	1
7	0.4
7.5	0.1
7.8	0.4
8.1	0.7
8.1	1.2
8.1	1
8.1	1
7.8	1.2
7.3	1.2
6.4	1.2
5.5	1.2
5	1.2
4.4	1.8
4.1	2.1
3.8	2.1
3.8	2.1
3.8	2.1
3.5	2.1
3	2.4
1.8	3
1	3.2
0.1	3.2
0.1	3.2
1	3.5
1.5	3.8
2.1	3.8
2.7	3.8
3	3.5
3.5	3.5
4.1	3.5
4.7	3
5	2.4
5.5	1.2
6.1	0.4
7.3	0.7
8.1	1.8
8.7	3.5
8.7	5.8
8.7	8.1
8.4	10.4
7.8	12.4
7.5	14.1
7.5	15.6
7.5	16.1
7.5	16.1
7.5	15.8
7.5	15
7.5	13.6
7.5	12.1
7.5	11
7.5	10.1
7.5	9.3
7.5	9.3
7.5	9.3
7.5	9.3
7.5	9.5
7.5	9.5
7.5	9.5
7.5	9.5
7.5	9.8
7.5	10.4
7.5	11.3
7.5	12.1
7.5	12.7
7.5	13
7.5	13.6
7.5	13.6
7.5	13.8
7.5	14.4
7.5	14.4
7.5	14.1
7.5	14.1
7.5	14.1
7.5	13.8
7.5	13
7.5	12.1
7.5	11
7.5	10.1
7.5	8.7
7.5	7.3
7.5	5.8
7.8	4.4
7.8	3
7.8	1.8
7.8	0.7
7.8	0.1
7.8	1.2
7.8	1.8
7.8	2.4
7.5	2.7
7.3	3.2
7	3.5
6.7	4.1
6.1	4.1
5.5	4.7
4.7	5
3.8	5.2
2.4	5.5
0.7	5.8
1.2	5.8
3.5	5.8
5.8	5.8
7.8	5.5
9.3	5.2
10.1	5.2
10.7	5
10.4	4.7
9.8	4.7
9	4.4
7.8	4.4
6.7	4.4
5.8	3.8
4.7	3.5
3.5	3.5
2.1	3.2
1	3
0.7	2.4
1.2	2.4
1.2	1.8
1.2	1.5
1.2	1.5
1.2	0.7
1.2	0.4
1	0.1
1	0.1
1	0.1
1	0.1
0.7	0.1
0.1	0.4
0.4	1
0.7	1.2
1	1.5
1.5	2.1
1.8	2.1
2.4	2.1
3	2.4
3.2	2.4
3.2	2.4
3.5	2.7
3.5	3
3.8	3
3.8	2.7
3.8	2.7
3.8	2.7
3.8	2.7
3.8	2.7
3.8	2.7
3.8	2.7
3.8	2.7
3.5	2.7
3.2	2.7
2.4	2.7
1.2	2.7
0.1	2.7
1.5	2.7
3.2	2.7
4.7	2.7
5.8	2.7
7	2.7
7.5	2.7
7.5	2.7
7.5	2.7
7.5	2.7
7.3	2.7
7	2.7
6.7	2.7
6.7	2.7
6.7	2.7
6.7	2.7
6.7	2.7
6.7	2.7
6.7	2.7
7.3	2.7
7.5	2.7
7.5	2.7
7.5	2.7
7.5	2.7
0	3.8
0	3.9
0	3.9
0	3.9
0	4
0	4.1
0	4.2
0	4.3
0	4.4
0	4.5
0	4.6
0	4.6
0	4.8
0	4.8
0	4.9
0	4.9
0	4.9
0	4.9
0	4.9
0	4.9
0	5
0	5.1
0	5.1
0	5.1
0.1	5.2
0.1	5.3
0.4	5.3
0.3	5.3
0.1	5.3
0.1	5.4
0.3	5.5
0.4	5.6
0.3	5.8
0.1	5.8
0	5.9
0	5.9
0	6
0	6.1
0	6.2
0	6.3
0	6.4
0	6.5
0	6.6
0	6.8
0	6.9
0	7
0	7.1
0	7.1
0	7.2
0	7.3
0	7.3
0	7.3
0	7.2
0	7.2
0	7.1
0	7.1
0	7.1
0	7.1
0	7.1
0	7.2
0	7.2
0	7.2
0	7.1
0	7.1
0	7.2
0	7.2
0	7.2
0	7.1
0	7.1
0	7
0	6.9
0	6.9
0	6.9
0	6.8
0	6.4
0	6.4
0	6.3
0	6.1
0	6
0	5.9
0	5.8
0	5.6
0	5.5
0	5.3
0	5
0	4.8
0	4.7
0	4.4
0	4.1
0	3.9
0	3.8
0	3.6
0	3.5
0	3.4
0	3.2
0	3.2
0	3.1
0	2.9
0	2.8
0	2.8
0	2.8
0	2.8
0	2.9
0	3.1
0	3.2
0	3.3
0	3.4
0	3.6
0	3.7
0	3.8
0	4
0	4.2
0	4.3
0	4.4
0	4.5
0	4.7
0	5
0	5.1
0	6
0	6.9
0	6.9
0	7
0	7
0	7.2
0	7.4
0	7.6
0	7.9
0	8.2
0	8.7
0	9
0	9.1
0	9
0	9
0	9
0	9.2
0	9.4
0	9.5
0	9.7
0	9.4
0	9.3
0	9
0	8.9
0	8.5
0	8.3
0	8
0	7.9
0	7.8
0	7.7
0	7.3
0	7.3
0	7.1
0	6.9
0	6.7
0	6.4
0	6.1
0	6.1
0	5.6
0	5.2
0	5
0	4.8
0	4.7
0	4.4
0	4.1
0	3.7
0	3.2
0	2.9
0	2.7
0	2.6
0	2.5
0	2.4
0	2.4
0	2.5
0	2.7
0	2.8
0	3.1
0	3
0	2.8
0	2.4
0	2
0	1.8
0	1.5
0	1.2
0	1
0	0.6
0	0.5
0	0.3
0	0.2
0	0.1
0	0.1
0	0.1
0	0.1
0	0.1
0	0.4
0	0.5
0	0.7
0	0.8
0	0.9
0	0.9
0	0.9
0	0.9
0	1
0	1.1
0	1.4
0	1.8
0	2.2
0	2.5
0	2.8
0	2.8
0	2.9
0	2.7
0	2.6
0	2.6
0	2.7
0	2.9
0	3.3
0	3.5
0	4.3
0	4.8
0	5.3
0	5.8
0	6.3
0	6.8
0	7.3
0	7.7
0	8.4
0	9
0	9.5
0	10.1
0	10.8
0	11.1
0	11.4
0	11.5
0	11.4
0	11.4
0	11.3
0	11.2
0	11.1
0	11
0	11
0	11.1
0	11.3
0	11.5
0	11.9
0	11.8
0	11.8
0	11.7
0	11.8
0	11.3
0	11.2
0	10.8
0	10.4
0	9.9
0	9.3
0	9.1
0	8.8
0	8.6
0	8.2
0	7.8
0	7.2
0	6.8
0	6.6
0	6.3
0	6.2
0	5.8
0	5.5
0	5.1
0	4.7
0	4.2
0	3.9
0	3.2
0	2.9
0	2.3
0	2.1
0	1.8
0	1.5
0	1.2
0	1
0	0.7
0	0.4
0	0.3
0	0
0	0.2
0	0.3
0	0.6
0	0.8
0	1
0	1.1
0	1.2
0	1.2
0	1.3
0	1.3
0	1.3
0	1.2
0	1.1
0	1.1
0	0.9
0	0.8
0	0.8
0	0.7
0	0.6
0	0.5
0	0.5
0	0.4
0	0.3
0	0
0	0.2
0	0.6
0	1.1
0	1.7
0	2.1
0	2.3
0	2.5
0	2.8
0	3
0	3.4
0	3.7
0	3.7
0	4.1
0	4.4
0	4.4
0	4.4
0	5.4
0	5.9
0	6.1
0	6.4
0	6.6
0	7.2
0	7.4
0	7.7
0	7.8
0	7.8
0	7.8
0	7.9
0	8.1
0	8.2
0	8.3
0	8.4
0	8.4
0	8.4
0	8.3
0	8.4
0	8.4
0	8.5
0	8.6
0	8.6
0	8.7
0	8.9
0	9.1
0	9.2
0	9.3
0	9.4
0	9.5
0	9.5
0	9.6
0	9.6
0	9.6
0	9.6
0	9.6
0	9.5
0	9.4
0	9.4
0	9.3
0	9
0	8.7
0	8.5
0	8.4
0	8.2
0	8.1
0	8
0	7.9
0	7.9
0.1	7.9
0.1	7.8
0.1	7.8
0.1	7.8
0.1	7.8
0	7.9
0	7.9
0.1	7.9
0.1	7.8
0.1	7.8
0	7.8
0	7.7
0	7.5
0	7.4
0	7.2
0	7.2
0	7.2
0.1	7.5
0.1	7.6
0.1	7.5
0	7.3
0.1	7
0.1	6.8
0	6.4
0.1	6.2
0	6.2
0.1	6.2
0.1	6.2
0	6.3
0	6.2
0	6.2
0	6
0	6.1
0.1	6
0	6.2
0.1	6.3
0	6.6
0.1	6.6
0	6.6
0.1	6.4
0.1	6.2
0	6.2
0	6.1
0	6.1
0.1	6.1
0	6
0	5.8
0.1	5.6
0.1	5.5
0	5.4
0.1	5.3
0	5.5
0	5.7
0	6
0	6.6
0	6.9
0	7.4
0.1	7.9
0	8.1
0	8.3
0.1	8.4
0.1	8.5
0	8.6
0	8.5
0	8.4
0	8.2
0.1	8
0	7.6
0	7.4
0.1	6.9
0	6.8
0.1	6.8
0.1	7
0.1	7.1
0	7.1
0.1	7
0	7
0	6.8
0	6.7
0	6.6
0	6.5
0.1	6.2
0.1	6.1
0	6.1
0	6.3
0.1	6.4
0.1	6.4
0.1	6.5
0	6.3
0.1	6.1
0	6
0	5.8
0	5.8
0	5.8
0.1	5.8
0.1	5.9
0.1	6
0	6
0.1	5.9
0	5.9
0.1	6
0	6.1
0	6.2
0	6.6
0	6.5
0	6.4
0	6.3
0	6.3
0.1	6.4
0	6.5
0.1	6.5
0.1	6.4
0	6.4
0	6.5
0	6.6
0	6.8
0	6.9
0	6.9
0	6.8
0	6.8
0	6.8
0	6.9
0.1	7
0	7.1
0	7.1
0	7.1
0	7.2
0	7.2
0	7.2
0	7.2
0	7.3
0	7.3
0	7.2
0	7.4
0	7.6
0	7.8
0	7.8
0	7.9
0	7.9
0	8
0	8
0	8.1
0	8.2
0	8.1
0	8.1
0	8
0	8
0	8.1
0	8.3
0	8.4
0	8.5
0	8.6
0.1	8.6
0	8.7
0.1	8.8
0	8.9
0	9
0	9.1
0	9.2
0	9.2
0.1	9.2
0.1	9.1
0	9.2
0	9.3
0	9.4
0	9.4
0.1	9.5
0.1	9.6
0	9.7
0	10
0.1	10.2
0	10.2
0.1	10.3
0.1	10.4
0	10.5
0.1	10.6
0	10.5
0.1	10.4
0	10.4
0	10.3
0	10.2
0	10.2
0	10
0	9.9
0	9.9
0	9.8
0	9.8
0	9.7
0	9.8
0	9.9
0	10.1
0	10.2
0	10.2
0	10.2
0	10.1
0	9.9
0.1	9.7
0	9.2
0.1	8.9
0.1	8.6
0	8.5
0	8.4
0.1	8.4
0.1	8.2
0	8.1
0	8.1
0.1	7.9
0.1	7.7
0	7.6
0.1	7.5
0	7.1
0	6.9
0.1	6.8
0	6.8
0	6.8
0	7
0	7.1
0.2	7.2
0.1	7.2
0	7.1
0	7
0.1	6.6
0	6.5
0	6.6
0	6.7
0.1	7
0.1	7.1
0.1	7.1
0.1	7.1
0.1	7.1
0	7.1
0.1	7.2
0	7.3
0	7.4
0	7.5
0	7.5
0	7.6
0	7.5
0	7.6
0.1	7.6
0	7.6
0.1	7.6
0.1	7.6
0	7.6
0.1	7.4
0	7.5
0.1	7.7
0	7.8
0	8
0.1	8.1
0	8.1
0.1	7.9
0.1	8
0.1	8
0	8.2
0	8.2
0	8.4
0	8.3
0.1	8.2
0	8.2
0	8.3
0	8.3
0.2	8.3
0	8.2
0	7.9
0.1	7.7
0.1	7.4
0	7.3
0.1	7.3
0	7.3
0	7.6
0	7.6
0	7.5
0.1	7.4
0	7.4
0.1	7.3
0.1	7.3
0	7.3
0.1	7.2
0	7.2
0	7.1
0	7.1
0	7.1
0.1	7.1
0.1	7.1
0.1	7
0	7
0	6.8
0	6.6
0.1	6.5
0.1	6.5
0	6.5
0.1	6.6
0	6.6
0.1	6.6
0.1	6.7
0	6.7
0	6.6
0	6.6
0	6.7
0	6.7
0	6.7
0	6.7
0	6.7
0	6.7
0	6.7
0	6.7
0	6.8
0	6.8
0	6.8
0	6.9
0	6.9
0	6.9
0	7
0	7
0	7
0	7
0	7
0.1	7
0	7.1
0	7.1
0	7.1
0.1	7.1
0.1	7.1
0	7
0	7
0	7
0.1	7
0	7
0	6.9
0.1	6.9
0.1	6.9
0.1	6.9
0	6.9
0	6.8
0.1	6.8
0.1	6.8
0	6.8
0	6.8
0	6.8
0.1	6.8
0.1	6.8
0	6.8
0	6.8
0.1	6.9
0.1	6.9
0.1	6.8
0.1	6.9
0	6.9
0.1	6.9
0	6.9
0.1	6.9
0.1	6.9
0.1	6.8
0	6.8
0	6.8
0	6.8
0	6.8
0	6.6
0	6.6
0	6.6
0.1	6.5
0	6.4
0.1	6.3
0	6.3
0	6.2
0	6.2
0	6
0	5.9
0.1	5.8
0	5.8
0	5.7
0	5.6
0.1	5.4
0.1	5.3
0	5.2
0.1	5.1
0.1	5.1
0	5.1
0.1	4.8
0	4.8
0	4.8
0	4.8
0	4.8
0.1	4.8
0	4.7
0.1	4.7
0	4.8
0	4.8
0	4.8
0	4.8
0	4.9
0	4.9
0	4.9
0	5
0	5
0	5
0	5.1
0	5.1
0	5.2
0	5.2
0	5.2
0	5.3
0	5.3
0	5.3
0	5.3
0	5.3
0	5.3
0	5.3
0	5.3
0	5.3
0	5.4
0	5.4
0	5.4
0	5.4
0	5.5
0	5.5
0	5.5
0	5.5
0	5.6
0	5.6
0	5.6
0	5.6
0	5.6
0	5.6
0	5.6
0	5.6
0	5.6
0	5.6
0	5.6
0	5.6
0	5.6
0	5.6
0	5.6
0	5.6
0	5.6
0	5.6
0	5.6
0	5.6
0	5.6
0	5.6
0.1	5.6
0.1	5.6
0.1	5.6
0.1	5.6
0.1	5.6
0.1	5.6
0.1	5.7
0.1	5.7
0.1	5.5
0	5.3
0	4.8
0	4.5
0	4.3
0	4.1
0	4
0	4
0	4.2
0	4.3
0	4.5
0	4.9
0.1	5.1
0.1	5.6
0.1	6.4
0.1	7
0.1	7.6
0.1	8.3
0.1	8.9
0	9.4
0.1	9.8
0	10.3
0	10.4
0.1	11
0.1	11.7
0.1	12.4
0.4	12.9
0.7	13.7
1.4	14.5
1.9	15.2
2.2	15.8
2.9	15.9
3.4	15.4
3.9	15.1
4.4	15.2
4.9	16
5.4	16.1
5.7	16.3
5.8	16.4
5.7	16.6
5.8	16.7
5.8	16.4
5.7	16.1
5.8	15.3
5.7	14.6
5.8	14.1
5.8	13.5
5.8	13
5.8	12.5
5.8	12
5.7	11.8
5.7	11.2
5.6	10.1
5.5	9.4
5.3	8.1
5.1	7.2
4.8	6.9
4.4	6.4
4	6.4
3.8	7
3.6	7.3
3.3	8.1
3.1	9.3
3.1	9.3
3.1	8.3
3.3	7.8
3.5	6.8
3.7	5.6
4	4.8
4.1	3.7
4.2	3.6
4	3.9
3.9	4.3
3.9	4.7
3.5	5.1
3.4	5.9
3.1	7.1
3.1	10.5
3.1	11.3
3.1	12.5
3.2	13.2
3.4	13.7
3.6	14
3.9	14.5
4.5	15.4
4.7	16.2
4.8	16.8
5.1	16.7
5.2	16.3
5.3	15.3
5	15.3
5.2	15.3
5.2	16.4
5.2	17.2
5	17
5	16.9
5	17
4.9	17.2
4.9	17.1
4.8	16.9
4.6	16.8
4.7	16.5
4.5	16.3
4.6	16
4.8	15.7
4.7	15.9
4.9	15.8
4.7	15.6
4.7	15.3
4.6	14.7
4.6	14.3
4.6	14
4.7	13.8
4.6	13.7
4.5	13.5
4.9	13.5
5.1	13.5
5	13.5
4.8	14.3
4.6	13.4
4.3	11.9
3.9	9.9
3.8	8.6
3.8	7.1
3.8	6.8
3.9	6.6
4.2	6.6
4.6	6.9
4.9	7.3
5	7.6
5.1	8.6
4.8	10.6
4.6	11.2
4.4	12.2
4.5	12.9
4.4	13.6
4.4	14.3
4.6	14.6
4.7	15.1
5.2	15.8
5.3	16.4
5.3	17
5.3	17.6
5.3	18.1
5.4	18
5.2	18
5.3	17.7
5.4	17.6
5.5	17.4
5.6	17.3
5.7	17.3
5.7	17.4
5.7	17.4
5.7	17.3
5.8	16.8
5.7	16.2
5.6	15.2
5.6	14.5
5.6	13.8
5.8	13.1
5.6	12.4
5.7	11.8
5.7	11.4
5.6	10.7
5.6	10.2
5.6	9.7
5.5	9.1
5.5	8.4
5.6	7.9
5.6	7.5
5.3	7.2
5.2	7.1
5.2	7
4.6	6.7
4.4	6.4
3.9	5.9
3.4	5.8
3.3	5.8
3.2	5.9
3.3	5.9
3.2	5.8
3.3	5.9
3.5	6.4
3.6	6.7
3.6	7.1
3.4	7.5
3.2	7.9
3	8.7
2.9	9.9
2.9	10.7
2.9	11.1
3.1	10.9
3.4	11.4
3.8	11.8
4.2	12.1
4.5	12.9
4.9	14
5.1	14.3
5.2	14.5
5.2	14.7
5.2	14.9
5.2	14.8
5.2	14.6
5.2	14.4
5.2	14.3
5.2	14.3
5.2	14.3
5.1	14
5.1	14
5.1	13.5
5.1	13
5.1	12.5
5.2	11.8
5.1	11.5
5.1	11
5.1	10.4
5.2	9.9
5.2	9.6
5.1	9.2
5.1	8.6
5.1	8.3
5.1	7.4
5.3	7.1
5.4	6.2
5.4	5.9
5.4	4.6
5.5	4.6
5.3	4
5.3	3.8
4.9	3.9
4.6	3.6
4.3	3.6
4	3.8
3.8	4.4
3.5	5.1
3.3	5.7
3.4	6
3.3	6.3
3.2	6.5
3.2	6.8
3.1	7.3
2.9	7.9
2.9	8.1
2.9	8
2.9	8.5
3	8.8
3.2	9
3.5	9.3
3.9	9.5
4	9.8
4.2	10.3
4.2	10.6
4.2	11
4.1	11
4.4	11.6
4.3	11.4
4.1	10.8
4.2	10.8
4.4	10.9
4.4	10.8
4.4	10.8
4.4	10.9
4.4	10.9
4.5	10.7
4.6	10.8
4.5	10.6
4.5	10.2
4.5	9.5
4.5	9.1
4.5	9.4
4.4	9.4
4.4	9
4.4	8.6
4.4	7.8
4.4	7.2
4.4	6.6
4.4	6.1
4.5	5.9
4.5	5.7
4.3	5.5
4	5.1
4	5.2
3.6	5.4
3.4	5.6
3.3	5.7
3.1	6.1
3	6.5
3.1	6.8
3.1	7.1
3.2	7.3
3.2	7.8
3.2	8.5
3.2	9.4
3.2	10.2
3.2	10.9
3.2	11.5
3.2	12
3.4	12.7
3.6	13
4.2	13.2
4.4	13.2
4.6	13.6
4.7	14.1
4.7	14.2
4.6	14.7
4.8	14.4
4.4	13.8
4.7	13.6
4.7	13.7
4.7	13.7
4.7	13.4
4.7	13.3
4.7	13.1
4.7	12.7
4.7	12.5
4.8	12.2
4.5	11.7
4.4	11.4
4.6	10.8
4.6	10.2
4.6	9.8
4.5	9
4.6	8.8
4.6	7.9
4.6	7.2
4.6	6.6
4.6	5.8
4.7	4.9
4.9	4.1
5.1	3.4
5.2	2.7
5.2	2.3
5.2	1.4
5.1	0.8
4.8	0.3
4.5	0.8
4.1	1.4
3.7	1.3
3.3	2.3
3.2	2.1
3.1	2.7
2.9	3
3	3.7
2.9	3.9
2.9	4.2
2.9	4.5
2.9	4.8
2.9	6.1
2.7	7.9
2.6	9.4
2.6	10.3
2.7	10.6
2.9	10.3
3	10.4
3.5	10.6
4.1	10.8
4.5	11.4
4.6	11.5
4.9	11.9
5	12.6
4.9	12.9
5	12.9
4.9	11.5
4.9	11.2
5	11.2
5	10.8
5.1	10.6
5.1	10.4
5.1	10.2
5.1	9.9
5.1	9.4
5.1	8.8
5.1	7.9
5.1	6.9
4.9	6.5
5	6.1
4.8	5.8
4.9	5.7
4.8	5.7
4.9	5.3
4.9	5
4.8	4.4
5	2.8
5	2.8
5.2	1
5.2	0.1
5.2	0.7
5.2	1.5
5.2	1.8
5.2	1.6
5.1	1.5
5	1.4
4.7	1.3
4.4	1.1
4.1	0.9
3.9	0.7
3.8	0.3
3.6	0.4
3.5	1
3.4	1.6
3.3	2.4
3.3	3.7
3.3	4.7
3.2	5.6
3.2	6.1
3.3	6.8
3.6	7.4
4	8
4.2	9.3
4.4	10.4
4.7	10.9
4.8	12.5
5.2	12.9
5.2	13.6
5.6	13.4
4.9	13.4
5.1	12.9
5.1	13.3
5.3	13.5
5.2	13.5
5.2	13.5
5.3	13.1
5.2	13.1
5.2	12.9
5.2	12.7
5.1	12.2
4.8	11.7
4.9	11.4
5	11.2
5.1	10.7
5.1	10.3
5.1	10.1
5.2	9.8
5.1	8.5
5.1	7.7
5.1	6.2
5.2	5.6
5.3	5.1
5.3	4.6
5.3	4.2
5.3	3.7
5.3	3.5
5.2	3.1
5.1	2.5
4.8	2.4
4.5	2.4
4.2	2.5
4	2.7
3.5	3.1
3.2	3.6
3	4.2
3	4.3
3.1	4.6
3.1	5.2
3.1	5.8
3	6.9
3	8.9
3	10
3.1	10.9
3.2	11.3
3.4	11.6
3.8	12
4.1	12.6
4.5	12.6
4.6	13
4.6	13.2
4.7	13.6
4.9	13.7
5	13.9
4.9	13.9
4.6	12.1
4.8	9.9
4.7	10.5
4.6	11.1
4.6	11.2
4.8	11.3
5	11.3
5.3	11.2
5.5	10.9
5.5	10.5
5.3	10.1
5.1	9.9
5.1	9.7
5.3	9.7
5.3	9.5
5.3	9.5
5.3	9.2
5.2	8.6
5.2	7.8
5.2	6.8
5.2	6.2
5.2	5
5.3	3.2
5.4	1.7
5.7	1
5.7	0.4
5.8	0
5.8	0.4
5.7	0.4
5.8	0.6
5.6	0.9
5.6	1.1
5.4	2.6
5.2	3
5	3.8
4.9	3.3
4.5	3
4.3	2.7
4.1	2.5
4.1	2.4
4	2.3
4	2.1
4.1	0.7
3.9	0
4	1.2
3.9	1.7
4.1	1.9
4	3.9
4	4.5
4.3	5
4.6	5.9
4.9	6.4
5.2	6.9
5.3	6.9
5.3	7.8
5.2	8.3
5.5	9.3
5.5	9.6
5.6	10.1
5.6	10.7
5.6	11.5
5.6	12.1
5.5	12
5.6	11.8
5.6	11.8
5.6	11.9
5.7	12.1
5.9	12.1
5.9	12.2
5.9	12.1
5.9	12
5.9	11.8
5.9	11.6
5.8	11.6
5.8	11.2
5.6	10.7
5.8	9.9
5.9	9.5
5.8	8.7
5.8	7.9
6	7
5.7	6.5
5.8	6.1
5.8	5.8
5.8	5.2
5.8	4.7
5.8	4.1
5.8	3.3
5.9	2.7
6	2.2
5.9	1.7
6	1.3
5.8	1
5.7	1.1
5.4	1.7
5.1	2.1
5.5	3.2
5.1	3.9
4.7	4.1
4.4	3.7
4.4	3.1
4.3	2.4
4.2	1.7
4.1	1.1
4.1	0.6
4.1	0.3
4.2	0.1
4.5	0.1
4.8	0.6
4.5	0.8
4.3	1.7
4.2	2.3
4.1	3.4
3.8	4.4
3.5	5.7
3.3	8
2.8	9.7
2.6	10.7
2.4	11.8
2.2	12.1
2.2	12.6
2.2	13.2
2.4	13.4
2.9	13.7
3.4	14.3
3.9	15.1
4.4	15.3
4.7	16
5	16.5
5	16.8
5	17.1
5.1	16.4
4.9	16.2
5	16.5
5	16.4
5.1	16.2
5.2	15.9
5.3	15.6
5.4	15.3
5.5	15.1
5.5	14.8
5.5	14.3
5.4	14
5.5	13.5
5.4	13.3
5.4	12.9
5.4	12.4
5.4	11.2
5.4	10.6
5.4	10.6
5.4	9.6
5.4	9.1
5.4	8.1
5.4	7.5
5.4	7
5.4	6.6
5.5	6.4
5.6	6
5.8	5.6
6	4.8
6.1	4.5
6.1	4.5
6.1	3.6
6.1	3.6
6	3.6
6.1	3.8
5.9	3.9
5.9	4.2
5.7	4.4
5.5	4.5
5.4	4.5
5.1	4.5
4.9	4.8
4.7	5.1
4.7	5.3
4.3	5.7
4.1	6.3
4.2	7.3
4	9.3
3.9	11.4
3.8	12.1
3.8	12.3
3.8	12.7
3.8	13.4
3.9	13.7
4.1	13.9
4.5	14.5
4.9	15
5.2	15.5
5.4	16
5.6	16.6
5.7	17
5.8	17.3
5.8	17.4
5.8	18.2
5.6	18.2
5.8	18.6
5.8	19
5.8	19.1
5.8	19.2
5.8	19
5.8	18.9
5.7	18.7
5.8	18.5
5.8	18.3
5.8	18.2
5.7	18.2
5.6	17.8
5.6	17.5
5.7	17.1
5.6	16.8
5.7	15.7
5.6	14.5
5.5	13
5.6	13
5.5	11.6
5.5	10.8
5.6	10.2
5.5	9.8
5.6	8.8
5.5	8.2
5.5	7.7
5.6	7.2
5.8	6.7
5.9	6.2
5.8	5.8
5.8	5.5
5.8	5.3
5.8	5.3
[truncated: 1,031 more rows]
