# Supplementary material for: Bot fit: A novel approach to assessing lower limb muscular strength
Source: PLoS One. 2026 Mar 26;21(3):e0339187. doi: 10.1371/journal.pone.0339187 (PMC13021169; doi:10.1371/journal.pone.0339187)
Supplement: S3 File — Raw joint angle data (left and right legs) collected from 25 participants across all exercise protocols. This compressed folder contains individual participant files (sub1–sub25) with time-series signals representing lower-limb motion recorded by the Bot Fit system during resistance exercise trials. (ZIP) [file pone.0339187.s003.zip › sub15/lunge_max.csv]

AngL	AngR
55.1	3.2
57.9	2.7
60.2	3
61.1	3
61.1	3
62	3
66.8	3.5
68.3	4.7
69.7	6.7
71.1	8.7
72.6	10.4
73.4	11.5
74	12.1
74.6	12.1
74.8	12.1
74.8	12.1
75.1	12.4
75.4	12.4
75.4	13.8
75.1	14.4
74.6	14.4
73.7	14.1
72.6	14.1
71.1	14.1
70	13.8
68.5	12.7
66.5	11
64	9.3
60.8	7.5
57.7	6.4
54.8	6.7
51.6	8.4
48.8	11.3
46.2	14.4
43.3	18.1
40.5	22.4
37.6	26.7
35	30.7
32.2	34.7
29.9	38.5
27.6	41.9
25.3	43.9
23.3	44.5
21.6	44.2
19.9	42.5
18.1	39.6
16.1	35.9
13.8	31.9
11.8	27.9
9.8	24.4
9	22.4
8.7	21.6
8.7	20.7
8.7	19.3
8.7	17.8
8.4	16.7
8.1	16.1
7.3	15.8
6.4	15.3
5.5	13.8
4.4	12.7
3.5	11.5
3	10.4
2.7	9.5
2.7	8.7
3	8.1
3.2	7.3
3.5	6.1
4.1	5.2
4.7	4.4
5.5	4.4
6.7	4.4
7.5	4.4
8.1	4.4
8.4	4.4
8.7	4.4
9	4.4
9.3	4.4
9.3	4.4
9.5	4.4
9.8	4.7
10.4	4.7
10.7	4.7
10.4	4.7
10.4	4.7
10.1	4.7
9.5	4.7
9.3	4.7
9	4.7
8.4	4.7
7.8	4.7
7	4.7
6.1	4.7
5.5	4.7
4.7	4.7
4.1	5
3.5	5
2.7	5
2.4	5
2.7	5
2.7	5
2.7	5
2.7	5
2.7	5.5
2.7	6.4
2.7	7
2.7	7.5
2.7	8.1
2.7	8.7
2.7	9.3
2.7	9.8
2.7	10.4
2.7	11.3
2.7	12.1
2.7	12.4
2.7	13.6
2.7	14.1
2.7	14.7
2.7	15.3
2.7	15.6
2.4	15.6
1.8	15.6
1.8	15.6
1.8	15.6
1.8	15.6
1.8	15.6
1.8	15.6
1.8	15.6
1.5	15.6
1.5	15.6
1	15.6
0.7	15
0.7	15
0.7	15
0.7	14.7
0.7	13.8
0.4	13
0.1	12.1
0.1	12.1
0.1	12.1
0.1	12.1
0.1	12.1
0.1	12.1
0.1	11.8
0.1	10.7
0.4	9.8
0.4	9.5
0.7	9.3
0.7	8.7
0.7	8.1
0.7	8.1
0.7	7.8
0.7	7
0.4	6.4
0.1	6.4
1.2	6.4
3	6.1
4.4	5.5
5.5	5.5
7	5.5
8.1	5.2
8.7	5.2
9.3	4.7
9.3	4.7
9.5	4.4
9.5	4.4
9.5	4.4
9.3	4.4
8.7	4.7
7.3	5
7	5
5.8	5
4.7	5
3.8	5
3.2	5.8
2.7	6.4
2.7	7.3
2.7	8.1
2.7	9.5
3	11.3
4.1	12.1
5.8	15.6
8.1	18.7
10.7	22.4
13.6	26.4
16.4	30.5
19	34.5
21.6	37.9
24.2	40.8
26.7	43.1
29.6	45.1
31.9	46.8
34.2	47.6
36.2	47.3
38.8	45.3
41	41.9
42.8	37
44.8	31.3
46.8	25.9
48.5	21.3
50.5	16.7
52.5	13.3
54.8	11.5
57.7	7.8
60.5	6.7
63.1	5.8
66	5
68.3	4.1
70.5	3.5
72.8	3.5
75.4	3.5
77.7	4.4
79.7	5.8
81.4	7.5
82	8.7
82	9.5
82.3	9.5
82.6	9.5
83.1	9.5
82.9	9.5
83.1	9.5
82.9	9.8
82	10.1
80.9	10.1
80	9.8
78.6	9.5
76.6	9.5
74.3	9.3
71.7	9
69.7	8.7
67.1	9
64.5	10.4
62.2	12.4
60	14.7
57.4	17
54.5	19.3
51.4	21.6
48.2	24.4
45.1	27
41.9	29.6
39	32.2
36.5	35
33.9	37.9
31.6	40.5
29	42.8
26.7	44.5
24.4	45.9
22.4	47.1
20.4	48.2
18.4	48.8
16.7	48.8
15.8	48.8
15.8	48.5
15.8	47.3
15.8	44.8
15.6	41.6
15.3	38.5
14.7	35
13.8	31.3
13	27.6
12.1	24.2
11.3	21.3
10.7	19.6
10.4	19
10.4	19.3
10.7	19.6
10.7	20.4
11	21.6
11	22.4
11	23.3
11	23.9
11	23.9
10.7	23.9
11	23.6
11	22.4
10.7	20.7
10.4	19
9.8	17
9.3	15.3
9.3	13.6
9.3	12.1
9.3	11
9.3	9.8
9	9
8.7	8.7
7.8	8.1
7.3	7.5
7	6.7
7	6.1
6.7	5.5
6.1	4.4
5.8	3.5
5.8	3
5.8	2.4
5.8	1.8
6.4	1.5
7.5	1.5
8.7	1.8
9.8	1.8
10.7	1.8
11.5	1.8
12.1	1.5
12.7	1.5
13	1.5
13.6	1.5
13.8	1.2
14.4	1
14.4	1
14.4	1
14.4	1
14.4	1
14.4	1
14.1	1
13.6	1.2
12.1	1.5
10.1	2.1
8.7	2.4
8.4	2.4
8.1	3
6.7	3.5
4.7	4.1
2.4	4.1
0.4	4.4
0.7	5
1.8	5.5
3	6.1
3.8	6.1
5	6.4
5	7.3
5	8.4
5	9.5
4.7	10.1
4.7	11
4.7	11.5
4.7	12.1
4.7	13
4.7	13.8
4.7	14.7
4.7	15.3
4.7	16.1
4.7	17
4.7	17.8
4.7	18.4
4.7	18.7
4.7	19
4.7	19
4.4	19
4.4	19
4.4	19
4.4	18.7
4.4	17.6
4.4	16.4
4.4	15.3
4.4	14.1
4.4	13
4.4	12.1
4.4	11.3
4.4	10.4
4.4	9.8
4.4	8.7
4.4	7.3
3.8	6.1
2.7	4.7
1	3.5
1.2	3
4.1	2.7
8.7	2.7
10.1	2.7
12.7	3
14.4	3.2
15.6	3
16.7	3
18.1	2.7
19.6	2.7
20.4	2.4
20.7	1.8
20.7	1.8
20.7	1.8
20.4	1.8
19	2.1
17.3	2.1
15	2.1
13	2.1
12.1	2.4
12.1	3.5
11.8	5.5
11.3	7
10.4	7.8
8.7	8.1
7.3	9
6.1	10.1
5	11.5
3.8	13.8
3.2	15.8
3.2	17.3
3	18.7
3	19.6
3	20.1
3	20.4
3	20.7
3	21
3	21
3	21
3	21
3	20.7
3	20.7
3.2	19.9
3.5	18.1
3.5	17
3.5	16.4
3.5	15.6
3.5	15
3.5	14.4
3.5	13.8
3.5	13.3
3.5	13
3.5	13
3.5	13.3
3.5	13.6
3.2	13.6
2.1	13.3
1.8	12.7
1.8	11.8
2.1	11.3
2.7	10.7
3.5	10.1
5.2	10.1
7	9.8
9	9.3
10.7	8.4
12.7	7.8
14.1	7.3
15.8	6.7
17.3	6.1
18.7	5.2
20.4	5
21.9	4.4
23	4.4
24.4	4.4
25.6	4.1
26.2	3.8
26.4	3.8
26.7	3.8
26.7	3.8
26.7	3.8
26.7	4.1
26.4	4.1
26.2	4.1
25.9	4.1
25	4.1
23.6	4.1
22.1	4.7
21.3	5.5
20.4	6.1
19.3	7
17.8	7.8
16.4	8.4
14.7	9.3
13	10.4
11.8	12.4
11.5	14.7
12.4	18.1
14.1	21.6
15.3	24.7
15.3	27
15.3	29
15.3	30.5
15.3	31.9
15.3	32.7
14.4	33
13.3	33
12.4	33
12.4	32.2
11.8	30.7
11.3	29.3
11.3	27.3
11.3	25.9
11.3	25
11.5	24.4
12.1	24.7
13.3	25
13.8	25.3
14.1	26.2
14.4	26.7
14.1	26.7
14.1	26.7
14.1	26.7
14.1	26.7
14.4	26.4
14.4	25
14.4	23.3
14.4	21.6
14.4	20.1
14.4	19.9
14.4	20.1
14.4	19.9
14.7	19.9
15.6	19.9
16.4	19.9
17.6	19.9
18.4	19.9
19.6	19.9
20.7	19.9
21.6	19.9
22.4	19.9
23	19.9
23	19.9
22.7	20.1
22.7	20.4
22.4	21.3
22.1	21.6
21.6	21.9
21.3	21.9
21	21.9
20.7	21.9
20.7	21.9
20.7	22.1
19.9	22.1
19	22.1
17.8	21.9
17.3	21.9
16.1	21.9
15.6	21.9
14.4	21.9
13.3	21.9
12.4	21.6
11.8	21.6
11	21.6
10.7	21.6
10.4	21.6
10.1	21.3
9.3	20.7
8.7	19.6
8.1	19
7.5	18.7
7.3	17.8
7	17.6
6.7	17.6
6.7	17
6.1	16.4
5.8	15.8
5.5	15.8
5.5	15.8
5.5	15.6
5.5	15
5.2	15
5	15
5	14.7
4.4	14.1
4.1	13.8
3.8	13.6
3.8	13.3
3.8	13.6
3.8	13.3
3.8	13.3
3.8	13.3
3.8	13.3
3.2	13.3
3	13.3
2.7	13.3
2.7	13.3
2.7	13.3
2.7	13.3
2.7	13.3
2.4	13.3
2.4	13.3
2.4	13.3
2.1	13.3
2.1	13.3
2.1	13.3
2.1	13.3
2.1	13.3
2.1	13.3
2.1	13.3
1.8	13.3
1.5	13.3
1	13.3
1	13
1	13
1	13
1	13
0.7	13
0.4	13
0.1	13
0.1	12.7
0.1	12.7
0.1	12.7
0.4	12.4
0.7	12.4
1	12.1
1	12.1
1	12.1
1	12.1
1	12.1
1	12.1
1	12.1
1	12.1
1	12.4
1.2	12.4
1.5	12.4
1.8	12.4
2.1	12.4
2.1	12.4
2.1	12.7
2.1	13
2.1	13.3
2.1	13.3
2.1	13.3
2.1	13.3
2.1	13.3
2.1	13.3
2.1	13.3
2.1	13.3
2.1	13.3
2.1	13.3
2.1	13.3
2.1	13.3
2.1	13.3
2.1	13.3
2.1	13
2.1	12.7
2.1	12.1
2.1	11.3
2.1	10.4
2.1	9.8
2.1	8.7
2.1	7.8
1.8	7
1.5	6.1
0.7	5.2
0.4	4.7
1.5	4.4
3.2	3.5
5.2	3.5
7.8	3.5
10.4	3.5
13.3	3.5
15.6	3.5
17.6	3.5
18.7	3.5
19.6	3.5
20.1	3.5
20.1	3.5
20.1	3
20.1	2.7
19.9	2.7
19.9	3
19.3	3
17.8	3.2
15.8	3.8
13.6	4.1
10.7	3.8
7.8	3.8
6.7	3.8
7	4.1
6.7	4.4
6.1	4.7
4.7	4.7
3.2	4.7
2.4	4.7
2.1	5
1.8	5
1.5	5.5
1	5.8
0.1	5.8
1	5.8
2.1	5.8
3.5	5.8
4.4	5.8
5	6.1
5.2	6.7
5.2	7.5
5	8.1
4.7	8.7
4.7	8.7
4.7	8.7
4.7	8.7
4.7	8.7
4.7	8.7
5	8.7
5.2	8.7
5.5	8.7
5.8	8.7
5.8	8.7
6.1	8.7
6.4	8.7
6.7	8.7
6.7	8.4
6.7	8.4
7	8.4
7.3	8.4
7.8	8.4
7.8	8.4
7.8	8.1
7.8	7.5
7.5	6.7
7.3	6.4
6.4	6.4
5.2	6.4
3.8	6.4
2.1	6.4
0.1	6.4
3	6.4
7	6.4
11.3	6.7
15.6	6.7
19.3	7.3
22.1	8.1
23.6	8.7
23.9	8.7
23.6	8.4
23	8.1
22.1	8.1
20.7	7.8
18.7	7.3
16.1	7.5
13.6	7.3
11.3	7.3
11.3	7.3
12.7	7.5
13.8	7.5
14.1	7.5
13.6	7.5
12.7	7.5
11.3	7.3
10.7	7.3
10.4	7.3
10.4	7.3
10.4	7.3
10.4	7.3
10.4	7.3
10.4	6.7
9.8	6.4
9.3	6.4
9.3	5.8
9.3	5.5
9.3	5.5
9.3	5.5
9.3	5.5
9.3	5.5
9.3	5.5
9.5	5.2
9.5	4.7
9.5	4.4
9.5	4.4
9.8	3.8
10.1	3.5
10.7	3.5
11.3	3.5
12.1	3.5
13	3.5
13.8	3.5
14.7	3.5
15.3	3.5
15.8	3.5
16.1	3.5
16.4	3.5
16.7	3.5
17	3.5
17	3.5
17.3	3.5
17.3	3.5
17.3	3.5
17.3	3.5
17.3	3.5
17.3	3.5
17.3	3.5
17.3	3.5
17.3	3.5
17.3	3.5
17.3	3.5
17.3	3.5
17.3	3.5
17.3	3.5
17.3	3.5
17	3.5
16.4	3.5
15.8	3.5
15.6	3.5
15	3.5
14.4	3.5
14.1	3.5
13.8	3.5
13.8	3.5
13.6	3.5
13.6	3.5
13.3	3.5
13.3	3.5
13.3	3.5
13.3	3.5
13.3	3.5
13.3	3
13.3	2.7
13.3	2.7
13.3	2.7
13.3	2.7
13.3	2.7
13.3	2.7
13.3	2.7
13.3	2.7
13.3	2.7
13.3	2.7
13.3	2.7
13.3	2.7
13.3	2.7
13	2.7
13	2.7
12.7	2.7
12.4	2.7
12.4	2.7
12.4	2.7
12.4	2.7
12.4	2.7
12.4	2.7
12.4	2.7
12.4	2.7
12.4	2.7
12.4	2.7
12.4	2.7
12.4	3
12.4	3
12.4	3.2
12.4	3.2
12.4	3.8
12.4	3.8
12.4	3.8
12.4	3.8
12.4	4.1
12.4	4.1
12.4	4.4
12.4	5
12.4	5
12.4	5
12.4	5
12.4	5
12.1	5
11.5	5
11	5
10.7	5
10.1	5
9.5	5
9	5
8.4	5
7.8	5
7	5
6.4	5
5.5	5
4.7	5
3.5	5
2.7	5
1.5	5
0.7	5
0.1	5
0.7	5
1	5
1.5	5
2.1	5
2.4	5
2.4	5
2.7	5
3	5
3	5.2
3	6.1
3	6.4
3	7
3	7.8
3	8.1
3	9
3	9.5
3	10.4
3	11
2.7	11.8
2.7	12.7
2.7	13.6
2.7	14.4
2.7	15.3
2.4	16.1
1.8	17
1.5	17.6
1.2	17.8
1	18.1
1	18.1
1	18.1
1	17.8
1	17.6
0.7	17
0.4	16.7
0.4	16.1
0.1	15.8
0.1	15.8
0.1	15.3
0.1	15
0.1	15.3
0.1	15.3
0.1	15.6
0.1	16.4
0.1	17.3
0.1	17.6
0.1	17.8
0.1	18.1
0.1	18.1
0.1	17.8
0.4	17.3
0.7	16.7
0.7	17
0.7	17
1	17
1.2	17
1.2	17
1.2	17
1.2	17
1.5	16.7
1.5	16.1
1.8	15.6
1.8	15.3
2.1	15.3
2.1	15
2.1	15
2.1	15
2.1	15
2.1	15
2.1	15
2.1	15
2.1	15
2.4	15
3	14.4
3.8	13.8
4.1	13.6
4.1	13.3
4.1	13.3
4.4	13.3
4.7	13.3
4.7	13.3
4.7	13.3
4.7	13.3
5	13.3
5	13.3
5.5	13.3
6.1	13.3
6.4	13.3
6.7	13.3
7	13.3
7.5	13.3
7.8	13.3
8.1	13.3
8.4	13.3
8.7	13.3
9	13.3
9.3	13.3
9.3	13.3
9.3	13.3
9.3	13.3
9.3	13.6
9.3	13.6
9.3	13.6
9.3	13.6
9.3	14.1
9.5	14.7
9.5	14.4
9.5	14.4
9.5	14.4
9.5	14.4
9.5	14.4
9.3	14.4
8.7	14.4
8.1	14.7
7.8	14.7
7.8	15.3
7.8	15.8
7.8	16.4
7.8	16.4
7.8	16.7
7.8	17.3
8.1	17.3
8.1	17.3
8.1	17.3
8.1	17.3
8.1	17.3
8.1	17.3
8.1	17.3
8.1	17.3
8.1	17.3
7.8	17.3
7.8	17.3
7.5	17.3
7.3	17
7	16.7
6.7	15.8
6.1	15
5.8	14.1
5.2	13.6
5	13
4.7	13
4.4	13
4.4	12.1
3.8	11.8
3.2	11.3
3	11
2.7	11
2.7	10.4
2.4	10.4
1.8	10.4
1.8	10.1
1.8	10.1
1.8	10.1
1.5	10.1
1.2	10.1
1	9.8
1	9.5
1	9.3
0.7	9.5
0.7	9.5
0.7	9.5
0.4	9.3
0.4	9.3
0.4	9.3
0.4	9.3
0.4	9.3
0.4	9.3
0.4	9
0.4	9
0.4	9
0.4	8.7
0.4	8.4
0.4	8.4
0.4	8.4
0.4	8.4
0.4	8.4
0.4	8.4
0.4	8.4
0.4	8.4
0.4	8.7
0.4	9.3
0.7	10.4
0.7	11.3
0.7	13
0.7	13
1	14.7
1	15.6
1	16.4
1	17.3
1	17.6
1	18.1
1	18.1
1	18.1
1	18.1
1	18.1
1	17.8
1	17.3
1	16.4
1	15.8
1	15
1	14.4
1	13.8
1	13
1	13
1	13
1	13
1	13
1	13
1	13
1	13.3
1	13.3
1	13.3
1	13.3
1	13.3
1	13.3
1	13.3
1	13
1	13
1	12.4
1	11.5
0.7	11.3
0.1	11
0.1	10.7
0.1	10.4
0.4	10.4
0.7	10.4
1	10.4
1.2	10.4
1.2	10.4
1.2	10.4
1.8	10.1
2.1	9.8
2.1	9
2.4	8.4
2.7	8.1
2.7	7.5
3	7
3	6.4
3	6.4
3	5.8
3	5.2
3	4.7
3	4.4
3	4.4
2.7	4.4
2.7	4.1
2.4	3.5
2.1	3.2
1.5	2.7
0.7	2.7
0.1	2.7
1.5	2.7
1.8	2.7
2.7	2.7
3.8	2.7
5	2.7
6.1	2.7
7.5	2.7
8.7	3
9.8	3.2
10.7	3.2
11.5	3.8
12.1	3.8
12.7	4.1
12.8	4.1
12.8	4.1
12.8	4.1
12.6	4.4
12.6	5
12.6	5
12.3	5
12	5
12	5
11.7	5.2
11.7	5.8
11.7	5.8
11.7	5.8
12	5.8
12	5.8
12.6	5.8
13.1	5.8
13.4	5.8
13.7	5.8
13.7	5.8
13.7	5.8
13.7	5.8
13.7	5.8
13.7	6.1
13.7	6.1
13.7	6.7
13.4	6.7
13.1	6.7
12.6	6.7
12	6.7
11.1	6.7
10.5	6.7
9.7	6.7
8.5	6.7
7.7	6.7
6.3	6.7
5.1	7
4.2	7
3.7	7.8
3.4	9
3.1	10.1
2.5	11.3
2	12.1
1.4	13.6
1.1	14.7
1.1	16.4
1.1	17.8
1.1	19.3
1.7	20.4
2.2	21.3
2.5	21.3
2.5	20.7
2.5	20.7
2.5	19.9
2.5	18.7
2.5	17.6
2.5	16.4
2.5	15.3
2.5	14.1
2.5	13.6
2.5	13
2.5	13.3
2.5	13.3
2.5	13.3
2.5	13.3
2.5	13.6
2.5	14.7
2.5	15
2.5	15.8
2.5	16.7
2.5	17.6
2.5	18.1
2.5	18.4
2.2	18.4
2.2	18.1
2.2	18.1
2.2	18.1
2.2	18.1
2.2	17.6
2.2	16.7
2.2	15.6
2	14.7
2	13.6
2	12.4
2	12.1
2	12.1
2	12.4
2	12.4
1.7	12.4
1.1	12.7
0.8	12.7
0.2	12.7
0.2	12.7
0.2	12.4
0.2	12.4
0	12.4
0.2	12.4
0.5	12.1
0.8	11.3
1.1	11
1.1	10.4
1.1	10.1
1.1	9.5
1.1	9.3
1.1	9
1.1	8.1
1.7	7.5
2.5	6.7
3.4	5.8
4	5.2
4.2	4.7
4.5	4.4
4.5	4.4
4.5	3.2
4.5	2.7
4.5	2.4
4.5	2.1
4.2	1.5
3.4	1
2.5	0.7
1.7	0.4
0.2	0.1
0.8	0.4
2.2	0.4
3.7	1
4.8	1.2
5.7	1.2
6.5	1.5
7.1	2.1
7.1	2.1
7.1	2.4
7.1	3
6.3	3.2
5.7	3.2
4.5	3.8
3.4	4.1
2.5	4.1
1.7	4.4
0.8	4.7
0	5
0.8	5
1.7	5
2.2	5
2.8	5
3.1	5
3.1	5
3.1	5
3.1	5
3.1	5
3.4	5
3.7	5
3.7	5
4	4.7
4.2	4.7
5.1	4.7
5.4	4.7
6	4.7
6.5	4.7
6.8	4.7
7.4	4.7
8	4.7
8.3	4.7
8.8	4.7
9.1	4.7
9.4	4.7
9.7	4.7
9.7	4.4
9.7	4.4
9.7	4.4
9.7	3.8
9.7	3.5
9.7	3.5
9.7	3.5
9.7	3.5
9.7	3.5
9.7	3.5
9.7	3.5
9.7	3.5
9.7	3.2
9.7	2.7
9.7	2.7
9.7	2.7
9.7	2.7
9.7	2.7
0	4.8
0	4.4
0	4.2
0	3.8
0	3.4
0	3.3
0	3.3
0	3.3
0	3.3
0	3.3
0	3.2
0	3.1
0	3
0	2.9
0	2.9
0	2.8
0	2.7
0	2.7
0	2.6
0	2.6
0.1	2.6
0.3	2.5
0.4	2.5
0.3	2.6
0.1	2.6
0.1	2.6
0.3	2.6
0.4	2.6
0.3	2.6
0.1	2.5
0	2.5
0	2.3
0	2.3
0	2.2
0	2.2
0	2.1
0	2.1
0	2.1
0	2
0	1.8
0	1.7
0	1.5
0	1.5
0	1.4
0	1.4
0	1.4
0	1.3
0	1.2
0	1.2
0	1.3
0	1.3
0	1.2
0	1.2
0	1.2
0	1.2
0	1.3
0	1.3
0	1.4
0	1.5
0	1.4
0	1.4
0	1.4
0	1.4
0	1.5
0	1.5
0	1.5
0	1.5
0	1.5
0	1.5
0	1.5
0	1.6
0	1.6
0	1.6
0	1.6
0	1.2
0	1.2
0	1.2
0	1.1
0	1
0	0.9
0	0.8
0	0.9
0	0.9
0	0.7
0	0.7
0	0.6
0	0.6
0	0.5
0	0.4
0	0.3
0	0.3
0	0.3
0	0.2
0	0.2
0	0.2
0	0.4
0	0.5
0	0.6
0	0.8
0	0.9
0	1.1
0	1.3
0	1.5
0	1.6
0	1.8
0	2
0	2.2
0	2.4
0	2.6
0	2.9
0	3.2
0	3.6
0	3.9
0	4
0	4.3
0	4.7
0	4.9
0	5.3
0	5.5
0	5.8
0	6.1
0	6.4
0	6.6
0	6.9
0	7.2
0	7.3
0	7.5
0	7.5
0	7.9
0	8.1
0	8.5
0	8.8
0	9.5
0	9.6
0	9.8
0	10.1
0	10.4
0	10.7
0	11
0	11.2
0	11.3
0	11.6
0	11.7
0	11.9
0	12
0	11.9
0	11.8
0	11.7
0	11.3
0	11.2
0	10.8
0	10.5
0	10.2
0	10.1
0	10
0	9.9
0	9.7
0	9.6
0	9.6
0	9.4
0	9.4
0	9.2
0	9
0	8.8
0	8.5
0	8.3
0	8.2
0	8.2
0	8.3
0	8.5
0	8.7
0	8.8
0	8.6
0	8.3
0	7.9
0	7.7
0	7.8
0	7.9
0	7.9
0	7.9
0	7.8
0	7.8
0	7.8
0	7.8
0	7.8
0	7.8
0	7.9
0	7.9
0	7.9
0	7.9
0	8
0	8
0	8
0	8.1
0	8.1
0	8.1
0	8.2
0	8.2
0	8.2
0	8.3
0	8.3
0	8.3
0	8.3
0	8.2
0	8.2
0	8.2
0	8.2
0	8.1
0	8.1
0	8.1
0	8.1
0	8
0	8
0	8
0	8
0	8
0	8
0	8
0	8
0	8
0	7.9
0	7.9
0	7.9
0	7.9
0	7.9
0	7.9
0	7.9
0	7.9
0	8
0	8
0	8.1
0	8.2
0	8.5
0	8.5
0	8.5
0	8.2
0	7.9
0	7.7
0	7.4
0	7
0	7
0	7
0	6.1
0	6
0	6.1
0	6.3
0	6.6
0	6.8
0	7
0.1	7.2
0	7.2
0	7.2
0	7.1
0	7.1
0	7.2
0	7.2
0	7.2
0	7.1
0	7
0	7
0	6.9
0	6.9
0	6.9
0	6.9
0	6.8
0	6.8
0	6.8
0	6.7
0.1	6.7
0.1	6.7
0.1	6.7
0.1	6.8
0.2	6.8
0.3	6.8
0.3	6.8
0.3	6.8
0.4	6.8
0.4	6.8
0.5	6.8
0.5	6.7
0.6	6.8
0.7	6.8
0.8	6.9
0.8	6.9
1	6.9
1.1	6.9
1.2	7
1.3	7
1.4	7
1.5	7.1
1.6	7.1
1.7	7.1
1.8	7.1
1.8	7.2
1.9	7.3
1.9	7.3
2	7.3
2.1	7.3
2.1	7.4
2.2	7.4
2.3	7.5
2.3	7.6
2.4	7.7
2.4	7.7
2.5	7.7
2.5	7.8
2.6	7.8
2.7	7.9
2.7	7.9
2.8	7.9
2.8	8
2.9	8
2.9	8.1
3	8.1
3.1	8.3
3.1	8.4
3.2	8.4
3.3	8.5
3.3	8.5
3.4	8.6
3.4	8.5
3.5	8.5
3.5	8.4
3.6	8.3
3.7	8.2
3.7	8.1
3.8	8.1
3.9	8
3.9	8
4	7.9
4	7.9
4.1	8
4.2	8
4.2	8
4.2	7.9
4.2	7.9
4.2	7.7
4.2	7.7
4.3	7.6
4.3	7.5
4.2	7.4
4.3	7.2
4.4	7.2
4.3	7.1
4.4	7.1
4.3	7
4.3	7
4.4	6.9
4.4	7
4.4	7
4.4	7
4.4	7
4.4	7
4.4	6.9
4.5	6.9
4.5	6.8
4.5	6.8
4.5	6.8
4.5	6.8
4.5	6.9
4.5	6.9
4.6	7
4.6	7
4.6	7.1
4.6	7.2
4.6	7.3
4.6	7.3
4.6	7.3
4.6	7.4
4.6	7.4
4.6	7.4
4.5	7.4
4.4	7.4
4.3	7.4
4.2	7.4
4.1	7.3
4	7.3
4	7.2
3.9	7.2
3.8	7.2
3.7	7
3.6	6.9
3.5	6.7
3.4	6.7
3.2	6.6
3.2	6.4
3.2	6.3
3.1	6.1
3.1	6
3.1	5.9
3	5.8
2.9	5.3
2.9	5.1
2.7	4.9
2.6	4.5
2.5	4.4
2.5	4.4
2.3	4.2
2.2	4.2
2.1	4.2
1.9	4.4
1.8	4.8
1.7	4.9
1.6	5.1
1.6	5.1
1.5	5.1
1.4	5
1.2	5
1.1	5
1	5.2
0.9	5.4
0.7	5.9
0.6	6.3
0.6	6.7
0.4	7
0.3	7.4
0.2	7.8
0.1	8
0	8.7
0	8.7
0.1	9.2
0	9.5
0.1	9.7
0	9.9
0.1	10.3
0.1	10.5
0	10.8
0	11.1
0	11.4
0.1	11.4
0	11.5
0.1	11.5
0.1	11.5
0	11.4
0.1	11.3
0	11.2
0	11
0	10.6
0	10.4
0	10.3
0	10.1
0	9.9
0	9.8
0	9.7
0	9.7
0	9.7
0	9.6
0.1	9.6
0.1	9.5
0	9.2
0.1	8.9
0.1	8.8
0.1	8.6
0.1	8.4
0.1	8.3
0.1	8.2
0.1	8
0.1	7.7
0.1	7.7
0	7.4
0	7.3
0	7.1
0	7
0	6.8
0	6
0	5.8
0	5.5
0	5.1
0	4.8
0	4.6
0	4.4
0	4.4
0	4.5
0	4.5
0	4.6
0	4.9
0	5.2
0	5.6
0.1	5.9
0.1	6.4
0.1	6.8
0.1	7.1
0.1	7.2
0.1	7.3
0.1	7.4
0.1	7.6
0.1	7.9
0.1	8.1
0	8.7
0	8.8
0	9.2
0	9.4
0	10.3
0	11
0	11.5
0.1	11.9
0	12.5
0	12.8
0	13
0	13.1
0	13.3
0.1	13.3
0	13.3
0	13.2
0	13.2
0	13.1
0	13
0.1	12.8
0	12.7
0.1	12.3
0	12
0	11.5
0	10.9
0	9.8
0.1	9.3
0.2	8.7
0.1	8.2
0.1	7.8
0.1	7.8
0	7.7
0	7.6
0	7.2
0	7
0	6.6
0.1	5.4
0.1	4.9
0	4.3
0	3.8
0	3.3
0	2.8
0	2.4
0.1	1.9
0	1.8
0.1	1.6
0	1.4
0	1.3
0	1.2
0	1.1
0	1.1
0	1.1
0	1.2
0	1.5
0	1.5
0	1.9
0	2.1
0	2.2
0.1	2.4
0.1	2.8
0.1	3.2
0.1	3.7
0.1	4
0.1	4.2
0.1	4.4
0.1	4.6
0.1	5.1
0	5.2
0.1	5.3
0	5.9
0	6.5
0.1	7.1
0	7.6
0.1	7.9
0	8.3
0.1	8.9
0	9.4
0	9.6
0	9.9
0.1	10.3
0	10.6
0	10.8
0	11
0	11
0.1	11
0	11
0	10.9
0	10.5
0	10.3
0	9.9
0	9.1
0.1	8.9
0.1	8.4
0.1	7.8
0.1	7.8
0.1	7.5
0.1	6.9
0.1	6.1
0.1	5.8
0	4.9
0	4.5
0	4.4
0	4.4
0	4.4
0.1	4.3
0.1	3.5
0	2.8
0	2.3
0.1	2.2
0.1	2.1
0	1.9
0	1.2
0	0.9
0.1	0.6
0.1	0.5
0	0.4
0	0.4
0	0.3
0	0.5
0	0.4
0	0.3
0	0.3
0	0.3
0	0.6
0.1	0.7
0	0.8
0	0.9
0	1.1
0	1.2
0	1.3
0.1	1.5
0	1.7
0.1	2.1
0.1	2.4
0.1	2.9
0.1	3.1
0.1	3.5
0.1	3.9
0	4.4
0.1	4.6
0.1	4.8
0	5.2
0.1	5.3
0.1	5.6
0	5.9
0.1	6.1
0.1	6.2
0	6.5
0.1	7.1
0.1	7.1
0	7.5
0.1	7.7
0	8
0	8.2
0	8.7
0	8.7
0.1	9.4
0	9.7
0.1	10
0	10.1
0	10.1
0	10.2
0.1	10.1
0	10.1
0	10
0.1	9.9
0.1	9.7
0	9.4
0.1	9.1
0.1	8.7
0	8.5
0	8.3
0.1	8.2
0.1	7.7
0.1	7.6
0.1	7.2
0.1	7.2
0.1	6.9
0	6.7
0	6.5
0	6.5
0	6.4
0	6.2
0	5.9
0	4.7
0	4.1
0	3.9
0	2.8
0	2.6
0	2.4
0	2.2
0.1	2.2
0	2
0	2
0	2.1
0	2
0	2
0	1.9
0	2
0	2.2
0	2.5
0	2.8
0.1	3.2
0	3.6
0.1	4.2
0.1	4.6
0.1	5
0.1	5.1
0.1	5.2
0.1	5.2
0.1	5.5
[truncated: 1,086 more rows]
