# Supplementary material for: Bot fit: A novel approach to assessing lower limb muscular strength
Source: PLoS One. 2026 Mar 26;21(3):e0339187. doi: 10.1371/journal.pone.0339187 (PMC13021169; doi:10.1371/journal.pone.0339187)
Supplement: S3 File — Raw joint angle data (left and right legs) collected from 25 participants across all exercise protocols. This compressed folder contains individual participant files (sub1–sub25) with time-series signals representing lower-limb motion recorded by the Bot Fit system during resistance exercise trials. (ZIP) [file pone.0339187.s003.zip › sub15/squat_const.csv]

AngL	AngR
12.5	12.2
12.5	12.2
12.5	12
12.5	12
12.5	11.7
12.5	11.4
12.5	11.4
12.5	11.1
12.5	11.1
12.5	11.1
12.3	10.8
12.3	10.5
12	10.5
11.7	10.2
11.4	9.9
11.1	9.7
10.8	9.4
10.5	9.1
10.3	8.8
10.3	8.8
10	8.5
9.7	8.5
9.4	8.2
9.4	7.7
9.1	7.7
8.8	7.1
8	6.5
7.1	5.4
6.5	4.5
6.2	4.5
6.5	5.1
7.1	5.4
7.7	5.9
8.2	6.2
8.2	6.2
7.7	5.6
7.4	5.1
6.8	4.5
6.5	4.2
6.5	4.2
6.5	4.2
6.5	4.2
6.2	4.2
6	4.2
5.4	3.9
4.8	3.6
4.2	3.1
4	2.8
3.7	2.5
3.4	2.5
2.8	2.2
2.5	2.2
1.9	1.9
1.4	1.6
0.8	1.6
0.5	1.1
0.2	0.8
1.4	0.8
1.7	0.5
2.2	0.2
2.8	0.2
3.7	0.2
4.3	0.2
4.8	0
5.1	0
5.7	0
6	0
6.5	0
6.8	0
7.1	0
7.7	0
7.7	0
8	0
8.3	0
8.5	0
8.5	0
8.8	0
8.8	0.2
9.1	0.5
9.4	0.8
10	1.4
10.3	2.5
10.6	3.6
10.6	5.4
10.6	7.7
10.6	10.2
10.6	12.8
10.3	15.4
10	17.7
10	19.7
9.7	21.1
9.7	22.3
9.7	22.5
9.7	22.5
9.4	22.3
9.4	22
9.4	21.1
9.1	20
9.1	18.3
9.1	18
9.1	17.4
9.4	17.4
9.4	17.4
9.4	17.7
9.4	18
9.4	18.3
9.4	18.5
9.4	18.8
9.4	18.8
9.4	18.8
9.4	18.8
9.4	18.8
9.4	18.8
9.1	18.5
9.1	18
9.1	17.4
8.8	16.5
8.8	15.7
8.8	14.5
8.8	14.2
8.8	13.7
8.8	13.1
8.8	12.8
8.8	12.8
8.8	12.8
8.8	12.8
8.8	13.1
8.8	13.1
8.8	13.4
8.8	13.7
8.8	14.2
8.8	15.1
8.8	16.2
8.8	18
8.8	19.4
8.8	21.1
8.8	22.8
8.8	24.3
8.8	25.7
8.5	26
8.3	26
8	26
7.4	25.7
7.1	24.8
6.8	23.4
6.8	21.7
6.8	19.4
7.1	17.1
7.7	13.7
7.7	12.8
8	12
8.3	12
8.3	12.2
8.3	13.1
8.3	14.2
8.3	16
8.3	17.7
8.3	20.3
8.3	20.8
8.3	21.4
8.3	21.7
8.3	21.4
8	21.1
7.7	20.8
7.4	20
6.8	19.1
6.5	18.3
6.5	17.1
6.5	15.7
6.5	14.2
6.5	12.2
6.5	11.4
6.8	9.9
6.8	8.2
7.4	6.8
7.4	5.4
7.7	3.9
7.4	3.1
7.4	2.8
7.1	3.1
6.5	3.1
5.4	3.4
4	3.6
2.2	3.9
0.2	4.5
1.7	4.8
3.7	4.8
5.7	4.8
8.8	4.5
10	4.5
12.5	4.5
15.1	4.5
17.4	4.8
19.1	5.4
20.3	6.5
20.6	7.9
20.6	9.1
20.3	9.9
19.7	10.2
17.4	10.5
16.6	10.5
14.5	10.5
12.5	10.5
10.3	10.5
8.2	10.5
6.8	10.8
6.2	11.1
6.8	12.5
7.4	15.1
8	18.3
8.8	21.7
9.4	25.1
10.3	28.6
11.4	31.4
12	33.7
12.5	35.4
12.5	35.7
12.5	35.1
12.5	34.6
12.3	33.1
12.3	31.4
11.4	29.1
10.3	26
8.8	22.5
8	19.1
7.7	16
7.4	14.2
8.2	12.8
8.5	12.5
9.4	12.5
10.5	12.5
11.7	12.5
12	12.5
12	12.5
12	12.5
12	12.5
12.3	12.5
13.1	12.5
14.5	13.1
15.1	13.1
16.6	13.4
17.7	13.4
18.6	13.7
19.4	13.7
20	13.7
20.3	13.7
20.3	13.7
20	13.7
19.7	14
18.8	14.5
17.7	15.1
16	15.4
14.3	15.4
13.1	15.4
12.5	15.4
12.5	15.7
12.5	16.2
12.5	16.8
12.3	18
12.3	19.1
12.3	20.3
12.3	21.7
12.3	24
12.3	24.8
12.3	26
12.3	26.8
12.3	27.4
12.3	27.4
12.3	27.4
12.3	27.4
12.3	26.8
12.3	26
12.3	24
12	23.1
11.4	21.4
10.8	20
10.3	18.5
9.7	17.4
9.4	16.8
9.4	16.5
9.4	16.5
9.4	16.5
9.4	16.5
9.4	16.5
9.4	16.5
9.4	16.2
9.4	16.2
9.4	16.2
9.4	16
9.4	15.7
9.4	15.4
9.7	14.8
9.7	14.5
9.7	14.2
10	14.2
10	14
10	14
10	14
10	14
10	14
10	14
10	14
10	14
10	14
10	14
10	14
10	14
10	14
9.7	14.2
9.7	14.2
9.4	14.8
9.4	15.1
9.4	15.4
8.8	16
8.5	16
8	16
7.7	16
7.1	16
6.8	16
6.5	15.7
6.2	15.7
6	15.7
5.7	15.7
5.4	15.7
5.1	15.1
4.5	14.5
4.2	14
4	13.7
3.7	13.1
3.7	12.5
3.7	12
3.7	11.1
3.7	10.8
3.7	10.2
3.7	9.4
3.7	8.8
3.7	8.2
3.7	7.7
3.4	6.8
3.1	6.2
2.8	5.4
2.5	4.8
2.2	3.9
1.9	3.6
1.7	3.4
1.4	3.1
1.1	3.1
0.8	3.1
0.8	3.1
0.2	3.1
0.2	3.1
0.8	3.1
1.7	3.1
2.5	3.1
3.4	3.1
4.5	3.1
5.7	3.1
6.8	3.1
8	3.1
9.1	3.1
10.3	3.1
10.8	3.1
10.6	3.1
10.3	3.1
9.7	3.1
9.1	3.1
8.5	3.1
8.5	3.1
8.5	3.1
8.5	3.1
8.8	3.1
8.8	3.1
9.1	3.1
9.4	3.1
9.4	3.4
9.4	3.4
9.1	3.4
9.1	3.4
9.1	3.4
9.1	3.4
9.1	3.1
9.1	3.1
9.1	2.8
9.1	2.8
9.1	2.5
9.1	2.5
9.1	2.2
9.1	2.2
9.1	1.9
9.1	1.9
9.1	1.9
9.1	1.6
9.1	1.6
9.1	1.6
9.1	1.6
9.1	1.6
9.1	1.6
9.1	1.6
9.1	1.6
8.8	1.6
8.8	1.6
8.8	1.6
8.8	1.6
8.8	1.4
8.8	1.4
8.8	1.1
8.8	1.1
8.8	1.1
8.8	1.1
8.8	1.1
8.8	1.1
8.8	1.1
8.8	1.1
8.8	1.1
8.8	1.1
8.8	1.1
8.8	1.1
8.8	1.1
8.8	1.1
8.8	1.1
8.8	1.1
8.8	1.1
8.8	1.1
8.8	1.1
8.8	1.1
8.8	1.1
8.8	1.1
8.8	1.1
8.8	1.1
8.8	1.1
8.8	1.1
8.8	1.1
8.8	1.1
8.8	1.1
8.8	1.1
8.8	1.1
8.8	1.1
8.8	1.1
8.8	1.1
8.8	1.1
8.8	1.1
8.8	1.1
8.8	1.1
8.8	1.1
8.8	1.1
8.8	1.1
8.8	1.1
8.8	1.1
8.8	1.1
8.8	1.1
8.8	1.1
8.8	1.1
8.8	1.1
8.8	1.1
8.8	1.1
8.8	1.1
8.8	1.1
8.8	1.1
8.8	1.1
8.8	1.1
8.8	1.1
8.8	1.1
8.8	1.1
8.8	1.1
8.8	1.1
8.8	0.8
8.8	0.8
8.8	0.8
8.8	0.8
8.8	0.8
8.8	0.8
8.8	0.8
8.8	0.8
8.8	0.8
8.8	0.8
8.8	0.8
8.8	0.8
8.8	1.1
8.8	1.1
8.8	1.1
8.8	1.1
8.8	1.1
8.8	1.1
8.8	1.1
8.8	1.1
8.8	1.1
8.8	1.1
8.8	1.1
8.8	1.1
8.8	1.1
8.8	1.1
8.8	1.1
8.8	1.1
8.8	1.1
8.8	1.1
8.8	1.1
8.8	0.8
8.8	0.8
8.8	0.8
8.8	0.8
8.8	0.8
8.8	0.8
8.8	0.8
8.8	0.5
8.8	0.2
9.1	0.2
9.1	0.2
9.1	0.2
9.1	0.2
9.1	0.2
9.1	0.2
9.4	0.2
9.4	0.2
9.7	0.2
9.7	0.2
9.7	0.2
9.7	0.2
9.7	0.2
9.7	0.2
9.7	0.2
9.7	0.2
9.7	0.2
9.7	0.2
9.7	0.2
9.7	0.2
9.7	0.2
9.7	0.2
9.7	0.2
9.7	0.2
9.7	0.2
9.7	0.2
9.7	0.2
9.7	0.2
10	0.2
10	0.2
10.3	0.2
10.3	0.2
10.3	0.2
10.6	0.2
10.6	0.2
10.6	0.2
10.6	0.2
10.6	0.2
10.6	0.2
10.6	0.2
10.6	0.2
10.6	0.2
10.6	0.2
10.6	0.2
10.6	0.2
10.6	0.2
10.8	0.2
10.8	0.2
10.8	0.2
10.8	0.2
10.8	0.2
10.8	0
10.8	0
10.8	0
10.8	0
10.8	0.3
10.8	0.6
10.8	0.6
10.8	0.6
10.8	0.6
10.8	0.6
10.6	0.6
10.6	0.6
10.6	0.6
10.6	0.6
10.6	0.6
10.6	0.6
10.6	0.6
10.6	0.6
10.6	0.6
10.6	0.6
10.6	0.6
10.6	0.6
10.3	0.6
10.3	0.6
10.3	0.6
10.3	0.6
10	0.6
10	0.6
10	0.6
10	0.6
10	0.6
10	0.6
9.7	0.6
9.7	0.6
9.7	0.6
9.7	0.6
9.7	0.6
9.7	0.6
9.7	0.6
9.7	0.6
9.7	0.6
9.7	0.6
9.7	0.6
9.7	0.6
9.7	0.6
9.7	0.6
9.7	0.6
9.7	0.6
9.7	0.6
9.7	0.6
9.7	0.6
9.7	0.6
9.7	0.6
9.7	0.6
9.7	0.6
9.7	0.6
9.7	0.6
9.7	0.6
9.7	0.6
9.7	0.6
9.7	0.6
9.7	0.6
9.7	0.6
9.7	0.6
9.7	0.6
9.7	0.6
9.7	0.6
9.7	0.6
9.7	0.6
9.7	0.6
9.7	0.6
9.7	0.6
9.7	0.6
9.7	0.6
9.7	0.6
9.7	0.6
9.7	0.6
9.7	0.6
9.7	0.6
9.7	0.6
9.7	0.6
9.7	0.6
9.7	0.6
10	0.6
10.3	0.6
10.3	0.6
10.6	0.6
10.6	0.6
10.6	0.6
10.6	0.6
10.6	0.6
10.6	0.6
10.6	0.6
10.6	0.6
10.6	0.6
10.6	0.6
10.6	0.6
10.6	0.6
10.6	0.6
10.6	0.6
10.6	0.6
10.6	0.6
10.6	0.6
10.6	0.6
10.6	0.6
10.6	0.6
10.6	0.6
10.6	0.6
10.6	0.6
10.6	0.6
10.6	0.6
10.6	0.6
10.6	0.6
10.6	0.3
10.6	0.3
10.6	0.3
10.6	0
10.3	0
10.3	0.2
10	0.5
10	0.5
10	0.5
9.7	0.5
9.7	0.5
9.4	0.5
9.4	0.5
9.4	0.5
9.4	0.5
9.4	0.5
9.4	0.5
9.4	0.5
9.4	0.5
9.4	0.5
9.4	0.5
9.4	0.5
9.4	0.5
9.4	0.5
9.4	0.5
9.4	0.5
9.4	0.5
9.4	0.5
9.4	0.5
9.4	0.5
9.1	0.5
9.1	0.5
9.1	0.5
9.1	0.5
9.1	0.5
9.1	0.5
9.1	0.5
9.1	0.5
9.1	0.5
9.1	0.5
9.1	0.5
9.1	0.5
9.1	0.5
9.1	0.5
9.1	0.5
9.1	0.5
9.1	0.5
9.1	0.5
9.1	0.8
9.1	0.8
9.1	1.1
9.1	1.4
9.1	1.1
9.1	1.1
9.1	1.1
9.1	1.1
9.1	1.1
9.1	1.1
9.1	1.1
9.1	1.1
9.1	1.1
9.1	1.1
9.1	1.4
9.1	1.4
9.1	1.4
9.1	1.4
9.1	1.6
9.1	1.6
9.1	1.9
8.8	1.9
8.5	2.2
8.3	2.2
8	2.5
7.7	2.8
7.1	3.1
6.3	3.6
5.7	4.2
4.3	5.1
3.7	5.6
2.5	6.5
1.4	7.4
0	8.2
1.4	9.4
2.8	10.5
4.5	12
6	13.1
7.4	14.5
8.8	16
10.3	17.1
11.1	18
11.7	18.5
11.7	18.5
11.7	18.5
11.7	18.5
11.4	18.5
11.1	18.5
10.8	18.5
10.3	18.3
9.7	18
9.4	17.7
9.1	17.4
8.8	17.4
8.8	17.4
8.8	17.4
8.8	17.4
8.8	17.4
9.1	17.4
9.4	17.7
10	18
10.8	18.5
12	19.7
12.3	20
13.1	20.8
14	21.7
15.1	22.8
16.8	24.6
19.1	26.8
22	30
25.7	33.4
29.7	37.2
33.7	41.2
38.3	45.5
42.6	49.5
46.6	53.5
50.3	57.2
53.5	60.1
55.8	62.1
57.8	64.1
59.2	65.8
60.7	67.5
62.4	69.5
65.8	72.7
67.2	74.1
70.1	76.7
72.7	79
74.7	80.7
76.1	82.1
77.3	83.3
77.8	83.5
77.8	83.8
77.8	83.8
77.6	83.8
76.7	83.3
75.3	81.5
72.7	79.5
69.8	76.7
66.1	73.2
62.1	69.2
57.2	64.4
51.8	58.9
46.3	53.5
40.9	48
35.7	42.9
30.3	38
25.7	33.1
21.7	28.8
18.3	25.1
15.7	22
13.4	19.4
11.1	17.1
8.8	14.5
6.8	12.5
4.8	11.1
4	10.5
3.7	10.8
4.5	11.7
6.2	13.7
9.4	17.1
14	21.4
20	26.8
26.6	33.1
33.5	40.3
40.3	47.2
46.9	54.1
53.5	60.6
60.4	67.2
67.2	73.8
73.5	80.1
79.8	86.4
85.6	91.9
93	98.4
95	99.9
97.6	101.9
99	103.9
100.8	105.3
102.8	107
104.8	109
106.2	110.5
107.1	110.8
107.3	111
106.8	110.8
106.8	110.8
105.6	109.9
104.2	108.5
102.2	106.7
99.6	104.7
96.7	102.5
94.2	100.2
91	97
87.9	93.9
84.1	90.4
80.4	87
76.4	83
72.1	78.7
67.5	74.4
63	69.8
58.4	65.5
54.6	62.1
51.5	59.5
49.5	57.5
48.3	56.3
47.8	56.1
47.8	56.1
47.8	56.1
47.8	56.1
47.8	56.1
47.8	56.1
48.1	56.1
49.5	56.6
51.8	58.3
55.5	61.8
60.4	66.4
68.7	74.4
71.5	77
76.7	81.8
81.3	86.1
85.6	89.6
89.3	92.7
92.4	95.9
95.6	98.7
98.7	101.9
101.6	104.7
104.5	107.3
106.8	109.3
108.2	110.8
109.1	112.2
110.5	113.6
111.9	114.8
112.2	115.3
112.2	115.3
111.6	114.8
111.1	114.5
109.3	113
107.3	111
105.1	108.8
102.5	106.5
99.9	104.2
97	101.3
93.9	98.2
90.4	94.7
84.4	89.3
82.1	87.3
77.6	82.7
72.4	78.4
67.2	73.8
62.7	69.8
58.4	66.1
54.9	62.9
52.6	60.4
50.9	58.6
50.1	57.5
49.2	56.9
49.2	56.9
49.2	56.9
49.2	56.9
49.2	56.9
49.2	56.9
49.5	57.2
50.3	57.8
52.6	59.5
56.1	62.9
61.2	67.5
67	73.2
72.7	79
78.1	83.5
82.7	87.6
86.7	90.4
90.2	93.6
93.3	97.3
97	100.7
100.2	103.6
104.5	107.3
105.6	108.5
107.9	110.2
109.3	111.9
110.5	113.3
111.9	114.8
113.4	116.2
113.9	116.8
113.9	116.8
113.6	116.5
113.4	116.2
111.9	115.1
110.2	113.3
107.9	111.3
105.6	109.3
103.3	107
100.5	104.2
97.6	101.6
94.7	98.2
91.3	94.7
85.3	89.3
83.3	87.3
78.4	83
73.5	78.7
68.7	74.1
64.1	70.4
60.4	66.9
57.2	64.1
54.9	62.1
53.2	60.6
51.8	59.5
50.6	58.3
49.2	57.5
47.8	56.6
46.1	55.8
44.9	54.9
44.3	54.6
44.3	54.9
44.6	54.9
46.3	56.1
49.5	58.3
53.8	62.1
58.9	66.9
64.7	72.1
70.4	77
76.1	81
80.7	84.7
85.3	88.4
89.3	92.1
92.7	95.9
96.2	99.3
99.6	102.7
103	105.6
105.9	107.9
108.5	109.9
109.9	111.6
111.4	113.6
113.4	115.3
114.8	116.8
115.6	117.6
115.6	117.9
115.6	117.9
115.4	117.9
114.5	117.3
113.4	116.2
111.6	114.8
109.6	113
107.1	110.8
104.5	108.5
101.3	105.6
98.5	102.5
95.3	99.3
91.9	96.2
87.9	92.1
83.3	87.8
78.4	83.3
73	78.4
67.8	73.8
62.7	69.2
58.7	65.5
55.8	62.6
53.8	60.9
52.9	60.1
52.4	59.8
52.4	59.8
52.4	59.8
52.4	59.8
52.4	59.8
52.4	59.8
52.4	59.8
52.9	60.1
54.6	61.5
58.1	64.4
62.7	68.9
68.1	74.1
73.8	79.3
79	83.3
83	87
86.7	89.8
92.2	95
94.2	97
97.6	100.7
101	104.2
104.2	106.7
107.1	109.3
109.9	111.6
111.9	113.6
113.1	115.6
114.5	117.1
116.5	118.8
116.8	119.1
116.8	119.3
116.8	119.3
116.8	119.3
116.2	118.8
114.8	117.6
113.1	115.6
110.8	113.6
107.9	111.3
105.3	109
102.5	106.2
99.3	103.3
96.5	100.4
93	97
89.3	93.3
85.3	89.3
80.7	85
75.6	80.1
70.7	75.5
66.1	71.5
62.4	67.8
59.5	65.2
57.5	63.5
56.4	62.4
55.2	61.8
54.6	61.5
54.4	61.5
54.1	61.5
53.5	61.5
53.5	61.5
53.5	61.5
53.5	61.5
54.4	62.1
56.4	63.2
59.8	66.1
64.4	70.4
69.8	75.5
77.8	83
80.7	85.3
85.3	89
88.7	92.1
91.9	95.6
95.3	99.3
98.7	103
102.5	106.2
107.3	109.9
108.8	111
110.8	113
111.9	114.8
113.4	116.2
114.5	117.3
115.4	117.9
115.4	117.9
115.4	117.9
115.4	117.9
113.4	116.2
112.8	115.3
110.5	113.3
108.2	111
105.6	108.5
102.8	106.5
99.9	103.9
97	101
93.9	97.9
90.4	94.4
86.4	90.7
82.4	86.7
77.8	82.4
73.3	77.8
68.4	73.5
63.8	69.2
60.1	66.1
57.2	63.2
55.2	61.2
53.2	59.8
52.4	59.5
52.4	59.5
52.1	59.5
51.8	59.5
51.5	59.5
51.5	59.5
51.5	59.5
51.8	59.8
53.2	60.9
56.1	63.5
60.4	67.2
65.8	72.4
71.5	77.8
77	82.7
82.1	86.7
86.4	90.1
90.4	93.6
95.9	99.3
97.9	101
101.3	104.7
104.5	107.6
107.6	110.5
110.5	112.8
112.2	114.8
113.9	116.8
116.2	118.5
118.2	120.5
118.8	121.1
118.8	121.6
118.8	121.6
118.8	121.4
118.8	121.1
117.9	120.2
116.5	118.8
114.5	116.8
111.9	114.5
109.1	112.2
105.9	109.6
103	106.7
99.9	103.6
96.5	100.4
93	96.7
89	93
84.7	88.4
77.6	81.5
75	79.3
70.1	75
65.8	71.5
62.7	68.4
60.4	66.7
58.9	65.2
57.8	64.1
56.6	63.2
55.5	62.4
54.4	61.8
53.5	61.2
52.9	60.9
52.6	60.9
52.6	60.9
52.9	61.2
54.1	62.1
56.4	64.4
60.7	68.1
65.5	72.7
71	78.1
76.7	83
81.6	87
85.9	90.1
89.9	93.6
93.9	97.3
97.6	101
101	104.5
104.2	107.3
107.6	109.9
110.5	112.2
112.2	114.2
114.8	117.1
115.6	117.9
117.1	119.3
117.7	119.6
117.9	119.6
117.9	119.6
117.7	119.6
117.1	119.3
115.6	117.6
113.4	115.6
110.5	113.3
107.6	110.8
104.5	108.2
101.6	105.6
98.7	102.7
95.6	99.9
92.2	96.4
88.2	92.7
83.9	88.7
79.6	84.4
74.7	80.4
70.4	76.1
66.4	72.4
62.7	69.2
60.1	66.9
58.4	65.2
57.2	64.4
56.6	64.1
56.4	64.1
56.4	64.1
56.4	64.1
56.4	64.1
56.4	64.1
56.9	64.1
58.4	64.9
61.2	67.2
65	70.9
69.8	75.5
75.3	80.7
80.1	85
85.9	90.4
89.3	93.6
91.3	95.3
94.7	99
98.7	102.7
102.5	106.2
105.9	108.8
109.1	111
111.6	113
113.4	115.1
114.5	117.1
117.1	119.3
117.9	120.2
118.5	120.8
118.8	120.8
118.8	120.8
118.8	120.8
117.9	120.2
116.8	118.8
115.4	117.1
113.1	114.8
110.2	112.2
105.6	108.2
102.8	105.6
101	104.5
97.9	101.3
94.5	98.2
91	94.7
87.3	91
83	87
78.7	83
74.1	78.7
69.8	74.7
66.1	71.2
61.8	67.2
60.7	66.4
58.9	65.2
58.4	64.6
58.1	64.6
58.1	64.6
58.1	64.6
58.1	64.6
58.1	64.6
58.1	64.9
58.7	65.8
60.1	67.5
63.5	70.9
68.1	75.2
73.5	79.8
78.7	84.1
83.6	87.8
89.9	92.7
91.6	94.4
95.3	97.9
99	101.6
102.5	105.3
105.6	107.9
108.5	110.2
111.1	112.5
113.4	114.8
114.5	116.5
115.9	117.9
117.7	119.9
117.9	120.5
118.2	120.5
118.2	120.5
118.2	120.5
117.4	120.2
115.9	118.8
114.5	116.8
112.2	114.5
107.6	111
106.2	109.6
103	107
99.9	104.2
96.7	101
93.6	97.6
89.9	94.1
85.9	90.4
81.3	86.4
76.7	81.5
71.5	77
64.4	70.1
62.4	68.1
58.9	64.9
56.6	62.9
55.5	62.1
54.6	61.5
54.1	61.5
53.8	61.5
53.5	61.5
52.9	61.5
52.6	61.5
52.6	61.5
52.9	61.8
54.1	62.1
56.6	63.8
60.9	66.9
65.8	71.8
71.5	77.5
77	82.4
82.4	87
86.7	90.7
90.4	93.9
93.9	97
97.3	101
101	105
104.5	108.2
107.9	110.5
111.1	112.5
112.8	114.5
113.6	116.2
116.2	118.5
116.8	119.1
117.1	119.3
117.4	119.6
117.4	119.6
117.1	119.3
116.2	118.2
114.5	116.8
112.5	114.8
109.9	112.5
107.1	109.9
102.5	106.2
101	104.7
97.9	101.9
94.7	98.4
91	95
87	91.3
82.4	87
77.6	82.7
72.4	78.1
67.2	73.5
62.4	69.5
56.6	64.4
55.2	63.2
53.5	61.2
52.4	60.1
51.8	59.5
51.2	59.2
50.6	58.9
50.1	58.6
49.5	58.3
49.5	58.3
49.5	58.3
50.9	59.2
51.8	60.4
54.9	63.5
59.5	67.8
65.2	73.2
71	78.7
76.4	83.3
81.9	87
86.4	90.4
93	95.6
95	97.6
98.2	101.3
101.6	104.5
105.1	107.9
108.8	110.8
111.6	113.3
113.6	115.9
115.4	117.9
117.4	119.6
118.8	121.1
120.2	122.2
120.5	122.5
120.5	122.5
120.5	122.2
119.7	121.6
118.2	119.9
116.2	118.2
113.6	115.9
109.3	111.9
107.6	110.8
104.2	107.9
101	105.3
97.9	101.9
94.5	98.4
90.7	94.7
86.4	90.4
81.9	85.8
76.7	81.3
71.5	76.4
67	72.1
63.2	68.7
60.4	66.1
58.9	64.6
58.1	64.4
57.5	63.8
56.9	63.2
56.1	62.6
55.5	62.1
55.5	61.8
55.5	61.8
55.5	61.8
55.8	62.1
57.2	63.2
59.8	65.8
63.8	69.8
69	75
74.4	80.1
79.8	84.4
84.4	88.1
88.7	91.6
92.4	95
96.5	99.3
100.5	103.6
104.2	107
107.1	109.9
110.2	112.8
112.8	115.3
114.2	117.6
117.1	120.2
117.9	120.8
119.1	121.6
119.7	122.2
119.7	122.2
119.4	122.2
119.1	121.9
118.2	120.8
116.5	119.1
113.4	115.9
111.9	114.8
108.8	111.9
105.6	109.3
102.5	106.7
99.6	103.9
96.5	100.4
93	97
89.3	93.3
84.7	89
80.1	84.4
75.3	79.8
70.7	75
66.4	70.9
63	67.8
60.4	65.8
57.8	63.8
57.2	63.5
56.1	62.9
54.6	62.4
53.8	61.8
52.6	61.2
51.8	60.6
51.8	60.6
51.8	60.6
52.6	60.6
54.4	61.5
57.2	63.8
61.2	67.5
66.4	72.1
72.1	77.5
77.6	82.7
82.1	87
88.2	92.1
89.9	93.6
93.3	97.3
97	101.3
100.8	104.5
104.5	107.6
107.9	110.5
110.8	113
112.8	115.6
114.2	117.9
116.2	119.6
117.4	120.8
117.9	121.1
118.2	121.4
118.2	121.4
118.2	121.1
117.4	120.2
115.6	118.5
112.5	115.3
111.1	113.9
108.2	111.3
105.3	108.8
102.2	106.2
99.3	103.6
96.2	100.2
92.7	96.7
89	92.7
84.4	88.7
79.8	84.1
75	79.8
70.1	75.2
65.8	71.5
62.4	68.4
60.1	66.4
58.4	64.9
56.9	63.8
55.5	62.6
54.6	62.1
54.1	61.8
53.8	61.8
53.8	61.8
53.8	61.8
53.8	62.1
54.6	62.6
56.9	64.6
60.4	68.1
65.2	72.7
70.7	77.8
76.1	82.4
81	86.1
85.6	89.3
89.9	92.7
94.5	96.7
98.2	101
101.6	104.5
104.8	107.9
107.9	110.5
110.8	113
113.1	115.3
114.8	117.3
116.8	119.1
118.2	120.5
119.1	121.4
119.7	121.9
119.7	121.9
119.7	121.9
118.5	120.5
117.7	119.6
115.4	117.6
112.8	115.3
109.6	112.8
106.5	109.9
103.3	107.3
100.5	104.2
97.3	101
91.9	95.3
89.9	93.3
85.3	89.3
80.7	85
75.8	80.4
71	76.1
66.4	72.4
62.7	68.9
59.8	66.7
58.1	65.2
56.9	64.4
56.4	64.4
56.1	64.4
56.1	64.4
56.1	64.4
56.1	64.4
56.1	64.4
56.4	64.6
57.8	65.8
60.4	68.4
64.7	72.1
69.8	76.7
75.3	81.8
80.7	86.4
85.9	90.4
89.9	93.6
93.9	96.7
97.6	100.7
101	104.5
104.8	108.2
108.2	111
111.4	113.3
113.9	115.3
115.4	117.3
117.4	118.8
118.8	119.6
119.4	119.9
119.4	119.9
119.4	119.9
119.1	119.9
118.5	119.3
116.8	117.6
114.5	115.6
110.5	112.5
109.1	111.3
105.9	108.5
103	105.6
99.9	102.7
96.5	99.3
93	95.9
89	91.9
84.7	87.8
80.1	83
75	78.7
70.1	74.1
65.2	70.1
61.2	66.9
58.7	64.6
57.2	63.8
56.4	63.5
56.1	63.5
56.1	63.5
56.1	63.5
56.1	63.5
56.1	63.5
56.4	63.8
57.2	64.6
59.5	67.2
63.2	70.9
68.1	75.8
73.5	80.7
81.6	87.6
83.9	89.3
88.2	92.4
92.2	95.6
96.2	99.6
99.9	103.6
103.6	107.3
107.3	110.8
110.5	113.6
113.4	116.2
116.2	119.3
117.4	119.9
119.4	121.4
120.5	122.8
121.4	123.4
121.4	123.6
121.4	123.6
121.4	123.4
120.2	122.2
117.9	120.2
115.6	117.9
113.1	115.6
108.2	111.6
106.5	110.2
103	107.3
99.9	104.2
96.5	101
92.7	97.3
88.7	93.3
84.1	89.3
79.3	84.7
74.4	79.8
69.3	75.5
65.2	71.5
61.8	68.4
59.8	66.4
58.4	65.2
58.1	64.9
57.8	64.9
57.8	64.9
57.8	64.9
57.8	64.9
57.8	64.9
57.8	64.9
58.4	65.5
58.9	65.8
60.9	68.1
64.7	71.8
72.1	79.5
74.7	82.4
80.1	87.3
85.3	91.9
89.9	95
93.6	97.9
97.3	101.3
101.3	105
105.6	108.8
109.3	112.2
112.8	115.3
115.4	117.6
117.1	119.6
119.1	121.6
120.8	123.1
121.4	123.6
121.7	123.9
121.7	123.6
121.4	123.6
120.2	122.5
118.2	120.5
115.9	118.2
113.4	115.6
110.2	112.8
106.5	109.9
103	107
99.6	103.6
95.9	100.2
91.9	96.4
87.6	92.4
82.7	87.8
77.6	83
72.1	77.8
67	73
62.4	68.9
58.9	65.5
56.1	63.2
54.4	61.8
53.5	60.9
53.2	60.6
53.2	60.6
53.2	60.6
53.2	60.6
53.2	60.6
53.2	60.6
54.1	60.9
54.6	61.5
56.9	63.5
60.4	66.9
65	71.2
70.4	76.4
76.1	81.3
81.6	86.1
87	90.7
91.6	94.7
95	98.4
98.5	101.6
102.5	105
106.5	108.5
109.9	111.6
112.5	114.5
113.9	117.1
115.9	118.8
117.7	119.9
118.2	121.1
118.8	121.6
118.8	121.6
118.8	121.4
117.9	120.8
116.2	119.1
113.6	116.8
110.8	114.5
107.6	111.9
104.8	109
101.6	106.2
98.5	103.3
95	99.9
91	96.2
86.4	92.1
81.6	87.6
76.7	83
71.5	78.1
66.7	73.5
62.4	69.5
58.9	66.4
56.4	64.1
54.9	63.2
54.4	62.9
54.4	62.9
54.4	62.9
54.4	62.9
54.4	62.9
54.4	62.9
54.6	62.9
54.9	63.2
56.1	64.1
58.7	66.4
62.4	70.4
67.2	75.2
72.7	80.4
78.1	85.3
83.3	89.3
87.6	92.4
91.3	95.6
95	99
98.7	103
102.5	106.7
106.2	109.6
111.4	113.6
112.8	114.8
114.2	117.1
116.2	118.8
118.2	120.2
119.1	121.1
119.7	121.4
119.7	121.4
119.4	121.4
118.2	120.5
115.1	117.6
113.9	116.5
111.4	113.9
108.2	111.3
104.8	108.8
101.6	105.9
98.5	102.7
94.7	99.6
91	95.9
86.4	91.9
81.6	87.6
76.7	82.7
71.8	77.8
66.7	72.7
62.1	68.4
58.7	64.9
56.1	62.4
54.6	61.2
53.8	60.6
53.5	60.6
53.5	60.6
53.5	60.6
53.5	60.6
53.5	60.6
53.5	60.6
53.8	60.9
55.2	61.8
57.8	64.1
61.8	67.8
66.7	72.4
72.1	77.5
77.6	82.7
82.7	86.7
87.3	90.4
91.3	93.9
95	97.9
99	101.9
102.8	105.6
106.8	109.3
110.5	112.5
113.6	115.1
115.1	117.6
117.1	119.6
119.1	121.1
120.2	122.2
121.1	122.8
121.1	122.8
121.1	122.8
119.9	121.9
118.2	119.9
115.6	117.9
112.8	115.3
109.3	112.8
104.5	108.5
102.8	107
99.6	104.2
96.5	101
92.4	97.3
88.4	93.6
83.6	89.3
78.7	84.7
73.3	79.8
68.1	75.2
63.5	70.9
59.5	67.5
56.9	64.9
54.9	63.5
53.8	62.9
53.2	62.6
53.2	62.6
52.9	62.4
52.6	61.8
52.4	61.5
52.4	61.2
52.4	61.2
52.9	61.8
54.6	63.5
57.8	66.9
62.7	71.5
71.3	79.8
74.1	82.4
79.6	87
84.7	90.7
89.3	94.1
95.3	99.3
97.3	101.3
101	104.7
104.5	107.9
107.9	110.8
111.1	113.3
113.1	115.9
114.8	118.2
116.5	119.6
117.7	120.2
118.2	120.5
118.2	120.5
118.2	120.2
117.7	119.9
116.5	118.8
115.1	117.6
113.4	115.9
111.1	113.9
108.2	111.9
105.3	109.3
102.5	107
99.6	104.7
96.7	102.2
93.6	99
89.6	95.6
85.6	91.9
81	87.8
76.4	83.8
69.8	77.5
67.8	75.5
64.1	71.8
61.5	69.2
59.8	67.5
58.9	66.9
58.4	66.7
58.1	66.7
58.1	66.4
57.8	66.4
57.8	66.4
57.8	66.4
58.1	66.4
58.9	66.7
60.9	67.8
64.1	70.9
68.4	75.2
73.5	80.4
79	85.3
84.1	89.8
88.7	93
92.7	95.6
97.9	100.7
99.9	102.5
103.6	106.2
107.1	109
110.2	111.9
113.1	114.2
114.8	116.5
116.8	118.2
118.2	119.6
118.8	120.2
119.4	120.8
119.7	121.1
119.4	120.8
119.1	120.5
117.7	119.3
115.9	117.6
113.6	115.3
110.8	113.3
107.6	111
104.5	108.5
101.6	105.9
99	103.3
95.9	100.2
92.4	96.7
88.7	93.3
84.4	89.3
79.8	85
75.3	80.7
71	76.7
67.2	73.2
64.4	70.7
62.4	68.9
61.5	68.4
60.9	68.1
60.7	68.1
60.4	68.1
60.4	68.1
60.4	68.1
60.4	68.1
60.9	68.7
61.5	69.2
63.8	71.2
67.5	74.7
72.1	79
77.3	83.3
81.9	87.3
86.1	90.7
[truncated: 566 more rows]
