# Supplementary material for: Bot fit: A novel approach to assessing lower limb muscular strength
Source: PLoS One. 2026 Mar 26;21(3):e0339187. doi: 10.1371/journal.pone.0339187 (PMC13021169; doi:10.1371/journal.pone.0339187)
Supplement: S3 File — Raw joint angle data (left and right legs) collected from 25 participants across all exercise protocols. This compressed folder contains individual participant files (sub1–sub25) with time-series signals representing lower-limb motion recorded by the Bot Fit system during resistance exercise trials. (ZIP) [file pone.0339187.s003.zip › sub15/squat_max.csv]

AngL	AngR
3.4	3.6
3.4	3.6
3.4	3.6
3.4	3.6
3.4	3.6
3.4	3.6
3.4	3.6
3.4	3.6
3.4	3.6
3.4	3.9
3.4	3.9
3.4	4.2
3.4	4.5
3.4	4.8
3.4	5.1
3.4	5.1
3.4	5.4
3.4	5.4
3.4	5.4
3.4	5.4
3.4	5.4
3.4	5.4
3.4	5.4
3.4	5.4
3.7	5.4
4.3	5.4
4.5	5.4
4.5	5.4
4.5	5.4
4.3	5.9
3.4	6.8
2.8	7.7
2.2	8.2
2.5	7.9
2.8	7.9
3.1	7.9
3.1	7.9
3.1	7.9
3.1	7.9
3.1	7.9
3.1	7.9
3.1	7.9
3.1	7.9
2.8	7.9
2.8	7.9
2.8	7.9
2.5	7.9
2	7.9
0.8	7.9
0.5	8.2
1.9	9.1
4	10.2
6.5	12
9.1	14.2
12	17.1
15.4	20.8
18.6	24.6
22	28.6
25.4	32.6
28.9	36.9
32.6	40.9
36	44.9
41.2	50
42.9	51.8
45.8	54.6
48.6	56.9
51.5	59.2
54.1	60.9
56.4	63.2
58.1	65.5
59.8	67.2
60.9	68.9
61.8	70.1
62.4	70.1
62.4	69.8
62.1	69.2
61.5	68.7
60.7	67.8
59.5	66.7
57.8	65.2
56.1	63.5
54.4	61.8
52.4	59.8
50.1	57.5
46.6	54.1
45.2	52.6
42.3	50
39.5	46.9
36.3	44
33.2	40.6
30	37.7
26.9	34.6
24	31.4
21.1	28.8
18.3	26.6
16.3	24.3
14.3	22.5
12.8	21.4
11.4	20.5
10.5	20
10	20
9.4	20
9.1	20
8.8	20.3
8.8	20.8
9.7	22
11.4	23.4
14	25.1
17.4	27.4
20.8	30
24.3	32.9
27.2	35.7
30.3	38.6
33.2	41.7
36	44.6
38.9	47.7
41.5	50.6
43.8	53.2
45.8	55.5
47.5	57.2
48.9	58.6
49.8	59.8
50.6	60.6
51.8	61.5
52.4	62.1
52.6	62.4
52.9	62.6
52.6	62.9
52.4	62.6
51.8	62.1
51.2	60.9
49.8	59.5
47.8	58.1
44	54.6
42.6	53.2
39.8	50.3
36.9	47.2
34.3	44.3
31.7	41.7
29.2	39.2
26.9	36.6
24.6	34.3
21.4	30.9
20.6	29.7
18.6	27.7
16.8	25.7
15.7	24.6
14.5	23.7
14	23.1
14	23.1
14	23.4
14	23.4
14	23.4
14	23.4
14	23.7
13.4	24.3
12.8	24.8
12.5	25.1
12.3	25.4
12.3	25.7
12	26.3
11.7	26.3
11.7	26.3
11.7	26
11.7	24.6
11.7	24
11.7	22.5
11.7	21.7
11.7	21.4
11.7	21.1
11.7	20.8
11.7	20.3
11.7	19.7
11.7	19.1
11.7	18.3
11.7	17.7
11.7	17.4
11.7	17.1
11.7	17.1
11.7	17.1
11.7	17.1
11.7	17.1
11.7	17.1
11.4	17.1
11.1	17.1
10.8	17.1
10.3	17.1
9.4	17.4
9.1	17.4
8.5	17.7
8.5	18
8.2	18.3
8.2	18.3
8	18.3
7.7	18.3
7.4	18.3
7.1	18.3
7.1	18.3
6.8	18.3
6.8	18.3
6.8	18
6.8	17.7
6.8	17.1
6.8	16.5
6.8	16
6.5	16
6.5	15.7
6.5	15.7
6.5	15.7
6.5	15.7
6.2	15.7
6.2	15.7
6.2	15.7
6.2	15.4
6.2	15.1
6.2	14.5
6.2	14
6.2	13.4
6.2	12.8
6.2	12.5
6.2	12
6.5	11.7
6.5	11.7
6.5	11.4
6.5	11.4
6.5	11.1
6.5	11.1
6.5	10.8
6.5	10.8
6.8	10.5
6.8	10.5
6.8	10.5
6.8	10.5
6.8	10.5
6.8	10.5
6.8	10.5
6.8	10.5
6.8	10.5
6.5	10.5
6.5	10.5
6.2	10.5
6.2	10.5
5.7	10.5
5.4	10.5
5.1	10.5
4.8	10.5
4.5	10.5
4.2	10.5
3.7	10.5
3.7	10.5
3.1	10.8
2.8	10.8
2.2	10.8
1.9	10.8
1.9	11.4
1.9	12
1.9	12.2
1.9	12.8
1.9	12.8
1.9	13.1
1.9	13.1
1.9	13.1
1.9	13.1
1.9	13.1
1.9	13.1
1.9	13.1
1.9	12.8
1.9	12.2
1.9	12
1.9	11.7
1.9	11.1
1.7	10.5
1.4	10.2
0.8	9.7
0.5	9.1
0.2	8.5
0	8.2
0	7.7
0.2	7.7
0.2	7.4
0.5	7.1
0.8	6.5
1.1	5.9
1.4	5.4
1.7	4.8
2	4.2
2.2	3.9
2.5	3.6
2.8	3.4
2.8	3.4
2.8	3.4
2.8	3.4
2.8	3.4
2.8	3.4
2.8	3.4
3.1	3.4
3.1	3.4
3.4	3.4
3.7	3.1
3.7	2.8
3.7	2.8
3.7	2.8
3.7	2.8
3.7	2.8
3.7	2.8
3.7	2.8
3.7	2.8
3.7	2.8
4	2.8
4	2.8
4	2.8
4	2.8
4	2.8
4	2.8
4	2.8
4	2.8
4	2.8
4.5	2.8
4.5	2.8
4.8	2.5
4.8	2.5
4.8	2.5
4.8	2.5
4.8	2.5
4.8	2.5
4.8	2.5
4.8	2.5
4.8	2.5
4.8	2.2
4.8	2.2
4.8	2.2
4.8	2.2
4.8	2.2
4.8	2.2
4.8	2.2
4.8	2.2
4.8	2.2
4.8	2.2
4.8	2.2
4.8	1.9
4.8	1.9
4.8	1.9
4.8	1.9
4.8	1.9
4.8	1.9
4.8	1.9
4.8	1.9
4.8	1.9
4.8	1.9
4.8	1.9
4.8	1.9
4.8	1.9
4.8	1.9
4.8	1.9
4.8	1.9
4.8	1.9
4.8	1.9
4.8	1.9
4.8	1.9
4.8	1.9
4.8	1.9
4.8	1.9
4.8	1.9
4.8	1.9
4.8	1.9
4.8	1.9
4.8	1.9
5.1	1.9
5.1	1.9
5.4	1.9
5.4	1.9
5.4	1.9
5.4	1.9
5.4	1.9
5.4	1.9
5.4	1.9
5.4	1.9
5.4	1.9
5.4	1.9
5.4	1.9
5.4	1.9
5.4	1.9
5.4	1.9
5.4	1.9
5.4	1.9
5.4	1.9
5.4	1.9
5.4	1.9
5.4	1.9
5.4	1.9
5.4	1.9
5.4	1.9
5.4	1.9
5.4	1.9
5.4	1.9
5.4	1.9
5.4	1.9
5.4	1.9
5.4	1.9
5.4	1.9
5.4	1.9
5.4	1.9
5.4	1.9
5.4	1.9
5.4	1.9
5.4	1.9
5.4	1.9
5.4	1.9
5.4	1.9
5.4	1.9
5.4	1.9
5.4	1.9
5.4	1.9
5.4	1.9
5.4	1.9
5.4	1.9
5.4	1.9
5.4	1.9
5.4	1.9
5.4	1.9
5.4	1.9
5.4	1.9
5.4	1.9
5.4	1.9
5.4	1.9
5.4	1.9
5.4	1.9
5.4	1.9
5.4	1.9
5.4	1.9
5.4	1.9
5.4	1.9
5.4	1.9
5.4	1.9
5.4	1.9
5.4	1.9
5.4	1.9
5.4	1.9
5.4	1.9
5.4	1.9
5.4	1.9
5.4	1.9
5.4	1.9
5.4	1.9
5.4	1.9
5.4	1.9
5.4	1.9
5.4	1.9
5.4	1.9
5.4	1.9
5.4	1.9
5.4	1.9
5.4	1.9
5.4	1.9
5.4	1.9
5.4	1.9
5.4	1.9
5.4	1.9
5.4	1.9
5.4	1.9
5.4	1.9
5.4	1.9
5.4	1.9
5.4	1.9
5.4	1.9
5.4	1.9
5.4	1.9
5.4	1.9
5.4	1.9
5.4	1.9
5.4	1.9
5.4	1.9
5.4	1.9
5.4	1.9
5.4	1.9
5.4	1.9
5.4	1.9
5.4	1.9
5.4	1.9
5.4	1.9
5.4	1.9
5.4	1.9
5.4	1.9
5.4	1.9
5.4	1.9
5.4	1.9
5.4	1.9
5.4	1.9
5.4	1.9
5.4	1.9
5.4	1.9
5.4	1.9
5.4	1.9
5.4	1.9
5.4	1.9
5.4	1.9
5.4	1.9
5.4	1.9
5.4	1.9
5.4	1.9
5.4	1.9
5.4	1.9
5.4	1.9
5.4	1.9
5.4	1.9
5.4	1.9
5.4	1.9
5.4	1.9
5.4	1.9
5.4	1.9
5.4	1.9
5.4	1.9
5.4	1.9
5.4	1.9
5.4	1.9
5.4	1.9
5.4	1.9
5.4	1.9
5.4	1.9
5.4	1.9
5.4	1.9
5.4	1.9
5.4	1.9
5.4	1.9
5.4	1.9
5.4	1.9
5.4	1.9
5.4	1.9
5.4	1.9
5.4	1.9
5.4	1.9
5.4	1.9
5.4	1.9
5.4	1.9
5.4	1.9
5.4	1.9
5.4	1.9
5.4	1.9
5.4	1.9
5.4	1.9
5.4	1.9
5.4	1.9
5.4	1.9
5.4	1.9
5.4	1.9
5.4	1.9
5.4	1.9
5.4	1.9
5.4	1.9
5.4	1.9
5.4	1.6
5.4	1.6
5.4	1.4
5.4	1.1
5.4	1.1
5.4	1.1
5.4	1.1
5.4	1.1
5.4	1.1
5.4	1.1
5.4	1.1
5.4	1.1
5.4	1.1
5.4	1.1
5.4	1.1
5.4	1.1
5.4	1.1
5.4	1.1
5.4	1.1
5.4	1.1
5.4	1.1
5.4	1.1
5.4	1.1
5.4	1.1
5.4	1.1
5.4	1.1
5.4	1.1
5.4	1.1
5.4	1.1
5.4	1.1
5.4	1.1
5.4	1.1
5.4	1.1
5.4	1.1
5.4	1.1
5.4	1.1
5.4	1.1
5.4	1.1
5.4	1.4
5.4	1.4
5.4	1.4
5.4	1.6
5.4	1.6
5.4	1.6
5.4	1.6
5.4	1.9
5.4	1.9
5.4	1.9
5.4	1.9
5.4	1.9
5.4	1.9
5.4	1.9
5.4	1.9
5.4	1.9
5.4	1.9
5.4	1.9
5.4	1.9
5.4	1.9
5.4	1.9
5.4	1.9
5.4	1.9
5.4	1.9
5.4	1.9
5.4	1.9
5.4	1.6
5.4	1.6
5.4	1.4
5.4	1.1
5.4	1.1
5.4	0.8
5.4	0.8
5.4	0.8
5.4	0.8
5.4	0.5
5.4	0.5
5.4	0.2
5.4	0.2
5.4	0.2
5.4	0.2
5.4	0.2
5.4	0.2
5.4	0.2
5.4	0.2
5.4	0.2
5.4	0.2
5.4	0.5
5.4	0.5
5.4	0.5
5.4	0.5
5.4	0.8
5.4	0.8
5.4	1.1
5.4	1.4
5.4	1.1
5.4	1.1
5.4	1.1
5.4	1.1
5.4	1.1
5.4	1.1
5.4	1.4
5.7	1.4
5.7	1.4
5.7	1.4
5.7	1.4
5.7	1.4
5.7	1.4
5.7	1.1
5.7	1.1
5.7	1.1
5.7	1.1
5.7	1.1
6	1.1
6.3	1.1
6.5	1.1
6.5	1.1
6.5	1.1
6.5	1.1
6.5	1.1
6.5	1.1
6.5	1.1
6.5	1.1
6.5	1.1
6.5	0.8
6.5	0.8
6.5	0.5
6.8	0.2
7.1	0
7.1	0
7.4	0
7.4	0.6
7.4	0.8
7.4	0.8
7.4	0.8
7.4	0.8
7.4	1.1
7.4	1.1
7.4	1.1
7.4	1.4
7.4	1.4
7.7	1.4
7.7	1.4
8	1.4
8.3	1.4
8.3	1.4
8.5	1.4
8.5	1.4
8.5	1.4
8.8	1.4
9.1	1.4
9.1	1.4
9.4	1.4
9.7	1.4
9.7	1.4
10	1.4
10	1.4
10	1.4
10.3	1.4
10.6	1.4
10.6	1.4
10.6	1.4
10.6	1.4
10.6	1.4
10.6	1.4
10.6	1.4
10.6	1.4
10.6	1.4
10.6	1.4
10.6	1.4
10.6	1.4
10.6	1.4
10.6	1.4
10.6	1.4
10.6	1.4
10.6	1.4
10.6	1.4
10.6	1.4
10.6	1.4
10.6	1.4
10.6	1.4
10.6	1.4
10.8	1.4
10.8	1.4
10.8	1.4
10.8	1.4
10.8	1.4
11.1	1.7
11.4	2
11.4	2.3
11.7	2.6
11.7	2.8
12	3.1
12.3	3.4
12.3	3.4
12.3	3.7
12.3	3.7
12.3	4
12.3	4
12.3	4
12.3	4
12.3	4
12.3	4
12.3	4
12.3	4
12.3	4
12.3	4
12.3	4
12.3	4
12.3	4
12.3	4
12.3	4
12.3	4
12.3	4
12.3	4
12.3	4
12.3	4
12.3	4
12.3	4
12.3	3.7
12.3	3.4
12.3	3.1
12.3	2.8
12.3	2.8
12.3	2.8
12.3	2.8
12.3	2.8
12.3	2.8
12.3	2.8
12.3	2.6
12.3	2.3
12.3	2.3
12.3	2.3
12.3	2.3
12.3	2.3
12.3	2.3
12.3	2.3
12.3	2.3
12.3	2.3
12.3	2.3
12.3	2.3
12.3	2.3
12.3	2.3
12.3	2.3
12.3	2.3
12.3	2.3
12.3	2.3
12.3	2.3
12.3	2.3
12.3	2.3
12.3	2.3
12.3	2.3
12.3	2.3
12.3	2.3
12.3	2.3
12.3	2.3
12.3	2.3
12.3	2.3
12.3	2.3
12.3	2.3
12.3	2.3
12.3	2.3
12.3	2.3
12.3	2.3
12.3	2.3
12.3	2.3
12.3	2.3
12.3	2.3
12.3	2.3
12.3	2.3
12.3	2.3
12.3	2.3
12.3	2.3
12.3	2.3
12.3	2.3
12.3	2.3
12.3	2.3
12.3	2.3
12.3	2.3
12.3	2.3
12.3	2.3
12.3	2.3
12.3	2.3
12.3	2.3
12.3	2.3
12.3	2.3
12.3	2.3
12.3	2.3
12.3	2.3
12.3	2.3
12.3	2.3
12.3	2.3
12.3	2.3
12.3	2.3
12.3	2.3
12.3	2.3
12.3	2.3
12.3	2.3
12.3	2.3
12.3	2.3
12.3	2.3
12.3	2.3
12.3	2.3
12.3	2.3
12.3	2.3
12.3	2.3
12.3	2.3
12.3	2.3
12.3	2.3
12.3	2.3
12.3	2.3
12.6	2.3
12.6	2.3
12.6	2.3
12.6	2.3
12.6	2.3
12.8	2.3
12.8	2.3
13.1	2.3
13.1	2.6
13.1	2.6
13.1	2.6
13.1	2.8
13.1	3.1
13.1	3.4
13.1	3.4
13.1	3.4
13.1	3.7
13.1	4
13.1	4.3
13.1	4.3
13.1	4.3
13.1	4.3
13.1	4.3
13.1	4.3
13.1	4.6
13.1	4.8
13.1	4.8
13.1	4.8
13.1	4.8
13.1	4.8
13.1	4.8
13.1	4.8
13.1	4.8
13.4	4.8
13.4	4.8
13.4	4.8
13.4	4.8
13.4	4.8
13.4	4.8
13.4	4.8
13.4	4.8
13.7	4.8
14	4.8
14.3	4.8
14.3	4.8
14.3	4.8
14.3	4.8
14.3	4.8
14.3	4.8
14.3	4.8
14.3	4.8
14.3	4.8
14.3	4.8
14.3	4.8
14.3	4.8
14.3	4.8
14.3	4.8
14.3	4.8
14.3	4.8
14.3	4.8
14.3	4.8
14.3	4.8
14.3	4.8
14.3	4.8
14.3	4.8
14.3	4.8
14.3	4.8
14.3	4.8
14.3	4.8
14.6	4.8
14.6	4.8
14.8	4.8
15.1	4.8
15.1	4.8
15.1	4.6
15.1	4.6
15.1	4.6
15.1	4.6
15.1	4.6
15.1	4.6
15.1	4.6
15.1	4.6
15.1	4.6
15.1	4.6
15.1	4.6
15.1	4.6
15.1	4.6
15.1	4.6
15.1	4.6
15.1	4.6
15.1	4.6
15.1	4.6
15.1	4.6
15.1	4.6
15.1	4.6
15.1	4.6
15.1	4.6
15.1	4.6
15.1	4.6
15.1	4.6
15.1	4.6
15.1	4.6
15.1	4.6
15.1	4.6
15.1	4.6
15.1	4.6
15.1	4.6
15.1	4.6
15.1	4.6
15.1	4.6
15.1	4.6
15.1	4.6
15.1	4.6
15.1	4.6
15.1	4.6
15.1	4.6
15.1	4.6
15.1	4.6
15.1	4.6
15.1	4.6
15.1	4.6
15.1	4.6
15.1	4.6
15.1	4.6
15.1	4.6
15.1	4.6
15.1	4.6
15.1	4.6
15.1	4.6
15.1	4.6
15.1	4.6
15.1	4.6
15.1	4.6
15.1	4.6
15.1	4.6
15.1	4.6
15.1	4.6
15.1	4.6
15.1	4.6
15.1	4.6
15.1	4.6
15.1	4.6
15.1	4.6
15.1	4.3
15.1	4
14.8	4
14.8	4
14.8	3.7
14.8	3.7
14.8	3.7
14.8	3.4
14.8	3.4
14.8	3.1
14.8	3.1
14.8	3.1
14.8	3.1
14.8	3.1
14.8	3.1
14.8	3.1
14.8	3.1
14.8	3.1
14.8	3.1
14.8	3.1
14.6	3.1
14.6	3.1
14.3	3.1
14	3.1
14	3.1
14	3.1
14	3.4
14	3.4
14	3.4
14	3.4
14	3.4
14	3.4
14	3.4
14	3.4
14	3.4
14	3.4
14	3.4
14	3.4
14	3.1
14	3.1
14	3.1
14	3.1
14	3.1
14	3.1
14	3.1
14	3.1
14	3.1
14	3.1
14	3.1
14	3.1
14	3.1
14	3.1
14	3.1
14	3.1
14	3.1
14	3.1
14	3.1
14	3.4
14	3.4
14	3.4
14	3.7
14	4
14	4.3
14	4.6
14	4.8
14	4.8
14	4.8
14	4.8
14	4.8
14	4.8
14	4.8
14	4.8
14	4.8
14	4.8
14	4.8
14	4.8
14	4.8
14	4.8
14	4.8
14	4.8
14	4.8
14	4.8
14	4.8
14	4.8
14	4.8
14	4.8
14	4.8
14	4.8
14	4.6
14	4.6
14	4.3
14	4.3
14	4
14	4
14	4
14	4
14	4
14	4
14	4
14	4
14	4
14	4
14	4
14	4
14	4
14	4
14	4
14	4
14	4
14	4.3
14	4.6
14	4.8
14	5.1
14	5.4
14	5.4
14	5.7
14	6
14	6
14	6.3
14	6.3
14	6.6
14	6.6
14	6.6
14	6.6
14	6.6
14	6.6
14	6.6
14	6.6
14	6.6
14	6.6
14	6.6
14	6.6
14	6.6
14	6.6
14	6.6
14	6.6
14	6.6
14	6.6
14	6.3
14	6.3
14	6
14	5.7
14	5.7
14	5.4
14.3	5.4
14.3	5.4
14.3	5.1
14.3	4.8
14.3	4.8
14.3	4.6
14.3	4.6
14.3	4.6
14.3	4.6
14.3	4.6
14.3	4.6
14.3	4.6
14.3	4.6
14.3	4.8
14.3	4.8
14.3	4.8
14.3	4.8
14.3	4.8
14.3	4.8
14.3	4.8
14	4.8
14	4.8
14	4.8
14	4.8
14	4.8
14	4.8
14	4.8
14	5.1
14	5.1
14	5.4
14	5.4
14	5.7
14	5.7
14	5.7
14	5.7
14	5.7
14	5.7
14	5.7
14	5.7
14	5.7
14	5.7
14	5.7
14	5.7
14	5.7
14	5.7
14	5.7
14	5.7
14	5.7
14	5.4
14	5.1
14	4.8
14	4.8
14	4.6
14	4.8
14	4.8
14	4.8
14	4.8
14	4.8
14	4.8
14	4.8
14	4.6
14	4.6
14	4.6
14.3	4.6
14.3	4.6
14.3	4.6
14.3	4.6
14.3	4.6
14.3	4.6
14.3	4.6
14.3	4.6
14.3	4.6
14.3	4.6
14.3	4.6
14.3	4.6
14.3	4.6
14.3	4.6
14.3	4.6
14.3	4.6
14.3	4.6
14.3	4.6
14.3	4.6
14.3	4.6
14.3	4.6
14.3	4.6
14.3	4.6
14.3	4.6
14.3	4.6
14.3	4.6
14.3	4.6
14.3	4.6
14.3	4.6
14	4.6
14	4.6
14	4.6
14	4.6
14	4.6
14	4.6
14	4.6
14	4.6
14	4.6
14	4.6
14	4.6
14	4.6
14	4.6
14	4.6
14	4.6
14	4.6
14	4.6
14	4.6
14	4.6
14	4.6
14	4.6
14	4.6
14	4.3
14	4.3
14	4
14	4
14	4
14	4
14	4
14	4
14	4
14	4
14	4
14	4
14	4
14	4
14	4
14	4
14	4
14	4
14	4
14	4
14	4
14	4
14	4
14	4
14	4
14	4
14	4
14	4
14	4.3
14	4.3
14	4.3
14	4.6
14	4.6
14	4.8
14	4.8
14	4.8
14	4.8
14	4.8
14	4.8
14	4.8
14	4.8
14	4.8
14	4.8
14	4.8
14	4.8
14	4.8
14	4.8
14	4.8
14	4.8
14	4.8
14	4.8
14	4.8
14	4.8
14	4.8
14	4.8
14	4.8
14	4.6
14	4.6
14	4.6
14.3	4.3
14.3	4.3
14	4
14	4
14	4
14	4
14	4
14	4
14	4
14	4
14	4
14	4
14	4
14	4
14	4
14	4
14	4
14	4
14	4
14	4
14	4
14	4
14	4
14	4
14	4
14	4
14	4
14	4
14	4
14	4
14	4
14	4
14	4
14	4.3
14	4.3
14	4.3
14	4.3
14	4.3
14	4.3
14	4.3
14	4.3
14	4.3
14	4.3
14	4.3
14	4.3
14	4.3
14	4.3
14	4.3
14	4.3
14	4.3
14	4.3
14	4.3
14	4.3
14	4.3
14	4.3
14	4.3
14	4.3
14	4.3
14	4.3
14	4.3
14	4.3
14	4.3
14	4.3
14	4.3
14	4.3
14	4.3
14	4.3
14	4.3
14	4.3
14	4.3
14	4.3
14	4.3
14	4.3
14	4.3
14	4.3
14	4.3
14	4.3
14	4.3
14	4.3
14	4.3
14	4.3
14	4.3
14	4.3
14	4.3
14	4.3
14	4.3
14	4.3
14	4.3
14	4.3
14	4.3
14	4.3
14	4.3
14	4.3
14	4.3
14	4.3
14	4.3
14	4.3
14	4.3
14	4.3
14	4.3
14	4.3
14	4.3
14	4.3
14	4.3
14	4.3
14	4.3
14	4.3
14	4.3
14	4.3
14	4.3
14	4.3
14	4.3
14	4.3
14	4.3
14	4.3
14	4.3
14	4.3
13.7	4
13.7	4
13.7	4
13.7	4
13.7	4
13.7	4
13.7	4
13.7	4
13.7	4
13.7	4
13.7	4
13.7	4
13.7	4
13.7	4
13.7	4
13.7	4
13.7	4
13.7	4
13.7	4
13.7	4
13.7	4
13.7	4
13.7	4
13.7	4
13.7	4
13.7	4
13.7	4
13.7	4
13.7	4
13.7	4
13.7	4
13.7	4
13.7	4
13.7	4
13.7	4
13.7	4
13.7	4
13.7	4
13.7	4
13.7	4
13.7	4
13.7	4
13.7	4
13.7	4
13.7	4
13.7	4
13.7	4
13.7	4
13.7	4
13.7	4
13.7	4
13.7	4
13.7	4
13.7	4
13.7	4
13.7	4
13.7	4
13.7	4
13.7	4
13.7	4
13.7	4
13.7	4
14	4
14	4
14	4
14	4
14	4
14	4
14	4
14	4
14	4
14	4
14	4
14	4
14	4
14	4
14	4
14	4
14	4
14	4
14	4
14	4
14	4
14	4
14	4
14	4
14	4
14	4
14	4
14	4
14	4
14	4
14	4
14	4
14	4
14	4
14	4
14	4
14	4
14	4
14	4
14	4
14	4
14	4
14	4
14	4
14	4
14	4
14	4
13.7	4
13.7	4
13.7	4
13.7	4
13.7	4
13.7	4
13.7	4
13.7	4
13.7	4
13.7	4
13.7	4
13.7	4
13.7	4
13.7	4
13.7	4
13.7	4
13.4	4
13.1	4
13.1	4
13.1	4
13.1	4
13.1	4
13.1	4
12.8	4
12.8	3.7
12.8	3.7
12.8	3.7
12.8	3.4
12.6	3.1
12.3	2.8
12	2.8
12	2.8
12	2.8
12	2.8
12	2.8
12	2.8
11.7	2.6
11.7	2.6
11.4	2.3
11.1	2
11.1	2
11.1	2
11.1	2
11.1	2
11.1	2
11.1	2
11.1	2
11.1	2
10.8	2
10.8	2
10.6	2
10.6	2
10.3	1.7
10.3	1.4
10.3	1.4
10	1.4
10	1.4
9.7	1.4
9.7	1.4
9.4	1.4
9.4	1.4
9.4	1.4
9.4	1.4
9.4	1.4
9.4	1.4
9.4	1.4
9.4	1.4
9.4	1.4
9.4	1.4
9.4	1.4
9.4	1.4
9.4	1.1
9.4	1.1
9.4	1.1
9.4	0.8
9.4	0.8
9.4	0.3
9.4	0.3
9.4	0.6
9.4	0.6
9.4	0.6
9.4	0.6
9.4	0.6
9.4	0.6
9.4	0.6
9.4	0.6
9.4	0.6
9.4	0.3
9.4	0.3
9.4	0.3
9.4	0.3
9.4	0.3
9.4	0.3
9.4	0
9.4	0
9.4	0.2
9.1	0.2
9.1	0.2
9.1	0.2
9.1	0.2
9.1	0.2
9.1	0.2
9.1	0.2
9.1	0.2
9.1	0.2
9.1	0.2
9.1	0.2
9.1	0.2
9.1	0.2
9.1	0.2
9.1	0.2
9.1	0.2
9.1	0.2
9.1	0.2
9.1	0.2
9.1	0.2
9.1	0.2
9.1	0.2
9.1	0.2
9.1	0.2
9.1	0.2
9.1	0.2
9.1	0.2
9.1	0.2
9.1	0.2
9.1	0.2
9.1	0.2
9.1	0.2
9.1	0.2
9.1	0.2
9.1	0.2
9.1	0.2
9.1	0.2
9.1	0.2
9.1	0.2
9.1	0.2
9.1	0.2
9.1	0.2
9.1	0.2
9.1	0.2
9.1	0.2
9.1	0.2
9.1	0.2
8.8	0.2
8.8	0.2
8.5	0.5
8	1.1
6.8	1.9
5.4	3.6
3.1	6.2
0.2	9.7
4.2	14.2
9.4	19.1
14.8	24.3
20.6	29.7
26.6	35.4
32.6	41.4
38.9	47.7
45.2	53.5
50.9	58.6
55.5	63.2
58.9	66.9
61.8	69.2
63.8	70.9
66.1	73
69	75
72.4	77.5
75.8	80.7
79	84.1
81.6	86.7
82.7	88.1
82.7	88.1
82.4	88.1
81	87.3
78.7	84.7
75.6	81.5
69.5	75.5
67	73
61.5	67.5
56.1	61.8
50.3	56.1
44.6	50.3
38.9	44.6
33.2	38.6
27.4	32.9
18.8	24
16	20.8
10.5	15.1
6.2	10.2
3.7	7.1
2.5	5.9
2.2	5.9
2.2	6.2
2.5	7.4
3.7	9.1
6.5	12
13.4	19.4
16.3	22.3
22.9	29.1
30	36
36.9	42.9
44	50
54.6	60.6
58.1	64.4
64.7	71.2
71.5	78.4
77.8	85.3
83.9	92.1
89.9	98.2
95.3	102.7
99.3	105
101	106.2
102.5	107.6
103	108.2
103.3	108.8
103.3	108.5
102.5	107.9
101	106.5
98.7	104.5
96.2	102.2
93	99.3
89.6	96.4
86.1	93
82.7	89.6
78.7	85.6
74.4	81.3
69.5	76.1
64.4	70.7
58.4	64.9
52.4	58.6
46.3	52.9
40.9	47.5
36.3	42.9
33.5	40.3
32	39.4
32	39.7
32	40.3
32	40.9
32.3	41.7
33.7	43.5
34.6	44.3
36.9	46.6
40.9	49.8
46.6	54.1
52.9	59.8
59.5	66.4
69	75.8
72.1	79
78.1	85
84.1	90.1
89.3	94.4
94.5	98.4
98.5	101.6
101.3	104.5
103.9	107.3
105.6	109.6
107.6	111.6
109.3	113.3
110.2	114.5
110.8	114.8
110.8	114.8
110.5	114.8
109.3	113.3
107.1	111.3
102.8	107.3
101	106.2
97.9	103.3
95	100.2
91.6	96.4
87.3	92.1
82.4	87.3
76.7	81.8
70.7	75.8
64.4	69.8
57.8	63.8
51.5	58.1
45.5	52.6
40.6	48
37.2	44.9
35.2	43.2
34.6	42.6
34.6	42.6
34.6	42.6
34.6	42.6
34.6	42.6
34.9	42.6
35.7	42.6
38	43.5
41.5	45.7
46.1	50.6
52.1	56.9
58.7	63.2
65	69.8
71.3	75.8
77.3	82.1
82.7	87.8
88.2	93
93	97
96.5	100.4
99	103.6
102.2	106.2
104.8	108.5
106.2	110.2
108.5	112.5
109.1	113
109.3	113.6
109.3	113.3
108.8	113
107.9	111.9
105.9	110.2
103.6	107.9
100.8	105.3
97.6	102.7
95	99.9
91.6	96.4
88.2	93
83.6	89
78.7	84.4
73.5	79.5
67.8	74.4
61.8	69.2
55.8	63.5
50.1	58.3
45.2	54.1
41.8	50.6
39.5	48.6
38.3	47.2
38	46.9
38	46.9
38	46.9
38	46.9
38	46.9
38	46.9
38.9	47.2
40.9	48.6
44.3	51.2
49.2	56.3
55.2	62.6
61.5	68.9
67.8	75
74.1	81
79.6	87
85.6	92.7
91.3	97
96.5	101
100.5	104.7
103.6	107.9
105.9	110.5
107.9	112.2
109.9	113.9
111.6	115.9
113.4	117.1
113.6	117.3
113.6	117.3
113.4	117.3
111.6	115.6
110.5	114.5
107.9	111.9
104.8	109
101.3	106.2
98.5	103.3
95.3	100.4
91.6	96.7
87	92.4
81.6	87.6
75.8	81.8
69.8	75.8
63.8	69.5
57.5	63.5
48.6	54.6
46.1	51.8
41.8	47.7
38.9	45.2
37.7	44.6
37.7	44.9
37.7	45.5
38	46.6
38	46.9
38.9	48
40.3	49.5
42.9	52
46.6	55.5
51.5	59.8
57.5	65.2
63.8	71.2
70.4	77.2
76.4	83.3
85	92.1
87.6	94.7
93	99
97.3	102.2
101.3	105.6
104.8	109
107.9	111.6
110.2	113.6
112.5	116.2
114.5	117.9
115.6	118.8
115.6	118.8
115.6	118.8
115.6	118.8
115.1	117.9
113.1	115.6
110.5	113.3
107.6	111
104.5	108.5
101	105.3
97.3	101.9
93.6	98.2
89.6	94.1
84.7	89.8
79.8	85
74.7	79.5
69	73.8
63.5	68.4
58.1	62.9
53.2	58.1
49.2	54.3
46.6	52
45.2	51.2
44.9	51.2
44.9	51.5
44.9	51.8
45.5	52.6
46.6	54.1
48.3	56.1
51.2	59.2
55.2	63.5
60.7	68.7
66.7	74.7
75.8	83.3
78.7	86.1
84.7	91.3
90.4	95.9
95.6	99.6
100.2	102.7
103.6	105.9
106.5	109
108.8	112.2
111.4	114.8
113.6	117.3
116.2	119.9
116.5	120.2
116.8	120.2
116.8	120.2
116.8	120.2
116.2	119.6
114.8	117.9
112.2	115.6
109.3	113
106.2	110.8
102.8	107.9
97.3	102.5
95.3	100.4
[truncated: 556 more rows]
