# Supplementary material for: Bot fit: A novel approach to assessing lower limb muscular strength
Source: PLoS One. 2026 Mar 26;21(3):e0339187. doi: 10.1371/journal.pone.0339187 (PMC13021169; doi:10.1371/journal.pone.0339187)
Supplement: S3 File — Raw joint angle data (left and right legs) collected from 25 participants across all exercise protocols. This compressed folder contains individual participant files (sub1–sub25) with time-series signals representing lower-limb motion recorded by the Bot Fit system during resistance exercise trials. (ZIP) [file pone.0339187.s003.zip › sub15/squat_max2.csv]

AngL	AngR
7.3	1.4
7.3	1.1
7.3	1.1
7.3	0.8
7.3	0.3
7	0.3
6.5	0.3
6.5	0
6.5	0
6.5	0.2
6.5	0.2
6.5	0.2
6.5	0.2
6.5	0.2
6.5	0.2
6.5	0.2
6.5	0.2
6.5	0
6.5	0
6.5	0.3
6.5	0.6
6.5	0.8
6.7	0.8
6.7	0.8
6.7	0.8
7	1.1
7.6	1.7
8.7	2.6
9.9	3.7
10.8	4.3
10.8	4.6
10.5	4.3
9.6	3.4
9	2.3
8.5	1.7
8.7	1.7
8.7	1.7
9	2
9.3	2
9.3	2
9.3	2
9.3	2
9.3	2
9.3	2
9.3	2
9.3	2
9.3	2
9.3	2
9.3	2
9.3	2
9.3	2
9.3	2
9.3	1.7
9.3	1.7
9.3	1.4
9.3	1.4
9.3	1.4
9.3	1.4
9.3	1.4
9.3	1.4
9.3	1.4
9.3	1.7
9.3	1.7
9.3	1.7
9.3	1.7
9.3	1.7
9.3	2
9.3	2.3
9.3	2.3
9.3	2.6
9	2.6
9	2.6
9	2.8
9	3.1
9	3.4
9	3.4
9	3.4
9	3.4
9	3.4
9	4
9	4.3
9	4.3
9	4.3
9	4.3
9	4.3
9	4.3
9	4.3
9	4.3
9	4.3
9	4.3
9	4.3
9	4.3
9	4.3
9	4.3
9	4.3
9	4.3
9	4.3
9	4.3
9	4.3
9	4
9	4
9	4
9.3	4
9.3	4
9.3	4
9.6	4
9.6	4
9.6	3.7
9.9	3.4
9.9	3.1
9.9	2.8
9.9	2.8
9.9	2.6
9.9	2.6
9.9	2.3
9.9	2.3
9.9	2.3
9.9	2.3
9.9	2.3
9.9	2.3
9.9	2.3
9.9	2.3
9.9	2.3
9.9	2.3
9.9	2.3
9.9	2.3
9.9	2.3
9.9	2.3
9.9	2.3
9.9	2.3
9.6	2.3
9.6	2.3
9.6	2.3
9.6	2.3
9.3	2.3
9.3	2.3
9	2.6
9	2.6
9	2.6
9	2.6
8.7	2.8
8.7	3.1
8.5	3.1
8.5	3.1
8.2	3.1
8.2	3.1
8.2	3.1
8.2	3.1
8.2	3.1
8.2	3.1
8.2	3.1
8.2	3.1
8.2	3.1
8.2	3.1
8.2	3.1
8.2	3.1
8.2	3.1
8.2	3.1
8.2	3.1
8.2	3.1
8.2	3.1
8.2	2.8
8.2	2.8
8.2	2.8
8.2	2.6
8.2	2.3
8.2	2
8.2	1.7
8.2	1.4
8.2	1.1
8.2	1.1
8.2	0.8
8.2	0.8
8.2	0.6
8.2	0.3
8.2	0.3
8.2	0.3
8.5	0.3
8.5	0.3
8.5	0.3
8.5	0.3
8.5	0.3
8.5	0.3
8.5	0.3
8.5	0.3
8.5	0.6
8.5	0.6
8.5	0.6
8.5	0.6
8.5	0.6
8.5	0.6
8.5	0.6
8.5	0.6
8.5	0.6
8.5	0.6
8.5	0.6
8.5	0.6
8.5	0.6
8.5	0.6
8.5	0.6
8.2	0.6
8.2	0.6
8.2	0.6
8.2	0.6
8.2	0.6
7.9	0.6
7.3	0.6
5.9	0.3
5.6	0
4.2	0.8
2.2	2.2
0.4	4.2
3.9	6.8
7.9	10.5
14.7	18
17.3	20.8
22.8	26.8
28.5	33.1
34.5	40
40.8	46.3
46.8	52.6
52.3	58.3
57.1	63.5
60.3	67.2
63.7	70.9
64.6	72.1
66	73.5
67.4	74.7
68.9	76.1
70.3	77.5
72	79.3
73.5	81
74.3	82.1
74.9	82.4
75.2	82.7
75.2	82.7
75.2	82.7
75.2	82.7
75.2	82.7
74.6	82.4
73.5	81
70.9	78.7
67.7	75.8
64.3	72.4
59.7	68.1
54.8	63.2
49.7	57.8
44.2	52.3
39.4	47.2
34.8	42
30.8	37.4
27.4	33.1
23.9	29.7
21	26.3
18.8	23.7
16.2	20.8
15.9	20.3
15.3	20
15.3	20
15.6	20.5
17	22.3
19.3	24.8
23.3	28.8
28.8	34.3
35.7	41.2
45.7	51.8
49.4	54.9
56.3	61.8
62.9	68.7
69.5	75.2
76	82.1
82.1	88.4
88.1	94.7
93.5	100.2
98.7	104.7
102.1	107.3
103.8	108.8
104.7	109.6
105.5	110.2
106.4	111.3
107	111.9
107	111.9
107	111.6
105.8	110.5
103.8	108.8
102.1	107
99.8	105
97.2	103
94.1	100.4
90.9	97.3
87.2	93.6
83.5	90.1
79.5	86.4
75.8	82.4
71.7	78.4
67.4	74.1
60.3	66.9
58	64.9
54.3	60.9
51.4	58.1
50.3	56.6
50	56.1
50	56.1
50	56.1
50	56.1
50	56.1
50	56.1
50.3	56.3
51.4	56.6
53.7	58.6
57.4	61.8
62	66.4
67.2	71.8
72.6	77.2
77.5	82.4
82.1	86.4
86.1	89.6
89.5	93
92.6	96.7
95.8	100.2
98.9	103.6
101.8	106.5
105.8	109.3
106.4	110.2
107.5	111.6
108.7	112.8
109.5	113.6
110.1	113.9
110.1	113.9
110.1	113.9
109.5	113.3
108.4	112.5
106.4	111
104.1	109
101.5	106.5
98.7	104.2
96.1	101.6
93.2	98.4
89.8	95.3
85.8	91.6
81.2	87.3
76.3	82.7
71.2	77.8
66	73
61.1	68.1
57.1	64.4
54	61.2
52	59.2
50.8	57.8
50.3	57.5
50.3	57.2
50	57.2
49.7	57.2
49.4	57.2
49.4	57.2
49.4	57.2
50	57.5
51.7	58.3
54.8	60.9
59.1	65.2
64.9	70.9
70.9	76.7
76.3	81.8
81.8	86.1
86.1	89.6
89.8	93
93.5	97
96.9	100.7
102.1	105.9
104.1	107.3
107.3	109.9
109.5	111.9
111	113.9
112.7	115.6
114.4	117.1
115.3	118.2
115.3	118.2
115.3	118.2
114.7	117.9
113.3	116.5
111.3	114.8
108.7	112.2
106.1	109.9
103.2	107.6
100.4	104.7
97.2	101.6
93.5	98.2
89.5	94.4
84.9	90.4
80.3	86.1
75.5	81.5
70.3	76.7
65.2	71.8
60.6	67.2
56.3	63.2
53.1	60.1
51.1	57.8
49.7	56.6
49.7	56.6
49.7	56.6
49.7	56.6
49.7	56.6
49.4	56.6
49.4	56.6
49.7	56.9
50.8	57.5
53.1	59.5
56.6	62.6
61.7	67.5
67.2	73
73.2	78.7
78.6	83.8
83.8	88.1
88.1	92.1
92.1	95.6
95.8	99.3
99.5	103
102.7	106.2
106.1	109.3
109	111.6
110.7	113.3
111.6	114.8
113	115.6
113.6	116.5
113.6	116.5
113.3	116.5
112.4	115.6
110.7	113.9
108.7	111.9
106.1	109.9
101.8	105.6
100.1	104.2
96.9	101
93.2	97.9
88.9	94.4
84.3	90.7
79.5	86.7
74.6	82.1
69.5	77.2
64.6	72.4
59.7	67.5
55.1	62.9
51.4	58.9
48.3	55.8
46.5	54.1
45.7	53.5
45.7	53.5
45.7	53.5
45.7	53.5
45.4	53.5
45.1	53.5
45.1	53.8
45.4	54.1
46.5	55.2
49.4	57.5
53.7	61.5
59.4	66.9
65.4	73
71.2	78.4
79.8	85.6
82.6	87.6
87.8	91.6
91.8	95.6
95.5	99.3
98.9	103
102.7	106.5
105.8	109.3
108.7	111.6
111.6	114.5
112.4	115.3
114.1	116.8
115	117.9
115	118.2
115	118.2
114.7	117.6
113.3	116.2
111.3	114.5
109	112.2
106.1	109.6
103	106.7
100.1	104.2
97.2	101
93.5	97.9
89.8	94.4
85.2	90.1
80.6	85.8
76	81.5
71.2	77
66.3	72.4
61.4	67.8
57.4	63.2
54	60.1
51.7	57.8
50.5	57.2
50.5	56.9
50.5	56.9
50.5	56.9
50.5	56.9
50.5	56.9
50.5	56.9
50.8	57.5
52.3	58.6
55.1	61.2
59.1	65.5
64.9	70.7
70.3	76.4
76	81.8
81.5	86.4
86.1	90.1
90.1	93.9
94.1	97.9
97.8	101.9
103.2	107.3
105.3	108.8
109.3	111.3
112.1	113.3
113	115.1
114.4	116.5
115.6	117.9
115.8	118.5
115.8	118.5
115.6	118.5
114.1	116.8
112.1	115.1
111.3	113.9
108.7	111.9
106.1	109.3
103	106.5
99.8	103.6
96.7	100.4
93.2	97.3
89.2	94.1
84.9	90.1
77.2	83.8
74.9	81.5
69.5	76.7
64.6	72.4
60.3	68.1
56.6	64.4
54	61.5
52	59.5
50.5	57.8
49.1	56.6
47.4	55.2
46.8	54.9
45.7	54.3
44.5	54.1
44.2	53.8
44.2	54.1
44.8	54.3
47.1	56.1
51.4	58.9
57.4	63.5
63.2	69.5
69.2	75.5
75.2	81.3
80.6	85.8
86.1	89.6
92.9	95.3
94.7	97.3
98.1	101.6
101.2	105.3
104.7	108.5
108.4	111
111.3	113
112.7	115.3
114.7	117.6
117	119.6
117.9	120.5
118.1	120.5
118.1	120.5
118.1	120.5
117.3	119.9
115.8	118.5
113.6	116.2
111	113.9
107.8	111.3
105	109
102.1	106.5
98.9	103.3
95.5	99.9
91.8	96.4
87.5	92.7
82.9	88.7
78.3	84.4
73.5	80.1
68.6	75.5
64.3	70.7
60.3	66.9
57.1	63.8
54.8	61.5
53.7	60.1
52.8	59.8
52.8	59.5
52.8	59.5
52.8	59.5
52.8	59.8
52.8	60.4
53.7	61.2
55.4	62.9
59.1	65.8
64	70.1
69.7	75.8
75.2	81.5
80.9	87
88.9	93.9
91.2	95.9
95.2	99.3
98.9	102.7
103	106.7
107.3	110.5
111	113.3
113.8	115.9
115.6	117.6
117.9	119.3
119.3	121.1
119.9	121.6
119.9	121.6
119.9	121.6
119.9	121.4
118.4	120.5
116.4	118.5
114.1	116.5
111.3	113.9
108.7	111.3
105.3	108.5
102.1	105.3
98.9	102.5
95.8	99.3
92.1	95.9
88.4	92.1
84.1	88.1
79.2	83.8
74.6	79.5
69.7	75
65.2	70.7
61.4	66.9
58.3	64.1
56	61.8
54	60.4
52.8	59.5
52.6	59.2
52.6	59.2
52.6	59.2
52.6	59.2
52.6	59.5
52.8	60.1
54	61.2
56.6	63.5
60.9	66.9
65.7	71.8
74	80.4
76.6	83.3
82.3	87.8
86.9	91.6
91.5	94.7
95.5	98.2
99.2	101.6
103	105.3
106.1	108.5
109.3	111.3
112.4	114.2
115.8	118.2
116.7	119.3
118.7	121.1
120.1	122.2
120.7	122.8
120.7	122.8
120.7	122.8
120.1	122.2
118.7	120.8
116.4	118.8
112.1	115.3
110.4	113.9
107.3	111.3
104.4	108.8
101.2	105.6
97.8	102.5
94.1	99
90.1	95.3
85.8	91.3
81.5	87
74.6	81
72.3	79.3
68	75.2
64.6	72.1
61.4	69.2
59.1	67.2
56.8	65.2
54.8	63.2
52.3	61.2
49.7	58.9
46.8	56.6
42	52.3
40.2	50.9
36.5	48
33.1	45.5
29.9	43.2
27.9	41.4
27.1	40.6
27.1	40.3
27.4	40.3
27.4	39.7
27.4	38.6
27.4	38.3
27.4	37.2
27.4	36
27.4	35.1
27.4	34
27.6	33.4
28.5	32.6
29.9	32.3
31.9	32.3
34.2	32.3
36.8	32.3
39.4	32.3
42	32.3
44.2	32.3
46.3	32.3
47.7	32.6
49.1	32.6
50.3	32.9
51.7	33.1
52.8	33.1
53.7	33.4
54.6	33.7
55.4	34
55.7	34
55.7	34
55.7	33.4
55.7	32.3
55.4	31.1
55.4	30
55.1	29.4
54.6	28.8
54.3	28.6
53.4	28.6
52.3	28.6
50.5	28.3
48.5	28.3
46.3	28
43.4	27.7
40.2	27.1
37.1	26.8
34.8	26.8
32.5	26.8
31.1	26.8
29.6	26.8
28.8	26.8
28.8	26.8
28.8	27.1
27.9	28.3
26.2	30.3
24.5	32
22.2	34.9
21.6	35.7
20.5	37.4
19.3	38.9
18.5	39.7
17.6	40.6
13.9	42.9
13.6	43.2
13	42.9
12.2	42.9
11.6	42
16.8	41.2
15.9	41.7
15.3	42
14.7	42.6
14.5	42.9
10.7	40.9
9.9	39.2
9	36.9
8.4	34.9
8.2	33.1
8.2	31.7
8.2	30.9
8.4	30
8.7	28.8
8.7	27.1
8.7	24.8
9	23.1
9.6	22
10.7	21.1
12.5	20.5
15.3	20
16.2	20
17.6	20
19.3	19.7
20.8	19.1
21.9	18.5
23.1	18
23.9	17.1
24.5	16.5
24.8	16.2
24.8	16
24.8	15.7
24.5	15.7
23.9	15.7
23.1	15.7
22.2	15.7
21.6	15.7
21.3	15.7
21	15.7
21	15.7
21	15.7
21	15.7
21	15.7
21	15.7
21	15.7
21	15.7
21	15.7
20.8	15.7
20.2	15.7
19.9	15.1
19	14.5
17.9	13.7
16.8	12.8
15.6	12
14.2	11.1
12.7	10.2
11	9.4
10.2	8.5
10.2	7.1
10.2	5.9
10.2	5.1
9.9	4.2
9.3	3.9
8.2	3.6
6.4	3.6
4.2	3.9
1.6	4.2
1	4.8
3.3	5.4
5.3	6.2
6.7	7.4
7.3	8.2
7.6	8.8
7.6	9.1
7.6	9.1
7.6	9.1
8.2	9.4
8.7	9.9
9.3	10.5
9.9	11.1
10.2	11.7
10.2	12.5
10.5	13.1
10.5	14
10.8	14.5
11	15.4
11	16
11.3	16.8
11.6	17.7
11.9	18.8
11.9	20.3
12.2	21.7
12.2	23.1
12.5	24.8
12.5	26.3
12.5	27.1
12.5	27.7
12.5	28
12.8	28
12.8	28
13	28
13.3	27.4
13.6	26.8
13.6	26
13.6	24.8
13.6	23.7
13.6	22.5
13.3	21.4
13	20.5
12.8	20.3
11.9	20
10.5	19.7
8.5	19.1
6.5	18
3.9	16.2
1.3	14.5
1.6	13.1
4.4	12
7.3	11.4
10.2	11.1
12.7	11.4
15.3	11.1
17	11.1
18.8	10.8
20.2	10.5
21	9.9
21.9	9.7
22.5	9.1
22.5	8.5
22.5	8.2
22.5	7.9
22.2	7.9
21.6	7.9
20.8	7.9
19.9	7.7
19.3	7.4
19.6	7.1
19.9	6.5
20.5	5.9
21.3	5.6
21.9	5.4
21.9	5.1
21.9	5.1
21.3	5.4
20.2	5.4
