# Supplementary material for: Bot fit: A novel approach to assessing lower limb muscular strength
Source: PLoS One. 2026 Mar 26;21(3):e0339187. doi: 10.1371/journal.pone.0339187 (PMC13021169; doi:10.1371/journal.pone.0339187)
Supplement: S3 File — Raw joint angle data (left and right legs) collected from 25 participants across all exercise protocols. This compressed folder contains individual participant files (sub1–sub25) with time-series signals representing lower-limb motion recorded by the Bot Fit system during resistance exercise trials. (ZIP) [file pone.0339187.s003.zip › sub16/hipcurl_const.csv]

AngL	AngR
10.5	30.5
11.6	35.1
12.8	39.1
13.3	42.8
13.9	46.6
13.6	50
13.6	53.4
13.6	56.6
13.6	60.6
13.6	62.3
13.6	65.5
13.6	68.9
13.6	71.8
13.1	74.3
13.1	74.6
12.5	74.6
12.5	74.3
12.5	73.5
12.2	72
11.6	69.5
11.3	66
11.1	62.3
11.1	57.7
11.3	52.3
11.9	46
11.9	39.4
11.9	33.1
11.3	27.6
10.5	23.1
9.1	18.8
7.6	14.2
5.9	9.3
5.3	6.7
4.2	0.7
2.8	3.2
0.7	6.6
1.4	8.3
3.9	8.1
7.7	6.9
13.1	5.5
19.1	4.3
25.7	3.5
32.3	3.8
38.9	4.3
45.2	5.2
51.2	5.8
56.9	5.8
61.2	5.8
64.4	5.5
66.7	5.5
68.4	5.8
70.4	6
72.7	6.3
75	6
75.5	5.2
75.2	4.3
73.8	4.3
71.2	4.9
67.8	6
64.1	6.9
60.1	7.8
56.1	8.3
51.8	8.3
46.6	8.3
41.5	8.3
35.7	8.1
30	8.1
24.3	8.1
18.8	8.1
14	8.1
9.4	8.1
4.8	7.8
0.5	7.5
3.6	6.9
7.6	6.3
10.5	5.8
11.3	5.2
11.6	4.3
11.6	2.6
11.1	1.2
9.9	0.7
8.8	3
8.2	5.9
7.6	9
7.6	13.3
7.9	18.8
8.2	24.5
9.1	30.2
10.2	36
11.1	40.8
11.6	45.1
11.9	49.1
11.6	52.6
11.1	55.7
10.8	59.4
10.5	63.2
10.2	66.6
10.2	70.3
9.9	73.5
9.9	76.3
9.9	78.1
9.6	78.6
9.6	78.3
9.1	77.2
8.5	75.5
7.6	73.2
7.3	69.7
7.3	69.7
7.3	69.7
7	65.7
7.3	45.1
7.6	42
8.2	35.1
8.2	27.9
8.2	21.1
8.2	13.9
8.2	7
8.2	0.2
7.6	4.9
7	8.1
5.6	9.8
3.6	9.8
1.3	8.1
1.9	5.5
4.8	2.9
7.9	0.6
10.5	0.6
12.8	1.8
14.5	3.5
15.7	5.5
16.2	7.2
16.8	7.8
17.4	7.8
17.4	7.5
17.1	7.5
16.5	7.5
15.4	7.2
14	7.2
12.5	7.2
10.8	7.2
9.1	7.5
7.7	8.1
5.7	8.6
3.6	8.9
1.6	8.9
0.7	8.9
2.8	8.9
4.8	8.9
6.8	8.9
8.5	8.9
10.2	8.6
11.9	8.6
13.1	8.3
13.6	7.5
13.1	6.9
11.9	6.3
10.5	6
9.3	5.8
8.8	5.8
8.8	5.8
8.8	5.5
8.8	5.5
8.8	5.2
8.8	4.6
8.8	4.3
9.1	4
9.1	4
9.1	3.8
8.8	3.8
8.8	3.8
8.8	3.8
8.8	3.8
8.8	3.8
8.8	3.8
8.8	3.8
8.8	3.8
8.8	3.8
8.8	3.8
8.8	3.8
8.8	3.8
8.8	3.8
8.8	3.8
8.8	3.8
8.8	3.8
8.8	3.8
8.8	3.8
8.5	3.8
8.5	3.8
8.5	3.8
8.5	3.8
8.5	3.8
8.5	3.8
8.2	3.8
7.6	3.8
7.6	3.8
7.3	3.8
6.8	3.8
6.8	3.8
6.8	3.8
6.8	3.8
6.8	3.8
6.8	3.2
6.8	1.8
6.8	0.2
6.8	3
6.8	6.7
6.8	11.3
6.8	17.1
6.8	23.4
6.8	29.9
7	36.2
7.3	42
7.9	47.1
8.2	52.6
7.9	59.7
7.9	62
7.3	66.3
6.8	70
5.9	73.8
5.6	77.2
5	80.3
4.8	82.6
4.8	83.5
5	83.5
5	82.6
4.8	81.2
4.8	78.6
4.5	75.5
4.2	71.8
3.9	66.6
3.9	60.9
3.9	54.6
4.2	47.7
4.5	36.8
4.5	33.1
4.8	25.9
5	18.8
5.3	11.9
5.3	4.7
5.3	0
5.3	2.6
5	3.5
4.5	3.5
3.9	3.2
3.6	0.9
3.6	0
3.6	1.6
3.6	3
3.3	3
3.3	2.7
3	1.9
3	1.3
3	0.7
2.8	0.4
2.8	0.4
2.8	0.7
2.8	0.7
2.8	0.7
3	0.7
3.3	0.7
3.3	0.7
3.3	0.7
3.3	0.4
3.3	0.2
3.3	0.3
17.7	4.9
24.6	4.9
31.1	4.9
37.4	4.9
42.6	4.9
2.2	1.2
0.5	2.3
2.5	3.2
6.2	4
11.4	4.6
47.5	4.9
52	4.9
56.1	4.9
60.1	4.3
63.5	3.8
66.7	3.2
68.7	2.6
69.5	2
69.5	1.8
68.9	1.8
67.5	1.8
64.9	1.8
61.8	1.8
57.8	2
52.9	2.3
48	2.6
42.3	3.2
35.7	3.2
28.9	3.2
21.4	3.2
13.7	3.8
5.7	4.3
2.2	5.2
9.3	5.8
16.2	6.6
17.4	6.6
18.2	6
17.4	5.2
14.5	4
10.2	3.2
6.2	2.3
3.9	1.8
3.9	1.8
4.8	2
5.9	2.3
7.3	2.3
8.5	2
9.3	2
9.6	1.8
9.6	1.5
9.3	1.2
8.8	1.2
8.2	1.2
7.9	1.2
7.6	1.2
7.6	1.2
7.6	1.2
7.6	1.5
7.9	1.5
7.9	1.8
8.2	1.8
8.2	2
8.5	2
8.5	2.3
8.5	3.2
8.8	3.5
9.1	4
9.6	4
9.9	4
9.9	4
9.9	4
9.9	4
9.9	4
9.9	4.3
9.9	4.6
10.2	4.9
10.2	4.9
10.2	4.9
10.2	4.9
10.2	5.2
10.2	5.5
10.2	5.8
10.2	5.8
10.2	5.8
10.2	5.8
10.2	6
10.5	6
10.5	6
10.5	6
10.8	6
10.8	6.3
11.1	6.6
11.1	6.6
11.1	6.6
11.1	6.6
11.1	6.6
11.1	6.6
11.1	6.6
11.1	6.6
11.1	6.6
11.1	6.6
11.1	6.6
11.1	6.6
11.1	6.6
11.1	6.6
11.1	6.6
11.1	6.6
11.1	6.6
11.1	6.6
11.1	6.6
11.1	6.6
11.1	6.6
11.1	6.6
11.1	6.6
11.1	6.6
11.1	6.6
10.8	6.6
10.5	6.6
9.6	6.6
9.3	6.6
8.8	6.6
7.9	6.6
7.3	6.3
6.8	5.8
6.2	4.6
5.6	2.3
5.3	0.7
5	4.7
5	9.6
5	15.9
5	23.1
5	30.5
5	37.7
5	44
5.3	49.7
6.5	76.9
5.9	79.2
5.6	80.3
5.3	80.6
5	80.1
5	78.6
5	76
5	72.9
5	68.6
5	63.4
5.3	55.1
5.9	60.3
6.5	65.5
6.5	69.7
6.5	73.8
5	56.9
5.3	49.4
5.9	41.4
6.2	33.4
6.5	25.6
6.8	17.6
6.5	10.5
5.3	3.6
1.9	3.8
0.5	4.9
3.9	5.8
9.7	5.2
16.2	4.3
23.4	3.8
30.9	3.2
37.4	3.2
46.9	2.9
49.5	3.2
54.9	3.2
56.6	3.2
59.8	3.8
63.8	4
67.5	2.9
70.4	1.8
71.8	0.3
72.1	0.4
71.5	0.4
69.8	0.2
67.2	0
63.8	0.9
56.9	2.3
54.1	2.6
47.8	3.5
41.2	4
34	4
26.8	4
20	4
12.5	4
4.5	3.8
3	2.9
8.5	1.2
11.9	3.3
11.9	5.9
11.9	12.8
11.3	19.9
10.5	26.8
9.6	33.1
9.1	39.1
9.1	45.1
9.1	51.1
9.3	57.1
9.3	62.6
9.3	66
9.6	68.3
9.6	70
9.9	70.9
10.2	71.2
10.8	71.2
10.8	71.2
10.8	70.9
10.8	69.7
10.8	66.9
10.8	63.2
10.8	58.6
10.8	52.9
10.8	47.1
10.8	40.5
10.8	33.7
10.5	25.9
9.3	17.9
8.2	10.8
6.2	5.9
2.2	3.6
3.9	3
9.9	3
15.1	3
22.6	3
25.1	3
31.1	3
36.9	3
42.9	3
47.8	2.4
54.1	1.3
55.8	0.4
58.6	1.5
59.2	3.8
58.6	5.2
57.5	5.8
56.3	6
54.9	6
53.5	6
50.9	6
44.9	6.3
42.9	6.3
38.3	6.9
33.1	7.2
27.7	7.2
21.7	7.2
15.1	6.9
8.2	5.5
2.8	2.9
0.7	4.5
0.7	7.9
0.7	14.8
0.7	21.1
0.7	26.5
0.7	31.7
1	38
2.5	44.3
4.2	50.6
6.2	56.6
8.2	62.6
10.5	68
11.3	71.5
12.8	74
13.1	74
13.6	74
13.9	74
13.9	74
13.9	73.8
13.9	72
13.9	68.6
13.9	63.7
13.9	58.6
13.9	52.9
13.9	47.1
13.9	40.5
13.9	33.9
13.9	27.1
13.6	17.3
13.6	14.8
13.3	10.8
12.2	8.7
10.5	8.5
8.5	8.5
6.5	8.5
4.2	8.5
1.9	8.7
1.1	9.6
3.9	11
9.4	13.9
11.1	14.8
14.5	17.1
17.7	19.1
20	20.8
21.7	22.5
22.8	24.2
23.4	25.4
23.7	26.5
23.7	27.9
24	29.4
25.1	31.7
25.7	32.8
27.4	34.8
30	37.4
32.6	40
35.4	42.8
38.3	46.3
40.6	50
42.9	53.1
45.2	56
47.2	58.6
49.2	61.2
51.5	63.4
54.1	66
56.3	68.6
58.9	71.2
61.5	73.5
63.5	75.8
65.5	78.1
67.5	79.8
68.9	81.5
71	82.9
72.7	84.4
74.7	86.1
76.4	87.5
78.4	89.2
80.4	90.7
82.4	92.1
84.4	93.2
86.1	94.7
88.4	95.8
91.9	97.8
93.3	98.7
95.9	100.4
97.6	101.8
98.2	103.3
97	104.1
94.7	104.4
91.6	105
87.8	105
83.8	105.5
79.8	105.8
75.8	106.4
72.4	107.3
69.2	108.1
66.4	109
63.8	109.8
60.9	110.4
57.8	110.1
54.9	109.6
52.6	108.4
50.6	107.3
49.2	107
48	107
47.2	107.3
46.3	107.6
45.7	107.8
44.9	108.1
44.3	108.1
43.2	107.6
43.2	107.6
43.5	107.6
43.7	107.6
44.6	107.8
45.2	108.1
45.7	107.8
45.7	107.3
45.7	105.3
45.5	102.7
44.6	99.5
43.7	94.4
43.7	92.7
43.7	88.9
43.7	85.2
43.7	81.2
43.7	77.2
43.7	74
43.7	70.9
43.7	68.3
43.7	65.7
43.7	62.6
43.7	61.7
43.7	60.3
43.7	58.9
43.7	57.7
43.7	56.9
43.7	56.3
43.7	55.7
43.7	55.4
44	54.9
44.6	54.3
44.6	54
45.2	54
46	54
46.6	54
47.5	54
48.3	54
48.9	54
49.2	54.3
49.5	54.6
49.8	54.9
50	55.1
50.6	55.4
51.2	55.7
51.8	56
52.6	56.6
53.2	56.9
54.1	57.4
54.9	58.3
55.2	58.3
55.5	58.6
55.5	58.9
55.5	58.9
55.5	58.9
55.8	58.9
55.8	58.9
56.1	58.9
56.1	58.9
56.1	58.9
56.1	58.9
56.1	58.9
56.1	58.9
56.1	59.2
56.1	59.2
56.1	59.2
56.1	59.7
56.1	60.3
56.1	60.9
56.1	61.2
56.1	61.4
56.3	61.4
56.3	61.4
56.3	61.4
56.3	61.4
56.3	61.4
56.3	61.4
56.3	61.4
56.3	61.4
56.3	61.4
56.3	61.7
56.3	61.7
56.1	62
56.1	62.6
56.1	63.2
56.1	63.2
55.8	63.2
55.8	63.2
55.8	63.2
55.2	63.2
54.9	63.2
54.6	63.2
54.3	63.2
54.3	63.2
54.3	63.4
54.3	63.4
54.3	63.7
54.3	64.3
54.3	64.6
54.3	64.9
54.3	64.9
54.3	64.9
54.3	64.9
54.3	64.9
54.3	64.9
54.3	64.9
54.6	64.6
55.2	64.6
55.8	64.6
56.3	64.6
56.9	64.6
57.2	64.6
57.5	64
57.5	63.4
57.5	62.9
57.5	62.6
57.5	62.3
57.5	62.3
57.5	62.3
57.5	62.3
57.5	62.3
57.8	62.3
57.8	62.3
57.8	62.3
57.8	62.3
57.8	62.3
57.8	62.3
57.8	62.3
57.8	62.3
57.8	62.6
57.8	62.6
57.5	62.6
57.2	62.6
56.9	62.6
56.6	62.6
56.3	62.6
56.1	62.6
56.1	62.6
56.1	62.6
56.1	62.6
56.1	62.6
56.1	62.6
56.1	62.6
56.1	62.6
56.1	62.6
56.1	62.6
55.8	62.6
55.8	62.6
55.2	62.6
54.9	62.6
54.3	62.3
53.8	62
53.2	61.7
52.3	61.4
52	61.4
51.8	61.2
51.5	61.2
51.5	61.4
51.5	61.4
51.5	61.4
51.5	61.4
51.5	61.4
51.5	61.4
51.5	61.4
51.5	61.4
51.5	61.4
51.5	61.4
51.5	61.4
51.5	61.4
51.5	61.4
51.5	61.4
51.5	61.4
51.5	61.4
51.5	61.2
51.5	61.2
51.5	60.9
51.5	60.3
51.5	59.7
51.5	59.4
51.5	58.9
51.5	58.3
51.8	58
52	57.7
52.3	57.7
52.9	57.7
52.9	57.7
52.9	57.7
52.9	57.7
52.9	57.7
52.9	57.7
52.6	57.7
52.3	57.7
52	58
51.8	58
51.8	58
51.5	58
51.5	58.3
51.5	58.3
51.5	58.3
51.5	58.6
51.5	58.9
51.5	58.9
51.5	58.9
51.5	58.9
51.5	58.9
51.5	58.9
51.5	58.9
51.5	58.9
51.5	58.9
51.5	58.9
51.5	58.9
51.5	58.9
51.5	58.9
51.5	58.9
51.5	58.9
51.5	58.9
51.5	58.9
51.5	58.9
51.5	58.9
51.5	58.9
51.5	58.9
51.5	58.9
51.5	58.9
51.5	58.9
51.5	58.9
51.5	58.9
51.5	58.9
51.5	58.9
51.5	58.9
51.5	58.9
51.5	58.9
51.5	58.9
51.5	58.9
51.5	58.9
51.5	58.9
51.5	58.9
51.5	58.9
51.5	58.9
51.5	58.9
51.5	58.9
51.8	58.9
51.8	58.9
51.8	58.9
51.8	58.9
51.8	58.9
51.8	58.9
51.8	58.9
51.8	58.9
51.8	58.9
51.8	58.9
51.8	58.9
51.8	58.9
51.8	58.9
51.8	58.9
51.8	58.9
51.8	58.9
51.8	58.9
51.8	58.9
51.8	58.9
51.8	58.9
51.8	58.9
51.8	58.9
51.8	58.9
51.8	58.9
51.8	58.9
51.8	58.9
51.8	58.9
51.8	58.9
51.8	58.9
51.8	58.9
51.8	58.9
51.8	58.9
51.8	58.9
51.8	58.9
51.8	58.9
51.8	58.9
51.8	58.9
51.8	58.9
51.8	58.9
51.8	58.9
51.8	58.9
51.8	58.9
51.8	58.9
51.8	58.9
51.8	58.9
51.8	58.9
51.8	58.9
51.8	58.9
51.8	58.9
51.8	58.9
51.8	58.9
51.8	58.9
51.8	58.9
51.8	58.9
51.8	58.9
51.8	58.9
51.8	58.9
51.8	58.9
51.8	58.9
51.8	58.9
51.8	58.9
51.8	58.9
51.8	58.9
51.8	58.9
51.8	58.9
51.8	58.9
51.8	58.9
51.8	58.9
51.8	58.9
51.8	58.9
51.8	58.9
51.8	58.9
51.8	58.9
51.8	58.9
51.8	58.9
51.8	58.9
51.8	58.9
51.8	58.9
51.8	58.9
51.8	58.9
51.8	58.9
51.8	58.9
51.8	58.9
51.8	58.9
51.8	58.9
51.8	58.9
51.8	58.9
51.8	58.9
51.8	58.9
51.8	58.9
51.8	58.9
51.8	58.9
51.8	58.9
51.8	58.9
51.8	58.9
51.8	58.9
51.8	58.9
51.8	58.9
51.8	58.9
51.8	58.9
51.8	58.9
51.8	58.9
51.8	58.9
51.8	58.9
52	58.9
52	58.9
52	58.9
52.3	58.9
52.3	58.9
52.3	58.9
52.3	58.9
52.6	58.9
52.6	58.9
52.6	58.9
52.6	58.9
52.6	58.9
52.6	58.9
52.6	58.9
52.6	58.9
52.6	58.9
52.6	58.9
52.6	58.9
52.6	58.9
52.6	58.9
52.6	58.9
52.6	58.9
52.6	58.9
52.6	58.9
52.6	58.9
52.6	58.9
52.6	58.9
52.6	58.9
52.6	58.9
52.6	58.9
52.6	58.9
52.6	58.9
52.6	58.9
52.6	58.9
52.6	58.9
52.6	58.9
52.6	58.9
52.6	58.9
52.6	58.9
52.6	58.9
52.6	58.9
52.6	58.9
52.6	58.9
52.6	58.9
52.6	58.9
52.6	58.9
52.6	58.9
52.6	58.9
52.6	58.9
52.6	58.9
52.6	58.9
52.6	58.9
52.6	58.9
52.6	58.9
52.6	58.9
52.6	58.9
52.6	58.9
52.6	58.9
52.6	58.9
52.6	58.9
52.6	58.9
52.6	58.9
52.6	58.9
52.6	58.9
52.6	58.9
52.6	58.9
52.3	58.9
52	58.9
50.9	58.9
49.2	58.9
47.2	58.9
45.2	59.4
43.5	61.7
42.6	66
42.9	72.3
43.7	79.8
44.9	87.2
45.5	94.1
45.7	100.1
45.7	103.8
45.7	105.8
46.3	106.1
47.2	105.3
47.5	102.7
47.5	98.4
46.9	92.7
44.9	82.3
43.7	78.6
42	70.9
40	63.4
38.3	56.3
36.9	50.3
36	46
35.4	42.8
35.4	41.4
35.4	41.7
35.4	42.3
35.4	44.3
35.4	47.7
35.4	52.3
35.4	57.7
36	63.7
36.9	70.3
37.4	76.9
38	83.5
38.6	89.8
38.6	95
38.9	98.7
38.9	100.7
38.9	101
38.9	100.4
39.2	97.5
39.2	92.7
39.2	86.6
38.9	79.2
38.3	71.5
36.9	63.4
34.6	55.1
32	47.7
29.1	40.5
26.6	33.9
24.8	29.1
23.4	25.9
23.4	24.8
23.7	25.6
24	28.2
24.6	32.5
25.4	38
26.6	44.5
27.4	52
28.3	60.3
29.1	68.9
30	77.8
30.9	86.4
31.4	94.4
32	100.7
32.6	103.5
33.1	104.4
34	104.1
35.2	102.7
36.3	98.7
37.2	93.5
36.9	83.8
36.6	80.3
35.4	72.9
34	64.6
32.6	56.9
30.9	49.7
29.1	43.1
28	38.2
27.7	34.8
27.7	33.4
28	34.5
28.3	36
28.9	40
29.4	46
30.6	52.9
32	60.3
33.1	68.6
34.3	77.2
35.2	85.2
36	92.7
36.6	99
37.2	102.7
37.7	103.8
38.6	104.1
39.2	103.8
40	101.8
40.6	97.8
40.9	92.4
40.3	86.1
39.4	79.2
38.3	71.5
37.2	64
35.7	57.4
34.9	52
34.3	48.3
34.3	45.7
34.6	44.5
34.6	44.5
34.6	45.4
34.6	48
34.6	51.7
34.9	56.6
35.7	62.3
36.9	68.9
38	76
39.2	82.9
40.6	92.4
40.9	95.2
41.2	99.8
41.2	102.7
41.2	104.1
41.2	104.1
41.2	103.3
41.2	101.3
41.2	97.5
41.2	92.7
40.9	86.9
40.3	80.6
39.2	73.8
38	66.6
36.9	60
35.2	53.7
33.7	48.6
32.9	44.8
32.3	42.5
32.3	41.7
32.6	42.3
32.6	44.8
32.6	46.6
33.1	50.6
34	55.7
35.2	62
36.6	68.6
38.3	75.5
40	82.1
41.5	88.4
42.6	94.1
43.5	98.7
44	100.7
44.3	101.3
44.6	100.7
44.9	98.7
45.2	95.2
45.5	89.8
45.5	83.5
45.5	76.3
45.2	68.3
44	60.3
42.6	52.6
40.9	45.1
39.2	39.7
37.7	35.7
37.7	33.7
38	33.4
38	34.2
38	37.7
38	39.4
38	43.7
38	48.8
38.9	54.6
40.6	64
41.2	67.5
42.9	75.2
44.3	82.6
45.7	89.8
46.6	96.1
46.9	100.4
46.6	102.4
46.6	103
46.6	102.1
46.6	97.8
46.6	95.2
46.6	89.5
46.3	82.6
45.7	74.9
44.6	66.9
42	55.1
41.2	51.1
39.2	44.3
38	38.5
36.9	33.7
36.6	30.2
36	28.2
36	28.2
36	29.4
36	32.2
36	36.2
36.3	41.4
36.9	47.4
37.7	54.6
38.9	62.6
40.3	70.9
41.7	79.5
43.5	90.9
44	94.4
44.3	99
44.6	101.3
44.6	101.3
44.6	100.1
44.6	96.7
44.6	91.2
44.3	84.1
43.5	75.8
41.7	67.7
39.4	58.9
36.9	50.8
34.6	43.1
32.6	36.8
31.7	32.2
31.7	29.7
32	29.7
32.9	31.1
33.7	33.9
34.6	38.2
35.4	43.4
36.6	49.1
37.7	56
39.2	63.4
40.3	70.9
41.7	78.6
43.2	86.1
44.6	92.9
45.2	98.1
45.2	101.3
45.2	101.5
45.2	101
45.2	98.4
45.2	93.5
45.2	87.2
44.9	76
44.3	72
42.9	63.7
41.2	55.1
39.2	47.4
37.4	40.5
36.3	35.4
36.3	32.2
36.6	31.1
37.2	31.7
37.4	33.9
37.4	37.1
38	41.7
38.9	47.1
40	53.7
41.2	60.9
42.9	69.2
44.6	76.9
46.3	84.6
47.5	91.8
48	97
48	99.2
48	99.5
47.5	99
46.6	97
45.7	93.2
44.9	88.4
44	82.9
43.2	76.6
42.9	70.6
42.9	64.6
42.9	59.2
42.6	54.3
42.3	49.7
41.5	44.8
40	38.5
39.7	37.4
38.9	36.5
38.9	37.7
39.4	40.2
40.3	44.5
41.2	50.3
42	56.9
42.9	64
43.7	71.5
44.6	78.6
45.5	85.8
46.3	92.4
47.2	98.4
47.8	102.7
48.6	104.7
49.2	105
49.5	103.5
49.2	99.8
48.9	93.8
48.3	86.9
47.2	78.9
45.7	70
42.9	56.6
41.7	52.3
39.4	44.5
37.2	39.1
36.6	35.7
37.2	34.5
37.7	35.1
38.3	37.4
38.3	41.1
38.6	45.7
39.2	51.1
39.7	57.7
40.3	64.9
41.2	72
42.6	82.6
42.9	86.1
44	92.4
44.6	98.1
45.2	101.8
45.5	103
45.7	102.4
45.7	100.1
45.7	95.5
45.5	88.9
44.6	81.8
43.5	73.8
41.7	65.2
39.7	56.3
37.7	48
35.4	40.8
33.7	35.4
33.1	31.9
33.4	30.5
33.7	30.8
33.7	32.5
33.7	36
33.7	40.5
34.3	46.3
35.2	52.9
36	60.3
37.2	68
38.3	75.8
39.4	83.2
40.6	90.1
41.2	96.1
41.5	100.4
41.7	102.1
42	102.4
42	101.3
42	95.2
42	92.4
41.7	85.5
40.9	77.8
39.7	69.7
38.3	61.4
36.6	52.9
34.9	45.4
33.7	39.4
32.9	34.5
32.9	31.4
33.1	29.9
33.1	29.9
33.4	31.1
33.4	33.7
33.7	37.7
34	42.5
34.9	48.8
36	56
37.2	64
38.6	72
40.6	83.8
40.9	87.5
41.7	94.1
42	99.2
42.3	101.5
42.6	102.1
42.9	101.3
42.9	98.4
42.9	93.2
42.9	86.4
42.3	78.6
41.2	70.3
39.7	62
38.3	53.4
36.3	45.4
34.6	38.5
33.4	33.1
32.3	29.7
32.3	28.5
32.3	28.8
32.3	32.5
32.3	34.5
32.6	39.4
33.4	45.4
34.3	52.6
35.4	60.6
36.3	68.6
37.4	76.3
38.3	84.1
39.2	90.9
39.4	96.7
39.7	100.4
40	101.5
40.3	101.3
40.3	99.2
40.3	95.2
40.3	89.2
40	82.3
39.2	74.6
37.7	66.9
36	58.9
34	51.1
32.3	44.3
31.1	39.1
30.9	36.2
31.4	35.7
32	36.8
32.3	39.4
32.3	43.4
33.1	51.1
33.7	54
34.6	60.6
35.4	67.2
36.3	74
37.4	80.6
38.9	86.9
40	92.7
41.2	97.8
42	101
43.2	102.1
43.7	101.8
44	99.8
44	95.5
43.7	88.9
43.7	81.8
42.9	73.8
42	65.7
40.6	57.4
38.6	49.1
36.6	42.3
34.6	36.8
33.4	33.4
33.7	31.9
33.7	32.2
33.7	34.2
33.7	37.7
34.3	42.3
34.9	47.7
36	54.3
37.4	61.4
38.9	69.2
40.6	76.6
42	83.8
42.9	90.1
43.2	94.4
42.9	95.8
42	96.1
40.9	95.5
40	93.8
40	90.7
39.7	86.6
39.7	81.8
39.7	73.5
39.7	70.6
39.7	64.6
39.7	58.3
39.7	52.3
39.7	47.1
39.4	43.1
39.4	41.4
39.2	41.1
39.2	42.3
39.2	44.8
39.2	49.1
39.4	54.9
40.3	64.9
40.6	68.6
40.9	75.8
41.5	82.6
42	89.2
42.6	95
42.9	100.4
43.2	103.5
43.7	104.1
44	103.3
44	100.4
43.7	92.7
43.5	89.2
42.6	82.3
41.2	74.6
39.7	66.6
38	58.9
36.9	52.3
35.7	46.8
35.4	42.8
35.7	40.8
35.7	40
35.7	40
35.7	41.1
35.7	44
35.7	48
36.3	53.4
37.2	59.4
38	65.7
38.6	72.3
38.9	78.3
39.2	84.1
39.2	88.9
39.2	93.5
39.2	97
39.4	99
40	99.2
40.6	98.7
41.5	94.7
41.7	92.1
42	86.4
42	80.1
42	72.9
41.7	64.9
40.9	57.1
39.4	50
37.7	43.4
36	38.2
34.9	33.9
34.6	33.4
34.6	33.7
34.6	35.4
34.3	38.5
34.6	43.4
34.6	48.8
35.2	55.4
36	62.3
36.6	73.2
36.9	76.9
37.4	83.8
37.7	90.1
38	95.8
38.3	100.7
38.3	103
38.9	103.3
38.9	102.4
38.9	100.1
38.9	95.5
38.6	90.1
38	84.1
36.9	77.5
35.7	70
34.3	62.6
32.6	55.4
31.1	49.1
30	44.3
29.4	39.4
29.4	38.5
29.4	37.7
29.4	38.2
29.4	39.7
29.4	42.5
29.4	46.8
29.7	52.3
30	58.6
30.9	65.5
31.4	72.3
32.3	78.9
32.9	85.2
33.7	90.7
34.3	95.8
34.9	99
35.4	99.8
36	99.2
36.6	97.5
36.9	93.8
37.2	88.1
37.2	81.8
36.9	74.9
36.6	67.7
35.7	60.9
34.6	55.1
33.7	50.3
33.7	47.1
34	44.8
34	44
34	44.3
34	45.1
34	46.8
33.7	49.7
33.7	54
33.7	58.9
33.7	64.9
34.3	71.2
35.2	77.8
36	83.8
36.6	89.5
36.9	94.7
36.9	97.8
37.2	99.5
37.2	99.5
37.7	97
38	95
38.9	89.8
39.2	83.5
39.2	76.6
38.6	69.2
38	61.4
36.9	54.3
35.4	48.3
34.6	43.1
34.6	38.8
34.6	35.7
34.6	33.4
34	32.5
33.4	33.1
33.1	34.8
33.1	37.4
33.1	41.7
33.4	47.4
34.3	54
35.4	61.2
36.6	69.2
37.4	76.6
38.9	86.9
39.2	90.4
39.7	95.2
40.3	97.5
40.6	98.1
40.9	97.2
40.9	94.7
40.9	90.1
40.9	84.1
40.6	76.9
39.7	69.5
38.6	61.7
36.9	54
35.2	46.6
33.7	39.7
32.6	33.4
32	28.8
31.7	26.2
32	25.6
32.3	26.8
32.3	29.1
32.6	32.5
33.1	37.1
33.7	42.8
34.6	49.7
36.3	61.7
36.9	66.3
38.3	74.3
39.4	82.1
40.3	88.9
40.9	94.7
40.9	98.1
40.9	99.8
40.9	100.1
41.2	98.7
41.2	95.2
41.5	89.8
41.5	83.5
41.2	76.6
40.6	68.9
39.2	61.2
37.4	53.4
35.4	46.3
33.7	39.4
32.9	34.2
32.6	31.1
32.9	30.2
33.1	30.5
33.4	32.8
33.4	36.2
34	40.5
34.9	46.3
35.7	52.9
37.4	63.7
38	67.7
39.2	74.9
40.3	82.1
41.7	88.7
42.9	94.7
43.5	99
44	100.7
44	100.4
44	98.4
44	95
44	89.5
44	82.9
43.2	71.5
42.6	67.7
41.2	59.7
39.4	51.7
37.4	43.7
35.7	36.8
34.9	31.9
34.6	29.4
34.9	28.8
35.2	29.7
35.4	33.9
35.4	36
35.4	40.5
35.4	46
36	52.3
36.6	59.2
37.7	66.9
38.9	74
40	81.2
41.2	88.1
42.3	94.1
42.9	97.8
43.2	99.2
43.2	99
43.2	97.2
43.2	93.5
43.2	88.7
43.2	82.6
42.9	75.8
42.3	68.3
41.2	60.9
39.7	53.1
37.7	45.7
35.7	38.8
34	33.9
33.1	31.1
33.1	30.5
33.7	31.4
34	33.9
34.6	38
35.4	42.5
36.6	48.3
37.4	54.3
38.6	61.2
39.7	68
40.9	75.2
42.3	82.3
44.6	92.4
45.2	95.2
46	99.2
46.3	100.4
46.3	99.8
46	97.5
46.3	93.2
46	87.2
45.7	80.3
44.9	72.6
43.5	64.3
41.5	55.7
39.2	46.8
37.2	38.5
35.4	31.7
34.9	27.4
35.2	25.1
35.7	25.1
36.3	26.2
36.3	28.8
36.3	32.2
36.3	36.8
36.6	42
37.2	48
38	55.4
38.9	63.2
40.3	71.2
41.7	78.9
42.9	86.4
44.3	95.5
44.6	97.5
44.9	99.2
44.9	99.2
44.9	97.8
44.9	94.4
44.9	89.5
44.9	83.2
44.3	76
43.5	68.9
42	61.7
40.3	54.3
38.3	47.4
36.3	41.4
35.2	36.5
34.9	33.9
35.2	33.4
35.2	33.9
35.4	36.2
35.4	39.7
36.3	44
37.4	49.7
38.6	56.6
39.7	64.3
41.2	71.8
42.3	79.2
43.2	86.1
43.7	91.8
44	96.7
44	97.2
44	97.5
44	96.1
44	92.7
44	87.2
44	80.3
43.7	72.3
43.5	64.3
42	56.3
40.3	48.3
38	40.5
36	33.4
34.3	27.4
33.1	23.4
32.6	21.3
32.6	21.6
32.6	23.9
32.9	27.6
33.4	32.5
34.6	38.8
35.4	46.3
36.9	54.9
38.3	64.6
40	74
41.7	83.2
43.2	91.8
44.3	97.8
45.2	100.7
45.7	101.3
45.7	100.1
46	96.7
45.7	90.9
34	19.6
34.3	20.2
34.6	22.2
34.6	25.6
34.6	29.9
45.5	83.8
44	75.8
42.3	66.9
40	58
38	49.4
36.3	40.5
34.9	33.1
34	27.4
33.7	23.1
33.7	20.5
41.2	78.1
42.3	86.1
43.2	92.9
43.5	97.8
43.5	100.1
43.5	100.1
43.5	98.4
43.7	94.7
44	88.7
43.7	81.2
35.2	35.7
35.7	42.8
36.6	51.1
38	60
39.7	69.2
43.2	73.2
41.5	64.6
39.2	56.3
36.3	48.3
33.7	40.8
32.3	34.5
31.4	30.8
31.1	29.4
31.4	30.2
31.4	32.5
31.7	36.5
32.6	41.4
33.7	47.1
34.9	54
36.3	61.4
37.4	68.9
38.9	76.3
41.2	86.4
42	89.5
42.9	95.2
43.5	99
43.7	99.8
43.7	99.2
43.5	97
43.5	93.2
43.2	87.5
42.3	77.2
41.7	73.2
40.3	65.5
38.6	56.9
36.9	49.1
35.2	41.7
34	36
33.1	31.7
32.9	29.1
33.1	28.2
33.1	28.8
33.4	30.5
33.4	33.9
33.7	38
34.3	42.5
34.9	48.3
35.4	54.6
36.6	61.4
37.7	68.9
38.9	76.9
40.3	84.4
41.2	91.8
41.5	97.2
41.7	100.4
41.7	101.5
41.7	100.7
41.7	98.4
42.3	94.1
42.3	88.4
42.3	81.8
42.3	74.3
41.7	66.3
40.6	58
38.9	50
36.9	42.5
34.6	35.4
33.1	30.2
32.6	27.4
32.9	27.1
33.7	30.2
34.3	32.2
35.2	37.1
36	42.5
37.2	49.1
38	56.9
39.2	64.6
40.3	72.6
42	80.6
44.3	91.8
45.2	95
46	99
46.9	99.5
47.2	98.1
47.5	95
47.5	89.5
47.2	82.3
45.7	74.6
43.2	62
42.3	57.7
40	48.8
37.7	40.8
35.7	34.2
34	29.9
34	28.2
34.6	28.5
35.2	31.4
36	38.2
36.6	41.1
37.7	47.7
38.9	55.1
39.7	62.9
40.3	70.6
41.2	78.3
42	85.5
43.2	92.1
44	97.5
44.9	100.7
44.9	101
44.9	100.1
44.9	97.5
44.6	92.7
44.3	86.1
43.5	79.2
[truncated: 791 more rows]
