# Supplementary material for: Bot fit: A novel approach to assessing lower limb muscular strength
Source: PLoS One. 2026 Mar 26;21(3):e0339187. doi: 10.1371/journal.pone.0339187 (PMC13021169; doi:10.1371/journal.pone.0339187)
Supplement: S3 File — Raw joint angle data (left and right legs) collected from 25 participants across all exercise protocols. This compressed folder contains individual participant files (sub1–sub25) with time-series signals representing lower-limb motion recorded by the Bot Fit system during resistance exercise trials. (ZIP) [file pone.0339187.s003.zip › sub16/hipcurl_max.csv]

AngL	AngR
63.8	2.3
66.7	1.8
68.4	1.2
68.9	1.2
68.7	1.2
67.5	1.2
65.8	1.2
63.2	1.2
60.4	1.2
56.3	1.2
49.8	2
47.5	2.3
41.7	2.3
35.2	2.6
28.6	2.6
21.7	3.2
14.8	3.8
7.7	4
1.4	4.6
4.2	4.6
8.2	4.3
10.5	3.5
11.6	1.8
11.9	0.4
11.3	3.3
10.5	6.7
9.1	10.8
8.2	15.3
8.2	21.1
8.2	26.8
7.9	33.1
7.9	39.4
7.6	46.3
7.6	53.1
7.6	58.6
7.3	62
6.8	64.9
6.8	67.2
6.8	70
6.8	73.2
6.5	76
6.2	77.5
5.6	78.1
5.3	77.8
5	76.6
4.5	74.9
4.2	72
3.9	68.3
3.9	63.4
4.2	57.4
4.2	50.8
4.5	44
4.5	36.8
4.5	29.9
4.2	22.8
4.2	16.2
3.9	9
3	1.9
0.7	4.9
2.5	10.1
7.1	12.1
13.4	12.1
21.1	11.2
28.6	10.1
36	9.5
43.2	9.8
49.8	9.5
54.9	8.9
58.6	8.1
62.1	7.5
64.7	7.2
66.7	6.9
67.5	6.6
67.8	6.6
67.2	6.3
66.1	6.3
63.8	6.3
60.9	6.6
57.2	6.6
53.5	6.9
48.9	7.5
44	7.8
38.9	8.1
33.4	8.3
27.4	8.3
22.3	8.3
17.1	8.1
12	8.1
6.8	7.8
1.6	7.2
3.9	6.6
8.8	5.8
11.9	4.3
12.8	2.6
12.8	0.3
12.5	2.7
11.1	6.5
9.6	10.8
8.5	16.5
7.3	22.5
7	28.8
7.6	34.8
8.8	40.8
10.2	46.3
11.3	51.1
11.9	55.7
11.6	59.7
11.1	63.2
10.2	66
9.3	68.9
8.8	71.5
8.8	73.8
8.8	74.6
8.8	74.3
8.8	73.8
8.8	72.6
8.8	70.9
8.8	68.6
8.8	65.5
8.8	58.9
8.8	56.6
8.8	51.4
8.8	46.3
8.5	40.5
8.5	34.8
8.5	28.8
8.2	22.5
7.9	16.8
7.3	10.8
6.2	5.3
4.2	0.2
2.2	2.9
0.8	4.9
4.2	5.5
7.9	4.9
13.1	4
18.5	2.9
24.3	2
29.7	1.5
34.6	1.8
39.4	2.3
43.7	3.2
47.8	3.8
51.2	4
54.6	3.8
57.5	3.5
60.1	3.5
62.4	3.2
64.4	2.9
65.5	2.9
66.1	2.9
65.5	2.9
64.4	2.9
62.6	2.9
60.1	2.9
56.9	3.2
53.2	3.8
49.2	4.3
44.3	4.6
42	4.9
42	4.9
42	4.9
36.9	5.2
17.7	5.8
12	5.8
6.5	5.8
0.5	5.8
5	5.8
9.9	5.5
12.8	4.9
13.6	3.2
13.6	0
12.5	3.3
11.1	7.6
9.6	12.5
8.2	18.5
7.3	24.5
7	29.9
7.6	35.4
8.5	40.5
9.6	47.7
9.9	50
9.6	54
9.1	58
7.9	61.4
7	64.9
6.5	68.3
5.9	71.5
5.3	73.8
5	74.9
4.8	74.9
4.8	74
4.8	73.5
4.2	71.5
3.9	68.9
3.6	65.5
3.3	61.2
3.3	56.3
3.3	51.1
3.3	45.1
3.3	39.4
3.3	30.5
3.3	27.4
3.3	21.3
3.3	15
3.3	8.5
3.3	2.2
1.9	2.9
0.2	6.3
5.9	7.8
8.2	7.5
13.7	6.6
20	4.9
26.3	3.5
32.3	2.6
37.7	2.6
42.6	3.2
46.6	3.8
50.3	4
53.5	4
56.3	3.8
58.3	3.5
60.1	3.5
60.9	3.5
61.2	3.5
60.9	3.5
60.1	3.5
58.6	3.5
56.1	3.5
53.2	4
49.8	4.3
45.7	4.9
41.2	5.2
36.3	5.5
30.9	6
25.1	6.3
19.1	6.6
13.1	6.6
4.5	6.6
1.9	6.6
3.6	6.6
8.2	6
10.5	4.6
11.1	2.6
10.8	2.7
10.2	4.7
9.1	9.9
7.9	15.6
7	22.5
6.5	28.8
7	34.8
7.6	40.8
8.5	46.3
9.3	51.4
9.3	56
8.8	60.3
7.6	65.7
7.3	67.5
6.8	70.6
6.5	73.2
6.5	75.5
6.5	76.3
6.5	76
6.5	75.2
6.5	73.5
6.5	71.5
6.5	68.3
6.5	64
6.8	56.6
6.8	54
7	48.6
7	42.8
7	36.8
7	31.1
7	25.1
7	18.5
7	12.2
6.5	5.9
5.3	0.4
3.6	3.2
1.3	5.8
2.2	6.9
6.5	6.3
12.2	5.5
18.8	4
29.4	2.6
32.6	2.3
38.9	2.6
43.5	3.2
46	3.8
49.5	5.2
53.5	6.6
57.2	6
60.1	4.9
62.4	3.5
64.4	2.3
64.9	2
64.7	2
63.5	2.6
61.5	3.5
58.6	4.3
55.5	5.5
51.8	6.3
47.5	6.9
42.6	7.5
37.4	7.5
32	7.8
26.6	7.8
20.8	7.8
15.4	7.8
9.9	8.1
4.5	8.1
1	8.1
5	8.1
7.3	8.1
7.9	8.1
7.9	7.2
7.9	6.6
7.6	5.2
7.6	3.5
7.6	1.8
7.6	0.7
7.6	3.9
7.9	7.9
7.9	12.5
8.5	19.6
8.8	22.2
9.3	27.1
9.6	31.9
10.5	36.5
11.1	41.4
11.1	46
11.1	50.6
11.1	57.1
11.1	59.4
11.1	64
11.1	68.3
11.1	72
11.1	75.2
11.1	77.2
11.1	78.1
11.1	78.1
11.1	77.8
11.1	77.5
11.1	75.8
11.1	72.9
11.1	69.2
11.1	65.2
11.1	60.9
11.1	56
11.1	50.3
11.1	41.7
11.1	38.8
11.1	33.1
11.1	27.6
11.1	22.2
11.1	16.8
11.1	12.8
11.1	8.5
11.1	7.9
11.1	7.3
11.1	7.3
11.1	7
11.1	7
11.1	7
11.1	7
11.1	6.5
11.1	5.3
11.1	3.3
10.8	2.7
10.5	1.9
9.6	1.3
8.8	1
7.9	1
6.8	1
5.6	1
4.2	1
1.6	1
1.6	0.4
5.9	0
10.8	0
16.8	0.3
22.8	0.3
29.1	0.3
35.4	0.6
44	1.5
46.6	1.8
51.2	2
55.2	2
58.9	2
61.8	2
64.1	2
65.2	2
65.5	2
65.5	2.3
65.5	2.9
64.7	2.9
63.8	2.9
61.8	2.9
58.3	2.9
54.1	2.9
48.6	3.2
43.2	3.8
34.6	4.6
31.7	4.6
26	4.9
20.8	4.9
15.4	4.9
9.9	4.9
5.1	4.9
1.1	4.3
1.9	2.6
3	0
3	3.9
3	9
3	17.3
3	20.2
3	25.6
3	31.1
3	37.4
3.3	43.7
3.3	50
4.5	59.2
5	62.3
7	67.5
8.8	70.9
10.2	73.8
11.1	76.3
11.3	79.2
11.3	79.8
11.3	80.3
11.3	80.3
11.3	80.3
11.3	80.3
11.3	79.8
11.3	78.1
11.3	75.2
11.3	69.7
11.3	67.7
11.3	63.4
11.3	58.6
11.3	53.4
11.3	48
11.3	42.5
11.3	37.1
11.3	31.9
11.3	24.5
11.3	22.2
11.3	17.3
11.3	13
11.1	9.6
8.8	7
5.6	6.7
3.6	6.7
1.6	6.7
7.4	6.7
13.1	6.2
18.8	5.6
24.8	4.5
30.9	3.3
36.9	2.4
42.6	1.6
47.8	1
52.3	0.4
58.3	0
60.1	0.3
64.1	0.9
67.2	2.3
69.2	3.5
70.1	4.9
70.1	6.3
70.1	7.5
70.1	7.8
70.1	7.8
69.8	7.8
68.7	7.8
67.2	7.8
64.9	7.8
62.1	7.8
59.2	7.8
54.3	7.8
52.6	7.8
48.9	7.8
45.2	7.8
41.7	7.8
38.6	7.8
35.4	7.8
32.3	7.8
29.1	7.8
26	7.8
22.8	7.8
19.7	7.8
16.8	7.8
14.2	7.8
12.2	7.8
10.5	7.8
8.8	7.8
7.7	7.8
6.2	7.8
5.1	7.8
4.2	7.8
3.1	7.8
2.2	7.8
1.1	7.8
0.2	7.5
0.7	6.9
1.9	6.3
2.8	5.2
3.3	3.8
3.9	2
4.2	0.2
4.5	2.4
4.5	5
4.8	7.6
5	9.9
5	11.6
5	13.3
5	13.9
5	14.8
5.3	15.6
5.6	16.8
6.8	17.9
7.3	18.2
7.9	18.5
8.2	18.2
8.2	18.2
8.2	18.2
8.2	17.9
8.2	17.1
8.2	15.9
8.2	14.8
8.2	13.3
8.2	12.2
8.2	11
8.2	10.2
8.2	10.2
8.2	10.2
8.2	10.2
7.9	10.2
6.8	10.2
5.6	10.2
4.2	10.2
2.5	10.2
0.2	10.5
1.4	10.5
3.6	11.3
5.9	12.5
8.5	14.2
11.1	15.9
13.4	17.9
15.7	19.3
17.4	20.8
18.8	22.5
20.8	24.5
21.4	25.4
22.3	27.6
23.1	30.2
24.6	33.4
27.1	36.8
31.1	40
35.7	43.4
40.6	47.4
45.2	51.7
50.9	58.6
52.9	60.6
56.3	64
59.2	67.2
61.8	70
63.8	72.3
65.8	74.3
67.8	76.3
71.2	79.8
72.4	80.9
75	83.5
77.5	85.8
80.1	88.1
82.1	90.4
84.1	91.8
85.8	93.2
87.3	94.7
88.7	96.1
91	97.8
91.9	98.4
93.3	99.5
94.7	100.7
95.9	101.5
97	102.4
97.9	103.3
99	103.8
100.2	104.1
101	104.4
103.6	105.8
104.7	106.7
106.8	108.7
108.8	110.4
109.6	111.6
108.5	112.7
105.9	112.7
102.5	112.4
98.2	112.4
93.9	112.4
87	113
84.7	113.3
80.1	113.6
75.2	113.6
70.1	113
65.5	111.8
62.1	110.4
59.8	108.7
58.3	107.8
57.8	107
57.5	107
56.9	107
56.6	107
56.1	106.4
55.8	106.1
55.5	106.1
55.5	106.4
55.8	107
56.1	107.8
56.6	108.1
57.2	107.8
57.2	106.4
56.3	102.7
56.1	101.3
54.9	98.1
54.1	94.4
53.8	90.4
53.2	86.4
52.6	79.8
52.6	77.8
52	73.5
51.8	69.7
51.5	66.6
51.5	63.7
51.2	61.4
51.2	59.7
51.2	58.3
51.2	56.9
51.2	55.4
51.2	55.1
51.2	54.6
51.2	54.3
51.2	54.3
51.2	54.3
51.5	54.3
51.8	54.3
52.3	54.3
52.9	54.3
53.8	54.3
54.6	54.3
55.5	54.3
56.6	54.6
57.8	54.6
58.6	54.9
59.2	55.1
59.5	55.4
59.8	55.7
60.1	56
60.4	56
60.6	56.3
60.9	56.6
61.2	56.9
61.5	57.1
61.5	57.7
61.8	58
62.1	58.3
62.1	58.6
62.1	58.6
62.1	58.6
62.1	58.6
62.1	58.6
62.1	58.6
62.1	58.6
61.8	58.6
61.8	58.9
61.5	58.9
61.5	59.2
61.5	59.2
61.5	59.2
61.5	59.4
61.5	59.4
61.5	59.7
61.5	59.7
61.5	59.7
61.5	59.7
61.5	59.7
61.5	59.7
61.5	59.7
61.5	59.7
61.5	59.7
61.5	59.7
61.5	59.7
61.5	59.7
61.5	59.7
61.5	59.7
61.8	59.7
61.8	59.7
61.8	59.7
62.1	59.7
62.1	59.7
62.1	59.7
62.1	59.7
62.1	59.7
62.1	59.7
62.1	59.7
62.1	59.7
62.1	60
62.1	60
62.1	60.3
62.1	60.6
62.1	61.2
61.8	61.4
61.5	61.7
60.9	62
60.1	61.7
59.2	61.7
58.1	61.4
57.2	61.2
56.9	61.2
56.6	61.2
56.3	61.4
56.1	61.7
56.1	62.3
56.1	62.9
56.1	63.4
56.1	64
56.1	64.3
56.1	64.9
56.1	65.5
56.1	65.5
56.1	65.7
56.1	65.7
56.1	65.7
56.1	65.7
56.1	65.5
56.1	65.5
56.1	65.5
56.1	65.2
56.1	64.9
56.1	64.9
56.3	64.9
56.6	64.9
57.2	64.9
57.8	64.6
57.8	64.6
58.1	64.3
58.1	63.7
58.1	62.9
58.1	62.3
57.8	61.7
57.8	61.4
57.8	61.2
58.1	61.2
58.1	61.2
58.3	61.2
58.3	61.2
58.6	61.2
58.6	61.2
58.6	60.9
58.6	60.6
58.6	60.6
58.6	60.6
58.6	60.6
58.6	60.6
58.6	60.6
58.6	60.3
58.6	60
58.1	59.7
57.5	59.7
56.9	59.7
56.1	59.7
55.2	59.7
54.3	59.7
53.5	59.7
52.9	59.7
52.3	59.7
52.3	59.7
52.3	59.7
52.3	59.7
52.3	59.7
52.3	59.7
52.3	59.7
52.3	59.7
52.3	59.7
52.3	59.7
52.3	59.7
52.3	59.7
52.3	59.7
52.6	59.7
53.2	59.7
53.8	59.7
54.6	59.7
55.5	59.7
56.1	59.7
56.9	59.7
56.9	59.7
56.9	59.7
56.9	59.7
57.2	59.7
57.2	59.7
57.2	59.7
57.2	59.7
57.2	59.7
57.2	59.7
57.2	59.7
57.2	59.7
57.2	59.7
57.2	59.7
57.2	59.7
57.2	59.7
57.2	59.7
57.2	59.7
57.2	59.7
57.2	59.7
57.2	59.7
57.2	59.7
57.2	59.7
57.2	59.7
56.9	59.7
56.6	59.7
56.1	59.2
55.8	58.9
55.5	58.6
54.9	58
54.3	57.1
53.8	56.6
53.5	56
53.2	55.7
52.9	55.1
52.9	55.1
52.9	55.1
52.9	55.1
52.9	55.1
52.9	55.1
52.9	55.1
52.9	55.1
53.2	55.1
53.2	55.1
53.2	55.1
53.2	55.1
53.2	55.1
53.2	55.1
53.2	55.1
53.2	55.1
53.2	55.1
53.2	55.1
53.2	55.1
53.2	55.1
53.2	55.1
53.2	55.1
53.2	55.1
53.2	55.1
53.2	55.1
53.2	55.1
53.2	55.1
53.2	55.1
53.2	55.1
53.2	55.1
53.2	55.1
53.2	55.1
53.2	55.1
53.2	55.1
53.2	55.1
53.2	55.1
53.2	55.1
53.2	55.1
53.2	55.1
53.2	55.1
53.2	55.1
53.2	55.1
53.2	55.1
53.2	55.1
53.2	55.1
53.2	55.1
53.2	55.1
53.2	55.1
53.2	55.1
53.2	55.1
53.2	55.1
53.2	55.1
53.2	55.1
53.2	55.1
53.2	55.1
53.2	55.1
53.2	55.1
53.2	55.1
53.2	55.1
53.2	55.1
53.2	55.1
53.2	55.4
53.2	55.4
53.2	55.4
53.2	55.4
53.2	55.4
53.2	55.4
53.2	55.4
53.2	55.4
53.2	55.4
53.2	55.4
53.2	55.4
53.2	55.4
53.2	55.4
53.2	55.4
53.2	55.4
53.2	55.4
53.2	55.4
53.2	55.4
53.2	55.4
53.2	55.4
53.2	55.4
53.2	55.4
53.2	55.4
53.2	55.4
53.2	55.4
53.2	55.4
53.2	55.4
53.2	55.4
53.2	55.4
53.2	55.4
53.2	55.4
53.2	55.4
53.2	55.4
52.9	55.4
52	55.4
50.9	55.7
48.6	56.6
46.3	58.3
44.9	61.4
44.6	66.3
45.5	73.8
46.9	82.1
48	90.1
48.9	97.8
48.6	103.8
48.3	107.8
48.6	110.1
49.8	110.7
51.2	109.6
52	106.4
52	101.5
50.9	95
48.6	87.5
45.7	79.2
42.9	71.2
40	63.7
38	58.3
37.2	54.6
37.4	52.9
37.4	52.6
38	53.1
38.3	55.4
38	59.2
38.6	64.3
39.4	70.6
40.3	77.8
41.2	85.2
41.5	92.1
41.7	98.4
41.7	105.5
41.7	107.3
42.3	109
42.9	109
43.5	108.1
44	105.5
44	101.3
43.7	95.5
43.7	88.7
43.2	81.2
42.3	73.5
40.9	66
39.4	59.2
38	52.6
36.9	47.1
35.2	41.4
34.6	40.2
33.7	39.1
33.4	39.7
33.7	42.3
33.7	46.6
34.6	52.3
35.7	59.7
36.9	67.7
38	76.3
39.2	84.6
40.3	96.1
40.6	99.5
40.9	105.3
41.2	108.4
42	109.3
43.2	108.7
44	106.4
44.9	101.8
45.2	95.8
44.3	88.1
42.9	80.1
41.2	71.5
38.9	62.6
36.9	54.3
34.9	47.1
33.4	41.7
32.6	38
32.6	36.2
32.9	36.5
32.9	38.2
32.9	42
33.1	47.7
34.3	55.1
35.7	63.7
37.4	73.5
38.9	82.6
40.6	95.8
41.5	103.3
41.7	106.1
42.9	109.3
44.3	109.8
45.5	109.3
46.3	106.7
46.9	102.1
46.3	95.5
45.2	88.1
43.2	79.8
40.9	70.6
38.9	61.7
36.9	53.4
35.2	46.3
33.7	41.1
33.1	37.4
32.9	35.1
32.9	34.5
33.1	35.4
33.1	37.1
33.1	40.5
33.4	45.4
34	52
35.2	59.4
36.6	68
38	77.2
39.7	85.8
40.9	94.1
41.7	101.5
42.3	106.7
42.9	109.3
43.7	109.8
44.3	109
44.6	106.4
44.3	101.8
43.7	95.2
42.3	87.8
40.9	79.2
38.9	69.5
36.9	60
34.6	50.8
32.3	42.8
30.3	36.2
28.9	31.1
28	27.9
27.7	27.1
27.7	27.4
28	29.4
28	33.1
28.3	38.2
29.7	45.4
31.1	53.4
32.6	62
34	71.2
35.2	80.1
36	88.4
36.9	96.4
37.4	102.7
38.3	106.4
39.7	108.1
40.9	108.7
42	107.6
42.6	104.4
42.6	99.5
41.5	89.5
40.6	85.8
39.2	77.8
37.7	69.2
36	60.6
34.3	52.6
32.3	45.7
30.9	39.7
30.3	35.1
30.3	32.2
30.3	31.1
30.6	31.7
30.9	33.1
31.1	36.2
31.4	41.4
32	47.7
33.4	55.4
34.6	64
36	73.2
37.2	82.3
38.3	90.9
38.9	98.4
39.2	103.8
39.4	107
40.3	108.4
41.5	108.4
42.3	107
42.6	103
42.6	97.5
41.7	90.7
40.3	83.2
38.9	75.2
37.2	66.3
35.2	57.4
32.9	49.1
30.9	42
28.9	36.8
27.7	34.2
27.7	33.7
28	34.5
28	37.7
28.9	42.8
30.3	50
32	58.3
33.4	67.7
34.9	77.2
36	85.8
36.6	93.8
37.2	100.1
37.2	104.4
37.7	106.7
38.9	107.3
40	107
40.9	104.7
41.5	99.8
41.5	93.2
40.9	85.8
39.4	77.2
37.4	68.3
35.4	59.2
33.1	50.3
30.9	42.8
28.9	37.1
28.3	32.5
28.3	30.2
28.6	30.2
29.1	31.4
29.7	34.2
30.3	38.8
31.4	44.8
32.9	52.3
34.6	60.6
36.3	69.7
38	79.2
39.7	88.4
41.2	96.7
42.6	103.3
43.5	106.4
44.3	107.8
45.5	107.6
46.6	103.8
46.9	101.3
46.6	95
45.7	87.2
44.3	78.3
42.6	68.6
40.9	58.6
38.9	48.8
36.9	40
34.6	32.5
32.9	25.9
31.1	20.5
30.6	17.3
30.9	15.9
31.4	16.8
32.6	22.5
33.1	25.1
34.6	31.1
36.6	38.8
38.3	47.1
39.4	56
40.6	65.5
41.7	74
42.6	82.9
43.5	91.5
44.3	99.2
45.2	105.3
46.3	107.6
47.5	107.8
48.6	107
49.5	103.8
49.8	98.1
49.5	90.9
48	82.9
46	74
44	64.9
41.7	55.7
39.4	46.8
37.4	38.8
36.6	32.8
36.6	28.2
37.4	25.9
38.9	25.6
40.6	26.5
42	29.1
43.5	33.7
45.2	39.4
47.2	46.3
48.9	54.6
50.9	68.3
51.5	72.6
52.6	81.5
53.5	89.5
54.1	96.1
54.3	100.1
54.9	103
55.8	103.8
56.6	103.3
56.9	100.7
56.3	95.2
54.6	87.8
52.6	78.9
50.6	68.9
48.6	59.4
46.9	50.6
45.5	43.7
44.9	38.8
46	36
47.5	34.8
48.9	35.1
49.8	36.5
50	39.4
50	43.7
50	48.3
50	54
50	61.4
50	68.9
50.6	76.3
51.2	83.8
52	91.2
53.2	98.1
54.3	104.7
55.5	108.1
56.3	108.7
56.6	108.4
55.8	107
54.6	103.5
53.5	98.4
52	88.4
51.5	84.9
50.3	77.5
48.6	69.7
46.6	62
44.6	54.6
42.6	46.8
40.6	40
38.9	34.5
37.4	32.5
37.4	32.2
37.7	33.9
38.3	37.4
38.9	42.8
40	48.8
41.5	55.7
43.5	66.9
44	70.6
44.6	77.8
44.6	85.2
44.6	92.1
44.6	98.4
45.2	101.5
45.7	101.8
45.7	101.8
45.7	100.4
45.7	93.2
45.7	89.8
44.9	82.6
43.7	75.5
42.6	68
41.5	60.6
39.7	53.4
38	47.1
36.9	41.7
36	37.4
36	34.5
36	32.8
36	32.2
36	32.5
36	33.1
36	35.4
36	39.1
36.6	44.5
38.9	55.1
40	58.9
42	66.6
43.2	74.9
43.2	82.6
43.2	93.5
43.5	96.7
43.5	101.8
44	103.5
44.6	103.3
44.9	102.7
45.2	99.5
45.5	93.8
44.9	87.2
44	80.6
43.2	73.5
41.5	62.3
40.6	58.9
39.2	52
37.7	46
36.9	41.1
36.6	37.4
36.3	35.1
36.3	34.5
36.3	35.1
36.3	36.5
36.6	39.4
37.2	43.7
38	50.3
39.4	57.7
41.5	65.7
42.9	74
43.2	82.1
43.2	89.8
43.2	97
43.2	103
43.7	106.1
44.9	106.4
45.5	106.1
45.5	104.1
45.5	99
44.9	91.8
43.7	84.6
42	76.9
40.6	68.6
38.9	60
36.9	52.3
34.9	45.4
33.4	40.5
32.9	37.1
32.9	35.1
32.9	34.2
32.9	34.2
32.9	35.1
32.9	37.1
33.1	40.5
33.4	45.4
34.3	52.3
36	59.7
38	67.5
39.4	75.5
40	83.5
40	94.4
40	97.5
40.3	102.4
41.5	103.5
42.6	103.5
43.5	102.1
44.3	97.8
44.6	90.9
44	83.2
42.9	75.2
41.5	66.9
38.9	54.3
37.4	50.3
35.2	43.1
33.7	37.1
33.1	33.1
33.1	30.8
33.1	30.2
33.1	31.7
33.1	32.8
33.7	35.7
34.6	40.2
35.4	46.3
36.9	54.3
38.9	62
40.3	70.3
40.9	78.6
41.2	86.9
41.5	94.4
42	101.5
42.3	106.4
43.5	107
44	105.8
44	103
43.7	93.2
43.5	89.2
41.7	81.2
39.7	72.6
37.7	64
35.4	55.7
33.1	47.1
30.9	40
29.4	35.7
29.4	34.5
30	35.4
31.1	38.2
32	42.8
33.1	48.6
35.2	59.4
35.7	63.2
36.6	70.9
36.3	78.6
36.6	86.6
36.9	94.1
38.3	101.3
40	107.3
41.5	110.4
42.9	110.4
43.2	108.4
43.2	106.1
42.9	100.1
42	92.7
40.9	84.6
39.7	76
38.3	67.5
36.6	59.2
34.6	51.1
32.9	44.5
32	39.4
32	36.2
32	35.1
32	34.8
32	35.7
32	37.7
32	41.7
32.3	47.4
34	58.6
34.9	62.3
36.3	70.3
36.6	78.6
36.6	86.6
36.6	94.4
37.4	101.3
38.6	107.3
40	109.8
41.5	109.3
41.7	106.1
41.7	103.3
41.7	96.1
40.9	88.4
39.7	80.6
38.6	72.3
37.2	64
35.4	56.3
34	49.7
33.1	44.3
33.1	41.1
33.1	39.7
33.1	39.7
33.1	40.2
33.1	42.8
33.7	46.6
34.9	52
36.6	59.2
38.6	66.9
40	74.6
40.6	82.6
40.9	90.4
41.5	97.5
42	104.1
42.9	108.4
44.6	109
45.5	106.7
45.5	104.7
45.5	98.4
44.9	90.9
43.7	82.9
42.3	74.6
40.6	66
38.9	57.7
36.9	49.4
35.2	42.8
34.3	36.8
34.3	35.7
34.6	35.1
34.6	35.4
34.9	37.1
35.4	39.7
36.3	44
37.4	50.3
39.2	58.3
40.9	66
42	74.3
42	82.3
42	90.1
42.9	97.2
43.2	103.8
44	107.3
45.2	107.6
45.2	106.7
45.2	103.5
45.2	97.8
44.6	90.9
43.2	83.2
41.7	74.9
40	66.6
37.7	58.3
35.7	50.6
34	44.3
32.9	39.1
32.3	36
32.3	34.2
32.3	34.2
32.3	35.1
32.3	37.4
32.3	40.5
32.9	45.7
33.4	52.9
34.9	60.3
36.3	68.6
37.4	76.6
37.7	84.4
38.3	92.1
38.9	99.2
39.4	105
40	107.8
41.2	107.6
41.5	105.5
41.5	101.5
41.5	95
41.2	87.5
40.3	79.8
38.6	67.7
38	63.7
36.3	55.7
35.2	48.8
34.3	43.4
34	39.4
34	37.1
34.3	36.2
34.3	36.5
34.3	37.4
34.3	39.4
34.6	42.3
35.4	46.8
36.3	53.4
38	60.9
40	68.6
41.5	76.9
42.3	84.6
42.9	95.5
43.2	98.7
43.5	103.8
44.3	105.3
44.9	105
44.9	103.5
44.9	99.2
44.6	92.4
43.7	85.2
42	77.8
40.3	69.7
38.3	61.7
36.3	53.7
34.6	46.6
33.7	40
32.9	35.4
32.9	31.9
32.9	29.9
33.1	29.4
33.1	29.9
33.1	30.8
33.4	34.8
33.4	37.1
33.7	42.5
34.9	50
36.6	57.7
38	66
38.6	74.3
38.9	82.6
39.2	90.4
39.4	97.5
39.7	103.8
40.9	106.1
44	104.4
45.7	103
45.7	101.3
45.5	95.8
45.7	88.4
44.9	79.8
42.9	70.9
40.9	62.3
38.6	54
36.9	46
36	39.7
36	35.1
36.3	32.2
36.6	30.8
37.2	30.8
37.4	32.2
37.7	35.1
