# Supplementary material for: Bot fit: A novel approach to assessing lower limb muscular strength
Source: PLoS One. 2026 Mar 26;21(3):e0339187. doi: 10.1371/journal.pone.0339187 (PMC13021169; doi:10.1371/journal.pone.0339187)
Supplement: S3 File — Raw joint angle data (left and right legs) collected from 25 participants across all exercise protocols. This compressed folder contains individual participant files (sub1–sub25) with time-series signals representing lower-limb motion recorded by the Bot Fit system during resistance exercise trials. (ZIP) [file pone.0339187.s003.zip › sub16/kickback_const.csv]

AngL	AngR
5.4	30.6
5.7	30.9
6.3	31.5
6.5	31.7
7.1	32.3
7.4	32.6
8	32.9
8.3	33.5
8.5	33.7
9.1	34.3
9.4	34.6
9.7	34.9
10	35.2
10.5	35.2
10.8	35.7
11.1	36
11.4	36.3
11.7	36.9
12	36.9
12.3	37.2
12.3	37.5
12.6	37.8
12.6	37.8
12.8	37.8
13.1	37.8
13.1	38
13.4	38.9
14.6	39.8
15.4	40.3
15.7	40.3
15.4	40
14.8	39.2
13.4	38.3
13.1	38.3
13.1	38.3
13.7	38.6
14	38.9
14	39.5
14	39.5
14	39.2
14	39.2
14	39.2
14	39.2
14	39.2
14	39.2
14	39.2
14	39.2
14	39.2
14	39.2
14	39.2
14	39.2
14	39.2
14	39.2
14	39.2
14	39.2
14	39.2
13.7	39.2
13.7	39.2
13.7	38.9
13.7	38.9
13.7	38.9
13.4	38.6
12.8	38
12.3	37.8
11.7	37.2
11.1	36.6
10.8	36
10.3	35.7
9.7	35.2
9.4	34.9
8.8	34.3
8.3	33.7
7.7	32.9
7.1	32.3
6.3	31.5
5.4	30.6
4.5	30
3.4	28.9
3.1	28.3
2.5	27.7
2	27.2
1.7	26.9
1.1	26.3
0.8	26
0.5	25.7
0.2	25.4
0.2	25.4
0.2	25.4
0.2	25.4
0.2	25.2
0.2	24.6
1.4	23.4
2.8	22
4.2	20.6
5.1	20
5.1	20
5.1	20.3
5.1	20.3
5.1	20.3
5.1	20.3
5.1	20.3
5.1	20.3
5.1	20.3
5.1	20.3
5.1	20.3
5.1	20.3
5.1	20.3
5.1	20.3
5.1	20.3
5.1	20.3
5.1	20.3
5.1	20.3
5.1	20.3
4.8	20.3
4.8	20.3
4.8	20.6
4.2	21.1
3.4	22
2.2	22.9
2	23.1
1.4	23.7
1.1	24
0.8	24.3
0.2	24.9
0	25.4
0.5	26
1.4	26.6
2	27.2
2.8	28
3.1	28.3
3.1	28.3
3.7	28.6
5.7	30.6
6.3	31.2
6.5	31.7
7.1	32
7.7	32.6
8	33.2
8.5	33.5
9.1	34
9.4	34.6
10	34.9
10.3	35.2
10.8	35.7
11.1	36
11.4	36.3
11.7	36.6
12.3	36.9
12.3	37.2
12.6	37.5
13.1	37.8
13.1	38
13.4	38.3
13.7	38.6
14	38.6
14	39.2
14	39.2
14	39.2
14.3	39.2
14.3	39.5
14.8	39.5
14.8	39.5
14.8	39.5
14.8	39.5
14.8	39.5
14.8	39.5
14.8	39.5
14.8	39.5
14.8	39.5
14.8	39.5
14.8	39.5
14.8	39.5
14.8	39.5
14.8	39.5
14.6	39.5
14.6	39.5
14.6	39.2
14.6	39.2
14.6	39.2
14.6	39.2
14	38.9
13.7	38.6
13.4	38
12.8	37.8
12.3	36.9
12	36.9
11.7	36.3
11.1	36
10.8	35.7
10.3	35.2
10	34.9
9.4	34.3
8.8	33.7
8.3	33.2
7.4	32.3
7.4	32
6.8	31.7
6.5	31.2
6	30.9
5.7	30.3
5.4	30
5.1	29.7
4.5	29.2
4.2	28.9
3.7	28.3
3.1	27.7
2.5	27.2
2	26.6
1.4	26
0.8	25.4
0.2	24.9
0.2	24.3
0.5	23.7
1.1	23.1
1.7	22.6
2.2	22
2.8	21.1
3.7	20.3
4.5	19.1
4.8	18.9
5.4	18.3
5.7	18
6	18
6.3	17.7
6.3	17.7
6.5	17.7
6.5	17.7
6.5	17.7
6.5	17.7
6.5	17.7
6.3	17.7
6.3	17.7
6.3	17.7
6.3	18
6.3	18.9
6.3	19.7
6.8	20.6
8.5	21.4
11.1	22.3
14.8	22.9
19.4	23.1
24.9	23.4
30.6	23.7
35.7	24.3
40.6	25.2
44.9	26
48.9	26.9
52.6	27.7
56.7	28
60.4	28
64.1	28
67.5	28
70.1	28
72.1	28
73	28
73.3	28
73	28
72.1	28
70.4	28
67.8	28
64.7	28
60.7	28.3
56.1	28.9
51.2	29.2
45.5	29.7
39.5	30
33.5	30.6
26.9	30.9
20.6	30.9
14.3	30.9
7.7	31.2
1.7	31.5
3.7	31.7
7.1	31.7
8	31.7
8.3	30.9
8	29.4
7.4	28.3
6.3	27.7
5.1	27.7
4.5	28
4.2	28
4.5	28
5.1	27.7
5.4	26.6
5.7	24.6
5.4	21.4
5.1	17.7
5.1	13.1
5.1	8.3
5.4	3.1
5.7	2
6.5	7.1
7.4	12
8.5	16.3
9.7	20.6
10.3	24.9
10.3	28.9
10	33.2
9.7	37.2
9.4	40.9
8.8	44.1
8.5	47.8
8.5	48.4
8.5	48.6
8.5	48.4
8.5	47.8
8.3	46.1
8	43.8
7.7	40.6
7.4	36.6
7.4	32
7.1	26.3
7.1	20.3
7.1	13.4
7.1	5.4
7.1	2.5
7.4	11.1
7.4	20
7.4	27.7
7.4	32.6
7.1	35.2
5.1	36
2.5	32.3
2	30.3
0.8	26
0.2	22
0.2	20
0.2	20.3
0.8	22
1.7	24
2	26.6
2	28.9
0.5	30.6
2.2	31.5
5.7	31.5
10.3	30.9
15.4	30
21.1	29.7
27.2	29.4
32.9	29.7
38.9	30
44.6	30.6
50.6	31.5
56.4	32
61.8	32
67	31.5
71.5	30.9
75.6	30.3
79	29.7
81.3	29.4
82.7	29.4
83	29.4
82.4	29.4
81.3	29.4
79.3	29.4
76.1	29.4
72.1	29.4
67.5	29.7
61.8	30
55.8	30.6
45.8	31.2
42.1	31.5
34.3	31.7
26.6	31.7
18.6	31.7
10.8	32
3.7	32.3
3.1	32.3
8.3	32.3
10.5	32
11.1	30.9
9.4	28.9
5.7	27.4
1.1	26
4.2	24.6
5.1	24
5.1	23.7
4	23.7
2.2	23.7
0	24
2	24.3
3.1	24
3.4	24
3.1	23.4
3.1	22
3.1	19.7
3.1	16.6
3.1	12.3
3.1	7.4
3.1	1.4
3.4	4.5
3.7	10.3
4.8	15.4
6.3	22
6.8	23.7
7.4	27.2
7.4	30.6
7.1	34.3
6.5	37.5
6	40.6
5.7	43.2
5.1	45.2
5.1	46.9
5.1	47.8
4.8	47.5
4.8	46.9
4.5	45.8
3.7	43.5
3.4	40.3
3.1	36.6
2.8	32.3
2.8	27.2
2.8	21.1
2.8	15.1
3.1	9.1
3.4	2.5
3.7	4
3.7	11.1
4	18.9
4.5	25.7
4.8	31.5
4.8	32.3
4.2	32.6
3.1	32.3
2.2	31.2
1.7	28.9
1.7	26.6
1.7	24.3
1.7	23.1
1.7	23.1
1.7	24
1.7	25.2
1.7	26.6
1.1	27.7
0.8	28
0.2	28
2.2	28.3
5.1	28.3
8.5	28.3
13.1	28.6
18.6	28.6
24.9	28.9
31.7	29.4
38.3	30
44.9	30.6
51.5	31.2
57.5	31.5
63.2	31.5
68.7	31.5
75.8	31.5
77.8	31.5
81.6	31.5
84.4	31.5
86.7	31.7
87.6	32.3
87.6	33.2
87.6	34
87.6	34.6
87.6	34.6
85.3	34.6
83.9	34.6
80.1	34.6
75.8	34.6
70.7	34.6
65.5	34.6
60.1	34.6
54.4	34.6
48.1	34.6
42.1	34.6
36.3	34.6
30.6	34.6
24.6	34.6
19.1	34.6
13.7	34.6
9.4	34.6
7.1	34.6
6.8	34.6
6.8	34.6
6.8	34.6
6.8	34.6
7.1	35.5
8	36.3
8	36.6
8	36.6
8	36.6
8	36.6
8	35.7
7.7	34
7.4	31.5
6.8	28.6
6.5	25.2
6.3	20.9
5.7	15.7
5.1	10.3
4.2	5.1
2.8	0.2
1.7	5.7
0.5	11.1
0.2	16.3
0.8	24.6
0.8	27.4
0.8	32.6
0.8	37.8
0.8	42.9
0.8	47.2
1.1	51.2
1.7	54.7
3.4	56.7
5.1	56.7
5.4	56.4
6	55.2
6	53.5
6	51.2
6	48.6
6	42.9
6.3	40.6
6.8	35.2
8	28.6
8.8	21.4
9.7	14
10.3	6.3
10.3	1.4
10.3	8.5
10.3	14.6
10.3	18.6
10.3	20.6
10.3	20.6
10.3	20.6
10.3	20.6
10	20.6
10	21.1
9.7	21.7
9.1	23.7
8	26
6.5	28.6
3.7	31.2
2.8	31.5
0.5	31.5
2.2	31.5
6	31.5
10.3	31.5
15.4	31.5
22	31.7
28.6	32.3
35.2	33.5
41.8	35.2
48.4	36.9
54.7	38
60.7	38.6
66.4	38.3
71.8	38.3
77	38.3
80.7	38.3
83	38.3
83.6	38.3
83.6	38.3
83.6	38.3
83.6	38.3
83.3	37.8
82.1	36
80.1	34.3
77.3	32.9
73	32
65.8	31.2
63.2	31.2
57.2	31.2
50.9	31.2
44.3	31.2
37.5	30.6
30.6	30
24.6	29.2
20	28
17.1	26.6
16.3	24.6
16.3	21.4
16.3	20.6
17.4	20
19.7	20
22.6	19.4
26	18.6
30.6	17.1
35.5	14.6
40	11.1
44.3	7.1
47.5	2.8
49.8	3.1
50.1	4.8
50.6	8
51.5	10.3
53.2	12.3
55.5	14.3
58.7	16.6
61.5	18.9
64.1	21.7
66.7	24.6
68.7	27.4
70.4	30
71.8	32.3
73.6	34.3
75	36
76.7	37.5
78.1	38.9
79.9	41.2
80.7	42.1
81.9	43.5
83	44.9
83.9	46.3
85	47.5
85.9	48.6
86.4	49.5
86.7	50.4
87	50.9
87	51.5
87	52.4
87	53.5
87.3	54.9
87.6	55.2
88.4	55.5
89.6	56.1
90.5	56.1
91.3	55.8
92.2	54.4
93	52.1
93.9	49.2
94.5	45.8
95.9	40.9
96.5	39.5
97.9	36.3
99.9	33.7
101.9	31.2
103.6	28.9
105.3	27.4
106.5	26
107.3	25.2
108.5	24.6
109.4	24.6
110.5	24.6
111.4	24.6
111.9	24
111.9	22.6
111.9	20.3
111.9	18
111.4	15.7
109.6	14
107.1	12.3
104.5	10.5
100.2	9.1
98.8	8.8
96.2	8.3
93.9	7.4
92.5	6.5
91.6	5.1
91.3	3.7
91	2.5
91	1.1
90.5	0
89.9	1.4
89.6	1.7
89	2.2
88.2	2.8
87	3.7
85.9	4.2
85	5.1
84.4	5.4
84.2	6
84.2	6.5
84.2	7.4
84.2	8.3
84.2	8.8
84.2	9.7
84.2	10.3
84.2	10.3
84.2	10.3
84.2	10.3
84.2	10.3
84.2	10.3
84.2	10.3
84.2	10.3
83.6	10.3
83	10.3
82.1	10.3
81.9	10.3
81.9	10.3
81.9	10.3
81.9	10.3
81.9	10.3
81.9	10.3
81.6	10.3
81	10
79.9	9.1
79	8.3
78.1	6.8
77.8	5.1
77.6	3.4
77.3	1.4
77.3	0.2
77.3	2
77.3	3.4
77.3	4.8
77.3	5.1
77.3	5.7
77.3	6.3
77.3	6.3
77.3	6.3
77.3	6.3
77.3	6.3
77.3	6.3
77.3	6.3
77.3	6.3
77.3	6.3
77.3	6.3
77.3	6.3
77.3	6.3
76.4	6.3
76.1	6.3
75	6.3
73.8	6.3
72.7	6.8
71.8	8.5
71.5	11.1
71.5	14.3
71.5	17.1
71.5	19.7
71.5	22
71.5	23.7
71.5	25.2
71.5	26.3
71.5	27.2
71.5	27.7
71.5	28.3
71.5	28.3
71.5	28.3
71.5	28.3
71.5	28.3
71.5	28.3
71.5	28.3
71.5	28.3
71.5	28.3
71.5	28.3
71.5	28.3
71.5	28.3
71.5	28.3
71.5	28.3
71.5	28.3
71.5	28.3
71.5	28.3
71.5	28.3
71.5	28.3
71.8	28.3
71.8	28.3
71.8	28.3
71.8	28.3
72.1	28.3
72.1	28.3
72.1	28.3
72.1	28.3
72.1	28.3
72.1	28.3
72.1	28.3
72.1	28.3
72.1	28.3
72.1	28.3
72.1	28.3
72.1	28.3
72.1	28.3
72.1	28.3
72.1	28.3
72.1	28.3
72.1	28.3
72.1	28.3
72.1	28.3
72.1	28.3
72.1	28.3
72.1	28.3
72.1	28.3
72.1	28.3
72.1	28.3
72.1	28.3
72.1	28.3
72.1	28.3
72.1	28.3
72.1	28.3
72.1	28.3
72.1	28.3
72.1	28.3
72.1	28.3
72.4	28.3
72.7	28.3
73.3	28.3
73.3	28.3
73.6	28.3
73.8	28.3
73.8	28.3
73.8	28.3
73.8	28.3
73.8	28.3
73.8	28.3
73.8	28.3
73.8	28.3
73.8	28.3
73.8	28.3
73.8	28.3
73.8	28.3
73.8	28.3
73.8	28.3
73.8	28.3
73.8	28.3
73.8	28.3
73.8	28.3
73.8	28.3
73.8	28.3
73.8	28.3
73.8	28.3
73.8	28.3
73.8	28.3
73.8	28.3
73.8	28.3
73.8	28.3
73.8	28.3
73.8	28.3
73.8	28.3
73.8	28.3
73.8	28.3
73.8	28.3
73.8	28.3
73.8	28.3
73.8	28.3
73.8	28.3
73.8	28.3
73.8	28.3
73.8	28.3
73.8	28.3
73.8	28.3
73.8	28.3
73.8	28.3
73.8	28.3
73.6	28.3
73.6	28.3
73.6	28.3
73.6	28.3
73.6	28.3
73.6	28.3
73.6	28.3
73.6	28.3
73.6	28.3
73.6	28.3
73.6	28.3
73.6	28.3
73.6	28.3
73.6	28.3
73.6	28.3
73.6	28.3
73.6	28.3
73.6	28.3
73.8	28.3
73.8	28.3
73.8	28.3
73.8	28.3
73.8	28.3
73.8	28.3
73.8	28.3
73.8	28.3
73.8	28.3
73.8	28.3
73.8	28.3
73.8	28.3
73.8	28.3
73.8	28.3
73.8	28
73.8	27.4
73.8	27.4
73.8	27.4
73.8	27.4
73.8	27.4
73.8	27.4
73.8	27.4
73.8	27.4
73.8	27.4
73.8	27.4
73.8	27.4
73.8	27.4
73.8	27.4
73.8	27.4
73.8	27.4
73.8	27.4
73.8	27.4
73.8	27.4
73.8	27.4
73.8	27.4
73.8	27.4
73.8	27.4
73.8	27.4
73.8	27.4
73.8	27.4
73.8	27.4
73.8	27.4
73.8	27.4
73.8	27.4
73.8	27.4
73.8	27.4
73.8	27.4
73.8	27.4
73.8	27.4
73.8	27.4
73.8	27.4
73.8	27.4
74.4	27.4
74.7	27.4
74.7	27.4
74.7	27.4
74.7	27.4
74.7	27.4
74.7	27.4
74.7	27.4
74.7	27.4
74.7	27.4
74.7	27.4
74.7	27.4
74.7	27.4
74.7	27.4
74.7	27.4
74.7	27.4
74.7	27.4
74.7	27.4
74.7	27.4
74.7	27.4
74.7	27.4
74.7	27.4
74.7	27.4
74.7	27.4
74.7	27.4
74.7	27.4
74.7	27.4
74.7	27.4
74.7	27.4
74.7	27.4
74.7	27.4
74.7	27.4
74.7	27.4
74.7	27.4
74.7	27.4
74.7	27.4
74.7	27.4
74.7	27.4
74.7	27.4
74.7	27.4
74.7	27.4
74.7	27.4
74.7	27.4
74.7	27.4
74.7	27.4
74.7	27.4
74.7	27.4
74.7	27.4
74.7	27.4
74.7	27.4
74.7	27.4
74.7	27.4
74.7	27.4
74.7	27.4
74.7	27.4
74.7	27.4
74.7	27.4
74.7	27.4
74.7	27.4
74.7	27.4
74.7	27.4
74.7	27.4
74.7	27.4
74.7	27.4
74.7	27.4
74.7	27.4
74.7	27.4
74.7	27.4
74.7	27.4
74.7	27.4
74.7	27.4
74.7	27.4
74.7	27.4
74.7	27.4
74.7	27.4
74.7	27.4
74.7	27.4
74.7	27.4
74.7	27.4
74.7	27.4
74.7	27.4
74.7	27.4
74.7	27.4
74.7	27.4
74.7	27.4
74.7	27.4
74.7	27.4
74.7	27.4
74.7	27.4
74.7	27.4
74.7	27.4
74.7	27.4
74.7	27.7
74.7	28
74.7	28.3
74.7	28.6
74.7	28.6
74.4	28.6
73.3	28.6
71.8	28.6
70.4	28.6
69.3	28.6
67.8	29.7
67.5	32.3
68.1	37.2
70.1	43.2
72.7	49.8
75	55.8
76.7	60.4
77.6	63.2
78.4	63.5
79	61.2
79.3	56.7
79.6	49.8
79.6	42.3
79	34.6
77.8	26.3
76.1	18.3
74.1	10
71.8	1.4
70.1	6.8
68.7	14.8
67.3	22.3
65.2	26.6
61.5	26.9
59.2	24.9
58.7	21.1
59.2	15.7
60.7	8.5
62.7	0.2
63.8	8.5
63.8	17.7
64.1	26.6
65	35.7
66.1	44.6
67.3	54.1
69	62.4
71.5	68.7
73.8	67.8
74.4	62.4
74.4	55.2
74.4	43.2
74.4	38.9
73.8	30.6
72.1	22
69.5	13.4
66.1	4.8
63	3.7
60.4	11.4
58.7	16.6
55.2	16
51.8	8.3
52.6	5.1
56.1	2.5
60.1	10.8
61.2	19.7
60.4	28.9
60.1	38
60.1	47.2
60.1	56.7
61.5	69.3
63.2	73
67.3	77
72.1	74.1
75.3	68.1
75.6	60.1
74.4	51.5
73	42.3
71.8	33.5
70.7	24
69	14.8
67	5.1
65	4.2
63.5	12.8
62.4	20
58.9	22.6
52.9	20
49.2	15.1
50.1	10
52.6	2.5
54.7	6.3
54.7	15.7
53.2	24.9
51.8	34.3
50.6	44.3
50.9	54.1
52.9	62.7
56.9	70.4
64.4	74.1
67	72.1
70.7	65.2
71.3	57.2
70.1	48.6
69.3	39.5
67.8	26
67	21.4
64.7	12.3
62.1	3.4
59.2	5.1
57.2	12.8
54.7	16.8
49.5	14.8
46.6	9.7
48.4	3.1
52.1	4.5
55.5	13.4
55.5	22.3
54.4	31.2
52.9	39.8
52.4	48.9
52.6	57.5
54.7	65.2
58.7	71.8
63.5	73.3
68.4	69.5
70.7	63.2
70.7	55.2
69.3	46.6
67.3	33.5
66.7	28.9
65.5	20.3
64.1	11.4
62.1	2.2
59.8	6.3
57.8	14
55.8	20
51.5	19.4
47.5	15.7
47.5	10.3
49.8	4
52.9	4
54.7	12.6
54.1	21.4
52.9	30
52.1	38.9
51.2	47.8
51.5	56.7
53.8	64.7
57.8	71.8
62.7	74.4
69	67.5
69.5	64.1
68.7	56.1
66.7	47.5
65	38.6
64.1	29.4
63.5	20.6
63	11.4
61.5	2.2
59.5	6.5
57.5	14.3
54.9	20
50.4	19.7
46.3	16.8
46.3	12.8
48.9	7.4
52.1	0.2
54.9	8.5
54.9	17.4
54.1	25.7
53.2	34.6
52.6	43.2
52.4	52.1
53.8	60.4
57.5	67.5
62.1	72.4
66.7	71
70.4	65.8
71	58.1
69.8	49.8
68.4	41.2
67.3	31.7
66.7	22.9
65.8	13.7
64.7	4
63	5.1
61.2	13.4
59.2	20.3
55.8	22
50.9	19.7
49.2	15.7
50.4	10.8
52.6	3.7
54.7	4.5
54.9	12.8
54.1	21.4
52.9	30.3
52.4	39.5
52.6	48.6
53.2	57.5
55.5	65.8
59.2	72.7
63	75
67	71.3
69	64.4
68.4	56.7
67	48.4
65.5	39.2
65	30.6
65	21.7
64.1	12.8
62.4	4
60.1	4.8
58.4	13.4
57.5	20.9
55.5	24.6
49.2	20
48.4	17.1
49.2	11.1
52.1	3.4
55.2	5.1
56.1	14
54.7	23.1
52.9	32
51.5	41.2
50.4	50.4
51.2	59.2
54.7	67
62.4	73.3
65.2	71.8
70.4	66.4
72.4	58.9
71.5	50.6
69.5	37.5
69	32.9
67.8	23.7
67	14.6
65.5	5.7
63.5	4
61.5	12.6
59.5	20.6
57.5	26.6
53.2	26.3
48.9	22.3
48.6	17.4
50.9	11.4
53.5	3.4
55.5	5.1
55.5	14
54.1	22.9
52.9	32
51.8	46.3
51.8	50.9
53.5	60.1
57.5	67.8
62.4	74.1
67.8	74.4
72.1	69.3
72.7	61.5
71.3	53.2
69.5	44.1
68.7	34.9
68.7	25.4
68.7	16.3
68.1	6.5
67	3.4
65.5	12.8
64.7	21.1
63.5	28.3
60.4	32
55.2	30.6
51.8	27.4
51.5	24
52.1	18.3
52.9	10.5
53.2	2.2
53.2	6.3
52.6	15.7
52.6	28.9
54.7	42.9
58.1	56.1
61.2	65.8
63.8	70.1
66.1	69.5
67.8	66.4
69.3	59.8
70.1	50.4
69	39.2
66.7	26.9
63.5	13.7
58.1	6.8
56.1	13.7
51.5	28
47.2	40.6
45.2	46.6
45.8	46.3
48.1	42.6
50.9	37.5
53.8	31.5
56.7	26.3
58.9	21.1
59.8	15.1
58.9	8.3
57.8	0
57.2	9.1
56.9	19.7
56.9	31.2
57.5	43.2
58.9	54.1
61.2	62.7
64.4	66.1
67.3	65.2
69.8	61.8
71	54.9
70.4	45.8
68.4	35.2
65.5	22.6
62.4	9.4
58.9	4
54.9	17.4
50.9	29.7
47.5	42.1
47.5	43.2
48.1	41.8
49.8	37.8
51.8	32
53.8	26
55.8	20.3
56.9	14.6
56.9	8.5
55.8	1.7
54.4	5.4
52.9	13.4
52.6	22.6
53.2	32.6
54.4	43.2
56.4	53.2
58.7	62.1
61.5	65.8
64.1	65.2
66.1	61.5
67	55.5
66.7	46.9
64.7	36.6
61.2	25.4
57.2	13.7
52.9	1.1
48.4	10.8
44.3	21.7
42.1	30.6
42.1	34.3
42.6	31.7
43.8	25.2
46.1	17.7
50.6	6
52.1	2.2
54.4	5.4
55.2	13.1
54.7	21.7
53.8	30.6
53.2	39.5
53.2	49.2
54.4	58.4
56.9	64.7
60.1	67.8
62.7	68.4
65	67
66.1	62.4
66.1	54.4
64.4	44.6
61.8	33.5
58.4	22
54.7	10.3
50.6	0.8
47.5	10.8
45.8	20.3
45.5	28.9
45.8	33.5
46.3	33.2
47.5	29.7
48.9	24.9
51.8	16.6
52.6	13.7
54.4	7.7
55.5	1.4
55.2	5.4
54.4	13.1
53.2	21.4
52.4	30.3
52.4	39.8
52.9	49.2
54.1	58.4
56.7	68.7
57.5	70.4
58.7	71.5
59.8	70.7
60.4	67
60.7	60.1
60.4	50.4
59.2	40
57.2	29.4
54.7	18
51.8	6.8
48.6	3.4
46.1	12.8
44.1	25.2
44.3	28.6
44.9	31.7
45.2	29.4
46.3	24
48.6	17.4
51.2	10.8
53.8	4.8
55.8	1.4
56.9	8
56.7	15.4
56.4	23.1
56.4	31.7
56.4	40.6
56.7	49.5
57.5	57.8
59.2	63.8
61	66.4
62.4	66.4
63.5	64.7
64.4	60.4
64.7	53.2
64.1	44.1
62.4	33.7
59.8	22.9
57.2	11.7
54.4	0.8
51.5	8.5
49.5	16
49.5	22.9
50.6	28
51.2	28
51.5	24.9
51.8	19.7
53.2	13.7
55.5	7.4
56.4	0.2
56.4	7.7
56.4	16
56.4	24
56.4	37.2
56.7	41.5
57.2	50.6
58.7	59.2
61.2	67.3
64.4	73.3
67.3	73.3
68.4	69.3
68.1	62.7
67.3	54.7
66.1	46.3
65.5	37.8
65.2	28.9
64.7	20.3
64.1	12
63.2	3.4
63	4.8
63	12.8
63	20
62.7	24
61.5	24.3
60.4	22
59.5	17.7
59.5	11.7
59.8	4.8
60.1	2.8
60.1	11.4
60.1	20.9
60.4	30.3
61.5	40
63	49.8
64.7	59.2
68.7	67.5
69.5	68.1
69.8	67.8
69.8	65.5
69.8	59.8
69.5	52.4
69.5	44.6
69.5	36.3
69.5	23.7
69.5	19.4
69.5	11.1
69.5	2.8
69.8	5.1
70.4	12.8
70.4	19.7
70.1	24.6
67.3	25.7
65.8	25.2
63.5	23.4
62.1	20.9
61.5	16.6
61.2	10.8
61.2	3.1
61.2	5.4
61.2	14.3
61.2	23.7
61.5	33.5
62.4	43.2
63.2	52.4
64.7	61
66.4	65.8
67.3	66.4
67.3	65
67.3	60.1
67.3	53.2
67.3	46.1
67.3	38
67.3	30.3
67.3	22
67	13.7
66.7	5.7
66.4	2
66.4	9.7
66.4	16.3
65.5	21.4
64.4	21.4
61.8	20.3
60.4	18.3
60.1	14.8
60.1	9.4
60.1	2
60.1	6.3
60.1	15.4
60.1	24.3
60.1	33.7
60.7	43.2
62.7	56.7
63.5	60.4
65.8	65.2
66.7	66.4
67	65.5
67.3	62.4
67.3	56.1
67.3	48.9
67.3	40.9
67.3	32.9
67.5	24.9
67.5	16.3
67.5	8.3
67.3	0.5
67.3	7.4
67.3	14.6
67.3	19.7
65.8	21.4
63	20.3
60.4	17.7
59.2	14.3
59.2	9.1
59.2	1.1
59.2	8
59.2	17.4
59.2	27.2
59.2	36.9
59.2	46.6
60.1	55.8
61.8	64.4
64.7	68.7
66.1	68.7
66.4	66.7
66.4	61.2
66.4	54.1
66.4	46.3
66.4	38.3
66.4	25.7
66.4	21.7
66.1	13.1
65.8	5.1
65.8	3.1
65.8	10.8
65.8	17.4
65.2	21.4
63	20.9
60.1	18.3
58.9	12
58.9	9.1
58.9	1.4
58.9	7.7
58.9	17.1
58.9	26.9
58.9	36.9
58.9	47.2
59.2	56.9
61	65.8
67.8	73.3
69.5	73
72.1	71.3
72.7	66.4
72.1	59.5
71	51.5
70.4	42.9
70.4	33.7
70.4	24.9
70.4	16
70.1	7.1
70.1	1.7
70.7	10.5
71	18.3
70.7	23.7
68.1	25.2
62.1	23.1
60.7	22.3
59.2	19.4
58.7	14.6
58.7	6.5
58.7	2.5
58.7	12
58.7	21.7
58.7	31.5
58.9	41.5
61	56.1
62.4	60.7
65.8	68.7
69.3	71.5
71.5	69.8
71.8	65
71.8	57.8
71	50.1
71	41.5
71.3	32.6
71.3	19.4
71.3	14.8
71.3	5.7
71.3	3.1
71.3	12
71.3	20
71.3	26
69.5	29.4
66.1	29.2
63.5	27.7
62.1	26
61	22
60.4	15.7
60.4	7.4
60.4	1.4
60.4	11.1
60.4	20.6
60.4	30.3
60.4	40.6
61	50.1
62.4	59.2
65.2	67
68.7	69.8
70.4	67.8
70.7	62.7
70.4	55.8
70.1	48.4
70.4	39.8
71.3	31.2
72.4	22.6
73	13.7
72.7	4.8
72.7	9.1
72.7	13.7
72.7	22
72.7	29.2
71.8	32.9
68.4	32.6
65.5	32
64.7	31.5
63.8	29.2
62.7	24
62.1	17.1
62.1	4.8
62.1	0.5
62.1	8.5
62.1	18
62.1	27.7
62.4	37.2
63.8	46.1
66.4	54.4
70.1	60.4
73	62.1
73.3	61.5
73	57.2
73	50.4
73	43.2
73.3	35.5
73.6	26.9
73.6	18.6
73.6	10.3
73.3	1.4
72.7	6.8
71.8	15.1
71.5	22.3
70.1	26.3
66.4	26.3
62.7	23.7
60.4	17.7
60.4	14.6
60.4	6.3
60.4	2.5
60.4	11.7
60.4	21.1
60.4	30.9
60.4	40.6
61.2	50.4
63.2	59.5
67	67.5
71.3	71.8
74.7	68.7
76.4	61.8
76.4	54.1
75.8	46.1
75.3	37.2
74.7	28.6
73.6	19.7
72.4	11.1
71	2.2
70.7	6.3
70.1	13.7
68.4	18.6
64.1	19.1
59.8	18.3
58.1	15.7
58.1	13.7
58.1	6.8
58.9	2.2
59.8	11.1
60.1	20.6
60.1	30
60.4	39.5
61.5	48.6
64.4	57.5
68.4	65.5
74.7	69.3
75.8	67.5
76.7	61.2
76.1	53.5
75	45.2
73.8	36.6
73	28
72.4	18.9
71.5	10
70.1	1.1
69	7.7
67.3	18.6
66.1	21.1
62.4	22.3
58.1	21.1
56.1	19.7
55.8	16.6
55.8	6
56.1	1.7
56.7	7.1
57.2	16.3
57.5	25.4
58.1	34.9
59.2	44.3
61	53.5
64.1	62.1
70.4	70.7
72.4	70.1
75	65.5
75.3	58.1
75	50.1
74.7	41.5
74.4	33.2
73.8	24.6
72.1	11.4
71.5	6.8
70.4	1.7
69.3	10.3
68.4	18
66.7	23.1
62.4	23.7
57.8	21.7
55.2	19.4
54.4	15.4
54.4	8.5
54.7	0.2
54.7	8.3
54.7	17.4
54.7	26.6
54.9	36
55.5	45.2
57.2	54.4
60.4	62.4
65.2	69.3
71.3	67.5
72.4	64.7
73	57.5
72.4	49.5
71.8	40.6
71.5	32
70.7	23.4
69.3	14.3
67.5	5.7
65.8	3.1
64.4	16
64.1	19.7
62.4	24.9
58.1	24.3
52.9	21.1
50.4	17.4
50.6	12.3
51.8	5.1
52.4	3.7
52.6	12.6
52.6	21.7
52.6	30.9
53.2	40
54.7	49.5
57.2	57.8
61.2	65
65.2	67
68.1	62.7
64.7	14.3
62.7	5.7
60.7	2.8
59.2	11.1
58.4	18.6
69	55.8
68.7	47.8
67.8	39.8
67.3	31.2
66.4	22.6
56.1	22
51.2	20.3
47.5	17.4
46.9	13.4
48.4	8
50.6	0.2
52.1	8.5
52.4	17.1
52.4	26.3
52.6	35.2
53.5	44.3
54.9	53.8
57.5	62.1
61.8	69.5
67	73
71.3	70.1
73	64.1
72.7	56.4
71.8	48.4
71.3	39.8
70.7	31.2
69.8	22.6
68.1	9.1
67.3	4.8
65.8	4
64.7	12.3
63.8	20.3
61.8	25.4
57.2	24.9
52.6	22
50.1	18.3
50.4	12.8
53.2	0.8
54.1	3.4
54.1	12.6
53.8	21.7
53.8	31.5
53.8	40.9
54.4	50.6
55.8	59.5
59.2	67.3
63.8	72.1
68.1	69.5
69.5	60.4
69	56.7
67.3	48.4
66.1	39.5
65.8	30.6
65	22
63.8	13.4
61.8	4.8
60.1	4
58.9	12
56.4	20.9
54.7	21.1
50.6	19.1
48.6	15.4
50.1	10.5
52.6	4
55.2	4.2
55.8	13.1
55.8	21.7
55.8	30.3
55.8	39.2
55.8	48.1
56.4	56.4
58.4	64.1
61.8	69.8
66.1	69.5
69.3	65.2
69.5	59.2
68.7	51.2
67.3	42.6
66.4	34
66.1	25.2
65.8	16
65.5	7.1
64.4	1.7
63.2	10
61.2	18
58.4	24
53.5	25.7
49.2	24.6
47.5	22
48.1	18
49.5	11.1
50.9	3.1
51.8	5.4
51.5	14
51.2	22.6
50.9	31.5
51.2	40.6
51.5	49.8
54.9	61.8
56.9	65.5
61	69.3
65.8	66.1
68.7	59.5
67.8	47.8
67	43.2
65.8	34.6
64.4	25.7
62.7	17.1
60.1	8
57.2	0.5
55.2	8.8
54.4	16.6
53.2	22.3
49.5	21.7
45.8	18
45.5	13.4
47.8	8.3
50.1	0.8
51.8	7.1
52.1	15.7
51.5	24.3
51.2	37.5
51.5	41.8
52.4	50.9
54.7	58.9
58.7	66.4
62.7	71.8
67	70.1
70.4	64.4
70.7	56.9
69.5	48.9
68.7	40.3
67.8	31.5
67	22.6
65.2	13.7
63	4.5
61	4.2
59.5	12.3
58.1	19.4
54.4	22.3
46.9	19.4
46.3	18
46.9	14.8
48.1	9.7
48.9	2
49.5	6.3
49.5	14.6
49.2	22.9
48.9	31.7
48.9	40.6
50.1	49.2
52.4	57.8
56.1	65.2
59.5	71.3
63	71.3
65.5	66.7
65.8	59.5
64.7	51.5
63.2	42.9
62.4	34
62.4	25.4
62.4	16.6
61.5	7.7
60.1	0.8
57.5	13.4
56.7	17.1
55.2	23.7
52.1	24.9
48.4	22.3
47.2	18
48.9	12.6
51.5	5.4
53.5	3.1
54.1	11.7
52.9	20.6
52.1	29.7
51.2	38.9
51.2	48.4
52.6	56.9
56.1	64.7
61	71.5
65.2	72.7
69.3	68.4
69.8	61.2
[truncated: 676 more rows]
