# Supplementary material for: Bot fit: A novel approach to assessing lower limb muscular strength
Source: PLoS One. 2026 Mar 26;21(3):e0339187. doi: 10.1371/journal.pone.0339187 (PMC13021169; doi:10.1371/journal.pone.0339187)
Supplement: S3 File — Raw joint angle data (left and right legs) collected from 25 participants across all exercise protocols. This compressed folder contains individual participant files (sub1–sub25) with time-series signals representing lower-limb motion recorded by the Bot Fit system during resistance exercise trials. (ZIP) [file pone.0339187.s003.zip › sub16/kickback_max.csv]

AngL	AngR
3.3	0.8
3.6	0.6
3.9	0.6
3.9	0.3
3.9	0.3
3.9	0
4.2	0
4.4	0.2
4.7	0.2
4.7	0.5
5	0.8
5	0.8
5.3	1.1
5.6	1.1
5.6	1.4
5.6	1.4
5.9	1.6
5.9	1.6
6.2	1.9
6.5	1.9
6.5	2.2
6.7	2.5
7	2.8
7.3	3.1
7.3	3.1
7.3	3.1
7.3	3.1
7.3	3.1
7.3	3.1
7.9	3.6
8.5	4.2
9.6	5.4
10.7	6.5
11.3	6.8
11	6.8
11	6.8
11	6.8
11	6.8
11	6.8
11	6.8
11	6.8
11	6.8
11	6.8
11	6.8
11	6.8
11	6.8
11	6.8
11	6.8
11	6.8
11	6.8
11	6.8
11	6.8
11	6.8
11	6.8
11	6.8
11	6.8
11	6.8
11	6.8
11	6.8
11	6.8
10.7	6.8
10.5	6.5
10.2	5.9
10.2	5.6
10.2	5.4
9.9	5.4
9.6	5.4
9.3	5.1
9.3	4.8
9.3	4.8
9.3	4.8
9.3	4.8
9.3	4.8
9.3	4.8
9	4.8
9	4.8
9	4.8
8.7	4.5
8.5	3.9
8.2	3.6
7.9	3.4
7.9	3.4
7.6	3.4
7.6	3.4
7.6	3.4
7.6	3.4
7.6	3.4
7.6	3.4
7.6	3.4
7.6	3.4
7.6	3.4
7.6	3.4
7.6	3.1
7.6	3.1
7.6	3.1
7.6	3.1
7.6	3.1
7.3	2.5
7.3	2.5
7	2.5
7	2.5
7	2.5
7	2.5
7	2.5
7	2.5
7	2.5
7	2.5
7	2.5
7	2.5
7	2.5
7	2.5
7	2.5
7	2.5
7	2.5
7	2.5
7	2.5
7	2.5
7	2.5
7	2.5
7	2.5
7	2.5
7	2.5
7	2.5
7	2.5
7	2.5
7	2.5
7	2.5
7	2.5
7	2.5
7	2.5
7	2.5
7	2.5
7	2.5
7	2.5
7	2.5
7	2.5
7	2.5
7	2.5
6.7	2.2
6.7	2.2
6.7	2.2
6.7	2.2
6.7	1.9
6.7	1.9
6.7	1.9
6.5	1.6
6.5	1.6
6.2	1.6
6.2	1.6
6.2	1.6
6.2	1.6
6.2	1.6
6.2	1.6
6.2	1.6
6.2	1.6
6.2	1.6
6.2	1.6
6.2	1.6
5.9	1.4
5.6	1.1
5.3	0.8
5	0.8
5	0.8
5	0.8
5	0.8
5	0.5
5	0.5
5	0.5
5	0.5
4.4	0.2
4.2	0.3
4.2	0.3
3.9	0.3
3.6	0.3
3.6	0.6
3.6	0.8
3.6	0.8
3.6	0.8
3.6	0.8
3.3	1.1
3.3	1.1
3.3	1.1
3.3	1.1
3	1.4
2.4	1.7
2.2	2
2.2	2
1.9	2.3
1.6	2.6
1.6	2.6
1.6	2.6
1.6	2.6
1.6	2.6
1.6	2.6
1.6	2.6
1.6	2.6
1.6	2.6
1.6	2.6
1.6	2.6
1.6	2.6
1.6	2.6
1.6	2.8
1.6	2.8
1.6	2.8
1.6	2.8
1.6	2.8
1.6	2.8
1.6	2.8
1.6	2.8
1.6	2.8
1.6	2.8
1.6	2.8
1.6	2.8
1.6	2.8
1.6	2.8
1.6	2.8
1.6	2.8
1.6	3.1
1.6	3.4
1.6	3.4
1.6	3.4
1.6	3.4
1.6	3.4
1.6	3.4
1.6	3.4
1.6	3.4
1.6	3.4
1.3	3.4
1	3.4
0.7	3.4
0.7	3.4
0.7	3.4
0.7	3.4
0.7	3.1
0.7	3.1
0.7	3.1
0.7	3.1
0.7	3.1
0.7	3.1
0.7	3.1
0.7	3.1
1	3.1
1.6	3.1
2.7	3.1
4.2	3.1
5.9	3.4
7.9	3.4
10.7	3.7
14.2	3.7
18.8	3.7
23.3	3.7
28.2	3.7
33.1	3.7
37.7	3.7
32.2	3.7
35.9	4.3
39.7	4.6
42.8	4.6
46	4.6
48.8	4.6
51.4	4.6
53.7	4.6
55.4	4.6
56.9	4.6
57.4	4.6
57.1	4.6
56.6	4.6
55.7	4.6
53.7	4.6
51.4	4.6
48.6	4.8
45.1	5.4
39.1	6.3
36.8	6.6
32.2	6.9
26.8	7.1
21.3	7.4
15.3	7.4
9	7.7
2.4	7.7
4.4	7.7
9.9	7.7
14.2	7.7
15	7.7
16.2	7.4
16.8	6.6
16.8	5.4
16.2	4.3
14.8	3.4
13.3	3.1
12.2	2.8
11.9	3.1
11.9	3.1
11.9	3.1
11.9	3.1
11.9	3.1
11.9	3.1
11.9	3.1
11.9	2.8
11.6	2
11.3	0.6
10.7	3.4
10.7	5.4
10.7	9.7
10.5	14.8
10.5	19.7
10.2	24.6
10.2	29.7
10.2	16
10.2	20.9
10.2	25.7
10.2	30
10.2	34.3
10.2	38.6
9.6	42.3
9	45.8
8.7	48.4
8.5	50.4
8.2	50.6
7.9	50.4
7.9	49.5
7.9	47.8
7.9	45.2
7.9	41.8
8.2	37.8
8.5	30.3
8.5	27.4
8.7	21.4
9.6	14.6
10.2	7.4
10.5	0
10.7	7.4
11.3	15.1
11	21.4
11	24.9
10.7	26.3
9.3	26.6
7.6	25.7
6.2	23.4
5.3	20.3
4.7	17.4
4.4	16
4.4	16.6
4.7	18
4.7	19.7
4.7	21.4
4.7	22.3
3.9	22.6
1.9	22.6
1.3	22.3
4.2	22.3
7.9	22.3
12.2	22.3
17.3	22.3
22.8	22.3
28.2	22.3
33.9	22.3
39.1	22.3
44.3	22.3
49.1	22.3
53.1	22.6
56.9	22.6
60	22.6
62.9	22.3
64.6	22
65.4	21.4
65.7	21.1
65.4	21.1
64.3	21.1
62.3	21.1
59.7	21.1
56.6	21.1
52.6	21.1
48.3	21.4
43.4	21.7
38	21.7
32.2	21.7
26.2	21.7
20.2	21.7
13.6	21.7
7	21.7
0.7	21.7
5	21.7
9	21.7
11.3	21.7
12.2	21.1
12.2	20
11.3	18.6
9.3	17.7
6.5	16.8
3.9	16
1.6	15.4
0.7	15.1
0.4	14.8
0.4	14.8
0.7	14.8
0.7	14.8
0.7	14.8
0.7	14.6
0.7	14.6
0.7	14.3
0.7	14
0.7	14
0.7	13.4
1	12
1	9.7
1.6	4.8
1.6	2.8
1.6	2
1.9	7.7
2.2	14
3	20
3.6	25.2
4.7	25.3
5.9	29.9
6.5	34.5
5.9	38.8
5	42.2
3.6	45.3
2.4	47.9
1.6	49.6
1	50.2
1.3	49.9
1.6	49.1
1.9	47.6
1.9	45.3
2.4	42.2
3.3	38.2
4.4	33.3
5.9	27.9
7	21.6
8.2	15
9	7.8
9.6	0.7
9.9	6.4
10.2	13.8
10.2	19.3
10.2	22.1
10.2	23.3
9.9	23.3
9.3	23.3
8.7	23
8.7	22.4
8.7	21.9
8.7	22.1
8.2	22.7
7.3	23.6
5.9	25
4.2	26.2
2.2	27.3
3	27.9
5	27.9
10.2	27.9
15.6	27.9
21.6	27.9
27.4	27.9
33.1	28.2
38.8	28.4
44.3	29
49.4	29.3
54.6	29.6
59.4	29.6
64.3	29.6
68.3	29.6
71.5	29.6
74	29.6
75.8	29.9
76.6	31
76.6	31.6
76.6	32.2
76.6	32.2
76.3	32.2
74.9	32.2
72	32.2
68.6	32.2
63.7	32.2
58.9	32.2
53.7	32.2
48	32.2
42.3	32.2
36.5	32.2
27.1	32.2
24.2	32.2
18.2	32.2
13.3	32.2
9.6	32.2
7.9	32.2
7.6	32.2
7.6	32.2
7.6	32.2
7.6	32.2
7.6	32.2
7.6	32.2
7.6	32.2
7.6	32.2
7.6	32.2
7.6	32.2
7.6	32.2
7.6	31.9
7.6	30.2
7.3	26.2
6.7	21
6.5	15.6
5.6	9.8
4.4	4.4
2.7	1
1	6.1
0.7	9.7
1.9	14.3
2.4	18.3
2.4	22.6
2.4	26.3
2.4	29.4
2.4	32
2.4	33.7
2.4	34.9
2.4	36.3
2.4	37.2
3	38.3
3.9	39.2
4.7	38.9
5.3	37.2
5.9	34.9
6.5	31.5
7.6	27.4
8.2	22.3
8.5	16
8.7	9.7
8.7	3.1
9	10
9	12.3
9.3	15.4
9	16.6
9	16.6
9	16.6
9	16.6
8.7	17.1
8.5	18.3
7.9	20.9
7.3	22
5.9	24
3.6	26
0.4	28
3.9	29.2
9	29.4
15	29.4
21.9	29.4
28.8	29.4
35.7	30
45.7	31.2
49.1	31.5
55.4	32
61.7	32
67.7	32
72.9	32
76.9	32
79.2	32
80.6	32.3
81.8	33.5
81.8	34.3
81.8	34.6
81.5	34.6
80.6	34.6
78.6	34.6
75.8	34.6
71.5	34.6
64.3	34.6
61.7	34.6
59.1	34.6
50.6	34.6
47.4	34.6
41.4	34.6
35.1	34.6
25.6	34.6
19.1	34.6
15.9	34.6
8.2	34.6
6.5	34.6
3	34.6
2.7	34.6
2.7	34.6
2.7	34.6
2.7	34.6
3	35.5
3.9	36.9
3.9	37.8
3.9	37.8
3.9	37.8
3.9	37.8
3.9	37.8
3.9	37.8
3.9	37.8
3.9	37.8
3.9	37.8
3.9	37.5
3.9	36.6
3.9	35.5
3.9	34
3.9	32.6
3.9	30.9
3.9	29.4
3.9	28
3.9	26.9
3.9	25.7
4.2	24.6
5	24
5.3	23.1
5.6	22
6.2	20.6
6.7	19.1
7.9	17.7
9	16
10.5	14.6
12.2	13.1
13.9	12.3
15.6	11.4
18.9	10.8
21.2	10.3
25.2	8.5
26.4	7.4
29.2	5.1
32.1	2.2
35.2	0.5
38.1	3.7
41	6.8
43.8	9.7
46.7	12.6
49.3	14.8
52.1	17.1
54.4	19.4
57	21.4
59.6	23.7
62.2	26
64.4	28.6
67	31.5
69.3	34
71.3	36.6
73.3	38.9
75	40.9
76.8	42.9
78.5	44.6
80.2	46.6
81.6	48.4
83.9	51.2
84.5	52.1
85.6	53.8
86.8	55.5
87.9	56.9
88.8	58.4
89.6	59.5
90.5	60.7
91.4	61.8
92.2	63.2
92.8	63.8
93.4	64.7
94.2	65.8
95.1	67
95.7	68.1
96.5	69
97.7	70.1
98.5	71
99.4	71.8
100.5	73
101.4	73.8
102.5	75
104	76.4
105.7	78.7
106.3	79.6
106.8	81
106.8	82.1
105.4	83
103.4	83.6
100.2	84.2
97.1	84.4
91.9	84.2
89.9	83.9
86.5	83.3
82.8	82.4
79.3	81
75.9	79.9
73.6	78.4
71.9	76.7
70.7	75.6
70.2	74.7
69.6	74.1
69.6	73.6
69.6	73.6
69.6	73.6
69.3	73.6
68.7	73.6
67.9	73.6
67	73.3
66.2	73
65	73
63.9	72.7
63	72.7
62.4	72.7
61.9	72.4
61.9	72.1
61.9	71.8
61.9	71.8
61.9	71.5
61.9	71.3
61.9	71
62.2	71
62.2	70.7
62.2	69.8
61.9	68.1
61.6	65.8
61	63.2
60.4	60.4
59.9	57.2
59.6	54.4
59	51.5
58.1	47.5
57.9	46.1
57	43.2
55.9	40.3
55	37.8
54.1	35.2
53.8	32.9
53.3	30.9
53	29.4
53.3	28.3
53.3	27.7
53.6	27.4
53.8	26.9
54.1	26.3
54.4	26
55	26
56.1	26
57.3	26
58.1	26
59	26
59	26
59.6	26
60.2	26
60.7	26
61.9	26
63	26
64.2	26
65.6	26
66.7	26
67.9	26
69	26
70.2	26
70.5	26
71	26
71.6	26
71.6	26
71.6	26
71.6	26
71.6	26
71.6	26
71.6	26
71.6	26
71.6	26
71.6	26
71.6	26
71.6	26
71.6	26.3
71.6	26.3
71.6	26.6
71.6	26.9
71.6	26.9
71.6	26.9
71.6	26.9
71.6	26.9
71.6	26.9
71.6	26.9
71.6	26.9
71.6	26.9
71.3	26.9
71.3	26.9
71.3	26.9
71.3	26.9
71.3	26.9
71.3	26.9
71.3	26.9
71	26.9
70.7	26.9
70.5	26.9
70.5	26.9
70.5	26.9
70.5	26.9
70.5	26.9
70.5	26.9
70.5	26.9
70.5	26.9
70.5	26.9
70.5	26.9
70.5	26.9
70.5	26.9
70.5	26.9
70.5	26.9
70.5	26.9
70.5	26.9
70.5	26.9
70.5	26.9
70.5	26.9
70.2	26.9
69.6	26.9
69.3	26.9
68.7	26.9
68.5	26.9
67.9	26.9
67.6	26.9
67.3	26.9
67.3	26.9
67.3	26.9
67.3	26.9
67.3	26.9
67.3	26.9
67.3	26.9
67.3	26.9
67.3	26.9
67.3	26.9
67.3	26.9
67.3	26.9
67.3	26.9
67.3	26.9
67.3	26.9
67.3	26.9
67.3	26.9
67.3	26.9
67.3	26.9
67.3	26.9
67.3	26.9
67.3	26.9
67.3	26.9
67.3	26.9
67.6	26.9
67.9	26.9
68.2	26.9
68.2	26.9
68.2	26.9
68.2	26.9
68.2	26.9
68.2	26.9
68.2	26.9
68.2	26.9
68.2	26.9
68.2	26.9
68.2	26.9
68.2	26.9
68.2	26.9
68.2	26.9
68.2	26.9
68.2	26.9
68.2	26.9
68.2	26.9
68.2	26.9
68.2	26.9
68.2	26.9
68.2	26.9
68.2	26.9
68.2	26.9
68.2	26.9
68.2	26.9
68.2	26.9
68.2	26.9
68.2	26.9
68.2	26.9
68.2	26.9
68.2	26.9
68.2	26.9
68.2	26.9
68.2	26.9
68.2	26.9
68.2	26.9
68.2	26.9
68.2	26.9
68.2	26.9
68.2	26.9
68.2	26.9
68.2	26.9
68.2	26.9
68.2	26.9
68.2	26.9
68.2	26.9
68.2	26.9
68.2	26.9
68.2	26.9
68.2	26.9
68.2	26.9
68.2	26.9
68.2	26.9
68.2	26.9
68.2	26.9
68.5	26.9
68.7	26.9
69	26.9
69	26.9
69	26.9
69	26.9
69	26.9
69	26.9
69	26.9
69	26.9
69	26.9
69	26.9
69	26.9
69	26.9
69	26.9
69	26.9
69	26.9
69	26.9
69	26.9
69	26.9
69	26.9
69	26.9
69	26.9
69.3	26.9
69.6	26.9
69.9	26.9
69.9	26.9
69.9	26.9
69.9	26.9
69.9	26.9
70.2	26.9
70.7	26.9
70.7	26.9
70.7	26.9
70.7	26.9
70.7	26.9
70.7	26.9
70.7	26.9
70.7	26.9
70.7	26.9
70.7	26.9
70.7	26.9
70.7	26.9
70.7	26.9
70.7	26.9
70.5	27.2
70.5	28.3
70.2	29.7
70.2	31.2
70.2	34
70.2	35.2
70.2	37.5
70.2	39.8
70.2	41.8
70.2	43.5
70.2	44.9
70.2	46.1
70.2	46.6
70.2	46.9
70.2	46.9
70.2	46.9
70.2	46.9
70.2	46.9
70.2	46.9
70.2	46.9
70.2	46.9
70.2	46.9
70.2	46.9
70.2	46.9
70.2	46.9
70.2	46.9
70.2	46.9
70.2	46.9
70.2	46.9
69.9	46.9
69.6	46.9
69.6	46.9
69.6	46.9
69.6	46.9
69.6	46.9
69.6	46.9
69.6	46.9
69.6	46.9
69.3	46.9
69.3	46.9
69	46.9
69	46.9
69	46.9
68.7	46.9
68.7	46.9
68.7	46.9
68.7	46.9
68.7	46.9
68.7	46.9
68.7	46.9
68.7	46.9
68.7	46.9
68.7	46.9
68.7	46.9
68.7	46.9
68.7	46.9
68.5	46.9
68.5	46.9
68.5	46.9
68.5	46.9
68.5	46.9
68.5	46.9
68.5	46.9
68.5	46.9
68.5	46.9
68.5	46.9
68.5	46.9
68.5	46.9
68.5	46.9
68.5	46.9
68.5	46.9
68.5	46.9
68.5	46.9
68.5	46.9
68.5	46.9
68.5	47.8
68.5	50.4
68.5	51.2
69.3	52.9
70.7	54.1
72.8	53.5
74.8	50.4
76.2	43.5
76.8	35.7
76.8	27.4
76.5	18.9
75.6	10.3
74.5	1.7
73.6	7.4
73	20.3
72.8	24.3
71.9	31.2
70.2	36
68.2	37.8
67.3	37.2
67.3	35.7
67.3	33.2
67.3	30
67.3	25.7
67.3	17.1
67.3	13.4
67.3	4.8
67.3	4.2
67.3	14.6
67.6	24.7
68.5	35
69.3	45.9
70.5	55.9
72.2	64
74.5	66.8
74.8	66.5
74.8	65.1
74.8	59.7
74.8	52.8
74.8	45.6
74.8	38.2
74.8	30.2
74.2	22.1
71.9	13.8
69	4.7
66.5	3.8
64.4	16.7
63.9	20.7
62.4	27.3
60.4	29.6
57.9	28.4
57.6	25.6
58.4	21.9
59.6	16.7
61	10.7
61.9	3
62.7	5.5
64.2	15
66.2	25
69	32.9
72.2	43.8
75	54.1
77.3	63.8
79.6	67.8
80.5	67
80.5	63
80.5	56.9
80.5	50.4
80.5	43.2
79.9	35.5
77.9	27.7
74.2	19.4
70.2	10.3
66.7	1.4
64.4	6.8
61.9	14.6
59.9	20
56.7	19.7
53.8	15.7
54.1	10.3
57	2.8
59.3	6.5
60.2	16
60.4	26
61	35.7
62.7	46.1
65.3	56.1
69	65.8
75.9	72.7
77.6	72.7
79.6	71.3
80.5	65.5
80.5	58.4
80.5	50.6
80.5	41.8
79.9	32.9
78.5	23.7
76.5	14
74.2	4
72.2	6
71	19.1
70.2	22.6
66.7	26.6
61.3	25.4
58.4	22.9
59.9	18.9
62.4	12
63.3	2
63.9	8.3
65	18.9
66.2	30.3
66.7	42.1
68.7	52.9
72.8	63
77.6	70.4
80.5	71.3
81.1	68.4
81.1	61.8
81.1	54.7
81.1	46.3
81.1	37.5
80.8	27.7
78.8	18
75.6	8.5
72.5	0.8
69.3	9.1
65	15.7
58.7	17.1
53.6	15.1
53.8	10.3
58.1	2
61.3	8
61.6	18.3
61.9	29.2
62.7	40
64.4	51.5
68.2	62.1
76.2	74.4
78.8	74.7
83.1	71
84.8	64.7
84.8	57.5
84.8	49.2
84.2	40
82.8	30.3
80.2	20.6
77.3	10.3
74.2	0.2
71.6	8.3
65.3	16.3
61.9	16.3
55.6	14.6
55.3	10.5
59.6	2.5
62.4	8
62.7	18.6
62.7	29.7
63	46.9
63.9	52.6
67.9	63.5
73.3	72.7
78.8	74.4
83.3	69.3
84.5	62.1
84.5	54.4
84.5	45.2
83.6	35.7
79.1	20.3
77	15.1
73	4.5
69.9	4.5
65.9	11.4
59.6	13.7
53.3	11.1
53.8	5.1
62.4	9.7
63.9	15.1
64.2	26.6
64.4	37.8
65.3	49.2
66.7	60.1
70.7	69.8
79.1	70.4
81.9	67.3
86.2	60.1
88.2	52.4
87.9	43.5
86.8	33.5
83.9	23.1
79.9	12.6
75.6	2.2
69	9.1
65.6	11.7
58.4	12
54.1	8.8
57.6	1.1
63.3	9.1
65	20.3
64.7	31.7
64.7	42.9
65	54.1
67.6	64.4
72.8	72.4
78.2	71.3
83.1	64.7
86.2	57.5
86.5	49.2
85.9	40
84.2	30.3
80.8	20
76.5	10.3
71.6	1.1
67	6.5
61.3	10.5
55.3	9.1
55	2.5
60.2	6.8
65.6	17.4
67.3	28.6
67.6	39.8
69.6	50.4
73.3	59.5
78.5	63.5
83.3	57.8
87.4	50.4
88.8	42.1
88.8	32.6
87.4	22.9
83.9	12
77.3	2
75.3	6
69.9	12.6
63.9	15.4
58.7	14
58.7	8.3
62.7	1.4
64.7	12
64.7	23.1
64.7	34.6
65.3	46.3
67.9	57.2
73	67.5
78.5	74.7
83.6	73.6
87.9	67.5
89.4	60.4
89.4	51.8
88.8	42.1
86.8	31.7
84.2	20.9
81.6	9.1
77.3	5.4
75.3	9.4
69.6	15.1
62.4	16.6
58.7	15.7
61.3	11.4
65.9	2
67.9	14
67.9	19.4
67.9	31.2
69	42.6
72.5	53.8
77.9	63.5
83.3	67.3
87.9	61.8
89.9	54.4
89.9	46.3
89.6	37.5
88.2	27.4
85.9	17.1
82.8	6.5
79.3	3.1
75.6	10.8
70.2	16
64.2	17.7
61.6	17.4
64.2	12.8
67.3	3.4
69	12.6
69	18
69.3	29.2
71.6	40.3
76.2	51.2
81.3	61.2
86.2	67.3
89.4	66.7
89.9	61.2
89.9	53.8
89.9	45.8
89.9	36.3
88.8	21.1
87.6	15.7
84.5	5.1
80.5	4
75.9	10.8
69.6	14
64.2	14
64.7	12.6
69.3	6.8
73.6	2.8
76.2	12.8
77.6	22.6
78.8	32.6
81.6	41.5
85.9	44.3
88.5	40.9
88.8	34
88.8	26.6
88.8	17.7
88.8	8.5
88.2	0.2
84.2	7.4
77.6	12.3
69.3	13.1
64.7	13.1
66.2	10
66.5	0
66.5	10.8
66.5	22.3
66.7	33.7
67.9	45.2
71.3	55.8
75.9	65.5
81.3	71
87.4	68.1
88.5	65.2
89.4	58.4
89.4	50.4
89.4	40.9
88.5	31.2
85.1	20.9
80.8	9.7
77.6	0.8
75.6	9.7
69.3	16.8
66.2	16.6
60.7	15.4
61.3	12.6
65.6	5.7
68.5	4.5
69.3	15.4
69.6	26.6
71.3	43.8
72.5	49.8
75.9	59.8
81.3	66.7
86.5	63.5
89.9	56.4
90.5	48.4
90.5	39.5
89.1	29.7
85.9	20
79.1	6.5
76.5	2.5
70.7	3.7
63.9	6.8
58.7	6.3
59	2.5
62.7	6.3
66.2	16.6
66.7	27.7
66.7	38.6
67	49.5
70.2	64.7
72.5	69.3
77.9	74.1
82.8	72.7
86.2	67.3
87.1	60.4
87.1	51.8
86.8	42.6
83.3	28.3
81.6	23.1
77.3	12.8
73	3.4
68.7	4.2
63.9	10.3
57.6	10.3
53.6	6.8
56.1	0.2
61.9	10
64.2	20.9
64.2	37.5
64.4	43.2
66.2	54.1
69	64.4
73.9	71.5
79.3	70.1
83.6	63.2
86.2	55.8
86.2	46.9
85.9	37.8
84.2	28
80.5	18
75.9	8
71.3	0.8
66.5	7.7
60.4	10.3
54.7	8.8
55.3	4
60.2	4.8
64.7	15.1
65.9	26
66.2	36.9
67.3	47.5
69.3	58.1
72.5	67.5
77.3	71.8
82.5	67.5
86.5	60.4
87.9	52.6
87.9	43.5
87.4	33.5
85.1	23.4
81.1	13.1
76.8	4
73	3.7
67.9	8.3
61.3	7.7
59.3	4.5
62.7	2
68.2	11.7
69.9	22.3
69.9	32.9
70.7	43.8
72.8	54.4
76.8	63.8
82.2	67.8
87.4	62.7
90.8	54.9
91.1	46.6
91.1	37.5
89.6	27.2
86.8	16.8
83.1	6.8
79.3	1.7
75.6	8.5
70.5	12
63.3	10.5
63.6	8.8
66.5	1.7
70.2	8.3
71	19.4
71	30.3
71.3	41.5
73	52.6
77	62.4
82.8	70.1
88.2	69.8
92.2	63
93.4	55.2
92.8	45.8
91.4	36.3
89.4	25.7
85.9	14.6
82.2	5.1
77.6	2.5
71	7.1
63.6	7.4
61	5.1
64.4	1.7
69.3	12
70.7	22.6
70.7	33.7
70.7	44.9
71.9	55.5
76.2	65
82.2	71.3
87.6	68.7
91.4	61
91.9	52.6
89.9	38.9
88.8	34
86.5	23.7
83.3	13.4
79.1	4
75	4
69.3	9.1
62.4	9.7
59.9	7.4
63.6	0.5
68.7	9.4
71	26
71	31.5
71.6	42.6
74.2	53.5
77.6	62.7
82.8	67.3
87.4	62.4
89.6	54.7
89.6	46.1
88.5	36.6
86.2	26.9
81.3	12.8
79.3	8.5
75	0.8
70.7	4.5
66.2	5.7
64.2	3.1
67	4.2
72.5	14
75.3	24.9
75.6	35.5
77	45.5
81.3	54.4
86.8	57.5
91.4	52.1
93.1	44.1
92.8	34.9
92.5	24.9
91.1	14.6
88.5	5.1
84.5	2.2
76.5	10.3
73.3	11.4
69	12
68.2	9.7
69.3	2.5
69.6	7.4
69.6	18
69.6	28.9
69.6	39.8
72.2	54.9
74.5	59.5
80.2	67.8
85.4	71.5
88.5	67.8
89.4	60.4
89.4	51.8
89.1	42.1
89.1	32.3
87.9	22.3
85.4	11.1
81.9	1.7
75	8.8
71.9	11.4
65.6	14
63	15.1
65.6	14.6
69.3	11.4
71.9	6
73.9	0.2
75.3	6
75.6	11.1
75.6	15.1
75.6	18.9
75.6	19.4
75.6	20.3
75.6	20.3
75	20.3
74.8	20.3
74.2	20.3
73.6	20.3
73	20.3
72.2	20.3
71.9	20.3
71.9	20.3
71.9	20.3
71.9	20.9
71.9	21.7
71.9	22.9
71.9	24.3
71.9	24.9
71.9	26
71.9	27.7
71.9	28.9
71.9	30
71.9	30.9
71.9	31.5
71.9	31.7
71.6	32.3
71.3	32.9
71.3	33.5
71.3	33.7
71.3	34
71.3	34
71.3	34
71.3	34
71.3	34
71.3	34
71.3	34
71.3	34
71.3	34
71.3	34
71.3	33.7
71.3	33.5
71.3	32.9
71.3	32.9
71.3	32.9
71.3	32.9
71.3	32.9
71.6	32.9
71.6	32.9
71.6	32.9
71.6	32.9
71.6	32.9
71.9	32.9
72.2	32.9
72.5	32.9
72.5	32.9
72.5	33.2
72.5	33.2
72.5	33.2
72.5	33.2
72.8	33.2
73	33.5
73.6	34
74.2	34.6
74.5	34.9
74.8	35.2
74.8	35.2
74.8	35.2
74.8	35.2
74.8	35.2
74.8	35.2
74.8	35.2
74.8	35.2
74.8	35.2
74.8	35.2
74.8	35.2
74.8	35.2
74.8	35.2
74.8	35.5
74.8	35.7
75	35.7
75	35.7
75	35.7
75	35.7
75	35.7
75	35.7
75	35.7
75	35.7
75	35.7
75	35.7
75	35.7
75	35.7
75	35.7
75	35.7
75	35.7
75	35.7
75	35.7
75	35.7
75	35.7
75	35.7
75	35.7
75	35.7
75	35.7
75	35.7
75	35.7
75	35.7
75	35.7
75	35.7
75	35.7
75	35.7
75	35.7
75	35.7
75	35.7
75	35.7
75	35.7
74.8	35.7
74.5	35.5
74.2	35.5
73.9	35.2
73.6	34.9
73	34.3
73	34.3
73	34.3
73	34.3
72.8	34.3
72.2	34
71.9	33.7
71	33.2
70.2	32.9
70.2	32.9
69.9	32.9
69.9	32.9
69.9	32.9
69.9	32.9
69.6	33.2
69.3	33.7
69.3	34.3
69.3	35.2
69.3	35.7
69.3	36
69.3	36.6
69.3	36.9
69.3	37.2
69.3	37.5
69.3	37.5
69.3	37.5
69.3	37.5
69.3	37.5
69.3	37.5
69.3	37.5
69.3	37.5
69.3	37.5
69.3	37.5
69.3	37.5
69.3	37.5
69.3	37.5
69.3	37.5
69	37.5
68.7	37.5
68.2	37.5
68.2	37.5
67.9	37.5
67.9	37.5
67.6	37.5
67.6	37.5
67.3	37.5
67	37.5
67	37.5
67	37.5
67	37.5
66.7	37.5
66.7	37.5
66.5	37.5
66.2	37.8
66.2	38
66.2	38.3
66.2	38.3
66.2	38.6
66.2	38.6
66.2	38.9
66.2	38.9
66.2	39.2
65.9	39.2
65.9	39.2
65.6	39.2
65.6	39.2
65.6	39.2
65.6	39.2
65.6	39.2
65.3	39.5
65.3	39.8
65.3	39.8
65.3	39.8
65.3	39.8
65.3	39.8
65.3	39.8
65	39.8
65	39.8
65	39.8
65	39.8
64.7	39.8
64.7	39.8
64.7	39.8
64.7	39.8
64.7	39.8
64.7	39.8
64.7	39.8
64.7	40
64.7	40
64.7	40
64.7	40
64.7	40
64.7	40
64.7	40
64.7	40
64.7	40
64.7	40
64.7	40
64.7	40
64.7	40.3
64.7	40.3
