# Supplementary material for: Bot fit: A novel approach to assessing lower limb muscular strength
Source: PLoS One. 2026 Mar 26;21(3):e0339187. doi: 10.1371/journal.pone.0339187 (PMC13021169; doi:10.1371/journal.pone.0339187)
Supplement: S3 File — Raw joint angle data (left and right legs) collected from 25 participants across all exercise protocols. This compressed folder contains individual participant files (sub1–sub25) with time-series signals representing lower-limb motion recorded by the Bot Fit system during resistance exercise trials. (ZIP) [file pone.0339187.s003.zip › sub16/kneeup_const.csv]

AngL	AngR
2	2.2
2	2.2
2	2.2
2	2.2
2	2.2
2	2.2
2	2.2
2	2.2
1.7	2.2
1.7	2.2
1.7	2.2
1.7	2.2
1.4	2.2
1.4	2
1.1	1.7
0.8	1.4
0.8	1.1
0.5	0.8
0.5	0.8
0.5	0.8
0.5	0.8
0.2	0.5
0	0.5
0.2	0
0.8	0.5
1.7	1.7
2.5	2.5
2.8	2.8
2.5	2.5
2	2
1.4	1.4
0.8	0.8
0.8	1.1
1.1	1.4
1.7	2
2	2.2
2.2	2.2
2.2	2.2
2.2	2.2
2.2	2.2
2.2	2.2
2	2.2
2	2.2
2	2.2
2	2.2
2	2.2
2	2.2
2	2.2
2	2.2
2	2.2
2	2.2
2	2.2
2	2.2
2	2.2
2	2.2
2	2
1.7	2
1.7	1.7
1.7	2
1.7	2
1.7	2
1.7	2
1.7	1.7
1.1	0.8
0.2	0.2
0.8	1.4
1.7	2
1.7	2
1.7	2
1.4	1.7
1.4	1.7
1.4	1.7
1.4	1.7
1.4	1.7
1.4	1.7
1.7	1.7
1.7	2
1.7	2
1.7	2
1.7	2
1.7	2
1.7	2
1.7	2
1.7	2
1.7	2
1.7	2
1.7	2
1.7	2
1.7	2
1.7	2
1.7	2
1.7	2
1.7	2
1.7	2.2
1.7	2.2
1.7	2.2
1.7	2.2
1.7	2.2
1.7	2.2
1.7	2.2
1.7	2.2
1.7	2.2
1.7	2.2
1.7	2.2
1.7	2.2
1.7	2.2
1.7	2.2
1.7	2.2
1.7	2.2
1.7	2.2
1.7	2.2
1.7	2.2
1.7	2.2
1.7	2.2
1.7	2.2
1.7	2.2
1.7	2.2
1.7	2.2
1.7	2.2
1.7	2.2
1.7	2.2
1.7	2.2
1.7	2.2
1.7	2.2
1.7	2
1.7	2
1.7	2
1.7	2
1.4	2
1.4	1.7
0.8	1.4
0.5	1.1
0.5	0.8
0.2	0.5
0	0.5
0	0.2
0	0.2
0	0
0	0.2
0.2	0.2
0.2	0.2
0.5	0.2
1.1	0.5
0.8	0.8
0.8	1.1
0.8	1.1
1.1	1.1
1.1	1.1
1.1	1.1
1.1	1.1
1.1	1.1
1.1	1.1
1.1	1.1
1.1	1.4
1.1	1.4
1.1	1.4
1.1	1.4
1.1	1.4
1.1	1.4
1.1	1.4
1.1	1.4
1.1	1.4
1.1	1.4
1.1	1.4
1.1	1.4
1.1	1.4
1.1	1.4
0.8	1.1
0.8	1.1
0.8	1.1
0.8	1.1
0.8	1.1
0.8	1.1
0.8	1.1
0.8	1.1
0.8	1.1
0.8	1.1
0.8	1.1
0.8	1.1
0.8	1.1
0.8	0.8
0.8	0.8
0.8	0.8
0.5	0.5
0.2	0.2
0	0
0.2	0.2
0.2	0.5
0.8	0.8
0.8	0.8
0.8	0.8
1.1	1.1
1.4	1.4
1.4	1.7
1.7	1.7
1.7	1.7
1.7	2
1.7	2
2	2.2
2	2.2
2	2.2
2.2	2.2
2.2	2.2
2.2	2.2
2.2	2.2
2.2	2.2
2.2	2.2
2.2	2.2
2.2	2.2
2.2	2.2
2.2	2.2
2.2	2.2
2.2	2.2
2.2	2.2
2.2	2.2
2.2	2.2
2.2	2.2
2.2	2.2
2.2	2.2
2.2	2.2
2.2	2.2
2.2	2.2
2.2	2.2
2.2	2.2
2.2	2.2
2.2	2.2
2.2	2.2
2.2	2.2
2.2	2.2
2.2	2.2
2.2	2.2
2.2	2.2
2.2	2.2
2.2	2.2
2.2	2.2
2.2	2.2
2.2	2.2
2	2.2
2	2.2
1.7	2
1.4	1.7
1.1	1.4
0.8	1.1
0.5	0.8
0	0.5
0.2	0.2
0.2	0.2
0.2	0.2
0.2	0
0.2	0.2
0.8	0.2
1.1	0.2
0.8	0.2
0.8	0.2
0.8	0.2
0.8	0.2
0.8	0.2
0.8	0.2
0.8	0.2
0.8	0.2
0.8	0.2
0.8	0.2
0.8	0.2
0.8	0.2
0.8	0.2
0.8	0.2
0.8	0.2
0.5	0.5
0.2	0.5
1.1	1.1
2.5	1.1
4.2	1.4
6.8	1.4
10.3	1.7
14.6	2
19.1	2
24	2
28.9	2
33.7	2
38.6	2
43.2	2
47.2	2
50.9	2
38.5	3.7
41.3	3.1
43.3	2.5
45.3	2
46.8	1.4
47.3	0.8
47.3	0.5
46.8	0.5
45.6	0.5
43.6	0.5
40.5	0.5
36.8	0.5
32.5	0.5
27.3	0.5
21.3	0.5
15	0.8
8.4	1.4
1.8	2
4.7	2.5
9.3	2.8
12.1	3.1
13.3	2.5
13.6	1.7
13.3	0.5
13	0.5
12.4	1.1
11.8	1.1
11.3	1.1
11	1.1
11	1.1
11	1.1
11.3	1.1
11.3	1.1
11.5	1.1
11.8	1.1
11.8	1.1
11.8	1.1
11.8	1.1
11.8	1.1
11.8	1.1
12.1	1.1
12.4	1.1
12.4	1.1
13	1.1
13.3	1.1
13.3	1.1
13.3	1.4
13.6	1.4
13.6	1.4
13.6	1.7
13.6	2
13.6	2.2
13.6	2.2
13.6	2.2
13.6	2.2
13.6	2.5
13.3	3.1
13.3	3.7
13.3	4
13	4
12.7	4.2
12.4	4.8
11.8	5.1
11.8	5.4
11.5	5.7
11.5	6
11.5	6
11.5	6.3
11.5	6.5
11.5	6.5
11.5	6.8
11.5	7.1
11.3	7.4
10.7	8
10.7	8.8
10.7	9.1
10.7	9.7
10.7	10
10.7	10.5
10.7	10.8
10.4	11.4
10.1	12
9.8	12.3
9.8	12.8
9.8	13.1
9.8	13.1
9.5	13.1
9.5	13.1
9.5	13.1
9.3	13.1
8.7	13.1
8.7	13.1
8.7	13.1
8.4	13.1
8.1	13.1
7.8	13.1
7.5	12.8
7.3	12.3
7	12
7	11.7
6.7	11.4
6.4	11.1
6.1	11.1
5.8	11.1
5.2	11.1
5	11.1
4.7	11.1
4.7	11.1
4.7	10.5
4.4	10.5
4.4	10.3
4.4	10.3
4.4	10.3
4.4	10.3
4.4	10.3
4.4	10.3
4.4	10.3
4.4	10.3
4.4	10.3
4.4	10.3
4.4	10.3
4.4	10.3
4.4	10.3
4.4	10.3
4.4	10.3
4.4	10.3
4.4	10.3
4.4	10.3
4.4	10.3
4.4	10.3
4.4	10.3
4.4	10.3
4.4	10.3
4.4	10.3
4.1	10.3
4.1	10.3
4.1	10.3
4.1	10.3
4.1	10.3
4.1	10.3
4.1	9.7
4.4	9.7
4.4	9.7
4.4	9.7
4.4	9.7
4.7	9.7
5	9.7
5	9.7
5.2	9.7
5.2	9.7
5.2	9.7
5.2	9.7
5.2	9.7
5.2	9.7
5.2	9.7
5.2	9.7
5.2	9.7
5.2	9.7
5.5	9.7
5.5	9.7
5.8	9.7
6.1	9.7
6.4	9.7
6.4	9.7
6.4	9.7
6.4	9.7
6.7	9.7
8.7	9.7
9.3	9.7
9.5	9.7
10.1	9.7
10.1	9.7
7	10
7.5	10
7.8	9.7
8.4	9.7
8.4	9.7
10.4	9.7
10.7	10
11	10
11.3	10
11.5	10
11.8	10.3
11.8	10.3
11.8	10.5
11.8	10.5
11.8	10.5
11.8	10.5
11.8	10.5
12.1	10.5
12.1	10.8
12.4	10.8
12.7	10.8
12.7	10.8
12.7	11.1
12.7	11.1
12.7	11.1
12.7	11.1
12.7	11.1
12.7	11.1
12.4	11.1
12.4	11.1
12.4	11.1
12.4	11.1
12.4	11.1
12.4	10.8
12.4	10.8
12.4	10.5
12.4	10.5
12.1	10.3
11.8	10.3
11.5	10.3
11.5	10.3
11.5	10
11.5	9.4
11.5	8.8
11.5	8.5
11.5	8.3
11.5	7.7
11.5	7.7
11.5	7.7
11.5	7.4
11.5	7.1
11.5	6.8
11.5	6.5
11.5	6.3
11.5	6
11.5	5.4
11.5	5.1
11.5	5.1
11.5	5.1
11.5	5.1
11.5	5.1
11.5	5.1
11.5	5.1
11.5	5.1
11.5	5.1
11.5	5.1
11.5	5.1
11.5	5.1
11.5	5.1
11.5	5.1
11.5	5.1
11.5	5.1
11.5	5.1
11.5	5.1
11.5	5.1
11.5	5.1
11.5	5.1
11.5	5.1
11.5	5.1
11.5	5.1
11.5	5.1
11.5	5.1
11.5	4.8
11.5	4.5
11.5	4.5
11.5	4.2
11.5	4.2
11.5	4.2
11.5	4.2
11.8	4
11.8	3.7
11.8	3.7
11.8	3.4
11.8	3.4
11.8	3.4
11.8	3.1
11.8	2.8
12.1	2.5
12.1	2.5
12.1	2.5
12.1	2.5
12.1	2.5
12.1	2.5
12.1	2.5
12.1	2.5
12.1	2.5
12.1	2.5
12.1	2
12.1	1.7
12.1	1.7
12.1	1.7
12.1	1.7
12.1	1.7
12.1	1.7
12.4	1.7
12.4	1.7
12.4	1.7
12.4	1.7
12.4	1.7
12.4	1.7
12.4	1.7
12.4	1.7
12.4	1.4
12.4	1.1
12.4	1.1
12.4	1.1
12.4	1.1
12.4	1.1
12.7	1.1
12.7	1.1
12.7	1.1
12.7	1.1
12.7	1.1
12.7	1.1
12.7	1.1
12.7	1.1
12.7	1.1
12.7	1.1
12.7	1.1
12.7	1.1
12.7	1.1
12.7	1.1
12.7	1.1
12.7	1.1
12.7	1.1
12.7	1.1
12.7	1.1
12.7	1.1
12.7	1.1
12.7	1.1
12.7	1.1
12.7	1.1
12.7	1.1
12.7	1.1
12.7	1.1
12.7	1.1
12.7	1.1
12.7	1.1
12.7	1.1
12.7	1.1
12.7	1.1
12.7	1.1
12.7	1.1
12.7	1.1
12.7	1.1
12.7	1.1
12.7	1.1
12.7	1.1
12.7	1.1
12.7	1.1
12.7	1.1
12.4	1.1
12.4	1.1
12.1	1.1
11.8	1.1
11.5	1.1
11.5	1.4
11.5	1.4
11.5	1.4
11.5	1.4
11.5	1.7
11.5	2.5
11.5	3.7
11.5	5.1
11.5	7.4
11.5	9.7
11.5	14.3
11.3	16
11	20.3
11	25.4
10.7	20.3
10.7	25.7
11	30.6
11.3	35.4
12.1	40
12.7	44.3
13	48.3
12.7	52
12.4	55.5
11.8	58.6
11	61.2
10.4	63.2
9.8	64.4
9.3	64.1
9.3	63.8
8.7	62.1
8.7	59.5
8.7	56.1
9	51.5
9	45.7
9.3	39.2
9.8	32.3
11	24.6
11.8	16.5
13	7.9
13.6	0.3
14.1	5.7
14.4	8.9
13.6	9.7
11.5	9.4
9.8	8.9
7.8	8
7.5	7.7
7.3	7.4
7.3	7.1
7.3	7.1
7.3	7.4
6.7	7.4
5	8.3
1.8	9.1
2.7	9.4
8.4	9.7
14.4	9.7
20.7	9.7
29.9	10
32.7	10.3
38.5	10.9
43.6	11.7
48.5	12
52.8	12
56.5	11.7
59.4	11.4
61.4	10.9
62.5	10.6
62.5	10.3
62.2	10.3
61.1	10.3
59.4	10.3
56.8	10.3
53.1	10.3
48.8	10.6
43.6	10.6
37	10.6
30.2	11.1
22.4	11.7
14.4	12.3
6.4	12.9
0.7	13.2
6.1	13.2
8.7	12.9
9.8	11.4
9.8	8.6
9.5	7.7
9	6.3
8.7	5.7
8.7	5.7
8.7	6
8.7	6.3
9	6.6
9	6.6
9	6.6
9	6.6
9	6
9	5.4
9	4.6
9	3.7
9	2.3
9	0
9.3	3.1
9.3	7.4
9.3	12.2
9.5	17.7
9.8	23.4
10.4	28.8
11	34
12.4	40.9
12.7	43.2
12.7	47.2
12.7	51.8
12.7	56.1
12.7	59.8
12.7	62.6
12.7	64.9
12.7	66.4
12.7	66.9
12.7	66.9
12.7	66.9
12.7	66.7
12.7	65.2
12.7	62.6
12.7	58.3
12.7	53.5
13	48
13.8	39.7
14.1	36.3
15	29.4
16.1	22
17	15.1
17.6	9.9
17.8	6.5
17.8	5.4
17.8	5.4
17.8	5.6
17.8	5.6
17.8	5.6
17.8	5.6
17.8	5.4
17.8	4.2
17.8	1.9
17.8	0.3
17.8	1.7
17.8	2.6
17.8	3.1
17.6	3.7
16.4	4.3
14.4	5.1
11.5	5.7
7.5	6
2.4	6.6
3.8	6.6
10.1	6.6
17	6.6
23.6	7.1
29.9	8
35.3	9.7
42.5	12.6
44.8	13.4
48.5	14.9
51.9	15.7
55.7	16.3
58.2	16.6
59.7	16.6
60.2	16.6
60.2	16.9
60.2	17.4
60.2	17.7
59.4	17.7
57.7	17.7
54.5	17.7
49.9	17.7
43.9	18
37.6	18.9
31	20
23.9	20.6
16.7	21.2
9.8	21.5
1	21.5
1.5	21.5
5	21.5
7.3	16.7
7.8	16.7
7.8	16.7
7.8	16.7
7.5	16.7
7.3	16.7
6.1	16.7
6.1	16.7
6.4	16.7
6.7	16.4
8.1	15.8
9.5	15.3
11	15
11.8	15
12.7	15
13.3	15
13.6	15
13.8	15
13.8	15
13.8	14.7
13.8	14.4
13.8	13.8
13.8	13.3
13.8	12.7
13.8	11.8
13.8	11
13.8	9.8
13.8	9
13.8	8.1
13.8	7.5
13.8	7
13.8	7
13.8	6.7
13.8	6.4
13.8	6.4
14.1	6.4
14.4	6.4
14.7	5.5
14.7	5
14.7	4.4
14.7	4.1
14.7	3.8
14.7	3.5
14.7	3
14.7	2.7
14.7	2.4
14.7	2.1
14.7	2.1
14.7	2.1
14.7	2.1
15	2.1
15	1.8
15	1.5
15	1.2
15	1.2
15	1.2
15	1.2
15	1.2
15	1.2
15	1.2
15	1.2
15	1.2
15.3	1.2
15.3	1.2
15.3	1.2
15.6	1.2
15.8	1.2
15.8	1.2
15.8	1.2
15.8	1.2
15.8	1.2
15.8	1.2
16.1	1.2
16.1	1.2
16.4	1.5
17	1.8
17	1.8
17	1.8
17	2.1
17.3	2.1
17.6	2.4
17.8	2.7
17.8	3
18.1	3.5
18.1	3.5
18.4	3.5
18.4	4.1
18.7	4.4
19	5
19.3	5.2
19.6	5.8
19.6	6.1
19.9	6.7
20.1	7
20.4	7.3
20.4	7.8
20.4	8.1
20.4	8.4
20.4	8.7
20.4	8.7
20.4	8.7
20.4	9
20.4	9.5
20.4	9.8
20.4	9.8
20.4	10.1
20.4	10.1
20.4	10.1
20.4	10.1
20.4	10.1
20.4	10.1
20.4	10.1
20.4	10.1
20.4	10.1
20.4	10.1
20.4	10.1
20.4	10.1
20.4	10.1
20.4	10.1
20.4	10.1
20.4	10.1
20.4	10.1
20.1	9.8
20.1	9.8
20.1	9.5
19.9	9.3
19.6	9
19	8.4
18.7	8.1
18.1	7.5
18.1	7.3
17.8	7.3
17.6	7
17.3	6.7
17.3	6.4
17.3	6.4
17.3	6.4
17.3	6.4
17.3	6.1
17	5.8
16.4	5.5
16.4	5.2
16.1	5
16.1	5
15.8	5
15.8	5
15.8	5
15.8	5
15.8	5
15.8	5
15.8	5
15.8	5
15.8	5
15.8	5
15.8	5
15.8	5
15.8	5
15.8	5
15.8	5
15.8	5
15.8	5
15.8	5
15.8	5
15.8	5
15.8	5
15.8	5
15.8	5
15.8	5
15.8	5
15.8	5
15.8	5
15.8	5
15.8	5
15.8	5
15.8	5
15.8	5
15.8	5
15.8	5
15.8	5
15.8	5
15.8	5
15.8	5
15.8	5
15.8	5
15.8	5
15.8	5
15.8	5
15.8	5
15.8	5
15.8	5
15.8	5
15.8	5
15.8	5
15.8	5
15.8	5
15.8	5
15.8	5
15.8	5
15.8	5
15.8	5
15.8	5
15.8	5
15.8	5
15.8	5
15.8	5
15.8	5
15.8	5
15.8	5
15.8	5
15.8	5
15.8	5
15.8	5
15.8	5
15.8	5
15.8	5
15.8	5
15.8	5
15.8	5
15.8	5
15.8	5
15.8	5
15.8	5
15.8	5
15.8	5
15.8	5
15.8	5
15.8	5
15.8	5
15.8	5
15.8	5
15.8	5
15.8	5
15.8	5
15.8	5
15.8	5
15.8	5
15.8	5
15.8	5
15.8	5
15.8	5
15.8	5
15.8	5
15.8	5
15.8	5
15.8	5
15.8	5
15.8	5
15.8	5
15.8	5
15.8	5
15.8	5
15.8	5
15.8	5
15.8	5
15.8	5
15.8	5
15.8	5
15.8	5
15.8	5
15.8	5
15.8	5
15.8	5
15.8	5
15.8	5.2
15.8	5.2
15.8	5.2
15.8	5.2
15.8	5.2
15.8	5.2
15.8	5.5
16.1	5.8
16.1	5.8
16.4	5.8
16.4	6.1
16.4	6.1
16.7	6.4
16.7	6.4
16.7	6.7
16.7	7
16.7	7
16.7	7
17	7
17	7
17	7
17	7
17.3	7.3
17.6	7.8
17.8	8.1
17.8	8.4
17.8	8.4
18.1	8.4
18.1	8.4
18.1	8.7
18.4	8.7
18.7	9
18.7	9.3
19	9.5
19.3	9.8
19.6	10.1
19.9	10.7
19.9	11
20.4	11.3
20.7	11.3
20.7	11.5
21	12.1
21.6	12.1
21.9	12.7
21.9	13
22.1	13.3
22.4	13.8
23	14.1
23	14.4
23	14.4
23.3	14.7
23.3	14.7
23.3	14.7
23.3	15
23.3	15
23.3	16
23.3	16.3
23.3	16.3
23.3	16.3
23.3	16.3
23.3	16.3
23	16.3
22.4	16
22.1	16
21.9	15.4
21.3	14.8
20.7	14.3
19.9	13.7
19.3	13.1
18.7	12.3
18.1	11.7
17.6	11.1
16.7	10.3
16.4	10
15.6	9.1
15	8.5
14.1	7.7
13.3	7.1
12.4	6.3
11.3	5.4
10.1	4.2
8.7	3.1
7.3	2
5.8	0.2
4.4	1.1
3	2.5
1.8	4
0.7	5.1
0.4	6.3
1	6.8
1.5	7.4
2.1	7.7
2.7	8
3	8
3.2	8.3
3.5	8.3
3.5	8.5
3.5	8.5
3.5	8.5
3.5	8.5
3.5	8.5
3.2	8.3
2.7	8
1.8	6.8
1	5.7
0.4	4.5
1.5	3.4
2.7	2
4.7	0.2
5.2	0.2
6.4	1.4
7.5	2.5
8.7	3.7
10.1	5.1
11.3	6.3
12.7	7.7
14.1	9.1
15.3	10.5
16.7	11.7
17.8	12.8
19	14
20.1	15.1
21	16
21.9	16.8
22.7	17.7
23.6	18.6
24.2	19.4
25	20
25.6	20.9
26.2	21.4
26.7	21.7
27	22.3
27.3	22.6
27.3	22.6
27.3	22.6
27.3	22.6
27.3	22.6
27.3	22.6
27.3	22.9
27.3	22.9
27.3	23.1
27.3	23.1
27.3	23.1
27.3	23.1
27.3	23.1
27.3	23.1
27	22.9
27	22.9
27	22.6
26.7	22.3
26.4	22.3
26.2	22
26.2	21.4
25.9	21.1
25.6	21.1
25	20.6
25	20.3
24.7	20
24.2	19.7
23.9	19.4
23.9	19.1
23.3	18.9
23	18.6
22.7	18
22.4	17.7
22.1	17.4
21.9	16.8
21.3	16.6
21	16.3
20.7	15.7
20.1	15.1
19.9	14.8
19.6	14.6
19	14.3
18.7	13.7
18.4	13.4
18.1	12.8
17.6	12.6
17.3	12.3
16.7	11.7
16.4	11.1
15.8	10.5
15.3	10.3
14.7	9.7
14.1	8.8
13.6	8.3
12.7	7.4
12.4	7.1
11.8	6.5
11.5	6
11	5.7
10.7	5.4
10.4	4.8
10.1	4.5
9.8	4.5
9.8	4
9.5	4
9.3	3.7
9	3.4
8.7	3.1
8.4	2.8
8.1	2.8
8.1	2.2
7.8	2.2
7.8	2.2
7.8	2.2
7.8	2.2
7.8	2.2
7.8	2.2
7.8	2.2
7.8	2.2
7.8	2.2
7.8	2.2
7.8	2.2
7.8	2.2
7.8	2.2
7.8	2.2
7.8	2.2
7.8	2.5
7.8	2.5
7.8	2.5
7.8	2.5
7.8	2.5
8.1	2.5
8.1	2.5
8.1	2.5
8.1	2.5
8.1	2.5
8.1	2.5
8.4	2.5
8.4	2.8
9	3.1
9.5	3.7
10.1	4.5
10.4	5.1
11.3	6
11.3	6
11.5	6.3
11.8	6.5
12.4	7.1
12.7	7.7
13.3	8.3
13.8	8.8
14.4	9.7
15.3	10.3
15.8	10.8
16.7	12
17	12.3
17.6	12.8
18.3	13.4
18.9	13.7
19.1	14.3
19.7	14.8
20.3	15.4
20.9	16
21.4	16.6
22	17.1
22.6	17.4
22.9	18
23.1	18.3
23.4	18.3
23.7	18.6
23.7	18.9
23.7	19.1
23.7	19.1
23.7	19.1
23.7	19.1
23.7	19.1
23.7	19.1
23.7	19.1
23.7	19.1
23.7	19.1
23.7	19.1
23.7	19.4
23.7	19.7
23.7	19.7
23.7	19.7
23.7	19.7
23.7	19.7
23.7	19.4
23.7	19.4
23.7	19.1
23.4	18.6
23.1	18.6
22.9	18.3
22.9	18
22.3	17.7
22.3	17.4
22	17.4
21.7	16.8
21.1	16.6
21.1	16.6
21.1	16.3
20.9	16
20.3	16
20.3	15.7
20	15.1
19.4	14.8
18.9	14.3
18.3	13.7
17.4	12.8
16.8	12.3
16	11.4
15.1	10.8
14.3	10
13.4	9.1
12.6	8.5
11.7	7.7
11.1	6.8
10.3	6.3
9.7	5.4
9.1	4.8
8.5	4.2
8	3.7
7.7	3.1
7.1	2.5
6.5	2
6.3	1.4
5.7	1.1
5.4	0.8
5.4	0.5
5.1	0.5
5.1	0.5
5.1	0.5
5.1	0.5
5.1	0.5
5.1	0.5
5.1	0.5
5.1	0.5
5.4	0.8
5.7	0.8
6	1.1
6.5	1.4
6.8	1.7
7.4	2.2
7.7	2.5
8.5	3.1
8.5	3.1
9.1	3.7
9.4	4
10	4.5
10.5	5.1
10.8	5.4
11.4	6
12	6.3
12.3	6.8
12.8	7.4
13.4	7.7
13.7	8.3
14.3	8.5
14.6	9.1
15.1	9.4
15.7	10
16.3	10.5
16.6	11.1
17.1	11.7
17.7	12.3
18.3	12.8
18.9	13.4
19.1	13.7
19.7	14
20	14.6
20.3	14.8
20.6	15.1
20.9	15.4
21.1	15.7
21.4	16
21.7	16.3
21.7	16.6
22	16.8
22.3	17.1
22.6	17.4
22.9	17.7
22.9	18
22.9	18
22.9	18
22.9	18
22.9	18.3
22.9	18.3
22.9	18.3
22.9	18.3
22.9	18.3
22.9	18.3
22.9	18.3
22.9	18.3
22.9	18.3
22.9	18.3
22.9	18.3
22.9	18.3
22.9	18.3
22.9	18.6
22.9	18.9
22.9	18.9
22.9	18.9
22.9	18.9
22.9	18.9
22.9	18.9
22.9	18.9
22.9	18.9
22.3	18.6
22	18.6
21.7	18.3
21.1	17.7
20.3	16.8
19.7	16.3
18.9	15.4
18.3	14.8
17.4	14
16.8	13.4
16.3	12.8
16	12.3
15.4	11.7
14.8	11.1
14	10.5
13.4	9.7
12.6	8.8
11.7	7.7
10.8	6.8
10	6
9.1	5.1
8.3	4.2
7.7	3.7
7.1	2.8
6.5	2.2
6	1.7
5.7	1.4
5.1	0.8
4.5	0.2
4	0.2
3.7	0.5
3.1	0.8
3.1	0.8
3.1	0.8
3.1	0.8
3.1	0.8
3.1	0.8
3.1	0.8
3.1	0.8
3.1	0.8
3.1	0.8
3.4	0.8
3.4	0.8
3.7	0.8
3.7	0.8
4.2	0.5
4.5	0
4.8	0.2
5.4	0.8
6	1.1
6.3	1.4
6.5	1.7
6.5	1.7
6.5	1.7
6.5	1.7
6.5	1.7
6.5	1.7
6.5	1.7
6.5	1.7
6.5	1.7
6.5	1.4
6.5	1.4
6.5	1.4
6.5	1.7
6.5	1.7
6.5	1.7
6.5	1.7
6.5	1.7
6.5	1.7
6.5	1.7
6.8	1.7
7.1	1.7
7.4	1.7
7.7	1.7
7.7	2.2
8.5	3.7
9.1	4.2
10	5.4
11.1	6.5
11.7	7.4
12.3	8
12.3	8
12.3	7.7
12	7.4
11.7	7.1
11.1	6.8
10.8	6.5
10.5	6.3
9.7	5.4
8.8	4.5
7.7	4
7.1	3.1
6.5	2.8
6.3	2.5
6.3	2.5
6.3	2.5
6.3	2.5
6.3	2.5
6.3	2.5
6.3	2.5
6.3	2.5
6.3	2.5
6.3	2.5
6.3	2.5
6.3	2.5
6.3	2.5
6.3	2.5
6.3	2.5
6.5	2.5
6.5	2.5
6.8	2.5
6.8	2.5
7.4	2.5
7.7	2.5
8.3	2.5
8.5	2.8
8.8	3.1
9.4	3.7
10.3	4
10.8	4.5
11.4	4.8
12	5.1
12.6	5.7
12.8	6
13.4	6.3
13.7	6.8
14.3	7.4
14.6	8
15.1	8.5
15.4	8.8
16	9.4
16.3	9.7
16.6	10
16.8	10.5
17.1	10.8
17.1	11.1
17.4	11.4
18	12
18	12.6
18	13.1
18.6	13.4
19.1	14
19.4	14.6
19.7	14.8
20	15.4
20.3	15.7
20.6	16
20.9	16.6
21.4	16.8
22	17.4
22.3	17.7
22.6	18
22.9	18.3
22.9	18.3
23.1	18.3
23.1	18.3
23.4	18.3
23.7	18.3
23.7	18.3
23.7	18.3
23.7	18
23.7	18
23.7	17.4
23.4	17.1
22.9	16.3
22	15.4
20.9	14.3
20	13.1
18.9	12
17.7	10.5
16.6	9.4
15.1	8
13.4	6.3
11.4	4.5
9.4	2.8
7.4	1.1
5.7	0
4.2	0.8
3.4	1.7
2.5	2.2
2	2.5
1.7	2.8
1.4	2.8
1.1	3.4
0.5	3.7
0	4.2
0.2	4.5
0.2	4.8
0.2	4.8
0.2	4.8
0.2	4.8
0.2	4.8
0.2	4.8
0	4.5
0.2	4.2
1.1	4
1.7	3.4
2.2	2.8
3.1	2
3.7	1.7
4.5	1.1
5.1	0.5
6	0.2
6.5	0.5
7.1	1.1
8	2
8.5	2.5
9.4	3.1
10	3.7
10.3	4.2
10.8	4.5
11.4	5.1
12	5.7
12.8	6.5
13.1	6.8
14	7.4
14.6	8
15.4	8.5
16.3	9.1
17.1	9.7
17.7	10.3
18.3	10.5
18.9	11.1
18.9	11.7
18.9	12
19.1	12
19.1	12
19.1	12
19.1	12
19.4	12
19.1	12
18.6	11.7
17.4	10.5
16.8	10
15.7	9.1
14	7.7
12.3	6.5
10	4.8
7.7	3.1
5.1	1.1
2	1.4
1.4	4
4.8	7.1
8	10.3
10.8	13.4
13.4	16
15.7	18.3
21.1	20.3
23.1	22
24.9	23.7
26.9	25.4
28.6	27.2
30.3	28.6
32	30.3
33.5	31.5
34.6	32.6
35.7	33.7
36.6	34.3
37.5	35.2
38	35.5
38.6	36
38.9	36.3
38.9	36.3
39.2	36.9
39.2	36.9
39.8	37.2
40	37.2
40.3	37.5
40.6	37.8
41.2	38
41.2	38
41.5	38
41.5	38
41.8	38.3
42.3	38.9
42.9	39.2
43.5	39.5
44.1	39.8
44.1	40
44.3	40.3
44.6	40.6
45.2	40.6
45.5	41.2
46.3	42.1
47.2	42.3
48.1	42.9
48.6	43.5
49.2	43.8
49.5	44.1
50.1	44.3
50.6	44.9
51.5	45.8
51.8	46.1
52.4	46.6
53.2	46.9
53.8	47.5
54.1	47.8
54.9	48.6
54.9	48.6
55.5	48.9
55.5	48.9
55.5	48.9
55.5	48.9
55.5	48.9
55.5	48.9
55.5	48.6
55.2	48.4
54.9	47.8
54.7	47.2
54.1	46.9
53.8	46.3
52.9	46.1
52.4	45.8
52.1	45.5
52.1	45.2
51.5	45.2
51.2	44.9
50.9	44.6
50.6	44.3
50.4	44.3
50.4	44.1
50.6	44.1
50.6	44.1
50.6	44.1
50.6	44.1
50.6	43.8
50.6	43.8
50.6	43.8
50.4	43.8
50.4	43.8
49.8	43.8
49.2	43.8
48.6	44.1
47.8	44.1
47.5	44.3
47.5	44.3
47.5	44.6
47.5	44.6
48.1	44.6
48.9	44.6
50.4	44.6
52.1	44.6
54.1	44.9
56.4	44.9
58.9	45.5
61.2	46.1
63	46.3
63.8	46.3
63.8	46.3
63.8	46.6
63.8	46.6
63.8	46.9
63.8	47.2
63.5	47.2
62.4	47.2
61.8	47.2
60.7	47.2
58.9	46.9
57.2	46.3
55.5	45.8
53.5	45.2
52.1	44.6
50.6	44.1
48.9	43.5
47.2	43.2
45.8	42.6
44.6	42.3
43.8	42.1
42.9	42.1
42.1	42.1
41.2	42.1
40.9	42.1
40.6	42.1
40	42.1
39.5	42.3
38.9	42.3
38.3	42.3
37.8	42.6
37.8	42.9
37.5	43.2
37.2	43.2
36.9	43.2
36.9	43.2
36.9	43.5
36.6	43.5
36	43.5
35.7	43.5
35.2	43.5
35.2	44.1
34.9	44.1
34.3	44.6
34	44.9
33.7	44.9
33.2	45.5
33.2	45.8
33.2	46.1
32.9	46.3
32.6	46.3
32.6	46.3
32.3	46.6
32	46.9
32	47.2
32	47.8
32	47.8
32	48.4
32	48.6
32	49.2
32	49.5
32	49.8
32	49.8
32	49.8
32	49.8
32.3	49.8
32.3	49.8
32.3	49.8
32.6	49.8
32.6	49.8
32.9	50.4
33.5	51.8
33.7	52.1
34	52.9
34.3	53.8
34.6	54.7
34.6	55.2
34.6	56.1
34.6	56.7
34.6	56.9
34.6	57.2
34.6	57.5
34.6	57.5
34.6	57.5
34.6	57.5
34.3	57.5
34	57.5
33.2	57.5
32.3	57.5
31.2	57.2
30.3	56.4
29.2	55.2
27.7	54.1
26.6	52.6
25.4	51.2
24.3	49.5
23.1	47.5
22.3	45.2
21.4	42.9
20.3	39.8
19.1	36.6
17.7	33.5
16	30.6
14.6	27.7
13.7	24.9
13.1	22.3
12.3	20
11.1	16.8
10.8	16.3
10	15.1
9.1	14.3
8.3	14
7.4	13.4
6	11.7
5.4	11.1
4	10
2.2	8.5
0.5	6.8
0.8	5.4
2.2	3.7
3.4	2.2
4.8	1.4
5.7	0.2
6.5	0.2
7.4	0.8
8	1.4
8.3	2
8.8	2.5
9.7	3.4
10	3.7
10.3	4.2
10.8	4.8
11.1	5.1
11.7	5.7
12	6
12.3	6
12.6	6.3
12.8	6.3
12.8	6.3
13.1	6.3
13.4	6.3
13.4	6.5
13.7	6.8
14	7.1
14.6	7.4
14.6	7.7
14.8	8
15.1	8
15.4	8.5
15.7	8.8
16	9.1
16.3	9.7
16.3	10.3
16.3	10.5
16.3	11.1
16.3	11.4
16.3	11.7
16	12
16	12
16	12
16	12
16	12
16	12
16	12
16	12
16	12
15.4	12
15.1	12
14.6	12
14.3	11.7
13.7	11.4
13.1	10.8
12.3	10.3
11.4	9.4
10.5	8.5
10	7.7
[truncated: 3,851 more rows]
