# Supplementary material for: Bot fit: A novel approach to assessing lower limb muscular strength
Source: PLoS One. 2026 Mar 26;21(3):e0339187. doi: 10.1371/journal.pone.0339187 (PMC13021169; doi:10.1371/journal.pone.0339187)
Supplement: S3 File — Raw joint angle data (left and right legs) collected from 25 participants across all exercise protocols. This compressed folder contains individual participant files (sub1–sub25) with time-series signals representing lower-limb motion recorded by the Bot Fit system during resistance exercise trials. (ZIP) [file pone.0339187.s003.zip › sub16/kneeup_max.csv]

AngL	AngR
8.7	6
8.7	6
8.7	6
8.7	6
8.7	6
8.7	6
8.7	6
8.7	6
8.7	6
8.7	6
8.7	6
8.7	6
8.7	6
8.7	6
8.7	6
8.7	6
8.7	6
8.7	6
8.7	6
8.7	6
8.7	6
8.7	6
8.7	6
8.7	6
8.7	6
8.7	6
9	6.3
9.8	6.9
10.4	7.1
10.4	7.1
10.1	6.9
9.5	6.3
8.7	5.4
7.8	4.6
7.8	4.6
8.1	4.8
8.4	5.4
9	5.7
9	6
9	6
9	6
9	6
9	6
9	6
9	6
9	6
9	6
9	6
9	6
9	6
9	6
9	6
9	6
9	6
9	6
9	6
9	6
9	6
9	6
9	6
9	6
9	6
9	6
9	6
9	6
9	6
9	6
9	6
9	6
9	6
9	6
9	6
9	6
9	6
9	6
9	6
9	6
9	6
9	6
9	6
9	6
9	6
9	6
9	6
9	6
9	6
9	6
9	6
9	6
9	6
9	6
9	6
9	6
9	6
9	6
9	6
9	6
9	6
9	6
9	6
9	6
9	6
9	6
9	6
9	6
9	6
9	6
9	6
9	6
9	6
9	6
9	6
9	6
9	6
9	6
9	6
9	6
9	6
9	6
9	6
9	6
9	6
9	6
9	6
9	6
9	6
9	6
9	6
9	6
9	6
9	6
9	6
9	6
9	6
9	6
9	6
9	6
9	6
9	6
9	6
9	6
9	6
9	6
9	6
9	6
8.7	6
8.7	6
8.7	6
8.7	6
8.7	6
8.7	6
8.7	6
8.7	6
8.7	6
8.7	6
8.7	6
8.7	6
8.7	6
8.7	6
8.7	6
8.7	6
8.7	6
8.7	6
8.7	6
8.7	6
8.7	6
8.7	6
8.7	6
8.7	6
8.7	6
8.7	6
8.7	6
8.7	6
8.7	6
8.7	6
8.7	6
8.7	6
8.7	6
8.7	6
8.7	6
8.7	6
8.7	6
8.7	6
8.7	6
8.7	6
8.7	6
8.7	6
8.7	6
8.7	6
8.7	6
8.7	6
8.7	6
8.7	6
8.7	6
8.7	6
8.7	6
8.7	6
8.7	6
8.7	6
8.7	6
8.7	6
8.7	6
8.7	6
8.7	6
8.7	6
8.7	6
8.7	6
8.7	6
8.7	6
8.7	6
8.7	6
8.7	6
8.7	6
8.7	6
8.7	6
8.7	6
8.7	6
8.7	6
8.7	6
8.7	6
8.7	6
8.7	6
8.7	6
8.7	6
8.7	6
8.7	6
8.7	6
8.7	6
8.7	6
8.7	6
8.7	6
8.7	6
8.7	6
8.7	6
8.7	6
8.7	6
8.7	6
8.7	6
8.7	6
8.7	6
8.7	6
8.7	6
8.7	6
8.7	6
8.7	6
8.7	6
8.7	6
8.7	6
8.7	6
8.7	6
8.7	6
8.7	6
8.7	6
8.7	6
8.7	6
8.7	6
8.7	6
8.7	6
8.7	6
8.7	6
8.7	6
8.7	6
8.7	6
8.7	6
8.7	6
8.7	6
8.7	6
8.7	6
8.7	6
8.7	6
8.7	6
8.7	6
8.7	6
8.7	6
8.7	6
8.7	6
8.7	6
8.7	6
8.7	6
8.7	6
8.7	6
8.7	6
8.7	6
8.7	6
8.7	6
8.7	6
8.7	6
8.7	6
8.7	6
8.7	6
8.7	6
8.7	6
8.7	6
8.7	6
8.7	6
8.7	6
8.7	6
8.7	6
8.7	6
8.7	6
8.7	6
8.7	6
8.7	6
8.7	6
8.7	6
8.7	6
8.7	6
8.7	6
8.7	6
8.7	6
8.7	6
8.7	6
8.7	6
8.7	6
8.7	6
8.7	6
8.7	6
8.7	6
8.7	6
8.7	6
8.7	6
8.7	6
8.7	6
8.7	6
8.7	6
8.7	6
8.7	6
8.7	6
8.7	6
8.7	6
8.7	6
8.7	6
8.7	6
8.7	6
8.7	6
8.7	6
8.7	6
8.7	6
8.7	6
8.7	6
8.7	6
8.7	6
8.7	6
8.7	6
8.7	6
8.7	6
8.7	6
8.7	6
8.7	6
8.7	6
8.7	6
8.7	6
8.7	6
8.7	6
8.7	6
8.7	6
8.7	6
8.7	6
8.7	6
8.7	6
8.7	6
8.7	6
8.7	6
8.7	6
8.7	6
8.7	6
8.7	6
8.7	6
8.7	6
8.7	6
8.7	6
8.7	6
8.7	6
8.7	6
8.4	5.7
8.4	5.7
8.1	5.4
7.5	5.1
6.7	4.3
6.4	4
5.8	3.4
5.2	2.8
4.7	2.6
4.4	2.3
3.8	2
3.5	2
3.2	1.7
2.7	1.4
2.1	0.8
1.2	0.3
0.4	1.1
1.2	1.6
3	3.1
5.2	4.8
7.8	7.1
11	9.1
14.4	11.7
17.8	14.2
21.3	16.8
24.2	19.4
27	22
29	24.3
31.6	27.4
32.5	28.6
34.2	30.9
35.9	33.7
37.9	36.6
40.5	40
43.1	43.5
46.2	47.2
50.8	52.3
52.2	54.1
55.1	56.9
57.9	60.1
60.2	62.9
62.2	65.5
64	68.4
66	70.7
68	73.2
69.7	75.5
71.4	77.8
73.1	79.5
75.1	81.8
75.4	82.7
76.6	83.8
77.4	84.7
78	85.6
78.6	86.1
78.6	86.1
78.6	86.1
78.3	86.1
78.3	85.8
78.3	85.6
78	84.7
77.1	83.8
76.3	82.7
75.1	81.3
73.7	79.5
72.3	77.8
70.5	75.8
69.1	73.8
67.4	71.5
65.4	69.2
63.7	66.9
61.7	64.6
59.7	62.1
57.4	59.5
55.1	56.9
52.8	54.1
50.5	51.5
47.9	48.9
45.3	46.3
42.5	43.7
39.9	41.2
37	38.6
34.5	36.3
31.9	34
29	32
26.4	30
24.2	28.3
21.9	26.6
19.9	25.1
18.1	23.7
15.3	21.1
14.4	20.3
12.7	18
11	16
9.5	14.2
8.1	12.5
7.5	10.5
7.8	8.2
8.4	5.9
9.5	3.6
13.3	0.8
15.3	0
19.9	1.1
25	2.3
30.7	2.8
36.5	3.1
41.9	3.7
46.8	4.8
51.4	6
55.7	7.1
59.7	7.7
63.4	7.7
67.1	7.4
70.3	6.6
73.1	6
74.6	5.4
74.8	4.8
73.1	4.6
72.3	4.6
69.7	4.6
66.5	4.6
63.1	4.6
58.8	5.1
53.9	5.4
48.2	5.7
42.2	6
36.2	6.6
29.6	6.9
23	7.1
16.7	7.4
10.4	7.7
5.2	7.7
0.4	7.7
3.2	7.7
6.1	7.7
8.1	7.4
9.3	6.9
9.5	6
9.3	5.1
8.4	4.3
7	3.4
6.7	3.1
6.1	2.8
5.8	2.3
6.1	1.7
6.4	1.1
7	0.6
7.5	0.2
8.1	0.5
8.7	0.8
9.3	0.8
9.5	0.8
9.5	0.8
9.5	0.8
9.5	0.8
9.8	0.8
9.8	0.8
10.4	0.8
10.7	1.1
10.7	1.9
10.7	4.2
10.7	7.4
10.7	14
10.7	16.2
10.7	22
10.7	27.4
10.7	32.9
10.7	37.7
10.7	42.3
10.7	46.3
10.7	50
10.7	53.5
10.7	56.6
10.7	60.4
10.7	61.2
10.7	62.6
10.7	63.5
10.7	63.8
10.7	63.8
10.7	63.5
10.7	63.5
10.7	62.6
10.7	61.8
10.7	59.2
10.7	55.8
10.7	52.3
10.7	48.3
10.7	44.3
10.7	40
10.7	35.4
10.7	31.1
10.7	27.4
10.7	22.5
10.7	21.4
10.7	19.1
10.7	17.4
10.7	16.2
10.7	15.7
10.7	15.4
10.7	15.1
10.7	14.2
10.7	12.8
10.7	11.4
10.7	9.9
10.7	8.5
10.4	7.1
9.3	5.6
7.8	4.8
6.1	3.9
3.2	3.4
0.1	3.1
4.4	3.1
9.3	3.1
14.4	3.1
19.3	3.1
24.2	2.8
29	1.9
33	1.1
36.8	0.3
40.5	1.7
45.3	4.3
48.5	5.7
49.9	5.7
51.4	5.7
53.1	6
54.5	6.6
55.1	7.1
55.1	7.4
55.1	8
54.8	8.3
54.5	8.6
53.1	8.6
51.1	8.6
48.2	8.6
45.1	8.6
41.3	8.6
37.3	8.6
33.6	8.6
29.3	8.6
25.3	8.6
21.6	8.6
18.7	8.6
16.4	8.6
14.7	8.6
13.8	8.6
13.3	8.6
12.7	8.6
12.4	8.6
11.8	8.6
11	8.6
9.8	8.6
8.4	8
6.4	6
5.8	5.1
5.2	2.8
4.7	0
4.4	3.1
4.4	6.2
4.4	9.1
3.8	11.7
3.2	14
2.7	15.1
2.4	16
2.4	16.2
2.4	16.2
2.7	16.2
2.7	16.2
2.7	16.2
2.7	16
2.7	15.4
2.4	14.2
2.1	12.8
1.2	10.2
1.2	9.4
0.7	7.9
0.4	7.9
0.4	7.9
0.4	7.9
1.8	7.7
2.7	7.7
4.4	7.7
6.4	7.7
8.4	7.7
9.8	7.7
11.3	7.7
11.8	7.7
12.4	7.1
12.4	6.5
12.1	5.9
11.8	5.1
11	4.5
12.3	3.9
11.7	3.1
10.8	1.6
10.8	1.1
10.5	0.3
10.5	1.7
10.3	3.1
9.4	4
8.8	4.8
8	5.4
7.7	6
7.1	6
6.8	6
6.5	5.7
6	5.1
5.7	4
5.1	2.6
5.1	0.8
5.1	1.1
5.1	2.8
5.1	4.8
5.1	5.4
5.1	5.9
5.1	6.2
4.8	6.2
4.5	6.2
4	6.2
3.4	5.9
2.8	5.6
2.2	5.6
1.1	5.9
0.2	5.9
0.5	5.9
1.4	5.9
2.2	5.9
2.8	5.9
3.7	5.9
3.7	5.9
3.7	5.9
3.4	5.9
3.1	5.9
2.8	5.6
2.5	5.1
2.2	4.5
1.7	3.9
1.4	3.6
0.8	3.1
0.2	2.8
0.8	2.5
2	2.5
3.4	2.5
4.8	2.5
5.7	2.5
6.3	2.5
6	2.2
5.4	2.2
4.5	1.6
3.7	0.8
2.8	0.3
2.2	1.7
2.2	3.1
2.5	4.3
2.5	4.6
2.5	4.6
2.5	4.6
2.5	4.6
2.5	4.6
2.5	4.3
2.5	4.3
2.5	4.3
2.8	4.3
3.4	4.3
4.5	4.3
7.4	4.3
8.5	4.3
11.1	4.3
13.7	4.3
16	4
17.1	3.4
17.1	1.4
15.4	2.2
11.1	12.5
10.3	16.5
9.4	24.8
8.8	33.7
8	42.3
7.1	50.9
6.3	59.8
5.7	68.1
5.1	76.1
5.4	83.3
5.7	88.4
5.4	87.3
5.1	86.1
4.2	82.7
3.1	78.1
0.8	68.7
0	64.9
0.8	56.1
0.8	46.3
0.8	36.3
0.8	26
0.2	16
4.2	7.9
12.3	3.6
22.3	2.5
33.2	2.5
48.4	2.5
53.5	2.5
63.2	2.5
72.7	2.5
80.7	2.5
87.6	2.2
89.3	1.1
87.6	0.5
83.9	0
78.7	1.1
73	2.6
62.1	3.4
57.8	3.4
48.9	3.4
39.2	3.4
28.9	3.1
18.9	0
10.3	6.8
6.8	15.4
6.8	25.4
6.8	41.7
7.1	46.9
7.7	57.2
8.3	66.9
8.3	75.5
8.3	83
7.4	86.7
7.1	85.6
6.5	81
5.1	75.2
3.1	68.7
2.2	60.6
2	51.5
2	41.2
2.2	30.6
3.4	20.3
6.5	10.5
13.1	2.8
21.7	0.8
37.5	0.8
42.6	0.8
53.5	0.5
40.9	0
50.9	1.4
59.5	3.4
66.1	4.8
67.8	4.6
65.5	4
57.2	4.3
54.1	4.6
47.2	5.7
39.5	6.6
30	6.9
20.6	6.9
10.8	6.9
1.1	6.9
7.4	5.7
13.4	1.1
16.6	7.7
17.7	18
19.1	28.3
20.9	38
22.9	47.5
26	56.6
29.4	65.2
31.7	73
32.9	79.3
33.2	83
32.9	82.1
32.6	80.4
31.7	74.1
31.5	66.9
31.5	59.2
30.6	49.8
28.9	39.4
26.3	28.6
21.1	18.3
12	8.5
2.8	1.1
8.3	1.1
19.1	1.1
30.3	1.1
41.5	1.1
51.5	0.8
60.4	0.2
67.8	0.6
71	1.7
69.3	2.8
65	3.7
56.4	4.8
52.9	4.8
45.5	5.1
36.3	5.1
26	5.1
14.8	4.3
4	0.8
6.3	6.5
15.1	16
22.3	30.3
22.9	35.4
23.4	45.7
23.7	56.1
24.3	37.6
26	47.1
27.4	55.1
27.4	61.4
27.4	64.5
27.4	63.7
27.4	59.7
27.4	53.4
27.4	45.6
27.4	37.6
27.4	21.9
26.9	16.1
24.9	4.4
20.9	7
14.3	17.3
5.7	25.9
2.8	28.7
12.8	29
23.7	29.3
34.6	31
44.9	34.5
54.4	38.2
63	40.5
69.5	40.8
73.3	40.8
72.7	40.8
69.5	40.8
63	40.8
51.5	40.8
47.5	40.8
38	40.5
27.4	39.3
16	37
5.4	33
4.8	27.3
14.6	19
20.3	9.5
21.7	0.1
21.7	17
21.7	19
21.7	29.9
21.4	39.9
21.4	48.8
21.4	56.5
22	60
21.7	58.5
22	53.9
22.6	48.2
23.4	41.9
23.7	33.6
23.7	23.9
23.7	13.3
23.7	1.5
22	9.5
16.3	19.9
7.1	28.7
1.7	32.2
17.4	32.7
22.9	33.9
33.7	37.6
44.3	42.5
54.4	45.9
62.7	46.5
69.5	46.5
73.3	46.5
72.4	45.9
68.1	44.5
60.7	43.9
52.6	43.9
38.9	43.6
33.2	43.3
22.3	41.6
10.8	38.5
0	33
10.5	25
18.9	15
21.7	5.2
22	5.2
22	16.7
22	27.6
22	37.9
22	47.1
22	54.8
22.6	59.4
23.4	58.5
24	55.4
24.9	49.6
25.7	42.8
26	34.5
26	24.4
26	13.6
25.2	1.8
21.7	9.8
14	20.4
4.2	29
4.8	30.7
21.7	31
33.7	32.7
39.5	34.2
49.6	37
59.4	39.3
67.4	40.8
73.1	40.5
73.4	39.9
70.3	39.6
63.7	39.6
55.1	39.6
41.6	39.6
36.5	39.6
25.3	39.3
13.8	37
2.7	33
7.3	26.7
15.8	18.7
19	9.8
20.1	0.1
20.4	11.3
20.4	22.7
21	38.8
21.6	45.3
23	53.9
25	60.2
25.6	61.1
25.6	58.2
25.6	53.4
25.6	46.8
25.6	37.9
25.6	27.6
25.6	16.4
25	3.8
21.6	8.1
13.3	19.3
0.7	30.7
4.7	31.6
15	31.6
27	31.9
39.3	33.6
50.2	34.7
59.1	34.5
66.3	34.2
69.4	33.9
67.4	33.3
62.2	33.3
55.4	33.3
48.2	33.3
38.8	33.3
27.6	33.3
16.1	33
4.7	30.7
6.7	25
16.4	16.4
24.2	6.7
27.3	2.7
28.4	13
29	24.2
30.2	34.5
31.6	43.9
33	51.9
33.3	57.1
33.3	58.2
33.3	56.5
33	47.1
32.7	42.2
32.7	31.9
32.7	21.3
32.5	10.1
29.3	1.5
22.7	13
12.7	23.6
2.1	31
7.5	32.2
19	32.2
31	32.5
37.8	33
48.4	33.3
57.2	33.3
63.8	33.3
65.5	33.3
62.1	33.3
55.8	33.6
48.6	34.5
39.5	34.7
28.9	34.7
17.4	34.5
4.8	32.2
6.8	27
17.4	18.4
26.3	9.5
30	1.8
30.9	8.4
32	19.6
33.2	36.2
33.5	41.3
34.6	50.2
36.3	56.5
36.3	57.7
36.3	54.8
36.3	48.2
36.3	39
36.3	28.4
36.3	17.3
34.3	4.7
28.3	7.5
18.3	19
8	28.2
1.7	31.9
12.6	31.9
24	31.9
36.3	31.9
47.2	31.9
55.8	31.9
62.4	32.5
63.8	31.9
60.1	31.6
53.5	31.9
46.3	32.5
36.9	32.7
26	32.5
14	32.2
1.7	29
10.3	22.4
25.2	7.5
29.4	2.7
34	6.7
34.9	17.3
35.2	28.7
35.5	39
35.2	48.2
35.5	55.9
35.7	59.7
35.7	58.2
35.7	52.8
35.7	44.5
35.7	33.9
35.7	23
35.2	10.7
30.6	2.1
21.4	14.1
10.8	24.4
1.1	31
8.8	33
20	33.9
31.7	35.6
42.6	37.3
52.1	37.9
59.8	38.8
64.1	39
62.4	38.5
52.1	38.2
48.1	38.2
39.5	38.2
29.4	38.2
17.7	37.3
5.7	34.7
6	29.9
21.1	18.4
25.7	13.8
31.5	4.4
32.9	6
32.9	17.1
33.2	28.6
33.7	39.2
34.9	48.1
36.6	55.2
36.9	58.1
36.6	52.6
36.6	48.6
36.6	38.6
36.6	27.7
35.2	15.7
31.2	3.1
22.6	9.1
12.3	20
2.2	29.2
7.7	32.9
18.6	33.5
30.3	34.3
41.8	35.5
51.5	35.7
59.2	35.7
63.8	35.7
61.5	34.6
54.1	33.5
45.5	33.5
36	33.5
25.2	33.5
6.8	31.7
0.5	29.7
11.7	22.3
22.3	11.7
31.7	1.1
36.9	8.5
37.5	18.9
37.5	29.7
37.5	40
37.8	48.9
38.3	54.9
37.2	52.6
36.6	49.2
36.6	39.8
36.6	28.6
35.7	16.6
30.9	3.7
21.4	1.4
12.3	33.5
9.1	47.2
4.8	54.7
7.7	58.4
13.1	53.2
42.3	41.5
58.4	25.4
60.7	14.3
59.8	14.6
54.4	18.6
43.8	21.1
30.9	22.9
18	24.6
3.4	26.3
14	25.4
34	22.3
51.2	15.7
59.2	5.4
59.5	8.8
57.5	26.3
53.5	42.1
48.1	52.6
43.2	58.4
