# Supplementary material for: Bot fit: A novel approach to assessing lower limb muscular strength
Source: PLoS One. 2026 Mar 26;21(3):e0339187. doi: 10.1371/journal.pone.0339187 (PMC13021169; doi:10.1371/journal.pone.0339187)
Supplement: S3 File — Raw joint angle data (left and right legs) collected from 25 participants across all exercise protocols. This compressed folder contains individual participant files (sub1–sub25) with time-series signals representing lower-limb motion recorded by the Bot Fit system during resistance exercise trials. (ZIP) [file pone.0339187.s003.zip › sub16/kneeup_max2.csv]

AngL	AngR
39.6	21.7
39.6	21.7
39.6	21.7
39.6	21.7
39.6	21.7
39.6	22
39.6	22
39.6	22.5
39.6	22.8
39.6	23.1
39.9	23.1
39.9	23.4
39.9	23.7
39.9	24
39.9	24.3
39.9	24.3
39.9	24.3
39.9	24.3
39.9	24.3
39.9	24.5
39.9	24.5
39.9	24.8
39.9	24.8
40.2	25.1
41	25.7
42.2	26.5
43.1	27.4
43.6	28
43.3	27.7
42.8	26.8
41.9	26
41	25.4
40.8	25.4
41	25.7
41.6	26.3
42.2	26.5
42.5	26.8
42.8	26.8
42.5	26.8
42.5	26.8
42.5	26.8
42.5	26.8
42.5	26.8
42.5	26.8
42.5	26.8
42.5	26.8
42.5	26.8
42.5	26.8
42.5	26.8
42.5	26.8
42.5	26.8
42.5	26.8
42.5	26.8
42.5	26.8
42.5	26.8
42.5	26.8
42.5	26.8
42.5	26.8
42.5	26.8
42.5	26.8
42.5	26.8
42.5	26.8
42.5	26.8
42.5	26.8
42.5	26.8
42.5	26.8
42.5	26.8
42.5	26.8
42.5	26.8
42.5	26.8
42.5	26.8
42.5	26.8
42.5	26.8
42.5	26.8
42.5	26.8
42.5	26.8
42.5	26.8
42.5	26.8
42.5	26.8
42.5	26.8
42.5	26.8
42.5	26.8
42.5	26.8
42.5	26.8
42.5	26.8
42.5	26.8
42.2	26.8
41.9	26.8
41.6	26.8
41.3	26.8
41.3	26.8
41.3	26.8
41.3	26.8
41.3	26.8
41.3	26.8
41.3	26.8
41.3	26.8
41.3	26.5
41.3	26.5
41.3	26.5
41.3	26.5
41.3	26.5
41.3	26.3
41.3	26.3
41.3	26
41.3	26
41.3	26
41.3	26
41.3	26
41.3	26
41.3	26
41.3	26
41.3	26
41.6	26
41.6	26
41.6	26
41.6	26
41.6	26
41.6	26
41.6	26
41.6	26
41.6	26
41.6	26
41.6	26
41.6	26
41.6	26.3
41.6	26.3
41.6	26.3
41.6	26.3
41.6	26.3
41.6	26.3
41.6	26.3
41.6	26.3
41.6	26.3
41.6	26.3
41.6	26.3
41.6	26.3
41.6	26.3
41.6	26.3
41.6	26.3
41.6	26.3
41.6	26.3
41.6	26.3
41.6	26.3
41.6	26.3
41.6	26.3
41.6	26.3
41.6	26.3
41.6	26.3
41.6	26.3
41.6	26.3
41.6	26.3
41.6	26.3
41.6	26.3
41.6	26.3
41.6	26.3
41.6	26.3
41.6	26.3
41.6	26.3
41.6	26.3
41.6	26.3
41.6	26.3
41.6	26
41.6	26
41.6	26
41.6	26
41.3	26
41	26
40.5	26
40.2	26
40.2	26
39.9	26
39.9	26
39.9	26
39.9	26
39.9	26
39.9	26
39.9	26
39.9	26
39.9	26
39.9	26
39.9	26
39.9	26
39.9	26
39.9	26
39.9	26
39.9	26
39.9	26
39.9	26
39.9	26
39.9	26
39.9	26
39.9	26.3
39.9	26.3
39.9	26.3
39.9	26.3
39.9	26.3
39.9	26.3
39.9	26.3
39.9	26.3
39.9	26.3
39.9	26.5
39.9	26.5
39.9	26.8
39.9	26.8
39.9	26.8
39.9	26.8
39.9	26.8
39.9	26.8
39.9	26.8
39.9	26.8
39.9	26.8
39.9	26.8
39.9	26.8
39.9	26.8
39.9	26.8
39.9	26.8
39.9	26.8
39.9	26.8
39.9	26.8
39.9	26.8
39.9	26.8
39.9	26.8
39.9	26.8
39.9	26.8
39.9	26.8
39.9	26.8
39.9	26.8
39.9	26.8
39.9	26.8
39.9	26.8
39.9	26.8
39.9	26.8
39.9	26.8
39.9	26.8
39.9	26.8
39.9	26.8
39.9	26.8
39.9	26.8
39.9	26.8
39.9	26.8
39.9	26.8
39.9	26.8
39.9	26.8
39.9	26.8
39.9	26.8
39.9	26.8
39.9	26.8
39.9	26.8
39.9	26.8
39.9	26.8
40.2	26.8
40.2	26.8
40.2	26.8
40.2	26.8
40.5	26.8
40.8	26.8
40.8	26.8
40.8	26.8
40.8	26.8
40.8	26.8
40.8	26.8
40.8	26.8
40.8	26.8
40.8	26.8
40.8	26.8
40.8	26.8
40.8	26.8
40.8	26.8
40.8	26.8
40.8	26.8
40.8	26.8
40.8	26.8
40.8	26.8
40.8	26.8
40.8	26.8
40.8	26.8
40.8	26.8
40.8	26.8
40.8	26.8
40.8	26.8
40.8	26.8
40.8	26.8
40.8	26.8
40.8	26.8
40.8	26.8
40.8	26.8
40.8	26.8
40.8	26.8
40.8	26.8
40.8	26.8
40.8	26.8
40.8	26.8
40.8	26.8
40.8	26.8
40.8	26.8
40.8	26.8
40.8	26.8
40.8	26.8
40.8	26.8
40.8	26.8
40.8	26.8
40.8	26.8
40.8	26.8
40.8	26.8
40.8	26.8
40.8	26.8
40.8	26.8
40.8	26.8
40.8	26.8
40.8	26.8
40.8	26.8
40.8	26.8
40.8	26.8
40.8	26.8
40.8	26.8
40.8	26.8
40.8	26.8
40.8	26.8
40.8	26.8
40.8	26.8
40.8	26.8
40.8	26.8
40.8	26.8
40.8	26.8
40.8	26.5
40.8	26.5
40.8	26.3
40.8	25.7
40.8	25.1
40.8	24.3
40.8	23.4
40.8	21.1
40.8	20.2
40.5	17.9
39.9	15.7
39.3	12.8
38.8	9.9
37.9	7.4
37.3	5.3
36.5	4.2
35.9	4.5
35.3	5.1
34.7	6.2
34.5	7.4
34.5	8.2
33.9	8.8
33	9.4
32.2	9.6
30.7	9.6
29.3	9.6
27.6	9.6
25.6	9.6
23.6	9.6
21.6	9.4
19.9	9.4
18.4	9.4
17.6	9.4
16.7	9.6
16.7	9.6
17	9.6
17.3	9.6
17.8	9.6
18.7	9.6
19.9	9.6
21	9.9
21.9	10.8
22.7	11.6
23.6	12.2
24.7	12.5
26.2	12.5
27.3	12.2
28.4	12.2
29.3	11.9
29.9	11.1
30.7	9.6
31.3	7.9
31.9	5.9
32.2	4.2
32.5	2.8
32.5	1.9
32.5	1.9
32.5	2.5
32.2	3.1
32.2	4.2
32.2	5.6
32.2	7.1
32.2	8.2
32.2	9.1
32.2	9.6
32.2	9.9
32.2	9.9
31.9	9.9
30.7	9.9
29.3	9.9
27.6	9.9
25.9	9.9
23.9	9.9
22.1	9.9
20.4	10.5
19	11.1
17.8	11.6
17	11.9
16.1	12.5
15.6	12.8
15.3	13.1
15	13.4
15.3	13.7
15.4	13.7
16.8	13.7
19.1	13.1
21.4	11.6
23.4	9.9
25.2	7.4
26.6	3.3
27.4	2.2
28.6	8.2
30	17.1
30.6	20
32.3	25.1
34	30
35.7	34.3
37.5	38
38.3	42
38.6	46
38.3	49.5
37.5	52.6
36.6	55.2
35.7	56.6
34.9	56.9
34.6	56.6
34.6	55.8
34.6	54
34.6	51.5
34.6	47.7
34.6	43.4
34.6	38
34.9	31.7
35.5	20.5
35.7	16.2
36.9	7.1
37.8	2.5
38.9	12.2
39.8	19.1
40.3	21.1
39.2	21.4
36.9	21.1
34.6	20.2
32.9	19.7
31.5	19.7
31.5	19.7
31.7	19.7
32.3	20
32.6	20.5
32.9	20.8
33.5	21.1
33.7	20.8
33.7	20.8
32.6	20.8
28	20.8
26	20.8
21.1	20.8
15.1	20.8
8	20.8
0.8	20.8
6.3	21.1
12.8	21.1
19.4	22
25.4	22.5
34.3	22.8
36.9	22.5
42.1	21.4
46.9	19.7
51.2	17.9
53.8	16.5
55.2	15.1
55.2	14.2
54.7	13.7
53.2	13.9
50.6	13.9
47.2	14.2
43.2	14.5
38	15.1
32	15.9
24.9	16.5
16.8	17.1
8	17.7
1.4	18.5
10.5	19.1
19.4	20
27.4	20.2
33.2	20.2
36.9	20
37.2	19.7
36.6	18.2
34.6	16.8
30.9	15.9
27.2	14.8
23.4	13.4
20.9	12.8
19.7	12.2
19.7	12.2
20.3	12.5
21.1	12.8
22.3	13.4
23.7	13.4
24.9	13.4
26	13.4
26.3	13.1
26.3	12.5
26.9	11.4
27.7	8.8
28.9	5.3
29.7	1.3
30.3	3.6
30.9	8.8
31.7	14.2
32.9	20
34	25.1
35.2	30.3
35.7	35.4
36	40
35.7	44.6
35.7	49.2
35.7	52.9
35.7	56.3
35.7	59.5
35.7	62.1
35.7	64.1
35.7	64.6
35.7	64.3
35.7	63.5
35.7	61.8
35.7	59.2
35.5	55.2
35.5	50.9
35.5	45.4
35.7	39.4
35.7	32.3
36	24.8
36.9	16.2
37.8	3.1
37.8	1.3
37.8	9.6
37.8	15.9
37.5	19.1
36	20
34	19.7
31.7	18.5
30	16.5
28.9	14.8
28.6	12.8
28.9	11.1
28.9	9.4
29.2	7.6
29.4	4.8
29.7	3.6
29.7	1.6
29.7	0.2
29.7	1.3
29.7	1.6
29.7	1.3
28.9	0.2
27.4	2.5
25.2	5.3
22.3	8.2
18.6	10.8
13.7	12.5
7.1	13.9
0	15.4
6.8	17.1
13.1	18.8
18.6	20.8
23.1	22.8
28.3	24.5
33.5	26
38	26
42.6	25.1
46.6	24
48.6	22.2
49.8	20.8
50.1	19.7
49.2	18.8
47.5	18.8
44.3	19.1
40.6	19.4
36	19.7
30.6	20.2
24.3	20.8
17.1	21.4
8.5	22.2
0.2	23.1
8.8	24.3
17.7	25.1
25.7	25.4
32.9	25.7
37.2	25.7
38	25.4
38	24.3
37.8	22.2
36.9	20.8
35.7	20
34.3	19.1
32.9	18.8
32	19.1
32	19.1
32.3	19.1
33.2	19.1
34.3	18.8
35.2	17.7
35.7	15.9
35.7	13.4
35.5	10.5
35.5	6.8
35.2	2.5
34.9	2.8
35.5	11.1
35.7	14.2
36.9	20.5
38.3	26.3
39.5	31.4
40.3	36.3
41.5	43.4
41.5	46
41.5	51.5
41.2	56.9
41.2	61.8
41.2	65.2
41.2	67.2
41.2	68.4
41.2	68.4
41.2	68.4
41.2	67.8
41.2	67.2
41.2	65.2
41.2	62.1
41.2	58
41.2	52.6
41.2	46.3
41.2	39.7
41.2	32.3
41.2	25.4
41.2	18.5
41.2	12.2
41.2	7.1
41.2	3.1
41.2	0.5
41.2	0.8
41.2	0.8
41.2	0.8
41.2	0.8
41.2	0.2
41.2	0.2
41.2	1.3
41.2	1.6
41.2	1.6
41.2	1.6
41.2	1.6
41.2	1.3
40	0.5
38	1.1
35.2	2.5
32	3.6
27.4	4.5
22.3	5.1
16.3	5.6
7.4	6.5
4.5	6.8
1.7	7.6
8.3	8.5
14.8	9.4
21.4	9.9
28.6	9.9
35.7	9.9
42.1	9.9
49.5	9.9
51.5	9.9
54.9	10.2
57.2	11.9
57.8	13.9
57.5	15.4
56.4	16.5
54.4	16.8
51.2	16.8
47.2	17.7
42.6	19.4
34.6	21.7
31.5	22.2
25.4	22.8
19.1	22.8
12.8	22.8
6.5	22.8
0	22.8
6.3	22.8
14.8	22.8
17.1	22.8
20.9	22.8
22.9	22.8
23.4	22.8
23.4	22.8
23.4	22.8
23.4	22.8
23.4	22.8
23.4	22.2
23.7	21.4
24	20
24.6	17.7
25.2	14.5
25.7	11.1
26.3	7.1
26.6	3.3
27.2	0.2
28	2.5
28.9	4.5
30.3	5.6
32	6.2
34.6	6.2
36	6.2
36.3	6.2
36.3	6.2
36.3	6.2
36.3	6.2
36.3	6.2
36.3	6.2
36.6	6.2
36.9	6.2
36.9	6.2
37.2	6.2
37.2	6.2
37.2	6.2
36.9	5.6
36.9	5.1
36.9	4.2
36.9	3.9
36.9	3.9
36.9	3.9
36.6	3.6
35.5	3.1
34.3	2.8
33.2	2.8
32	2.8
31.2	2.8
30.6	2.8
30.3	2.8
30	2.8
30	2.8
30	2.8
30	2.8
30	2.8
30	2.8
30	2.8
30	2.8
30	2.8
30	2.8
30	2.5
30	2.5
30	2.5
30	2.5
30	2.5
30	1.9
30	1.3
30	0.5
30	0.2
30	0.5
30	0.8
30	1.1
30	1.6
30	1.9
30	2.2
30	2.2
30	2.2
30	2.2
30	1.9
30	1.9
30	1.3
30	0.8
30	0.8
30	1.1
30	1.1
30	1.1
30	1.1
30	1.6
30	2.5
30	2.5
30	2.8
30	3.1
30	3.1
30	3.1
30	3.1
29.7	3.1
28.9	3.1
27.7	3.1
26.3	3.1
24.6	3.1
22.9	3.1
21.1	3.1
19.4	3.1
18.3	2.8
18	2.8
18	2.8
18	2.8
18.3	2.5
18.6	1.9
18.9	1.3
19.7	1.1
20.9	1.1
21.1	1.1
21.7	1.1
22	0.8
22	0.2
22	1.1
22	2.5
22	4.2
21.7	5.9
21.7	7.9
21.4	10.2
21.4	10.8
21.4	11.6
21.4	11.9
21.4	11.6
21.4	11.4
21.4	10.5
21.4	9.4
21.4	8.5
21.4	8.2
21.4	8.2
21.4	8.2
21.4	8.2
21.4	8.2
21.4	8.2
21.4	8.2
21.4	8.2
21.4	8.2
21.4	8.2
21.4	8.2
21.4	8.2
21.4	8.2
21.4	8.2
21.1	8.2
20.6	8.2
20.3	8.2
19.7	8.2
19.1	8.2
18.6	8.2
18	8.2
17.7	8.2
17.4	8.2
17.4	8.2
17.4	8.5
17.4	9.1
17.4	10.5
17.4	11.9
17.4	13.1
17.4	13.9
17.4	14.2
17.4	14.2
17.4	14.2
16.8	14.2
16	13.9
14.8	13.9
13.7	13.9
13.4	14.2
13.4	14.5
13.4	14.5
13.4	14.5
13.1	14.5
12.3	14.5
12.3	14.5
12	14.5
12	14.5
12	14.5
12	14.5
12	14.5
12	14.8
12	15.4
12	15.7
11.7	15.7
11.1	15.7
10.8	15.7
9.7	15.7
8.5	15.7
7.7	17.1
7.1	18.5
6.3	20
5.7	20.8
5.1	22
4.8	22.5
4.5	23.1
4.2	23.4
3.7	23.7
2.8	24.5
2	25.7
1.1	26.5
0.2	26.8
0	26.8
0	26.8
0	26.8
0.2	26.8
0.8	26.8
1.4	26.8
2	26.8
2.2	26.8
2.2	26.8
2.2	26.8
2.2	26.8
2	26.8
2	26.8
2	26.8
2	26.8
2	26.8
2	26.5
2	26
2.2	25.7
3.1	25.4
3.7	24.8
5.1	24
5.7	24
6	23.7
6	23.7
6	23.7
6	23.7
6	23.7
6	23.7
6	23.1
6.3	22
7.4	20
11.7	15.7
13.4	13.7
18	9.1
22.6	4.5
27.4	0.5
31.7	4.8
36.6	9.6
37.8	10.5
38.9	11.6
38.6	11.9
38.6	11.6
38	11.6
37.2	11.1
36	10.5
35.5	9.9
34.9	9.4
34.3	8.8
33.7	8.2
33.2	7.6
32.6	7.1
32	6.5
31.5	5.9
31.2	5.3
30.9	4.2
30.6	3.1
29.7	1.6
28.9	0.2
27.4	1.6
25.2	3.9
24.6	4.8
23.1	5.6
22.6	5.9
22.3	5.6
22.3	5.6
22.3	5.6
22.3	5.6
22.3	5.6
22.3	5.6
22.3	5.6
22.6	5.3
22.9	4.2
23.7	2.8
25.7	1.1
26.9	3.9
27.4	5.3
28.3	8.2
28.3	10.5
28.3	12.2
28.3	13.7
28.3	15.1
28.3	16.2
28.3	16.5
28.3	16.5
29.7	16.2
30.3	15.9
32.3	15.1
34.3	14.2
36	13.1
37.2	11.9
37.5	11.1
37.5	10.5
37.2	10.5
37.2	10.5
36.6	11.1
35.7	11.6
34.6	12.5
33.7	12.8
32.9	12.8
31.5	12.8
31.2	12.8
31.2	12.8
31.2	12.8
31.2	12.8
31.5	12.2
31.7	11.4
32.6	10.2
33.2	9.9
33.7	9.6
34.6	9.6
34.9	9.9
34.9	9.9
34.9	9.9
34.9	9.9
34.9	10.5
34.9	11.4
34.9	12.2
34.6	13.7
34.3	14.2
33.5	15.4
32.3	15.9
30.9	16.2
29.4	16.2
27.7	16.2
26.3	16.2
25.2	16.2
24.9	16.2
25.2	15.7
25.4	13.9
26.3	11.1
26.6	7.6
26.9	4.2
27.4	0.8
28.6	2.5
30	5.1
33.2	6.8
34.6	6.8
37.2	6.8
38.6	5.9
38.6	4.5
38.3	2.2
37.2	1.3
36	5.3
34.6	9.4
33.2	13.1
31.5	15.4
29.7	16.8
27.4	17.4
25.2	17.4
23.4	17.4
23.1	17.4
23.4	17.1
25.7	13.9
26.9	12.5
28.6	9.4
29.7	5.6
30.3	1.9
30.6	2.2
30.6	6.2
30.6	9.6
30.6	11.9
30.6	13.1
30.3	13.1
30.3	12.2
29.7	10.8
29.4	8.5
28.9	5.9
28.6	1.9
28.6	0.8
28.6	1.3
28	2.8
27.2	3.3
26.3	3.3
25.7	3.3
25.7	3.3
25.7	3.3
25.7	3.1
25.7	3.1
26	2.2
26	0.8
26	0.8
26	2.2
26	3.3
25.7	4.5
25.7	5.1
25.7	5.3
25.7	5.3
25.2	5.3
24.6	5.3
23.7	5.3
23.4	5.3
23.1	5.3
22.9	5.3
22.6	5.3
22.6	5.3
22.6	5.1
22.6	5.1
22.6	5.1
22.6	5.1
22.6	5.1
22.6	5.1
22.6	5.1
22.6	5.1
22.6	5.1
22.6	5.1
22.6	5.1
22.6	5.1
22.6	5.1
22.6	5.1
22.6	5.3
22.6	5.6
22.6	6.2
22.6	7.1
22.6	7.6
22.3	8.5
22.3	9.1
22.3	9.9
22	10.2
21.1	10.8
20.6	11.9
19.7	13.1
18.6	13.9
17.4	15.1
16.6	15.4
15.7	15.4
14.6	15.4
13.4	15.4
13.1	15.4
13.1	15.4
13.1	15.4
13.1	15.4
13.1	15.4
13.1	15.4
13.1	15.4
13.1	15.4
13.1	15.4
13.1	15.4
13.1	15.1
13.1	14.5
13.7	13.7
14.8	13.1
16.3	12.2
17.7	11.4
19.1	10.5
20.6	9.6
21.7	9.4
22.6	9.1
22.9	8.8
22.9	8.5
22.9	8.5
22.9	8.5
22.9	8.5
22.9	8.5
22.9	8.2
22.9	8.2
22.9	8.2
22.9	8.2
22.9	8.2
22.9	8.5
22.6	9.1
21.4	11.4
18.6	15.7
12.6	21.7
4.2	28.8
4.5	36
13.4	42.6
20.9	49.5
27.7	56
34	62.6
40.9	68.9
48.1	74.9
56.1	81.2
68.1	90.7
71.8	93.8
77.6	99.3
81	101.6
81.6	101.6
80.4	101
78.7	99
75.6	95.8
71.5	92.1
66.4	87.5
61	82.1
55.2	76.7
49.2	70.9
43.2	64.9
36.6	58
29.7	50.9
22.6	42.9
11.7	31.7
8	28
1.1	20.2
5.4	13.4
11.7	7.4
16.8	3.1
19.7	0.5
20	0.2
19.1	2.8
16.6	7.6
12.6	13.9
6.3	20.8
1.1	28
9.1	35.1
16.8	42.6
23.7	49.7
31.2	56.9
38.9	64.1
46.6	71.2
54.7	78.7
62.4	85.5
69.8	91.8
76.7	96.7
82.4	100.7
86.4	104.7
89	107
89.9	107.3
89	106.7
87.3	104.7
84.4	101.9
80.4	97.9
73	90.1
67.3	84.4
61.8	78.7
56.7	73.2
51.2	67.5
46.1	61.5
40.3	55.2
33.7	48.6
26.6	42
19.7	34.8
12.6	28.3
5.7	22.2
3.7	15.9
6.5	14.2
10.8	11.9
13.1	11.1
13.7	12.2
12.8	14.8
10	19.1
5.4	24.5
5.7	34.8
10	38.3
18.3	45.4
25.7	52.9
33.5	59.8
40.9	66.9
48.6	73.8
57.2	81
65.8	88.1
74.1	94.4
81.9	100.4
87.6	104.4
93	106.2
94.2	108.2
93.9	107.9
92.7	107
90.7	105.3
87.9	102.2
84.2	98.4
79.3	93.3
73.8	87.8
67.8	82.1
62.1	76.4
56.4	70.6
50.1	64.9
