# Supplementary material for: Bot fit: A novel approach to assessing lower limb muscular strength
Source: PLoS One. 2026 Mar 26;21(3):e0339187. doi: 10.1371/journal.pone.0339187 (PMC13021169; doi:10.1371/journal.pone.0339187)
Supplement: S3 File — Raw joint angle data (left and right legs) collected from 25 participants across all exercise protocols. This compressed folder contains individual participant files (sub1–sub25) with time-series signals representing lower-limb motion recorded by the Bot Fit system during resistance exercise trials. (ZIP) [file pone.0339187.s003.zip › sub16/lunge_const.csv]

AngL	AngR
2.2	2.1
1.3	1.2
0.5	0.4
0.5	0.4
0.2	0.1
0.2	0.1
0.2	0.1
0.2	0.1
0.2	0.1
0.2	0.1
0.2	0.1
0.5	0.1
0.5	0.4
1.1	1
1.6	1.8
2.5	2.7
3.6	3.8
4.8	4.7
5.9	6.1
7.1	7.3
8.2	8.4
9.4	9.5
10.2	10.4
10.8	11.3
11.6	11.8
12.5	13
13.7	13.8
14.5	14.7
14.5	15
14.2	14.7
13.7	13.8
12.8	12.7
12.2	12.1
11.9	11.8
12.5	12.4
12.8	12.7
13.4	13
13.4	13
13.4	13
13.4	13
13.4	13
13.4	13
13.4	13
13.4	13
13.4	13
13.4	13
13.4	13
13.4	12.7
13.4	12.7
13.4	12.4
13.4	12.1
13.4	12.1
13.1	11.8
13.1	11.8
13.1	11.8
13.1	11.5
13.1	11.5
12.8	11.3
12.2	11
12.2	10.7
12.2	10.4
11.9	10.4
11.6	10.1
11.4	10.1
11.4	9.8
11.1	9.5
10.8	9.5
10.5	9.5
10.5	9.3
10.5	9.3
10.5	9.3
10.5	9.3
10.2	9
10.2	8.7
9.9	8.4
9.6	8.4
9.6	8.4
9.6	8.4
9.6	8.4
9.4	8.4
9.4	8.4
9.4	8.1
9.4	8.1
9.4	8.1
9.4	8.1
9.4	8.4
9.4	8.4
9.4	8.4
9.4	8.4
9.4	8.4
9.4	8.4
9.4	8.4
9.4	8.7
9.6	8.7
9.6	8.7
9.9	8.7
9.9	8.7
9.9	9
10.2	9.3
10.5	9.8
10.8	10.1
11.4	10.4
11.6	11
11.9	11.3
11.9	11.5
11.9	11.5
12.2	11.5
12.5	11.5
12.5	11.8
12.5	12.1
12.5	12.7
12.8	13
12.8	13
12.8	13
12.8	13
13.1	13
13.4	13
13.7	13
13.7	13
13.7	13
13.7	13
13.7	13
13.4	13
13.4	13
13.4	13
13.4	13
13.4	13
13.4	13
13.4	13
13.4	13
13.4	13
13.4	13
13.4	13
13.4	13
13.4	13
13.4	13
13.4	13
13.4	13
13.4	13
13.1	12.7
13.1	12.7
13.1	12.7
12.8	12.4
12.5	12.1
12.2	11.8
12.2	11.5
11.9	11.5
11.6	11.3
11.6	11.3
11.6	11.3
11.6	11.3
11.6	11.3
11.6	11.3
11.6	11.3
11.6	11.3
11.6	11.3
11.6	11.3
11.6	11.3
11.6	11.3
11.6	11.3
11.6	11.3
11.6	11.3
11.6	11
11.6	11
11.6	11
11.4	10.7
11.4	10.7
11.4	10.4
11.1	10.4
11.1	10.4
11.1	10.4
10.8	10.1
10.8	10.1
10.8	10.1
10.8	10.1
10.8	9.8
10.8	9.8
10.5	9.5
10.5	9.5
10.5	9.5
10.2	9.5
10.2	9.5
10.2	9.5
10.2	9.5
10.2	9.5
10.2	9.5
9.9	9.5
9.9	9.3
9.6	9.3
9.4	9
9.1	8.4
8.8	8.1
8.5	7.8
8.2	7.5
8.2	7.5
8.2	7.5
8.2	7.5
8.2	7.5
8.2	7.5
8.2	7.5
8.2	7.5
8.2	7.5
8.2	7.5
8.2	7.5
8.2	7.5
8.2	7.5
8.2	7.5
8.2	7.5
8.2	7.5
8.2	7.5
8.2	7.5
8.2	7.5
8.2	7.8
8.5	7.8
8.8	7.8
9.1	7.8
9.6	8.1
10.2	9
11.1	9.8
11.9	11
12.8	12.4
13.7	13.6
14.5	14.7
15.1	15.3
15.4	15.6
15.4	15.6
15.4	15.3
15.1	15
15.1	14.7
14.8	14.4
14.5	14.4
14.2	13.8
13.7	13.3
13.1	12.7
12.2	12.1
11.6	11.3
10.8	10.4
9.9	9.5
9.1	8.4
7.9	7.3
7.1	6.1
5.9	5
4.8	3.8
3.9	2.7
3.3	2.1
2.8	1.5
2.5	1.5
2.2	1.5
2.2	1.5
2.2	1.5
2.5	1.8
2.5	2.1
3.1	2.1
3.6	2.4
4.5	3
5.3	3.8
6.2	5
7.4	6.1
8.8	7.5
9.9	9
11.1	10.1
12.2	11.5
13.4	12.7
14.2	13.8
14.8	14.4
15.4	15
15.4	15
15.4	15
15.4	15
15.4	15
15.4	15.3
15.4	15.3
15.4	15.6
15.4	15.6
15.4	15.3
15.4	15.3
15.4	15.3
15.4	15.3
15.4	15.3
15.4	15
15.4	15
15.1	14.4
14.8	14.1
14.5	13.8
13.9	13.3
13.1	12.4
12.2	11.5
11.1	10.4
9.9	9.3
8.8	8.1
7.6	7
6.8	5.8
5.6	4.7
4.8	3.8
4.2	3.2
3.6	2.7
3.3	2.4
3.3	2.4
3.3	2.4
3.3	2.4
3.6	2.4
3.9	2.7
4.2	3
4.2	3
4.8	3.5
5.3	3.8
5.9	4.7
7.1	5.2
7.9	6.4
9.1	7.5
10.2	8.7
11.4	9.8
12.5	11
13.7	12.1
14.5	13
15.4	14.1
15.9	15
17.1	15.8
17.4	16.1
17.9	16.7
18.2	17
18.5	17.3
18.5	17.3
18.8	17.3
18.5	17.3
18.5	17.3
18.5	17.3
18.5	17.3
18.5	17.3
18.2	17.3
17.9	17
17.7	16.7
17.4	16.4
16.8	15.8
15.9	15
14.8	13.8
13.7	12.4
12.2	11
10.2	9
9.6	8.4
8.8	7.5
8.2	7
7.9	6.7
7.9	7
7.9	7
7.9	7
7.9	7
7.9	7
7.9	7
7.9	7
7.9	7
7.9	7
7.9	7
7.6	6.7
7.4	6.4
7.1	5.8
6.8	5.2
6.5	5
6.2	4.7
5.9	4.4
5.9	4.4
5.9	4.7
5.9	4.7
6.2	4.7
6.5	5
7.1	5.5
7.6	6.1
8.8	7.3
10.5	8.7
11.1	9.3
12.2	10.4
13.4	11.8
14.5	13
15.7	14.4
16.8	15.6
17.4	16.4
17.7	17.6
18.2	17.8
18.5	18.1
18.5	18.1
18.5	18.1
18.5	18.1
18.5	18.1
18.5	18.1
18.5	18.1
18.5	18.1
18.5	18.1
18.5	18.1
18.5	18.1
18.5	18.1
18.5	18.1
18.5	18.1
18.5	18.1
18.5	18.1
18.5	18.1
18.5	18.1
18.5	18.1
18.5	18.1
18.5	18.1
18.2	17.8
17.9	17.6
17.9	17.3
17.4	17
17.1	16.7
16.8	16.1
16.8	15.8
16.5	15.8
16.2	15.6
15.9	15.3
15.9	15.3
15.9	15
15.9	15
15.9	14.7
15.7	14.7
15.4	14.4
15.1	14.1
14.8	13.6
14.2	13.3
13.7	12.7
13.4	12.4
12.8	11.8
12.2	11.3
11.9	11
11.6	10.4
11.1	10.1
10.8	9.8
10.5	9.5
10.2	9.3
9.9	8.7
9.4	8.4
9.1	8.1
8.5	7.5
8.2	7.3
7.9	7
7.6	6.7
7.6	6.4
7.6	6.4
7.6	6.1
7.6	6.1
7.6	6.1
7.6	6.1
7.6	6.1
7.4	6.1
7.4	6.1
7.4	6.1
7.4	6.1
7.4	6.1
7.4	6.1
7.6	6.1
7.6	6.1
7.6	6.1
7.6	6.1
7.6	6.1
7.6	6.1
7.6	6.1
7.6	6.1
7.6	6.1
7.6	6.1
7.6	6.1
7.6	6.1
7.6	6.1
7.6	6.1
7.6	6.1
7.6	6.1
7.6	6.1
7.6	6.1
7.6	6.1
7.6	6.1
7.6	6.1
7.6	6.1
7.6	6.1
7.6	6.1
7.6	6.1
7.6	6.1
7.6	6.1
7.6	6.4
7.6	6.4
7.6	6.7
7.6	6.7
7.6	7
7.6	7
7.6	7
7.6	7
7.6	7
7.6	7
7.6	7
7.6	7
7.6	7
7.6	7
7.6	7
7.6	6.4
7.6	6.4
7.6	6.4
7.6	6.4
7.6	6.4
7.6	7
7.6	7
7.6	7
7.6	7
7.6	7
7.6	7
7.6	7
7.6	7
7.6	7
7.6	7.3
7.6	7.3
7.6	7.3
7.6	7.3
7.6	7.5
7.6	7.5
7.6	7.8
7.6	7.8
7.6	7.8
7.6	7.8
7.4	7.8
7.4	7.8
7.1	7.5
6.5	7.5
6.2	7.3
5.6	6.7
5.1	6.4
4.8	5.8
4.2	5.5
3.9	5.2
3.9	5.2
3.9	5.2
3.9	5.2
3.9	5.2
3.9	5.2
3.9	5.2
3.9	5.2
3.9	5.2
3.9	5.2
3.9	5.2
3.9	5.2
3.9	5.2
3.9	5.2
3.9	5.2
3.9	5.2
3.9	5.2
3.9	5.2
3.9	5.2
4.2	5.2
4.2	5.2
4.5	5.2
5.1	5.5
5.3	6.1
5.9	6.4
6.2	7
6.8	7.3
6.8	7.8
6.8	8.1
6.8	8.1
6.8	8.4
6.8	8.7
6.8	9
6.8	9.3
7.1	9.3
7.1	9.5
7.6	9.5
7.9	9.5
8.5	9.5
9.1	9.8
9.1	9.8
9.1	9.8
9.1	9.8
9.1	9.8
9.1	10.1
9.1	10.1
9.1	10.7
9.4	10.7
9.4	11
9.4	11.3
9.4	11.3
9.4	11.3
9.4	11.3
9.4	11.3
9.4	11.3
9.4	11.3
9.4	11.3
9.4	11.3
9.4	11.3
9.4	11.3
9.1	11.3
9.1	11.3
9.1	11.3
9.1	11.3
9.1	11.3
9.1	11.3
9.1	11.3
9.1	11.3
9.1	11.3
9.1	11.3
9.1	11.3
9.1	11.3
9.1	11.3
9.1	11.3
9.1	11.3
9.1	11.3
9.1	11
9.1	11
9.1	10.7
9.1	10.4
9.1	10.1
9.1	10.1
9.4	10.1
9.4	10.1
9.6	10.1
9.6	10.1
9.9	10.1
9.9	10.1
9.9	10.1
9.9	10.1
9.9	10.1
9.9	10.1
9.9	10.1
9.9	10.1
9.9	10.1
9.9	10.1
9.9	10.1
9.9	10.1
9.9	10.1
9.9	10.1
9.9	10.1
9.9	10.1
9.6	10.1
9.6	9.8
9.4	9.5
9.4	9.5
9.1	9.5
9.1	9.5
9.1	9.5
9.1	9.5
9.1	9.5
9.1	9.5
9.1	9.5
9.1	9.5
8.8	9.5
8.2	9.5
7.6	9.5
7.1	9.5
6.2	9.5
5.9	9.5
5.6	9.5
5.3	9.5
5.1	9.5
4.8	9.5
4.5	9.5
4.5	9.5
4.5	9.5
4.5	9.5
4.5	9.5
4.5	9.5
4.8	9.5
4.8	9.3
4.8	9.3
4.8	9
4.8	9
4.8	8.7
4.8	8.7
4.5	8.7
4.5	8.7
4.5	8.7
4.5	8.7
4.8	8.7
4.8	8.7
4.8	8.7
4.8	8.7
4.8	8.7
4.8	8.7
4.8	8.4
4.8	8.4
4.8	8.4
4.8	8.4
4.8	8.4
4.8	8.4
4.8	8.4
4.8	8.4
4.5	8.1
4.5	8.1
4.5	7.8
4.5	7.8
4.5	7.8
4.5	7.8
4.5	7.8
4.5	7.8
4.5	7.8
4.5	7.8
4.8	7.8
4.8	7.8
4.8	7.8
4.8	7.8
4.8	7.8
4.8	7.8
4.8	7.8
4.8	7.8
4.8	7.8
4.8	7.8
4.8	7.8
4.8	7.8
4.8	7.8
4.8	7.8
4.8	7.8
4.8	7.8
4.8	7.8
4.8	7.8
4.8	7.8
4.8	7.8
4.8	7.8
4.8	7.8
4.8	7.8
4.8	7.8
4.8	7.8
4.8	7.8
4.8	7.8
4.8	7.8
4.8	7.8
4.8	7.8
4.8	7.8
4.8	7.8
4.8	7.5
4.2	7.5
3.3	7
1.9	6.4
0.2	5
2.2	3
4.8	0.7
7.1	2.7
9.1	6.4
10.5	11.3
11.9	17
13.9	23.3
16.8	29.6
20.2	35.9
24	41.3
28	45.6
32.3	47.1
36.3	46.5
40	44.5
43.4	41.3
46.3	36.8
48.6	31.3
50	25.3
50.9	19.3
51.7	13.6
52.9	7.8
54.6	3.2
56.9	0.1
60.1	1.2
63.8	1.2
68.1	1
72.1	0.4
75.8	0.4
78.7	1.2
81	2.1
82.7	3
84.1	3.8
85.3	4.7
85.8	5.5
86.4	5.8
86.7	5.8
86.7	6.4
86.7	7.3
86.7	7.3
86.7	7.3
86.4	7.3
85.5	7.3
84.4	7
81.5	5
80.4	4.4
77.2	3.5
73.2	3.2
69.2	3.2
65.2	3.2
60.3	3.2
54.9	3.5
49.2	4.7
44	5.8
40.3	7.5
36	11.8
35.1	13.3
33.7	16.4
32.6	19
31.7	20.7
30.6	21.3
29.4	21.3
28.5	21.3
28.5	21.3
28.5	21.3
28.5	21.3
28.5	21.3
28.5	21.3
28.5	21.9
28.5	22.1
29.7	21.9
31.1	21.3
34.8	18.7
39.1	15.6
43.4	11.8
47.4	7.5
50.9	3.2
54	1.2
56.9	5
61.2	9
62.9	9.5
66.9	9.5
71.5	9.5
75.2	9.3
76.9	7.8
78.4	6.4
80.4	6.1
82.4	6.1
83.8	6.1
84.7	5.5
84.7	4.1
84.7	3.2
84.7	3.2
84.7	3.2
84.7	3
84.7	2.1
84.7	1.2
83.8	0.7
80.4	0.7
79.2	0.7
76.9	0.7
74.7	0.7
72.1	0.7
68.6	0.7
64.1	0.7
58.6	0.7
52.9	0.7
46.9	0.4
41.4	2.1
36.9	4.7
33.4	7.8
30.8	11.3
28.5	14.7
27.1	17
26.3	18.1
25.4	18.4
25.1	18.4
25.1	17.6
25.1	15
25.1	12.1
24.3	11.8
23.4	11.8
22	12.1
21.1	12.4
19.1	14.1
18.2	16.7
18.8	19
20.8	21.3
24	23.6
28.5	25
34	25
39.7	23.9
45.2	20.4
53.5	11.5
56	8.7
60.6	3
63.8	2.7
65.5	7.8
66.4	11.5
68.4	12.7
72.1	12.7
76.7	11.8
80.1	9.8
82.4	7.5
84.4	6.4
86.1	6.4
87.3	6.4
88.1	6.4
88.1	6.4
88.1	6.4
88.1	6.4
88.1	5.5
87.8	4.1
87	3.5
85.5	3.5
82.7	3.5
81.5	3.5
79.2	3.5
76.7	3.5
73.2	3.5
69.2	3.5
63.8	3.5
57.5	2.7
50.9	0.7
45.7	1.8
42	5.2
39.1	9.5
37.4	13.8
36.3	17.8
35.7	20.4
34.8	21.6
34.3	21.6
33.7	21.3
33.7	20.1
33.7	18.1
33.7	16.4
33.4	15
33.1	14.7
32.3	14.7
30	15.6
27.4	18.4
26.8	22.4
27.7	26.2
30.3	29.6
33.7	31.9
37.4	32.5
42.6	31.6
48.3	28.2
55.8	20.1
58	17
61.8	11
64.6	4.7
66.9	1.2
68.1	7
69.2	11
71.2	12.4
75.2	12.4
79.8	11.3
83	9.5
85.5	8.1
87.5	7.8
89	7.8
89.5	7.8
89.5	7.8
89.5	7.5
89.5	6.4
89.5	4.1
89.5	2.4
89.5	2.4
89	2.4
87.5	2.4
85.5	2.4
83.5	3
81	3.2
77.8	3.2
73.5	3.2
68.4	3.2
62.6	3
56.6	1.8
48.6	1.8
46.6	3.5
43.4	7.8
41.1	13
39.7	18.1
39.1	23
38.6	26.4
38.3	27.9
38	28.2
37.7	27.9
37.7	25
37.7	23.3
37.1	20.7
35.4	19.3
33.1	19.3
31.1	19.3
29.4	20.7
28.8	23.9
30	28.2
33.4	31.6
37.7	33.9
45.7	33.9
48.6	33
54	29.3
58.9	23.6
62.1	17.3
64.9	11
66.9	4.7
68.4	1.2
68.9	6.4
69.5	9.5
71.8	10.1
75.8	9.5
79.5	7.5
82.4	5.2
84.4	4.1
85.8	4.1
87	4.1
87.8	4.7
88.4	5.5
88.4	5.8
88.4	5.8
88.4	5.8
88.1	5.5
87	5
85.8	4.7
84.7	4.7
83	4.7
81	4.7
78.4	4.7
74.1	4.7
72.4	4.7
68.6	4.7
63.8	4.7
58	4.7
51.5	3.8
45.2	1.8
38.3	1.8
36.3	3.5
33.4	7.3
31.7	10.7
30.3	13.8
29.4	16.1
29.1	17
28.8	17
28.8	17
28.8	16.4
28.8	14.4
28.8	13.3
28.8	12.1
28.8	12.4
28.8	14.4
28.8	18.4
29.4	23
32.6	26.2
36	28.2
40.3	28.4
47.7	27
50.3	25.6
55.5	21.3
60.1	15.3
63.2	9.5
65.5	3.8
67.5	4.7
68.1	7.3
68.6	10.7
70.9	11.8
74.7	11.5
79	10.7
81.8	9
83.2	7.5
84.4	7.3
85.5	7.3
87.3	7.3
87.8	7.3
88.1	7.3
88.1	7.3
88.1	7.3
88.1	7.3
87.5	7.3
86.4	7.3
85	7.3
83.2	7.3
81.5	7.3
79.2	7.3
76.7	7.3
74.4	7.3
71.8	7.3
68.9	7.3
64.9	7.3
56	6.4
52.6	5.8
46.6	4.1
41.4	1.8
37.7	1
34.6	4.4
32.6	8.1
31.1	11.8
30	14.4
29.4	16.1
29.4	16.4
29.4	16.4
29.4	15.8
29.4	14.7
29.4	13.3
29.4	12.4
29.4	13
29.4	14.7
29.4	18.7
30.6	23.9
34.6	27.9
41.4	32.2
44	33
49.2	33
54.3	31.6
59.2	27.6
63.2	21.9
66.4	15.6
68.4	9.5
70.1	3.2
70.9	2.4
71.5	7.3
72.7	10.1
74.9	10.1
79	9.3
82.4	7.5
84.4	5.2
85.8	4.7
87.3	5
88.1	5.8
88.4	7
88.4	7.3
88.4	7.3
88.1	6.7
87.8	6.1
87	5.5
85.8	5.5
84.7	5.5
83.2	5.5
81	5.5
78.4	5.5
75.5	5.5
72.4	5.5
69.2	5.5
64.6	5.5
59.2	5.5
52.3	5.5
45.2	4.7
38.9	3.8
34	2.1
30	0.1
26.5	2.7
24.3	5.2
22.2	7.5
21.1	8.7
20.2	9
20	9
20	8.7
20	7.8
20	7.5
20	7.5
20	7.5
20	9
20	9.8
20.2	11.3
21.1	12.1
24	12.1
27.7	12.1
32.8	12.1
38.3	11
43.7	8.4
48.9	4.4
53.5	0.1
56.9	5
59.8	9.3
62.3	13.3
65.2	16.1
68.6	16.7
72.7	16.7
76.7	16.4
79	15.3
80.7	14.1
82.4	13.3
84.1	12.7
85.8	12.7
87	12.7
88.1	12.7
88.4	12.7
88.1	12.7
88.1	12.1
88.1	10.1
88.1	7.5
87.8	7.5
86.4	7.5
84.7	7.5
82.7	7.5
80.4	7.5
78.1	7.5
75.2	7.5
71.8	7.5
67.2	7.5
61.5	7.5
54.6	6.1
48	4.1
43.2	1.2
38	4.7
36.9	6.7
35.4	10.7
34	14.1
32.6	16.4
31.4	17.8
30.6	17.8
30	17.8
30	16.7
30	14.7
30	13.3
30	13
30	13
30	13.6
29.1	16.4
28.8	21.3
30.3	26.2
34	29.3
37.1	31.3
40.9	31.9
44.6	31.3
49.2	28.7
54.6	23.9
58.9	17.8
62.3	11.8
65.5	5.5
67.5	0.4
68.6	6.1
69.2	11
70.6	13.6
73.8	13.8
78.7	12.7
82.7	10.7
85.3	8.4
87.3	7.5
88.7	7.8
89.5	8.7
89.5	10.1
89.5	10.7
89.3	9.8
89.3	7.8
89.3	5.8
88.4	5
87.8	5
86.1	5
84.1	5
81.5	5
78.7	5
74.4	5
69.2	5
63.8	4.1
58.6	1.8
54	1.2
50.3	5.2
47.4	9.8
45.2	14.1
43.2	18.1
41.4	21.3
40	23.3
38.9	23.9
37.7	23.9
37.1	23.6
37.1	21.9
37.1	19.6
36.6	17.8
34.8	17.8
33.4	17.8
32	18.1
30.3	21
30.3	22.7
30.8	25.9
32.8	27.9
36	28.2
40	27.9
45.2	25.9
50.6	22.1
55.2	17
58.3	11
61.2	1.8
61.8	1
62.6	6.7
63.5	11.5
64.9	13.8
67.8	14.1
71.8	13.6
76.1	12.1
79	10.7
81.2	9.5
83.8	9.5
84.7	9.5
86.4	9.5
87.3	9.5
87.3	9.5
87.3	9.5
87.3	9
87.3	7.3
87	5.2
86.4	4.7
85	4.7
83	4.7
81	4.7
79	4.7
75.8	4.7
70.9	4.7
64.9	4.4
58.3	3.2
52.6	1
48.3	2.4
45.2	6.7
43.2	11
42	15
41.1	17.8
40.6	19.9
39.7	20.4
38.9	20.4
38.6	20.4
38.6	20.1
38.6	19
38.6	16.1
38.3	13.3
37.4	12.4
36	12.4
34	14.1
32	17.8
31.7	22.7
33.1	27.3
36	30.2
38.6	31.3
41.1	31
44.9	28.7
49.5	24.2
53.2	18.4
58	9.8
59.5	7
62.3	1
64.1	4.4
64.6	8.7
65.8	11.3
68.4	11.5
72.4	11.3
75.8	9.5
77.8	7
79.8	5.5
81.5	5.2
83	5.2
84.1	5.2
84.4	5.2
84.4	5.2
84.4	5.2
84.4	5.2
84.4	5.2
84.1	4.7
83.5	4.1
82.4	3.5
81	3.2
78.1	3.2
77.2	3.2
75.5	3.2
74.1	3.2
72.1	3.2
69.5	3.2
65.5	3.2
60.1	3.2
54	2.7
48.3	1.5
43.7	0.4
40.3	3
37.7	5.8
36.3	9
35.4	11.8
34.3	14.4
34.3	14.7
33.7	14.7
33.7	14.7
33.7	14.1
33.7	13.8
33.7	13.6
33.7	13.6
33.7	13.6
33.1	15
31.7	18.4
31.7	25
32.6	27
34.8	29.9
37.4	31.3
40.6	31.6
44.6	30.2
49.5	27
54.3	21.9
58	16.1
60.9	10.1
63.2	4.1
64.6	1.8
65.5	7.3
65.8	11
67.2	12.1
70.9	11.8
74.9	9.5
77.8	6.4
80.4	3.8
82.4	3
84.1	3.2
84.7	4.1
85.5	5.8
85.5	6.1
85.5	6.1
85.5	6.1
85.5	6.1
85.3	5.8
84.4	5.2
83.2	5
81.8	5
80.4	5
78.4	5
76.4	5
74.7	5
72.4	5
69.2	5
64.9	5
58.9	4.7
52.6	3.5
46.9	2.1
42.6	0.1
39.4	3.2
37.1	6.7
36	10.1
34.8	13.3
34.6	15.3
34.3	16.1
34.3	16.1
34.3	16.1
34.3	15.3
34.3	15
34.3	15
34.3	15
34.3	15
33.4	15.6
31.7	17.8
30.3	21
30.6	24.2
31.7	26.7
33.7	28.4
36.3	29.6
40	29.3
45.4	27.9
50.6	24.4
55.5	19
59.2	13
62.1	7.3
63.8	1.2
64.9	4.4
65.8	8.4
67.2	9.5
70.6	9.3
76.9	5.8
79	4.1
82.1	1.8
84.7	1.5
86.7	1.5
87.3	1.5
87.3	1.5
87.3	1.5
87.3	1.5
87.3	1.5
87.3	1.2
87	1.2
86.1	0.7
84.7	0.7
83	0.7
81.5	0.7
80.1	0.7
78.4	0.7
76.4	0.7
74.1	0.7
68.6	0.7
66.4	0.7
60.9	0.7
54.6	0.4
48.3	0.7
43.7	2.7
40.3	5.8
38.6	9.5
38	13.6
37.4	19
37.1	20.1
37.1	21
37.1	21
37.1	20.7
37.1	19.3
37.1	17.3
37.1	15.8
37.1	15
37.1	15.3
35.7	17.6
34.8	19.6
34.6	23.9
35.7	28.2
38	31
40.6	32.5
43.2	32.2
46.9	30.2
51.2	25.9
55.2	19.9
60.3	11
61.8	7.8
64.9	1.8
66.9	3.8
67.8	8.7
68.6	11.8
71.2	12.7
75.5	12.4
79.5	10.4
83.2	6.7
84.4	6.1
86.4	6.1
87.5	6.4
87.8	6.7
87.8	6.7
87.8	6.7
87.8	6.4
87.5	5.5
87	3.8
85.8	3.5
85.3	3.5
83.5	3.5
81.8	3.5
80.1	3.5
78.4	4.1
75.8	5
72.4	5.2
67.8	5.2
62.9	5.2
54.3	5.2
51.2	5
45.2	4.1
41.1	2.7
38.9	1
37.1	2.1
34.6	7.5
32.6	12.4
31.7	15.6
31.7	17.8
31.7	19
31.7	19
31.7	19
32	18.4
32.6	16.7
33.7	15
33.7	14.7
33.7	14.7
33.7	15.3
33.7	17.3
34.3	19.6
36	21.9
38.3	23.9
41.7	26.4
42.9	26.7
44.9	26.7
47.2	26.4
50.6	25.6
54	23.9
57.5	21.3
60.1	17.6
61.8	13
63.2	7.5
65.2	1.8
67.5	3.2
69.8	6.4
73.5	7
74.9	7
77.5	6.7
79.2	5
81.2	3.5
84.1	3
86.1	3
87.3	3
87.3	1.5
87.3	0.7
87.3	0.7
87.3	0.7
87.3	0.7
87.3	0.7
87.3	0.7
85.8	0.7
83.8	0.7
82.1	1
81	1.5
79.2	2.7
76.7	3.5
73.8	3.8
70.4	3.8
66.6	3.8
61.5	3.5
55.5	2.1
50	0.4
46	3.2
43.4	7.3
41.4	13.6
40.9	15.6
40.3	18.7
39.7	21
39.7	21.3
39.7	21.3
39.7	20.7
39.7	18.4
39.7	13.3
39.7	8.1
39.7	4.4
39.1	3.8
38	5.8
36	10.1
35.4	19.3
35.7	22.1
37.4	26.4
40	28.4
42.3	27.4
45.4	25.7
49.5	22
53.5	16.3
57.2	10.8
60.3	5.1
62.9	0
64.9	7.4
65.5	8.8
66.9	10.5
70.1	10.5
74.1	10.3
77.5	9.1
79.8	7.1
81.8	5.4
84.1	5.1
85.3	5.1
86.4	5.1
87.5	5.1
87.5	5.1
87.5	5.1
87.5	5.1
87.5	4.8
87	4
86.1	3.4
85	3.4
83.5	3.4
82.1	3.4
80.1	3.4
77.5	3.4
74.9	3.4
71.8	3.4
68.1	3.4
62.9	2.8
56.9	1.7
51.2	0.2
46.9	2.8
43.2	6.3
40.6	10
38.9	13.7
37.4	16.6
36	18.6
34.6	18.9
33.4	18.9
33.1	18
32.8	17.1
31.7	17.1
31.1	17.1
31.1	17.1
31.1	17.1
30.8	18.3
30.6	20
30.8	21.7
32	22.3
35.1	22
40	20.3
45.7	17.7
50.9	14.3
56	9.4
59.8	4.2
62.3	1.1
63.8	6
65.2	9.7
67.5	11.4
71.8	11.4
76.1	10.5
79	8.3
81.2	6
83.2	4.5
85.5	4.5
88.1	4.5
88.4	4
88.4	2.8
88.4	2.8
88.4	2.8
88.4	2.8
88.4	2.5
88.4	2.5
87.5	2.5
85.8	2.5
83.2	2.5
82.7	2.5
81.5	2.5
80.1	3.1
77.8	4.2
74.7	4.8
70.9	5.1
67.2	5.1
62.6	5.1
56.6	4.2
50	2.5
44.6	0
40.6	2.8
37.7	6.5
35.7	10.5
34.8	14.3
34	17.1
33.7	18.9
33.7	18.9
33.7	18.6
33.7	18.3
33.7	16.8
33.7	13.7
33.7	11.4
33.4	11.4
33.1	13.1
33.1	18
33.4	24.9
36	30.6
40.6	34
44	35.2
47.7	34.6
51.7	32
56	26.3
60.3	20.3
64.1	14.3
67.2	8
68.9	2
69.8	3.7
70.1	8.5
71.5	11.1
74.4	11.4
78.4	10
81.8	7.4
84.4	5.1
87	4
88.7	4
90.1	4.5
90.1	4.5
90.1	4.5
90.1	4.5
90.1	4
90.1	2.5
90.1	0.8
89.5	0.5
87.5	0.5
85.8	0.5
84.1	0.5
82.1	0.5
79.8	0.5
76.9	0.5
73.8	0.5
42.3	3.1
38	5.7
33.1	10.5
32	12.3
30	14.8
70.1	0.5
65.5	0.5
60.1	0.5
54	0.2
47.7	1.1
28.3	16.3
26.8	16.6
26	16.6
25.7	16
25.7	13.7
25.7	10.8
24.5	10
23.1	10
22.5	10
22.5	10.3
22	12
22	16.6
22.2	18.3
24.3	20.6
28.3	21.1
33.1	20.9
38.9	19.7
44.3	16
49.5	10.8
53.7	5.4
57.5	0.2
60.6	5.4
64.1	11.1
65.5	11.4
68.9	11.4
73.5	9.7
77.2	6.3
81	2
84.4	1.1
87.3	3.1
89.8	3.4
91.6	3.4
91.8	5.7
92.4	8.8
94.1	10.8
95.3	11.7
95.3	12
95.3	12
95.3	11.4
95	9.7
93.6	7.4
91	4.8
88.4	1.7
86.1	1.4
84.1	3.4
82.1	4.2
80.7	4.2
79.5	4.2
77.8	4.2
75.5	4.2
72.1	4.2
67.8	4.2
62.3	3.4
57.2	1.7
53.2	1.1
50	5.1
47.7	10.3
45.7	18.3
45.4	20.9
44.9	25.2
44.6	27.7
44.6	28.3
44.6	28.3
44.6	27.2
44.6	24.3
44.6	20
44.3	16
42.9	14.6
39.7	14.6
38.9	15.1
36.6	18.6
35.1	24.3
35.7	29.7
38.3	34
40.9	36.9
43.2	37.5
45.4	36
49.2	31.5
52.9	25.4
56.6	19.1
60.6	12.8
64.1	6.8
66.1	1.1
66.4	4.2
66.6	8.5
67.5	10.5
70.6	10.3
74.7	8.3
78.4	5.1
81	2.5
83.8	1.4
86.4	1.7
87	2
87.8	2.5
87.8	2.5
87.8	2.5
87.8	2.5
87.8	2.5
87.8	2.5
87.8	2.5
87.3	2.5
85.8	2.5
84.1	2.5
83	2.5
81.5	2.5
80.7	2.5
79	2.5
76.4	2.5
73.2	2.5
69.5	2.5
64.3	2.5
58.6	2
52.9	0.2
48	2.2
44.6	6
42.6	10.3
42	14.3
42	18.3
42	20.9
42	22
42	22
42	21.7
42	20.6
42	18
42	15.7
41.7	14.3
41.7	14.3
41.1	14.6
37.7	18.6
36.9	20.6
36.6	24.9
37.4	28.6
39.1	31.5
40.9	33.2
42.9	32.6
46.6	29.7
51.2	24.9
55.2	19.4
58.6	13.1
61.8	7.4
64.6	1.4
66.4	4.2
67.2	8.8
68.1	11.7
70.6	12
75.2	11.1
79	8.5
81.5	6
83.5	4.5
85.3	4.5
86.7	5.1
87.5	6
87.5	6
87.5	6
87.5	6
87.5	6
87.5	5.4
87.3	4.5
86.4	4.5
84.7	4.5
84.1	4.5
82.7	4.5
81	4.5
79	4.5
76.9	4.5
74.4	4.5
70.9	4.5
66.6	4.5
61.2	3.7
56	2.5
52	0.8
47.4	3.1
46.3	4.5
44.3	8
42.6	11.1
41.1	13.7
40	15.1
38.6	15.4
37.4	15.4
36.3	15.4
35.4	15.4
35.1	15.4
35.1	15.4
35.1	15.4
35.1	15.4
35.1	15.7
34.8	17.1
34.6	19.1
34.6	21.4
34.8	23.1
36	23.4
38.9	23.1
42.9	21.7
47.7	18.9
54.6	12.8
56.3	10.8
59.2	5.7
61.5	0.5
63.5	3.7
65.5	6.5
68.1	7.1
72.1	6.8
75.8	5.7
78.7	3.4
81.2	0.8
83.8	0.5
86.1	0.8
88.1	0.5
89	0
89.3	0
89.3	0
89.3	0
89.3	0.2
89.3	1.1
89.3	2
89.3	3.1
89	3.7
87.8	3.7
86.1	3.7
84.7	3.7
83.5	3.7
81.8	3.7
80.1	3.1
77.8	2
74.9	0.8
71.2	0.2
65.5	0
63.5	0
58.6	0
53.5	0
47.7	0.2
42.6	0.8
38.9	1.4
35.1	3.4
32	6.5
31.1	9.1
31.1	11.4
30.8	13.4
30.6	14
30.6	14
30.6	13.4
30.6	12.6
30.6	12.6
30.6	12.6
30.6	12.8
30.6	15.4
30.6	18.3
31.1	19.7
33.1	21.7
36.6	22.9
40.9	23.1
45.2	22.9
50.3	20.9
55.2	16.8
58.9	12
60.9	6.5
61.8	0.8
63.5	6.5
64.6	8.3
67.2	9.7
71.5	9.7
75.8	9.1
79	7.7
81	6.3
[truncated: 441 more rows]
