# Supplementary material for: Bot fit: A novel approach to assessing lower limb muscular strength
Source: PLoS One. 2026 Mar 26;21(3):e0339187. doi: 10.1371/journal.pone.0339187 (PMC13021169; doi:10.1371/journal.pone.0339187)
Supplement: S3 File — Raw joint angle data (left and right legs) collected from 25 participants across all exercise protocols. This compressed folder contains individual participant files (sub1–sub25) with time-series signals representing lower-limb motion recorded by the Bot Fit system during resistance exercise trials. (ZIP) [file pone.0339187.s003.zip › sub16/lunge_max.csv]

AngL	AngR
1.9	4.2
1.3	3.6
0.2	3.6
1.1	3.3
1.9	3.3
3.1	3.3
3.9	3.3
4.5	3.3
5.1	3.3
5.3	3.3
5.3	3.3
5.3	3.3
5.1	3.3
5.1	3.3
4.8	3.3
4.5	3.3
3.6	3.3
2.5	3.3
1.1	3.3
0.5	3.1
2.2	2.5
2.8	2.2
3.9	1.6
4.8	0.5
5.9	0.8
6.8	2.2
7.1	2.8
7.1	2.5
6.5	2.2
5.6	1.6
5.1	1.3
5.3	1.3
6.2	1.9
7.1	2.8
8.2	3.6
9.1	4.5
9.9	5.1
10.5	5.6
10.8	5.9
11.4	6.5
11.4	6.5
11.4	6.5
11.4	6.8
11.4	6.8
11.4	6.8
11.4	7.4
11.6	7.6
12.2	7.6
12.5	7.9
13.1	8.2
13.4	8.5
13.4	8.8
13.4	9.1
13.4	9.1
13.4	9.1
13.4	9.1
13.4	9.1
13.4	9.1
13.7	9.1
13.7	9.1
13.9	9.1
14.2	9.1
14.2	9.1
14.2	9.1
14.2	9.1
14.2	9.1
14.2	9.1
14.2	9.1
14.2	9.1
14.2	9.1
14.2	9.1
14.2	9.1
14.2	9.1
14.2	9.1
14.2	9.1
14.2	9.1
14.2	9.1
14.2	9.1
14.2	9.1
14.2	9.1
14.2	9.1
14.2	9.1
14.2	9.1
14.2	9.1
14.2	9.1
14.2	9.1
14.2	9.1
14.2	9.1
14.2	9.1
14.2	9.1
14.2	9.1
14.2	9.1
14.2	9.1
14.2	9.1
14.2	9.1
14.2	9.1
14.2	9.1
14.2	9.1
14.2	9.1
14.2	9.1
14.2	9.1
14.2	9.1
14.2	9.1
14.2	9.1
14.2	9.1
14.2	9.1
13.9	9.1
13.9	9.1
13.9	9.1
13.9	9.1
13.9	9.1
13.9	9.1
13.9	9.1
13.9	9.1
13.9	9.1
13.9	9.1
13.9	9.1
13.9	9.1
13.9	9.1
13.9	9.1
13.9	9.1
13.9	9.1
13.9	9.1
13.9	9.1
13.7	9.1
13.7	9.1
13.7	9.1
13.4	9.1
13.1	9.1
13.1	9.1
13.1	9.1
13.1	9.1
13.1	9.1
13.1	9.1
13.1	9.1
13.1	9.1
13.1	9.1
13.4	9.1
13.4	9.1
13.7	9.1
13.9	9.1
14.2	9.1
14.2	9.1
14.2	9.1
14.2	9.1
14.2	9.1
14.2	9.1
14.2	9.1
14.2	9.1
14.2	9.1
14.2	9.1
14.2	9.1
14.2	9.1
14.2	9.1
14.2	9.1
14.2	9.1
14.2	9.1
14.2	9.1
14.2	9.1
14.2	9.1
14.2	9.1
14.2	9.1
14.2	9.1
14.2	9.1
14.2	9.1
14.2	9.1
14.2	9.1
13.9	9.1
13.9	9.1
13.9	9.1
13.9	9.1
13.9	9.1
13.9	9.1
13.9	9.1
13.9	9.1
13.9	9.1
13.9	9.1
13.9	9.1
13.9	9.1
13.9	9.1
13.9	9.1
13.9	9.1
13.9	9.1
13.9	9.1
13.9	9.1
13.9	9.1
13.9	9.1
13.9	9.1
13.9	9.1
13.9	9.1
13.9	9.1
13.9	9.1
13.9	9.1
13.9	9.1
13.9	9.1
13.9	9.1
13.9	9.1
13.9	9.1
13.9	9.1
13.9	9.1
13.9	9.1
13.9	9.1
13.9	9.1
13.9	9.1
13.9	9.1
13.9	9.1
13.9	9.1
13.9	9.1
13.9	9.1
13.9	9.1
13.9	9.1
13.9	9.1
13.9	9.1
13.9	9.1
13.9	9.1
13.9	9.1
13.9	9.1
13.9	9.1
13.9	9.1
13.9	9.1
13.9	9.1
13.9	9.1
13.9	9.1
13.9	9.1
13.9	9.1
13.9	9.1
13.9	9.1
13.9	9.1
13.9	9.1
13.9	9.1
13.9	9.1
13.9	9.1
13.9	9.1
13.9	9.1
13.9	9.1
13.9	9.1
13.9	9.1
13.9	9.1
13.9	9.1
13.9	9.1
13.9	9.1
13.7	9.1
13.7	8.8
12.8	8.2
11.9	7.1
11.1	5.9
10.8	5.6
10.2	5.3
9.9	5.3
9.9	5.3
9.9	5.3
9.9	5.3
9.9	5.3
9.9	5.3
9.9	5.3
9.9	5.3
9.9	5.3
9.9	5.3
9.9	5.3
10.2	5.3
10.2	5.3
10.5	5.6
10.5	5.6
10.8	5.9
11.4	6.5
12.2	7.4
13.1	8.2
13.7	8.8
14.2	9.4
14.5	9.6
14.5	9.6
14.5	9.6
14.8	9.6
14.8	9.9
14.8	9.9
14.8	9.9
14.8	9.9
14.8	9.9
14.8	9.9
14.8	9.9
14.8	9.9
14.8	9.9
14.8	9.9
14.8	9.9
14.8	9.9
14.8	9.9
14.8	9.9
14.5	9.6
14.2	9.6
13.9	9.4
13.9	8.8
13.9	9.1
13.9	9.1
13.9	9.1
13.9	9.1
13.9	9.1
13.9	9.1
13.9	9.1
13.9	9.1
13.9	9.1
13.9	9.1
13.9	9.1
13.9	9.1
13.9	9.1
13.9	9.1
13.9	9.1
13.9	9.1
13.9	9.1
13.9	9.1
13.9	9.1
13.9	9.1
13.9	9.1
13.9	9.1
13.9	9.1
13.9	9.1
13.9	9.1
13.9	9.1
13.9	9.1
13.9	9.1
13.9	9.1
13.9	9.1
13.9	9.1
13.9	9.1
13.9	9.1
13.9	9.1
13.9	9.1
13.9	9.1
13.9	9.1
13.9	9.1
13.9	9.1
13.9	9.1
13.9	9.1
13.9	9.1
13.9	9.1
13.9	9.1
13.9	9.1
13.9	9.1
13.9	9.1
13.9	9.1
13.9	9.1
13.9	9.1
13.9	9.1
13.9	9.1
13.9	9.1
13.9	9.1
13.9	9.1
13.9	9.1
13.9	9.1
13.9	9.1
13.9	9.1
13.9	9.1
13.9	9.1
13.9	9.1
13.9	9.1
13.9	9.1
13.9	9.1
13.9	9.1
13.9	9.1
13.9	9.1
13.9	9.1
13.9	9.1
13.9	9.1
13.9	9.1
13.9	9.1
13.9	9.1
13.9	9.1
13.9	9.1
13.9	9.1
13.9	9.1
13.9	9.1
13.9	9.1
13.9	9.1
13.9	9.1
13.9	9.1
13.9	9.1
13.9	9.1
13.9	9.1
13.9	9.1
13.9	9.1
13.9	9.1
13.9	9.1
13.9	9.1
13.9	9.1
13.9	9.1
13.9	9.1
13.9	9.1
13.9	9.1
13.9	9.1
13.9	9.1
13.9	9.1
13.7	9.1
13.7	9.1
13.7	9.1
13.7	9.1
13.7	9.1
13.7	9.1
13.7	9.1
13.7	9.1
13.7	9.1
13.7	9.1
13.4	9.1
13.1	9.1
13.1	8.8
13.1	8.8
13.1	8.8
13.1	8.8
13.1	8.8
13.1	8.8
13.1	8.8
13.1	8.8
13.1	8.8
13.1	8.8
13.1	8.8
13.1	8.8
13.1	8.8
13.1	8.8
13.1	8.8
13.1	8.8
13.1	8.8
13.1	8.8
13.1	8.8
13.1	8.8
13.1	8.5
13.1	8.5
13.1	8.2
12.8	8.2
12.8	7.9
12.8	7.9
12.8	7.9
12.8	7.9
12.8	7.9
12.8	7.9
12.8	7.9
12.8	7.9
12.8	7.9
12.8	7.9
12.8	7.9
12.8	7.9
12.8	7.9
12.8	7.9
12.8	7.9
12.8	7.9
12.8	7.9
12.8	7.9
12.8	7.9
12.8	7.9
12.8	7.9
12.8	7.9
12.8	7.9
12.8	7.9
12.8	7.9
12.8	7.9
12.8	7.9
12.8	7.9
12.8	7.9
12.8	7.9
12.8	7.9
12.8	7.9
12.8	7.9
12.8	7.9
12.8	7.9
12.8	7.9
12.8	7.9
12.8	7.9
12.8	7.9
12.8	7.9
12.8	7.9
12.8	7.9
12.8	7.9
12.8	7.9
12.8	7.9
12.5	7.9
12.2	7.9
11.9	7.9
11.9	7.9
11.9	7.9
11.6	7.9
11.6	7.9
11.4	7.9
11.4	7.9
11.4	7.9
11.4	7.9
11.4	7.9
11.4	7.9
11.4	7.9
11.4	7.6
11.4	7.4
11.4	7.1
11.4	7.1
11.4	7.1
11.4	6.8
11.4	6.8
11.4	6.8
11.4	6.8
11.4	6.8
11.4	6.8
11.4	6.8
11.4	6.8
11.4	6.8
11.4	6.8
11.4	6.5
11.4	6.5
11.4	6.5
11.4	6.5
11.4	6.5
11.4	6.2
11.4	6.2
11.4	6.2
11.4	6.2
11.4	6.2
11.4	6.2
11.4	6.2
11.4	6.2
11.4	6.2
11.4	6.2
11.4	6.2
11.4	6.2
11.4	6.2
11.4	6.2
11.4	6.2
11.4	6.2
11.4	6.2
11.4	6.2
11.4	6.2
11.4	6.2
11.4	6.2
11.4	6.2
11.4	6.2
11.4	6.2
11.4	6.2
11.4	6.5
11.4	6.5
11.4	6.5
11.4	6.5
11.4	6.5
11.4	6.5
11.4	6.5
11.4	6.5
11.4	6.5
11.4	6.5
11.4	6.5
11.4	6.5
11.4	6.5
11.4	6.5
11.4	6.5
11.4	6.5
11.4	6.5
11.6	6.5
11.6	6.5
11.6	6.5
11.6	6.5
11.6	6.5
11.6	6.5
11.9	6.5
12.2	6.5
12.2	6.5
12.2	6.5
12.2	6.5
12.2	6.5
12.2	6.5
12.2	6.5
12.2	6.5
12.2	6.5
12.2	6.5
12.2	6.5
12.2	6.5
12.2	6.5
12.2	6.5
12.2	6.5
12.2	6.5
12.2	6.5
12.2	6.5
12.2	6.5
12.2	6.5
12.2	6.5
12.2	6.5
12.2	6.5
12.2	6.5
12.2	6.5
12.2	6.5
12.2	6.5
12.2	6.5
12.2	6.5
12.2	6.5
12.2	6.5
12.2	6.5
12.2	6.5
12.5	6.5
12.5	6.5
12.5	6.5
12.5	6.5
12.5	6.5
12.5	6.5
12.2	6.5
12.2	6.5
12.2	6.5
12.2	6.2
12.2	5.9
12.2	5.9
12.2	5.6
12.2	5.3
12.2	5.3
12.2	5.3
12.2	5.3
12.2	5.3
12.2	5.1
11.9	5.1
11.9	5.1
11.9	4.8
11.6	4.8
11.6	4.5
11.4	4.5
11.4	4.5
11.4	4.5
11.4	4.5
11.4	4.5
11.4	4.5
11.4	4.5
11.4	4.5
11.4	4.5
11.4	4.5
11.4	4.5
11.4	4.5
11.4	4.5
11.4	4.5
11.4	4.5
11.4	4.5
11.4	4.5
11.4	4.5
11.4	4.5
11.4	4.5
11.4	4.5
11.4	4.5
11.4	4.5
11.4	4.5
11.4	4.5
11.4	4.5
11.4	4.5
11.4	4.5
11.4	4.5
11.4	4.5
11.4	4.5
11.4	4.5
11.4	4.8
11.4	4.8
11.4	4.8
11.4	4.8
11.4	4.8
11.4	4.8
11.4	4.8
11.4	4.8
11.4	4.8
11.4	4.8
11.4	4.8
11.4	4.8
11.4	4.8
11.4	4.8
11.4	4.8
11.4	4.8
11.4	4.8
11.4	4.8
11.4	4.8
11.4	4.8
11.4	4.8
11.4	4.8
11.4	4.8
11.4	4.8
11.4	4.8
11.4	4.8
11.4	4.8
11.4	4.8
11.4	4.8
11.4	4.8
11.4	4.8
11.4	4.8
11.4	4.8
11.4	4.8
11.4	4.8
11.4	4.8
11.4	4.8
11.4	4.8
11.4	4.8
11.4	4.8
11.4	4.8
11.4	4.8
11.4	4.8
11.4	4.8
11.4	4.8
11.4	4.8
11.4	4.8
11.4	4.8
11.4	4.8
11.4	4.8
11.4	4.8
11.4	4.8
11.4	4.8
11.4	4.8
11.4	4.8
11.4	4.8
11.4	4.8
11.4	4.8
11.4	4.8
11.4	4.8
11.4	4.8
11.4	4.8
11.4	4.8
11.4	4.8
11.4	4.8
11.4	4.8
11.4	4.8
11.4	4.8
11.4	4.8
11.4	4.8
11.4	4.8
11.4	4.8
11.4	4.8
11.4	4.8
11.4	4.8
11.4	4.8
11.4	4.8
11.4	4.8
11.4	4.8
11.4	4.8
11.4	4.8
11.4	4.8
11.4	4.8
11.4	4.8
11.4	4.8
11.4	4.8
11.4	4.8
11.4	4.8
11.4	4.8
11.4	4.8
11.4	4.8
11.4	4.8
11.4	4.8
11.4	4.8
11.4	4.8
11.4	5.1
11.4	5.1
11.4	5.3
11.4	5.6
11.4	5.9
11.6	5.9
11.9	5.9
12.2	5.9
12.5	6.2
12.8	6.5
13.4	6.8
13.4	6.8
13.4	6.8
13.4	6.8
13.4	7.1
13.4	7.4
13.4	7.4
13.7	7.6
13.9	7.6
14.2	7.6
14.5	7.9
15.1	8.2
15.1	8.5
15.4	8.5
15.4	8.8
15.7	9.1
15.7	9.4
15.9	9.4
16.2	9.4
16.2	9.6
16.2	9.6
16.2	9.6
16.5	9.9
16.5	10.2
16.8	10.2
17.1	10.2
17.1	10.2
17.1	10.2
17.1	10.2
17.1	10.2
17.1	10.2
17.1	10.2
17.1	10.2
17.1	10.2
17.1	10.2
17.1	10.2
17.1	10.2
17.1	10.2
17.1	10.2
17.1	10.2
17.1	10.2
17.1	10.2
17.1	10.2
17.1	10.2
17.1	10.2
17.1	10.2
17.1	10.2
17.1	10.2
17.1	10.8
17.1	11.1
17.1	11.4
17.1	11.6
17.1	11.6
17.1	11.6
17.1	11.6
17.1	11.6
17.1	11.6
17.1	11.6
17.1	11.6
17.1	11.6
17.1	11.6
17.1	11.6
17.1	11.6
17.1	11.6
17.1	11.6
17.1	11.6
17.1	11.6
17.1	11.6
17.1	11.6
17.1	11.6
17.1	11.6
17.1	11.6
17.1	11.6
17.1	11.6
17.1	11.6
17.1	11.4
17.1	11.4
17.1	11.4
16.8	11.4
16.8	11.1
16.8	10.8
16.5	10.8
16.5	10.8
16.5	10.8
16.5	10.8
16.5	10.5
16.5	10.5
16.5	10.2
16.2	9.9
15.9	9.6
15.4	9.1
14.8	8.5
14.2	7.9
13.9	7.6
13.7	7.4
13.1	7.1
12.8	6.8
12.8	6.8
12.5	6.5
11.9	6.2
11.9	6.2
11.6	6.2
11.6	6.2
11.6	6.2
11.4	6.2
11.4	6.2
11.1	6.2
11.1	6.2
10.8	6.2
10.2	6.2
9.6	6.2
8.8	5.9
7.4	5.6
5.6	5.1
3.3	4.5
0.5	3.6
2.5	2.2
5.1	0.2
6.8	3.1
7.6	6.8
7.4	11.4
7.4	16.8
9.4	26.3
10.8	29.4
14.2	36
18.5	42.3
23.1	47.2
27.7	50.3
32	50.9
36	49.7
38.9	47.2
41.1	43.2
42.9	37.7
44	31.7
45.2	22.2
45.4	19.1
46.6	13.4
48	9.1
50.3	5.9
52.9	3.9
56	2.8
59.2	2.5
62.3	2.5
64.9	3.1
67.5	3.6
70.9	4.2
72.1	4.5
74.4	5.1
76.4	5.9
78.7	7.1
80.7	7.9
83	9.4
85.5	10.5
88.7	11.4
90.1	13.1
90.4	15.1
92.1	16.5
92.7	17.1
93	17.9
93.6	18.2
93.8	18.2
93.8	18.2
93.8	18.2
93.8	18.2
93.8	18.2
93.6	16.8
93	15.9
91.6	14.2
90.1	12.5
89	11.1
87.5	9.6
86.1	8.8
84.7	7.6
83.2	7.1
80.4	6.2
79.5	5.9
77.2	5.1
74.9	3.9
72.4	2.5
69.5	1.1
66.4	0.5
62.9	1.3
59.2	1.3
55.2	1.3
50	1.1
44.3	1.1
38.9	1.1
33.7	0.2
29.4	1.6
26.5	3.3
24.8	5.3
24.3	7.1
24	8.8
24	10.2
24	10.2
24	10.2
24	10.2
23.7	10.2
23.4	10.2
22.8	10.2
22.5	10.2
22	9.9
22	9.4
22	8.2
22	7.4
22	6.2
22	5.3
22	5.3
22	5.3
22	5.3
21.7	5.9
20.8	8.2
20.5	11.4
20.5	15.7
21.1	19.4
22.8	22.2
25.4	24
28.5	24.3
32.3	24.3
37.1	23.4
41.7	20.8
45.7	16.8
48	11.9
49.2	6.2
50	0.2
51.2	5.3
52.3	9.6
54	11.6
58.6	11.6
60.9	11.6
64.3	10.8
66.9	9.1
69.2	7.6
70.9	6.8
72.1	5.9
72.9	5.9
74.4	5.9
76.1	5.9
78.1	5.9
79.5	5.9
81	5.9
82.7	5.9
83.8	5.9
84.1	5.3
84.1	4.8
84.1	4.5
84.1	4.5
84.1	4.5
84.1	3.3
84.1	2.5
83.8	1.1
83.2	0.2
82.1	0.2
80.4	0.2
78.1	0.2
75.8	0.2
73.5	0.2
70.9	0.2
67.8	0.2
63.8	0.2
58.9	0.2
53.5	0.2
47.7	0.5
42	1.6
35.7	4.8
34	5.9
31.4	8.8
29.7	11.4
28	13.4
26.8	14.8
26	15.1
25.7	15.1
25.7	14.8
25.7	13.4
25.7	11.1
25.7	8.5
24.8	7.1
24.3	5.9
24.3	4.8
24.3	3.6
24.3	2.5
24.3	2.2
24.3	2.2
24	2.2
23.1	2.2
22.2	3.1
21.7	4.5
21.7	7.6
21.7	11.6
22.5	15.9
24.8	19.4
27.4	21.1
30.8	22
34.3	22
38.3	21.4
45.4	17.7
47.7	15.4
51.5	10.5
53.7	5.3
55.8	0.5
57.8	5.9
59.8	10.8
61.5	13.7
63.2	14.5
66.4	14.5
70.1	13.1
70.9	11.9
72.9	9.4
75.2	7.1
77.2	5.6
79.2	5.3
80.7	5.3
81.8	5.3
83.8	5.3
85.5	5.3
87	5.3
88.1	5.3
88.1	5.3
88.1	5.3
88.1	5.3
87.8	5.1
87.3	4.2
86.7	3.3
86.1	2.8
85.3	2.8
83.8	2.8
82.1	2.8
80.1	2.8
77.8	2.8
75.8	2.8
73.2	2.8
70.6	2.8
67.5	2.8
63.8	2.8
58.6	2.8
52.9	2.8
44	1.9
41.4	1.3
37.1	0.2
33.7	2.5
30.8	5.1
29.1	7.6
27.7	9.6
27.1	11.4
26.8	11.9
26.8	11.9
26.8	11.4
26.8	10.8
26.8	8.5
26.8	6.2
26.8	5.9
26.8	5.9
26.8	5.9
26.8	5.9
26.8	5.9
26.8	5.9
26.8	5.9
26.8	6.2
26.3	7.4
25.1	10.5
25.1	11.6
25.1	14.2
25.7	16.5
27.4	17.7
29.7	18.2
32.6	18.2
36.3	17.9
41.1	16.8
46	14.2
50	11.1
53.5	4.8
54	2.2
54.6	3.1
55.2	7.6
55.8	11.1
57.5	12.5
60.6	12.5
64.6	12.2
67.8	11.4
70.6	9.9
73.5	8.5
76.1	7.9
78.4	7.4
79.8	7.1
81.2	7.1
82.4	7.1
83.8	6.8
86.1	6.2
87	5.9
88.1	4.5
88.1	2.8
88.1	1.6
88.1	1.6
88.1	1.3
88.1	0.5
88.1	0.5
87.8	1.1
86.7	1.1
85.3	1.1
83.5	1.1
82.1	1.1
79.2	1.1
78.4	1.1
76.1	1.1
73.8	0.5
71.2	0.5
67.8	1.3
63.8	1.3
59.2	1.3
54.3	1.3
49.2	1.1
43.7	0.2
39.1	1.3
35.7	3.1
32.8	5.1
30.8	7.1
29.1	8.8
28	10.2
27.4	10.8
27.1	10.8
27.1	10.8
27.1	10.5
27.1	8.8
27.1	6.2
27.1	5.3
27.1	5.3
27.1	5.3
27.1	5.3
27.1	5.3
27.1	5.3
27.1	5.3
27.1	5.3
27.1	5.3
27.1	6.2
27.1	8.5
27.1	12.2
27.4	15.9
28.3	17.7
29.7	18.2
32.6	18.2
34.3	17.9
38.6	16.2
43.2	13.7
47.2	9.9
50.3	5.3
52.6	0.2
54.3	5.3
55.8	10.5
57.2	13.9
58.9	15.1
61.8	15.1
65.2	14.8
67.8	13.7
70.6	12.2
73.8	11.1
76.1	10.2
78.1	9.6
79.5	9.1
80.7	9.1
82.1	9.1
83	9.1
84.1	9.1
85.8	9.1
86.7	7.9
87.5	6.2
87.8	4.8
87.8	4.8
87.8	4.2
87.8	3.6
87.8	2.8
87	1.9
85.8	1.9
84.7	1.9
83	1.9
81	1.9
79	1.9
75.5	1.9
74.4	1.9
72.1	1.9
69.8	1.9
66.6	1.9
62.9	1.9
57.8	1.9
51.7	1.9
45.4	1.3
39.7	0.2
34.8	2.2
31.7	4.5
29.1	7.4
27.4	9.6
26.3	11.6
25.4	12.8
25.1	12.8
25.1	12.8
25.1	12.5
25.1	10.8
25.1	8.5
25.1	7.6
25.1	7.6
25.1	7.1
25.1	5.1
25.1	2.8
25.1	2.8
25.1	3.1
24.5	4.5
24	7.9
24	12.2
24.3	16.5
25.4	19.4
26.8	20.8
29.1	20.8
32.3	20.8
37.1	19.4
42.6	16.5
47.4	12.2
51.5	7.1
54.6	1.9
57.8	5.9
58.3	8.5
59.5	11.9
61.2	13.4
64.1	13.1
67.8	12.2
71.2	9.9
74.4	6.8
77.5	3.9
80.1	1.9
82.1	1.6
83.5	1.6
85.3	1.6
87.3	1.6
89.3	1.6
89.8	1.6
89.8	1.6
89.8	1.6
89.8	1.6
89.5	1.6
88.7	1.3
87.5	0.8
86.4	0.8
85.3	0.8
84.1	0.8
82.7	0.8
80.7	0.8
78.4	0.8
76.1	0.8
73.2	1.3
69.8	1.6
65.2	1.6
59.8	1.6
53.7	1.6
47.7	1.1
42.3	0.2
38	1.6
34.6	3.3
32	5.6
29.7	7.6
28	9.4
26.3	10.2
24.8	10.2
23.4	10.2
23.1	10.2
23.1	9.6
23.1	9.1
22.2	9.1
20.8	9.1
20.2	9.1
20.2	8.5
20.2	6.8
20.2	5.9
20.2	6.2
20.2	6.8
20.2	8.8
20.2	11.9
21.1	14.8
23.4	16.8
27.1	18.2
31.1	18.5
35.4	18.5
40.6	17.4
46	14.2
50.6	9.6
54.3	4.8
56.6	0.2
57.8	5.1
58.9	9.4
59.8	10.5
61.8	10.5
65.5	10.2
68.6	8.2
72.7	3.6
73.8	2.2
76.1	0.2
77.5	1.1
78.7	1.1
79.5	1.1
80.7	1.1
81.5	1.1
82.1	1.1
82.1	1.1
82.1	1.1
82.1	1.1
82.1	1.1
82.1	1.1
82.1	1.1
82.1	1.1
81.5	1.6
80.4	1.9
79.5	2.2
78.4	2.2
77.2	2.2
75.8	2.2
74.7	2.2
72.9	2.2
72.7	2.2
71.8	2.2
70.9	2.2
69.8	2.2
68.6	1.9
66.9	1.1
64.3	0.5
60.9	0.5
56.3	0.5
54.9	0.5
52	0.5
49.2	0.5
45.7	0.5
42.6	0.5
39.7	0.5
36.9	0.5
34	0.8
31.4	1.9
28.8	4.2
28.5	5.1
28.3	7.1
28.3	8.5
28.3	9.4
28.3	9.6
28.3	9.6
28.3	9.6
28.3	9.6
28.3	9.1
28.3	8.2
28.3	7.9
28	7.9
27.7	7.9
27.7	7.9
27.7	7.9
27.7	7.9
27.7	7.9
27.7	7.9
27.7	7.9
27.7	7.9
27.7	7.9
27.7	7.9
27.7	7.9
27.7	7.4
27.7	6.5
27.7	5.3
27.7	4.5
27.7	3.9
27.7	3.3
27.7	2.5
27.7	1.9
27.7	1.3
27.7	0.5
27.7	0.2
27.7	0.5
27.7	1.1
27.1	1.3
26.5	2.2
26.3	3.3
25.1	4.2
24.3	5.3
23.4	6.8
22.5	7.9
21.7	9.1
20.8	9.9
20	10.2
19.7	10.2
19.7	10.2
19.4	10.2
18.5	10.2
17.7	10.2
16.5	10.2
15.9	10.2
15.1	10.2
13.7	10.2
11.4	9.6
10.5	9.4
9.1	8.5
8.5	7.1
7.9	5.6
7.9	3.6
7.9	1.6
7.9	0.5
7.9	1.6
7.9	1.9
7.9	1.9
7.9	1.9
7.9	1.9
7.9	1.9
7.9	1.9
7.9	1.9
7.9	1.9
7.9	1.9
8.2	1.3
8.5	0.2
8.5	0.8
8.5	1.3
8.5	2.2
8.5	3.1
8.5	3.6
8.5	4.5
8.5	4.8
8.5	4.8
8.5	4.8
8.5	4.8
8.5	4.8
8.5	4.8
8.5	4.8
8.5	4.8
8.5	4.8
8.5	4.8
8.5	4.8
8.5	4.8
8.5	4.8
8.5	4.8
8.5	4.8
8.5	4.8
8.5	4.8
8.5	4.8
8.5	4.8
7.9	4.8
7.6	4.8
7.4	4.8
6.8	4.8
5.3	4.8
5.1	4.8
3.9	4.8
2.8	4.8
1.6	4.8
0.5	4.8
0.8	4.8
1.6	4.8
2.5	4.8
3.1	4.8
3.1	4.8
3.1	4.8
3.1	4.8
3.3	4.8
3.9	4.8
3.9	4.8
4.2	4.8
4.5	4.8
4.8	4.8
5.3	4.8
5.9	4.8
6.2	4.8
6.5	4.8
6.8	4.5
7.1	4.5
7.4	4.5
7.6	4.2
7.9	4.2
8.2	4.2
8.2	4.2
8.2	4.2
8.2	4.2
8.2	3.9
7.9	3.9
7.6	3.9
7.1	3.9
6.5	3.9
5.9	3.9
5.1	3.9
4.2	3.9
3.1	3.9
2.2	3.9
1.1	3.9
0.2	3.9
1.6	3.9
3.1	3.9
4.8	3.9
5.9	3.9
7.1	3.6
7.9	3.3
8.5	3.1
9.4	2.8
9.9	2.8
10.2	2.5
10.2	2.2
10.2	2.2
10.2	2.2
10.2	2.2
10.2	2.2
10.2	2.2
10.2	2.2
10.2	2.2
9.9	2.2
9.9	2.2
9.9	2.2
9.6	2.2
9.1	2.2
7.9	2.2
6.5	2.2
5.1	2.2
3.3	2.2
1.6	2.2
0.5	1.9
3.3	1.3
4.2	0.8
6.2	0.2
7.6	1.1
8.8	2.5
9.6	3.6
9.9	4.8
9.6	5.6
9.6	5.9
9.4	5.9
9.1	5.1
8.8	3.9
8.5	2.5
8.2	1.1
8.2	0.2
8.2	1.1
8.2	1.3
8.2	1.6
7.9	1.9
7.9	2.2
7.9	2.5
7.9	2.8
7.9	3.1
7.9	3.6
7.9	4.2
7.6	4.5
7.4	5.1
6.2	5.6
6.2	5.6
6.2	5.6
6.2	5.6
6.2	5.6
6.2	5.6
6.2	5.6
6.2	5.6
6.2	5.6
6.5	5.6
7.1	5.6
7.6	5.6
9.1	6.2
9.4	6.5
9.6	6.8
7.1	5.6
7.1	5.6
6.8	5.6
6.5	5.6
6.5	5.6
9.9	7.6
9.9	8.2
9.9	8.5
10.2	9.1
10.2	9.6
10.5	10.2
11.1	10.5
11.4	10.8
11.9	11.1
12.2	11.6
12.5	11.6
12.5	11.9
12.5	12.2
12.5	12.2
12.5	12.5
12.5	12.5
12.5	12.5
12.5	12.5
12.5	12.5
12.5	12.5
12.5	12.5
12.5	12.5
12.5	12.5
12.5	12.5
12.5	12.5
12.5	12.5
12.5	12.5
12.5	12.5
12.5	12.5
12.5	12.5
12.5	12.5
12.5	12.8
12.5	12.8
12.5	12.8
12.5	12.8
12.5	12.8
12.5	12.8
12.5	12.8
12.5	12.8
12.5	12.8
12.5	12.8
12.5	12.8
12.5	12.8
12.5	12.8
12.5	12.8
12.5	12.5
12.5	12.5
12.8	12.5
12.8	12.5
13.4	12.5
13.4	12.5
13.7	12.5
13.9	12.5
13.9	12.5
14.2	12.2
14.2	12.2
14.2	12.2
14.2	12.2
14.2	12.2
14.2	12.2
14.2	12.2
14.2	12.2
14.2	12.2
14.2	11.9
14.2	11.9
14.2	11.9
13.9	11.6
13.9	11.6
13.9	11.6
13.9	11.6
13.9	11.6
13.9	11.6
13.9	11.6
13.9	11.6
13.9	11.6
13.9	11.6
13.9	11.6
13.9	11.6
13.9	11.6
13.9	11.6
13.9	11.6
13.9	11.6
13.9	11.6
13.9	11.6
13.9	11.6
13.9	11.6
13.9	11.6
13.9	11.6
13.9	11.6
13.7	11.6
13.7	11.6
13.4	11.6
13.1	11.4
13.1	11.1
12.8	10.8
12.8	10.8
12.8	10.8
12.5	10.8
12.5	10.8
12.2	10.8
12.2	10.8
12.2	10.8
12.2	10.8
12.2	10.8
12.2	10.8
