# Supplementary material for: Bot fit: A novel approach to assessing lower limb muscular strength
Source: PLoS One. 2026 Mar 26;21(3):e0339187. doi: 10.1371/journal.pone.0339187 (PMC13021169; doi:10.1371/journal.pone.0339187)
Supplement: S3 File — Raw joint angle data (left and right legs) collected from 25 participants across all exercise protocols. This compressed folder contains individual participant files (sub1–sub25) with time-series signals representing lower-limb motion recorded by the Bot Fit system during resistance exercise trials. (ZIP) [file pone.0339187.s003.zip › sub16/lunge_max2.csv]

AngL	AngR
3.1	4.8
2.2	4.8
1.3	4.8
0.2	4.8
1.1	4.8
2.5	4.8
3.9	4.8
4.8	4.8
5.6	4.8
6.5	4.8
7.1	4.8
7.4	4.8
7.1	4.8
6.5	4.8
5.3	4.8
3.9	4.8
2.5	4.8
1.3	4.8
0.2	5.1
1.1	5.1
1.6	5.4
3.3	5.7
4.2	6
5.9	6.5
8.2	7.4
9.9	8
11.1	8.5
11.4	8.3
10.8	7.7
9.9	6.8
8.5	5.7
7.1	5.7
7.1	5.7
7.1	6
7.6	6
7.9	6
8.2	6.5
8.5	6.5
9.1	6.5
9.1	6.8
9.4	6.8
9.4	6.8
9.4	7.1
9.6	7.4
9.9	7.7
10.5	8
10.8	8.5
11.4	8.8
11.6	9.4
11.9	10
11.9	10.3
12.2	10.5
12.5	10.8
12.8	11.1
12.8	11.7
12.8	11.7
12.8	12
12.8	12
12.8	12
12.8	12
12.8	12.3
12.8	12.3
12.8	12.8
12.8	13.1
12.8	13.4
12.8	13.4
12.8	13.4
12.8	13.4
12.8	13.4
12.8	13.4
12.8	13.1
12.8	12.8
12.5	12.3
11.9	11.4
11.1	10.5
10.2	9.4
9.9	8.8
9.9	8.8
9.9	8.8
8.8	7.4
4.5	2.8
3.1	1.4
1.6	0
0.5	2
1.1	2.5
1.9	3.4
2.5	4
2.8	4.5
2.8	4.5
2.8	4.5
2.8	4.5
2.8	4.2
2.5	4
1.9	3.1
1.3	2.8
0.5	2
0.8	0.8
1.9	0.2
3.1	1.7
4.5	3.1
5.9	4.5
7.4	6
8.8	7.4
9.9	8.5
11.1	9.7
12.2	10.5
13.1	11.7
13.9	12.3
14.5	13.1
14.8	13.7
15.4	14.3
15.7	14.8
15.9	15.1
16.2	15.4
16.5	15.7
16.8	16.3
17.1	16.3
17.4	16.6
17.4	16.8
17.7	16.8
17.9	17.1
17.9	17.1
17.9	17.1
17.9	17.1
17.9	17.1
17.9	17.1
17.9	17.1
17.9	17.1
17.9	17.4
17.9	17.4
17.9	17.7
17.9	17.7
17.9	17.7
17.9	17.7
17.9	17.7
17.9	17.7
17.9	17.7
17.9	17.7
17.9	17.7
17.9	17.7
17.9	17.7
17.9	17.7
17.9	17.7
17.9	17.4
17.9	17.4
17.9	17.1
17.7	16.8
17.4	16.6
17.1	16.3
17.1	16
17.1	16
16.8	16
16.8	16
16.8	16
16.8	16
16.8	16
16.8	15.7
16.8	15.7
16.8	15.7
16.8	15.7
16.8	15.7
16.8	15.7
16.8	15.7
16.8	15.7
16.8	15.7
16.8	15.7
16.8	15.7
16.8	15.4
16.8	15.4
16.8	15.4
16.8	15.4
16.8	15.4
16.8	15.4
16.8	15.4
16.8	15.4
16.8	15.4
16.8	15.4
16.8	15.4
16.8	15.4
16.8	15.4
16.8	15.4
16.8	15.4
16.8	15.4
16.8	15.4
16.8	15.4
16.8	15.4
16.8	15.4
16.8	15.4
16.8	15.4
16.8	15.4
16.8	15.4
16.8	15.4
16.8	15.4
16.8	15.4
16.8	15.4
16.8	15.4
16.8	15.4
16.8	15.4
16.5	15.4
16.5	15.4
16.2	15.1
15.9	14.8
15.9	14.8
15.9	14.8
15.9	14.8
15.9	14.8
15.9	14.8
15.9	14.8
15.9	14.6
15.9	14.6
15.9	14.3
15.9	14.3
15.7	14.3
15.4	14.3
15.4	14
15.4	14
15.1	14
15.1	13.7
15.1	13.7
15.1	13.7
15.1	13.7
15.1	13.4
15.1	13.1
14.8	13.1
14.8	13.1
14.8	12.8
14.5	12.6
14.2	12.6
13.9	12.3
13.9	12.3
13.9	12.3
13.9	12.3
13.9	12.3
13.9	12.3
13.9	12.3
13.9	12.3
13.9	12.3
13.9	12.3
13.9	12.3
13.9	12.3
13.9	12.3
13.9	12.6
13.9	12.6
14.2	12.6
14.2	12.6
14.2	12.6
14.2	12.6
14.2	12.6
14.2	12.6
14.2	12.6
14.2	12.6
14.2	12.6
14.2	12.6
14.2	12.6
14.2	12.6
14.2	12.6
14.2	12.6
14.2	12.6
14.2	12.6
14.2	12.6
14.2	12.6
14.2	12.6
14.2	12.6
14.2	12.6
14.2	12.6
14.2	12.6
14.2	12.3
14.2	12.3
14.2	12.3
14.2	12.3
14.2	12.3
14.2	12.3
14.2	12.3
14.2	12.3
14.2	12.3
14.2	12.3
14.2	12.3
14.2	12.3
14.2	12.3
14.2	12
14.2	12
14.2	12
14.2	12
14.2	12
14.2	12
14.2	12
14.2	12
14.2	12
13.9	12
13.9	12
13.9	12
13.7	12
13.4	12
13.4	12
13.4	12
13.4	12
13.4	12
13.4	12
13.4	12
13.4	12
13.4	12
13.4	12
13.4	12
13.4	12
13.4	12
13.4	12
13.4	12
13.4	12
13.4	12
13.4	12
13.4	12
13.4	12
13.4	12
13.4	12
13.4	12
13.4	11.7
13.1	11.7
12.8	11.4
12.2	11.1
12.2	10.8
11.9	10.8
11.6	10.8
11.4	10.5
11.4	10.5
11.4	10.5
11.4	10.5
11.4	10.5
11.4	10.5
11.4	10.5
11.4	10.5
11.4	10.5
11.4	10.5
11.4	10.5
11.6	10.5
11.6	10.5
11.6	10.8
11.6	10.8
11.6	10.8
11.6	10.8
11.6	10.8
11.6	10.8
11.6	10.8
11.6	10.8
11.6	10.8
11.6	10.8
11.6	11.1
11.6	11.1
11.6	11.1
11.6	11.1
11.6	11.1
11.6	11.1
11.9	11.1
11.9	11.1
12.2	11.1
12.5	11.1
12.8	11.1
13.1	11.4
13.4	11.7
13.4	12
13.4	12.3
13.4	12.6
13.4	12.6
13.4	12.6
13.4	12.6
13.4	12.6
13.4	12.6
13.4	12.6
13.4	12.6
13.4	12.3
13.4	12.3
13.4	12.3
13.4	12.3
13.4	12.3
13.4	12.3
13.4	12
13.4	12
13.4	12
13.4	12
13.1	12
13.1	12
13.1	12
13.1	12
13.1	12
13.1	12
13.1	12
13.1	12
13.1	12
13.1	12
13.1	12
13.1	12
13.1	12
13.1	12
13.1	12
13.1	12
13.1	12
13.1	12
13.1	12
13.1	12
13.1	12
13.1	12
13.1	12
13.1	12
13.1	12
13.1	12
13.1	12
13.1	12
13.1	12
13.1	12
13.1	12
13.1	12
13.1	12
12.8	12
12.5	12
12.5	11.7
12.2	11.7
12.2	11.7
12.2	11.7
12.2	11.7
12.2	11.7
12.2	11.7
12.2	11.7
12.2	11.7
12.2	11.7
12.2	11.7
12.2	11.7
12.2	11.7
12.2	11.7
12.2	11.7
12.2	11.7
12.2	11.7
12.2	11.7
12.2	11.7
12.2	11.7
12.2	11.7
12.2	11.7
12.2	11.7
12.2	11.7
12.2	11.7
12.2	11.7
12.2	11.7
12.2	11.7
12.2	11.7
12.2	11.7
12.2	11.7
12.2	11.7
12.2	11.7
12.2	11.7
12.2	11.7
12.2	11.7
12.2	11.7
12.2	11.7
12.2	11.7
12.2	11.7
12.2	11.7
12.2	11.7
12.2	11.7
12.2	11.7
12.2	11.7
12.2	11.7
12.2	11.7
12.2	11.7
12.2	11.7
12.2	11.7
12.2	11.7
12.2	11.7
12.2	11.7
12.2	11.7
12.2	11.7
12.2	11.7
12.2	11.7
12.2	11.7
12.2	11.7
12.2	11.7
12.2	11.7
12.2	11.7
12.2	11.7
12.2	11.7
12.2	11.7
12.2	11.7
12.2	11.7
12.2	11.7
12.2	11.7
12.2	11.7
12.2	11.7
12.2	11.7
12.2	11.7
12.2	11.7
12.5	11.7
12.5	11.7
12.5	11.7
12.5	11.7
12.5	11.7
12.5	11.7
12.5	11.7
12.5	11.7
12.5	11.7
12.5	11.4
12.5	11.4
12.5	11.4
12.2	11.1
11.6	10.8
10.8	10.3
9.9	9.7
8.5	8.8
6.8	7.7
5.1	6.8
2.8	5.4
0.5	4.2
2.2	2.8
4.8	1.4
7.1	0
8.8	1.4
9.9	2.8
10.2	4.5
9.6	7.1
9.6	8
9.6	9.1
9.9	10
10.2	11.1
10.2	12
10.2	12.6
10.5	12.8
10.8	13.1
10.8	13.1
10.8	13.1
10.8	13.1
10.8	13.1
10.8	13.1
10.8	12.8
10.8	12.8
10.8	12.8
10.8	12.8
10.8	12.6
10.8	12.6
10.8	12.6
10.8	12.3
10.8	12.3
10.8	12.3
10.8	12.3
10.8	12.3
10.8	12.3
10.8	12.3
10.8	12.3
10.8	12.3
10.8	12
10.8	11.7
10.8	11.4
10.8	10.8
10.5	10.5
10.2	10.3
10.2	10
9.6	9.7
9.4	9.4
8.8	9.4
8.5	9.1
8.2	8.5
7.9	8
7.9	7.7
7.9	7.1
8.2	7.4
8.8	9.4
9.6	11.1
10.2	12.3
11.1	15.1
11.9	18.6
13.1	23.7
15.4	30.3
18.8	37.2
24	43.8
29.4	49.5
34.6	52.9
39.4	53.8
45.4	50.9
46.9	48.6
49.7	42.9
52	35.2
53.5	27.4
54.6	20
55.8	12.8
57.2	6
59.2	0.5
61.2	1.7
64.3	2
68.6	1.4
72.9	0.2
77.2	2.5
78.1	3.4
79.5	5.1
80.4	6.3
81.8	6.3
83	5.7
84.7	4.2
85.3	4
85	4.2
85	4.5
85	5.1
85	5.4
85	5.4
84.7	4.5
83.8	3.7
82.4	2.2
80.4	1.1
77.5	0.2
74.1	0.5
69.8	0.5
64.1	1.1
57.8	3.1
52	6.3
47.7	10.5
44	19.7
43.4	22.9
42.9	28.6
42.6	33.2
42.3	35.2
41.4	35.5
40.6	34.9
40	32.3
39.4	28.6
38	25.4
34.3	23.7
33.1	23.7
31.4	25.2
30.8	29.7
33.1	36.6
39.1	42.9
45.2	46.3
50.9	45.2
56.3	40.6
60.6	33.7
64.6	26.9
68.1	19.7
71.5	8.8
72.4	5.4
73.2	1.1
73.5	5.7
74.1	6.5
76.9	4.8
81.2	2.5
84.4	0
86.1	1.1
86.7	1.4
86.7	1.4
87	1.4
87.5	1.4
88.1	1.4
87.8	1.4
87.8	1.4
86.7	1.4
85	1.1
83.5	0.8
81.8	0.5
79.2	0.5
76.4	0.5
72.7	0.5
68.1	0.5
62.3	0.8
56.3	2.2
50.6	4.5
45.7	8.5
42.6	13.1
40.9	18.3
40	22.9
39.7	26.3
39.7	28.3
39.7	28.3
39.7	28
39.7	26.9
39.7	23.7
38.9	21.7
36.6	20.9
34.3	20
32	20
30	21.1
27.4	27.2
28.3	29.4
32.3	34.3
37.4	39.2
41.7	42.9
46.6	43.2
54.6	36.6
56.6	33.5
60.6	26.6
64.3	19.4
67.5	12.6
69.5	6
70.6	0.5
71.5	5.7
72.1	7.1
74.4	6
78.4	2.8
84.4	2.2
86.1	3.1
87.8	4.5
87.8	6.3
88.7	6.8
89.8	6.8
90.4	7.4
90.7	7.4
90.7	7.4
90.7	7.4
90.7	7.4
90.4	6.8
89.3	5.1
87.8	2.8
85.5	0.2
83.5	1.7
81	2.8
80.4	2.8
78.7	2.8
76.4	2.8
72.9	2.8
68.4	2.5
62.9	1.1
57.5	1.1
52.9	4.8
49.5	10
46.9	16.6
46	22.9
46	28.3
46	32
46	33.2
45.7	33.2
45.7	32.3
45.7	29.7
45.2	26.6
41.4	22
39.7	20
36.3	17.7
32.8	18.3
30	21.1
30	26.9
33.1	32.9
38.3	38.6
43.4	41.2
48.6	40.3
53.7	35.7
58	29.2
61.8	22.6
65.8	15.7
68.9	9.1
70.9	0
70.9	3.1
70.9	8.3
71.5	10.8
74.1	10.5
78.4	9.1
81.8	6.5
84.4	4.5
85.8	4
87	4.2
87.5	5.7
87.5	7.1
87.5	7.4
87.5	7.1
87.5	6
87.5	4.2
87	3.7
85.3	3.7
83.2	3.7
80.7	3.7
77.5	3.7
72.9	3.7
67.5	3.1
59.8	0.5
57.2	0.8
52.9	4.8
49.5	10.3
46.6	16
44.9	21.4
43.4	26
42.3	28.9
40.9	29.4
39.1	29.4
38.3	28.6
37.4	26
36.6	23.1
35.7	19.1
34.3	15.7
32.3	14.8
30.3	15.4
28.5	18.6
28.8	24.9
32.3	31.2
38.3	36.6
43.7	40
49.2	40.3
54.9	37.8
59.5	32.6
63.5	26
67.2	19.4
70.9	12.6
74.1	2.8
74.1	0
74.1	6
74.1	10.5
74.9	11.4
77.8	10.5
81.8	8.5
84.1	6.3
85	5.1
85.5	5.4
86.4	6.5
86.4	7.4
86.4	7.4
86.4	7.4
86.4	7.4
86.1	7.4
85	7.4
83	7.4
80.4	7.4
79.5	7.4
76.9	7.4
73.8	7.4
69.8	7.4
64.9	7.1
59.5	5.7
54	2.8
49.5	0.5
45.4	4.5
42.3	9.1
39.4	14
37.4	18
35.4	21.1
33.7	23.1
32	23.7
30.6	23.7
30.3	22.3
30.3	19.7
30.3	18.9
30	18.9
30	19.1
30	20
30.3	22
32	25.4
36.3	28.3
45.2	30
48.3	29.7
54	27.2
59.5	21.7
64.6	15.4
68.1	9.4
70.4	3.4
71.5	2.5
72.7	7.7
74.1	10.8
78.7	10.8
80.4	10.3
83.2	8.5
84.7	7.1
86.1	7.1
87.3	7.4
87.8	8.3
87.8	9.1
87.8	9.4
87.8	8.5
87.3	6.5
86.7	5.1
85.5	5.1
84.1	5.1
81.8	5.1
79	5.1
75.5	5.1
71.2	4.8
66.1	4.8
60.6	3.7
55.2	1.1
50.3	2.2
46.6	6.5
44	11.1
42	16
39.7	21.1
38.9	22.3
37.7	23.4
36.3	23.4
35.7	23.1
35.7	21.7
35.4	20.6
35.4	18.9
35.4	18
35.4	18.6
35.1	20.3
35.1	24.9
36.3	30.9
40.6	35.5
45.4	38.6
50.6	39.5
56	38
61.2	34
65.8	27.7
70.6	17.7
71.8	14.6
73.8	7.7
74.9	1.4
75.5	4
76.4	7.1
78.7	7.4
82.7	6.8
85.5	5.4
86.7	4.5
87.5	4.8
88.4	5.7
88.7	7.1
88.7	8.3
88.7	8.3
88.7	7.4
88.1	5.7
87.3	4.8
85.3	4.5
84.7	4.5
83	4.5
80.7	4.5
77.5	4.5
73.2	4.5
67.8	4.5
62.1	4
56	2.2
51.2	0.8
45.7	6.8
44.6	9.4
42.6	14.3
41.1	18.6
39.7	22
38.6	24
37.4	24.6
36.3	24.6
35.7	23.7
35.4	22
35.1	20.9
35.1	20
34.8	20.3
34.3	21.4
32.8	25.2
33.4	30.3
36.9	34.6
41.7	37.5
46.6	38.6
52.3	37.8
57.8	34.3
64.3	25.4
65.8	22
68.9	15.1
71.2	8.5
72.7	2.2
73.5	4
73.8	8.3
75.2	9.4
78.7	8.5
82.7	7.1
85.3	5.4
86.4	4.8
87.3	4.8
88.1	5.7
88.4	7.4
88.4	8.3
88.4	8.3
88.1	8
87.8	7.4
86.7	6.8
84.7	6.8
83.8	6.8
82.1	6.8
79.8	6.8
76.7	6.8
72.4	6.8
66.6	6.5
60.3	5.4
54	3.1
48.6	0.2
44.3	3.4
41.1	8
39.1	12.8
38	17.1
36.9	20.3
36	22.3
34.8	22.6
34.3	22.3
34.3	19.7
34.3	19.1
34	18.3
34	18.3
34	18.3
34	19.4
34	23.1
34.8	28.3
38.9	32.3
46.9	35.2
49.7	35.2
55.2	33.5
60.6	28.9
65.2	22.6
68.6	16.3
71.5	9.7
73.2	3.1
74.7	2.5
76.4	7.4
77.2	7.1
80.4	5.4
83.8	2.8
86.7	0.2
89	0.2
89.5	0.2
89.5	0.2
89.5	0.2
89.5	0.2
89.5	0.2
89.3	0.2
88.1	0.2
86.4	0.2
84.7	0.2
83	0.2
81	0.2
78.1	0.2
74.1	0.2
68.9	0.2
63.5	0.2
53.7	2
50.9	3.1
46	6.5
42.6	10.5
41.1	15.1
40.3	19.1
40.3	22.3
40.3	24.3
40	24.6
40	24.3
40	23.4
40	23.1
40	23.1
40	23.1
40	23.7
40	26.3
40.3	31.5
42.9	36.6
47.7	39.5
53.5	39.5
58.9	36.9
64.1	31.7
67.8	25.2
70.9	18.3
73.5	11.1
75.5	4.5
76.1	1.4
76.4	5.7
77.2	6.5
79.8	4.8
83.8	2.2
88.4	0.8
89.3	0.8
89.8	0.2
89.8	0.2
89.8	0.5
89.8	1.1
89.8	0.8
89.5	0.5
88.1	0.5
86.4	0.5
85	0.5
83.5	0.5
81.5	0.5
79	0.5
75.5	0.5
70.6	0.5
65.2	0.5
59.5	0.5
53.5	0.2
47.4	2.5
43.2	5.7
40	9.4
38.3	13.4
37.1	17.4
36.3	20.6
36	22.3
35.7	22.3
35.4	22.3
35.4	21.4
35.4	20.9
35.4	20.3
35.4	20.3
35.4	20.6
35.1	22.9
35.4	27.2
37.4	31.5
41.7	34.9
46.9	36.6
52.3	36.9
57.5	35.5
61.8	31.2
65.2	24.9
67.8	18.3
70.1	11.4
71.8	5.1
72.9	0.8
73.8	5.7
74.9	7.7
78.1	7.4
81.5	6.3
83.5	4.8
84.7	4.2
85.8	4.5
86.7	5.4
87	6.3
87	6.8
87	7.1
86.7	6.5
86.7	5.7
85.8	4.8
84.7	4.8
83.2	4.8
82.1	4.8
80.7	4.8
79.5	4.8
78.1	4.8
76.7	5.1
74.7	6.8
73.5	7.4
70.9	8.3
68.1	8.5
65.5	9.1
62.9	9.1
60.3	9.1
57.8	9.1
54.9	9.1
51.7	9.1
48.6	9.1
45.7	9.1
43.2	9.1
40.6	9.1
38	9.1
35.4	9.1
32.8	9.1
30.3	9.1
27.7	8.8
25.7	8.3
24.3	7.7
23.7	6.5
23.1	5.4
22.8	4.5
22	3.7
20.5	2.8
20	2.8
18.5	2.8
17.4	2.8
15.9	2.8
14.8	2.8
13.9	2.8
12.5	2.8
12.2	2.8
11.6	2.8
11.4	2.8
11.4	2.8
11.4	2.8
11.4	2.8
11.4	2.8
11.4	2.8
11.4	2.8
11.4	2.8
11.6	2.8
11.9	2.8
12.5	2.8
12.5	2.8
12.5	2.8
12.5	2.8
12.5	2.8
12.5	2.8
12.5	2.8
12.8	2.8
13.4	2.8
14.2	2.8
15.1	2.8
15.4	2.8
15.7	3.1
16.5	3.7
16.8	4.2
16.8	5.1
16.8	6.3
16.8	7.4
16.8	8.8
16.8	9.7
16.8	10
16.8	10
16.8	10
16.8	9.7
16.8	9.7
16.8	9.7
16.8	9.7
16.8	9.7
16.8	9.1
16.5	8.8
16.2	8.3
16.2	7.7
15.9	7.1
15.1	6.8
14.5	6.5
13.9	6.5
13.4	6.5
12.5	6.5
11.9	6.5
11.1	6.5
10.5	6.5
9.6	6.5
8.8	6.5
7.6	6.5
6.8	6.5
6.2	6.5
5.6	6.5
5.3	6.5
4.8	6.5
4.5	6.5
4.2	6.5
4.2	6.5
4.2	6.5
3.9	6.3
3.6	6
3.6	5.4
3.6	5.1
3.6	4
3.6	2.5
3.6	0.5
3.6	2
3.6	5.1
3.6	9.7
2.8	19.4
2.5	22.6
2.5	28.6
2.5	34.6
2.5	39.8
2.5	44.1
2.8	47.2
3.1	49.5
3.3	51.2
3.9	52.1
4.2	52.1
4.5	51.8
5.1	51.2
5.6	49.8
5.9	47.2
5.6	43.5
5.3	38.6
4.5	33.2
3.3	26.6
1.9	19.7
0.5	12.6
1.1	5.4
1.9	1.7
1.9	8.5
1.1	14.6
0.8	18.9
4.2	20.3
10.2	20.3
17.9	19.7
25.7	19.1
33.4	19.4
41.1	19.4
48.6	18.9
55.8	17.1
62.6	14.6
69.2	11.7
73.8	8.5
75.2	5.7
75.8	3.7
75.2	3.4
74.4	3.7
70.6	4.8
69.2	5.1
65.2	6.3
60.1	7.7
53.7	9.4
46.9	10.8
39.7	12.8
32.8	14.3
26	15.1
19.7	15.7
13.9	16.3
8.2	16.3
3.3	16.6
0.2	17.1
2.8	17.4
4.5	17.7
5.6	17.7
5.9	17.7
5.9	17.4
5.6	17.4
5.1	17.4
4.5	17.4
4.8	17.4
