# Supplementary material for: Bot fit: A novel approach to assessing lower limb muscular strength
Source: PLoS One. 2026 Mar 26;21(3):e0339187. doi: 10.1371/journal.pone.0339187 (PMC13021169; doi:10.1371/journal.pone.0339187)
Supplement: S3 File — Raw joint angle data (left and right legs) collected from 25 participants across all exercise protocols. This compressed folder contains individual participant files (sub1–sub25) with time-series signals representing lower-limb motion recorded by the Bot Fit system during resistance exercise trials. (ZIP) [file pone.0339187.s003.zip › sub16/squat_const.csv]

AngL	AngR
31.1	6.5
32.3	15.1
33.4	22
34.6	26.3
34.8	28.5
34	29.1
33.4	27.1
32.8	24
32	20.5
31.4	17.9
31.1	17.1
30.8	17.7
31.1	18.5
31.4	20
31.1	22
31.1	23.7
31.1	25.4
31.1	26.5
31.1	26.8
31.1	26.5
31.1	26.3
31.4	26.3
31.7	26
31.7	25.7
32	26
32.3	26.3
32.6	26.8
32.8	28
33.4	29.4
33.7	30
34	30
33.7	29.4
33.1	28.3
32.8	27.1
32.8	26.8
33.1	27.1
33.4	28
34	28.8
34.6	29.1
34.8	29.4
35.1	29.4
35.4	29.4
35.4	29.4
35.7	29.4
36.3	29.4
37.1	29.4
37.7	29.4
38.3	29.4
38.3	29.1
38.3	29.1
38.3	28.8
38.3	28.5
38.3	28.3
38.3	28.3
38.3	28.3
38.6	28.3
38.6	28
39.1	28
39.1	27.7
39.1	27.7
39.1	27.7
39.1	27.7
39.1	27.7
39.1	27.7
39.1	27.7
39.1	27.4
39.1	27.4
39.1	27.1
39.1	26.5
39.1	26.5
39.1	26.3
39.1	26
39.1	26
39.1	25.7
39.1	25.7
39.1	25.7
39.1	25.7
39.1	25.4
39.1	25.1
39.1	24.8
39.1	24.8
39.1	24.5
38.9	24.5
38.9	24.3
38.6	24.3
38.6	24.3
38	24.3
37.4	24.3
36.6	24.3
35.1	24.3
33.4	24.3
30.6	24.3
26.5	24.3
22	24.3
16.5	24.3
10.8	24.3
5.3	24.3
0.2	24.5
5.9	24.8
11.6	25.1
17.4	25.1
23.4	25.1
28.8	24.5
34.3	23.7
39.7	22.2
44.6	20.8
48.9	19.4
52	18.2
53.7	17.1
53.5	16.5
52.3	16.2
50	16.5
46.9	16.5
42.6	16.5
38	16.8
32.6	17.4
26	17.9
18.8	18.8
10.8	19.7
1.9	20.5
6.8	21.1
14.8	22
22.2	22.2
28.5	22.5
33.1	22.5
36.3	22.2
38	21.7
38.3	20.8
36.6	20.2
33.4	19.7
30.6	19.4
27.7	18.5
25.1	18.2
23.4	17.9
22.5	17.9
22.5	17.9
22.5	18.2
22.5	18.2
22.2	18.2
21.7	18.2
21.7	18.2
21.7	18.2
21.7	18.2
21.7	18.2
22	18.2
22.5	17.7
24	15.9
25.4	12.8
26.5	8.8
27.4	4.2
28	1.1
28.8	6.5
30	11.9
31.1	17.4
32.3	22.2
33.1	26.5
33.7	30.8
33.7	35.1
33.4	39.7
32.3	44.6
30.6	48.9
28.5	52.9
27.1	56
25.7	58
24.8	58.3
24.5	57.5
24.5	55.8
24.5	52.9
24.8	48.9
25.4	44.6
26	39.1
26.5	33.1
27.1	25.7
28	17.9
28.8	9.6
29.7	1.1
30.3	7.4
30.6	15.1
30.6	20.2
30.3	22
29.1	22
27.7	21.4
26.5	19.4
26	16.5
26	13.4
26	11.1
26.3	9.4
26.5	8.8
27.1	9.1
27.7	9.4
28	9.9
28	11.1
28	11.9
28	12.8
28	13.7
28	14.5
28.5	15.9
28.5	16.2
28.3	17.1
27.1	17.9
24.5	19.1
20.8	19.7
15.9	20.2
10.5	20.8
4.5	21.1
1.6	22
7.4	23.1
12.5	24.8
17.1	26.5
21.4	28
26	29.4
30.6	30.3
35.1	30
39.7	29.1
43.7	27.7
47.7	26
50.6	24.5
51.7	23.4
51.2	22.5
49.7	22.2
45.4	22.2
43.4	22.2
38.9	22.2
33.4	22.2
26.8	22.2
19.7	22.5
11.6	22.8
2.8	23.4
6.2	24.3
14.8	25.1
23.1	25.7
31.1	26.3
36.6	26.3
39.4	25.7
40.9	24.5
40.9	22.5
38.9	20.2
35.4	18.5
31.7	17.4
28.8	16.5
28	16.2
28.5	16.2
29.7	16.8
31.4	17.4
32.8	17.9
34	18.2
34.3	18.5
34.3	18.5
33.7	18.5
33.1	18.2
32.8	18.2
32.8	17.9
32.8	17.4
32.8	16.5
32.8	15.1
32.8	13.4
32.8	11.1
33.1	8.2
33.4	4.8
33.4	1.3
34	2.2
34.8	5.6
36	8.5
37.1	11.1
38	13.4
39.1	15.4
40	16.8
41.1	17.4
42.3	17.4
43.7	17.1
44.9	16.2
45.4	15.1
46	13.4
46	11.4
46	9.1
46	6.2
46	3.1
46	0.8
46	4.8
46	9.4
46	14.2
46	19.4
46	25.1
46	30.8
46	34.8
46	34.8
44.9	34.3
42.9	34
41.1	33.1
39.7	31.4
39.7	29.4
39.7	27.7
39.7	26.5
39.7	26.3
39.7	26.3
39.7	26.3
39.4	26.8
39.1	27.4
38	28
36	28.3
32.8	28.3
28.8	28.3
20.8	28.3
15.1	28.3
12.2	28.3
6.5	28.3
1.1	28.5
4.8	29.1
10.5	29.4
15.7	29.4
20.5	29.4
25.1	29.4
29.4	28.8
32.8	28.3
36	27.4
38.6	26.5
40	26
40.3	25.7
39.7	25.4
38	25.7
35.4	25.7
31.7	25.7
27.4	26
22.2	26.3
16.5	26.5
9.9	27.1
3.1	27.4
4.5	28
12.2	28
19.7	28.3
26.8	28.8
33.4	29.1
38.3	29.4
41.4	29.4
42	29.4
42	28
40.9	26.5
38.3	25.4
35.4	24.3
32.3	23.4
30.3	22.5
29.7	22.2
30.3	22
31.1	21.7
32.3	21.1
33.4	19.7
34.3	17.7
34.3	14.8
33.7	10.8
33.1	6.2
32.6	0.5
32.3	5.9
32.3	11.6
32.3	17.4
32.6	22.5
33.1	27.7
34	32.8
34.3	37.4
34.3	41.7
33.7	46
32.6	49.7
31.4	53.2
30.3	56.3
29.4	58
28.5	58.3
28	58
27.7	56.6
27.7	54
27.7	50.6
27.7	46.3
27.7	41.4
27.7	35.4
27.7	28.8
27.7	21.4
28	13.1
28.3	4.5
29.1	5.1
30	14.2
30.8	21.1
31.4	23.4
30.6	23.4
28.8	22.8
27.1	21.7
25.7	20
24.8	18.5
25.1	17.4
25.7	17.4
26.5	18.2
27.1	20
27.4	21.1
27.7	22
27.7	22.5
27.7	22.5
27.7	22.5
27.7	22.5
27.7	22.8
27.7	22.8
27.7	23.1
27.7	23.4
27.7	23.7
27.7	24
27.7	24.3
27.7	24.5
27.7	24.5
27.7	24.8
27.7	24.8
27.7	25.1
27.7	25.1
27.7	25.1
27.7	25.1
27.7	25.1
27.7	25.1
27.7	24.8
27.7	24.8
27.7	24.3
27.7	24
27.7	24
27.7	23.7
27.7	23.4
27.7	23.1
27.7	23.1
27.7	22.8
27.7	22.8
27.7	22.5
27.7	22.5
28	22.5
28.5	22.5
28.8	22.5
29.4	22.5
29.7	22.5
29.7	22.5
29.7	22.5
29.7	22.5
29.7	22.5
29.7	22.5
29.7	22.5
29.7	22.5
29.7	22.5
29.7	22.5
29.7	22.5
29.7	22.5
29.7	22.5
29.7	22.5
29.7	22.5
29.7	22.5
29.7	22.5
29.7	22.5
29.7	22.5
29.7	22.5
29.7	22.5
29.7	22.5
29.7	22.5
29.7	22.5
29.7	22.5
29.4	22.5
29.4	22.5
29.4	22.5
29.4	22.5
29.4	22.5
29.4	22.5
29.4	22.5
29.4	22.5
29.4	22.5
29.4	22.8
29.4	22.8
29.4	23.1
29.4	23.4
29.4	23.4
29.4	23.4
29.4	23.4
29.4	23.4
29.1	23.4
29.1	23.4
29.1	23.4
29.1	23.4
29.1	23.4
29.1	23.4
28.8	23.7
28.5	23.7
28.5	23.7
28.5	23.7
28.5	23.7
28.5	23.7
28.5	24
28.5	24
28.5	24
28.5	24
28.5	24
28.5	24
28.5	24
28.5	24
28.5	24
28.5	24
28.5	24
28.5	24
28.5	24
28.5	24
28.5	24
28.5	24
28.5	24
28.5	24
28.5	24
28.5	24
28.5	24
28.5	24
28.5	24
28.5	24
28.5	24
28.5	24
28.5	24
28.5	24
28.5	24
28.5	24
28.5	24
28.5	24
28.5	24
28.5	24
28.5	24
28.5	24
28.5	24
28.5	24
28.5	24
28.5	24
28.5	24
28.5	24
28.5	24
28.5	24
28.5	24
28.5	24
28.5	24
28.5	24
28.5	24
28.5	24
28.5	24
28.5	24
28.5	24
28.5	24
28.5	24
28.5	24
28.5	24
28.5	24
28.3	24
28	24
27.7	24
27.4	24
27.1	24
26.8	24
26.5	24
26.3	24
26	24
25.7	24
25.4	24
25.1	24.3
24.8	24.3
24.5	24.3
24.3	24.3
23.7	24.3
23.4	24.3
23.1	24.3
22.5	24.3
22.2	24.3
22.2	24.3
21.7	24.3
21.7	24.3
21.7	24.3
21.7	24.3
21.7	24.3
21.7	24.3
21.4	24.3
21.4	24.3
21.4	24.3
21.4	24.3
21.4	24.3
21.4	24.3
21.1	24.3
20.8	24.3
20.5	24
20.2	24
20	24
19.4	23.7
18.8	23.1
18.2	22.5
17.9	22.2
17.4	22
17.1	21.7
17.1	21.7
17.1	21.7
17.1	21.7
17.1	21.7
17.1	21.7
17.1	21.7
17.1	21.7
17.1	21.7
17.1	21.7
17.1	21.7
17.1	21.7
17.4	21.7
17.4	21.7
17.7	22
18.2	22.2
18.5	22.5
19.4	23.1
20.2	23.7
20.8	24.5
21.4	25.1
22	25.7
22.5	26
22.8	26.3
23.1	26.5
23.4	26.8
23.7	26.8
23.7	27.1
23.7	27.1
23.7	27.1
23.7	27.1
23.7	27.1
23.7	27.1
23.7	27.1
23.7	27.1
23.7	27.1
23.7	27.1
23.7	27.1
23.7	27.1
23.4	27.1
23.4	26.8
23.4	26.5
23.1	26.8
23.1	26.8
23.1	26.8
23.1	26.8
23.1	26.8
23.1	26.8
23.1	26.8
23.1	26.8
23.1	26.8
23.1	26.8
23.1	26.5
23.1	26.5
23.1	26.5
23.1	26.5
23.1	26.5
23.1	26.5
23.1	26.5
23.1	26.5
23.1	26.5
23.1	26.5
23.1	26.5
23.1	26.5
23.1	26.5
23.1	26.5
23.1	26.5
23.1	26.5
23.1	26.5
23.1	26.5
23.1	26.5
23.1	26.5
23.1	26.5
23.1	26.5
23.1	26.5
23.1	26.5
23.1	26.5
22.8	26.5
22.8	26.3
22.8	26
22.8	26
22.5	26
22.5	26
22.5	26
22.5	26
22.5	26
22.5	26
22.5	26
22.5	26
22.5	26
22.5	26
22.5	26
22.5	26
22.5	26
22.5	26
22.5	26
22.5	26
22.5	26
22.5	26
22.5	26
22.5	26
22.5	26
22.5	26
22.5	26
22.5	26
22.5	26
22.5	26
22.5	26
22.5	26
22.5	26
22.5	26
22.5	26
22.5	26
22.5	26
22.5	26
22.5	26
22.5	26
22.5	26
22.5	26
22.5	26
22.5	26
22.5	26
22.5	26
22.5	26
22.5	26
22.5	26
22.5	26
22.5	26
22.5	26
22.5	26
22.5	26
22.5	26
22.5	26
22.5	26
22.5	26
22.5	26
22.5	26
22.5	26
22.5	26
22.5	26
22.5	26
22.5	26
22.5	26
22.5	26
22.5	26
22.5	26
22.5	26
22.5	26
22.5	26
22.5	26
22.5	26
22.5	26
22.5	26
22.5	26
22.5	26
22.5	26
22.5	26
22.5	26
22.5	26
22.5	26
22.5	26
22.5	26
22.5	26
22.5	26
22.5	26
22.5	26
22.5	26
22.5	26
22.5	26
22.5	26
22.5	26
22.5	26
22.5	26
22.5	26
22.5	26
22.5	26
22.5	26
22.5	26
22.5	26
22.5	26
22.5	26
22.5	26
22.5	26
22.5	26
22.5	26
22.5	26
22.5	26
22.5	26
22.5	26
22.5	26
22.5	26
22.5	26
22.5	26
22.5	26
22.5	26
22.5	26
22.5	26
22.5	26
22.5	26
22.5	26
22.5	26
22.5	26
22.5	26
22.5	26
22.5	26
22.5	26
22.5	26
22.5	26
22.5	26
22.5	26
22.5	26
22.5	26
22.5	26
22.5	26
22.5	26
22.5	26
22.5	26
22.5	26
22.5	26
22.5	26
22.5	26
22.5	26
22.5	26
22.5	26
22.5	26
22.5	26
22.5	26
22.5	26
22.5	26
22.5	26
22.5	26
22.5	26
22.5	26
22.5	26
22.5	26
22.5	26
22.5	26
22.5	26
22.5	25.7
22.5	25.7
22.5	25.7
22.5	25.7
22.8	25.4
22.8	25.4
23.1	25.1
23.4	25.1
23.7	25.1
24	25.1
24	25.1
24	25.1
24	25.1
23.7	25.1
23.1	25.4
22	25.7
20.2	26.5
17.4	27.1
13.9	27.7
9.9	28
5.1	28.3
0.2	28.5
5.1	28.5
10.2	28.5
15.1	28.5
21.7	28.5
24	28.5
28	28.5
31.4	28.5
34.8	28.3
37.4	27.4
38.9	26.3
39.7	25.4
39.7	24.3
38.9	23.4
36.9	22.8
34	22.5
30	22.8
24.8	23.4
15.9	24.8
12.8	25.4
5.9	26.8
1.1	27.7
7.6	27.7
14.2	27.7
20.2	27.7
26.5	27.7
31.7	27.7
35.7	27.7
38.3	27.7
39.7	27.1
39.7	26.8
39.1	26
37.4	25.1
34.6	24.8
31.7	24.3
29.1	24
27.4	23.4
26.8	22.8
26.8	22.5
27.7	22.5
28.5	22.5
29.7	22.5
30.8	22.5
31.7	22.5
32.6	22.5
33.1	22.5
33.4	22.8
33.7	22.8
33.7	22.8
33.7	22.8
33.7	22.8
33.7	22.5
33.7	22
33.7	21.1
33.7	19.7
33.7	18.2
33.7	16.2
33.7	14.2
33.7	10.2
33.7	8.5
33.7	4.8
33.7	0.5
33.7	4.2
33.7	8.8
33.7	13.4
34	17.9
34.3	22
35.1	26
35.7	29.7
36.3	33.1
36.6	36.6
36.6	40.3
36.3	44.3
35.7	48
34.8	51.7
33.4	55.2
32	57.5
30.8	58.6
29.4	57.5
29.1	56.9
29.4	54
30.3	49.7
31.4	44.3
33.1	37.7
34.6	30.8
36	23.7
36.3	13.4
36.3	9.9
35.7	3.3
35.1	2.8
34.3	8.2
33.4	13.4
32.8	16.8
32.6	18.8
32.3	19.7
32	20.2
31.4	20.2
31.1	19.7
31.1	18.8
31.1	17.7
31.1	16.5
30.6	15.4
29.7	14.8
28.5	14.5
26.8	14.5
24.8	14.5
22.5	14.8
19.7	15.1
16.5	15.1
12.8	15.1
8.5	15.1
4.5	15.1
0.8	15.1
2.8	15.1
5.3	15.1
6.8	15.1
7.1	15.4
6.8	15.7
5.9	15.9
4.5	16.5
2.5	16.5
0.2	16.8
2.5	16.8
5.1	17.4
8.2	17.9
11.4	18.5
14.8	19.1
19.4	20.2
20.8	20.2
23.1	20.8
24.5	21.1
25.1	20.8
25.7	20.2
26	19.4
26.5	17.9
27.1	16.5
28	15.4
28.5	13.9
29.4	12.5
30.3	10.5
31.1	7.9
32	4.8
32.6	1.3
33.1	2.2
33.4	5.3
33.4	8.2
33.7	10.5
34.3	11.6
34.3	12.2
34.6	12.2
34.3	11.9
34.3	11.6
34.3	11.4
34.3	10.5
34	9.1
34	7.4
34	5.3
34	2.5
34	0.5
34	3.9
34	9.4
34	11.1
34	14.2
34	16.8
34	19.1
34	20.5
34	21.7
34	22.8
34	23.4
33.7	23.4
33.7	23.4
33.7	23.1
33.7	22.8
33.7	22.5
33.7	22.2
33.7	21.7
33.7	21.4
33.7	21.1
33.4	20.8
33.1	20.8
32.8	20.8
32.8	20.8
32.6	20.8
32.3	20.8
32	20.5
31.4	20.5
30.8	20.5
30	20.2
29.1	19.7
28	19.1
27.1	18.5
26.5	17.9
26.3	17.4
26	17.1
26	16.8
26	17.1
26.3	17.1
26.3	16.8
26.8	16.8
27.1	16.5
27.1	16.5
27.1	16.5
27.1	16.5
27.1	16.5
27.1	16.5
27.4	16.5
27.4	16.5
27.7	16.5
27.7	16.5
27.7	16.5
27.7	16.5
27.7	16.5
27.7	16.5
27.7	16.5
27.7	16.5
27.7	16.5
27.7	16.5
27.7	16.5
27.7	16.5
27.7	16.5
27.7	16.5
27.7	16.5
27.7	16.5
27.7	16.5
27.7	16.5
27.7	16.5
27.7	16.5
27.7	16.5
27.7	16.5
27.7	16.5
27.7	16.5
27.7	16.5
27.7	16.5
27.7	16.5
27.7	16.5
27.7	16.5
27.7	16.5
27.7	16.5
27.7	16.5
27.7	16.5
27.7	16.5
27.7	16.5
27.7	16.5
27.7	16.5
27.7	16.5
27.7	16.5
27.7	16.5
27.7	16.5
27.7	16.5
27.7	16.5
27.7	16.5
27.7	16.5
27.7	16.5
27.7	16.5
27.7	16.5
27.7	16.5
27.7	16.5
27.7	16.5
27.7	16.5
27.7	16.5
27.7	16.5
27.7	16.5
27.7	16.5
27.7	16.5
27.7	16.5
27.7	16.5
27.7	16.5
27.7	16.5
27.7	16.5
27.7	16.5
27.7	16.5
27.7	16.5
28	16.5
28	16.5
28.3	16.5
28.8	16.5
28.8	16.8
28.8	17.1
28.8	17.4
28.8	17.4
28.8	17.4
28.8	17.7
28.8	17.7
28.8	17.9
28.8	18.2
28.8	18.5
28.8	18.8
28.8	19.1
28.8	19.4
28.8	19.7
28.5	20
28.5	20.5
28.5	20.5
28.5	20.8
28.5	20.8
28.8	20.8
28.8	20.8
28.8	20.8
29.7	20.8
30.3	20.8
31.1	20.8
32.6	20.8
32.8	20.8
33.4	20.8
34	20.8
34.6	20.8
34.8	20.8
34.8	20.8
34.8	20.8
34.8	20.8
34.8	20.8
34.8	20.8
34.8	20.8
34.8	20.8
34.8	20.8
34.8	20.8
34.8	20.8
34.8	20.8
34.8	20.8
34.8	20.8
34.8	20.8
34.8	20.8
34.8	20.8
34.8	20.8
34.8	20.8
34.8	20.8
34.8	20.8
34.8	20.8
34.8	20.8
34.8	20.8
34.8	20.8
34.8	20.8
34.8	20.8
34.8	20.8
34.8	20.8
34.8	20.8
34.8	20.8
34.8	20.8
34.8	20.8
34.8	20.8
35.1	20.8
35.1	20.8
35.1	20.8
35.1	20.8
35.1	20.8
35.1	20.8
35.1	20.8
35.1	20.8
35.1	20.8
35.1	20.8
35.1	20.8
35.1	20.8
35.1	20.8
35.1	20.8
35.1	20.8
35.1	20.8
35.1	20.8
35.1	20.8
35.1	20.8
35.1	20.8
35.1	20.8
35.1	20.8
35.1	20.8
35.1	20.8
35.1	20.8
35.1	20.8
35.1	20.8
35.1	20.8
35.1	20.8
35.1	20.8
35.1	20.8
35.1	20.8
35.1	20.8
35.1	20.8
35.1	20.8
35.1	20.8
35.1	20.8
35.1	20.8
35.1	20.8
35.1	20.8
35.1	20.8
35.1	20.8
35.1	20.8
35.1	20.8
35.1	20.8
35.1	20.8
35.1	20.8
35.1	20.8
35.1	20.8
35.1	20.8
35.1	20.8
35.1	20.8
35.1	20.8
35.1	20.8
35.1	20.8
35.1	20.8
35.1	20.8
35.1	21.1
35.1	21.1
35.1	21.1
35.1	21.1
35.1	21.1
35.1	21.1
35.1	21.1
35.1	21.1
35.1	21.1
35.1	21.1
35.1	21.1
35.1	21.1
35.1	21.1
35.1	21.1
35.1	21.1
35.1	21.1
35.1	21.1
35.1	21.1
35.1	21.1
35.1	21.1
35.1	21.1
35.1	21.1
35.1	21.1
35.1	21.1
35.1	21.1
35.1	21.1
35.1	21.1
35.1	21.1
35.1	21.1
35.1	21.1
35.1	21.1
35.1	21.1
35.1	21.1
35.1	21.1
35.1	21.1
35.1	21.1
35.1	21.1
35.1	21.1
35.1	21.1
35.1	21.1
35.1	21.1
35.1	21.1
35.1	21.1
35.1	21.1
35.1	20.8
35.1	20.8
35.1	20.8
35.1	20.8
35.1	20.8
35.1	20.8
35.1	20.8
35.1	20.8
35.1	20.8
35.1	20.8
35.1	20.8
35.1	20.8
35.1	20.8
35.1	20.8
35.1	20.8
35.1	20.8
34.8	20.8
34.8	20.8
34.8	20.8
34.8	20.8
34.8	20.8
34.8	20.8
34.8	20.8
34.8	21.1
34.8	21.1
34.8	21.1
34.8	20.8
34.8	20.8
34.8	20.8
34.8	20.8
34.8	20.8
34.8	21.1
34.8	21.1
34.8	21.1
34.8	21.1
34.8	21.1
34.8	21.1
34.8	21.1
34.8	21.1
34.8	21.1
34.8	21.1
34.8	21.1
34.8	21.4
34.8	21.4
34.8	21.7
34.8	21.7
34.8	21.7
34.8	21.7
34.8	21.7
34.8	21.7
34.8	21.7
34.8	21.7
34.8	21.7
34.8	21.7
34.8	21.7
34.8	21.7
34.8	21.7
34.6	21.7
34.6	21.7
34.3	21.7
34.3	21.7
34	21.7
34	21.7
33.7	21.7
33.7	21.7
33.7	21.7
33.7	21.7
33.4	21.7
33.1	21.7
33.1	21.7
32.8	21.7
32.8	21.7
32.8	21.7
32.8	21.7
32.8	21.7
32.8	21.7
32.8	21.7
32.8	21.7
32.8	21.7
32.8	21.7
32.8	21.4
32.8	21.4
32.6	21.1
32.3	20.8
32	20.2
31.7	19.7
31.4	19.1
31.1	17.9
31.1	17.7
31.1	16.8
31.1	15.7
31.1	14.8
30.8	13.4
30.6	11.6
30	9.9
29.4	7.9
28.8	5.6
28	3.9
27.7	2.2
27.1	0.8
27.1	0.2
26.8	0.2
26.8	0.5
26.8	0.8
26.8	1.6
26.8	2.5
26.8	3.6
26.8	4.8
26.8	6.2
26.8	7.4
26.8	8.8
26.8	10.2
26.8	11.4
26.8	12.5
26.8	13.7
26.8	14.8
26.8	16.2
26.5	17.4
26.5	18.5
26.3	19.4
26	20.2
25.7	20.5
25.4	20.8
24.8	20.8
24.3	20.8
24	20.8
23.7	20.8
23.4	20.8
23.1	20.8
22.8	20.8
22.2	20.8
21.7	21.1
20.8	21.1
19.7	20.8
18.2	20.8
17.1	20.8
15.7	20.8
14.2	20.5
13.9	20.5
13.4	20.5
12.8	20.2
12.5	20
12.2	20
11.6	20
11.4	20
11.1	20
11.1	20
11.4	20
11.4	20
11.9	20
12.8	20
13.9	20
15.7	20
17.7	20
20	20
22.5	20
24.8	20
27.4	20
29.4	20
30.6	20
31.4	20
32	19.7
32.3	19.4
32.6	19.1
32.6	18.8
32.3	18.8
32	18.8
32	18.8
31.7	18.8
31.7	18.8
31.7	18.8
31.7	18.8
31.7	18.8
31.7	18.8
31.7	18.5
31.7	18.2
31.7	17.9
31.7	17.7
31.7	17.1
31.4	16.8
31.4	16.2
31.4	15.7
31.4	15.1
31.4	14.5
31.4	14.2
31.4	13.7
31.4	13.4
31.4	12.8
31.4	12.5
31.4	12.2
31.4	11.9
31.4	11.6
31.4	11.1
31.4	10.8
31.4	9.9
31.4	9.4
31.4	8.5
31.4	7.9
31.4	7.4
31.4	6.8
31.4	6.8
31.4	7.1
31.4	7.1
31.4	7.4
31.4	7.6
31.7	8.2
31.7	8.5
31.7	9.1
32	9.6
32.3	9.9
32.6	10.5
32.8	10.8
33.1	11.1
33.1	11.4
33.1	11.6
33.1	11.6
33.1	11.9
33.1	12.2
33.1	12.8
32.8	13.1
32.3	13.4
31.1	13.7
29.1	13.9
26.3	13.9
23.4	13.7
20.2	13.1
17.1	12.2
13.9	11.6
11.1	10.8
8.5	10.2
6.2	9.9
5.1	9.9
4.5	9.9
4.5	9.9
4.8	9.9
4.8	9.9
5.1	10.2
5.3	10.5
6.5	10.8
8.2	11.4
9.1	11.9
10.5	13.1
12.2	14.2
14.2	15.9
15.9	17.7
17.7	19.1
18.2	20.2
18.8	20.8
19.4	20.2
20	19.4
20.5	17.9
21.4	15.9
22.2	13.7
23.1	11.4
24	9.1
25.1	5.9
25.7	4.8
26.8	3.1
28	1.6
29.1	0.8
30	0.8
30.8	0.8
31.1	1.1
31.1	1.3
31.1	1.3
31.1	1.9
31.1	2.5
31.1	3.3
31.1	4.2
31.1	5.3
31.1	6.5
31.4	7.4
31.4	8.2
31.7	9.1
32.3	9.6
32.6	10.5
32.6	10.8
32.3	11.1
31.7	11.4
30.8	11.4
28.3	11.4
27.4	11.4
25.1	11.4
22.8	11.4
20.8	11.4
18.8	11.4
17.1	11.4
15.9	11.4
15.4	11.4
15.1	11.4
15.1	11.6
15.1	11.9
15.1	12.5
15.4	13.1
15.9	13.4
16.5	13.7
17.4	13.9
18.2	14.2
19.1	14.5
20	14.8
21.1	15.1
22	15.4
22.5	15.7
23.1	16.2
23.7	16.5
23.7	16.8
23.7	16.8
23.7	17.1
23.7	17.4
23.7	17.4
23.7	17.4
23.7	17.4
23.7	17.4
23.7	17.4
23.7	17.4
23.7	17.1
23.7	16.2
23.7	15.1
23.4	12.8
23.1	11.9
22.8	10.2
22.5	8.8
22.2	7.4
22.5	6.2
22.5	5.9
22.5	6.8
22.5	7.1
22.5	8.2
22.5	9.1
23.1	10.2
23.7	11.1
24.5	11.6
25.4	12.2
26	12.8
26.5	13.4
26.8	13.9
26.8	14.5
26.8	14.8
26.8	15.1
26.5	15.4
26.5	15.7
26.5	15.9
26.3	15.9
26.3	16.2
26	16.5
25.7	16.8
25.4	17.1
24.8	17.7
24.3	17.9
23.7	18.5
22.5	18.8
22.2	19.1
21.7	19.1
21.1	19.4
20.2	19.4
19.4	19.4
18.5	19.7
18.2	20
18.5	20
19.4	20
20.5	20
21.7	20.2
22.8	20.2
23.7	20.5
24.5	20.8
25.1	21.1
25.7	21.1
26	21.1
26.3	21.1
26.8	21.1
27.4	21.1
28	21.1
28.8	21.1
29.1	21.1
29.7	20.8
30.3	20.8
30.6	20.8
30.8	20.2
30.8	19.4
30.6	18.2
30.6	16.5
30.6	14.8
30.3	12.8
30.3	11.1
30.3	9.6
30.3	8.2
30.3	7.1
30.3	6.2
30.3	5.9
30.3	6.2
30.3	6.8
30.3	7.4
30	8.5
30	9.4
30	10.5
30	11.4
30	11.9
30	12.5
29.7	12.5
29.4	12.5
28.5	12.5
27.4	12.5
26	12.5
24.3	12.5
22.2	12.5
20.5	12.2
18.5	12.2
17.1	12.2
15.7	12.2
14.8	12.2
14.2	12.2
14.2	12.2
14.5	12.2
15.9	12.2
16.5	12.2
17.7	12.5
19.1	12.5
20.5	12.8
21.7	13.1
22.8	13.4
23.7	13.4
24.3	13.4
24.5	13.4
24.5	13.4
24.5	13.4
24.5	13.4
24.5	13.1
24.5	12.8
24.5	11.9
24.5	9.9
24.5	9.4
24.5	7.6
24.5	6.5
24.5	5.9
24.5	5.9
24.8	6.5
24.8	7.4
25.4	8.5
26.3	9.9
27.1	11.1
28.5	12.5
28.8	12.8
29.4	13.4
29.1	13.7
28.8	13.9
27.4	13.4
25.7	11.9
22.8	9.1
18.5	5.6
12.5	1.6
5.6	3.3
1.3	8.8
7.9	14.8
14.5	21.1
20.5	28
26.8	34.6
33.1	40.6
39.1	46
44.3	50.9
48	54.9
50.6	58
52.3	60.6
54.9	63.8
56.3	64.9
58.6	66.9
60.9	68.9
62.1	70.4
62.9	71.5
63.5	72.1
63.8	72.4
63.8	72.4
63.5	72.4
62.9	71.8
61.8	70.1
59.5	67.8
56	64.3
51.5	60.1
46.3	54.6
40.3	48.9
34.6	42.9
28.5	36.9
22.5	30.6
16.5	24.5
7.1	15.1
3.9	11.9
2.5	5.9
9.1	0.2
15.4	5.6
21.7	10.8
26.5	15.1
30	17.9
31.4	19.1
30.8	18.5
27.4	15.4
25.4	13.7
20.8	9.9
15.1	4.8
8.2	2.5
0.5	10.5
7.4	18.2
15.4	25.7
23.4	33.1
31.1	40.9
38.9	48.9
46.9	57.2
54.3	64.6
65.2	75.2
68.4	78.7
74.9	84.4
81.2	89.8
86.4	94.7
90.4	99
93.3	101.6
93.8	102.4
93.3	101.6
90.7	99.3
87.3	95.6
81.2	89.8
79	87.5
73.2	82.1
67.2	75.8
60.9	69.5
54.6	63.2
48.3	56.3
41.7	49.7
35.1	43.2
28.5	36.3
21.7	29.7
15.1	22.8
8.2	16.2
1.3	9.6
5.6	3.1
12.2	3.9
18.8	10.2
25.4	16.2
32.3	21.7
32.8	22.2
31.7	20.8
27.7	15.9
20.8	8.2
12.8	0.2
5.1	7.6
2.8	15.4
10.8	22.8
18.5	30.3
26.3	38
34	45.4
41.4	53.2
49.2	61.2
56.9	68.6
64.3	75.8
71.5	82.7
77.8	88.1
83.8	92.7
88.4	97.9
93.3	102.7
96.7	105.6
97.6	106.7
97	105.9
94.7	103.9
90.7	100.1
86.1	95.3
81	90.1
74.9	84.1
68.6	77.5
62.3	71.2
56	64.6
49.7	58
43.2	51.2
36.3	44.6
29.7	38
22.8	31.1
12.5	21.1
9.1	17.9
2.5	11.1
4.8	4.5
11.4	2.5
17.9	8.8
24.3	14.8
29.7	19.4
32.3	21.4
31.4	20.2
27.7	16.2
21.1	9.1
13.1	1.1
5.3	7.1
2.5	14.8
10.2	22.2
17.9	30.3
26	37.7
33.4	45.7
41.1	53.2
48.6	60.9
56	68.6
63.5	75.8
73.8	85.3
77.2	87.5
83.2	91.8
87.5	96.7
91.8	101.3
95.8	105
98.1	107.6
99	108.2
99	108.2
98.1	107
96.4	105.3
93.8	102.7
90.4	99.6
86.7	95.6
82.4	91.3
77.8	87
73.5	82.7
69.5	79
65.8	75.2
61.5	71.2
56.9	66.4
51.5	61.5
45.4	55.8
39.1	49.5
32.6	43.2
26.8	37.1
22	32.3
18.2	28.5
15.9	26.3
15.1	25.1
13.9	24.3
12.5	22.5
10.2	20.2
7.9	17.7
6.5	15.9
5.9	15.9
6.8	16.8
8.5	18.5
11.1	21.4
14.2	24.8
18.5	29.4
24	35.1
30.6	41.7
37.7	48.6
44.6	55.5
51.5	62.3
58	68.6
64.6	74.9
70.6	80.7
76.4	85.8
80.7	90.1
84.1	93.6
86.4	96.1
88.4	98.4
90.4	100.1
92.4	102.2
94.4	103.9
95.8	105.3
97	106.2
97	106.4
96.7	106.2
95	104.2
94.1	103.3
92.1	101.3
89.8	99
87	96.1
84.1	93.3
81	90.1
77.5	86.7
74.1	83.2
70.4	79.8
66.1	75.8
61.5	71.2
56.3	66.6
50.9	61.5
46	56.3
41.4	51.7
37.4	47.7
34.3	44.3
30	39.7
28.8	38.3
26.3	36
23.4	33.1
19.4	29.4
14.8	24.8
10.2	20.2
6.5	16.8
3.9	14.2
2.2	12.8
2.5	12.8
2.8	13.4
4.5	14.8
5.1	15.4
6.8	16.8
8.8	18.8
11.6	21.7
15.4	25.4
20.5	30.6
26.5	36.6
33.4	43.4
40.3	50.3
47.2	57.2
53.7	63.8
60.3	70.1
66.6	76.4
72.7	82.1
76.9	86.1
80.1	89.3
83	91.8
85.3	94.4
87.5	97
89.8	99
91.6	100.4
92.4	101.6
92.1	101.3
91.6	100.4
89.5	98.4
86.4	95.6
82.7	92.1
78.4	87.5
[truncated: 1,666 more rows]
