# Supplementary material for: Bot fit: A novel approach to assessing lower limb muscular strength
Source: PLoS One. 2026 Mar 26;21(3):e0339187. doi: 10.1371/journal.pone.0339187 (PMC13021169; doi:10.1371/journal.pone.0339187)
Supplement: S3 File — Raw joint angle data (left and right legs) collected from 25 participants across all exercise protocols. This compressed folder contains individual participant files (sub1–sub25) with time-series signals representing lower-limb motion recorded by the Bot Fit system during resistance exercise trials. (ZIP) [file pone.0339187.s003.zip › sub16/squat_max.csv]

AngL	AngR
46.9	36.6
46.9	36.6
46.9	36.9
46.9	36.9
46.9	36.9
46.6	36.9
46.6	36.9
46.6	36.9
46.6	36.9
46.6	36.9
46.6	36.9
46.6	36.9
46.6	36.9
46.6	36.9
46.6	36.9
46.6	36.9
46.6	36.9
46.6	36.9
46.6	36.6
46.6	36.6
46.6	36.6
46.6	36.6
46.6	36.6
46.6	36.6
46.6	36.6
46.9	36.6
46.9	36.6
47.2	36.6
47.2	36.6
47.2	36.6
46.9	36.6
46.6	36.3
46	35.7
45.5	34.9
44.9	34.6
45.2	34.9
45.5	35.1
45.7	35.1
46	35.1
46	35.4
46	35.7
46	35.7
46	35.7
46	35.7
46	35.7
46	35.7
46	35.7
46	35.7
46	35.7
46	35.7
46	35.7
46	35.7
46	35.7
46	35.7
46	35.7
46	35.7
46	35.7
46	35.7
46	35.7
46	35.7
46	35.7
46.3	35.7
46.9	36.3
47.7	37.2
48	37.7
48	37.7
47.7	37.4
47.2	36.6
46.3	35.7
45.7	35.4
46	35.4
46.3	35.7
46.6	36
46.9	36.3
47.2	36.6
46.9	36.6
46.9	36.6
46.9	36.6
46.9	36.6
46.9	36.6
46.9	36.6
46.9	36.6
46.9	36.6
46.9	36.6
46.9	36.6
46.9	36.6
46.9	36.6
46.9	36.6
46.9	36.6
46.9	36.6
46.9	36.6
46.9	36.6
46.9	36.6
46.9	36.6
46.9	36.6
46.9	36.6
46.9	36.6
46.9	36.6
46.9	36.6
46.9	36.6
46.9	36.6
46.9	36.6
46.9	36.6
46.9	36.6
46.9	36.6
46.9	36.6
46.9	36.6
46.9	36.6
46.9	36.6
46.9	36.6
46.9	36.6
46.9	36.6
46.9	36.6
46.9	36.6
46.9	36.6
46.9	36.6
46.9	36.6
46.9	36.6
46.9	36.6
46.9	36.6
46.9	36.6
46.9	36.6
46.9	36.6
46.9	36.6
46.9	36.6
46.9	36.6
46.9	36.6
46.9	36.6
46.9	36.6
46.9	36.6
46.9	36.6
46.9	36.6
46.9	36.6
46.9	36.6
46.9	36.6
46.9	36.6
46.9	36.6
46.9	36.6
46.9	36.6
46.9	36.6
46.9	36.6
46.9	36.6
46.9	36.6
46.9	36.6
46.9	36.6
46.9	36.6
46.9	36.6
46.9	36.6
46.9	36.6
46.9	36.6
46.9	36.6
46.9	36.6
46.9	36.6
47.2	36.6
47.2	36.6
47.2	36.6
47.2	36.6
47.2	36.6
47.2	36.6
47.2	36.6
47.2	36.6
47.2	36.6
47.2	36.6
47.2	36.6
47.2	36.6
47.2	36.6
47.2	36.6
47.2	36.6
47.2	36.6
47.2	36.6
47.2	36.6
47.2	36.6
47.2	36.6
47.2	36.6
47.2	36.6
47.2	36.6
46.9	36.6
46.9	36.6
46.9	36.6
46.9	36.6
46.9	36.6
46.9	36.6
46.9	36.6
46.9	36.6
46.9	36.6
46.9	36.6
46.9	36.6
46.9	36.6
46.9	36.6
46.9	36.6
46.9	36.6
46.9	36.6
46.9	36.6
46.9	36.6
46.9	36.6
46.9	36.6
46.9	36.6
46.9	36.6
46.9	36.6
46.9	36.6
46.9	36.6
46.9	36.6
46.9	36.6
46.9	36.6
46.9	36.6
46.9	36.6
46.9	36.6
46.9	36.6
46.9	36.6
46.9	36.6
46.9	36.6
46.9	36.6
46.9	36.6
46.9	36.6
46.9	36.6
46.9	36.6
46.9	36.6
46.9	36.6
46.9	36.6
46.9	36.6
46.9	36.6
46.9	36.6
46.9	36.6
46.9	36.6
46.9	36.6
46.9	36.6
46.9	36.6
46.9	36.6
46.9	36.6
46.9	36.6
46.9	36.6
46.9	36.6
46.9	36.6
46.9	36.6
46.9	36.6
46.9	36.6
46.9	36.6
46.9	36.6
46.9	36.6
46.9	36.6
46.9	36.6
46.9	36.6
46.9	36.6
46.9	36.6
46.9	36.6
46.9	36.6
46.9	36.6
46.9	36.6
46.9	36.6
46.9	36.6
46.9	36.6
46.9	36.6
46.9	36.6
46.9	36.6
46.9	36.6
46.9	36.6
46.9	36.6
46.9	36.6
46.9	36.6
46.9	36.6
46.9	36.6
46.9	36.6
46.9	36.6
46.9	36.6
46.9	36.6
46.9	36.6
46.9	36.6
46.9	36.6
46.9	36.6
46.9	36.6
46.9	36.6
46.9	36.6
46.9	36.6
46.9	36.6
46.9	36.6
46.9	36.6
46.9	36.6
46.9	36.6
46.9	36.3
46.9	36.3
46.9	36.3
46.9	36
46.9	35.7
46.6	35.7
46.6	35.4
46.6	35.7
46.3	35.7
46.3	35.7
46	35.7
46	35.7
46	35.7
46	35.7
46	35.7
46	35.7
46	35.7
46	35.7
46	35.7
46	35.7
46	35.7
46	35.7
46	35.7
46	35.7
46	35.7
46	35.7
46	35.7
46	35.7
46	35.7
46	35.7
46	35.7
46	35.7
46	35.7
46	35.7
46	35.7
46	35.7
46	35.7
46	35.7
46	35.7
46	35.7
46	35.7
46	35.7
46	35.7
46	35.7
46	35.7
46.3	35.7
46.3	35.7
46.3	35.7
46.3	35.7
46.3	35.7
46.3	35.7
46.6	35.7
46.6	35.7
46.9	36
47.2	36
46.9	36.3
46.9	36.3
46.9	36.3
46.9	36.3
46.9	36.3
46.3	36
45.7	35.7
44.9	34.9
44	33.7
42.9	32.6
41.4	31.4
40	30
38.6	28.8
36.9	27.4
35.4	26.3
34	25.1
32.9	24
31.7	23.1
31.1	22.5
30.6	22
30.3	22
30.3	22
30.6	22
30.6	22
30.6	22.3
30.6	22.5
30.6	22.8
30.6	23.1
30.6	23.4
30.9	24
30.9	24.3
31.1	24.3
31.7	24.6
32.3	24.8
32.9	25.1
33.4	25.7
34	25.7
34.3	26
34.3	26.3
34.3	26.3
34.3	26.3
34.3	26.3
34.3	26
34.3	26
34.3	26
34.3	26
34.3	26
34.3	26
34.3	26
34.3	26
34	26
34	26
33.7	26
33.1	26
32.9	25.7
32.6	25.4
32	25.1
31.4	24.6
30.6	23.7
29.7	23.1
28.8	22.3
27.7	21.4
27.1	20.5
26.3	20
26	19.4
25.7	19.1
25.7	19.4
25.7	19.4
26	19.4
26	19.4
26	19.4
26	19.4
26.3	19.4
26.6	19.7
26.8	20
27.4	20.3
28	20.5
28.6	21.1
29.1	21.4
29.4	21.4
29.7	21.7
30	22
30	22.3
30.3	22.3
30.6	22.3
31.1	22.5
31.4	23.1
32	23.4
32.6	24
32.9	24.3
33.1	24.3
33.4	24.6
33.4	24.6
33.4	24.6
33.4	24.6
33.4	24.6
33.4	24.6
33.4	24.6
33.4	24.6
33.4	24.6
33.4	24.6
33.4	24.6
33.1	24.6
32.9	24.6
32.3	24.3
31.7	23.7
30.6	22.5
30.3	22
29.4	21.1
28.6	20.3
27.7	19.7
27.4	19.1
27.1	19.1
27.1	19.1
27.1	19.4
27.4	19.4
27.4	19.4
27.7	19.4
28	19.4
28	19.4
28	19.4
28	19.4
28.3	19.4
28.3	19.4
28.6	19.4
28.8	19.4
29.4	20
30.3	20.8
30.6	21.1
31.1	22
32	22.8
32.6	23.7
33.1	24.3
33.7	24.8
34.3	25.4
34.6	25.7
34.9	26
34.9	26
34.9	26.3
34.9	26.3
34.9	26.3
34.9	26.3
34.9	26.3
34.9	26.3
34.9	26.3
34.9	26.3
34.9	26.3
34.9	26.3
34.9	26.3
34.9	26.3
34.9	26.3
34.6	26.3
34.3	26.3
34	26
33.7	25.4
33.1	25.1
32.6	24.6
31.4	23.4
31.1	23.1
30.6	22.8
30	22.3
29.7	22
29.7	22
29.7	22
29.7	22
29.7	22
29.7	22
29.7	22
29.7	22
29.7	22
29.7	22
29.7	22
29.7	22
29.7	22
29.7	22
29.7	22
29.7	22
29.7	22
29.7	22
30	22
30	22
30	22
29.7	22
29.7	22
29.4	21.7
28.8	21.4
28	20.5
26.6	19.7
24.8	18.8
22.8	17.7
20.8	16.5
18.8	15.4
16.8	14.2
14.8	13.4
12.8	12.8
10.8	12.2
9.4	11.9
8.2	11.7
8.2	11.4
8.8	10.5
9.9	9.7
10.8	8.5
11.9	7.1
12.8	4.2
12.8	3.6
12.5	2.2
12.2	1.9
12.2	2.5
11.9	3.4
11.9	4.5
11.9	5.6
12.2	6.5
12.8	7.4
13.4	7.9
14	8.2
14.8	8.5
15.7	8.5
16.5	9.4
17.4	10.5
17.7	10.8
18.2	11.7
18.8	12.5
19.7	12.8
20.5	13.4
21.1	13.4
21.4	13.4
21.7	13.4
22	13.4
22.3	13.4
22.3	13.4
22.3	13.4
22.3	13.4
22.5	13.4
22.8	13.4
23.1	13.4
23.4	13.4
23.7	13.4
24	13.4
23.4	13.1
22	11.7
19.4	9.1
14.8	5.1
5.1	3.9
1.4	7.7
6.8	15.1
14.8	22.8
22.3	30.6
29.7	38.6
37.2	46.3
44.9	54
52.3	61.5
60.1	68.9
66.9	74.7
71.2	79.3
77.8	87.6
80.7	90.4
85.3	95.6
88.1	98.7
89.3	99.6
89	99.3
87.8	97.9
85.6	95.6
82.1	92.1
77.2	87
71.8	81.5
66.1	75.2
60.1	69.2
53.8	62.9
47.5	56.1
40.9	49.2
34	42.6
27.1	35.7
20	28.6
12.8	21.7
5.9	14.5
5.4	3.9
9.1	0.8
16	6.8
22.3	12.8
28	17.1
30.3	18.8
29.1	17.4
24.6	12.5
16.8	4.5
8.8	4.2
0.8	12.2
7.9	20.3
16	28
23.7	36
31.7	44
39.7	52
48	60.6
56.3	68.7
64.9	76.7
73.2	84.7
81	91.9
88.1	98.4
94.4	103
97	105.3
96.4	105
93.9	102.5
92.4	101.3
89.6	98.2
85.6	94.4
80.7	89.6
75.2	84.1
69.5	78.7
64.4	73.5
59.2	68.7
54	63.8
47.7	58.1
37.2	47.7
33.1	43.7
25.4	35.7
17.7	27.4
9.9	19.4
2.5	11.7
3.6	6.5
6.2	4.5
6.5	4.8
4.5	7.1
3.6	8.2
1.4	10.2
1.9	12.5
4.8	15.4
7.7	18.8
11.9	23.4
17.4	29.4
25.1	37.2
32.9	45.2
40.9	53.2
48.9	61.5
57.2	69.5
65.2	77.5
73.2	85
81	92.1
87.8	98.7
94.1	104.5
99	108.5
99.9	108.8
99.3	108.5
97.9	107.3
95.3	104.7
91.9	101.3
87.6	97
82.7	92.1
77.2	86.7
72.1	81.3
66.7	76.1
61.2	71.5
55.8	66.1
49.5	59.8
38	48.9
34	44.9
26.3	36.6
18.2	28.6
10.2	20.3
2.8	12.2
5.1	4.8
9.9	0.8
12.5	3.1
12.8	3.4
11.7	2.8
9.4	1.4
6.5	1.4
3.6	4.5
0.8	8.8
5.4	14.2
11.9	21.1
19.7	28.8
27.7	36.9
35.7	44.9
43.7	53.2
51.8	61.5
59.8	69.8
67.8	78.1
75.8	86.1
83.3	93.6
93.9	103.9
97	106.5
100.4	109
99.3	108.5
99	107.9
97.3	105.9
94.4	103.3
91	99.9
86.7	95.3
81.8	90.4
76.4	85.3
71.2	80.1
66.4	75.5
61.5	70.7
56.3	65.5
50	59.8
42.9	52.9
34.9	45.5
26.8	37.4
19.1	29.4
8.2	18.5
5.1	15.7
0.8	11.4
2.2	9.7
2.5	9.7
2.2	10.2
1.4	10.8
0.8	11.9
2.2	13.4
4.5	15.7
9.7	20.8
12.2	23.4
19.1	30
26.8	37.7
34.9	45.7
42.9	53.8
50.6	61.8
58.6	69.8
66.4	77.8
74.1	85.3
81.5	92.1
88.1	98.4
94.7	104.7
100.4	109.3
99.6	108.8
100.2	109
99.6	108.5
98.4	107.3
94.1	102.7
92.1	100.4
87	95.6
81.8	90.1
76.7	85
71.5	80.1
67.2	75.2
62.4	70.7
56.9	65.5
50.6	59.2
43.2	52.3
35.1	44.6
27.4	36.3
19.4	28.8
11.7	22
6.2	16.8
3.1	13.7
2.5	13.4
3.4	14
4.5	14.8
5.6	16
7.4	17.4
9.9	19.4
13.1	22.5
17.7	26.8
23.7	32.6
30.9	39.7
38.3	47.5
46	55.2
53.8	63.2
65.5	75.2
69.5	79.3
77.2	87
85	94.4
91.6	100.7
97.6	106.5
100.4	109
99.9	108.8
99.9	108.8
99.3	107.9
97.6	105.9
94.1	102.5
89.6	97.9
84.4	92.7
79.3	87.6
74.1	82.1
68.9	77.2
63.8	72.4
58.1	66.9
52	60.9
44.9	54.6
37.4	47.2
29.7	39.7
22	32
15.1	25.1
10.2	20.3
7.4	17.4
7.1	16.8
7.7	17.4
8.2	18.2
9.7	19.7
10.2	20.3
12.2	22.3
15.1	24.8
19.1	28.8
24.6	34.3
31.4	41.2
38.6	48.3
46	55.8
53.5	63.5
65.2	74.7
68.9	78.7
76.4	86.1
83.5	92.4
89.6	98.7
95.9	105.3
101.3	110.2
100.2	109.3
100.4	109.6
100.4	109.3
100.2	109
99.3	108.5
96.7	105.3
91.9	100.2
86.4	94.7
81	89
75.8	84.1
71.2	79
66.4	73.8
57.5	64.6
54	61.2
46.3	53.8
38.3	46
30.6	38
22.8	30.6
15.4	24.3
9.9	19.1
6.8	16.2
5.4	15.4
5.4	15.4
5.1	15.4
4.5	15.4
4.5	15.4
4.5	15.4
4.8	16
5.9	16.8
9.1	18.8
16.5	25.4
19.7	28.8
27.1	36.6
34.9	44.6
43.2	52.6
51.2	60.6
59.2	69.2
67.2	77.2
75.2	85
82.7	92.1
89.3	98.4
95.6	104.7
100.7	109.6
99.9	109
99.6	108.5
98.7	107.9
95.9	105.3
93	102.2
89	98.2
83.8	93
78.4	87.6
73	82.1
67.5	77.2
62.4	72.4
53.5	63.8
50	60.6
42.6	53.5
34.9	45.7
26.8	38
19.4	30.9
12.8	24.6
8.2	19.7
5.6	17.1
5.6	16.8
5.9	17.1
6.5	17.4
7.1	17.7
7.7	18
8.8	18.8
10.5	20.5
13.1	23.4
17.4	27.7
26.8	37.2
30.6	40.9
38	48.6
45.7	56.3
53.5	64.1
61.5	71.8
69.5	79.5
80.7	90.4
84.1	93.9
90.7	100.2
97	106.5
101	109.9
99.9	109.3
100.2	109
99	107.9
96.4	105.6
93	101.9
88.1	97
83	91.9
77.8	86.7
73	81.8
68.4	77.5
64.1	73.2
59.5	68.7
53.8	63.5
47.5	57.8
40.3	50.6
32.9	43.5
25.4	35.7
18.5	28.3
11.9	22
7.4	17.4
4.2	14.5
3.4	14
3.4	14.2
3.6	14.8
4.8	16
5.4	16.5
6.8	18
9.1	20.3
12.5	23.7
17.1	28.6
23.4	34.9
30.9	42.6
38.6	50.3
46.3	58.3
58.3	70.1
62.4	73.8
70.1	81.5
77.5	88.7
84.7	95
91.3	101.3
97	106.5
99.6	108.2
99	107.9
97.3	106.2
94.7	103.6
91.3	100.4
87.6	96.4
83	92.1
75.8	85
73.2	82.4
68.4	77.5
63.5	73.2
58.6	68.7
53.5	63.8
47.5	58.1
40.6	51.8
33.4	44.6
26.3	37.4
19.1	30.3
12.8	23.7
7.7	18.2
4.8	14.8
4.2	14
4.8	14.5
6.5	15.7
8.2	16.8
10.2	18.5
13.1	20.8
16.2	24.3
20.5	28.6
26	34
32.9	40.9
40	48.3
47.2	55.8
54.9	63.2
62.1	70.9
69.8	78.4
77	85.6
86.7	95
89.8	98.2
96.1	104.7
101	109.6
99.9	109
100.4	109
99.6	108.5
98.4	107
96.1	104.7
92.7	101
88.1	96.4
83.3	91.6
78.4	86.7
73.5	81.8
68.9	77.2
64.1	72.7
59.2	67.5
53.2	61.8
46	55.2
34.6	44.3
30.6	40.6
22.8	33.1
15.4	26.3
10.2	21.4
6.8	18.5
5.9	18
6.2	18.2
6.5	18.5
7.1	18.8
8.2	19.4
9.7	20.5
11.7	22.5
14.8	25.4
18.8	29.4
24.6	34.9
31.7	42
38.9	49.5
50.3	60.6
54	64.6
61.8	72.7
69.8	80.1
77	87.6
83.8	94.1
90.7	100.4
97	106.7
101.3	109.9
99.9	109.3
100.4	109.3
99.9	109
99	108.2
96.7	105.6
93	101.6
88.4	96.7
80.7	88.7
78.1	86.1
73.5	81.5
68.9	76.7
64.1	72.1
58.9	66.9
53.2	61.2
46.3	54.9
39.7	48
32.9	41.4
26	35.1
20	29.4
13.4	23.1
11.9	22
10.8	21.1
11.1	21.1
11.1	21.4
11.4	21.4
11.7	22.3
13.1	23.4
14.8	25.7
19.7	31.4
24.3	37.2
27.1	40.6
34	47.7
41.2	54.9
48.6	62.4
56.1	69.8
63.8	77.2
71.5	84.4
79	90.7
85.6	97
92.7	103.6
99.3	109.6
101	109.6
100.7	109.9
100.7	109.6
100.4	109.6
100.4	109.3
99	108.8
95.3	105.3
90.1	99.9
84.7	94.4
79.3	89.3
74.4	84.1
69.5	79.3
64.6	74.4
59.2	69.2
53.2	63.2
46.3	56.9
39.4	49.8
32.3	42.9
25.1	36.3
18.8	30
11.4	23.1
9.7	21.7
7.9	20.5
7.9	21.1
8.2	22
8.8	22.8
9.7	23.4
11.1	24.8
13.4	26.6
17.1	29.7
22	34
28.6	39.7
35.7	46.6
42.6	53.8
50.3	61.2
57.8	68.4
65.2	75.5
72.4	82.1
79	88.4
85.3	94.4
91.6	100.4
100.7	109.9
101.6	110.5
100.7	109.9
100.7	109.6
100.4	109.6
100.2	109.3
99.6	109
98.4	107.6
95.6	104.5
91.6	100.7
87.3	96.4
82.7	92.1
76.4	85.6
74.4	83.3
69.8	79
65.2	74.4
59.8	69.5
54	64.1
48	58.1
41.7	52
35.4	46
30.3	40.9
25.7	36.6
22.5	33.4
20.3	31.4
19.1	30.3
17.7	29.1
14.8	27.1
8.5	22.5
6.2	21.1
1.9	18
2.5	15.1
5.6	11.7
8.2	8.2
10.8	4.5
13.7	1.6
17.4	1.4
20.8	4.2
23.7	7.4
25.1	11.1
26	14.5
26	17.4
25.7	19.4
24.6	20.5
21.7	21.1
20.3	21.1
17.7	20.5
15.1	19.4
12.5	18
10.2	16.5
9.1	15.4
8.8	14.5
9.4	14
10.5	13.4
12.5	13.4
15.4	13.4
19.1	13.4
23.1	13.4
27.4	13.4
31.4	13.4
34.3	13.7
36.6	13.7
38	13.7
39.2	13.4
40	13.1
40.9	12.5
40.6	12.2
39.4	11.9
38	11.7
36.9	10.8
36	9.7
35.1	7.9
35.1	6.2
35.1	4.8
35.4	3.9
35.4	3.4
35.4	3.1
35.4	3.1
35.4	3.1
35.1	3.4
34.9	3.6
34.6	4.2
34.3	5.4
34.3	6.8
34	8.5
34	10.5
34	12.8
34	15.1
34	17.7
34	20
33.7	22.3
33.4	24
33.4	25.1
33.1	25.7
33.1	25.7
32.9	25.7
32.6	25.7
32.3	25.7
32.3	26
32.3	26.6
32.3	27.4
32.3	28.3
32.3	29.4
32.3	30.3
32	30.9
32	31.4
31.4	31.7
30.6	32
29.1	32
27.1	32
25.4	31.4
23.4	30.9
21.4	30.3
19.4	30
17.7	29.4
16	29.4
14.5	29.1
12.8	28.6
12.5	28.3
11.7	27.7
11.4	27.1
11.4	26.6
11.9	26
12.2	25.4
13.4	25.1
14.5	25.1
16	25.1
16.8	25.1
18	25.1
18.8	25.1
20	25.1
20.3	25.1
20.8	25.1
21.1	25.1
21.4	25.1
21.1	25.1
21.1	25.1
21.1	25.4
21.1	25.4
21.1	25.4
21.1	25.4
21.1	25.4
21.1	25.4
21.1	25.7
21.1	26
21.1	26.3
21.1	26.6
21.1	26.6
21.1	26.6
21.1	26.6
21.1	26.6
21.1	26.6
21.1	26.6
21.1	26.6
21.4	26.6
21.4	26.6
21.4	26.6
21.4	26.6
21.4	26.6
21.4	26.6
21.4	26.8
21.4	27.1
21.4	27.4
21.7	27.4
22.3	27.4
22.3	27.7
22.3	28
22.3	28.3
22.3	28.3
22.3	28.3
22.3	28.3
22.3	28.3
22.3	28.3
22.3	28.6
22.3	28.6
22.3	28.8
22.3	28.8
22.3	28.8
22.3	28.8
