# Supplementary material for: Bot fit: A novel approach to assessing lower limb muscular strength
Source: PLoS One. 2026 Mar 26;21(3):e0339187. doi: 10.1371/journal.pone.0339187 (PMC13021169; doi:10.1371/journal.pone.0339187)
Supplement: S3 File — Raw joint angle data (left and right legs) collected from 25 participants across all exercise protocols. This compressed folder contains individual participant files (sub1–sub25) with time-series signals representing lower-limb motion recorded by the Bot Fit system during resistance exercise trials. (ZIP) [file pone.0339187.s003.zip › sub16/squat_max2.csv]

AngL	AngR
32.3	22.5
32.3	22.5
32.3	22.5
32.3	22.5
32.3	22.5
32.3	22.5
32.3	22.5
32.3	22.5
32.3	22.5
32.3	22.2
32.3	21.7
32	21.1
31.4	20.5
30.8	20
30.6	19.4
30	18.8
30	18.5
30	18.2
30	18.2
30	18.2
30	18.5
30	19.1
30.6	20
31.1	20.8
31.7	21.4
32.3	22.2
32.6	22.8
33.1	23.7
33.1	24.5
33.4	25.1
33.1	25.1
32.6	24.8
31.4	24.3
30.3	23.4
29.7	22.5
29.7	22.2
30	22.2
30.8	22.5
31.4	23.1
32	24
32.3	24.5
32.8	24.8
32.8	25.1
33.1	25.1
33.1	25.1
33.1	25.1
33.1	25.1
33.1	24.5
33.1	22.2
33.1	21.1
33.1	18.5
33.1	15.9
33.1	12.5
33.1	8.5
33.1	3.1
33.1	2.8
33.1	8.8
33.1	14.2
33.4	19.4
34	24.3
34.3	28
34.3	31.1
33.7	34.6
33.4	35.7
32.6	36.9
31.7	37.7
30.8	37.7
30.3	37.4
30	36.9
29.7	35.1
29.4	32.3
29.4	28.8
29.4	24
29.7	18.5
30.3	12.5
31.4	5.9
32.8	5.1
33.1	8.8
33.7	15.9
34	20.5
34	22
32.6	22
30.6	21.7
28.8	21.4
27.4	21.1
27.1	21.1
27.4	21.1
27.7	21.4
27.7	21.4
27.7	21.7
27.7	22
27.7	22.2
27.7	22.2
27.7	22.5
27.7	22.5
27.7	22.5
27.7	22.5
27.7	22.5
28	22.5
28.3	22.5
28.5	22.5
28.8	22.5
28.8	22.5
28.8	22.5
28.8	22.5
28.8	22.5
28.8	22.5
28.8	22.5
28.8	22.5
28.8	22.5
29.1	22.5
29.7	22.5
29.7	22.5
30	22.5
30.6	22.5
30.6	22.2
30.6	22.2
30.6	22
30.6	21.4
30.6	21.1
30.6	20.5
30.6	20.5
30.6	20.2
30.6	20
30.6	19.7
30.6	19.7
30.6	19.7
30.3	19.7
29.1	20
27.1	20
24.5	20
20.8	20
16.2	19.7
10.5	19.7
3.6	19.7
3.9	20
11.1	20.5
17.7	21.7
24	22.8
31.7	24.3
34	24
37.4	23.1
40	21.7
42	20
43.4	18.5
43.7	17.4
43.4	16.5
42.3	16.5
40.6	16.5
37.7	16.5
34.3	16.8
30	17.7
24.8	18.8
18.5	20
11.4	21.1
3.6	21.7
4.2	22.2
11.6	22
18.8	22
25.1	21.4
27.4	20.8
27.1	19.7
26.8	17.4
26.5	15.4
26.3	13.4
26.3	12.2
26.3	11.9
26.3	12.5
26.3	13.1
26.5	13.7
27.1	13.7
27.7	13.9
28	13.9
28	13.9
28	14.2
28	14.5
27.7	14.8
27.7	15.1
27.7	15.4
27.7	15.7
27.7	15.9
27.7	15.9
27.7	16.2
27.7	16.5
28	16.8
28	17.1
28.5	17.1
28.8	17.1
28.8	16.8
28.8	16.2
29.4	14.8
30	12.8
30	10.2
30.3	6.5
30.6	1.6
30.8	6.5
31.4	9.4
32.6	15.1
34	20.2
35.7	24.8
37.4	28.8
38.9	32.3
39.1	35.4
38.9	38.3
38	40.6
37.1	42.9
35.7	44.6
34.8	45.7
33.7	45.7
32.8	45.4
32.3	44.3
32	42.6
31.7	39.7
31.4	36
31.4	30.8
31.4	25.1
31.4	17.9
31.7	10.2
32.6	1.9
33.1	7.1
34	14.8
34.3	19.4
34.3	20.2
32.6	19.7
30.8	19.4
29.7	18.5
29.1	17.7
29.7	16.8
30	15.9
30.6	15.7
30.8	15.7
31.4	15.7
31.7	15.7
32	16.2
32.3	17.4
32.6	18.5
32.8	19.4
33.1	20.2
33.4	20.2
33.4	20.5
33.4	20.2
33.4	20.2
33.4	20.5
33.4	20.5
33.4	20.8
33.1	20.8
32	21.1
27.7	21.1
25.7	21.1
21.1	21.1
15.4	21.1
8.8	21.1
1.6	22
5.9	23.1
12.8	24.5
18.8	26
24.5	27.4
30.3	28.3
37.7	28.3
40	27.7
44	26.3
46.9	24.5
48.3	22.8
48.9	21.7
48.6	20.5
47.2	20.2
45.2	20.5
42	20.8
38	21.1
33.4	21.7
27.7	22.2
20.8	22.8
13.1	23.1
4.5	23.4
4.2	24
12.8	24.8
21.4	25.1
27.7	25.4
30.6	25.4
30	24.3
29.4	20.2
29.1	17.9
29.1	16.2
29.1	15.7
29.1	15.9
29.1	16.2
29.1	16.8
29.1	16.8
28.8	16.5
28.8	16.5
28.5	16.5
28.5	16.8
28.5	16.8
28.5	16.8
28.5	17.1
28.5	17.1
28.5	17.1
28.5	17.1
28.5	17.1
28.5	17.1
28.5	17.1
28.5	17.1
28.5	17.1
28.5	17.1
28.5	17.1
28.5	17.1
28.5	17.1
28.8	17.1
28.8	17.1
29.1	17.4
29.4	17.4
29.7	17.7
30	17.7
30	17.9
30.6	18.2
30.8	18.5
31.1	18.8
31.4	19.1
31.7	19.4
32	20
32.3	20.2
32.3	20.5
32.3	20.8
32.3	21.1
32.3	21.4
32.3	21.7
32.3	22
32.3	22
32.3	22
32.3	22
32.3	22
32.3	22.2
32.3	22.2
32.3	22.8
32.3	23.1
32.3	23.1
32.3	23.1
32.3	23.1
32.3	23.4
32.3	23.7
32.3	24
32.3	24.3
32.3	24.3
32.3	24.3
32	24.3
32	24.3
32	24.3
32	24.3
32	24.3
32	24.3
32	24.3
32	24.3
32	24.3
31.4	24.3
30.8	24.3
30.6	24
30	24
29.7	23.4
29.4	23.1
28.8	22.8
28.5	22.2
28.5	22.2
28.5	22
28.5	21.7
28.5	21.7
28.5	21.7
28.5	21.4
28.5	21.4
28.5	21.4
28.5	21.7
28.5	21.7
28.5	21.7
28.5	21.7
28.5	21.4
28.5	21.4
28.5	21.4
28.5	21.4
28.8	21.4
28.8	21.4
28.8	21.4
28.8	21.4
28.8	21.1
28.8	21.1
28.5	20.8
28.5	20.5
28.5	20.2
28.5	19.7
28.5	19.4
28.5	19.1
28.5	18.8
28.5	18.8
28.5	18.8
28.5	18.8
28.3	18.8
28.3	18.8
28	18.5
28	18.5
27.7	18.2
27.4	17.9
27.4	17.9
27.4	17.9
27.4	17.9
27.4	17.9
27.4	17.9
27.4	17.9
27.4	17.9
27.4	17.9
27.4	17.9
27.4	17.9
27.4	17.9
27.4	17.9
27.4	17.9
27.4	17.9
27.4	17.9
27.4	17.9
27.4	18.2
27.4	18.2
27.4	18.2
27.4	18.2
27.7	18.2
27.7	18.2
27.7	18.2
27.7	18.2
27.7	18.2
27.7	18.2
27.7	18.2
27.7	18.2
27.7	18.2
27.7	18.2
27.7	18.2
27.7	18.2
27.7	18.2
27.7	18.2
27.7	18.2
27.7	18.2
27.7	18.2
27.7	18.2
27.7	18.2
27.7	18.2
27.7	18.2
27.7	18.2
27.7	18.2
27.7	18.2
27.7	18.2
27.7	18.2
27.7	18.2
27.7	18.2
27.7	18.2
27.7	18.2
27.7	18.2
27.7	18.2
27.7	18.2
27.7	18.2
27.7	18.2
27.7	18.2
27.7	18.2
27.7	18.2
27.7	18.2
27.7	18.2
27.7	18.2
27.7	18.2
27.7	18.2
27.7	18.2
27.7	18.2
27.7	18.2
27.7	18.2
27.7	18.2
27.7	18.2
27.7	18.2
27.7	18.2
27.7	18.2
27.7	18.2
27.7	18.2
27.7	18.2
27.7	18.2
27.7	18.2
27.7	18.2
27.7	18.2
27.7	18.2
27.7	18.2
27.7	18.2
27.7	18.2
27.7	18.2
27.7	18.2
27.7	18.2
27.7	18.2
27.7	18.2
27.7	18.2
27.7	18.2
27.7	18.2
27.7	18.2
27.7	18.2
27.7	18.2
27.7	18.2
27.7	18.2
27.7	18.2
27.7	18.2
27.7	18.2
27.7	18.2
27.7	18.2
27.7	18.2
27.7	18.2
27.7	18.2
27.7	18.2
27.7	18.2
27.7	18.2
27.7	18.2
27.7	18.2
27.7	18.2
27.7	18.2
27.7	18.2
27.7	18.2
27.7	18.2
27.7	18.2
27.7	18.2
27.7	18.2
27.7	18.2
27.7	18.2
27.7	18.2
27.7	18.2
27.7	18.2
27.7	18.2
27.7	18.2
27.7	18.2
27.7	18.2
27.7	18.2
27.7	18.2
27.7	18.2
27.7	18.2
27.7	18.2
27.7	18.2
27.7	18.2
27.7	18.2
27.7	18.2
27.7	18.2
27.7	18.2
27.7	18.2
27.7	18.2
27.7	18.2
27.7	18.2
27.7	18.2
27.7	18.2
27.7	18.2
27.7	18.2
27.7	18.2
27.7	18.2
27.7	18.2
27.7	18.2
27.7	18.2
27.7	18.2
27.7	18.2
27.7	18.2
27.7	18.2
27.7	18.2
27.7	18.2
27.7	18.2
27.7	18.2
27.7	18.2
27.7	18.2
27.7	18.2
27.7	18.2
27.7	18.2
27.7	18.2
27.7	18.2
27.7	18.2
27.7	18.2
27.7	18.2
27.7	18.2
27.7	18.2
27.7	18.2
27.7	18.2
27.7	18.2
27.7	18.2
27.7	18.2
27.7	18.2
27.7	18.2
27.7	18.2
27.7	18.2
27.7	18.2
27.7	18.2
27.7	18.2
27.7	18.2
27.7	18.2
27.7	18.2
27.7	18.2
27.7	18.2
27.7	18.2
27.7	18.2
27.7	18.2
27.7	18.2
27.7	18.2
27.7	18.2
27.7	18.2
27.7	18.2
27.7	18.2
27.7	18.2
27.7	18.2
27.7	18.2
27.7	18.2
27.7	18.2
27.7	17.9
27.7	17.9
27.7	18.2
27.7	18.2
27.7	18.2
27.7	18.2
27.7	18.2
27.7	18.2
27.7	18.2
27.7	18.2
27.7	18.2
27.7	18.2
27.7	18.2
27.7	18.2
27.7	18.2
27.7	18.2
27.7	18.2
27.7	18.2
27.7	18.2
27.7	18.2
27.7	18.2
27.7	18.2
27.7	18.2
27.7	18.2
27.7	18.5
27.7	18.8
27.7	19.4
27.7	19.7
27.7	19.7
27.7	20
27.7	20
27.7	20
27.7	20
27.7	20
27.7	20
27.7	20
27.7	20
27.7	20
27.7	20
27.7	20
27.7	20
27.7	20
27.7	20
27.7	20
27.7	20
27.7	20
27.7	20
27.7	20
27.7	20
27.7	20
27.7	20
27.7	20
27.7	20
27.7	20
27.7	20
27.7	20
27.7	20
27.7	20
27.7	20
27.7	20
27.7	20
27.7	20
27.7	20
27.7	20
27.7	20
27.7	20
27.7	20
27.7	20
27.7	20
27.7	20
27.7	20
27.7	20
27.7	20
27.7	20
27.7	20
27.7	20
27.7	20
27.7	20
27.7	20
27.7	20
27.7	20
27.7	20
27.7	20
27.7	20
27.7	20
27.7	20
27.7	20
27.7	20
27.7	20
27.7	20
27.7	20
27.7	20
27.7	20
27.7	20
27.7	20
27.7	20
27.7	20
27.7	20
27.7	20
27.7	20
27.7	20
27.7	20
27.7	20
27.7	20
27.7	20
27.7	20
27.7	20
27.7	20
27.7	20
27.7	20
27.7	20
27.7	20
27.7	19.7
27.7	19.4
27.7	19.1
27.7	18.8
27.7	18.8
27.7	18.8
27.7	18.8
27.7	18.8
27.7	18.8
27.7	18.8
27.7	18.8
27.7	18.8
27.7	18.8
27.7	18.8
27.7	18.8
27.7	18.8
27.7	18.8
27.7	18.8
27.7	18.8
27.7	18.8
27.4	19.1
26.8	19.4
26.3	19.7
25.4	19.7
24.8	20
23.7	20
23.1	20
21.4	20
18.8	20.2
14.5	20.2
8.8	20.8
2.5	21.7
4.5	22.2
10.8	22.8
16.8	23.7
25.4	24.5
28.3	24.8
33.7	24.8
38.9	24
43.4	22.5
46.6	20.5
48.3	18.8
48.3	17.4
46.9	16.8
44.3	17.7
40	19.1
31.1	22
28	22.8
20.8	24.5
13.9	26
6.8	26.5
0.5	26.5
7.6	25.7
14.5	25.1
21.7	24.3
28.3	23.7
32.6	22.8
34	20
34	15.7
33.7	13.1
32.8	7.1
32	0.2
30.6	7.1
29.4	14.2
28.8	21.4
29.1	28.3
30	35.1
31.4	40.9
32.3	45.2
32.8	48.3
32.6	52.3
32	53.2
31.1	55.2
29.7	56.6
28.8	57.2
28.3	57.2
28.5	55.8
29.1	52.9
30	49.5
31.1	44.6
32.3	39.1
33.1	32.8
34	26
34	19.1
33.7	12.5
33.1	6.2
32.3	0.5
31.7	5.3
31.1	10.8
30.6	15.4
30	17.9
29.7	18.8
28.8	19.1
28.3	19.1
27.7	18.2
27.4	16.8
27.1	14.8
26.8	12.8
26.3	11.4
25.4	10.5
24.8	10.5
24.5	10.5
24.3	10.8
24	11.4
23.4	11.9
22.8	12.5
22	13.1
20.5	13.4
18.8	13.7
16.8	13.9
12.8	14.2
11.1	14.2
7.1	14.2
2.8	14.5
2.5	14.5
7.6	14.8
12.5	15.1
17.4	15.7
21.7	16.2
25.7	16.8
29.4	17.4
32.8	17.4
35.4	17.4
37.4	16.8
38.6	16.5
38.6	16.2
38.3	16.2
37.1	16.5
35.4	17.1
32.3	17.7
28.5	18.5
24	19.4
18.8	20.2
12.8	21.1
6.8	21.4
0.5	21.7
5.9	21.7
12.5	21.4
19.1	21.4
25.4	21.1
29.1	20.8
30.3	20.5
30.3	19.7
30.3	17.9
29.7	16.2
28.3	14.8
26	13.7
23.7	13.1
21.4	12.5
20	11.9
19.4	11.6
19.7	11.4
20.2	11.1
21.1	11.1
22	11.1
22.5	11.1
22.8	11.1
22.8	10.8
22.8	10.5
22.8	9.9
22.5	9.4
22.5	8.8
22.5	7.9
22.5	7.4
22.5	6.8
22.5	6.5
22.5	6.5
22.5	6.2
22.5	6.2
22.5	6.2
22.5	6.2
22.5	6.2
22.5	6.2
22.5	6.2
22.5	6.2
22.5	6.2
22.5	6.2
22.5	6.2
22.5	6.2
22.8	6.2
22.8	6.2
23.4	5.9
23.7	5.9
24.3	5.6
24.5	5.3
25.1	5.1
25.4	4.8
25.4	4.5
25.7	4.2
25.7	4.5
25.7	4.5
25.7	4.5
25.7	4.5
25.7	4.5
25.7	4.5
25.7	4.8
25.7	5.3
25.7	5.9
25.7	6.2
25.7	6.8
25.7	7.1
25.7	7.4
25.7	7.4
25.7	7.6
25.7	7.9
25.7	8.2
25.7	8.5
25.7	8.8
25.7	9.4
25.4	9.6
25.1	9.9
24.8	10.5
24.5	10.5
24	10.8
23.1	10.8
22	10.8
20.5	10.8
18.8	10.8
16.8	10.8
14.5	10.8
12.5	10.5
10.5	10.2
8.8	10.2
7.4	10.2
6.5	10.2
6.2	10.2
6.2	10.2
6.5	10.2
6.5	10.2
7.1	10.2
7.6	9.9
8.8	9.6
10.2	9.4
11.6	9.4
13.4	9.4
15.1	9.4
15.9	9.1
16.2	8.2
16.2	7.6
15.9	5.9
15.9	3.6
15.7	1.1
14.8	1.9
13.9	4.2
13.4	6.2
12.8	7.6
12.5	7.9
12.5	7.6
12.8	7.1
13.1	6.5
13.4	5.1
13.7	2.8
13.9	1.6
14.2	0.2
14.2	1.9
14.2	3.3
14.2	3.9
13.9	3.9
13.4	3.9
12.2	3.6
10.8	3.1
9.4	1.9
8.5	0.8
7.9	0.8
7.6	1.9
7.6	2.5
7.6	2.5
7.9	2.2
8.5	1.9
9.1	1.6
9.6	1.1
10.5	0.5
10.8	0.2
11.4	0.5
11.6	0.8
11.6	1.1
11.9	1.3
12.2	1.6
12.5	1.9
12.5	2.2
12.5	2.2
12.5	2.2
12.5	2.2
12.5	2.2
12.5	2.2
12.5	2.2
12.5	2.5
12.5	2.8
12.5	2.8
12.5	2.8
12.5	2.8
12.5	2.8
12.5	2.8
12.5	2.8
12.5	2.8
12.5	2.8
12.5	2.8
12.5	2.8
12.5	2.8
12.5	2.8
12.5	2.8
12.5	2.8
12.5	2.8
12.5	2.8
12.5	2.8
12.5	2.8
12.5	2.8
12.5	3.1
12.5	3.1
12.5	3.1
12.5	3.6
12.8	3.9
13.1	4.2
13.7	4.5
13.7	4.8
13.9	5.1
14.2	5.1
14.2	5.6
14.2	5.6
14.2	5.9
14.2	6.2
14.2	6.5
14.2	6.5
14.2	6.5
14.2	6.8
14.5	6.8
14.5	7.1
14.5	7.1
15.1	7.1
15.1	7.1
15.1	7.4
15.1	7.4
15.1	7.4
15.1	7.6
15.1	7.6
15.1	7.6
15.1	7.6
15.4	7.6
15.4	7.6
15.7	7.6
16.2	7.9
16.2	7.9
16.2	8.2
16.2	8.2
16.2	8.2
16.2	8.2
16.2	8.2
16.2	8.2
16.2	8.5
16.2	8.5
16.2	8.8
16.2	8.8
16.5	8.8
16.5	8.8
16.5	8.8
16.8	8.8
16.8	8.8
16.8	8.8
16.8	8.8
16.8	8.8
16.2	8.8
14.2	8.8
11.6	8.8
9.1	8.8
6.5	8.2
6.5	5.6
9.1	0.8
13.7	8.8
19.1	17.1
23.4	24.8
23.4	32.3
21.4	40.6
18.5	49.2
15.9	57.5
13.4	64.9
11.6	69.5
10.8	67.2
12.2	60.6
16.2	52.9
22.5	44.9
28	35.7
28.8	26.3
26	16.5
18.2	7.1
9.1	2.8
0.2	11.4
8.8	19.4
17.7	27.1
26.5	33.4
35.4	33.4
44.3	28.8
52	23.4
57.8	17.9
56.6	12.5
50.6	8.2
43.2	7.9
34.8	10.5
26.3	13.9
16.8	14.2
6.8	11.4
2.8	5.1
15.7	7.6
19.7	11.9
27.4	20.5
33.4	28.3
34.8	35.7
32.8	44
30.3	52
27.4	59.5
25.4	64.9
23.7	64.6
22.2	61.8
21.1	57.2
20.5	52
20.5	46.3
20.8	39.1
21.7	30.6
22.8	22.2
23.4	13.4
23.4	4.8
23.4	3.3
23.4	11.1
23.4	17.4
23.1	20.5
23.1	21.4
21.4	22
20.5	22
19.1	22
17.9	21.7
17.1	21.7
16.8	21.7
16.8	21.7
17.4	21.7
18.2	21.7
18.5	21.7
20	21.7
21.4	21.7
23.1	21.7
24.8	22
26.5	21.7
28.3	21.7
29.7	21.7
31.1	21.7
32	21.4
32.3	21.4
32.3	21.1
32	20.5
32	19.7
32	19.1
32	18.5
32	18.2
32	17.9
32	17.7
32	17.7
32	17.4
32	17.1
32	17.1
32	17.1
32	17.1
32	17.1
32	17.1
32	17.1
32	17.1
32	17.1
32	17.1
32	17.1
32	17.1
32	17.1
32	17.1
32	17.1
32	17.1
32	17.1
32	17.1
32	17.1
32	17.1
31.7	17.1
31.7	17.1
31.4	17.1
31.1	17.1
31.1	17.1
31.1	17.1
31.1	17.1
31.1	17.1
31.1	17.1
31.1	17.1
31.1	17.1
31.1	17.1
31.1	17.1
31.1	17.1
31.1	17.1
31.1	17.1
30.6	16.8
29.7	16.8
28.8	16.2
27.7	15.9
26.3	15.7
24.5	15.4
22.5	15.7
20.2	15.7
17.4	15.7
13.9	15.9
9.9	16.2
5.6	16.2
1.6	16.2
1.9	16.2
4.2	16.2
5.3	16.2
5.6	16.8
5.6	17.1
5.1	17.4
3.9	17.4
2.5	17.1
0.5	16.8
2.2	16.5
4.8	16.5
8.2	16.5
11.9	16.5
15.9	16.5
20.2	16.5
24.5	16.5
28.5	16.5
31.7	16.5
34	16.5
36.3	16.2
38	15.9
40	14.8
41.4	13.7
42	12.2
41.7	10.8
41.1	9.4
40.9	8.5
40.6	7.6
40.6	7.1
40.6	6.8
40.6	6.5
40.6	6.2
40.6	5.9
40.6	5.9
40.6	5.9
40.6	5.6
40.6	5.6
40.6	5.9
40.6	6.2
40	6.5
39.7	7.4
39.4	7.6
39.4	8.2
39.4	8.8
39.4	9.4
39.1	9.9
38.9	10.2
38.9	10.8
38.9	11.1
38.9	11.9
38.9	12.8
38.9	13.9
38.6	15.1
38.6	16.5
38.6	17.7
38.6	18.8
38.6	20
38.3	21.1
38	22
38	22.8
38	23.1
38	23.1
38	23.1
38	23.1
38	23.4
38	23.4
38	23.4
38	23.4
37.7	23.7
37.4	24
36.6	24
35.4	24
33.7	24
31.7	24
29.7	24
27.7	24
26	24
24.3	24
22.8	24.5
21.4	25.1
20	26
18.5	26.8
17.4	27.1
16.2	27.4
14.8	27.4
13.9	27.1
13.1	26.5
12.5	26.3
12.5	26.3
12.2	26.3
12.5	26.3
12.5	26.3
12.5	26.3
12.5	26.5
13.4	26.8
14.5	26.8
15.9	26.8
16.8	26.8
17.7	27.1
18.5	27.1
19.1	27.1
20	27.1
20.8	26.8
21.7	26.8
23.1	26.5
24.5	26.5
26.3	26.3
28	26
29.4	25.1
31.7	23.4
32.3	22.5
33.7	20.8
34.8	18.8
36	16.5
37.1	13.9
38	11.1
38.9	8.5
39.1	5.6
39.1	3.3
38.9	1.1
38.3	0.8
38	1.9
37.7	2.8
37.7	3.1
38	3.1
38	3.1
38	2.8
38	2.8
38	2.2
38	2.2
38	1.9
38	1.6
38	1.6
38	1.6
38	1.3
38	0.8
38	0.5
38.3	1.9
38.9	3.6
40	5.3
41.1	7.6
42.3	9.6
43.4	11.6
44.6	13.7
45.4	15.1
46	16.2
46.3	16.8
46.6	16.8
46.9	16.8
46.9	16.8
46.9	16.8
46.9	16.8
46.9	16.8
46.9	16.8
46.9	16.8
46.9	16.8
46.9	16.8
46.9	17.4
46.6	17.9
46.3	18.8
46	20
44.9	21.4
43.7	22.5
42.3	23.4
40.9	23.7
39.4	23.7
38	23.7
36.3	23.4
34.8	22.8
32.8	22.2
30.6	21.4
28	20.2
25.1	18.8
21.7	17.1
18.5	15.7
15.1	14.2
12.2	12.8
9.6	11.6
7.4	10.8
5.6	10.2
4.5	9.9
3.9	9.6
3.6	9.4
3.9	8.8
4.2	8.2
4.8	7.4
5.6	6.5
6.8	6.2
8.2	5.9
9.9	5.6
12.5	5.6
15.4	5.3
18.2	5.3
21.4	5.1
24.5	5.1
27.1	4.5
29.7	3.9
30.6	3.3
30.6	2.8
30	1.9
29.7	1.1
29.4	0.5
29.4	0.2
29.4	0.2
30	0.2
30.8	0.2
31.7	0.2
32.3	0.2
32.3	0.5
32.3	0.8
32.3	1.3
32.3	1.9
32.3	2.5
32.3	3.3
32.6	3.9
33.1	4.5
33.7	4.8
34.3	4.5
34.8	4.5
35.4	4.5
36.3	4.2
36.6	3.6
37.1	2.8
37.4	1.9
37.1	0.8
37.1	0.8
37.1	2.2
37.1	4.8
37.1	5.6
37.1	7.1
37.1	7.6
37.1	8.2
36.9	8.5
36.6	9.4
34.8	10.5
32.6	11.6
30	12.5
27.1	12.8
24.5	13.1
22.2	13.1
19.7	13.4
17.1	13.9
14.8	14.8
12.8	15.7
11.4	16.5
10.2	17.1
9.9	17.4
9.6	17.7
9.6	17.7
9.6	17.7
9.6	17.9
9.6	18.2
9.6	18.5
9.9	18.5
10.2	18.8
10.8	19.4
11.4	19.7
12.5	20
13.9	20
15.4	20
16.5	20
17.4	20
18.2	19.4
18.8	17.9
19.7	15.4
20.5	12.2
20.5	9.1
20.2	5.9
19.7	3.1
19.1	0.8
18.8	1.1
19.1	1.6
19.4	1.6
20	1.6
20.5	1.6
21.4	1.6
22	1.6
22.5	1.6
22.8	1.6
23.1	1.6
23.1	1.3
23.7	1.1
24.3	0.8
24.8	0.2
25.4	0.5
25.7	1.9
25.4	3.1
24.3	4.5
22.5	5.3
20.2	5.6
17.4	5.6
13.9	5.6
10.5	5.9
7.4	6.5
4.2	7.1
1.6	7.9
0.2	8.8
0.8	9.4
1.1	10.2
1.1	10.8
0.8	11.6
0.2	12.2
0.8	12.8
1.9	13.4
3.6	14.2
5.3	15.1
7.6	15.7
9.6	16.5
11.9	16.8
13.7	17.1
14.8	16.8
15.4	15.9
15.9	13.9
16.5	11.4
16.8	6.2
16.8	4.2
16.8	0.8
16.8	2.5
16.5	4.8
16.5	5.6
16.8	5.6
16.8	5.1
17.1	4.2
17.4	3.1
17.7	1.9
17.9	0.5
18.2	0.8
18.2	1.9
17.9	2.8
17.4	3.1
15.9	3.6
14.2	3.9
12.2	4.2
9.9	4.5
7.9	4.8
6.2	5.1
4.8	5.9
3.9	6.8
3.9	7.6
4.2	8.5
5.1	9.4
6.2	10.2
7.6	10.8
9.1	11.4
10.5	11.6
11.6	11.9
12.8	11.9
13.9	11.9
14.5	11.9
14.8	11.9
15.1	11.6
15.1	10.8
15.1	9.6
15.1	7.1
15.1	5.9
15.1	3.6
15.1	1.1
15.1	1.1
14.8	2.8
14.8	3.6
14.8	3.3
15.1	2.5
15.1	1.3
15.4	0.2
15.7	1.6
16.2	2.8
17.1	4.2
17.4	5.1
17.7	5.9
17.7	6.8
17.7	7.4
17.4	7.9
16.8	8.5
15.9	9.1
15.4	9.6
14.5	9.9
13.9	10.2
13.4	10.5
13.1	10.8
13.1	11.1
13.4	11.4
13.7	11.6
14.5	11.9
15.7	12.2
16.8	12.5
17.7	12.5
18.2	12.5
18.2	12.5
17.9	12.5
17.7	12.2
17.4	11.6
17.1	10.8
16.8	9.1
16.5	7.4
16.2	5.3
15.9	3.6
15.7	1.6
15.7	0.2
15.7	1.1
15.7	1.3
15.7	1.1
15.7	0.5
15.7	0.8
15.9	1.9
15.9	3.1
16.2	4.2
16.2	5.3
16.2	6.2
15.9	6.5
15.4	6.8
14.5	7.1
13.4	7.1
12.2	7.1
11.4	7.1
10.2	6.8
9.6	6.8
9.4	7.1
9.1	7.1
9.4	7.1
9.6	7.1
10.2	7.1
10.8	7.1
11.6	6.8
12.5	6.8
13.1	6.8
13.7	6.8
13.7	6.5
13.4	6.2
13.1	5.9
12.8	5.6
12.2	5.1
11.9	4.8
11.9	4.2
11.9	3.6
11.9	2.8
11.9	1.9
12.2	1.1
12.2	0.2
12.2	0.8
12.2	1.6
12.2	1.6
12.2	1.3
12.2	0.8
12.2	0.5
12.2	1.9
11.6	3.6
11.1	4.8
10.2	5.3
9.4	5.3
8.8	5.1
8.2	4.5
7.6	3.6
7.4	2.5
7.1	1.6
7.1	0.8
7.1	0.2
7.1	0.2
7.1	0.2
7.1	0.5
7.1	0.8
7.1	1.3
7.4	1.6
7.9	1.9
8.2	1.9
8.8	1.6
8.8	1.1
8.8	0.2
8.8	1.1
8.8	2.2
8.8	3.3
8.8	3.9
8.8	3.6
8.5	2.8
8.2	1.6
7.9	0.8
7.9	0.8
7.9	1.1
8.2	1.6
8.8	1.9
9.1	1.9
9.6	1.9
10.2	1.6
10.2	1.1
9.9	0.5
9.6	0.2
9.6	0.5
9.4	0.5
9.4	0.5
9.4	0.2
9.4	0.2
9.4	0.2
9.6	0.2
9.6	0.2
9.6	0.2
9.6	0.2
9.9	0.2
10.5	0.2
10.8	0.2
11.4	0.2
11.4	0.8
11.1	1.3
11.1	2.2
11.1	2.8
11.1	3.3
10.8	3.3
10.5	3.3
10.2	2.8
9.9	1.6
9.9	0.8
9.9	0.5
9.6	1.3
9.4	1.9
9.1	2.5
9.1	3.1
9.1	3.3
9.1	3.3
9.1	3.3
9.1	3.1
9.1	2.8
9.1	2.8
9.1	2.5
9.1	2.5
9.1	2.5
9.1	2.5
9.1	2.5
9.1	2.5
9.1	2.5
9.1	2.5
9.1	2.5
9.1	2.5
9.1	2.5
9.1	2.5
9.1	2.5
9.1	2.5
9.1	2.5
9.1	2.5
9.1	2.5
9.1	2.5
9.1	2.5
9.1	2.5
9.1	2.5
9.1	2.2
9.1	2.2
9.1	2.2
9.1	1.9
9.1	1.9
9.1	1.9
9.1	1.9
9.1	1.9
9.1	1.9
9.1	1.9
9.1	1.9
9.1	1.9
9.1	1.9
9.1	1.9
9.1	1.9
9.1	1.9
9.1	1.9
9.1	1.9
9.1	1.9
9.1	1.9
9.1	1.9
9.1	1.9
9.1	1.9
9.1	1.9
9.1	1.9
9.1	1.9
9.1	1.9
9.1	1.9
9.1	1.9
9.1	1.9
9.1	1.9
9.1	1.6
9.1	1.6
9.1	1.3
9.1	1.3
9.1	1.3
9.1	1.3
9.1	1.3
9.1	1.3
9.1	1.3
9.1	1.3
9.1	1.3
9.1	1.3
9.4	1.3
9.4	1.3
9.6	0.8
10.2	0.5
10.8	0.2
11.4	0.5
10.8	0.2
9.1	1.1
6.2	3.1
2.2	6.2
2.8	11.1
9.1	17.9
16.5	25.4
24	33.1
30.8	40.6
37.7	47.4
43.7	53.7
46.9	57.2
48	58.3
49.5	58.9
50.9	60.1
52.6	62.1
54.9	64.1
57.2	66.4
59.8	68.6
62.1	70.9
63.8	72.7
64.3	73.5
64.3	73.5
64.1	72.9
62.3	71.2
59.8	68.6
56.3	64.9
51.7	60.3
46.3	54.9
37.7	46.3
34.8	43.2
29.1	37.4
23.1	31.4
17.1	25.1
11.1	19.1
4.8	12.8
1.6	6.8
7.9	0.5
14.5	5.9
20.8	11.6
26.3	17.1
30.3	20.5
32.3	22
32	21.1
29.7	18.5
25.7	14.8
20.5	9.6
14.2	3.1
6.8	4.2
0.8	11.6
8.2	18.8
15.7	26.3
23.4	33.4
30.8	41.1
38.6	48.9
46	56.6
53.5	63.8
60.3	70.6
66.6	76.1
72.9	81.2
81	89
83.5	91.3
87.8	95.6
91	99
92.7	101
93	101.3
91.8	99.9
89.3	97.3
85.3	93
80.4	88.7
75.5	83.5
69.5	77.5
63.2	70.9
56.9	64.6
50.6	58.3
44.3	51.7
38	45.4
31.7	38.9
25.1	32.6
18.8	26
12.2	19.4
5.6	12.8
0.8	6.2
7.1	0.2
13.4	6.5
19.1	12.2
23.4	15.9
24.3	16.5
22.8	14.5
15.7	7.1
12.2	3.6
4.8	4.2
2.8	12.2
10.2	19.7
17.9	27.4
25.4	35.1
32.8	42.9
40.6	50.6
48.3	58.6
55.8	66.4
62.9	73.8
69.8	80.1
76.1	85.3
82.1	89.8
87.5	95.3
92.4	100.4
95.8	103.9
97	105
96.4	104.2
93.8	101.9
90.1	98.4
84.7	92.4
82.4	90.4
78.1	86.1
73.8	81.5
69.2	77.2
64.6	72.7
59.5	67.8
54	62.6
48	56.9
41.7	50.6
34.8	44
28.3	37.7
22	31.4
15.9	25.7
11.1	21.1
7.6	17.7
6.2	16.2
6.2	16.2
6.5	16.2
6.8	16.2
7.1	16.5
8.2	17.4
10.2	19.4
13.1	22.8
17.1	27.4
22.5	33.7
30	40.9
37.4	48.3
44.6	55.8
52	63.2
59.5	70.6
70.1	80.7
73.2	83.2
79	88.1
84.4	92.7
89.5	98.4
94.7	103.9
98.7	107.9
100.1	109.3
99.9	108.7
97.9	106.7
94.7	103.3
90.7	99.3
86.7	95.3
82.7	91
78.1	86.4
73.5	81.8
68.6	76.9
63.2	72.1
57.5	66.9
51.2	61.2
44.9	54.9
38.3	48.3
31.4	41.4
24.8	34.3
18.8	27.7
13.7	22.2
9.9	17.9
7.6	15.7
6.8	14.5
6.2	13.9
5.9	13.4
5.6	13.1
5.9	13.4
6.5	13.9
7.6	15.4
9.9	18.8
13.1	23.4
18.2	29.4
25.1	36.3
32.8	43.7
40.6	51.5
48.3	59.2
56.3	66.9
63.5	74.4
70.4	80.7
76.9	86.4
83	91.8
92.1	100.7
95	103.3
98.1	106.4
98.4	106.7
[truncated: 491 more rows]
