# Supplementary material for: Bot fit: A novel approach to assessing lower limb muscular strength
Source: PLoS One. 2026 Mar 26;21(3):e0339187. doi: 10.1371/journal.pone.0339187 (PMC13021169; doi:10.1371/journal.pone.0339187)
Supplement: S3 File — Raw joint angle data (left and right legs) collected from 25 participants across all exercise protocols. This compressed folder contains individual participant files (sub1–sub25) with time-series signals representing lower-limb motion recorded by the Bot Fit system during resistance exercise trials. (ZIP) [file pone.0339187.s003.zip › sub17/hipcurl_const.csv]

AngL	AngR
25.4	0.2
25.1	0.2
25.1	0.2
25.1	0.2
25.1	0.2
25.1	0.2
25.1	0.5
24.8	0.5
24.8	0.8
24.5	1.1
24.5	1.1
24.5	1.1
24.5	1.1
24.5	1.1
24.5	1.1
24.5	1.1
24.5	1.1
24.5	1.1
24.5	1.1
24.5	1.1
24.5	1.1
24.5	1.1
24.5	1.1
24.5	1.1
24.5	1.1
24.5	1.1
24.5	0.8
24.5	0.8
24.5	0.8
24.5	1.1
24.5	1.4
24	2.2
23.1	3.1
22.2	3.4
22	3.4
22.2	3.1
22.5	2.8
23.1	2.8
23.1	2.8
23.1	2.8
22.8	2.8
22.8	2.8
22.8	2.8
22.8	2.8
22.8	2.8
22.8	2.8
22.8	2.8
22.8	2.8
22.8	2.8
22.8	2.8
22.8	2.8
22.8	2.8
22.8	2.8
22.8	2.8
22.8	2.8
22.8	2.8
22.8	2.8
22.8	2.8
22.8	2.8
22.8	2.8
22.8	2.8
22.8	2.8
22.8	2.8
22.8	2.8
22.8	2.8
22.8	2.8
22.8	2.8
22.8	2.8
22.8	2.8
22.8	2.8
22.8	2.8
22.8	2.8
22.8	2.8
22.8	2.8
22.8	2.8
22.8	2.8
22.8	2.8
22.8	2.8
22.8	2.8
22.8	2.8
22.8	2.8
22.8	2.8
22.8	2.8
22.8	2.8
22.8	2.8
22.8	2.8
22.8	2.8
22.8	2.8
22.8	2.8
22.8	2.8
22.8	2.8
22.8	2.8
22.8	2.8
22.8	2.8
22.8	2.8
22.8	2.8
22.8	2.8
22.8	2.8
22.8	2.8
22.8	2.8
22.8	2.8
22.8	2.8
22.8	2.8
22.8	2.8
22.8	2.8
22.8	2.8
22.8	2.8
22.8	2.8
22.8	2.8
22.8	2.8
22.8	2.8
22.8	2.8
22.8	2.8
22.8	2.8
22.8	2.8
22.8	2.8
22.8	2.8
22.8	2.5
22.8	2.2
23.1	1.6
23.1	1.4
23.1	1.4
23.1	1.4
23.1	1.4
23.1	1.4
23.1	1.4
23.1	1.4
23.1	1.4
23.1	1.4
23.1	1.4
23.1	1.4
23.1	1.4
23.1	1.4
23.1	1.4
23.1	1.6
23.1	1.6
23.1	2.2
23.1	2.2
22.8	2.2
22.8	2.2
22.8	2.2
22.8	2.2
22.8	2.2
22.8	2.2
22.8	2.5
22.8	2.5
22.8	3.1
22.8	3.1
22.8	3.1
22.8	3.1
22.5	3.1
22.2	3.1
21.7	3.1
20.8	3.1
19.7	3.1
18.2	3.1
16.5	3.1
14.5	3.1
12.5	3.1
11.1	3.1
9.9	3.1
9.6	3.1
9.9	3.1
11.1	3.4
12.8	4.2
15.1	5.9
17.1	8.5
18.8	11.7
20	16
20.2	21.4
20.2	26.8
20.2	32
20.2	36.3
20.5	39.7
21.4	42.6
22.8	45.5
24.3	47.7
25.7	50
26.5	52
27.4	54.1
27.7	55.8
27.7	57.2
28	58.1
28	58.6
28	58.6
28	58.3
28	57.5
28	56.1
28	54.1
28	50.3
28	48.9
28	46
28	42.6
28	38.9
28	34.9
28	30.9
28	26.6
28	22.3
27.7	15.4
27.4	13.1
26.8	9.1
25.7	5.6
24	3.1
21.7	1.6
18.5	0.5
15.1	0.5
10.8	0.5
6.2	0.5
1.1	1.1
3.1	1.4
7.1	1.6
11.1	1.9
14.8	1.9
18.2	1.9
22.8	1.4
25.4	0.5
27.4	0.3
29.1	0.6
30.6	0.8
31.1	0.8
31.4	0.8
32.6	0.8
32.8	0.8
33.1	0.8
32.8	0.8
32.3	0.8
30.8	0.8
29.1	0.8
26.8	0.8
24.5	0.8
21.7	0.8
18.5	0.8
14.8	0.8
11.1	0.8
7.4	0.8
1.3	0.6
0.8	0.6
5.1	0
9.1	0.5
11.9	1.6
13.9	3.1
16.2	5.6
18.5	9.4
20.2	13.7
20.8	18.3
21.4	23.4
21.7	30.9
22	33.1
22.5	37.4
23.4	41.2
24.3	44.6
25.4	47.7
26	50.3
26.8	53.5
27.1	54.3
27.1	55.5
27.1	56.6
27.1	57.5
27.1	57.8
27.1	57.5
27.1	57.2
27.4	56.6
27.4	54.6
27.4	52.3
27.7	49.5
28.3	45.7
28.3	41.4
28.3	37.2
28.3	32.9
28	28.6
28	24
28	18.8
27.4	14
26	9.1
24.3	4.8
22	2.2
18.8	0.5
14.8	0.6
10.2	0.8
5.3	0.8
0.5	0.8
4.5	0.8
8.8	0.8
12.5	0.8
15.7	0.8
18.5	0.8
21.4	0.8
24.3	0.8
26.8	0.8
30.3	0.8
32	0.8
33.4	0.8
34.8	0.8
35.7	0.8
36.3	1.1
36.3	1.1
36.3	1.1
35.4	1.4
33.7	1.7
31.7	2
29.1	2
26.5	2
23.4	2
20	1.7
16.2	1.7
12.5	1.4
8.5	1.1
3.9	0.6
0.5	0
4.8	0.8
9.6	1.6
13.9	2.8
17.7	4.5
20.5	7.1
22.5	11.1
23.4	15.7
23.4	21.1
23.4	26.3
23.7	31.1
24.5	35.4
25.7	39.2
26.8	42.3
28	45.5
29.1	48.3
29.7	52.3
29.7	53.5
29.7	55.5
29.7	57.2
29.7	58.6
29.7	59.5
29.7	59.8
29.7	60.1
29.7	59.8
29.7	58.6
29.4	56.6
29.4	54.3
29.4	51.8
28.8	48.6
28.5	45.5
28.5	41.7
28.5	37.4
28.5	32.9
28.3	28
27.7	23.4
27.1	18.8
26.3	14.2
25.1	9.9
23.7	6.5
21.7	4.2
18.8	2.8
15.4	2.2
11.4	2.2
7.1	1.9
2.2	2.2
2.5	2.2
8.8	2.2
10.8	2.2
14.8	1.9
18.5	1.9
22	1.6
25.1	0.8
27.4	0.3
28.8	1.1
30	1.7
30.8	2
31.7	2
32.8	2
33.4	2
33.7	2
33.7	2
33.1	2.3
31.7	2.6
30	2.8
27.7	3.1
25.1	3.1
20.8	2.8
19.7	2.8
16.5	2.8
13.7	2.6
10.5	2.6
6.8	2.3
3.1	1.7
1.1	1.4
5.3	1.4
10.8	0.6
12.2	0
14.8	1.4
17.1	3.6
18.8	6.8
19.4	9.9
19.7	14
20	18.3
20.5	22.8
21.1	27.1
22.2	32
23.1	36
24	39.4
25.1	42.9
26.3	46
27.7	49.2
29.1	52
30.6	55.5
31.1	56.6
32.3	58.6
32.8	60.9
33.4	62.6
33.4	64.4
33.4	65.5
33.4	66.1
33.7	66.1
34	66.1
34	66.1
34	66.1
34	66.1
34	65.5
34	64.4
34	62.6
34	60.6
34	57.5
34	56.3
34	53.8
34	50.9
34	48.3
34	45.5
34	42.6
34	39.4
34	36.3
34	33.1
34	30.3
34	27.7
34	25.7
33.7	24
32.6	22.5
31.1	21.4
29.4	21.4
27.1	21.4
24.5	21.4
21.7	21.4
18.8	21.4
15.9	21.4
13.1	21.4
9.9	21.4
7.4	21.4
4.8	21.4
2.2	21.4
0.2	21.4
3.6	21.4
4.8	21.4
7.1	21.4
9.1	21.4
10.8	21.4
12.5	21.4
14.2	21.4
14.8	21.4
16.2	21.7
17.4	22
18.8	22.3
20	22.5
21.1	22.5
21.7	22.8
22	22.8
22	22.8
22	23.1
22	23.4
21.7	24
21.7	25.1
21.1	26.8
20.5	28
20	29.1
19.1	30.3
18.2	31.4
17.7	32.9
17.1	34
16.5	35.1
15.9	37.2
15.7	38
15.4	39.7
15.1	41.4
15.1	43.5
15.1	45.2
15.1	46.6
15.7	47.7
16.2	48.9
17.4	50.3
19.1	52
21.7	54.9
22.2	55.8
23.4	57.5
24	58.6
24.5	59.8
25.1	60.9
26.3	62.1
27.1	63.5
28	64.6
28.8	66.1
29.4	67.2
30	68.4
30.8	69.2
31.1	70.1
31.7	71.2
32.3	72.1
32.6	73.2
33.4	74.4
34	75.2
34.8	76.4
35.7	77.2
36.9	78.7
37.7	79.8
38.6	80.7
39.4	81.5
40.3	82.4
41.1	83.5
42.3	84.4
43.4	85.3
44.6	86.1
45.7	87.3
46.9	88.1
48	89.3
49.2	90.4
50.3	91.3
51.7	92.4
52.9	93.3
54	94.4
55.2	95.6
56.3	96.7
57.8	97.6
58.9	98.4
60.3	99.6
61.5	101
62.9	102.5
65.8	104.5
66.9	105
69.2	106.2
71.2	107.3
72.7	108.5
73.5	108.8
73.5	107.3
73.2	105.3
72.4	103.3
70.9	100.7
69.5	97.6
68.6	94.1
67.5	90.1
66.4	86.1
65.5	81.8
64.6	77.5
63.8	73.5
62.9	69.5
61.8	66.4
60.6	63.2
60	60.1
59.2	56.3
58.9	54.9
58.6	52.6
58.3	50.3
58.3	48.6
58.3	47.2
58.3	46.3
58.3	45.5
58.3	44.9
58.3	44.3
58.6	43.5
58.9	42.6
59.5	41.4
59.8	40.3
59.8	39.7
59.8	38.9
59.8	38.6
59.8	38.3
60	38
60.6	38
61.2	38.3
61.5	38.6
61.8	38.6
62.3	38.9
62.9	39.4
63.2	40
63.5	40
63.8	40.3
64.1	40.3
64.1	40.6
64.3	41.4
64.3	42.6
64.6	43.7
64.9	44.9
64.9	45.7
64.9	46.3
64.9	46.3
64.9	46.6
64.9	46.6
64.9	46.9
64.9	47.2
64.9	47.2
64.9	47.5
64.3	47.7
63.2	48.3
61.5	48.6
59.2	48.9
56.6	48.9
53.7	48.9
50.9	48.6
47.7	48.6
44.6	48.3
41.4	48
38	47.5
33.1	46.6
31.7	46.3
29.4	45.7
27.7	45.7
26	45.7
24.3	45.7
24	45.7
23.4	45.7
22.5	45.7
22.2	46
22	46.3
22	46.6
22	47.2
22	47.5
22.2	47.5
22.2	47.5
22.2	47.5
22.2	47.7
22.2	47.7
22.2	48.3
22.2	49.2
22.2	50
22.2	50.9
22.2	51.8
22.2	52.6
22.5	52.9
23.7	53.2
24	53.2
24.5	54.1
25.1	55.5
25.7	56.6
26	57.2
26	57.8
26	58.1
26	58.3
26	58.3
26.5	58.3
27.1	58.3
27.7	58.3
28.3	58.3
28.8	58.3
29.1	58.3
29.4	58.3
29.4	58.3
29.7	58.3
29.7	58.3
29.7	58.3
29.7	58.3
29.7	58.3
30	58.3
30.3	58.1
30.6	57.2
30.6	56.3
30.6	55.2
30.6	54.3
30.6	54.3
30.6	54.3
30.6	54.3
30.6	54.6
30.6	54.9
30.6	55.5
30.6	55.8
30.6	55.8
30.6	55.8
30.6	55.5
30.6	55.5
30.6	55.2
30.6	55.2
30.6	55.2
30.6	55.2
30.6	55.2
30.6	55.2
30.6	55.5
30.6	55.8
30.6	56.3
30.6	56.6
30.6	56.6
30.6	56.6
30.6	56.6
30.6	56.6
30.6	56.6
30.6	56.6
30.6	56.6
30.6	56.6
30.6	56.6
30.6	56.6
30.6	56.6
30.6	56.3
30.3	56.3
29.7	56.3
28.8	56.1
27.4	56.3
26	57.2
25.4	59.8
25.4	64.1
26	69.5
26.8	73.8
27.1	76.7
27.1	77.8
27.1	77.8
27.1	77.2
27.7	75.5
28	72.7
28	67.8
28	66.1
28	62.6
28	59.8
28	57.5
28	55.2
28	53.5
28	51.5
28	50
28	48.6
28	47.7
28	46.9
28	46.6
28	46.6
28	47.5
28	49.8
28	53.5
28	57.5
28	61.8
27.7	66.4
26.8	73.5
26.8	75.8
26.8	80.7
26.8	85
26.8	88.4
27.4	90.4
28	90.7
28.5	90.4
29.4	89
29.7	86.1
29.7	81.8
29.7	77.5
29.7	73
29.7	68.7
29.7	64.4
29.4	60.1
29.1	55.8
28.5	51.8
28.3	48.3
27.7	45.7
27.4	44.3
27.4	44.3
27.1	44.6
26.5	46.3
26	49.8
26	53.8
26	58.6
26	63.5
26	68.4
26	73.5
26	77.8
26	80.7
26	82.1
26.3	82.1
26.8	81.8
27.1	80.4
27.1	77.5
27.1	73.5
27.1	69.8
27.1	63.8
27.1	61.8
27.1	57.8
27.1	53.8
27.1	50.3
27.1	46.9
27.1	43.7
27.1	41.2
27.1	39.7
26.8	39.2
26.5	39.4
26	39.7
24.8	41.7
24.3	44.9
24	48.9
24	53.8
24	59.2
24	64.6
24	70.1
24	75.8
24.5	81
25.7	85.6
26.8	88.4
27.4	89.6
27.7	89.6
27.7	88.7
27.7	86.1
27.7	82.4
27.7	78.4
27.7	74.1
27.7	69.5
27.7	64.9
27.4	60.6
27.4	56.1
27.1	51.5
26.5	47.7
26.5	44.9
26.5	43.5
26.5	43.5
26.5	43.7
26	45.2
25.7	50.3
25.7	52.3
25.7	56.9
25.7	61.5
25.7	66.7
25.7	72.1
25.7	77.2
26	81.8
26.5	85
27.1	87.3
27.4	88.1
27.7	88.1
28	87.3
28.3	85
28.5	81.3
28.5	77.2
28.5	73
28.5	68.4
28.5	63.8
28.5	58.9
28.5	54.3
28.5	50
28.3	46.3
28	43.5
27.7	41.7
27.7	41.4
27.7	41.7
27.1	43.2
26.5	46
26.5	49.5
26.5	56.3
26.5	58.9
26.5	64.6
26.5	70.7
26.5	76.7
26.5	82.1
26.5	86.4
26.5	89
26.5	89.6
26.5	89
26.8	86.1
26.8	84.1
26.8	79.8
26.8	75
26.8	70.1
26.8	65.5
26.5	60.9
26.3	56.9
26.3	52.9
26.3	49.5
26.3	46
26.3	45.2
26.3	44.9
26.3	44.9
25.7	45.7
24.8	48
24.3	51.5
24.3	55.5
24.3	60.1
24.3	65.2
24.3	70.4
24.3	75.5
24.3	80.4
24.5	84.4
24.5	87
24.8	88.4
25.1	89
25.4	88.7
26	87
26.5	83.8
26.5	79.8
26.5	75.5
26.5	70.9
26.5	66.4
26.5	61.8
26.5	57.2
26.5	52.9
26.5	48.6
26.5	44.9
26.5	42.6
26.5	40.9
26.5	40.9
26.5	40.9
26.5	42.3
26.3	45.2
26.3	49.5
26.3	54.3
26.3	59.5
26.3	65.2
26.3	73.8
26.3	76.4
26.3	81
26.5	84.4
27.1	86.1
27.7	86.4
28	85
28	83.8
28.3	79.8
28.3	75.2
28.3	70.9
28.3	66.4
28.3	62.1
28.3	47.2
27.4	48
26.8	49.2
26	52
25.7	55.8
28.3	58.1
28.3	54.6
28.3	51.2
28.3	48.9
28.3	47.5
25.7	60.4
26	65.2
26	70.1
26	75
26	79.5
26	83.5
26.3	87
26.5	87.3
27.1	87.6
27.4	87.6
27.7	85.8
27.7	82.7
27.7	78.7
27.7	74.4
27.7	69.8
27.7	65.2
27.7	60.6
27.7	56.1
27.7	52
27.7	47.5
27.7	46.6
27.7	45.2
27.4	44.9
27.1	45.2
26.3	46
25.1	48.3
24.8	52
24.8	56.6
24.8	62.1
24.8	67.5
24.8	75.2
24.8	77.8
24.8	82.1
25.1	85.3
25.7	87
26.3	87.6
26.5	87.6
27.1	86.4
27.4	83.8
27.4	79.8
27.4	75.2
27.4	70.9
27.4	66.4
27.4	60.1
27.4	58.3
27.4	54.6
27.4	51.2
27.4	48.6
27.4	46.9
27.4	46.6
27.4	46.6
27.1	47.2
26	50.9
26	52.6
25.7	56.3
25.7	60.9
25.7	65.8
25.7	71.2
25.7	76.4
25.7	80.7
26.3	83.8
26.8	85.6
27.4	86.1
27.7	85.8
28	84.7
28.3	82.1
28.5	78.4
28.5	74.4
28.5	70.4
28.5	66.1
28.5	62.1
28.5	58.3
28.5	54.9
28.5	51.8
28.5	50
28.5	49.2
28.5	49.2
28.3	49.8
27.1	51.5
26.5	54.6
26.3	58.1
26.3	62.4
26.3	67.2
26.3	71.8
26.3	76.7
26.3	81.3
26.3	84.7
26.3	86.7
26.5	87.8
26.5	87.6
26.8	87
27.4	85
27.7	81.5
27.7	77.8
27.7	73.5
27.7	68.7
27.7	64.4
27.7	59.8
27.7	55.5
27.7	51.8
27.7	48.3
27.7	46
27.7	44.6
27.7	44.3
27.4	44.3
26.5	45.2
25.7	47.2
24.8	50
24.8	53.8
24.8	58.1
24.8	63.2
24.8	68.4
24.8	73.8
24.8	79
25.1	83
25.1	86.1
25.4	87.3
25.4	87.6
25.4	87
25.7	85
26	81.5
26	77.8
26	73.5
26	66.7
26	64.6
26	60.1
26	55.5
26	51.2
26	46.9
26	43.2
26	40.6
26	39.2
26	38.9
25.7	39.2
25.1	40.6
24.5	43.7
24.3	48
24.3	55.5
24.3	58.3
24.3	63.5
24.3	68.9
24.3	74.1
24.8	78.7
25.4	82.1
26.3	84.4
27.1	85.3
27.4	85.3
27.4	84.4
27.7	82.1
27.7	79
27.7	75.2
27.7	71.2
27.7	67.5
27.7	63.2
27.7	59.2
27.7	55.2
27.7	51.5
27.7	48
27.7	45.2
27.4	43.2
27.4	42.6
27.4	42.6
26.8	43.5
25.7	45.5
25.1	48.9
25.1	52.9
25.1	58.1
25.1	63.5
25.1	69.2
25.1	75
25.1	80.4
25.1	84.1
25.4	86.4
26	87
26	86.7
26	85.3
26.3	82.4
26.3	78.1
26.3	73.8
26.3	69.2
26	64.6
25.7	59.8
25.7	52.9
25.7	50.9
25.7	46.9
25.7	42.9
25.7	39.7
25.7	37.7
25.4	37.2
24.8	37.2
24.3	38
23.1	40.6
22.8	44.3
22.8	49.5
22.8	55.2
22.8	60.9
22.8	67.2
23.1	73
24.5	80.7
25.1	82.7
26.3	85.6
27.4	86.7
28	87
28.3	86.4
28.3	84.1
28.8	80.4
28.8	76.4
28.8	72.1
28.8	67.8
28.8	63.2
28.8	58.9
28.8	54.6
28.8	50.6
28.8	46.6
28.8	43.5
28.8	41.4
28.8	40.9
28.5	41.2
27.4	42.3
26.3	44.6
26	48
26	52.3
26	56.9
26	62.1
25.4	70.7
25.4	73.2
25.4	78.7
25.4	83.5
25.4	86.7
25.4	88.1
25.4	88.1
25.4	87.6
25.7	85.3
26	81.5
26	77.2
26	69.8
26	67.2
26	62.4
26	57.8
26	53.5
26	49.5
26	45.5
26	42.3
25.7	40.3
25.4	39.2
25.1	39.2
24.3	39.7
22.8	41.4
22.2	45.2
22.2	50
22.2	55.8
22.2	61.8
22.2	68.1
22.2	74.1
22.5	80.1
24	84.1
25.1	86.4
26.3	87
26.8	86.7
27.4	85.3
27.7	82.1
27.7	78.1
27.7	73.8
27.7	69.5
27.7	65.2
27.7	60.9
27.7	56.3
27.7	51.8
27.7	46.9
27.7	42.6
27.7	38.9
27.7	36.6
27.7	35.7
27.7	35.7
27.1	36.3
26	38.3
25.1	41.2
24.8	45.5
24.8	53.2
24.8	56.1
24.8	62.1
24.8	68.4
25.1	74.7
26.3	80.4
27.1	83.8
28	85.3
28	85
28	84.4
28.3	82.1
28.5	78.4
28.5	74.4
28.5	70.1
28.5	66.1
28.5	62.1
28.5	58.3
28.5	54.3
28.5	49.8
28.5	45.5
28.5	42
28.5	39.4
28.3	38.9
28	38.9
27.1	39.7
26	42
25.1	45.2
24.8	49.2
24.8	54.3
24.5	59.8
24.3	65.8
24.3	72.1
24	78.4
24.3	85.8
24.3	87.3
24.5	89.3
24.8	89.6
25.1	89.3
25.7	87.6
26	83.8
26	79.5
26	75
26	70.1
26	65.2
26	60.9
26	56.3
26	52.3
26	46.9
26	45.5
26	43.2
26	42.6
26	42.6
25.7	44
25.4	46.9
25.1	50.9
25.1	55.5
25.1	60.4
25.1	66.1
25.1	74.7
25.1	77.2
25.1	81.8
25.7	85.3
26.5	86.7
27.4	87
28	86.7
28.3	85.3
28.5	81.8
28.5	77.8
28.5	73.5
28.5	69.2
28.5	62.9
28.5	60.6
28.5	56.3
28.5	52
28.5	47.7
28.5	44.3
28.5	41.2
28.5	39.7
28.5	39.7
28.3	40.3
27.1	42.3
26.5	45.5
26.5	52.3
26.5	54.9
26.5	60.4
26.5	66.1
26.5	71.5
26.5	77
26.8	81.5
27.4	85
27.7	86.7
28.3	87
28.5	86.7
29.1	85
29.7	81.8
29.7	78.1
29.7	73.5
29.7	69.2
29.7	64.6
29.4	59.8
29.4	55.2
29.4	50.9
29.4	46.9
29.4	42.3
29.1	41.7
29.1	41.2
28.5	41.2
27.1	42.3
26	44.9
25.4	48.6
25.4	53.2
25.4	58.1
25.4	63.5
25.4	69.8
25.4	78.7
25.4	81.5
25.7	85.8
26.3	88.4
26.8	89.3
27.1	88.7
27.1	87.6
27.1	84.7
27.4	80.4
27.4	75.8
27.4	70.9
27.4	63.8
27.1	61.5
26.8	56.9
26.8	52.3
26.8	48
26.8	44.9
26.8	42.9
26.8	42
26.8	42
26.3	42.9
25.1	45.2
24.3	48.3
24	52.6
24	57.5
24	62.9
24	68.9
24	74.7
24.3	79.8
24.8	83.8
25.7	86.7
26.3	87.8
26.8	87.6
27.1	86.7
28.3	82.4
28.3	80.4
28.3	76.1
28.3	71.2
28.3	66.7
28.3	61.8
28.3	57.5
28.3	53.2
28.3	48.9
28.3	45.2
28	42
27.4	40
26.8	39.2
26.3	39.2
25.1	40.6
24	43.5
23.4	47.2
23.4	52.3
23.4	58.3
23.4	64.1
23.4	70.1
23.7	75.8
24.3	80.7
24.8	84.1
25.7	86.4
26.5	87
27.1	85.8
27.1	84.7
27.4	81.5
27.4	77.2
27.4	73
27.4	68.1
27.4	63.5
27.4	58.9
27.4	54.6
27.4	50.3
27.4	45.7
27.1	42.3
26.8	39.4
26.5	38.3
26.5	38
26	38.9
25.1	41.2
24.5	44.9
24.5	51.5
24.5	54.1
24.5	59.5
24.5	65.5
24.5	71.5
24.5	77.5
25.1	82.4
25.4	86.4
26	89
26.5	89.3
26.8	89.3
27.1	88.1
27.4	85.6
27.4	81.8
27.4	77.5
27.7	70.4
27.7	68.1
27.7	63.5
27.7	59.2
27.7	55.2
27.7	51.2
27.7	47.7
27.7	45.5
27.7	44.9
27.7	45.2
26.8	47.7
26.5	49.5
26	53.5
25.7	58.1
25.4	62.9
24.8	68.4
24.8	74.1
24.8	79.8
24.8	85.3
24.8	89
25.1	91.9
25.4	92.1
25.7	92.1
26.3	91
26.8	88.1
26.8	84.4
26.8	79.8
26.8	74.4
26.8	69.2
26.8	61.2
26.8	58.6
26.8	53.2
26.8	48.6
26.8	45.2
26.8	42.3
26.8	40.6
26.8	40.3
26.3	41.4
25.7	42.9
25.1	46
24.8	50.3
24.8	55.5
24.8	60.9
24.8	66.9
24.8	73.5
24.8	79.5
25.4	85.3
26.3	88.4
27.1	89.8
27.4	89.8
27.7	88.1
28	86.7
28.3	82.7
28.3	78.1
28.3	73.5
28	68.7
27.7	64.1
27.7	58.9
27.7	54.3
27.7	50
27.7	45.7
27.4	42.3
26.8	39.7
26.3	38.3
26.3	38.3
25.7	39.7
25.1	43.2
24.8	48
24.8	56.6
25.1	59.8
25.1	65.8
25.1	72.1
25.4	78.4
26.3	84.1
27.7	87.6
28.8	88.1
29.1	88.1
29.7	85.6
29.7	83.5
29.7	79.3
29.7	74.7
29.7	69.8
29.7	65.2
29.4	60.6
28.5	53.5
28.5	50.9
28.5	45.7
28.5	41.4
28.5	38
28.3	36.3
27.7	36
27.4	36.3
26.3	38.6
25.4	42
25.1	48.6
25.1	51.5
25.1	57.2
25.1	62.9
25.1	68.9
25.4	74.7
25.7	80.1
26.3	84.1
27.1	86.7
28	87.6
28.3	87.6
28.8	85.8
28.8	83
28.8	79.3
28.8	74.7
28.8	70.1
28.8	65.5
28.8	60.9
28.8	56.3
28.8	51.5
28.8	46.9
28.8	43.5
28.8	41.4
28.8	40.9
28.5	41.2
27.7	43.2
26.5	46.9
26.3	51.5
26.3	56.3
26.3	62.1
26.3	68.1
26.3	73.8
26.3	79.5
26.3	84.1
26.3	87.3
26.3	88.7
26.3	89
26.3	87.8
26.3	86.7
26.3	83.3
26.3	78.7
26.3	73.8
26.3	68.9
26.3	63.5
26.3	58.3
26.3	53.5
26.3	46.6
26.3	44.6
26.3	41.2
26.3	38
26.3	35.7
26.3	35.1
26	35.1
25.4	36.3
24	39.2
23.7	43.2
23.7	48.6
23.7	57.5
23.7	60.6
23.7	67.2
24	73.5
24.5	79.8
26	84.4
27.4	85.8
28	85.8
28	85.6
28.8	81.8
29.1	79.8
29.1	75.5
29.1	70.9
29.1	66.9
29.1	62.6
29.1	58.6
29.1	54.1
29.1	49.5
29.1	44.9
29.1	40.6
28.5	36.3
28.3	35.7
27.7	35.4
26.8	36.3
25.7	38.6
24.8	42.3
24.5	46.9
24.5	52.3
24.5	58.1
24.5	64.1
24.5	70.4
24.5	76.7
24.5	84.4
24.5	85.8
24.8	87.3
24.8	87.3
24.8	86.7
25.1	84.7
25.4	81.3
25.4	77
25.7	69.8
25.7	67.2
25.7	62.6
25.7	58.3
25.7	53.8
25.7	49.2
25.7	42.9
25.7	41.2
25.7	38.6
25.7	37.4
25.7	37.4
24.8	38.6
23.7	41.4
22.8	45.5
22.8	50.3
22.8	55.8
22.8	62.1
22.8	68.1
22.8	74.1
22.8	80.1
23.1	84.4
23.4	86.7
24	87.8
24.5	88.1
24.8	87.3
25.4	84.7
26	81
26.3	76.7
26.3	71.8
26.3	66.9
26.3	62.4
26.3	57.8
26.3	53.2
26.3	48.6
26.3	44.6
26.3	40.9
26.3	38.3
26.3	37.4
26.3	37.4
26.3	38
26	40.6
25.7	44.6
25.7	49.5
25.7	54.6
25.7	59.8
25.7	65.5
25.7	71.5
25.7	77.2
25.7	82.1
25.7	85.6
25.7	87.8
25.7	88.4
25.7	88.1
26.3	86.4
26.8	81.3
27.1	79.5
27.1	75.2
27.1	70.4
27.1	66.1
27.1	61.8
27.1	57.2
27.1	52.9
26.8	48.6
26.3	43.2
26	41.7
25.7	40.6
25.7	40.6
25.1	42
23.7	44.9
22.8	48.6
22.8	52.9
22.8	58.1
22.8	63.8
22.8	69.5
22.8	75.5
22.8	80.4
23.1	84.4
23.7	87.3
24.3	88.1
24.5	87.8
24.8	87.3
25.1	85
25.4	81.3
25.4	77.2
25.4	72.7
25.4	67.8
25.4	63.2
25.4	58.6
25.4	54.1
25.4	48
25.4	46.3
25.4	43.2
25.4	41.4
25.4	41.2
25.1	41.4
24	43.7
23.4	47.5
23.1	52
23.1	57.8
23.1	63.2
23.1	68.9
23.1	74.4
23.1	79.8
23.1	84.1
23.1	87.6
23.1	89.3
23.7	89.3
24	88.7
24.5	87
24.8	83.8
24.8	79.5
24.8	75.2
24.8	70.7
24.8	66.1
24.8	61.8
24.8	57.5
24.8	52.9
24.8	48.3
24.8	44.3
24.8	41.2
24.8	39.4
24.8	39.2
24.5	39.4
23.7	41.7
22.8	45.2
22.8	49.2
22.8	53.8
22.8	58.6
22.8	63.5
22.8	68.9
23.1	74.4
24	79.3
25.1	83.3
26.3	85.8
26.8	86.7
26.8	86.7
26.8	86.1
27.4	83.8
28	80.1
28	76.1
28	71.8
28	66.9
28	62.4
28	55.2
28	52.9
28	48
28	43.5
28	40
28	38
28	38
27.4	39.2
26.5	42.6
25.7	47.5
25.7	53.2
25.7	62.1
25.7	65.2
25.7	71.5
25.7	77.5
25.7	83.5
25.7	87.3
25.7	89.6
26	90.1
26.3	89.8
26.5	88.7
27.1	84.4
27.1	82.4
27.1	77.8
27.1	73.5
27.1	68.7
26.5	64.1
26	59.5
25.4	54.6
25.4	50
25.4	44
25.4	42.3
25.4	40
25.4	39.4
25.1	39.4
24	40.9
22.5	44
22.2	48.3
22.2	53.5
22.2	59.2
22.2	64.9
22.2	74.1
22.2	77.2
22.8	83
24	86.7
25.4	88.7
26.3	88.7
26.5	88.4
26.8	87
26.8	83.8
26.8	80.1
26.8	76.1
26.8	69.8
26.8	67.8
26.8	63.5
26.8	58.9
26.8	54.6
26.8	50
26.8	46
26.8	42.9
26.8	41.2
26.8	40.9
26	42
25.4	43.5
24.3	46.9
24	51.2
24	56.1
24	61.5
24	66.9
24	72.7
24	77.5
24	81.8
24.5	84.4
25.7	85.6
26	85.6
26.3	85.3
26.8	83.5
27.1	80.7
27.4	77.2
27.7	73.2
27.7	69.5
27.7	65.5
27.7	61.5
27.7	57.2
27.7	53.2
27.7	49.2
27.7	45.2
27.7	41.7
27.7	39.4
27.7	38.9
27.7	39.2
27.1	40.3
26	43.5
25.4	47.5
25.1	54.6
24.8	57.5
24.5	63.2
24.3	69.2
24.5	75.8
24.5	81.8
24.5	87.3
25.1	90.7
25.4	90.7
25.7	90.7
26.3	89.6
26.5	86.7
26.5	82.7
26.5	78.1
26.5	73.2
26.3	68.7
26	63.8
25.7	58.9
25.4	54.1
25.4	49.5
25.4	45.7
25.4	42.3
25.4	40.3
25.1	39.7
24.8	40.3
24	42.3
23.4	46.3
23.4	51.5
23.4	57.2
23.4	62.9
23.4	68.9
23.4	74.4
24	79.5
24.5	83.5
25.4	86.4
26.3	87.3
26.5	87
27.1	85.6
27.7	83
27.7	79.3
27.7	73
27.7	70.7
27.7	66.4
27.7	61.8
27.7	57.8
27.7	53.5
27.7	48.9
27.7	44.9
27.4	41.4
27.4	39.2
27.1	38.6
26.8	38.6
26.3	40
25.1	42.9
24.3	46.6
24.3	51.2
24.3	56.3
24.3	61.8
24.3	67.5
24.3	73.2
24.5	80.7
24.8	82.7
25.4	85.3
26.3	86.1
26.8	86.1
26.8	85.3
27.1	83
27.4	79.3
27.4	75.5
27.4	71.2
27.4	66.9
27.4	62.6
27.4	58.3
27.4	53.8
27.4	48.9
27.4	44.3
27.4	40.3
27.4	37.7
27.4	36.9
27.1	37.2
26.8	38
25.7	40.9
25.4	44.9
25.4	49.5
25.4	55.2
25.4	60.9
25.4	66.9
25.4	73
25.4	78.4
26.3	84.4
26.5	85.6
27.1	86.4
27.1	86.4
27.1	85.3
27.4	82.7
27.7	79.3
27.7	75
27.7	70.9
27.7	64.9
27.7	62.6
27.7	58.6
27.7	54.3
27.7	49.8
27.7	44.9
27.7	40.6
27.4	37.2
26.8	35.1
26.5	34.9
26.3	35.7
25.1	38.3
24.3	42
24.3	46.6
24.5	80.1
25.1	83.8
26	86.1
26.5	86.4
26.8	85.8
24.3	51.8
24.3	57.5
24.3	63.2
24.3	69.2
24.3	75.2
27.1	84.4
27.1	81.3
27.1	77.2
27.1	72.7
27.1	68.4
27.1	63.8
27.1	56.9
27.1	54.9
27.1	50.3
27.1	46
26.8	42.6
26.3	39.7
25.7	38
25.4	38
24.5	39.2
23.1	42
22.8	46.3
22.8	54.3
22.8	57.2
22.8	62.6
22.8	68.4
22.8	73.5
22.8	78.4
22.8	82.1
23.1	84.4
23.4	85
24	85
24.3	83.8
24.8	81
24.8	77
24.8	72.4
24.8	67.5
24.8	60.6
24.8	58.3
24.8	54.1
24.8	49.8
24.8	46
24.8	42
24.8	38
24.8	35.4
24.8	34.6
24.8	34.6
24.8	36
24.8	40.3
[truncated: 526 more rows]
