# Supplementary material for: Bot fit: A novel approach to assessing lower limb muscular strength
Source: PLoS One. 2026 Mar 26;21(3):e0339187. doi: 10.1371/journal.pone.0339187 (PMC13021169; doi:10.1371/journal.pone.0339187)
Supplement: S3 File — Raw joint angle data (left and right legs) collected from 25 participants across all exercise protocols. This compressed folder contains individual participant files (sub1–sub25) with time-series signals representing lower-limb motion recorded by the Bot Fit system during resistance exercise trials. (ZIP) [file pone.0339187.s003.zip › sub17/hipcurl_max.csv]

AngL	AngR
13.7	34.8
14.5	34.8
15.1	34.8
15.1	34.5
15.4	33.9
16	33.3
16.5	32.5
17.1	31.3
17.4	30.5
18	29.6
18.2	28.8
18.5	27.9
18.8	26.8
18.8	25.3
19.1	24.2
19.1	22.5
18.8	22.2
18.8	21
18.8	19.9
18.2	18.7
17.7	17.9
16.2	16.7
14.8	16.2
12.8	15.6
10.8	15.3
8.5	14.4
6.2	13.6
3.9	12.7
1.4	13
3.6	13.9
5.1	14.2
7.4	15.6
8.2	16.7
8.2	16.7
7.4	15.9
5.9	15.3
3.9	14.4
1.9	13.6
0.8	13
3.4	12.7
7.4	11.9
8.5	11.3
11.1	10.1
13.4	9
15.4	8.1
16.8	7.3
18.2	7
19.4	7
20.3	7
20.8	7
20.5	7
20.5	6.7
20.8	6.1
21.1	5.8
21.7	5.6
22.8	4.4
23.4	3.8
24.3	3.3
24.8	2.7
25.4	2.4
25.4	2.4
25.4	2.4
25.4	2.4
25.4	2.4
25.4	2.4
25.4	2.4
25.4	2.4
25.4	2.4
25.4	2.4
25.4	2.4
25.4	2.4
25.4	2.4
25.4	2.4
25.4	2.4
25.4	2.4
25.4	2.4
25.4	2.4
25.4	2.4
25.4	2.4
25.4	2.4
25.4	2.4
25.1	2.7
25.1	2.7
25.1	2.7
25.1	2.7
25.1	2.7
25.1	2.7
25.1	2.7
25.1	2.7
25.1	2.7
25.1	2.7
24.8	2.7
24.8	2.7
24.8	2.7
24.8	2.7
24.8	2.7
24.8	2.7
24.8	2.7
24.8	2.7
24.8	2.7
24.8	2.7
24.8	2.7
24.8	2.7
24.8	2.7
24.6	2.7
24.3	2.7
24	2.7
24	2.7
24	2.7
24	2.7
23.7	2.7
22.8	2.7
21.7	2.7
20.5	2.7
18.8	2.7
16.2	2.7
13.7	2.7
10.5	2.7
7.4	2.7
4.8	2.7
2.8	2.7
1.6	2.7
1.6	2.7
1.6	2.7
2.2	2.7
2.8	3
5.1	3.8
7.9	5.3
10.8	7
13.1	9.6
15.4	13
17.1	17.9
18.2	22.7
20	29.9
20.5	31.9
22.3	36.2
23.7	39.9
25.4	43.7
26.8	47.1
28.3	50.5
29.4	53.4
30.3	56.3
30.9	58.3
30.9	60.3
30.9	61.7
30.9	62
30.9	62
30.9	61.4
30.6	60.8
30.6	59.4
30.3	57.7
30	55.7
30	53.4
30	50.5
30	47.4
30	43.9
30	39.9
29.7	35.6
29.7	31.3
29.4	27.3
28.8	23
28.3	19.3
27.7	15.6
27.1	11.9
26	7.3
25.4	6.1
24	4.1
22.3	2.7
20	1.6
16.8	0.7
12.8	0.4
8.5	0.4
3.4	0.4
2.5	0.4
9.4	0.4
11.4	0.4
15.4	0.4
19.1	0.5
22.5	1.3
25.4	1.9
27.4	2.5
29.4	2.8
31.1	2.8
33.1	2.8
35.1	2.8
37.4	2.8
38.9	2.8
39.2	2.8
39.7	2.8
39.7	2.8
39.2	2.8
38.3	2.8
36.9	2.8
35.1	2.8
32.9	2.8
30.3	2.8
26	2.8
24.3	2.8
20.8	2.8
17.1	2.5
13.4	2.2
9.7	1.9
5.6	1.3
1.9	0.5
2.2	0.4
5.9	1.3
11.7	2.4
13.4	3
16.5	3.8
19.1	5.6
21.1	8.7
22	13
22.3	18.2
22.3	23.3
22.3	28.2
22.3	32.5
22.5	36.5
23.1	40.5
24.3	44.2
25.7	47.4
26.8	50
27.7	52
28.3	53.7
28.6	55.4
28.8	57.1
29.4	58.8
29.7	60
30	60.6
30.6	60.8
30.9	60.3
31.1	58.8
31.1	57.1
31.1	55.1
30.9	52.5
30.9	50
30.9	46.8
30.9	43.4
30.9	39.4
30.9	35.3
30.9	30.8
30.9	26.2
30.3	21.3
29.7	16.4
28.6	11.6
27.4	7.6
24.6	3
23.1	1.8
19.7	0.5
15.1	1.6
10.2	1.9
5.1	1.6
0.8	1.9
5.4	1.9
9.4	1.9
12.5	1.9
15.7	2.2
19.7	2.8
20.8	2.8
23.1	2.8
24.8	2.8
26.6	2.8
28	2.8
29.7	2.8
31.1	2.8
32.6	3.3
33.7	3.9
34.3	4.2
34.3	4.5
33.7	4.5
32.9	4.5
31.1	4.5
29.1	4.5
26.8	4.5
24	4.5
21.1	4.5
18	4.5
14.2	4.5
10.5	4.5
6.5	4.5
1.9	4.5
3.4	4.2
8.2	3.3
12.8	2.2
16.5	0.8
19.1	1.3
21.1	3.8
23.4	9.3
24	11.9
24.8	17.3
25.1	22.7
25.1	28.2
25.1	33.1
25.1	37.4
25.4	41.4
26	44.8
26.8	47.7
28.3	50.5
29.1	53.1
29.7	56.5
30	57.7
30.3	60
30.3	62.3
30.6	64.3
31.1	65.7
32	66.3
32.9	66.6
33.4	66.3
33.4	66.3
33.4	66
33.4	65.4
33.4	63.7
33.4	61.7
33.4	59.7
33.4	57.4
33.4	54.8
33.4	52
33.4	48.8
33.4	45.7
33.4	42.2
33.4	38.8
33.4	35.1
33.4	31.3
33.4	27.6
33.4	24.2
33.4	20.7
33.4	18.5
32.9	16.7
31.7	15.6
30.3	15.6
28.6	15.6
26.8	15.6
24.8	15.3
22.3	15.3
19.1	15.3
15.1	15.3
11.1	15.3
7.4	15.3
4.2	15.3
0.8	14.7
4.5	13.9
5.9	13.6
8.5	13
11.1	12.4
13.7	11.9
16.2	11.3
18.8	11.3
21.4	11
24	11
26.6	11
28.8	11
31.1	11
33.1	11
34.6	10.7
35.7	10.1
36.3	9.3
36.6	8.7
36.3	8.4
36	8.4
34.6	8.7
33.7	8.7
32	8.7
30.6	8.7
28.8	8.7
26.8	9
24.3	10.1
23.4	10.7
22	12.2
20.8	13.9
20	16.2
19.4	18.5
19.1	21.3
18.8	23.9
18.5	26.2
18.2	29.3
18.2	30.2
18.2	32.5
18.5	34.8
19.1	37.1
20.3	39.4
22	41.6
23.4	44.2
24.8	46.5
26	48.8
27.1	52.2
27.4	53.1
28	54.8
28.8	56.3
29.7	58
31.1	59.7
32.6	61.4
33.7	62.8
34.6	64.3
35.4	65.4
36.3	66.9
37.2	68.6
38	69.7
38.9	70.9
39.7	72
40.6	73.4
41.2	74.6
42	75.7
43.2	76.6
43.7	77.7
44.3	79.2
44.9	80
45.5	80.9
46	81.7
46.6	82.6
47.5	83.5
48.3	84.3
49.2	85.2
50	86.3
51.2	87.8
51.5	88
52	89.2
52.9	90
54	90.9
55.2	92.1
56.1	92.9
57.5	94.1
58.6	94.9
60.1	95.8
61.5	96.6
62.9	96.9
63.5	97.5
63.5	97.5
63.5	96.4
63.5	95.8
63.2	94.1
62.6	92.3
61.8	90
60.9	86.9
59.8	83.7
58.9	80.3
58.1	76.9
57.5	73.2
56.9	70
56.3	67.1
56.1	64.6
55.8	62
55.5	59.1
55.2	56.3
54.6	53.7
54	51.4
53.8	47.9
53.8	46.8
53.8	45.1
53.8	43.7
53.8	42.8
54	42.2
54.3	41.9
54.9	41.9
55.8	42.2
56.6	42.5
57.2	42.8
58.3	43.1
58.3	43.4
58.6	44.2
58.9	45.4
59.5	45.9
59.5	45.9
59.5	45.9
59.5	45.9
59.5	45.7
59.5	45.4
59.5	45.4
59.5	45.1
59.2	44.5
59.2	44.2
59.2	43.7
58.9	43.4
58.9	43.4
58.9	43.4
59.2	43.9
59.2	45.4
59.5	45.9
59.8	47.1
60.3	47.9
60.6	48.5
60.6	48.5
49.2	48.5
46	48.8
42.6	49.1
39.4	49.7
36.3	49.7
59.8	48.5
59.2	48.5
57.5	48.5
55.2	48.5
52.3	48.5
33.1	49.7
29.7	49.4
25.4	49.1
24.3	49.1
22.3	49.1
20.8	49.1
19.4	49.1
17.7	49.4
16.8	49.7
16.8	49.7
16.5	50
16.8	50.8
16.8	51.7
17.1	52.2
18	52.5
19.1	53.1
20	54
20	54.3
20.3	54.5
20.3	55.1
20.3	55.7
20.5	56.5
20.5	56.8
20.5	57.1
20.5	57.7
20.5	58.5
21.1	59.1
21.7	59.7
22.3	60
22.5	60.6
23.1	61.1
23.7	61.7
24.3	62.6
25.1	63.4
26	64.3
26.8	64.8
27.1	65.1
27.1	65.1
27.1	64.8
27.1	64.8
27.1	64
27.1	63.4
27.1	62.3
27.1	61.1
27.1	60.3
27.1	59.1
27.4	58
27.4	56.8
27.4	55.7
27.4	55.1
27.4	54.8
27.4	54.8
27.4	54.8
27.4	54.8
27.4	54.8
27.4	54.8
27.4	54.8
27.4	54.8
27.4	54.3
27.4	53.4
27.4	52.5
27.4	52.5
27.4	52.5
27.4	52.5
27.4	52.5
27.4	52.5
27.4	52.5
27.4	52.5
27.4	52.5
27.4	52.5
27.4	52.5
27.4	52.5
27.4	52.5
27.4	52.5
27.4	52.5
27.4	52.5
27.4	52.8
27.4	53.1
27.4	53.4
27.4	53.4
27.4	53.4
27.4	53.4
27.4	53.4
27.4	53.4
27.4	53.4
27.4	53.4
27.4	53.4
27.4	53.4
27.4	53.4
27.4	53.4
27.4	53.4
27.4	53.4
27.4	53.4
27.4	53.4
27.4	53.4
27.4	53.4
27.1	53.4
26.3	53.4
24.6	54.3
23.1	56.3
22.5	60.3
22.3	65.7
22	72.3
21.7	78
21.7	82.9
21.7	87.2
21.7	89.2
21.7	89.5
22.5	88.3
23.7	85.8
24	81.2
24	76
24	70.9
24	66.3
24	62.3
24.6	59.4
26	57.7
27.7	56.8
28.3	56.5
28.3	56.5
27.4	57.1
25.4	59.4
23.1	62.8
21.1	66.9
19.7	71.4
18.5	76.3
17.7	80.6
17.4	84.9
17.4	88.3
17.4	89.8
17.7	90
18	89.5
19.1	87.5
19.7	83.7
20	78.9
20	73.4
20	67.7
20	60.6
20	58.3
20	54.3
20	50.2
20	45.9
20	41.9
20	38.8
20	36.5
20	34.8
20	34.5
20	35.1
19.7	36.2
19.7	39.9
19.7	45.7
20	52.2
20.5	58.8
21.7	65.7
22	73.2
22.3	80
22.5	85.8
24.8	85.8
25.7	85.2
26.6	83.7
26.6	80.6
26.6	76
26.3	71.1
26.3	66.3
26.3	62
26.3	57.7
26.3	53.4
26.3	49.4
26.3	45.7
26.3	41.9
26	39.4
25.7	38.8
25.4	39.1
24.6	40.2
23.1	45.1
22.8	47.4
22.5	52.2
22.5	58.3
22.5	64.3
22.5	70.9
22.5	76.9
22.5	81.2
22.5	83.7
22.5	84.3
23.1	84
24	82
24.3	78.6
24.3	74
24.3	68.9
24.3	63.7
24.3	56.5
24.3	54.3
24.3	50
24.3	45.7
24.3	41.4
24.3	37.9
24.3	35.9
24.3	35.6
24.3	35.9
23.7	38.2
23.1	41.9
23.1	46.8
23.1	55.7
23.1	58.8
23.1	65.7
23.1	72.3
23.1	78.6
23.1	84.3
23.4	86.3
23.7	86
24	85.5
24.6	83.2
25.1	79.2
25.1	71.7
25.1	69.1
25.1	64
25.1	58.8
25.1	53.7
25.1	49.1
25.1	44.5
25.1	39.9
24.8	35.9
24.3	33.9
23.7	33.6
23.7	33.9
22.5	35.9
22	39.1
22	43.7
22	49.4
22	55.7
22.3	62.6
22.3	68.9
22.3	75.4
22.5	81.2
23.1	83.5
23.1	84
23.4	83.5
23.4	82.6
24.3	79.5
24.3	75.2
24.3	70.3
24.3	65.7
24.3	60.6
24.3	55.7
24.3	50.8
24.3	46.5
24.3	42.2
24.3	39.1
24.3	37.4
24.3	37.4
24	39.9
24	41.6
24	46.5
24	52
24	57.4
24	63.4
24	73.2
24.3	76.3
24.6	82.3
25.1	86
25.1	86.9
25.1	86.9
25.1	85.8
25.7	82.3
26	77.4
26	72
26	66.3
26	60.6
26	54.8
26	49.4
26	44.5
26	40.5
26	37.1
26	34.8
26	34.2
25.7	34.5
25.1	36.2
24.3	41.4
24.3	43.4
24.3	48.5
24.3	54.8
24.3	61.1
24.3	67.7
24.3	74.3
24.3	80.6
24.8	84
25.4	84.6
25.4	84.6
25.7	83.2
26.3	80.3
26.6	76.3
26.6	72
26.6	67.1
26.6	62.8
26.6	58
26.6	53.4
26.6	48.8
26.6	43.9
26.6	39.1
26.6	35.1
26.6	31.3
26.6	31.1
26.3	31.3
25.4	32.5
24	35.3
23.4	39.6
23.1	45.1
23.1	51.4
23.1	57.7
23.1	64.3
23.1	70.9
23.4	77.2
23.4	81.7
23.4	84
23.4	84.3
23.4	84
23.4	82.6
24	78.9
24	74.6
24	69.7
24	64.8
24	57.7
24	55.4
24	50.8
24	46.2
24	41.9
24	38.5
24	37.1
24	37.1
24	38.2
23.4	41.4
23.1	45.9
23.1	50.8
23.1	56.5
23.1	62.8
23.1	69.4
23.1	76
23.1	82.6
23.4	88.6
23.7	88.9
24	88.6
24	88
24.6	85.5
24.8	80.6
24.8	75.4
24.8	70.3
24.8	64.6
24.8	56.3
24.8	53.7
24.8	48.8
24.8	43.9
24.8	39.9
24.8	36.8
24.8	35.6
24.8	35.3
24.8	36.2
24.8	39.4
24.8	43.7
24.8	48.8
24.8	54.8
24.8	61.1
24.8	67.4
24.8	77.7
24.8	80.9
25.4	86.6
26.3	89.5
26.6	89.8
26.6	89.5
26.6	87.8
27.4	81.2
27.4	78.6
27.4	73.2
27.1	67.7
26.6	62.3
25.7	56.5
24.8	51.4
24.6	47.1
24.6	43.7
24.6	41.1
24.6	39.9
24.3	39.9
23.7	41.1
22.8	43.9
22.8	47.9
22.8	53.1
22.8	58.8
22.8	65.1
22.8	71.4
23.1	77.4
24	82.9
24.6	83.5
24.8	83.7
25.1	83.5
25.7	81.7
26	78
26	73.4
26	68.9
26	64
26	59.4
26	54.5
26	50
26	45.1
26	40.5
26	36.8
26	33.9
26	32.8
26	32.8
25.4	33.6
24	35.6
23.1	38.8
22.8	43.4
22.8	48.8
23.1	55.1
23.1	61.7
23.1	68
23.7	74.9
24.8	81.5
26	86.3
26.8	87.8
26.8	87.5
26.8	86.3
26.8	83.5
27.1	78.9
27.1	74
27.1	69.1
27.1	64.3
27.1	58.8
26.8	53.4
26.3	47.9
26	43.4
25.7	39.4
25.4	36.8
25.4	36.2
25.1	36.5
24.6	38.5
24.3	42.2
24.3	47.4
24.3	53.4
24.3	62.6
24.3	65.7
24.3	71.7
24.6	77.4
25.4	81.7
25.7	84
25.7	84.3
26	84.3
26	82.9
26.6	79.7
26.6	75.7
26.6	71.4
26.6	66.9
26.6	62.3
26.6	57.7
26.6	53.4
26.6	49.1
26.6	45.1
25.4	39.6
25.1	37.9
24.3	35.3
24	34.8
24	35.3
23.4	37.6
22.5	41.6
22	46.2
22	51.7
21.7	57.7
21.4	64.3
21.4	70.9
21.4	77.2
21.7	82.6
22	85.2
22	86
22.3	86
22.5	85.2
22.8	82.6
23.1	78.6
23.1	74
23.1	69.4
23.1	64.8
23.1	60.3
23.1	55.7
23.1	50.8
23.1	45.9
23.1	41.6
23.1	37.1
23.1	36.2
23.1	35.9
23.1	36.2
22.3	38.2
21.7	41.9
21.7	46.8
21.7	52.5
21.7	58.8
21.7	65.4
21.7	71.7
21.7	78
23.1	84.9
23.4	85.8
24.3	86
24.6	86
24.8	84.3
25.7	80.6
25.7	75.7
25.7	70.6
25.7	65.4
25.7	60.3
25.7	54.8
25.7	47.1
25.7	44.5
25.7	40.2
25.7	36.8
25.7	35.1
25.7	35.3
25.4	36.5
24.6	39.4
24	43.7
24	48.2
24	54
24	60.3
23.7	66.6
23.4	73.4
23.4	79.7
23.4	85.8
23.4	89.2
23.4	90.3
23.1	90.3
23.1	89.8
23.4	86.6
23.4	81.5
23.4	76.3
23.4	70.9
23.4	65.4
23.4	60
23.4	55.4
23.4	51.7
23.4	48.8
23.4	46.5
23.4	46.2
23.1	47.1
22.3	50
21.4	54.5
20.8	59.7
20.5	65.1
20.3	70.9
20.3	76.9
20.3	82.3
20.3	86.6
20.3	89.2
20.3	90.3
20.3	90.3
20.5	89.2
21.7	86
22.5	81.5
22.8	76.6
23.1	70.9
23.1	65.4
23.1	59.4
23.1	54.3
23.1	49.1
23.1	44.5
23.1	40.2
23.1	37.4
23.1	36.5
23.1	37.1
22.3	40.5
21.7	46.2
21.7	52.5
21.7	59.1
21.7	66
21.7	73.4
21.7	80.6
22.8	88.9
24.3	89.2
26.8	88.6
28	87.2
28	83.7
28	78.6
28	73.2
28	67.7
28	62.6
27.7	57.4
27.7	52.8
27.7	48.5
27.7	44.8
27.7	41.1
27.4	38.5
26.8	38.5
26.3	39.4
25.1	42.2
24	46.8
24	52.5
24	62.3
24	65.4
24	72
24	78.6
24	84.3
24.6	86.6
24.6	87.2
24.6	87.2
24.3	86.9
24.3	85.2
23.7	80.3
23.7	78.6
23.4	75.2
23.4	72.3
23.4	69.7
23.4	67.1
23.4	64.6
23.4	62
23.4	59.7
23.4	58.3
23.4	57.1
23.4	56.8
23.4	56.5
23.4	56.5
23.4	56.5
23.4	56.5
23.4	56.5
23.4	56.5
23.4	56.5
23.4	57.1
23.4	57.4
23.4	58
23.4	58
23.4	58
23.4	58
23.4	58
23.4	58
23.7	58
23.7	58
24	58
24	58
24	58.3
24.3	58.5
25.1	59.4
26	60.3
26.8	61.1
27.7	61.7
28.3	62.3
28.6	62.6
28.8	62.8
29.4	63.1
29.7	63.7
30.3	64.3
30.9	64.8
31.1	64.8
31.1	65.1
31.4	65.1
31.7	65.7
32	66
32.6	66.3
32.9	66.9
33.1	67.4
33.7	67.7
34	67.7
34.3	68
34.6	68.3
35.1	68.6
35.4	68.9
35.7	68.9
36	68.9
36	68.9
36	68.9
36	68.9
36	68.9
36	68.9
36	68.9
36	68.9
36	68.9
36	68.9
36	68.9
36.3	68.9
36.3	68.9
36.6	68.9
36.6	68.9
36.6	68.9
36.9	68.9
36.9	68.9
36.9	68.9
36.9	68.9
36.9	68.9
36.9	68.9
37.2	68.9
37.2	68.9
37.4	68.9
37.4	68.9
37.4	68.9
37.4	68.9
37.4	68.9
37.4	68.9
37.4	68.9
37.4	68.9
37.4	68.9
37.4	68.9
37.4	68.9
37.4	68.9
37.4	68.9
37.4	68.9
37.4	68.9
37.4	68.9
37.4	68.9
37.4	68.9
37.4	68.9
37.4	68.9
37.4	68.9
37.4	68.9
37.4	68.9
37.4	68.9
37.4	68.9
37.4	68.9
37.4	68.9
37.4	68.9
37.4	68.9
37.4	68.9
37.4	68.9
37.4	68.9
37.4	68.9
37.4	68.9
37.4	68.9
37.4	68.9
37.4	68.9
37.4	68.9
37.4	68.9
37.4	68.9
37.4	68.9
37.4	68.9
37.4	68.9
37.7	68.9
37.7	68.9
37.7	68.9
37.7	68.9
37.7	68.9
37.7	68.9
37.7	68.9
37.7	68.9
37.7	68.9
37.7	68.9
37.7	68.9
37.7	68.9
37.7	68.9
37.7	68.9
37.7	68.9
37.7	68.9
37.7	68.9
37.7	68.9
37.7	68.9
38	68.9
38	69.1
38.3	69.1
38.6	69.4
38.6	69.4
38.6	69.4
38.6	69.1
38.6	69.1
38.9	69.1
39.2	69.1
39.4	69.1
39.7	69.1
39.7	69.1
39.7	69.1
39.7	69.1
40	69.1
40.3	69.1
40.6	69.1
40.6	69.1
40.6	69.1
40.6	69.1
40.6	68.9
40.6	68.6
40.6	68.6
40.6	68.3
40.6	68.3
40.6	68.3
40.6	68.3
40.6	68.3
40.6	68.3
40.6	68.3
40.6	68.3
40.6	68.3
40.6	68.3
40.6	68.6
40.6	68.6
40.6	68.6
40.6	68.6
40.6	68.9
40.6	69.1
40.6	69.4
40.6	69.4
40.6	69.4
40.6	69.4
40.6	69.7
40.6	69.7
40.6	70
40.6	70.3
40.6	70.6
40.6	70.6
40.6	70.6
40.6	70.6
40.6	70.6
40.6	70.6
40.6	70.6
40.3	70.6
40	70.6
39.4	70.6
38.6	70.6
38.3	70.6
38	70.6
37.7	70.6
37.4	70.6
37.4	70.6
37.4	70.6
37.4	70.6
37.4	70.6
37.4	70.6
37.4	70.6
37.4	70.6
37.4	70.6
37.4	70.6
37.4	70.6
37.4	70.6
37.4	70.6
37.4	70.3
37.4	70
37.4	69.4
37.2	68.9
36.6	68.3
36.3	68
36.3	68
36.3	67.7
36.3	67.7
36.3	67.7
36.3	67.7
36.3	67.7
36.3	67.7
36.3	67.7
36.3	67.7
36.3	67.7
36.3	67.7
36.3	67.7
36.3	67.7
36.3	67.7
36.3	67.7
36.3	67.7
36.3	67.7
36.3	67.7
36.3	67.7
36.3	67.7
36.3	67.7
36.3	67.7
36.3	67.7
36.3	67.7
36.3	68
36.3	68
36.3	68.3
36.3	68.3
36.3	68.3
36.3	68.3
36.3	68.3
36.3	68.3
36.3	68.3
36.3	68.3
36.3	68.3
36.3	68.3
36.3	68.3
36.3	68.3
36.3	68.3
36.3	68.3
36.3	68.3
36.3	68.3
36.3	68.3
36.3	68.3
36.3	68.3
36.3	68.3
36.3	68.3
36.3	68.3
36.3	68.3
36.3	68.3
36.3	68.3
36.3	68.3
36.3	68.3
36.3	68.3
36.3	68.3
36.3	68.3
36.3	68.3
36.3	68.3
36.3	68.3
36.3	68.3
36.6	68.3
36.6	68.3
36.6	68.3
36.6	68.3
36.6	68.3
36.6	68.3
36.6	68.3
36.6	68.3
36.6	68.3
36.6	68.3
36.6	68.3
36.6	68.3
36.6	68.3
36.6	68.3
36.3	68.3
35.7	68.3
35.1	68.3
34.9	68.3
34.9	68.3
34.9	68.3
34.9	68
34.9	67.7
34.9	67.1
34.9	67.1
34.9	66.9
34.9	66.9
35.1	66.9
35.4	66.9
35.7	66.9
36	66.6
36	66.3
36	65.7
36	65.4
36	65.4
36	65.4
36	65.4
36	65.4
36	65.1
36	64.8
35.7	64.3
35.4	64
35.1	63.4
34.9	63.1
34.6	62.8
34.6	62.6
34.6	62.6
34.9	62.6
34.9	62.6
34.9	62.6
34.9	62.6
34.9	62.6
35.1	62.6
35.4	62.8
35.7	62.8
36	62.8
36	62.8
36	62.8
36	62.8
36	62.8
36	62.8
36	62.8
36	62.8
36	62.8
36	62.8
36	62.8
36	62.8
36	62.8
36	62.8
36	62.8
36	62.8
36	62.8
36	62.8
36	62.8
36.3	62.8
36.6	62.8
36.6	63.1
36.9	63.4
36.9	63.7
36.9	64
37.2	64
37.4	64
37.7	64
37.7	64
37.7	64
37.7	64
38	64
38	64
38	64
38	64
37.7	64
37.7	64
37.4	64
37.4	64
37.4	64
37.4	63.7
37.4	63.7
37.7	63.7
37.7	63.7
37.7	63.7
37.7	63.7
38	63.7
38	63.7
38.6	63.7
38.6	63.7
38.6	63.7
38.3	63.7
38.3	63.7
38.3	63.4
38.3	63.4
38.3	63.4
38.3	63.4
38.3	62.8
38.3	62.6
38.3	62.6
38	62.6
37.7	62.6
37.4	62.6
37.4	62.6
