# Supplementary material for: Bot fit: A novel approach to assessing lower limb muscular strength
Source: PLoS One. 2026 Mar 26;21(3):e0339187. doi: 10.1371/journal.pone.0339187 (PMC13021169; doi:10.1371/journal.pone.0339187)
Supplement: S3 File — Raw joint angle data (left and right legs) collected from 25 participants across all exercise protocols. This compressed folder contains individual participant files (sub1–sub25) with time-series signals representing lower-limb motion recorded by the Bot Fit system during resistance exercise trials. (ZIP) [file pone.0339187.s003.zip › sub17/kickback_const.csv]

AngL	AngR
23.1	1.1
23.1	1.1
23.1	1.1
23.1	1.1
23.1	1.1
23.1	1.1
22.8	1.1
22.8	1.4
22.8	1.4
22.8	1.4
22.8	1.4
22.8	1.4
22.8	1.4
22.8	1.4
22.8	1.4
22.8	1.4
22.8	1.4
22.8	1.4
22.8	1.4
22.8	1.4
22.8	1.4
22.8	1.4
22.8	1.4
22.8	0.8
22.8	0.2
22.8	0
22.8	0.2
22.5	0.8
22	1.4
20.8	2.2
20.2	2.5
20.5	2.2
20.8	1.9
21.1	1.9
21.4	1.6
21.1	1.6
21.1	1.6
21.1	1.6
21.4	1.6
21.7	1.6
22	1.4
22.5	0.8
22.5	0.5
23.1	0.2
23.1	0.2
22.8	0.2
22.8	0.2
22.8	0.2
22.8	0.2
22.5	0.5
22.2	1.1
21.7	1.6
21.7	2.2
22	2.5
22.2	2.2
23.1	1.9
23.1	1.9
23.1	1.9
22.5	2.2
22	2.8
21.1	3.4
20.8	4.2
20.2	4.2
20.2	4.2
20.5	4.2
20.5	4.2
21.4	4.2
21.7	4.2
22.2	4.2
22	4.8
22	5.6
21.7	6.5
20.8	7.4
20	8.5
19.4	9.9
19.1	11.4
19.1	12.5
18.8	14
18.8	14.8
18.8	16.2
18.8	17.7
18.2	19.1
17.1	20.5
15.7	22
13.9	23.7
11.9	25.1
10.2	26.3
8.8	27.1
7.6	27.7
6.8	28
6.5	28
6.5	28
6.5	28
6.2	28.3
5.9	28.6
5.1	29.1
4.2	29.7
3.3	30
2.8	29.7
2.8	29.7
2.8	29.7
2.5	29.1
1.9	28.3
1.6	27.7
1.1	27.1
0.5	26.6
0.8	26.3
2.2	26
3.6	25.4
5.1	25.4
6.5	24.8
7.6	24.3
8.5	23.7
9.1	22.8
9.6	22
9.9	21.4
9.9	20.8
9.9	20
9.9	19.4
9.9	18.5
9.6	17.4
9.6	17.1
8.8	16
7.9	14.8
6.5	14
4.8	12.8
2.8	12
1.1	11.1
0.8	10.5
3.1	10.5
3.9	10.5
6.2	10.8
8.8	11.4
11.1	12.2
13.1	14
14.8	16.8
16.2	20.5
17.4	24.3
18.5	28
20	31.1
21.4	34
23.1	36.6
25.1	38.9
27.1	40.9
28.8	43.2
29.4	45.2
29.4	46.9
28.8	48.6
28.3	50
27.7	50.9
27.7	51.8
28	51.8
28	51.5
28	50.9
28	50
28	48.6
28	46.9
28	44.9
28	42.9
28.3	40.3
28.3	37.7
28.8	34.9
29.1	32
28.8	29.1
28.8	26.3
28.8	24
28.8	21.4
28.5	18.5
28.3	16
27.7	13.4
27.1	11.1
26.3	9.7
24.8	8.2
22.8	7.4
20.8	6.8
18.2	6.5
15.7	6.5
12.5	6.5
8.8	6.5
5.1	6.2
1.3	6.2
2.5	5.9
5.9	5.6
9.4	5.6
12.5	5.6
15.7	5.6
18.5	5.6
21.4	5.6
24	5.6
27.4	5.6
28.3	5.6
30	5.6
31.7	5.6
33.1	5.6
34.3	5.6
35.1	5.6
35.7	5.1
35.7	4.5
35.1	4.2
34	3.9
32.6	3.9
30.8	3.9
28.8	3.9
26.5	3.9
24.3	3.9
21.4	3.9
18.5	3.9
15.4	3.9
12.2	3.9
8.8	3.9
5.3	3.9
1.9	3.9
1.9	3.9
5.9	3.9
9.6	3.9
13.1	4.2
15.7	4.5
18.2	5.6
20	7.4
21.4	9.7
22.2	14.2
22.2	16.2
22.2	20.5
22.2	24.8
22	29.1
22	32.9
22	36
22.2	38.9
22.8	41.7
24	43.7
25.1	45.7
26	46.9
26.5	47.5
26.8	48.3
26.8	48.9
26.8	49.8
27.1	50.6
27.4	50.9
27.7	50.9
28.3	50.6
28.8	49.8
28.8	48.6
28.8	46.9
28.8	45.2
28.8	43.2
28.8	40.6
28.8	38
28.8	35.1
28.8	32
28.8	28.8
28.5	25.7
28.3	22.3
27.7	18.8
27.1	15.7
26.5	12.5
25.7	9.7
24.8	7.4
23.7	5.4
22	3.6
20.2	2.5
18.5	1.9
16.5	1.6
13.9	1.9
10.8	1.9
7.4	1.9
3.6	1.9
0.8	1.9
5.1	1.6
8.8	1.6
12.5	1.4
15.9	1.1
19.1	0.8
21.7	0.8
24	0.8
26	0.8
28	0.8
30.3	0.8
32.3	0.8
34.6	0.8
36.6	0.8
38	0.8
39.1	0.8
40	0.8
40	0.8
39.7	0.8
39.4	0.8
38.3	0.8
36.9	0.8
34.8	0.8
32.8	0.8
30.6	1.1
28	1.1
25.4	1.4
22.2	1.4
19.1	1.4
15.9	1.4
12.5	1.6
8.8	1.6
4.8	2.2
1.1	2.2
2.8	2.5
6.5	3.1
9.9	3.6
12.8	4.2
15.1	5.4
17.1	7.1
18.8	9.1
20	11.4
21.1	14
21.7	17.4
22.2	21.1
22.2	25.1
22.2	28.8
22.5	32
23.4	34.6
24.3	36.9
24.8	38.9
25.1	40.3
25.4	41.4
25.7	41.7
25.7	41.7
25.7	41.7
25.7	42.3
26	43.2
26	42.9
26	42.3
26	40.9
26	38.6
26	35.4
26	32
26	28.6
26	24.8
26	19.1
26	17.4
26	13.7
25.7	9.9
25.4	7.4
25.1	5.6
24.3	4.2
23.7	3.4
23.1	2.8
22.8	2.8
22.8	3.1
22.8	3.4
22.8	3.6
22.8	4.8
22.8	5.6
22.8	6.2
22.8	6.8
22.8	7.1
22.8	7.7
22.5	7.9
21.7	8.2
20	8.2
19.4	8.2
17.9	8.2
15.9	7.7
13.7	6.5
10.5	5.1
6.5	3.9
1.6	3.1
3.6	2.5
8.8	2.5
15.7	1.6
17.9	1.4
21.4	0.2
24	0.8
26.5	1.7
28.5	2.3
30.6	2.8
32.6	2.8
34.3	2.8
35.7	2.8
37.4	2.8
37.7	2.8
38	2.8
38	2.8
37.7	2.8
36.6	2.8
34.8	2.8
32.8	2.8
30.3	2.8
27.7	2.8
24.5	2.8
21.1	2.6
17.1	2.3
13.4	1.7
9.6	1.1
5.9	0.3
2.2	0.5
2.2	1.4
6.5	2.2
10.8	3.1
14.2	4.2
18.8	7.4
20	8.8
22	12.2
22.8	16.8
23.1	22.3
23.1	27.7
23.4	32.9
23.7	37.2
24.5	40.9
25.4	43.7
26.5	46
27.7	48.3
28.3	50.6
28.5	53.5
28.5	54.3
28.5	55.8
28.5	56.9
28.5	57.8
28.5	58.3
28.5	58.9
28.5	59.2
28.5	58.9
28.5	58.3
28	56.1
28	55.2
27.7	52.9
27.7	50.6
27.7	47.5
27.7	44
27.7	40.3
27.7	36.3
27.7	32.3
27.7	28
27.4	23.4
26.5	18.8
26	14.2
25.4	10.2
23.4	5.4
22.5	3.9
20.2	1.9
17.4	1.4
14.2	1.4
9.9	1.4
5.1	1.4
0.2	2.2
4.8	2.8
9.4	3.4
13.9	3.4
20	3.1
22	3.1
25.1	3.1
28	2.8
30.6	2.2
32.6	1.4
34.3	1.1
36	0.8
37.4	0.8
39.1	0.8
40.6	0.8
41.1	0.2
41.4	0.3
41.1	0.8
40.3	1.4
39.1	2
37.1	2
35.1	2
32.6	2
29.7	1.7
26.8	1.7
23.4	1.7
19.7	1.7
15.7	1.7
11.6	1.4
7.1	1.4
2.2	0.8
2.8	0.3
7.6	0.8
12.5	1.9
16.8	3.9
20.2	6.8
22.8	11.1
24.8	16.8
26	23.4
25.7	29.4
26	31.4
27.4	34.9
29.4	39.7
30.8	44.6
31.1	50
31.4	51.5
31.7	54.1
32	56.1
32.3	57.8
32.6	58.9
32.8	59.5
33.1	60.1
33.7	60.1
33.7	60.1
33.7	60.1
33.7	60.1
33.7	59.5
33.7	58.1
33.7	56.6
33.7	54.6
33.7	52.9
33.7	50.6
33.7	48.3
33.7	45.7
33.7	42.9
33.7	39.7
33.7	36.6
33.7	33.4
33.7	30
33.7	26.6
33.7	23.4
33.7	20.5
32.8	18
31.4	15.7
30	14
28.3	13.1
26	13.1
23.1	12.5
20.2	12.2
17.1	12.2
13.7	12.2
9.9	12.2
6.5	12.2
3.1	12.2
0.5	11.7
3.3	11.1
7.4	9.7
8.8	9.1
11.4	8.2
13.9	7.4
16.8	6.5
19.4	6.2
22.2	5.6
25.1	5.4
28	5.1
30.6	4.8
33.1	4.5
35.1	3.6
37.4	3.1
39.1	1.9
40	1.6
40.3	1.4
40.9	1.4
41.1	1.4
41.1	1.4
41.1	1.4
40.9	1.4
40.3	1.6
39.1	1.6
37.7	1.9
36	2.2
34.3	2.2
32	2.5
29.7	3.1
26.5	4.2
25.7	4.5
23.4	5.6
21.4	6.5
19.1	7.9
17.1	9.1
15.1	10.2
12.8	11.7
11.1	13.4
9.6	15.1
8.8	16.8
8.5	18.8
8.2	21.4
8.5	24.3
9.4	26.8
10.8	29.4
12.2	32.3
13.7	34.9
15.4	37.2
16.5	39.4
17.7	42
19.1	44
21.1	46.6
22	47.5
23.1	49.2
24.3	50.6
25.1	52.3
26	53.8
26.8	55.2
28	56.6
29.1	58.1
30.6	59.8
32	61.5
34	64.4
34.6	65.2
36	66.9
37.4	68.9
38.9	70.7
40.3	72.4
41.7	74.1
43.2	75.8
44.6	77.5
46.3	79.3
47.4	81
48.9	82.4
50	84.1
51.2	85.3
52.3	86.7
53.5	87.8
54.9	89
56	90.1
57.2	91.3
58.3	92.4
60.3	93.9
60.9	94.4
62.6	95.3
64.1	96.2
65.5	97.3
66.6	98.2
67.8	99.6
68.9	100.7
70.1	101.6
70.9	102.5
71.8	103.6
72.7	104.5
74.7	106.5
75.5	107.3
77.2	108.8
79	110.2
80.1	111
80.4	111.3
80.1	110.8
79.8	109.6
79	107.6
79	107
78.7	105.9
78.1	104.5
77.2	102.7
76.1	100.2
74.9	97.3
73.5	94.1
72.4	90.4
70.9	86.4
69.2	81
68.6	79
67.8	75.5
66.6	72.4
65.8	69.2
65.2	65.8
64.3	62.9
63.8	60.1
63.5	57.5
62.9	55.2
62.6	53.2
62.3	51.5
62.1	50
62.1	48.6
62.1	48.3
62.1	48
62.1	47.7
62.1	47.7
62.3	48
62.6	48
62.9	48
63.2	48.3
63.5	48.6
63.5	48.9
64.1	49.2
64.3	50
64.9	51.2
65.8	52.6
66.4	54.3
66.9	55.8
67.5	56.9
67.8	57.8
68.1	58.6
68.1	58.6
68.1	58.6
67.8	58.9
67.2	58.9
66.1	59.2
64.9	59.5
63.8	59.5
61.8	59.5
60.6	59.5
58.6	59.5
56.3	59.5
53.7	59.2
51.2	59.2
48.6	59.2
46	58.9
44	58.9
42	58.9
40.3	58.6
38.3	58.1
36.6	57.8
34.3	57.5
33.4	57.2
32.3	57.2
31.4	57.2
30.8	57.2
30.8	57.2
30.8	57.2
30.8	57.2
30.8	57.2
30.8	57.5
30.8	57.5
30.8	58.1
31.1	58.9
32	60.1
32.3	61.8
32.6	62.6
32.6	62.9
32.6	62.9
32.6	63.2
32.6	63.5
32.6	63.8
32.6	64.1
32.6	64.1
32.6	64.1
32.6	64.1
32.6	64.1
32.6	64.1
32.6	64.1
32.6	64.1
32.6	64.1
32.6	64.1
32.6	64.1
32.6	64.1
33.1	64.1
33.7	64.1
34.3	64.1
34.6	64.1
34.6	64.1
34.6	64.1
34.6	64.1
34.6	64.1
34.6	64.1
34.6	63.8
34.6	63.8
34.8	63.8
35.1	63.8
35.1	63.8
35.1	63.8
35.1	63.8
35.1	63.8
35.1	63.8
35.1	63.8
35.1	63.8
35.1	63.8
35.1	63.8
35.1	63.8
35.1	63.8
35.1	63.8
35.1	63.8
35.1	63.8
35.1	63.8
35.1	63.8
35.1	63.8
35.1	63.8
35.1	63.8
35.1	63.8
35.1	63.8
35.1	63.8
35.1	63.8
35.1	63.8
35.1	63.8
35.1	63.8
35.1	63.8
35.4	64.1
35.4	64.1
35.7	64.1
35.7	64.1
35.7	64.1
35.7	64.1
35.7	64.1
35.7	64.1
35.7	64.1
35.7	64.1
35.7	64.1
35.7	64.1
35.7	64.1
35.7	64.1
35.7	64.1
35.7	64.1
35.7	64.1
35.7	64.1
35.7	64.1
35.7	64.1
35.7	64.1
35.7	64.1
35.7	64.1
35.7	64.1
35.7	64.1
35.7	64.1
35.7	64.4
35.7	64.6
36	64.9
36.3	65.2
36.6	65.2
36.6	65.2
36.6	65.2
36.6	65.2
36.6	65.2
36.6	65.2
36.6	65.2
36.6	65.2
36.6	65.2
36.6	65.2
36.6	65.2
36.6	65.2
36.6	65.2
36.6	65.2
36.6	65.2
36.6	65.2
36.6	65.2
36.6	65.2
36.6	65.2
36.6	65.2
36.6	65.2
36.6	65.2
36.6	65.2
36.6	65.2
36.6	65.2
36.6	65.2
36.6	65.2
36.6	65.2
36.6	65.2
36.6	65.2
36.6	65.2
36.6	65.2
36.6	65.2
36.6	65.2
36.6	65.2
36.6	65.2
36.6	65.2
36.6	65.2
36.6	65.2
36.6	65.2
36.6	65.2
36.6	65.2
36.6	65.2
36.6	65.2
36.6	65.2
36.6	65.2
36.6	65.2
36.6	65.2
36.6	65.2
36.6	65.2
36.6	65.2
36.6	65.2
36.6	65.2
36.6	65.2
36.6	65.2
36.6	65.2
36.6	65.2
36.6	65.2
36.6	65.2
36.6	65.2
36.6	65.2
36.6	65.2
36.6	65.2
36.6	65.2
36.6	65.2
36.6	65.2
36.6	65.2
36.6	65.2
36.6	65.2
36.6	65.2
36.6	65.2
36.6	65.8
37.4	66.9
38.6	66.9
39.7	66.1
40.6	63.8
40.6	60.6
40.6	54.9
40.6	53.2
40.6	49.5
40.6	45.5
40.6	41.2
40.6	37.2
40.6	33.1
40.6	29.4
40	27.1
39.1	25.7
38.6	26
38	26.8
37.1	29.4
36.9	32.9
37.1	36.9
37.1	42
37.7	47.2
38.3	52.9
39.7	58.9
40.9	65.2
41.7	71.2
42.6	76.1
43.4	79.5
43.7	81.5
43.7	81.8
43.7	80.1
43.7	76.4
43.4	72.1
43.2	67.8
42.6	63.5
42.6	59.2
42.3	54.6
42	50.3
42	45.5
42	40.3
42	35.1
41.4	29.7
40.9	24.8
40	21.4
39.7	20
39.7	21.7
39.4	25.4
39.4	30.3
39.4	35.7
39.4	41.4
40.3	47.5
41.1	53.8
42.6	60.6
43.4	67.5
45.2	75.5
45.4	77
46	78.4
46	77.8
46	76.1
46	73.5
45.7	70.1
45.4	65.8
45.2	61.2
44.9	56.3
44.6	48.9
44.9	46.3
44.9	40.9
44.9	34.6
44.6	28
43.7	21.7
42.3	17.1
41.4	15.4
41.1	17.7
40.9	22.5
41.1	28.3
42.6	34
44.6	39.4
46	45.7
46	53.5
46.3	60.9
46.9	70.9
46.9	73.8
46.9	77.5
46.9	77.8
46.9	77
46.9	74.7
46.9	71.5
46.9	67.2
46.9	62.6
46.9	57.5
46.9	52
46.9	46
46.9	39.7
46.9	32.6
46.6	25.4
45.7	18.8
44.6	12
44.3	11.7
44	13.1
44	16.8
44.3	21.1
45.2	25.4
45.2	30.6
45.2	36.6
45.4	43.2
46	50.3
46.9	60.9
47.2	64.1
47.2	69.2
46.9	72.7
46	74.1
44.9	73.8
44.9	72.7
44.9	69.8
44.9	66.1
44.9	62.1
44.9	57.5
44.9	52.6
44.9	47.7
44.9	42.6
44.9	37.2
44.9	30.9
44	24.6
43.2	18
42.6	12.8
42.3	11.1
42.6	13.1
42.9	17.4
43.2	23.1
43.4	29.1
43.7	35.4
43.7	42.3
43.7	50
43.7	58.3
44	66.4
44.3	74.1
44.6	81.3
44.3	86.4
44.9	87.6
44.9	87.3
44.9	86.7
44.9	84.1
44.9	79.8
44.6	74.4
43.7	68.7
43.2	62.4
42.3	55.8
41.7	49.5
41.7	43.2
41.7	36.9
41.1	31.1
40.9	26.6
40.3	23.7
39.7	24.6
39.4	28.6
40.3	37.7
41.1	41.4
42.9	48.9
43.4	56.9
43.4	64.6
43.4	72.4
43.4	79.5
43.4	85.3
44.3	85.6
44.6	83.3
44.6	82.1
44.6	79.5
44.6	75.8
44.6	71.2
44.6	66.1
44.6	60.6
44.6	55.2
44.6	49.8
44.9	44
44.9	34
44.9	30.6
44.3	23.7
43.7	17.4
43.7	13.4
43.7	14
43.4	18.3
43.7	24
44.6	29.7
45.4	35.7
45.4	45.5
45.4	48.9
45.4	56.1
45.7	63.5
46	70.1
46	75.5
46	77
45.7	76.7
45.7	76.1
45.7	74.7
46	71.8
46	66.4
46	64.4
46	59.8
46	54.6
46.3	49.2
46.9	43.5
47.2	37.4
46.9	30.9
46	24
44.6	17.4
44	12.5
44.3	11.7
44.3	14
44.3	18.8
45.2	24
46.3	29.7
46.6	36.3
46.9	43.5
47.4	51.2
48	59.5
48.3	66.9
48.3	73.5
48.3	78.4
48	81.5
47.2	82.4
46	81.5
45.4	79.5
45.4	76.1
44.9	72.1
44.9	67.2
44.9	62.1
44.9	56.3
44.9	50.9
44.9	45.2
44.9	39.4
44.9	33.1
44	23.7
43.7	20.8
43.7	16.2
43.7	14.8
44	16.8
44	21.7
44	27.1
44.3	33.1
44.3	39.2
44	45.7
43.7	53.5
43.7	61.2
43.7	68.9
44	76.1
44	81.5
43.4	83.8
43.4	83.8
43.2	82.7
43.2	80.7
43.2	77.5
43.2	70.4
43.2	67.8
43.4	62.4
43.7	56.9
44.6	51.8
45.4	46
46	40.6
46.3	34.3
45.7	28.3
44.9	22.8
44.3	18.5
44.3	19.1
44	22.5
44	28
44.6	33.7
45.2	40
45.2	46.3
45.2	53.5
44.9	60.9
44.9	67.8
44.9	73.8
44.9	79
44.6	82.7
44.3	83.3
44	81.5
44	80.7
44	77.8
44	74.1
44	69.2
44	63.8
44	58.1
44	52.3
44.6	46.6
45.4	41.2
46.3	35.7
46.9	26.8
46.9	23.7
46.3	17.4
45.7	12.5
45.7	11.4
45.7	14
45.4	19.1
45.7	24.8
46	31.1
46	37.7
46.3	45.7
46.9	53.8
47.4	62.1
48	69.8
48	76.1
47.7	80.4
47.4	81.8
46.9	81.3
46.9	79.5
47.2	76.4
47.2	72.7
47.2	68.4
47.2	62.9
47.2	57.2
47.2	51.2
47.2	44.9
47.2	38.3
47.2	28
46.9	24.6
46.6	18.3
46.9	13.7
46.9	13.1
46.6	16.5
46.6	21.7
46.9	27.1
46.9	32.6
46.9	41.4
46.9	45.2
46.9	52.3
46.9	60.1
46.9	67.2
46.9	73.5
46.9	77.5
46.6	77.8
46.3	77
46.6	75.2
46.6	73
46.6	70.1
46.6	66.1
46.9	61.8
47.2	53.8
47.2	50.9
48	45.2
48.3	39.2
48.6	32.3
48.3	25.4
47.4	18.3
46	8.2
45.7	6.2
45.7	5.9
45.7	9.7
46.3	14.8
47.2	20
47.4	25.7
47.4	31.7
47.4	38
47.4	45.2
48	57.2
48.3	61.5
48.9	69.5
48.9	77
48.6	82.4
48.6	84.4
48	83.5
47.7	83
47.2	80.4
47.2	76.7
46.9	72.1
46.6	66.7
46.6	60.9
46.6	55.2
46.6	49.8
46.6	43.7
46.3	37.4
45.7	30.6
44.9	24.3
44.3	19.1
43.7	18
43.2	20.8
43.4	25.7
44.3	31.1
45.4	36.9
45.7	42.9
45.7	49.5
45.7	56.9
46	68.7
46	72.4
46.3	79
46.6	83.8
46.3	85.6
46.3	84.7
46.3	82.4
46.3	79.3
46.6	75
46.6	69.5
46.6	63.8
46.6	57.5
46.6	47.7
46.9	44.3
47.4	37.7
48.3	30.6
48.6	23.4
48.3	15.7
48.3	7.9
48.3	1.1
48.3	1.7
48	3.4
48	6.8
48.9	13.7
49.7	20
49.7	26.6
49.7	32.9
49.7	40.6
50	49.2
50.6	57.2
51.5	64.9
52	72.1
52	80.1
52	81.5
51.5	81.8
50.3	79.8
49.7	76.7
49.2	72.4
48.6	67.5
48	62.1
47.4	56.3
47.2	50.3
46.6	40.9
46.6	37.4
45.7	30.9
45.2	24.6
45.2	19.4
45.2	18.3
45.2	20.8
45.2	28.8
45.4	31.4
46	36
46	40.9
45.7	46.9
45.4	53.5
45.7	61.2
46	69.2
46.6	76.4
47.4	81.8
47.2	83.5
46.6	82.7
46.6	80.1
46.6	76.4
46.3	71.8
46	66.9
45.7	61.5
45.7	55.8
45.7	50
45.7	44.3
45.4	38
44.6	31.4
44	24.8
43.4	18.8
43.2	15.1
42.6	16.2
42.6	20.3
42.9	25.7
43.7	31.1
44.9	37.2
45.2	43.2
45.2	50
45.7	60.9
46.3	64.6
46.9	71.8
46.9	78.4
46.6	82.1
46.3	82.1
46.3	81
46.3	78.7
46.3	75.5
46.3	71.5
46.3	66.9
46.3	59.5
46.3	56.9
46.3	52
46.3	46.6
46.3	40.9
46	34.6
45.4	27.7
44.6	21.4
44	16.8
43.4	16.2
43.4	19.4
43.7	24.6
44.6	30
45.7	35.7
46.3	41.4
46.3	48
46.3	55.5
46.3	63.2
46.3	70.9
46.3	77.5
45.7	85
45.2	86.1
44.9	86.7
44.9	86.4
44.9	85
44.9	82.1
44.9	77.2
44.6	70.9
44	64.6
43.7	57.8
43.7	47.7
43.7	44.3
43.4	37.7
42.9	30.3
42.6	22.8
42.3	16.2
42.3	12.5
42.3	13.7
42.3	18.3
42.3	24
42.9	29.7
43.4	34.9
43.4	40.9
43.4	47.5
43.4	58.9
43.7	62.9
44.3	70.9
44.6	78.1
44.6	83
43.7	84.4
43.4	83.8
43.4	83
43.7	80.7
43.7	77
43.7	71.8
43.7	66.4
43.7	60.9
43.7	55.2
43.7	49.5
44.3	43.2
44.9	36.6
44.9	30
44.9	23.1
44.6	17.1
44.6	11.1
44.6	11.1
44.6	14.2
44.9	19.7
46.3	26
47.4	32
47.7	39.2
47.7	46.9
47.7	55.2
47.7	63.5
48	71.8
48.3	79
48.6	83.5
48.6	83.5
48.3	81.8
48	79
47.7	75.5
47.2	70.7
46.6	65.5
46.3	60.1
46.3	54.3
46.3	49.2
46.3	43.5
46.3	37.2
46	30.3
44.9	23.4
44	16.2
43.7	11.7
43.4	12
43.4	16.5
44	22.8
45.4	28.6
46.3	34.3
46	40.3
46	46.6
46	57.2
46	60.9
46.3	68.4
46	75.8
46	82.1
45.7	85.3
45.4	85.3
45.4	84.4
45.4	82.4
45.4	79.3
45.4	75
45.4	69.8
45.2	64.4
44.9	58.6
44.9	52.3
44.9	46
44.6	38.9
44	31.4
43.2	24
42.6	17.4
42.3	12.5
42.3	13.1
42	17.7
42.3	23.7
43.4	29.4
44.6	34.9
44.6	41.2
44.9	47.7
45.2	55.2
45.7	63.2
46.9	71.2
47.2	78.7
46.9	83.5
46.6	83.8
46	82.4
45.7	81.3
45.7	78.4
45.7	74.4
45.7	69.8
45.4	64.6
45.4	59.2
45.4	53.5
45.4	47.7
45.4	41.7
45.2	35.7
44.9	28.8
44	22
43.4	16
43.4	12
43.7	12.5
43.7	16.8
44	22.8
45.4	28.3
46.3	33.7
46.3	39.4
46.3	46
46.3	53.5
46.6	61.8
47.2	69.8
47.2	77.2
46.9	83.3
46.9	86.1
46	86.1
45.4	85.3
45.4	83
45.4	79
44.9	74.4
44.6	68.7
44.6	62.4
44.3	56.3
44.3	50.3
44.3	44
44.3	37.4
44.3	30.3
44	23.4
43.2	16.5
42.9	10.8
43.2	8.8
42.9	11.1
42.9	17.1
43.4	22.8
44.3	31.1
44.3	34
44.3	40.3
44.3	47.5
44.6	55.8
45.2	64.1
45.7	72.1
46	79
46	84.7
45.7	84.7
45.7	84.1
45.7	82.7
45.7	79.8
45.7	75.8
45.4	70.7
44.9	64.9
44.6	58.6
44.3	52.6
44.3	43.5
44.3	40
44.3	33.1
44	25.7
43.4	18.5
42.6	11.7
42.6	7.4
42.6	8.2
42.6	12.8
42.9	18.8
44	24.6
44.6	30.3
44.6	36.6
44.6	43.7
44.9	51.8
45.4	60.4
45.7	68.7
46	76.7
46	83.8
45.7	87.8
45.4	87.6
44.6	84.7
44.6	83.3
44.3	79.5
44	74.4
43.2	68.4
42.6	61.8
42.3	55.2
42.3	48.9
42.3	42.3
42.3	35.4
42.3	24.8
42.3	21.4
42	16
42	12.2
42.3	12.8
42.3	16.8
42.6	21.7
43.4	26.8
43.7	32
43.7	37.7
43.7	44
43.7	50.9
44.3	58.6
44.9	66.4
45.4	73.8
45.7	79.8
45.7	81.5
45.2	81.5
44.9	81
44.9	79
44.9	75.5
44.9	67.8
44.9	65.2
44.9	59.5
44.9	53.8
44.9	47.7
44.9	41.4
45.2	34.9
45.2	27.7
44.9	20.8
44.6	14.5
44.3	10.8
44	11.7
44	16
44.3	21.4
45.2	26.6
45.2	32
45.2	38
45.2	45.2
46	56.9
46.6	61.2
47.4	69.2
47.7	76.7
47.7	82.1
47.4	84.7
46.6	85
46	84.1
46.3	82.1
46.3	78.7
46.3	75
46.3	70.1
46.3	64.4
46	58.3
46	52
45.7	45.5
45.4	38.6
44.6	31.7
43.7	24.8
43.2	19.1
42.9	17.1
42.9	21.7
43.2	26.8
43.4	29.4
44	34.6
44.3	39.7
44.3	45.7
44.3	52.6
44.3	60.4
44.3	68.4
44.3	75.8
43.7	81.8
42.6	87.3
42	87.3
42	86.4
41.7	84.7
41.7	82.1
41.1	77.8
40.9	72.4
40.3	66.1
40	60.1
40	54.3
40	48.3
40	41.7
40	34.9
40	28
39.7	21.4
39.7	15.7
39.7	12
40	12.8
40	16.8
40.6	22.3
42.3	27.4
43.4	32.6
43.4	38.6
43.4	44.9
43.4	52
43.4	59.8
43.7	67.5
44.6	75.2
44.9	81
44.9	83.8
44.9	83.3
44.9	81
44.9	77
44.6	72.4
44.3	66.9
44	60.9
43.7	54.6
44	48.3
44	39.4
44	36
44	29.4
43.7	22.5
43.4	16.2
43.4	10.8
43.2	9.7
42.9	12
42.9	16.2
43.2	21.1
43.4	25.7
43.4	30.9
43.4	36.9
43.4	43.5
43.2	54.6
43.2	58.3
43.2	65.8
43.2	72.7
43.2	79
42.9	82.7
42.3	82.1
42	79.8
41.7	76.1
40.9	69.5
40.9	66.7
40.6	61.2
40.6	56.1
40.6	50.6
40.6	45.2
41.1	39.4
42	33.4
42.9	27.4
42.9	20.8
42.6	12.5
42.9	10.5
42.9	10.2
42.9	13.4
43.2	18.3
44	23.7
44.9	29.4
45.7	38.9
46	42.6
46.3	50
46.6	58.1
46.6	66.1
46.9	74.1
46.9	81
46.6	85.6
46.3	86.7
45.4	85.8
45.4	84.7
45.4	81.3
45.2	76.4
44.3	70.4
43.7	64.1
43.2	57.2
43.2	50.6
43.2	43.7
43.2	36.9
43.2	29.4
42.9	19.1
42.9	16.2
43.2	12.5
43.2	13.7
43.2	18
43.7	23.1
44.9	28.3
45.2	33.7
45.2	39.7
45.2	46.3
45.2	54.1
45.2	62.4
45.2	70.7
45.2	78.4
45.2	85.6
45.2	85.8
44.9	85.6
44.6	84.4
44.3	81.8
44.3	78.1
43.7	73.2
43.2	67.5
42.6	60.9
42	54.1
42	47.5
42.3	40.6
42.3	33.1
42	25.7
41.7	18.5
41.7	12.2
42	9.4
42	10.5
43.2	16.8
43.7	19.1
44.6	24
44.9	29.4
44.9	34.9
44.9	41.2
45.4	48.3
46.3	56.3
47.7	64.6
48.9	72.1
49.5	79.3
49.5	79.8
48.9	79.5
48.3	77.5
47.7	74.1
47.7	69.5
47.7	64.6
47.4	59.5
47.4	54.1
47.4	48.3
47.4	42.3
47.7	32.6
47.7	29.1
47.4	21.7
47.4	14.5
47.4	8.8
46.9	7.9
46.9	10.5
46.9	18.5
47.4	21.4
48.6	26.6
48.6	32.3
48.6	38.9
48.6	46.3
48.6	54.6
48.6	63.2
48.6	71.2
48.9	79.3
49.5	85.3
49.7	86.1
49.5	85
48.3	82.7
47.4	79.5
47.4	74.7
46.9	68.9
45.7	58.9
45.7	55.5
45.7	49.2
45.7	42.6
45.4	36
44.9	29.4
44.3	23.1
44	18
43.7	16.5
43.7	19.4
43.7	24
44.3	28.3
44.9	32.3
44.9	36.9
44.9	42.3
44.9	48.6
44.9	56.1
44.9	63.8
45.2	74.7
45.2	78.1
45.2	83.3
44.6	86.1
44.6	86.1
44.6	85
44.6	83
44.6	79.3
44.6	74.4
44.3	68.9
44.3	60.1
44.3	57.2
44.3	51.2
44.3	44.6
44.3	37.7
43.7	30.9
42.9	24.6
42.6	19.1
42.9	17.4
42.9	19.7
42.9	24.6
43.2	29.7
43.7	34.3
44	39.2
43.7	45.2
43.7	52.3
43.7	60.4
43.7	68.7
44	75.5
44	80.1
44	81
43.7	79.5
43.2	77.5
43.2	74.4
43.2	69.8
43.2	64.4
43.2	58.6
43.2	52.9
43.7	47.2
44.6	41.2
45.7	35.4
46	29.4
46	22.8
45.7	16
45.7	10.2
45.7	8.5
45.7	10.5
45.7	15.1
45.7	20.5
45.7	26.6
45.7	32.3
45.7	39.2
45.7	47.2
45.7	55.5
45.7	64.1
46	72.4
46.3	80.1
46.3	85.3
46.3	85.3
45.4	83.8
44.3	81.5
44.3	77.8
44.3	73.5
44.3	68.7
44.3	63.8
44.3	58.6
44.3	53.2
44.9	47.5
45.7	41.2
46.3	34.6
46.3	27.7
46	20.5
45.2	14.2
44.9	10.8
44.9	12.2
44.9	17.1
45.4	22.8
46.6	27.7
46.9	32.3
46.3	37.4
45.4	43.2
45.2	52.9
45.2	56.6
45.2	64.9
45.2	72.4
45.2	77.5
45.2	78.7
44.9	77.8
45.2	76.4
45.2	73.5
45.2	68.9
45.2	63.8
45.2	58.6
45.2	53.5
45.4	48
46.3	42
47.4	35.4
48.3	28.6
48.6	21.1
48.6	13.7
48.6	7.7
48.9	7.1
49.2	8.5
49.5	12.8
49.7	18
50	22.3
49.7	26.6
49.2	32
48.3	38.6
48	45.7
48	54.1
48	62.6
48.9	75.2
49.2	79.3
49.7	86.1
49.7	87.8
49.5	86.4
48.3	83.8
48.3	80.1
48	75.2
47.7	69.8
47.7	63.5
47.7	56.9
47.7	47.2
47.7	43.7
47.7	36.3
47.7	28.8
47.4	20.8
46.9	13.4
46.6	9.1
46.6	10.8
46.6	16.8
47.2	23.7
48.9	29.7
49.2	35.4
48.9	41.4
48.9	52
48.9	56.3
48.9	64.6
49.7	72.1
50	79
50	83.5
49.7	84.1
49.2	83
48.9	80.1
48.9	76.4
48.3	71.8
47.4	64.1
47.2	61.2
46.6	55.8
46.6	50
46.6	44.3
46.9	38
46.6	30.9
45.7	23.4
44.3	16.5
43.2	11.7
43.2	12
43.2	13.7
43.2	19.4
43.7	25.1
44.9	30.3
44.9	36
44.9	42.6
44.9	50.3
45.2	58.6
46	66.7
46.6	73.8
46.9	80.7
46.6	81.3
[truncated: 531 more rows]
