# Supplementary material for: Bot fit: A novel approach to assessing lower limb muscular strength
Source: PLoS One. 2026 Mar 26;21(3):e0339187. doi: 10.1371/journal.pone.0339187 (PMC13021169; doi:10.1371/journal.pone.0339187)
Supplement: S3 File — Raw joint angle data (left and right legs) collected from 25 participants across all exercise protocols. This compressed folder contains individual participant files (sub1–sub25) with time-series signals representing lower-limb motion recorded by the Bot Fit system during resistance exercise trials. (ZIP) [file pone.0339187.s003.zip › sub17/kickback_max.csv]

AngL	AngR
20.2	1.1
20	1.1
19.7	1.4
19.1	1.4
19.1	1.4
19.1	1.7
19.1	2
18.8	2
18.8	2
18.2	2
17.9	2
17.9	2
17.9	2
17.7	2
17.7	2
17.7	2
17.7	2
17.7	2
17.7	2
17.7	2
17.7	2
17.7	1.7
17.7	1.7
17.9	1.7
18.5	1.7
18.8	2
18.8	2
18.8	1.4
18.2	0.8
17.4	0
16.8	0.8
16.8	1.1
17.1	0.8
17.4	0.8
17.7	0.8
17.7	0.8
17.7	0.8
17.7	0.8
17.7	0.8
17.7	0.8
17.7	0.8
17.9	0.8
18.2	0.8
18.5	0.8
18.8	0.8
18.8	1.1
19.1	1.4
19.1	1.6
19.4	1.6
19.4	1.9
19.4	2.2
19.4	2.5
19.7	2.5
20.2	2.5
20.5	2.5
20.8	2.5
21.1	2.5
21.1	2.5
21.4	2.5
21.4	2.5
21.4	2.8
21.7	2.8
22	3.1
22.2	3.1
22.2	3.1
22.2	3.1
22.2	3.1
22.2	3.1
22.2	3.1
22.2	3.1
22	3.1
22	3.1
22	3.1
22	3.1
21.7	2.8
21.1	2.8
20.2	2.8
19.4	2.8
18.2	2.8
16.8	2.8
15.1	2.8
13.1	2.8
10.8	2.8
8.5	2.5
6.5	2.5
4.8	2.2
3.3	1.9
2.8	1.9
2.8	1.9
2.8	1.9
2.8	1.9
3.1	1.9
3.1	1.9
3.3	1.9
3.9	2.2
5.1	2.8
6.8	3.4
8.8	4.2
10.2	5.6
11.6	7.1
13.1	9.7
14.5	12.8
15.7	16.5
16.5	20.5
17.4	24
18.5	28.6
19.1	30
20.2	32.6
21.4	35.1
22.5	37.4
23.4	40
24.3	42.3
25.1	44.6
26	46.6
26.5	48.3
26.8	49.8
27.4	50.6
27.4	51.5
27.7	51.8
28	51.5
28	51.2
28	50.3
28	48.9
28	47.2
28	45.2
28	42.9
28	40.6
28	38.3
27.7	35.7
27.7	32.9
27.7	29.7
27.1	26.3
26.5	21.1
26.5	19.7
26	16.2
25.7	12.8
25.1	9.9
24.3	7.1
23.1	5.1
21.4	3.6
19.7	2.5
17.4	1.9
15.1	1.9
12.2	1.9
8.8	1.6
4.8	1.9
0.8	1.9
3.3	1.9
7.1	1.9
10.2	1.9
13.4	1.6
14.8	1.6
14.8	1.6
14.8	1.6
17.4	1.6
23.7	0
24.8	0
26	0
27.1	0
28.5	0.3
29.4	0.8
30	1.4
30	2
29.4	2.6
29.1	2.8
27.4	2.8
26.8	2.8
25.1	2.8
23.4	2.8
21.4	2.8
19.1	2.8
16.8	2.8
13.9	2.8
11.1	2.8
7.9	2.8
4.5	2.6
1.1	2
2.8	1.1
6.2	0.3
9.6	0.5
12.8	1.9
16.5	4.2
17.7	5.4
19.4	7.7
20.8	10.2
22	13.7
22.8	18
23.7	22.5
24.3	26.8
24.3	30.6
24.3	34
24.5	36.9
25.4	39.4
26	41.4
26.8	43.5
27.1	44.9
27.1	46.3
27.1	47.7
27.1	48.9
27.1	49.8
27.1	50.3
27.1	50.9
27.4	51.2
27.4	51.2
27.7	50.9
27.7	50
27.7	48.9
27.4	46.9
26.8	45.2
26.5	43.2
26.5	40.9
26	38.3
25.7	35.7
25.4	32.9
25.4	29.7
25.1	26.8
24.8	23.7
24.5	20.8
24.3	17.7
23.7	14.5
23.1	11.7
22.2	9.4
20.8	7.4
19.4	6.5
17.4	5.9
15.4	5.6
12.8	5.6
9.9	5.6
6.8	5.6
3.1	5.6
1.1	5.6
6.8	5.6
8.8	5.6
12.5	5.6
16.2	4.8
19.1	3.6
22	2.2
23.7	0.8
25.4	0.3
26.5	0.8
28.3	1.1
29.7	0.8
31.1	0.8
32.3	0.8
33.1	0.8
34	0.8
34	0.8
34	0.8
33.4	0.8
32.6	0.8
31.1	0.8
29.1	0.8
26	0.8
24.8	0.8
22.2	0.8
19.1	0.8
16.2	0.6
13.4	0.6
10.2	0.3
7.1	0.2
3.6	0.2
0.2	0.2
4.2	0.2
8.2	0.5
11.9	1.4
14.8	2.5
16.8	4.2
18.5	6.8
20	10.5
20.5	14.2
20.8	18.5
20.5	22.8
20.5	27.1
20.8	31.1
21.1	34.9
21.7	38.3
22.5	41.7
23.7	44.3
24.8	46.9
26.3	48.9
27.4	50.3
27.7	51.8
28	52.9
28	54.3
27.7	55.8
27.7	56.3
27.7	56.3
27.7	56.3
27.7	56.3
27.4	55.5
27.4	54.9
27.1	53.8
27.1	52.3
27.1	50.3
27.1	48
27.1	45.5
27.1	42.6
27.1	39.7
27.1	36.3
27.1	31.1
27.1	29.4
27.1	25.7
27.1	22
27.1	18
27.1	14.5
27.1	11.7
26.5	9.4
25.4	7.7
23.7	6.5
21.7	5.6
17.4	5.4
15.7	5.4
12.5	5.1
9.4	5.1
5.9	5.1
2.2	5.1
1.3	4.8
5.1	4.5
8.5	4.2
11.6	3.4
14.5	2.8
17.1	2.2
19.4	1.9
21.7	1.6
24	1.6
26.3	1.6
28.5	1.6
30.8	1.4
32.8	0.8
34.8	0
36	0.6
36.9	0.8
37.4	0.8
38	0.8
38.3	0.8
38.3	0.8
38.3	0.8
38.3	0.8
37.7	0.8
36.6	0.8
34.8	0.8
32.8	0.8
30.6	0.8
28.3	0.8
24	0.8
22.5	0.8
19.7	0.8
16.5	0.8
13.4	0.6
10.2	0
7.1	0.5
3.6	1.4
0.5	1.9
2.5	2.8
4.8	3.9
6.5	5.6
8.2	7.9
9.4	10.5
10.2	13.7
10.8	17.4
11.4	21.4
11.9	25.4
12.8	29.1
13.7	32.9
14.8	36.6
15.9	40
16.8	42.9
17.9	46
19.1	48.9
20	51.2
21.1	53.5
22	55.2
22.8	56.9
24	59.5
24.3	60.4
24.5	61.8
24.5	62.9
24.5	63.8
24.5	64.1
24.5	64.1
24.5	64.1
24.5	64.1
23.7	63.8
22.2	62.9
20.8	62.1
19.7	60.9
18.5	59.5
17.9	57.8
17.4	55.5
16.8	53.2
16.5	50.9
15.7	48.6
14.5	46.6
13.4	44.9
11.9	42.9
10.2	41.4
8.5	39.7
6.8	39.2
3.6	38.9
2.5	38.9
0.5	38.9
0.8	38.9
1.3	39.4
2.2	40
3.3	41.2
5.3	42.6
7.9	44.6
10.5	46.3
12.8	48
14.8	49.5
16.2	50.9
17.7	52.3
18.8	53.5
19.7	54.9
20.8	56.3
22.8	58.6
23.4	59.5
25.1	60.9
26.5	62.4
28	63.8
29.4	65.2
31.4	67.2
31.7	67.8
32.8	68.9
34.3	70.1
35.7	71.2
37.1	72.4
38.3	73.5
39.1	74.4
40	75.2
41.4	76.7
41.7	77.2
42.9	78.1
43.7	79
44.9	79.8
45.7	81
46.9	81.8
47.7	82.7
48.6	83.5
49.5	84.4
50.9	85.6
51.5	86.1
52.3	87
53.2	87.6
54.3	88.4
55.5	89.6
56.9	90.4
58.3	91.6
59.5	92.7
60.3	93.9
61.2	95
62.3	95.9
63.5	97
64.6	98.4
66.1	99.9
67.2	101.6
68.6	103
69.5	103.6
70.1	102.5
70.1	101.6
69.8	99.9
68.9	98.2
68.1	96.7
67.5	95
66.9	93.3
66.1	89.8
65.5	88.4
64.9	85
63.8	81
62.3	77
61.2	73.2
60.3	69.5
59.8	66.1
59.2	62.6
58.6	59.2
58.3	56.3
57.8	53.2
57.5	50.3
56.9	48
56.9	45.7
56.9	43.7
56.9	42
56.9	40.9
56.9	39.7
56.9	39.4
57.2	38.9
57.5	39.2
57.8	39.2
58.3	39.2
59.2	39.2
59.5	39.4
59.5	39.7
59.8	40
60	40.3
60.3	40.3
60.6	40.3
60.9	40.3
61.2	40.9
61.5	41.7
62.1	42.6
62.6	43.5
62.9	44.6
62.9	45.7
63.2	46.6
63.2	47.5
63.5	47.7
63.5	48
63.8	48
63.8	48.3
63.5	48.9
63.2	49.2
62.3	49.8
60.9	50
58.9	50
56.6	50
53.7	50.3
51.2	50.3
48.6	50.3
44.6	50.3
43.2	50.3
40.9	50.3
38.3	50.3
36	50.3
34	50.3
32.3	49.8
30.3	49.5
27.4	48.6
26.5	48.3
24.5	48.3
23.1	48
22.5	48.3
22.5	48.6
22.5	49.5
22.8	49.8
23.1	50
23.1	50.3
23.1	50.9
23.1	51.5
23.1	52
23.7	53.2
24.3	54.3
25.1	55.5
25.7	56.1
25.7	56.3
25.7	56.3
25.7	56.3
25.7	56.6
26	57.8
26.5	58.6
26.8	58.6
27.4	58.6
28	58.6
28	58.6
28.3	58.6
28.8	58.6
29.1	58.3
29.4	58.1
29.4	57.8
29.4	56.9
29.4	56.3
29.4	56.1
29.4	56.1
29.4	56.1
29.7	56.1
29.7	56.1
29.7	56.1
29.7	56.1
29.7	56.1
29.7	56.1
29.7	56.1
29.7	55.8
29.7	55.2
29.7	54.9
29.7	54.6
29.7	54.6
29.7	54.6
29.7	54.6
29.7	54.6
29.7	54.6
29.7	54.6
29.7	54.6
29.7	54.6
29.7	54.6
29.7	54.6
29.7	54.6
30	54.6
30	54.6
30	54.6
30	54.6
30	54.6
30	54.6
30	54.6
30	54.6
30	54.6
30	54.6
30	54.6
30	54.6
30	54.6
30	54.6
30	54.6
30	54.6
30	54.6
30	54.6
30	54.6
30	54.6
30	54.6
30	54.6
30	54.6
30	54.6
30	54.6
30	54.6
30	54.6
30	54.6
30	54.6
30	54.6
30	54.6
30	54.6
30	54.6
30	54.6
30.3	54.9
30.6	54.9
30.6	55.2
30.6	55.2
30.8	55.2
31.7	56.3
32.3	57.2
33.4	60.1
35.1	63.2
36.9	65.8
38.3	67.2
38.6	67.5
38.6	66.1
38.9	62.6
38.9	58.1
38.9	51.2
38.9	48.9
38.9	44.3
38.9	39.7
38.9	35.1
39.1	30.6
39.1	26.3
39.4	22.5
39.4	20
39.4	19.1
39.4	20.3
38.9	22.8
38	26.8
37.4	31.7
37.1	38.3
37.4	45.7
38.6	53.8
40.3	62.4
41.4	70.7
42.6	82.1
43.7	85.3
44.6	84.7
45.2	82.1
44.6	79
43.7	75.5
42.3	70.7
40.9	64.4
39.7	57.8
39.1	51.8
39.1	46.6
39.7	39.2
40.3	36.3
41.4	30
41.7	23.4
41.7	16.5
41.4	10.8
40.9	7.7
40.9	6.8
41.1	7.9
41.1	11.4
41.4	16.2
43.4	24.3
44.6	27.1
46.6	33.4
48	40.3
48.9	47.2
48.9	53.5
48.9	59.5
48.9	65.2
48.9	69.8
48.9	71.8
48.9	71.8
48.6	70.9
48.6	68.9
48.3	66.1
47.7	62.6
46.9	58.6
46.3	53.8
46.3	46
46.3	43.5
46.6	37.7
47.2	31.7
47.7	24.8
47.4	18
46.9	11.7
46.9	7.7
46.9	5.9
47.4	7.1
48.3	9.7
48.6	13.4
48.6	17.1
48.6	21.7
48.3	27.1
48.3	33.4
48.3	40.6
48.3	48
48.3	55.5
48.3	62.9
48	70.1
47.7	76.4
46.6	80.7
45.4	82.4
44.6	82.1
44.6	80.7
44.6	77.8
44.9	73.8
44.9	68.9
44.6	63.2
44.6	57.5
44.6	51.2
44.6	42
44.6	38.9
44.9	32
44.9	24.6
44.9	17.1
44	10.2
43.2	6.2
43.4	8.5
43.7	10.2
44.3	15.4
44.6	20.3
44.6	25.4
44.6	31.4
44.6	38.3
45.2	50.3
45.4	54.6
46.3	63.2
47.2	71.2
47.7	78.7
47.7	83.8
47.4	84.1
47.2	83
47.2	80.4
46.9	76.7
46.9	71.8
46.6	66.1
46	56.3
45.7	52.9
45.7	46
46	38.9
46	31.7
46.3	23.7
46.3	15.7
45.7	8.2
45.4	3.6
44.6	5.4
44.3	10.5
46.3	19.4
46.9	22.3
46.9	28
46.9	34.3
46.9	41.4
46.9	49.8
47.2	57.8
47.7	64.6
47.7	68.7
47.7	69.5
47.4	68.7
46.6	67.5
45.7	66.7
46	64.6
46.3	61.5
46.3	57.2
46.3	52.3
46.6	43.7
46.6	40.9
46.9	35.1
47.2	29.1
48	22.8
48.3	16
48.3	9.4
48	4.8
48	2.5
48.3	2.5
48.6	4.5
48.3	8.8
48.3	18
48.3	20.8
48.3	26.8
48.3	33.7
48	41.4
48	50
48	58.3
48	66.7
48	74.7
48	82.4
48	83.8
47.4	85
46.3	84.7
46.3	83
46.3	80.1
46.3	76.1
46.3	71.8
46.3	66.7
46.3	61.2
46.3	55.5
46.3	49.8
46.3	43.5
46.3	36.9
46.3	26.3
46.3	22.8
45.4	16.8
45.2	12
44.9	9.7
44.9	11.1
44.6	15.1
44.6	20
44.6	25.4
44.6	30.6
44.6	36.9
44.6	44.6
45.2	52.9
45.7	61.5
46	69.8
46	77.2
45.7	83.3
45.2	84.4
44	84.1
43.7	82.7
43.7	78.4
43.7	76.7
43.7	72.4
43.7	67.5
43.7	62.1
43.7	56.3
44.3	50.6
44.9	44.9
45.7	38.9
46.3	32.3
46.3	25.1
46	17.1
45.7	9.4
45.7	3.1
46	2.2
46	3.9
46.6	8.5
47.7	13.7
48	18.5
48	24
48	30.3
48	37.4
48	45.5
48	53.8
48	65.8
48.3	69.8
48.6	76.4
48.6	80.4
48.3	82.1
47.7	81.5
47.4	79.3
47.4	76.1
47.4	71.8
47.2	67.2
47.2	61.8
47.2	56.1
47.2	49.8
47.4	43.5
48	36.6
48.6	29.4
48.9	21.7
48.9	13.7
48.6	5.9
49.2	1.1
49.7	5.7
49.7	5.1
49.7	1.4
50	3.4
50.3	7.7
50.3	12
50.3	16.2
50	21.7
49.5	28.3
49.5	35.7
49.2	43.5
49.2	52
49.2	60.9
49.2	69.2
49.2	75.8
48.9	79.5
48	80.7
46	80.1
45.4	78.7
45.4	75.2
45.4	71.2
45.4	66.7
45.4	61.2
45.4	56.1
45.4	50.6
45.4	45.5
45.4	39.4
45.4	33.1
45.4	25.7
45.4	18.5
45.4	12.5
45.4	7.9
44.9	7.7
44.6	10.8
44.9	15.7
45.2	21.4
45.2	27.1
45.2	33.4
45.2	41.2
45.4	49.2
46.3	57.5
46.9	65.8
47.2	73.5
46.9	80.7
46.9	83.3
46.9	82.7
46.9	80.7
46.9	77.5
46.9	73.8
46.9	69.5
46.9	64.6
46.9	59.2
46.9	54.1
46.9	48.3
46.9	42.6
46.9	36.6
46.9	30
46.9	23.1
46.3	16.5
45.7	9.4
45.7	8.5
46	9.7
45.7	13.4
46	18.5
46	24.3
46	30.3
46	36.9
46	45.2
46	53.8
46.3	62.1
46.6	70.1
46.9	77.8
46.9	83.8
46.6	84.4
46	83.8
45.4	83.3
45.4	80.7
45.4	76.7
45.4	71.8
45.4	66.9
45.4	61.2
45.4	55.8
45.4	46.9
45.4	44
45.7	37.7
45.7	30.9
45.4	23.4
44.6	16.5
44.3	11.7
44.9	10.2
45.2	11.7
45.2	15.4
45.4	22.3
45.7	24.6
45.7	29.7
45.7	35.7
45.7	42.3
45.7	50
45.7	58.1
46	65.8
46	73
46	78.7
46	82.7
45.4	84.1
45.2	83.8
44.9	82.4
45.2	79.8
45.2	76.7
45.2	72.4
45.2	67.2
45.2	61.5
45.2	55.5
45.2	46.6
45.4	43.7
46	38
46.6	31.7
46.9	24.8
46.6	18
46.6	11.7
46.6	8.8
46.3	9.9
45.7	14
45.7	18.8
46	23.7
46	28.8
46	35.4
46	43.2
46	51.5
46.6	60.1
47.4	68.1
48	76.1
48.6	81.8
48.3	81.8
47.7	80.7
46.6	79
46.6	76.4
46.9	72.7
46.9	68.1
46.9	62.9
46.9	57.2
46.9	51.5
46.9	45.7
47.4	40
48.6	30.6
48.6	27.4
48.3	20.5
48	13.7
47.7	7.1
47.7	3.9
47.7	4.8
47.7	7.9
47.7	13.4
47.7	22.5
47.7	25.7
47.7	32.3
47.7	40.3
47.7	49.2
47.7	57.8
47.7	66.1
47.7	73.8
47.7	79.8
47.7	81.3
47.4	80.4
46.3	79
45.7	76.1
45.7	72.4
45.7	68.4
46	63.8
46	58.6
46	52.9
46	47.2
46.6	41.2
47.4	34.6
48	27.4
47.7	19.4
46.9	11.7
46	4.5
45.7	1.6
45.2	4.8
45.2	10.8
45.7	16.8
46.6	24.8
46.6	27.7
46.6	34.3
46.6	42
46.6	50.6
46.9	58.9
46.9	66.9
47.2	74.1
47.7	79.3
47.7	81.5
47.2	81.8
46.9	80.4
46.9	79
46.9	75.5
46.9	71.2
46.9	66.7
46.9	61.2
46.9	55.5
46.9	49.5
46.9	43.5
46.9	33.1
46.6	29.4
45.4	21.4
44	14
43.2	7.9
43.2	5.9
43.2	8.5
43.4	14
44	20.3
44.9	26.3
44.9	32.9
44.6	40
44.6	48.3
44.9	56.6
44.9	65.2
44.9	73
44.9	80.4
44.9	85.6
44.6	86.7
43.7	86.7
43.2	85.8
43.4	83.5
43.4	79.5
43.4	74.7
43.4	69.2
43.4	63.2
43.4	56.9
43.4	50.6
43.4	44.3
43.4	37.7
43.4	30.6
43.4	23.4
43.4	16.8
43.4	12.2
43.2	11.7
43.4	14.2
44.3	18.5
45.4	26
45.4	28.6
45.4	34.3
45.2	41.2
44.9	48.6
44.9	56.9
44.9	65.2
44.9	73
44.9	80.1
44.9	85
43.7	86.7
42.9	86.7
42.3	85.6
42.6	83.5
42.6	80.4
42.6	76.1
42.6	70.9
42.6	65.5
42.6	59.2
42.6	53.2
42.6	47.2
42.9	41.2
43.4	34.6
43.7	28
43.7	20.3
43.4	12.5
43.4	5.4
43.4	0.3
43.4	1.4
43.4	0
43.7	3.9
43.7	5.4
43.7	9.1
43.7	13.1
43.7	17.7
43.7	22.5
43.7	27.4
43.7	32.6
43.7	38
43.7	43.7
43.7	49.2
43.7	54.6
43.7	59.5
43.7	64.4
43.4	68.7
42.9	72.1
41.4	74.7
40	76.1
39.1	76.7
38.9	76.7
38.9	76.7
38.9	76.4
38.9	75.8
38.9	74.4
38.9	73
38.9	71.2
38.9	69.8
38.9	67.5
38.9	66.9
38.9	65.8
38.9	64.6
38.9	63.8
38.9	63.2
38.9	62.9
39.1	62.6
39.1	62.4
39.1	62.1
39.1	62.1
39.4	62.1
39.4	62.1
39.4	62.4
39.4	62.6
40	62.6
40.3	63.2
40.9	63.5
41.1	63.5
41.4	63.5
41.4	63.5
41.7	63.2
42	63.2
42.3	63.2
42.6	63.2
42.9	63.2
42.9	63.2
42.9	63.2
42.9	63.2
42.9	63.2
42.9	63.5
42.9	63.5
42.9	64.1
42.9	64.1
42.9	64.1
42.9	64.1
42.9	64.1
42.9	64.1
42.9	64.4
42.9	64.6
43.2	65.2
44	65.8
44.9	66.4
45.4	66.9
46	67.2
46	67.2
46	67.2
46.3	67.2
46.3	67.5
46.9	67.5
47.2	68.1
47.7	68.1
48	68.4
48	68.4
48	68.4
48.3	68.4
48.6	68.4
48.6	68.4
48.6	68.4
48.6	68.4
48.6	68.4
48.6	68.4
48.6	68.4
48.6	68.4
48.3	68.4
47.7	68.1
47.2	67.5
46.3	66.4
46	66.1
45.7	65.5
44.9	65.2
44	64.4
42.9	63.8
41.7	62.9
40.6	62.1
39.7	61.2
38.6	60.4
37.1	59.2
36.9	58.9
36	58.1
35.1	57.5
34.3	56.6
33.4	56.1
32.6	55.2
31.7	54.3
31.1	53.8
30.6	53.2
30	52.6
29.4	52.3
28.8	51.8
28.5	51.5
28.3	51.2
27.7	50.9
27.4	50.3
26.8	50
26.5	49.8
26.3	49.5
26	49.5
26	49.5
26	49.5
26	49.5
26	49.5
26	49.5
26	49.5
26	49.5
26	49.5
26	49.5
26	49.5
26	49.5
26	49.5
26	49.5
26	49.5
26	49.5
26.3	49.5
26.5	49.5
26.5	49.5
26.8	49.5
26.8	49.5
26.8	49.5
26.8	49.5
27.1	49.5
27.1	49.5
27.1	49.5
27.4	49.5
27.4	49.5
27.7	49.5
27.7	49.5
27.7	49.5
27.7	49.5
27.7	49.5
27.7	49.5
27.7	49.5
27.7	49.5
28	49.5
28	49.5
28	49.5
28.3	49.5
28.5	49.5
28.8	49.5
28.8	49.5
28.8	49.5
28.8	49.5
28.8	49.5
29.1	49.5
29.4	49.5
29.7	49.5
29.7	49.5
29.7	49.5
29.7	49.5
30	49.5
30	49.5
30.3	49.5
30.6	49.5
30.6	49.5
30.6	49.2
30.6	48.6
30.6	48
30.6	47.5
30.6	46.9
30.3	46.6
30.3	46.6
29.7	46.6
29.1	46.6
28.5	46.6
27.7	46.9
26.5	47.2
25.7	47.7
24.5	49.2
23.7	51.2
22.5	53.2
21.4	55.8
19.7	58.6
17.9	61.5
15.9	64.1
13.7	66.7
11.6	69.2
9.6	71.5
7.6	73.8
5.6	75.5
3.6	77
1.9	77.8
0.5	78.7
1.1	79
2.5	79
3.6	78.7
4.2	78.7
4.2	78.7
4.2	78.7
4.2	78.7
4.2	78.7
4.2	78.7
4.2	78.7
3.9	78.7
3.6	78.7
2.8	78.7
1.6	78.7
0.8	78.7
0.2	78.7
0.2	78.7
0.2	78.7
0.5	78.7
1.1	78.1
1.9	77.8
