# Supplementary material for: Bot fit: A novel approach to assessing lower limb muscular strength
Source: PLoS One. 2026 Mar 26;21(3):e0339187. doi: 10.1371/journal.pone.0339187 (PMC13021169; doi:10.1371/journal.pone.0339187)
Supplement: S3 File — Raw joint angle data (left and right legs) collected from 25 participants across all exercise protocols. This compressed folder contains individual participant files (sub1–sub25) with time-series signals representing lower-limb motion recorded by the Bot Fit system during resistance exercise trials. (ZIP) [file pone.0339187.s003.zip › sub17/kneeup_const.csv]

AngL	AngR
27.4	9.4
27.4	9.4
27.4	9.4
27.4	9.4
27.4	9.4
27.4	9.4
27.4	9.4
27.4	9.4
27.4	9.4
27.4	9.4
27.4	9.4
27.4	9.4
27.4	9.4
27.4	9.4
27.4	9.4
27.4	9.4
27.4	9.4
27.4	9.4
27.4	9.4
27.4	9.4
27.4	9.4
27.4	9.4
27.4	9.4
27.4	9.4
27.4	9.4
27.4	9.4
27.4	9.4
27.4	9.4
27.4	9.4
27.1	9.1
26.5	8.8
25.7	8
24.8	6.8
24.3	6.3
24.5	6.3
24.8	6.5
25.4	7.1
26	7.1
26.3	7.7
26.5	7.7
26.8	8
26.8	8
26.5	7.7
26.5	7.7
26.5	7.7
26.5	7.7
26.5	7.7
26.5	7.7
26.5	7.7
26.5	7.7
26.5	7.7
26.5	7.7
26.5	7.7
26.5	7.7
26.5	7.7
26.5	7.7
26.5	7.7
26.5	7.7
26.5	7.7
26.5	7.7
26.5	7.7
26.3	7.7
26	7.7
25.7	7.7
25.7	7.7
25.7	7.7
25.7	7.7
25.7	7.7
25.7	7.7
25.7	7.7
25.7	7.7
25.7	7.7
25.7	7.7
25.7	7.7
25.7	7.7
25.7	7.7
25.7	7.7
25.7	7.7
25.7	7.7
25.7	7.7
25.7	7.7
25.7	7.7
25.7	7.7
25.7	7.7
25.7	7.7
25.7	7.7
25.7	7.7
25.7	7.7
25.7	7.7
25.7	7.7
25.7	7.7
25.7	7.7
25.7	7.7
25.7	7.7
25.7	7.7
25.7	7.7
25.7	7.7
25.7	7.7
25.7	7.7
25.7	7.7
25.7	7.7
25.7	7.7
25.7	7.7
25.7	7.7
25.7	7.7
25.7	7.7
25.7	7.7
25.7	7.7
25.7	7.7
25.7	7.7
25.7	7.7
25.7	7.7
25.7	7.7
25.7	7.7
25.7	7.7
25.7	7.7
25.7	7.7
25.7	7.7
25.7	7.7
25.7	7.7
25.7	7.7
25.7	7.7
25.7	7.7
25.7	7.7
25.7	7.7
25.7	7.7
25.7	7.4
25.7	7.4
25.7	7.4
25.7	7.4
25.7	7.4
25.7	7.4
25.7	7.4
25.7	7.4
25.7	7.4
25.7	7.4
25.7	7.4
25.7	7.4
25.7	7.4
25.7	7.4
25.7	7.4
25.7	7.4
25.7	7.4
25.7	7.4
25.7	7.4
25.7	7.4
25.7	7.4
25.7	7.4
25.7	7.4
25.7	7.4
25.7	7.4
25.7	7.4
25.7	7.4
25.7	7.4
25.7	7.4
25.7	7.4
25.7	7.4
25.7	7.4
25.7	7.4
25.7	7.4
25.7	7.4
25.7	7.4
25.7	7.4
25.7	7.7
25.7	7.7
25.4	7.7
24.8	7.7
24	7.7
23.1	7.7
22	7.7
21.1	7.7
19.7	7.7
18.5	7.7
17.1	8
15.7	8.3
14.5	8.8
13.7	9.1
13.1	9.4
12.8	9.7
12.8	9.7
13.1	9.7
13.7	9.7
14.8	9.7
15.9	9.4
17.4	8.8
18.2	7.4
19.4	5.1
20.5	2.2
21.7	1.1
22.5	6.5
22.5	8.3
22.5	11.4
22.5	14.3
22.5	16.8
22.5	18.9
22.8	20
23.1	20.6
23.7	20.3
24.5	19.7
25.4	18.9
26.5	17.4
27.4	15.7
28	13.7
28	11.4
28.3	9.1
28.3	7.1
28	5.4
27.4	3.4
26	0.5
25.4	1.7
24.3	4.2
23.4	6.3
22.2	8.3
21.1	10
19.4	10.8
18.8	11.1
17.9	11.1
17.7	11.1
17.7	10.8
17.7	10
17.9	8.8
18.5	7.7
19.4	6.3
20.5	4.8
22	3.4
23.7	1.7
24.8	0.5
26	2.5
26.8	4.8
27.7	7.4
28.5	9.7
29.1	12
29.7	14.3
30	15.7
30	17.4
30	18.3
30	18.6
30	18.6
30	18.6
30	17.7
29.7	15.7
29.7	14.8
29.7	13.1
29.7	11.7
29.7	10.3
29.7	8.8
29.7	7.1
29.7	5.4
29.4	2.5
29.4	1.4
29.4	0.5
29.4	2.8
29.1	4.5
28.5	6.3
27.7	7.1
26.3	7.4
24.8	7.4
23.4	7.4
22.2	7.4
21.7	7.4
20.8	7.4
20.2	7.4
20.2	7.4
20	7.4
20.2	7.4
20.5	6.8
21.7	6.3
22.8	5.4
24	4.8
25.7	3.7
27.4	2.5
28.8	1.7
31.4	0
32.3	0.2
33.4	1.4
34.3	2.2
34.6	3.4
34.6	4.5
34.6	5.7
34.6	6.5
34.3	7.1
34.3	7.4
34.3	7.7
34.3	7.7
34	7.7
33.4	7.7
32.6	7.7
31.7	7.7
31.1	7.7
30.3	7.4
28.8	7.4
28.5	7.1
27.4	6.3
27.1	5.1
26.5	3.7
26.3	2.5
26	1.1
25.4	0
25.1	0.8
24.8	1.4
24.5	2.2
24.5	2.8
24.5	3.1
24.5	3.7
24.5	3.7
24.5	4
24.5	4
24.8	4
25.1	4
25.4	4
26	4
26.5	4
26.8	4
27.4	4
27.7	4
28	3.7
28.3	3.4
28.5	3.1
28.5	2.5
28.5	1.7
28.5	0.8
28.5	0
28.5	1.4
28.5	2
28.5	2.8
28.5	3.7
28.5	4.5
28.5	5.1
28.5	5.4
28.8	5.4
28.8	5.4
28.8	5.1
28.8	4.5
28.8	3.7
28.8	2.5
28.8	1.7
28.8	1.1
28.8	0.5
28.8	0.2
28.8	0
28.8	0
28.8	0.2
28.8	0.2
28.8	0.2
28.8	0.2
28.5	0.2
28.5	0.2
28.3	0.2
28	0.2
27.4	0.2
26.8	0.2
26.3	0.2
25.4	0.5
24.8	1.1
24.3	1.4
23.4	2
22.5	2.5
21.1	3.1
19.7	3.1
18.2	3.1
17.1	2.8
16.8	2.2
17.7	0.2
18.5	2
21.1	6.8
23.7	13.4
26.3	20
28.5	26.3
29.7	32.6
30.6	38.6
31.7	44.9
32.6	50.6
32.8	59.2
32.6	62.1
31.4	66.4
30	67.8
29.1	67.5
28.8	65.8
28.8	62.1
29.1	57.5
29.4	52.6
29.4	47.2
29.4	40.6
29.4	32.6
28.8	24
26.5	15.4
22.5	6.5
15.9	1.4
9.1	8.8
2.8	13.4
4.8	14
13.7	14
22.5	13.7
31.4	12.6
40	11.7
47.4	10.3
51.5	8.8
51.2	8
50.6	8
48.3	8
44.6	8
40.3	8
35.1	8.3
28.8	8.8
21.1	10
12.8	10
4.8	9.1
3.9	8
12.5	6.3
20.2	2.8
25.4	4
27.7	12.6
27.7	21.1
27.7	30
27.7	38.6
28.3	47.2
29.4	55.2
30.6	62.1
31.4	67.3
32	68.1
32.6	67
34	64.1
35.4	59.5
36.9	53.5
37.7	47.5
37.7	40.9
37.7	33.5
36.9	24.6
35.1	15.4
30.3	2.5
27.7	0.5
21.1	5.1
12.5	6.5
3.3	6.8
6.2	6.8
15.1	6.5
23.1	6.3
30.3	6.3
37.4	6.3
43.2	6.3
46.9	6.3
48	5.7
47.2	4.8
43.4	4.5
41.7	4.5
37.1	5.1
31.7	6.3
24.8	8
17.1	9.4
9.4	10.3
1.9	10.5
5.1	10.5
11.4	9.7
17.9	7.7
24	4.2
29.1	2
32.8	10.3
33.4	18
33.4	25.7
33.7	37.8
34	41.8
34.6	49.5
35.4	56.9
36.6	63.8
36.9	69
36.6	70.7
36.6	70.4
36.3	68.4
36.3	64.7
36.3	57.8
36.3	55.5
36.3	50.9
36.3	45.2
36.3	38.3
36.3	30
35.7	20.6
33.7	10.8
29.4	2.2
22.8	3.1
14.8	5.4
5.6	6
4.2	6
18.2	6
22.5	6
30.8	6
37.7	6
42.3	6
44.9	6
45.4	5.4
45.2	4.8
44	4.2
42	4.5
38.6	5.1
34	6.3
28	7.4
20.8	8.3
12.8	9.4
4.5	10.3
7.4	10.3
11.1	10.3
18.8	8.5
26.3	4.5
32.3	2.8
35.7	11.4
35.7	19.4
35.4	27.4
36.3	35.7
38	43.5
38.6	50.9
38.3	57.8
38	63.8
37.7	68.1
37.7	68.1
37.7	67.5
37.7	66.1
37.7	63.2
37.7	59.5
38.3	55.2
38.9	50.6
38.9	42.1
38.9	38.9
38.9	31.2
38.3	23.1
37.1	14.6
34	6.3
28.8	0.2
22	3.4
13.4	4.5
4.2	4.5
4.5	4.5
12.8	4.5
20.8	4.5
28.5	4.5
35.7	4.5
41.4	4.5
45.2	4.5
46.6	4.2
46.6	3.7
45.7	3.1
44.3	3.1
40.3	4
38.6	4.5
34	6.3
28	7.4
21.7	8.8
15.1	9.7
7.6	10.5
0.2	10.5
12.2	9.4
16.5	8.3
24.8	4.2
30.6	2.2
33.4	10.5
34	18.9
34.6	27.2
36	35.5
38	43.5
38.6	50.9
38.6	57.8
38.3	63.5
38.3	65.5
38.6	65.2
38.9	64.4
39.1	62.7
39.1	59.5
39.1	56.1
39.1	52.1
38.9	47.8
38.9	42.6
38.9	32.9
38.9	29.2
38.3	21.1
36.3	13.1
33.1	6
27.4	0.2
20.5	2.2
7.9	2.8
3.6	2.8
5.6	2.8
13.7	2.2
21.4	2
29.7	2
36.9	2
42.3	1.7
47.2	0.8
48.3	0.5
49.2	0
48.6	0
47.2	0
45.2	0.2
42.6	1.4
39.1	2.8
34.8	4.5
28.5	6
21.7	7.1
13.9	8.3
5.9	9.1
2.2	9.1
10.5	8.8
19.4	6.5
26.8	1.4
32.6	6.3
34.8	14.8
34.3	22.9
34.6	31.2
35.1	38.9
36	46.1
36	52.4
35.7	56.7
35.4	59.2
35.4	60.1
35.7	60.1
36.3	59.5
36.6	56.9
36.6	55.8
36.9	53.2
36.9	49.8
36.9	45.5
36.9	40.3
36.9	33.5
36.9	24.9
35.7	15.1
33.1	5.4
29.1	2.2
22.5	6.8
13.7	8.5
4.2	8.5
5.1	8
13.7	6.8
20.8	5.7
27.4	5.7
33.7	5.7
38.9	5.7
42.3	5.7
43.7	5.7
43.4	5.7
42.6	6.3
41.1	7.4
39.1	9.1
36.3	11.7
32.6	13.1
28	13.1
23.1	13.1
17.4	13.1
11.1	13.1
3.1	12.8
5.3	11.7
13.9	10
21.4	6.8
26.5	1.1
30	7.1
30.8	15.7
30.8	23.7
31.1	32
31.7	40
31.7	47.5
31.7	54.9
31.7	61.2
31.7	66.4
31.7	68.7
32	68.7
32.3	68.4
32.8	67.3
33.4	65
34	61.5
34.8	57.5
35.4	53.2
35.4	47.5
35.4	36.9
35.4	32.6
35.1	23.4
33.7	14.3
30.6	5.4
24.8	1.7
17.9	5.7
9.4	7.7
0.5	8.3
8.8	8.3
17.4	8
23.7	7.4
31.1	7.4
33.1	7.4
36.3	7.4
38.6	7.4
40.6	7.4
41.7	7.4
41.7	8
40.6	8.8
38.3	9.7
32.8	11.1
30.8	11.4
26.3	11.4
21.1	11.4
14.5	11.4
6.5	10.8
2.5	9.7
11.1	6.5
20	0
27.4	8.5
32.8	16.6
34.6	25.2
35.1	33.7
36.3	42.3
37.1	50.4
36.9	58.1
36.9	64.7
36.6	72.4
36	73.6
35.7	73.6
35.7	72.7
35.7	71
35.7	68.1
35.7	64.1
35.7	60.1
35.7	56.1
35.7	50.9
35.7	44.1
35.7	35.5
35.7	26.3
35.7	16.3
34.6	6
31.1	3.7
26	10.8
19.1	13.4
9.6	13.4
0.2	12.8
9.9	11.7
18.8	10.8
27.7	10.5
40	10
43.7	10
49.5	9.7
50.3	9.7
48.9	10
46.9	10
44.3	10
40.6	9.7
33.1	9.4
30.3	9.1
23.7	8.5
16.8	8
9.6	7.7
2.2	6.8
5.1	4.8
12.5	2
20.5	3.1
30.8	14
34	17.7
36.9	24.6
37.1	32.3
37.4	40
38.3	47.2
38.9	53.8
39.1	60.4
39.1	66.7
39.1	71.3
39.1	72.7
39.4	72.7
40.9	72.4
42	71
42.6	67.8
43.2	63.8
43.2	59.8
43.2	54.7
42.9	48.6
42.9	36.9
42.9	32.3
42.9	22.9
41.7	13.4
38.6	4
33.1	3.7
25.4	8.3
16.2	10
6.5	10
7.6	10
12.2	10
20.8	10
29.4	10
37.1	10
45.2	9.7
46.6	10
49.5	10.3
50.9	10.3
50.9	10.3
50.6	10.8
49.2	12
45.7	13.1
41.4	13.1
36.3	13.1
28	13.1
25.1	13.1
18.8	13.1
11.9	13.1
3.6	13.1
5.3	12
14.8	8.5
23.1	2.2
31.4	10.3
32.3	14.8
32.3	23.4
32.8	32.3
34	40.6
35.4	48.6
36	55.5
36	62.1
36	68.1
36	71.8
36	72.7
36.6	72.4
37.1	71.8
37.7	69.8
37.7	66.4
38.3	62.7
38.6	58.4
38.6	53.5
38.6	47.8
38.3	40.3
38.3	31.2
38.3	21.1
37.7	11.1
34.8	1.4
28.8	5.4
20.5	8.8
10.5	9.4
0.8	9.4
8.8	9.4
17.9	9.4
27.1	9.4
35.7	9.4
43.4	9.4
49.7	9.4
52.3	9.4
52.9	9.1
52.9	8.8
51.5	8.3
48.9	7.4
44.9	6.5
39.1	5.7
29.4	4.8
26	4.8
19.1	5.1
11.9	5.1
4.2	4.8
3.6	4
11.9	1.1
20	3.7
27.4	10.8
34	18
37.4	24.9
37.7	36.6
38	40.9
38.3	48.9
38.3	56.1
38.3	62.4
38.6	67.5
38.6	69
38.6	68.4
38.9	65
38.9	63
38.9	58.9
38.9	54.4
38.9	49.5
38.9	42.9
38.9	34.6
38.6	25.2
37.1	15.7
34	7.1
27.4	0.2
18.2	4.8
8.2	6.5
1.9	6.5
11.9	6.8
21.4	8
30	8.8
37.7	8.8
41.4	8.3
42.3	8.3
42.3	8.3
41.7	7.4
40	5.4
37.4	4.2
34.3	4.2
29.7	4.2
24	4.8
17.1	4.8
6.2	4.8
2.2	4.5
5.9	3.4
13.9	0
22.2	7.1
29.7	14.6
36	21.7
39.4	28.6
40.6	36.3
41.4	44.1
41.4	51.5
41.4	58.7
41.1	64.7
40.3	68.7
39.4	69.5
39.4	69.3
39.4	67.8
39.4	65.5
39.7	62.1
40	58.4
40	53.8
40	45.2
40	41.2
40	32.3
38.9	21.7
36.3	11.4
32	1.1
26	8
19.4	12.6
10.8	14
0.5	14
9.9	14
19.1	14
27.7	13.7
36	13.1
41.1	11.7
43.2	11.1
43.4	11.4
42.3	11.1
40	10.3
36.6	9.1
29.7	7.4
27.1	6.8
21.4	6.3
14.8	6.3
7.9	6.3
0.8	6
6.5	4.8
13.9	2.2
21.1	2.2
28.3	9.1
34.3	16.3
37.4	23.1
38.3	30.3
39.1	37.5
40	44.6
41.1	50.9
41.1	57.2
41.1	63
41.1	67.3
41.1	69
41.4	69.3
42.3	69.3
43.2	69
43.2	67.5
43.2	64.4
43.2	60.1
43.2	55.2
43.2	49.5
43.2	42.9
42	34.3
40	24.3
37.7	14.3
34	4.5
27.4	5.1
19.1	12.3
9.9	15.4
0.5	15.7
9.1	15.7
18.2	15.4
26.3	14.3
32.3	12.3
35.1	12.3
36.3	12.8
36	13.1
35.1	12.8
33.7	11.4
31.7	9.7
28.8	8
25.1	6.3
20.8	5.4
15.1	5.1
7.9	5.1
0.8	5.1
7.1	4
14.8	1.4
22.5	4
29.7	11.1
36	18.9
39.7	26
40.3	33.5
40.6	40.9
40.6	47.8
40.3	53.8
39.4	58.7
38.6	61.5
38.3	63
38.3	63
38.3	63
38.3	62.4
38.3	60.4
38.3	57.5
38.3	53.8
38.3	49.5
38.3	43.8
38.3	36.9
38.3	28.9
37.1	19.7
34.3	10.3
29.4	2
22	3.7
13.1	7.1
3.6	8
5.9	8
19.7	8.3
24	8.3
31.4	8.3
35.4	7.7
36.6	7.7
36.6	8
36	8
34.3	7.4
32	6.8
28.8	6.3
25.1	5.7
20.2	5.1
14.8	4.8
8.2	4.5
1.3	4.5
5.9	4.5
13.7	4
21.7	2
28.8	3.1
36	10.5
42.3	18.3
45.4	25.2
46.7	36.9
46.2	40.6
44.2	47.5
41	54.4
39	60.7
37.9	65.2
37.6	67
38.1	67
39	66.7
39.3	65.2
39.3	62.7
39.3	57.8
39.3	55.8
39.3	51.5
39.3	46.1
39.3	39.2
39.3	31.2
39	22
38.1	13.1
35.8	4.2
30.1	3.1
22.1	8
12.4	10.3
2.1	10.3
8.1	10.3
17.8	10.3
26.7	10.3
33.8	9.1
37	7.7
38.1	7.7
38.4	7.7
38.1	7.7
37	7.1
34.7	6.5
31.6	6
27.3	6
22.1	6
16.1	6
9.5	6
2.3	5.7
9.2	4.8
12.9	4
21	1.1
28.4	3.7
35.3	10
41.6	17.1
44.7	24.3
45.3	31.7
45.6	39.2
45.6	46.1
44.4	51.8
42.4	57.2
40.4	60.7
39.9	62.4
39.9	62.4
39.9	62.1
39.9	60.4
39.9	57.5
39.9	54.1
39.9	50.4
39.9	46.1
39.9	40
39.9	32.3
39.3	23.4
37.6	14
34.4	5.4
28.1	1.4
19.5	5.7
9.2	8
6.1	8.3
10.9	8.5
20.4	8.5
28.7	8.5
34.1	8.5
36.1	8.5
37	9.4
37.3	10.3
37.3	10.3
37	9.7
35.8	8.8
33.8	8.3
31	8
26.7	8
21.8	8
15.5	8
8.6	8
1.5	7.7
6.4	6.3
14.4	3.1
22.1	2.5
29.3	9.7
39.6	20.9
43.9	27.7
45	31.2
45.9	38.3
45.6	45.5
45	51.8
43.9	56.4
42.7	59.2
42.4	61.2
42.4	62.1
42.4	61.8
42.4	61.8
42.4	60.7
42.4	58.4
42.4	55.5
42.4	51.8
42.4	46.9
42.4	40.3
42.2	32.6
40.4	23.4
37	14.6
31.8	6.3
23.8	0.5
14.4	4.5
4.6	6
5.8	6.8
20.4	8.3
24.7	8.3
31.8	7.7
34.1	6.8
34.4	6.8
34.4	6.8
34.1	6.5
33	5.1
32.4	4.8
30.7	4.5
28.4	4.5
24.7	4.5
20.1	4.5
14.1	4.5
6.9	4.2
0.6	3.1
8.1	0.5
20.4	8.8
24.1	12.8
31.3	20
36.7	27.2
38.7	34
39.6	41.5
39.9	48.6
40.1	55.2
40.1	61.5
40.1	66.1
40.1	68.4
40.1	69
41	68.7
42.4	68.7
43	67.5
43	65
43	61.8
43	58.4
43	53.5
43	47.5
43	39.8
43	30.6
42.2	20.6
39.9	10
36.1	0.2
30.1	6.3
21.2	9.7
5.5	10
4.9	10
9.8	10
19.5	10
28.4	9.4
36.4	9.1
41.3	8.8
43.9	9.1
45.3	10
45	10.5
43.9	10.5
41.3	10.3
37.6	10
32.4	9.4
26.4	8.5
19.8	8.3
12.9	7.7
5.8	7.1
1.8	6.3
9.2	4.8
16.9	2.2
24.4	2.2
31	8.8
37	16.3
39	23.4
39	31.5
39.3	39.2
39.3	46.6
39.3	53.5
39.3	58.9
38.7	61
37.9	60.7
37.9	60.4
37.9	58.4
37.9	55.5
37.9	52.4
37.9	49.2
37.9	45.5
37.9	39.8
37.6	32
34.1	17.1
32.1	12.3
26.4	3.1
19	2.8
9.5	5.4
0.6	6
10.9	6
21	6
30	6
37.7	6
41.4	5.7
43.2	6.3
44	6.8
44	7.1
43.2	7.1
40.6	6.8
36.6	6.8
31.7	6.5
25.7	6.5
18.8	6.5
11.6	6.5
4.2	6.5
4.2	5.7
12.5	3.1
20.2	1.1
27.4	7.4
34.3	14.3
38.6	21.1
39.7	31.9
39.7	35.6
39.7	43.1
39.1	49.9
38.9	56.5
38.9	61.4
38.9	63.1
39.1	63.1
39.1	62.2
39.1	60
39.1	56.2
39.1	51.6
39.1	46.8
38.9	40.8
37.7	33
35.4	24.2
31.7	14.4
25.4	4.7
17.4	2.1
9.4	4.4
0.8	5.2
10.8	5.2
20	5.2
28.5	4.4
33.7	3.2
36.9	3.2
38.9	3.5
40.6	4.1
41.4	5
41.1	5.8
39.7	6.4
37.1	7
33.4	7.8
28.8	8.1
23.1	8.4
16.2	8.4
9.1	8.4
1.6	7.8
6.8	5.5
15.1	1.2
22.8	4.7
30	10.7
36.3	17.6
40	24.2
40.9	31.3
41.1	38.8
41.7	45.9
41.7	52.8
41.7	59.4
41.7	63.7
40.7	64.5
40.7	64
40.7	62.8
40.7	60.2
40.7	56.5
40.7	51.9
40.7	47.1
40.7	41
39.6	33
36.7	23.6
33.3	13.8
28.1	4.4
20.1	3.5
11.2	7.8
1.5	9.5
9.2	9.5
19	9.5
27.8	9.5
35.6	8.4
39.3	7.5
40.4	7.5
40.4	8.1
39.9	8.1
38.1	8.1
35.6	8.1
31.3	8.1
26.4	8.1
20.4	8.1
13.5	8.1
6.6	8.4
0.9	8.1
9.2	7
17.2	3.5
25	2.7
32.1	9.8
38.1	17.3
40.7	24.2
41	31.9
40.7	39.6
40.7	46.8
40.4	53.6
40.1	58.5
39.3	60
39.3	59.7
39.3	58.8
39.3	56.8
39.3	53.9
39.3	50.2
39.3	46.2
39.3	41.3
39.3	35.9
39.3	29
39	20.7
37.6	11.5
34.1	3
27.8	3.8
19.2	7.8
8.6	8.7
1.8	8.7
12.1	8.7
21.5	8.7
34.1	7.8
37	7
39	5.8
38.7	6.1
37.6	6.4
35.3	6.4
32.1	6.4
28.1	6.4
23.2	6.4
17.8	6.4
8.1	6.4
4.3	6.4
2.9	6.1
10.4	5
18.4	1.8
25.8	2.7
32.7	9
39	16.4
41.6	23.6
41.3	31
41	38.8
40.7	49.6
40.4	52.8
39.6	57.9
38.1	59.7
37.6	59.7
37.6	59.1
37.6	57.9
37.6	55.4
37.6	52.5
37.6	49.4
37.6	45.6
37.6	40.8
37.3	33.6
36.1	24.4
34.4	14.4
30.7	4.7
24.1	3
15.5	7.5
5.5	9
5.2	9.5
20.4	10.4
25	10.4
33.3	9.3
37.9	7
40.1	5.8
41	5.8
41	5.2
41	4.1
40.1	3.2
35.8	2.7
33.8	2.7
29	2.7
23	2.7
16.1	2.7
8.9	2.7
1.2	2.1
7.2	0.7
15.5	3.5
23.2	10.7
30.4	18.1
36.7	25.6
40.1	32.2
41.6	39.3
42.4	46.5
42.4	52.8
41.6	57.7
40.4	60
40.1	60.8
40.1	60.8
40.1	60.8
40.1	58.8
40.1	57.4
40.1	53.9
40.1	50.2
40.1	45.3
40.1	39.3
39.6	31.9
37.9	23.3
34.7	14.7
28.7	6.7
20.1	0.7
10.6	1.8
0.6	2.7
9.8	2.7
19.2	2.7
27.8	2.7
33.8	2.7
36.7	2.7
38.7	3.5
40.4	4.4
41	4.7
40.7	5
39.3	5.5
36.7	6.4
33.3	7.5
28.7	8.4
23	9
16.1	9
9.2	9
2.1	8.1
6.1	6.4
13.8	3.2
25	4.1
28.4	7
34.7	13
37.9	19.9
38.4	26.7
38.1	34.2
38.1	41.3
38.1	47.9
38.1	54.5
38.1	59.7
38.1	62
38.1	62
38.1	62
38.1	60.8
38.1	58.5
38.1	55.7
38.1	52.5
38.1	49.1
38.1	44.2
38.1	37
38.1	28.4
36.7	19
33.6	9.3
27.3	0.7
18.7	4.4
8.9	6.4
1.8	7.3
12.1	8.1
21.8	8.7
30.7	8.7
36.6	8.4
38.9	8.1
39.1	8.1
39.7	8.1
39.7	7.8
39.4	7
38	5.8
35.1	5
31.4	5
26.5	5
20.2	5
9.4	5
5.6	5
2.5	3.8
10.8	0.7
19.4	5
26.8	12.4
33.7	19.3
38	26.2
40	33
40	40.2
40	47.1
40	53.1
39.1	58.5
39.1	59.7
39.1	60.8
39.1	60.8
39.1	60.8
39.1	60.8
39.1	60
39.1	58.2
39.1	55.1
39.1	50.5
39.1	44.2
39.1	36.8
39.1	27.9
37.7	17.8
34.6	7.8
28	1
20	5.5
9.9	7.3
0.5	8.1
10.8	8.7
20.2	9
29.1	9
35.7	9
38.9	9
40.9	9.5
42	9.8
42	10.1
41.1	10.1
38.9	9.8
35.4	9.3
31.1	9
26	8.7
20.2	8.4
13.4	7.8
6.2	7.5
5.6	5.8
9.6	4.4
17.7	0.4
25.4	7.3
32.3	14.7
38.9	22.1
42.6	29
43.7	36.8
43.4	44.2
42.9	51.4
41.7	57.9
39.7	65.1
38.9	66
38.6	66.3
38.6	66
38.6	65.1
38.6	62.5
38.6	59.1
38.6	55.1
38.6	50.8
38.3	44.8
38	36.8
36.3	22.1
35.1	17
30.8	7
23.7	1
15.4	4.7
5.6	5.8
4.5	6.1
14.5	6.1
23.7	6.1
32.3	6.1
39.7	6.1
41.7	6.4
44.9	7.3
46.6	8.1
47.2	8.7
46.9	9.3
44.9	9.3
42	9.3
38.3	9
33.4	8.7
27.4	8.1
20.5	8.1
13.7	8.1
6.2	8.1
5.9	7
9.9	5.5
18.5	1.8
25.7	4.1
32.3	11.5
36.3	18.4
37.1	25.9
37.4	33.9
37.7	42.2
38.3	49.9
38.9	57.1
39.7	64
40	70.5
40	71.1
40.3	70.8
41.1	69.4
41.1	66.8
41.1	63.1
41.1	59.1
41.1	53.9
41.1	47.6
41.1	39.3
40.9	29.3
37.1	13.6
35.1	8.7
28.5	1.2
20	7.5
10.2	10.4
0.5	12.4
11.1	14.7
21.7	16.1
30.8	15.8
38.9	15
44.6	11.3
45.7	10.7
46	10.7
45.7	10.4
44.3	9.5
41.4	8.7
37.4	7.5
32.6	7
26.5	7
15.9	7
12.2	7
4.2	6.4
4.2	4.7
12.5	0.7
20.8	5
28	12.1
37.1	22.4
38.6	23.7
39.1	31.5
39.4	39.2
40.6	46.6
41.1	53.2
41.4	59.5
41.1	64.7
40.6	66.1
39.7	65.8
39.4	64.1
39.4	62.7
39.4	59.8
39.4	56.4
39.4	52.6
39.4	47.8
39.4	41.2
39.1	32.9
38	23.1
36	12.6
32.3	2.5
26.8	4.8
19.1	8.5
9.1	8.8
1.1	8.8
11.1	10
20.5	12.3
29.1	14.6
37.1	15.4
42.9	15.4
46	15.4
48.6	15.7
49.5	15.4
48.9	14.6
46.6	14
43.2	13.1
38.9	12
33.4	10.8
27.7	10
20.8	9.7
13.9	9.7
6.5	10
1.6	9.7
9.9	7.7
18.2	3.1
25.7	4
32.3	11.7
36.9	18.9
38	26.3
38	34.3
38	42.3
38	50.1
38	60.1
38	63
38	66.4
38	67
38	66.7
38	65.2
38	62.4
38	58.7
38	54.9
38	50.6
38	45.2
37.1	37.8
36.3	29.2
34.8	19.7
31.1	4.8
28.8	0.2
22	6.8
13.1	10.3
3.3	10.5
6.5	10.5
16.2	10.5
25.4	10.5
38	10.5
41.4	10.5
45.4	10.8
47.2	12.3
48	14.3
47.7	14.8
46.9	14.6
45.4	13.4
42.6	12.3
38.9	10.8
34.3	9.1
25.1	8.3
21.7	8.3
14.8	8.3
6.5	8
1.9	6.5
10.2	2.8
22.2	7.1
26	10.5
32.8	18
38.3	25.2
40.6	32.6
41.1	39.8
41.1	46.6
41.1	53.5
40.9	59.2
40.3	62.7
40	64.1
40	64.1
40	64.1
40	63.5
40	61.5
40	58.4
40	52.1
40	49.8
40	43.8
39.7	36.6
38.9	27.7
37.1	18.3
34.8	8
30.6	1.4
24	9.4
9.4	16
4.5	16.6
5.3	16.6
15.1	16.6
24.5	16.6
32.6	15.1
40.9	11.1
42.3	10.8
42.9	10.8
42.9	10.8
42.3	10.3
40.9	9.7
38.6	9.1
34.8	9.1
30.3	9.1
24.5	9.1
13.9	8.8
10.2	8.5
2.5	6.8
5.6	3.4
14.2	2.2
22	10
28.8	17.4
33.1	24.3
32.8	31.5
31.7	39.2
30.8	46.9
30.8	53.8
31.4	60.1
32.3	64.4
33.1	65
34.6	64.1
36.9	61
37.4	59.2
38	55.8
38	51.5
38	46.6
38	40.3
37.7	31.7
36.3	21.4
33.4	10.8
28	0.8
14.5	10.3
9.6	12
1.1	14
11.9	16
22.2	17.7
31.1	18
39.4	16.8
43.7	15.1
43.2	13.7
42.9	13.1
40.9	12
39.4	11.4
35.4	10.8
30.3	10.5
24.3	10.5
17.4	10.5
6.5	10.3
2.5	10
5.6	8
14.2	4.2
22	2
29.4	9.1
36	16.6
39.4	23.1
40	30.6
40	38.9
40	50.4
40	54.1
40	60.1
39.7	63
39.4	62.4
39.4	60.4
39.4	57.2
39.4	53.2
39.4	48.6
39.4	44.1
39.4	38.6
39.4	32
39.4	24
38.6	15.4
36.3	6.3
31.1	2.5
23.7	9.4
14.5	12.8
4.5	13.7
10.8	14.3
15.9	14.6
25.4	15.1
33.7	15.1
40.6	15.1
42	14.6
39.7	13.7
37.4	12.3
34.8	10.5
28.5	8.3
26	8
20.5	8
13.9	8.3
7.1	8.5
0.2	8.5
7.4	8.3
15.4	7.1
23.1	4.2
30	0.2
36.3	6.3
39.7	13.4
39.7	21.1
39.7	29.2
39.4	37.2
39.1	44.6
38.6	51.8
38.3	57.5
38	61.5
38	61.5
38	60.7
38	58.9
38	55.5
38	51.2
38	46.9
38	41.5
38	35.2
37.7	26.9
36.9	17.1
34.8	7.7
30.8	1.7
25.1	9.4
13.1	15.4
8.2	16.3
1.6	16.6
11.9	16.6
21.4	16.8
30	16.8
37.7	15.7
42.3	14
42.6	12.6
42	12.3
40.6	12.3
37.7	12.3
33.4	12
27.7	11.7
21.1	11.4
14.5	11.4
7.4	11.4
0.2	11.1
7.4	10.3
15.4	8.3
22.8	4.2
30	0.8
36.9	7.1
42.6	14
44.9	20.9
45.2	28.6
45.4	36
45.4	42.9
45.2	49.8
45.2	55.5
45.2	58.9
44.9	59.2
44.9	58.9
44.9	57.5
44.3	54.4
44	48.1
44	45.8
44	40.9
44	34.6
42.9	26.9
41.7	18.6
39.7	10.3
36.9	2.2
32	4.2
20.2	11.1
15.7	12
6.5	12.3
3.3	12.3
12.8	13.4
22	15.1
30.3	16.3
37.7	16
42.9	15.4
43.2	14.3
42.9	13.4
41.7	12.3
39.1	11.7
34.8	11.1
29.1	10.8
22.5	10.8
15.4	10.8
8.5	10.8
1.1	10.5
6.5	9.1
14.5	6.5
26	0.5
29.7	2
36.3	8
42.3	15.1
44.9	22.3
45.2	30
45.4	37.5
45.4	44.9
44.9	51.5
43.2	58.9
42.6	60.1
41.4	60.4
41.4	59.8
41.4	57.8
41.4	54.1
41.4	49.2
41.4	43.8
41.1	37.2
39.7	29.2
37.7	19.7
33.4	4.5
31.1	0.2
24.5	10
17.1	16.3
8.2	19.4
1.9	20
12.2	20
22	20
30.6	19.7
40.3	16.6
41.1	15.7
41.4	14.6
41.1	14.6
[truncated: 356 more rows]
