# Supplementary material for: Bot fit: A novel approach to assessing lower limb muscular strength
Source: PLoS One. 2026 Mar 26;21(3):e0339187. doi: 10.1371/journal.pone.0339187 (PMC13021169; doi:10.1371/journal.pone.0339187)
Supplement: S3 File — Raw joint angle data (left and right legs) collected from 25 participants across all exercise protocols. This compressed folder contains individual participant files (sub1–sub25) with time-series signals representing lower-limb motion recorded by the Bot Fit system during resistance exercise trials. (ZIP) [file pone.0339187.s003.zip › sub17/kneeup_max.csv]

AngL	AngR
8.7	30
8.7	30.6
8.7	30.6
8.7	30.9
8.7	31.2
8.7	31.5
8.7	31.5
8.7	31.5
8.7	31.5
9	31.5
9.5	31.2
10.4	31.2
11	30.9
12.1	30.3
12.7	29.7
13.6	29.2
13.8	28
14.7	26.9
15.6	24.9
16.7	22.3
17.6	19.4
18.4	16
19.3	12.6
19.6	8.5
19.9	4.8
19.9	1.4
20.1	1.1
21	1.7
22.4	1.7
24.2	0.5
25.6	0.5
25.6	2
24.7	3.4
23.3	4.8
21.6	6.5
20.4	9.1
20.4	12.6
21	16.3
22.1	20
23	23.1
23.9	26.3
23.9	28.9
23.6	30.9
23.3	32.6
22.7	33.7
21.6	34.6
20.1	34.6
18.7	34.3
17.6	33.7
16.4	34
15.6	34
15.3	34
15	34
15.3	34
15.3	34
15.6	34
16.4	34
17	34
17.6	34
18.1	34
18.4	34
18.4	34
18.7	34
18.7	34
19.3	34
19.6	34
20.1	34
20.4	34
21	34
21.6	34
22.1	34
22.7	34
23	34
23	34
23	34
23	34
23	34
23.3	34
23.3	34
23.3	34
24.2	34
24.2	34
24.2	34
24.2	34
24.4	34
24.7	34
24.7	34
24.7	34
24.7	34
24.7	34
24.7	34
24.7	34
24.7	33.7
25	33.5
25	32.9
25	32.6
25	32
25	31.7
25	30.6
25	30.3
25	29.2
25	28
25	27.2
25	26
25	25.4
25	25.2
25	25.4
25	25.4
24.7	25.7
24.2	25.7
23.6	26.3
22.7	26.9
22.1	27.4
21.6	27.4
20.7	27.4
19.6	27.4
18.1	27.7
17	27.7
15.3	27.7
14.7	27.7
13.8	27.7
13.6	27.7
13.3	27.7
13.3	27.7
13.3	27.7
13.3	27.7
13.3	27.7
13.3	27.7
13.6	27.7
14.1	27.4
15	27.7
15.8	27.7
16.7	27.7
17.6	27.7
18.4	28.3
19.6	28.9
20.4	29.4
21.3	30
22.1	30.6
22.4	31.2
23	31.5
23	32
23	32.3
23	32.3
23	32.3
23	32.3
23	32.3
23.3	32.3
23.6	32.3
24.2	32.3
25	32
25.6	31.7
26.2	30.3
26.4	28.9
26.4	26.9
26.4	25.2
26.4	23.7
26.4	22.3
26.2	21.1
26.2	20.9
25.9	20.6
25.6	20.6
25.3	20.6
24.7	20.9
24.2	21.4
24.2	21.4
24.2	21.4
23.9	22
22.1	28
21.6	30
21.3	30.9
20.7	32.9
19.9	34.3
18.7	35.5
17.3	35.7
16.4	35.2
15.6	34
15	32.9
15	31.7
15.6	30.3
16.1	30
17.3	29.2
18.7	28
20.1	27.2
21.3	26
22.7	24.9
23.6	23.7
24.4	22.6
25	21.7
25.6	21.1
25.9	20.6
25.9	20.6
25.9	20.9
25.3	20.9
24.7	21.4
24.2	22
23.3	23.1
22.7	24.3
22.1	25.4
21.6	26.9
21	28.3
20.4	30
19.3	31.5
18.1	32.9
17	34.3
15.6	35.2
14.1	35.5
13	35.5
12.1	35.5
11.8	35.2
12.4	34.6
13.3	33.7
14.7	33.2
16.4	32.6
18.4	32
20.1	31.2
22.7	29.7
23.6	29.2
25	27.7
26.2	26.6
26.7	25.4
27.3	24.3
27.3	23.7
27	23.1
26.4	22.9
25.9	22.9
25.3	22.9
24.4	23.1
23.6	24.3
23.3	25.4
23	26.9
23	28.3
23	29.7
23	31.2
23.3	32.3
23.6	33.2
24.2	33.7
24.4	33.7
24.7	33.7
24.7	33.7
24.7	33.5
24.7	33.2
24.7	32.9
24.7	33.2
24.7	33.2
24.7	33.2
24.7	33.2
24.7	33.2
24.7	33.2
24.7	33.2
24.7	33.2
24.7	33.2
24.7	33.2
24.7	33.2
24.7	33.2
24.7	33.2
24.7	33.2
24.7	33.2
24.7	33.2
24.7	33.2
24.7	33.2
24.7	33.2
24.7	33.2
24.7	33.2
24.7	33.2
24.7	33.2
24.7	33.2
24.7	33.2
24.7	33.2
24.7	33.2
24.7	33.2
24.7	33.2
24.7	33.2
24.7	33.2
24.7	33.2
24.7	33.2
24.7	33.2
24.7	33.2
24.7	33.2
24.7	33.2
24.7	33.2
24.7	33.2
24.7	33.2
24.7	33.2
24.7	32.9
24.7	32.9
24.7	32.9
24.7	32.9
24.7	32.9
24.7	32.6
24.4	32.6
24.4	32.6
24.4	32.3
24.2	32.3
24.2	32.3
23.6	32.3
23.6	32.3
23.6	32.3
23.6	32.3
23.6	32.3
23.6	32.3
23.6	32.3
23.6	32.3
23.6	32.3
23.6	32.3
23.6	32.3
23.3	32.3
22.7	32.3
21.9	32.3
20.4	32.3
18.4	32.3
15.8	32.3
12.7	32.3
9.5	32.3
6.4	32.3
3.8	32.3
2.1	32.3
1.8	31.7
3.2	30.3
5.8	27.4
9.3	23.1
12.4	18
14.7	11.7
15.6	2.2
15.6	0.5
15.6	7.1
16.1	13.4
17.6	19.4
19.6	25.4
21.9	31.2
24.2	36.6
25.6	42.1
25.3	45.2
24.7	45.8
24.4	44.6
24.2	42.3
24.4	38.3
24.7	33.5
25.3	27.7
25.9	21.1
26.2	13.4
26.2	5.7
25.9	2
25	10
22.1	18.3
18.4	26.3
14.1	32
7.3	34.9
1.2	35.5
9.8	35.2
18.7	34.9
27.3	34.9
35.6	34.9
43.3	35.2
49.6	35.2
51.4	35.2
51.9	35.5
52.2	35.7
52.2	35.7
51.1	35.2
48.8	34.6
45.6	34.6
39.6	34.6
37.3	34.6
32.5	34.6
27.3	34.6
21.3	34.6
14.1	34.6
5.5	33.2
3.5	30.9
12.4	26.9
19	20
22.7	11.4
23.6	2.5
24.7	6.5
26.2	15.7
26.7	24.6
26.7	32.6
26.4	40.3
25.3	45.2
24.7	45.2
25.3	44.3
26.2	43.2
27	41.8
27.9	38.6
28.4	34.9
29	30.9
29.6	26.6
29.9	21.7
29.9	12.8
29.9	9.4
29.6	2
27.9	7.1
24.2	16.3
19.9	24.6
15	32.3
8.4	37.2
0.1	38.9
8.1	37.8
16.7	36.6
25	36
32.7	36
39.9	36
43.1	36
43.6	36.3
44.8	37.5
45.3	38.3
45.1	38.3
43.3	37.8
39.9	37.2
33.6	37.2
31	37.2
25.6	37.2
19.6	37.2
13.3	37.2
6.1	35.7
2.4	32.9
10.1	28.6
15.6	22.3
19	14
20.1	5.7
21.6	3.1
23.3	11
24.7	19.6
25.6	31.9
25.9	35.9
25.9	43.1
25.9	47.3
26.2	48.2
27.6	48.5
29	48.5
30.7	47.6
30.7	44.8
30.7	41
30.7	37.3
30.7	33.3
30.7	28.7
30.7	20.7
30.7	17.8
30.7	11.8
30.7	5
30.5	2.4
29.3	10.7
27.3	19
24.4	24.4
19.9	27.6
11.8	29.9
3.8	30.5
8.1	29.3
11.8	28.7
19.3	28.2
24.7	28.4
27.7	30.2
31.5	33
34	35.6
36.6	37.9
38.9	39
41.2	39
42.3	38.8
42.1	38.8
40.6	38.8
36	38.8
34.3	38.8
30.6	38.8
26.6	38.8
22.3	38.8
17.4	38.8
11.4	38.5
3.7	37
4.5	35
12.8	32.2
20	27.9
25.4	20.7
28.9	12.1
30	3.8
31.5	4.4
32.6	12.7
33.5	20.1
34	27
34	30.7
34	34.7
34.3	36.2
34.3	38.2
34.3	39
34.3	39
34.6	38.8
35.7	37.3
35.7	34.2
35.7	30.5
35.7	26.2
35.7	21.3
35.7	15.3
35.7	5.5
35.5	1.8
34	6.4
30.9	14.7
27.4	22.7
23.1	28.2
16	31.9
7.7	34.2
0.5	34.7
8.8	34.5
16.8	33.9
24.3	33
31.5	32.7
37.2	33
39.5	33
42.9	34.5
44.3	35.3
46.3	36.5
46.3	36.8
46.3	37
44.9	37
42.1	37
38.3	37
34.3	37.3
29.7	37.3
22	37.3
19.1	37.3
12.6	37.3
4.5	37.3
4.5	36.2
13.4	33.3
20	28.2
25.4	19.6
27.4	10.7
28.3	3
28.9	7.5
29.7	15.8
29.7	23.6
29.4	30.7
29.2	35.6
28.9	37.3
29.4	38.5
30.6	39
31.5	38.5
32	34.7
32	33
32	29.3
32	25
32	20.1
32	14.1
32	7
31.7	1
30	10.1
26.9	18.7
22.9	25.3
16	29.3
7.1	31.9
1.7	32.7
10.5	33.3
19.1	33.3
27.4	33.3
35.7	33.3
42.9	33.3
48.4	33.6
50.1	34.2
50.6	36.2
50.9	38.8
50.1	39.9
47.5	39.6
44.1	39.6
40	39.6
35.7	39.6
31.5	39.6
26	39.6
16.6	39.6
13.1	39.6
5.7	39.6
3.4	39.3
12.6	37.6
20.3	34.2
25.4	27.3
27.4	18.4
27.4	9
27.4	0.1
27.4	8
27.4	16.6
27.2	24.6
26.6	31.7
26	36.9
26	38
26.6	37.2
27.7	36.3
28.6	35.2
29.2	32.9
29.4	29.7
29.4	26
29.4	21.7
29.4	17.1
29.4	11.4
29.4	4.8
29.2	2.8
28.3	11.4
26	20
22.3	27.4
17.1	32.3
8.8	35.7
0.2	37.2
12.3	38
16.3	38
24.3	38
31.7	38.3
38.6	39.2
43.8	40.3
46.3	41.5
50.4	42.9
54.1	43.5
56.1	43.2
56.7	43.5
56.7	43.5
55.8	43.8
53.8	43.8
50.6	43.8
46.9	43.8
42.6	43.8
37.5	43.8
32	43.8
25.7	43.8
18	43.5
4.8	42.6
0	41.8
9.1	39.2
15.7	34.9
20	27.4
20.9	18.3
20.9	9.1
21.1	0
22	8.8
23.7	17.1
24.9	24.9
25.4	32.3
25.7	37.8
25.7	40.3
26.6	40.9
27.4	41.2
28.3	40.9
29.4	40
30	38
30	34.9
30.3	30.9
30.9	26.9
31.2	22
31.5	16
31.5	9.4
31.5	2.5
31.2	5.1
30	14.3
27.2	23.4
23.1	31.2
17.4	36.6
8.8	39.8
0.2	41.2
12.6	42.3
16.8	42.6
24.6	43.5
30.6	44.9
37.2	46.1
40.9	46.1
43.5	46.3
46.6	46.3
48.4	22.9
48.9	22.9
48.4	22.9
47.5	22.9
45.2	22.6
41.8	22.6
38	22.6
34	22.6
29.4	22.6
23.7	22.6
16.8	22.6
4.5	21.7
0.2	21.1
8.5	18.9
15.4	14.6
19.4	7.1
21.4	2.2
21.4	11.7
21.7	21.1
22.6	30
24	38.3
25.2	46.6
25.7	54.4
26	61.5
26.9	68.1
27.4	71.8
28.9	73.6
30.6	73.8
32.3	73.3
33.7	71.8
34.9	67
34.9	65
35.2	60.7
35.2	56.4
35.2	51.8
35.2	46.1
35.2	39.5
35.2	31.5
35.2	22.9
35.2	14.6
33.7	6.3
30.3	0.5
23.4	4
14	6.3
4.5	6.5
9.1	6.5
13.4	6.5
22.3	6.8
30.6	7.4
36.5	8.5
41	9.7
44.5	11.1
47.3	11.4
50.2	11.4
52.2	10.8
51.9	10.3
49.6	10.5
48.2	10.8
44.8	11.1
40.8	11.7
36.5	11.7
32.2	12
24.2	12.3
21.3	12.3
15.3	12.3
9	12.3
2.1	12.3
6.1	11.7
14.1	10.3
21	6.5
26.4	0.8
29	9.1
30.2	22.6
30.7	27.2
32.2	35.7
33	43.8
33.3	51.2
33.3	58.1
33.3	63.2
33.6	66.4
35.6	68.4
36.2	68.4
37	68.1
37	66.4
37	64.1
37	61.2
37	57.5
37	53.5
37	48.9
37	43.5
37	36.6
37	28.9
37	20.6
36.2	11.7
34.2	3.1
31.3	3.4
25.9	8.3
13	12.3
8.4	12.3
0.7	12.3
9.5	12.3
18.7	12.6
27	13.4
34.5	13.4
41	13.4
44.5	13.1
46.5	13.1
48.5	13.1
49.9	13.4
49.4	13.1
47.1	13.1
43.6	13.1
39.3	13.1
35	13.1
30.5	13.1
25.3	13.1
20.1	13.1
14.1	13.1
7.3	13.1
0.7	13.1
14.4	12
18.4	10.8
25.3	6.5
30.7	1.7
32.5	10.5
33	24
33.3	28.3
34.5	36.6
35	44.1
35	50.9
35.3	57.2
35.3	61
36.2	63
37.3	63.2
38.5	63.2
39	62.1
39	60.1
39	57.2
39	54.1
39	50.1
39	46.1
39	41.5
39	35.7
38.8	28.9
38.8	20.9
38.5	12.6
36.5	4.2
30.7	4
27.3	6
18.4	9.4
9.3	10
0.4	10
8.4	10
17	10.8
25	11.7
32.7	12.6
39.9	12.6
43.9	12.6
46.8	12.8
47.9	13.1
50.2	14.3
51.6	15.4
51.9	15.7
51.6	16.3
50.5	16.3
48.8	16.3
46.5	16.3
43.3	16.3
37.9	16.6
35.6	16.6
31.3	16.6
26.7	16.6
21.6	16.6
16.1	16.6
9.8	16.6
3.5	16.6
2.4	16.6
7.8	16.6
13.6	16.6
15.3	16.3
18.7	14.3
20.7	11.7
22.4	8.3
24.2	4
25.3	0.5
26.4	4.8
27	8.5
27.6	13.1
27.6	14.6
27.6	16.8
27.3	18.6
27.3	19.7
27.9	21.1
28.7	22.3
29.3	23.1
30.2	23.4
30.5	23.4
31	23.1
31	23.1
31	23.1
31	22.9
31	22
31	20.6
31	18.6
31	16.3
31	14
31.3	12.3
31.6	10.8
31.6	9.1
31.6	7.1
31.6	5.4
32.2	4
32.7	2.5
33	1.1
33.3	0.8
33.3	1.4
33.3	2.2
33.3	3.4
33.3	4.8
32.7	6.5
31.9	8
30.7	9.4
29.3	10.3
27.6	10.5
25.6	10.5
22.7	10.5
19.9	10.5
15.3	10.3
13.8	10.3
11.5	10.3
9.8	10
8.4	9.7
7.8	9.4
7.8	9.4
7.8	9.4
7.8	9.4
8.4	9.4
9	9.4
9.5	9.4
9.8	9.4
10.4	9.4
11	9.4
12.4	9.4
13	9.4
14.4	9.4
15.3	9.4
16.1	9.4
16.7	9.4
17	9.4
17.6	9.4
17.8	9.4
18.4	9.4
19	9.4
19	9.4
19	9.4
19.3	9.4
19.9	9.4
21.3	9.4
21.9	9.4
22.7	9.4
23.6	9.1
24.4	8.5
25	7.7
25.3	6.3
25.6	5.1
25.6	4
25.6	2.5
25.6	1.1
25.6	0.5
25.6	2.2
25.6	4.5
25.6	7.4
25.6	10.5
25.3	15.1
25	16.6
24.4	19.4
24.2	21.4
24.2	22.9
24.4	23.4
24.7	23.1
25	22.9
25	22.6
25	21.4
25	19.4
25	17.1
25	14.3
25	11.7
25	9.1
25	7.1
25	5.4
25	4
25	2.5
25	1.1
25	0.2
25	0
24.7	0.2
24.7	0.2
24.7	0.2
24.7	0.2
24.7	0.2
24.7	0.2
24.7	0.8
25	1.4
25	2
25.3	2.2
25.6	2.8
25.6	3.4
25.6	4
25.6	4.2
25.6	4.5
25.9	4.8
25.9	5.1
25.9	5.7
25.6	6.8
25.6	7.4
25.6	8
25.6	8
25.6	8
25	8
24.2	8.3
23	8.5
21.6	8.5
20.4	8.5
18.7	8.5
17.3	8.5
15.6	8.5
14.1	8.5
12.7	8.5
11.5	8.5
10.4	8.5
9.8	8.5
9.5	8.5
9.3	8.5
9.5	8.5
10.1	8.5
12.1	8.5
13	8.5
14.7	8.5
16.1	8.5
17.6	8.5
18.4	8.5
19.6	8.5
20.4	8.5
21.3	8.5
21.9	8.5
22.1	8.5
22.1	8.5
21.9	8.5
21.6	8.5
21.6	8.5
21.3	8.5
21.3	8.5
21.3	8.5
21.3	8.5
21.3	8.5
21.3	8.5
21.3	8.8
21.6	8.8
21.6	8.8
21.9	8.8
21.9	8.8
22.1	8.8
22.1	8.8
22.1	8.8
22.1	8.8
22.1	8.8
22.1	8.8
22.1	8.8
21.9	8.8
21.9	8.5
21.9	8.5
21.9	8.5
21.9	8.5
21.9	8.5
21.9	8.5
21.9	8.5
21.9	8.5
21.9	8.5
21.9	8.5
21.9	8.5
21.9	8.5
21.9	8.5
21.9	8.5
21.9	8.5
21.9	8.5
21.9	8.5
21.9	8.5
21.9	8.5
21.9	8.5
21.6	8.5
21.6	8.5
21.6	8.5
21.6	8.5
21.6	8.5
21.6	8.5
21.6	8.5
21.3	8.5
21.3	8.5
21.3	8.5
21.3	8.5
21.3	8.5
21.3	8.5
21.3	8.5
21.3	8.5
21.3	8.5
21.3	8.5
21.3	8.5
21.3	8.5
21.3	8.5
21.3	8.5
21.3	8.5
21.3	8.5
21.3	8.5
21.3	8.5
21.3	8.5
21.3	8.5
21.3	8.5
21.3	8.5
21.3	8.5
21.3	8.5
21.3	8.5
21.3	8.5
21.3	8.5
21.3	8.5
21.3	8.5
21.3	8.5
21.3	8.5
21.3	8.5
21.3	8.5
21.3	8.5
21.3	8.5
21.3	8.5
21.3	8.5
21.3	8.5
21.3	8.5
21.3	8.5
21.3	8.5
21.3	8.5
21.3	8.5
21.3	8.5
21.3	8.5
21.3	8.5
21.3	8.5
21.3	8.5
21.3	8.5
21.3	8.5
21.3	8.5
21.3	8.5
21.3	8.5
21.3	8.5
21.3	8.5
21.3	8.5
21.3	8.5
21.3	8.5
21.3	8.5
21.3	8.5
21.3	8.5
21.3	8.5
21.3	8.5
21.3	8.5
21.3	8.5
21.3	8.5
21.3	8.5
21.3	8.5
21.3	8.5
21.3	8.5
21.3	8.5
21.3	8.5
21.3	8.5
21.3	8.5
21.3	8.5
21.3	8.5
21.3	8.5
21.3	8.5
21.3	8.5
21.3	8.5
21.3	8.5
21.3	8.5
21.3	8.5
21.3	8.5
21.3	8.5
21.3	8.5
21.3	8.5
21.3	8.5
21.3	8.5
21.3	8.5
21.3	8.5
21.3	8.5
21.3	8.5
21.3	8.5
21.3	8.5
21.3	8.5
21.3	8.5
21.3	8.5
21.3	8.5
21.3	8.5
21.3	8.5
21.3	8.5
21.3	8.5
21.3	8.5
21.3	8.5
21.3	8.5
21.3	8.5
21.3	8.5
21.3	8.5
21.3	8.5
21.3	8.5
21.3	8.5
21.3	8.5
