# Supplementary material for: Bot fit: A novel approach to assessing lower limb muscular strength
Source: PLoS One. 2026 Mar 26;21(3):e0339187. doi: 10.1371/journal.pone.0339187 (PMC13021169; doi:10.1371/journal.pone.0339187)
Supplement: S3 File — Raw joint angle data (left and right legs) collected from 25 participants across all exercise protocols. This compressed folder contains individual participant files (sub1–sub25) with time-series signals representing lower-limb motion recorded by the Bot Fit system during resistance exercise trials. (ZIP) [file pone.0339187.s003.zip › sub17/kneeup_max2.csv]

AngL	AngR
32	5.7
32.3	4.2
32.3	3.1
32.3	2.5
32.3	2
32.6	2
32.6	1.7
32.8	2
33.1	1.7
33.1	1.4
33.4	0
33.4	0.5
33.7	1.4
33.7	2.2
33.7	2.8
33.4	3.4
33.1	4
32.8	4.5
32.3	5.1
31.4	5.7
30.6	6
29.4	6.3
28.5	6.5
27.7	7.1
26.8	7.7
26	8.3
25.1	8.3
23.7	8
21.7	7.1
18.8	5.7
18.2	5.4
17.4	5.7
17.4	6
17.4	6.5
17.4	6.8
17.4	6.5
17.4	6.5
17.4	6.5
17.7	6.5
18.2	6.5
18.8	6.8
19.7	6.8
20.2	7.1
20.5	7.7
21.4	8.3
21.7	8.5
22.2	8.3
22.2	8.3
22.2	8.3
22.2	8.5
22	8.5
21.7	8.5
21.7	8.8
21.4	9.4
20.8	9.7
20.8	9.7
20.5	9.7
20	9.7
19.7	9.7
19.7	9.7
19.4	9.7
19.4	9.7
19.4	9.7
19.4	9.7
19.7	9.7
20	9.7
20.5	9.7
21.1	10
21.4	10.5
21.4	10.5
21.4	10.8
21.4	10.8
22	10.8
22.5	10.8
23.7	10.8
24	10.8
24.8	10.8
25.7	10.8
26.3	10.8
26.8	10.8
27.1	10.8
26.8	10.5
26.8	10
26.8	9.4
26.8	8.8
26.8	8.3
26.5	7.7
26.3	7.1
25.7	6.5
24.8	5.7
24.3	4.8
23.4	3.7
23.4	3.4
23.1	3.1
22.8	2.5
22.8	2.5
22.8	2.2
22.8	2
22.8	1.4
23.1	1.1
24	0.5
24.8	0.2
25.7	0
26.8	0.2
27.4	0.8
28.3	1.4
28.3	2.2
28.3	2.8
28.3	3.4
27.7	4
27.4	4
27.1	4
26.8	3.7
26.8	3.1
26.8	1.7
26.8	0
27.1	2
27.1	3.7
27.1	5.4
26.8	6.3
26.5	6.8
25.4	6.5
23.4	6.8
20.8	6.5
17.9	6.5
15.4	6.3
13.9	6
13.9	6
13.9	6
10.8	5.4
1.6	3.7
1.1	3.1
2.2	2.5
2.2	2
1.6	1.4
0.8	1.4
0.2	1.7
1.6	1.7
3.3	1.7
5.1	1.7
7.4	1.7
9.6	2
12.2	2.5
15.1	3.1
18.5	3.7
22	4
25.4	4
28.8	4
32	3.7
34	3.7
35.4	3.4
36.6	2
37.4	0
38	2
38.3	4.5
38.3	5.4
38.3	6.8
38.3	8.3
38	9.1
37.7	10
37.1	10.5
36.6	10.8
36.3	10.5
36.3	10.5
36.3	10.5
36.3	10.5
36.3	10.3
36	9.4
36	8
35.7	6.5
35.4	5.4
35.4	4
35.4	2.8
35.1	1.1
35.1	0.5
34.6	2.2
34.3	4
34	5.7
33.7	7.4
33.1	8.8
32.8	10.3
32.3	10.8
31.7	11.7
31.1	12
30.3	12.3
29.4	12.6
28.5	12.6
27.4	12.6
26	12.6
24.3	12.6
22.2	12.6
20.2	12.6
17.7	12.6
17.1	12.6
15.9	12.6
15.1	12.6
14.5	12.6
14.2	12.6
14.5	12.6
14.8	12.6
15.1	12.6
16.2	12.6
17.9	12.3
20	12.3
22.2	12.3
24.5	12.6
26.8	12.6
29.1	12.6
30.8	12.6
31.7	12.6
32.3	12.6
32.6	12.6
32.8	12.6
32.8	12.6
32.8	12.6
32.6	12.6
32.6	12.6
32.3	12.6
32.3	12.8
32.6	13.4
32.6	13.7
32.8	13.7
33.1	13.7
33.4	13.7
33.4	13.7
33.4	13.7
33.4	13.7
33.4	13.7
33.4	13.7
32.8	13.7
32.6	13.7
32	13.7
31.1	13.7
30.3	13.7
29.1	13.7
27.4	14
25.4	14.3
22.8	14.6
20	14.6
17.4	14.8
15.1	14.8
13.7	14.8
13.4	14
13.9	12
15.7	8.5
19.4	2.8
24	4.2
28	11.1
32.6	21.7
33.7	25.4
34.8	33.2
35.1	41.2
34.6	49.5
33.1	56.9
30.8	63
28.5	63.5
26.8	61
26.8	56.4
27.7	50.6
29.1	43.2
30.6	35.5
30.6	26.9
28.5	17.7
24.3	8.5
17.9	0.2
10.2	8.8
4.2	16.3
1.3	20.6
9.1	19.7
18.8	17.4
28.3	15.1
37.7	13.4
45.7	12.3
48.3	10.5
46.3	10.5
43.2	10.5
38.9	10
33.1	9.1
27.4	8.5
20.8	8
13.7	7.7
5.9	7.4
2.2	7.1
10.5	6.5
19.1	4.8
30.8	2.2
36.9	8
36	15.4
34	25.2
34.3	35.5
35.1	44.9
35.1	53.2
34.6	58.4
33.1	56.9
33.1	53.2
33.7	48.9
34.3	44.1
34.3	37.5
33.7	29.2
32	20
28.8	10.8
24.3	1.7
16.8	8
9.1	16
3.3	21.7
8.2	21.4
18.2	19.4
28.3	17.4
37.4	15.4
43.4	13.4
39.4	12
36.9	12
31.7	12
25.4	12
18.5	12
11.1	12
3.1	11.1
5.3	10
14.2	7.7
22.5	2.5
34	9.7
36.9	13.4
38.6	20.9
37.4	28.9
36.3	37.5
36.6	45.5
36.9	53.5
37.1	61
36	67
34.6	68.1
34.6	65.5
35.1	63.5
36.3	58.1
38.3	51.8
39.7	45.2
40	38
40	29.4
38.6	14.6
37.4	9.4
33.7	0.2
27.7	9.7
20.5	17.7
13.9	20.3
5.6	20
4.2	20
13.4	20
22.2	20
31.1	20
39.1	19.7
45.4	18.9
47.2	17.7
47.2	17.7
46.3	17.7
44	17.7
40	17.7
35.1	18.3
28.3	18.6
20.2	18.6
11.9	18.6
3.3	18.3
5.6	17.4
14.8	15.4
23.7	12.3
31.7	7.4
39.1	0.5
42	7.7
39.7	20.9
39.7	25.4
41.1	34.9
42	43.5
41.4	51.2
39.4	58.4
37.1	62.4
35.1	61.8
34.6	60.1
34.8	57.2
35.1	53.2
35.1	48.4
35.1	42.9
34.8	36.9
34.8	29.2
34.3	19.7
33.4	10.5
30.6	0.8
21.7	12
17.9	14.6
9.4	17.1
0.2	18
9.4	18
18.2	17.7
26.3	16.6
33.1	15.4
37.4	15.1
41.1	15.1
44	14.8
44.6	14.6
43.7	14.6
41.7	14.6
38.6	14.6
34.8	15.1
30	16.3
24.3	18
12.8	19.4
9.1	19.4
1.6	19.7
6.2	19.7
14.8	18.9
23.4	16.3
31.7	10.5
39.1	2.8
43.4	4.8
43.4	13.1
43.2	21.7
43.7	30
44.6	38
44.3	46.1
43.4	53.2
42.6	57.8
42	58.1
42.3	56.9
42.9	54.4
43.4	51.2
44	47.2
44	43.2
44	38.9
44	33.7
44	27.7
43.2	20.6
41.4	12.8
38	4.8
32.6	2.5
24.8	9.4
15.9	13.7
6.8	16.3
6.8	18
11.4	18.6
20	19.1
28	19.1
36	18.9
43.2	18
46.6	16.3
47.4	15.1
47.4	15.1
46	15.1
42.9	15.1
38	15.1
32.3	15.1
24.8	15.1
16.8	15.1
7.9	15.1
1.1	15.1
10.2	15.1
24.3	12
28.5	9.1
36.6	1.1
42	7.1
41.7	15.7
41.1	24.6
41.4	33.7
42	42.9
42.6	51.2
41.7	57.8
40.3	59.8
38	57.8
37.1	54.4
37.1	50.1
37.1	44.6
37.1	38.9
37.1	32.9
37.1	25.4
37.1	17.4
36.6	8.5
32	6.3
29.1	10.5
22.8	16.6
14.8	18.3
5.1	18.6
4.5	18.6
13.9	19.4
22.8	20
31.4	19.4
39.1	18.3
43.4	17.4
42.9	17.1
41.7	16.8
39.4	16.6
33.7	15.4
31.1	15.1
25.4	15.1
19.4	16
13.1	17.1
5.9	17.4
0.8	17.4
7.6	17.4
15.7	16.6
28	12.6
32	9.7
39.1	1.7
41.4	6
41.1	14.3
41.1	22.9
41.7	31.7
42.6	40.6
42.6	49.2
42.3	56.4
41.4	61.8
40	62.7
39.7	60.7
39.7	57.5
39.7	53.5
39.7	49.2
39.7	44.6
39.7	35.7
39.7	32.3
39.7	24.9
39.4	16.6
37.1	6.8
32.3	2.5
24.8	10.5
15.9	14.8
6.5	16
3.3	16.8
13.4	18
22.5	19.1
31.1	19.4
38.9	18.9
43.7	17.4
43.7	16
43.2	16
41.4	15.7
38.9	15.4
35.4	15.4
28.3	15.7
25.7	16
19.4	16
12.2	16
5.1	16
2.5	15.7
11.1	14.8
20.2	12
28.3	6.8
36	0.8
41.4	9.1
42	17.1
43.2	29.7
44	33.7
45.2	41.8
44.9	49.8
44	56.7
43.4	61.8
42.3	63
42	61.2
42	58.1
42.3	53.8
42.3	49.2
42.3	44.3
42	38.3
42	31.2
41.7	22.6
40.6	13.1
37.4	4
31.7	4.8
24.5	10.8
16.8	13.7
7.4	15.1
2.8	16.6
12.5	18.6
21.4	19.7
29.7	20
37.4	19.4
41.4	17.4
41.4	15.7
41.1	15.4
40	14.8
37.7	14
31.7	12.8
29.4	13.1
23.7	13.7
17.1	14.3
9.9	14.8
2.5	15.1
5.3	15.1
13.9	14.8
22.5	13.1
34.8	3.7
38.6	0.2
43.2	8.3
43.2	16.3
43.7	24.9
45.2	32.9
45.4	44.1
44.9	47.5
44	53.8
43.7	58.9
43.4	60.7
43.4	60.1
43.4	58.4
43.4	55.5
43.4	51.2
43.4	46.6
43.4	41.5
43.4	35.5
42.9	24
42	19.7
39.1	10.3
34.6	0.8
27.4	7.7
19.7	13.1
11.1	16
1.3	17.4
8.8	18.9
17.9	19.1
26.8	19.1
38.9	18.6
41.7	18.3
43.2	17.1
43.2	16.6
42.6	16.6
40.6	16.6
37.1	16.6
32.3	17.1
26.8	17.7
20.8	18.3
13.9	18.3
6.2	18.3
1.6	18
10.2	16.6
19.4	13.1
28.3	7.4
36	0
43.2	8
46	16.3
47.7	28.9
48.6	32.9
48.9	40.6
46.9	47.8
43.2	57.5
42.3	60.1
40.6	61.8
40.3	61.5
40.6	59.8
40.9	56.1
41.4	51.5
41.7	46.6
41.7	41.8
41.4	36
41.1	29.2
39.4	20
36.6	10.3
32	1.1
25.1	6.5
16.5	11.1
7.4	12.6
2.2	13.1
16.2	13.7
20.8	13.7
29.4	14.3
37.4	14.6
44.6	15.4
46.3	16.6
44.9	17.4
42.9	17.7
40	17.1
36	15.7
30.8	14.3
24.3	13.1
17.4	12.6
10.2	12.3
2.8	12.3
4.8	11.7
12.8	10
20.8	7.1
32	0.8
35.7	1.4
42.3	8.5
45.7	15.4
46.3	22.6
46.3	30
46.9	37.5
46.9	44.3
46	51.5
44.6	58.4
43.4	64.4
42.6	68.4
42.6	67.8
42.9	66.1
42.9	63.2
42.9	58.9
42.9	54.4
42.9	49.5
42.9	42.6
42.9	34
42.9	24
41.7	13.4
39.1	3.4
34.8	6
29.1	12.3
22.2	15.4
12.8	16.8
2.8	17.7
6.8	17.7
15.9	17.7
25.1	18
33.7	18
41.4	18.3
45.4	18.3
45.4	18.3
44.9	18
43.4	16.8
40.3	15.4
36.3	13.7
30.6	12
24.3	10.8
17.4	10.3
10.5	10.3
1.1	9.7
5.1	9.1
13.1	6.5
21.1	2.2
28.8	4
35.7	11.1
42.9	21.4
44	24.6
45.7	31.5
46.9	38
46.9	44.3
46	50.9
44.9	56.7
44.3	61
44.3	62.4
44.9	62.4
45.4	61.5
45.4	58.9
45.4	55.2
45.4	50.9
45.4	46.3
45.4	41.2
45.4	34.6
45.2	26
44.3	16.8
42.3	6.8
35.7	6.5
32.6	10.3
24.8	15.7
16.5	18
6.8	18.9
3.1	19.1
12.8	19.1
21.4	19.1
33.4	18.9
36.9	18.6
40	17.4
40	16.6
40	16
39.4	15.1
37.7	14
34.6	13.4
30.8	13.1
26	13.1
20.5	13.1
14.5	13.4
4.5	13.4
1.1	13.4
5.9	13.4
13.1	13.4
20	13.4
27.1	13.4
33.7	13.4
39.4	12.8
42	11.4
42.6	5.7
42	3.1
40.3	2.5
38	7.4
36.3	12
35.4	16.6
35.7	20.6
36.9	23.4
38.3	25.7
40.9	28
41.4	28.6
42.3	29.4
42.6	30
42.6	30.9
42.6	31.2
42.6	31.2
42.6	31.2
42.6	30.9
42.6	29.7
42.6	28
42.6	26
42.9	24
42.9	21.4
42.9	20.6
42.9	18.9
42.9	16.8
42.9	14
43.2	11.1
43.4	9.4
43.4	8.5
43.4	6.3
43.4	5.1
43.4	2.8
43.2	0.5
42.6	1.4
41.1	3.1
38.6	4.2
35.7	4.8
32	5.7
28.8	6.3
26.3	6.8
24.3	7.7
23.4	8.5
23.1	9.1
23.1	9.7
23.1	9.7
23.1	9.7
23.1	9.4
23.4	9.4
23.4	9.4
23.4	9.4
23.4	9.7
22.8	9.7
21.7	9.7
20	9.7
17.9	9.7
16.2	9.7
15.1	9.7
14.2	9.7
13.7	9.7
13.4	9.7
13.4	9.7
13.4	9.7
13.1	9.7
13.7	9.7
14.5	9.7
15.9	9.7
17.7	9.7
19.7	9.7
21.7	9.7
24.5	9.7
25.7	9.4
28	8.3
30	6.3
30.8	3.7
31.1	0.2
30.8	4
30.8	8.5
30.6	12.6
30.6	16.6
30.6	17.7
30.8	18.6
31.4	18.9
32.3	18.9
32.8	18.6
33.4	18
33.7	17.7
33.7	17.4
33.7	16.8
33.7	16
33.7	14.8
34	13.7
34.8	11.1
35.1	10.5
35.7	9.1
36	8
36	6.8
36	6
36	5.4
36	5.1
36	4.8
36	4.8
36	4.5
36	4.2
35.7	3.4
35.1	2.8
34.3	2.2
33.1	1.7
32	1.1
31.1	0.2
30	0.2
28.8	1.1
27.4	2.2
25.7	3.1
23.7	4
22	4
19.7	4
17.4	4
15.7	4
13.9	4
12.5	3.7
11.4	3.7
10.5	3.7
9.6	3.7
9.1	3.7
8.5	4
7.9	4
7.4	4
7.1	4
6.5	4
6.5	4
6.2	4
6.2	4
6.2	4
6.2	4
6.2	4
6.2	4
6.5	4
7.1	4
7.6	4
8.2	4
8.8	4
9.4	4
10.2	4
11.1	4
12.2	3.7
13.4	3.7
14.8	3.7
15.4	3.7
15.7	3.7
15.9	3.7
16.2	3.4
16.2	2.8
16.2	2.2
15.9	1.4
15.9	0.8
15.9	0.2
15.9	0.2
15.9	0.5
15.9	0.5
15.9	0.5
16.2	0.5
16.5	0.8
17.1	1.1
17.1	1.1
17.1	1.1
17.1	1.1
17.4	1.1
17.7	1.1
17.9	1.1
17.9	1.1
17.9	1.1
17.9	1.1
17.9	1.1
17.9	1.1
17.9	1.1
17.9	1.1
17.9	1.1
17.9	1.1
17.9	1.1
17.9	1.1
17.9	1.1
17.9	1.1
17.9	1.1
17.9	1.1
17.7	1.1
17.7	1.1
17.7	1.1
17.7	1.1
17.7	1.1
17.7	1.1
17.7	1.1
17.7	1.1
17.7	1.1
17.7	1.1
17.7	1.1
17.7	1.1
17.7	1.1
17.7	1.1
17.7	1.1
17.7	1.1
17.7	1.1
17.7	1.1
17.7	1.1
17.7	1.1
17.7	1.1
17.7	1.1
17.7	1.1
17.7	1.1
17.7	1.1
17.7	1.1
17.7	1.1
17.7	1.1
17.7	1.1
17.7	1.1
17.7	1.1
17.7	1.1
17.7	1.1
17.7	1.1
17.7	1.1
17.7	1.1
17.7	1.1
17.7	1.1
17.7	1.1
17.7	1.1
17.7	1.1
17.7	1.1
17.7	1.1
17.7	1.1
17.7	1.1
17.7	1.1
17.7	1.1
17.7	1.1
17.7	1.1
17.7	1.1
17.7	1.1
17.7	1.1
17.7	1.1
17.9	1.1
17.9	1.1
17.9	1.1
17.9	1.1
17.9	1.1
17.9	1.1
17.9	1.1
17.9	1.1
17.9	1.1
17.9	1.1
17.9	1.1
17.9	1.1
17.9	1.1
17.9	1.1
18.2	1.1
18.2	1.1
18.5	1.1
18.8	1.1
18.5	1.1
18.5	1.1
18.5	1.1
18.5	1.1
18.5	1.1
18.8	1.1
18.8	1.1
18.8	1.4
18.8	1.4
18.8	1.4
18.8	2
18.8	2.2
18.8	2.2
18.8	2.2
18.8	2.2
18.8	2.2
18.8	2.2
18.8	2.2
18.8	2.2
18.8	2.2
18.8	2.2
18.8	2.2
19.1	2.2
20	2.2
20	2.2
20.2	2.5
20.2	3.4
20.2	3.7
20.2	4
20.2	4
20.2	4
20.2	4
20.2	4
20.2	4
20.2	4
20.2	4
20.2	4
20.2	3.7
20.2	3.7
20.2	3.1
20.2	2.5
20.2	1.7
20.2	1.1
20.2	0.8
20	0.5
19.7	0
19.4	0.2
19.4	0.2
19.4	0.2
19.4	0
19.4	0
19.4	0
19.4	0.2
19.1	0.8
19.1	1.4
18.5	1.7
18.5	1.7
18.2	1.7
17.9	2.2
17.4	2.5
16.8	2.8
16.5	3.1
16.2	3.1
15.7	3.7
15.4	4
15.4	4.5
15.1	5.1
15.1	5.7
15.1	6.3
15.1	6.8
15.1	7.7
15.1	8
15.1	8.5
15.1	9.1
14.8	9.7
14.5	10
13.9	10.3
13.4	10.5
12.8	10.5
