# Supplementary material for: Bot fit: A novel approach to assessing lower limb muscular strength
Source: PLoS One. 2026 Mar 26;21(3):e0339187. doi: 10.1371/journal.pone.0339187 (PMC13021169; doi:10.1371/journal.pone.0339187)
Supplement: S3 File — Raw joint angle data (left and right legs) collected from 25 participants across all exercise protocols. This compressed folder contains individual participant files (sub1–sub25) with time-series signals representing lower-limb motion recorded by the Bot Fit system during resistance exercise trials. (ZIP) [file pone.0339187.s003.zip › sub17/lunge_const.csv]

AngL	AngR
8.8	25.1
9.1	25.7
9.4	26
9.9	26.3
10.5	26
10.8	26
11.1	25.4
11.1	24.8
11.1	24
11.4	23.4
11.9	22.8
11.9	22.3
11.9	21.7
12.2	21.1
12.5	20.8
12.8	20
12.8	18.8
12.8	17.4
12.8	16
13.1	14.5
13.7	13.4
13.9	12.5
14.5	11.4
15.4	9.9
16.2	8.5
16.5	7.4
16.5	7.1
15.7	7.1
14.5	7.7
13.1	8.2
12.2	8.2
12.2	7.9
12.5	7.7
12.5	7.7
12.2	7.7
11.9	7.9
11.1	7.9
10.5	7.9
9.9	7.9
9.6	7.9
9.9	7.9
9.9	7.7
10.2	7.7
10.5	7.7
10.8	7.7
10.8	7.4
10.8	7.1
10.8	6.8
10.8	6.8
10.8	6.8
10.8	6.8
10.8	6.8
10.8	6.8
10.8	7.1
11.1	7.7
11.6	8.5
12.5	9.9
12.8	10.5
13.4	11.7
13.9	13.1
14.8	14.5
15.7	16.2
16.2	17.4
16.8	18.5
17.4	19.4
17.9	19.7
18.5	20
18.8	19.7
19.1	19.4
19.1	18.8
19.1	17.7
19.1	16.2
19.1	14.8
19.1	13.7
19.1	12.8
19.1	12.2
19.1	12
19.1	11.7
19.1	11.7
18.5	11.7
17.9	11.7
17.1	11.7
16.5	11.7
15.9	12
15.4	12
14.8	12
14.2	12
13.9	12
13.9	12
13.9	12
13.7	12
13.1	12
12.8	12
12.2	12
11.6	12
10.8	12
9.9	12
8.8	12
7.9	12.2
7.1	12.2
5.9	12.2
5.3	12.5
4.5	12.5
3.6	12.8
3.3	12.8
3.6	12.8
4.2	12.8
5.6	12.8
7.6	12.8
9.6	12.8
11.4	12.8
11.4	12.5
11.4	12.5
11.4	12.5
11.6	12.5
11.9	12.5
11.9	12.5
12.2	12.5
12.8	12.5
13.1	12.5
13.7	12
13.9	11.4
14.8	10.8
15.4	10.8
15.9	10.5
16.2	10.5
16.5	10.5
16.5	10.2
16.5	9.9
16.8	9.9
17.1	9.7
17.1	9.7
17.1	9.7
17.1	9.4
17.1	9.1
17.1	8.8
17.1	8.8
17.1	8.8
17.1	8.8
17.1	8.8
17.1	8.8
17.1	8.8
17.1	8.8
17.1	8.8
17.1	8.8
16.8	8.8
16.8	8.8
16.8	8.8
16.8	8.8
16.8	8.8
16.8	8.8
16.8	8.8
16.8	8.8
16.8	8.8
16.8	8.8
16.8	8.8
16.8	8.8
16.8	8.8
16.8	8.8
16.8	8.8
16.5	8.8
16.2	8.8
16.2	8.8
16.2	8.8
16.2	8.8
16.2	8.8
16.2	8.8
16.2	8.8
16.2	8.8
16.2	8.8
16.2	8.8
16.2	8.8
16.2	8.8
16.2	8.8
16.2	8.8
16.2	8.8
16.2	8.8
16.2	8.8
16.2	8.8
16.2	8.8
16.2	8.8
16.2	8.8
16.2	8.8
16.2	8.8
16.2	8.8
16.2	8.8
16.2	8.8
16.2	8.8
16.2	8.8
16.2	8.8
16.2	8.8
16.2	8.8
16.2	8.8
16.2	8.8
16.2	8.8
16.2	8.8
16.2	8.8
16.2	8.8
16.2	8.8
16.2	8.8
16.2	8.8
16.2	8.8
16.2	8.8
16.2	8.8
16.2	8.8
16.2	8.8
16.2	8.8
16.2	8.8
16.2	8.8
16.2	8.8
16.2	8.8
16.2	8.8
16.2	8.8
16.2	8.8
16.2	8.8
16.2	8.8
16.2	8.8
16.2	8.8
16.2	8.8
16.2	8.8
16.2	8.8
16.2	8.8
16.2	8.8
16.2	8.8
16.2	8.8
16.2	8.8
16.2	8.8
16.2	8.8
16.2	8.8
16.2	8.8
16.2	8.8
16.2	8.8
16.2	8.8
16.2	8.8
16.2	8.8
16.2	8.8
16.2	8.8
16.2	8.8
16.2	8.8
16.2	8.8
16.2	8.8
16.2	8.8
16.2	8.8
16.2	8.8
16.2	8.8
16.2	8.8
16.2	8.8
16.2	8.8
16.2	8.8
16.2	8.8
16.2	8.8
16.2	8.8
16.2	8.8
16.2	8.8
16.2	8.8
16.2	8.8
16.2	8.8
16.2	8.8
16.2	8.8
16.2	8.8
16.2	8.8
16.2	8.8
16.2	8.8
16.2	8.8
16.2	8.8
16.2	8.8
16.2	8.8
16.2	8.8
16.2	8.8
16.2	8.8
16.2	8.8
16.2	8.8
16.2	8.8
16.2	8.8
16.2	8.8
16.2	8.8
16.2	8.8
16.2	8.8
16.2	8.8
16.2	8.8
16.2	8.8
16.2	8.8
16.2	8.8
16.2	8.8
16.2	8.8
16.2	8.8
16.2	8.8
16.2	8.8
16.2	8.8
16.2	8.8
16.2	8.8
16.2	8.8
16.2	8.8
16.2	8.8
16.2	8.8
16.2	8.8
16.2	8.8
16.2	8.8
16.2	8.8
16.2	8.8
16.2	8.8
16.2	8.8
16.2	8.8
16.2	8.8
16.2	8.8
16.2	8.8
16.2	8.8
16.2	8.8
16.2	8.8
16.2	8.8
16.2	8.8
16.2	8.8
15.9	8.8
15.9	8.8
15.7	8.8
15.4	8.8
15.1	8.8
15.1	8.8
15.1	8.8
15.1	8.8
15.1	8.8
15.1	8.8
15.1	8.8
15.1	8.8
15.1	8.8
15.1	8.8
15.1	8.8
15.1	8.8
15.1	8.8
15.1	8.8
15.1	8.8
15.1	8.8
15.4	8.8
15.4	8.8
15.4	8.8
15.7	8.8
15.7	8.8
15.9	8.8
16.5	8.8
16.5	8.8
16.8	8.8
16.8	8.8
16.8	8.8
16.8	8.8
16.5	8.8
16.2	8.8
15.9	8.8
15.9	8.8
15.9	8.8
15.7	8.8
15.4	8.5
15.1	8.5
14.8	8.5
14.2	8.5
13.4	8.5
12.5	8.5
11.1	8.5
9.6	8.5
8.2	8.5
6.8	8.8
5.9	9.4
5.3	9.9
4.8	10.8
5.1	11.7
6.2	13.7
6.8	14.5
8.2	17.4
9.1	21.4
8.5	27.1
6.8	33.1
4.5	39.4
1.6	45.2
0.8	50
3.1	52.9
5.1	54.6
6.5	54.9
7.6	54.6
9.1	53.5
10.8	51.2
12.8	48
14.5	44.3
17.1	37.7
17.9	35.4
20	30.6
22.2	25.7
24.5	21.1
27.4	16.5
30.3	12.5
33.1	8.5
35.7	4.8
37.7	1.4
40	1.4
42	3.7
44.3	5.1
46.3	6.3
48.6	6.3
50.9	5.4
52.9	5.1
54.9	5.4
56.3	5.7
58	5.7
58.3	5.4
59.2	4.3
59.8	3.7
60.3	4.3
60.3	6.9
60.3	9.4
60.3	9.4
60	6.9
60	3.4
60	0.3
60	2.2
60	2.2
59.8	1.4
58.9	0
56.6	0
54.3	1.1
51.7	3.1
48.9	6.5
46	10.5
42.9	14.8
39.4	18.8
35.7	23.1
30.8	29.4
29.7	31.1
26.8	34.9
24	38.3
21.1	40.9
17.4	42.9
13.9	44
10.8	44.6
7.6	44.6
5.1	44
2.8	42.6
1.1	39.4
1.3	33.4
1.9	30.9
3.3	25.7
4.2	22
3.9	20.3
3.3	20.8
3.1	22.5
3.1	25.7
3.1	30
1.9	34
0.8	38
1.6	44
2.2	45.5
3.3	47.2
4.5	47.5
5.3	47.2
7.1	46
9.4	43.5
11.6	40
13.9	35.7
17.1	31.1
20	26
23.1	21.7
26.3	17.4
32.3	11.1
34.3	9.4
38	5.6
42	2.2
45.2	0.3
47.7	2.6
50.3	3.4
52.6	3.4
54.6	3.4
56.3	3.4
57.8	3.4
59.5	3.4
60.6	3.4
61.5	3.4
62.3	3.4
63.2	3.4
63.2	3.4
63.2	3.4
63.2	3.4
63.2	3.4
63.2	3.1
62.9	2
62.6	0.3
62.3	0.5
61.5	0.5
60.3	0.5
59.2	0.5
57.5	0.5
54.9	0.5
51.5	0.5
46.3	1.6
41.4	4.5
37.1	9.4
33.7	15.4
30.6	22.3
27.7	29.1
13.1	26.2
11.1	26.4
9.6	25.3
8.8	22.1
7.6	17
24.5	35.4
21.7	40.9
19.1	45.7
16.8	21.3
14.8	24.4
5.9	10.7
4.5	3.8
4.2	2.7
4.2	8.1
4.2	11
4.5	11
5.1	11.3
5.6	11.3
5.6	11.3
5.6	11.3
5.6	9.5
5.1	5
4.8	6.1
4.8	9.3
5.1	14.1
6.2	16.4
7.9	17
10.2	16.7
13.1	15.6
16.5	12.4
19.4	7.5
21.4	2.1
23.1	3.5
27.1	12.4
28.8	15.3
32.3	20.7
34.6	26.2
36.6	31.3
38.6	34.7
41.4	36.5
45.2	36.5
48.3	36.5
50	35.6
51.5	34.7
54	33.6
56.3	32.5
58	31.3
59.5	30.2
60.6	30.2
61.5	30.2
62.3	30.5
62.6	31.9
62.6	33.9
62.6	34.2
62.6	33.3
62.3	31.3
62.3	28.7
62.3	27
61.8	26.7
60.6	26.7
59.5	26.7
57.8	26.7
55.8	26.7
52.9	26.7
49.5	25.9
46	24.4
42.3	22.4
38.9	19.3
35.4	16.1
32	12.1
28.5	7.8
25.1	3.8
22	0.4
18.8	4.1
15.9	7
13.1	9.8
9.4	12.7
8.2	13.3
6.5	14.1
5.1	14.4
3.9	14.4
3.6	14.4
3.6	14.1
3.6	11.8
3.6	7.5
3.6	2.1
3.6	3.5
3.6	9.3
3.6	13.8
3.6	15
3.6	13.6
3.6	9.5
3.6	2.7
4.2	3.2
5.9	11.3
6.8	13.8
8.8	18.1
11.4	21
13.7	21.9
16.2	21.9
19.1	21.6
22.8	19.6
25.7	16.1
28.8	8.7
29.7	6.1
31.4	0.7
34.3	4.7
37.1	10.1
39.7	15.6
42	20.7
43.7	25.3
46.3	28.2
49.5	29.6
52.6	29.9
55.2	29.9
56.9	29.9
58	29.9
59.8	29.9
61.2	29.9
62.1	29.9
62.9	29.9
63.8	29.9
64.6	29.9
64.9	31
64.9	33.3
64.9	35
64.9	35
64.9	34.7
64.6	33.6
64.1	31.9
63.8	30.5
63.8	29.6
62.6	29.6
61.2	29.6
60	29.6
58.3	29.6
56.3	29.6
53.7	29.6
50.6	29
46.3	27.6
42.3	25
38.6	21.6
34.8	17.6
31.7	13.3
28.3	9
23.7	3
22.2	1.2
19.7	2.1
16.8	4.7
13.9	7
11.4	9
9.1	10.4
6.8	11
5.1	11.3
3.9	11.3
3.6	11.3
3.6	9
3.6	7
3.6	1.8
3.6	3.5
3.6	8.7
3.6	12.7
3.6	14.1
3.6	13.8
3.6	11.8
3.6	7
3.6	1
4.5	4.1
5.6	8.7
7.6	12.7
10.5	15.6
13.7	17
17.1	17.6
20.8	17.6
25.4	17
30	14.4
33.4	10.4
34.8	5.2
35.7	0.1
37.4	5.5
40.9	11.3
43.7	16.1
46	21
48.3	25.3
50.6	28.4
54	30.2
55.2	30.2
56.9	30.2
58.3	29.9
59.8	29.6
61.2	29
62.3	28.7
63.5	28.7
64.9	29
65.5	31.3
65.2	34.5
64.9	34.7
64.3	34.2
63.8	32.5
63.8	30.2
63.8	27.9
63.8	26.4
62.3	26.4
61.5	26.4
59.8	26.4
57.8	26.4
55.2	26.2
52	25.6
49.2	24.4
45.7	22.1
42	18.4
38.6	13.8
34.8	8.7
31.1	3.5
28	0.7
25.4	4.4
22.5	8.1
19.7	11.5
16.8	14.4
14.2	16.4
11.9	17.3
9.9	17.6
8.2	17.6
7.9	17.3
7.9	16.1
7.9	13.3
7.9	5.8
7.9	3.2
7.9	2.4
7.6	7
5.9	9
5.6	8.4
5.6	6.1
5.6	1.8
5.9	3.5
8.2	8.7
11.4	13.6
14.8	17.3
18.2	19.6
21.7	20.1
25.1	19.9
29.1	17.6
32	13.8
33.7	9
35.1	3.8
36.6	1.5
38.3	7
40.6	12.1
42.9	16.7
45.2	21
47.7	23.9
50	25.3
52	25.3
53.7	25.3
54.9	23.9
56.3	21.9
57.8	19.9
58.9	19.6
59.8	19.9
60.6	21.6
61.2	23.9
61.5	26.4
62.1	26.7
62.9	26.7
63.2	26.7
63.2	27.6
63.2	27.6
63.2	27.6
63.2	27.6
63.2	26.7
63.2	24.7
62.9	22.7
62.3	21.6
61.8	21
60.6	21
59.2	21
58	21
56.3	21
54.3	21
51.2	21
47.4	20.1
41.7	17.3
40	16.1
36.9	12.7
34	8.4
31.4	4.1
28.8	0.1
26.8	4.7
24.8	9.5
23.1	14.1
21.7	17.6
19.7	20.4
18.8	20.4
17.4	20.1
16.8	18.7
16.8	15.3
16.5	10.1
15.9	4.7
15.7	1.2
14.8	6.1
13.1	10.4
11.9	11.8
11.1	11.3
9.9	9.3
8.5	4.7
7.9	1.8
8.5	7.3
10.2	11.3
11.6	14.7
13.4	17.6
17.1	20.4
18.8	21.3
22.2	22.7
25.4	23.9
28.3	23.9
30.8	23.3
33.1	20.1
34.8	14.7
36.9	5.8
37.7	3
39.7	2.7
41.1	8.4
42.3	13.8
43.4	19.3
45.2	24.2
47.4	27
50.3	27.9
52.9	26.7
53.5	22.4
56	19.3
59.2	18.1
60	18.1
60.9	18.1
62.3	18.4
63.8	18.4
65.2	19.3
66.1	20.4
66.6	21
67.5	21
68.9	21.3
69.2	21.6
69.5	23.6
69.5	27
69.2	28.2
69.2	27.9
68.9	26.7
68.9	25
68.6	23.6
68.6	23.6
67.8	23.6
66.9	23.9
66.1	24.4
64.3	25.9
62.6	27.6
60.9	29
58.9	29.3
56.9	29.3
53.7	29.3
49.7	28.4
45.2	26.4
41.7	23.6
38.9	20.1
34.6	13.8
33.4	11.5
30.6	7.3
28.3	3.5
26	0.1
23.7	3.2
21.4	5.8
19.1	7.8
16.8	8.7
15.1	9
12.5	9
11.9	9
11.6	9
11.6	8.1
11.6	5.2
11.6	0.7
11.6	3.8
11.6	8.1
10.8	9.3
9.1	8.1
7.9	5.5
7.9	2.7
7.9	0.7
7.9	4.4
7.9	7.8
8.2	11
8.5	14.1
9.1	17
9.9	19.6
11.4	21.3
13.1	21.9
14.8	21.9
16.8	21.6
19.4	19.9
22	16.7
24	12.4
27.1	4.4
28.3	1.8
30.6	3.2
32.8	8.7
35.4	13.8
38	19
40.3	23.6
43.2	27
46	29.6
49.2	31.3
52	31.6
54.6	31.6
56.6	31.6
58	31
60.3	31
60.9	31
62.3	31
63.2	31
64.1	31
64.9	31.3
64.9	32.7
64.9	35.3
64.9	36.2
64.9	35.3
64.6	33
64.3	30.5
64.3	28.4
63.5	27
62.9	27
62.1	27
60.6	27
58.9	27
56.9	26.4
54.3	25.3
51.5	23.6
48.6	21
45.2	17.6
41.7	13.6
36.6	6.7
35.1	4.1
32.3	1
29.7	6.1
27.4	10.7
24.8	14.4
22.5	17.6
20.2	19.3
17.9	20.1
15.7	20.1
13.9	20.1
13.4	18.7
13.1	15.8
13.1	9.3
12.8	6.7
11.9	1
11.9	4.4
10.8	9
8.2	9.8
5.6	7
4.5	1.5
5.1	4.7
6.5	10.7
10.8	19.3
12.2	21.3
15.1	24.4
17.4	25
20	24.2
23.7	21.6
26.8	17.3
29.1	12.1
30.8	6.7
32.6	1.2
35.1	3.8
37.4	9
40	13.6
42.6	17.6
45.4	20.7
48.3	23.3
51.7	25.9
52.9	26.2
55.2	26.4
57.2	26.2
58.6	26.2
60	26.2
61.2	26.2
62.1	26.2
63.2	26.2
64.3	26.2
64.6	27
64.6	29.6
64.6	30.7
64.6	30.7
64.1	28.7
64.1	27.9
64.1	26.2
64.1	24.7
63.2	24.4
62.1	24.4
60.6	24.4
59.2	24.4
57.5	24.4
55.2	24.4
50.9	24.4
49.2	24.4
45.2	23.6
41.1	21.6
37.7	18.4
34.6	15
31.7	10.7
28.8	6.4
26	2.1
23.4	2.1
20.2	7.5
19.1	9
17.1	11.8
15.4	13.6
14.2	14.4
13.1	14.7
12.2	14.7
12.2	14.1
12.2	12.4
12.2	9
12.2	5
11.6	0.7
9.6	1.2
6.8	1.5
5.3	1.5
4.8	0.4
4.2	2.4
3.9	6.4
3.9	10.7
3.9	14.7
3.9	17.6
3.9	19
3.9	19.3
3.9	19.3
5.1	18.1
7.1	15.8
10.5	10.7
11.6	8.4
14.2	3.8
17.1	1.5
19.7	6.7
22.2	11.8
24.5	17.3
26.5	22.4
28.8	27
32	30.5
36	33.3
40	34.2
43.4	33.6
45.7	32.2
48.3	30.5
50.3	28.2
52.6	25.9
54.3	23.9
55.8	22.7
57.8	22.4
58.3	22.4
59.5	22.4
60.6	22.4
61.5	22.4
62.3	22.4
63.2	22.4
63.8	22.7
64.1	23.6
64.1	24.4
64.1	24.7
64.1	24.7
64.1	24.4
64.1	23.9
63.5	23
62.9	23
62.1	23
61.2	23
60.3	23
59.2	23
58	23.3
56.3	23.6
54	24.2
51.2	24.2
48	24.2
44	24.2
39.1	22.7
34.8	20.1
30.3	14.7
28.8	12.4
26.3	7.8
23.4	3.2
20.5	0.7
17.9	4.7
15.4	7.8
12.8	11
10.8	13.8
8.8	15.8
6.8	17.3
6.2	17.3
5.3	17.6
5.3	17.6
5.3	16.7
5.3	13.6
5.3	8.7
5.3	3.5
5.3	1.8
5.3	6.7
4.2	8.7
3.3	8.1
2.8	5.8
2.5	1.5
2.5	3.5
3.1	8.7
4.8	13
6.8	17
8.8	19.6
11.1	20.4
13.7	20.4
16.5	19.6
20.2	17.6
23.4	14.7
26	10.4
27.4	5.5
29.4	0.4
31.7	4.7
34.6	9.8
37.1	14.4
39.7	18.4
42.6	21.6
45.2	23.9
48	25.3
50.9	25.6
53.7	25.6
56	25.6
57.8	25.6
59.2	25.6
60.6	25.6
62.1	25.6
63.5	25.6
64.6	25.6
66.6	26.7
66.6	28.2
66.6	32.2
66.6	33.9
66.1	33.3
65.5	31.6
65.5	29.6
65.5	26.7
65.5	25
64.3	24.2
63.8	24.2
62.6	24.2
61.8	24.2
60.6	24.2
59.5	24.4
57.8	25
55.8	26.2
53.2	26.7
50.6	26.7
47.2	26.2
43.2	25.3
39.1	23.3
35.7	20.4
33.1	16.7
30.6	12.7
28.5	8.7
26.3	4.7
24	1.2
21.7	2.1
19.4	5.5
16.8	8.1
13.7	11.8
12.8	12.7
11.1	14.1
9.4	14.7
8.2	14.7
7.6	14.7
7.4	14.1
7.4	12.4
7.4	9
7.4	4.7
7.4	0.1
6.2	3.5
4.5	5
3.1	5.2
3.1	5.2
3.1	4.1
2.8	1.2
2.8	2.4
3.3	5.5
4.5	7.8
6.5	9.5
8.8	10.7
11.6	11.5
15.1	11.5
18.8	11.5
22.8	11.5
27.1	10.4
30.8	7.8
33.7	3.8
35.1	1.2
36.9	6.4
39.4	11.5
42	16.7
46.3	22.1
49.5	24.2
51.2	25
54	25.6
56.6	25.3
58	25.3
59.5	25.3
60.3	24.2
61.8	23.3
63.2	23
64.1	23
65.2	24.2
65.5	24.7
65.5	25.9
65.5	26.2
65.5	26.2
65.5	26.2
65.5	26.2
65.5	26.2
64.9	26.2
63.8	26.2
63.2	26.2
62.3	26.2
61.2	26.2
60	26.2
59.2	26.2
58.3	26.2
57.5	26.4
55.8	27.3
52.9	27.9
49.7	27.9
44	27.6
41.7	27
36.9	24.7
33.1	21
30.3	16.1
28	10.7
25.7	5.2
23.4	0.4
21.4	4.2
19.4	8.8
16.8	14.8
16.2	16.3
15.4	18.6
14.5	19.4
13.4	19.4
13.1	18.9
13.1	17.1
13.1	13.4
12.2	8.8
10.8	3.4
9.1	2
7.1	6
3.9	6.5
3.6	6.5
3.6	4.8
3.3	1.1
3.3	3.7
3.3	8
3.3	11.1
3.6	14
4.5	16.3
5.6	17.7
7.6	18
9.9	18
12.8	17.7
15.9	16.6
18.8	14
21.1	10.3
22.8	4.8
26	3.1
27.1	5.7
29.7	11.1
32	16.3
34.3	21.1
36.9	25.2
39.7	28
42.9	29.4
46.6	29.7
49.7	29.7
52.3	29.7
54	29.4
56.3	28.9
58.6	28
60.3	27.2
61.5	26.6
63.2	26.6
63.8	26.6
64.9	26.9
65.2	27.7
65.2	29.4
65.2	29.7
65.2	29.4
64.9	27.7
64.9	25.2
64.9	22.3
64.9	20.9
63.5	20
62.6	20
61.5	20
60.3	20
58.6	20
56.6	20
54.6	20
51.7	20
47.7	20
43.2	19.7
38.3	17.4
34.6	14.3
31.4	9.7
28.8	4.2
26.5	0.8
24.3	5.7
22.2	10
20.5	13.7
18.5	16.6
16.8	18.3
15.4	18.9
14.2	18.9
13.4	18.3
13.4	16.3
13.4	12.3
13.4	6.8
13.1	1.4
13.1	4
10.2	9.7
9.4	10
7.6	8.5
6.5	4.5
6.5	1.4
7.4	7.4
9.4	13.1
11.4	18
13.4	21.1
15.1	22.6
17.4	22.3
22.8	18.6
24.5	16.6
28	12
30.6	6.8
32.6	1.4
34.8	4.2
37.7	9.4
41.1	14.3
44	18.9
47.2	22.3
50.3	24.6
54.3	26
55.8	26
58	25.4
59.5	24.6
61.5	24
63.2	24
64.1	24
64.9	24
66.1	24
66.1	25.4
66.1	28
66.1	28.9
66.1	27.4
65.8	26.3
65.8	24
65.8	22.3
65.5	22
64.3	22
63.2	22
62.3	22.3
60.9	23.1
58.9	24.3
56.3	25.2
53.5	25.7
50.3	25.7
46.6	25.7
42	24.9
37.4	22.9
33.7	20
30.8	16
28.3	11.4
26	6.8
24	2.2
22	1.7
19.1	7.1
17.9	8.5
16.5	10.8
15.4	12.3
14.2	13.1
13.1	13.1
12.5	13.1
12.2	13.1
12.2	12.8
12.2	11.4
12.2	8.8
11.4	4
10.8	2.2
9.1	0
7.4	0.2
7.1	0.2
7.1	0.2
7.1	2.2
7.1	5.7
7.1	9.4
7.4	12.8
8.5	15.1
11.1	17.4
12.2	17.7
14.8	17.4
18.5	15.7
22.5	12
25.4	6.8
28.3	1.4
31.1	4.2
34.6	10
37.4	15.7
39.4	21.1
41.4	26.3
43.4	30.9
46.3	33.2
49.7	33.5
53.2	33.2
55.2	32
57.5	31.2
59.5	30.9
60.6	30.6
61.5	30.6
62.3	30.6
63.8	30.6
64.1	30.6
64.9	31.2
65.2	32.9
65.2	34.9
64.9	35.5
64.9	35.2
64.9	34.9
64.6	34
64.1	33.5
63.2	33.2
62.6	33.2
61.5	33.2
60.6	33.2
59.5	33.2
58.3	33.2
56.9	33.2
55.2	33.2
52.6	33.2
49.7	33.2
46.3	32.9
42.3	31.2
38.6	28
36	24
33.4	18.9
31.1	14
28.3	9.4
25.7	5.1
22.8	0.8
20.2	2.8
17.7	6.8
14.5	12
13.4	13.7
11.6	16.6
9.9	18.3
8.5	19.1
7.1	19.1
5.9	19.1
5.6	18.6
5.6	16.6
5.6	13.1
4.2	6
3.3	3.4
1.9	2
0.2	6
3.1	6.3
4.5	5.7
4.5	4.2
4.5	1.1
4.2	6.8
3.9	9.4
2.8	13.7
1.6	17.7
0.2	20.6
1.9	21.7
4.2	22
7.4	21.7
11.1	20.9
15.4	18.6
18.8	14.8
21.4	10
23.7	4.5
25.7	0.8
28.8	6.3
31.7	11.4
34.3	17.1
36.6	22.3
38.9	26.6
41.7	30
45.2	31.2
48.9	30.9
52	30.6
54	29.7
56.3	29.2
58.3	28.6
59.8	28.3
60.3	28
61.2	27.7
62.3	27.7
63.5	28
64.3	28.6
64.6	29.7
64.6	30
64.9	30.6
64.9	30.9
64.9	30.6
64.9	30.6
64.9	29.7
64.6	28.3
64.1	26.9
63.5	26
62.9	25.7
61.8	25.4
61.2	25.4
60.3	25.4
59.5	25.4
58.6	25.4
57.2	25.7
55.2	26
52.3	26
49.2	26
42.6	24.6
38.6	22
36.9	20.3
34	16
31.4	10.5
29.1	5.4
26.8	0.2
24.8	4.5
22.8	9.1
21.4	13.1
19.7	16.6
18.2	19.1
17.1	20.9
15.9	21.7
14.8	21.7
14.2	21.4
14.2	20
14.2	16.8
13.7	12
12.8	6.8
11.9	0.8
11.1	4.8
9.1	12.8
8.2	15.4
5.9	18.3
3.3	18
1.3	16.6
1.1	12.3
1.6	7.1
1.3	1.7
0.5	2.8
1.1	7.7
3.3	12.3
5.3	16
7.4	18.9
9.1	20.3
10.5	20.9
11.9	20.9
14.5	20.3
19.1	16.3
20.5	14.3
22.8	9.4
25.1	4.2
27.7	1.1
30.6	6.5
33.4	12
36	17.1
38.3	22.3
40.6	27.2
43.2	31.2
46.9	33.2
50.3	33.5
53.5	33.5
55.2	32
56.6	30.6
58.9	29.4
60.3	28.6
61.2	28
62.1	28
62.9	28
64.1	28
65.8	28.3
66.1	28.9
66.1	30.6
66.1	31.5
66.1	31.5
66.1	30.9
65.8	29.7
65.8	28
65.8	27.2
65.2	27.2
64.1	27.2
62.9	27.2
62.1	27.2
61.2	27.7
60	28.6
58.3	30
56.6	31.5
54.3	32.6
52.3	32.9
50	32.6
46.9	32.3
42.6	30.3
38.6	27.4
35.7	23.1
33.4	18.3
31.1	12.8
28.8	8
26.5	3.4
23.4	2.8
22.5	4.8
20.8	8.8
19.4	12.6
17.7	15.7
16.5	18.3
15.7	20.3
14.8	20.9
14.2	21.1
13.9	20.9
13.9	19.7
13.9	16.3
13.9	11.4
13.7	6
12.8	0.2
10.8	4.8
7.6	9.4
5.6	11.1
5.1	10.5
4.5	7.7
4.2	3.1
4.2	2.8
4.2	9.1
4.2	14.6
5.1	18.6
6.8	21.1
9.1	22.6
11.9	22.9
15.4	22
18.5	18.9
20.8	14.6
23.4	6.8
24.3	4
26.8	1.4
29.7	6.8
32.6	12.3
34.8	17.7
36.9	22.9
38.9	27.7
40.9	30.9
43.4	31.7
48.3	31.7
49.7	31.5
51.7	30.3
54	29.2
56.6	27.7
58.9	27.2
60.3	27.2
61.5	27.2
63.2	27.2
64.6	27.2
65.8	28
66.1	29.2
66.1	29.7
65.8	28.9
65.8	26.3
65.8	23.4
65.8	21.4
65.8	21.1
64.6	21.1
62.9	21.1
61.2	21.7
60.3	22
58.3	22.9
56	23.7
53.7	24.9
51.2	25.4
46.9	25.4
45.2	25.4
40.6	24.3
36	22.3
32.8	18.9
30.3	14
28.5	9.1
27.7	4
27.1	1.1
26.3	6.3
24.8	11.1
22.2	17.1
21.4	18.3
19.4	19.7
17.7	19.7
16.2	19.7
15.9	18.9
15.9	16.6
15.9	13.4
15.7	8.5
14.8	3.1
13.7	2.2
9.6	7.1
8.2	7.4
6.2	7.4
5.1	5.7
3.6	1.7
3.6	3.4
3.9	8
4.2	11.4
5.1	14
5.9	15.4
6.8	15.7
8.2	15.4
12.5	12.6
13.9	11.1
16.5	7.7
18.8	3.4
21.4	4.2
22.5	6.8
25.1	12
28	16.8
31.1	21.1
34	25.2
37.1	28.3
40.6	30.3
43.7	31.2
47.4	31.2
50	30.9
52.3	30.3
54.6	29.2
56.6	27.2
58.6	24.9
60.3	22.9
61.8	21.7
62.9	21.7
64.1	22.3
64.9	23.7
65.2	25.7
65.8	26.9
66.1	27.7
66.1	29.2
66.1	30.3
66.1	29.7
66.1	29.2
66.1	26.9
66.1	24.9
66.1	23.4
65.2	23.1
64.1	23.1
63.2	23.1
62.1	23.1
60.3	23.1
58	23.1
55.5	23.1
52.3	23.1
48	22.9
43.4	21.4
39.4	18.9
36	15.4
33.1	10.5
30.6	5.1
28.5	0.5
26.8	6.3
25.4	12
23.7	16.8
22.2	20.3
20.5	22.3
18.5	22.3
16.8	22.3
16.2	21.4
15.9	19.4
15.9	16.3
15.9	12
15.7	7.1
14.8	1.4
14.2	4
13.1	8.8
10.5	10.5
7.6	9.4
5.3	6
4.5	1.1
4.8	4
5.6	8.8
6.2	13.7
7.4	18.3
8.8	21.7
10.5	23.7
12.5	24.3
15.1	24
18.5	22
22	18
24.8	12.8
27.7	7.4
30.6	1.4
33.4	4
36.3	9.4
39.1	14.8
41.7	19.7
45.4	25.2
46.9	26.3
50.3	26.9
53.2	26.3
55.2	25.2
57.5	23.7
59.5	22.9
60.9	22.6
61.5	22.6
62.9	22.6
64.9	22.9
65.5	23.1
66.1	24.3
66.1	25.4
66.1	25.4
66.1	24.9
66.1	23.1
66.1	20.9
66.1	19.7
66.1	19.7
65.8	19.7
64.6	19.7
63.2	19.7
62.3	19.7
61.5	19.7
60.9	19.7
60	19.7
59.2	19.7
58.6	20
58	20.9
57.2	22
55.8	22.9
53.7	24
52.9	24.3
51.2	24.3
48.9	24.3
45.7	23.4
42.3	21.7
39.1	18.6
36.9	14
35.1	8.3
33.4	2.2
30.6	7.1
29.7	10
28.5	15.7
27.7	21.7
27.4	26.6
27.4	30.3
27.1	32
26.3	32
25.4	30.3
24.8	26
23.7	20.6
22.2	14.6
21.7	8.3
21.1	2.2
20.2	5.7
20.2	8
20.2	10.5
20.2	12
20.2	13.1
20.2	14
19.4	14.3
17.7	14.8
15.9	15.7
13.7	16.6
11.4	16.8
9.1	16.8
7.4	16.8
6.2	16.8
5.3	16.8
4.2	16.8
2.2	16.3
0.2	15.1
1.3	13.4
1.9	11.4
1.9	8.8
1.9	6.8
1.9	4.5
1.9	2.2
1.9	0.5
1.9	4
1.9	5.1
1.9	6.3
1.9	6.8
1.9	6.8
1.9	6.8
1.3	6.5
0.2	5.7
1.1	4.5
1.9	3.1
2.2	1.1
2.2	1.7
2.2	4.8
2.2	7.7
2.2	10
2.2	11.7
2.2	13.1
2.2	15.1
2.2	17.1
2.2	21.4
2.2	23.1
2.2	26
2.2	28.9
2.2	30.9
2.2	31.2
2.2	31.2
2.2	31.2
2.2	31.2
2.2	31.2
2.5	31.2
3.3	31.2
5.1	30.3
7.6	29.2
13.1	27.2
15.1	26.3
18.8	25.4
22.5	24.9
26	24.9
29.1	24.9
31.4	24.9
33.1	24.9
34.8	24.9
36	24.9
37.1	24.9
38	24.6
38.3	24.6
38.3	24.6
38.3	24.6
38.3	24.6
38	24.6
36.9	24.6
35.4	24.6
34	24.9
32.8	25.4
32	26.6
31.4	27.7
31.1	27.7
31.1	27.7
31.1	27.7
31.1	26.9
31.1	24.9
31.1	22
30.6	19.1
29.4	15.7
28.8	14.6
28.3	12.3
28	9.4
28	6.5
28	3.7
28	1.1
28	0.8
28	3.1
28	5.1
28	7.7
28	11.4
27.7	12.8
27.4	15.4
26.8	18
26.3	20.3
26.3	22
26.3	23.1
26.3	24
26.3	24
26.3	24
26.3	23.7
26.3	22.6
26.3	20.6
25.7	18.3
24.3	18
22.8	17.1
22.8	15.7
24.3	15.1
26	14.6
27.4	14.6
28.8	14.3
30.6	13.4
31.7	11.1
32	10
32	7.7
31.7	4.8
31.1	2.5
30	0.2
28	1.4
25.7	2.8
22.5	3.4
19.4	3.7
13.7	2
11.6	0.8
8.8	2.5
8.8	5.4
9.9	8.5
11.4	11.7
13.1	14.6
14.8	15.4
16.2	14
17.1	10.5
17.4	5.7
16.8	0
15.1	5.7
13.4	10.5
11.4	14
11.1	16.3
11.1	17.1
[truncated: 101 more rows]
