# Supplementary material for: Bot fit: A novel approach to assessing lower limb muscular strength
Source: PLoS One. 2026 Mar 26;21(3):e0339187. doi: 10.1371/journal.pone.0339187 (PMC13021169; doi:10.1371/journal.pone.0339187)
Supplement: S3 File — Raw joint angle data (left and right legs) collected from 25 participants across all exercise protocols. This compressed folder contains individual participant files (sub1–sub25) with time-series signals representing lower-limb motion recorded by the Bot Fit system during resistance exercise trials. (ZIP) [file pone.0339187.s003.zip › sub17/lunge_max.csv]

AngL	AngR
24	4.5
23.7	3.9
23.7	3.6
23.7	3.6
23.7	3.6
23.7	3.6
23.7	3.4
23.7	3.1
23.7	2.8
23.7	2.8
23.7	2.8
23.7	2.8
23.7	2.8
23.7	2.8
23.7	2.8
23.7	2.8
23.7	2.8
23.7	2.8
23.7	2.8
23.4	2.8
23.1	2.8
22.8	2.8
22.8	2.8
23.1	2.5
23.1	1.9
23.1	1.6
23.1	1.4
22.8	1.6
22.2	2.5
21.4	3.6
20.8	4.2
20.5	3.9
20.8	3.6
21.4	3.6
21.1	3.6
21.1	3.6
21.1	3.6
21.1	3.6
21.1	3.6
21.1	3.6
21.1	3.6
21.1	3.6
21.1	3.6
21.1	3.6
21.1	3.6
21.1	3.6
21.1	3.6
21.1	3.6
21.1	3.6
21.1	3.6
21.1	3.6
21.1	3.6
21.1	3.6
20.8	3.6
20.8	3.6
20	3.6
19.7	3.6
19.1	3.6
19.1	3.6
18.5	3.6
18.5	3.6
17.9	3.4
17.7	3.1
17.7	2.8
17.1	2.8
16.5	2.8
15.7	2.8
14.8	2.8
14.2	2.8
13.4	2.8
13.1	2.8
13.1	2.8
12.5	2.8
12.5	2.8
12.5	2.8
12.5	2.8
12.5	2.8
12.5	2.8
12.5	3.1
12.5	3.4
12.5	4.2
12.8	5.4
12.8	7.4
13.1	9.1
13.9	11.4
14.5	13.4
15.1	15.7
15.7	18.3
16.2	20.5
16.8	23.1
17.7	25.4
18.8	27.7
19.7	30
20.5	32.3
21.1	34.9
21.4	37.4
21.4	38.6
21.4	38.6
21.4	38.6
21.4	40
23.1	48
23.1	49.5
23.1	50.9
23.1	52
23.1	52.9
23.1	53.5
23.1	53.5
23.1	53.5
23.1	53.2
23.1	52.6
23.1	50.9
23.4	50
23.4	48.6
23.7	46.6
24.3	44.3
24.5	41.7
24.8	39.2
25.1	36.6
25.1	33.7
25.1	30.9
25.1	28
25.1	25.4
25.1	22.5
25.1	19.7
25.1	17.1
25.1	14.8
25.1	12.5
24.8	10.5
24.3	8.8
23.1	7.4
21.7	6.5
20	6.2
17.9	6.2
15.1	6.2
11.4	6.2
7.4	6.2
2.8	6.2
1.6	6.2
5.9	6.2
9.6	6.2
13.1	6.2
16.5	5.9
19.7	5.4
22	5.1
24	4.5
25.4	4.5
26.8	4.5
28.3	4.5
29.4	4.5
30.6	4.5
31.4	4.5
32.3	4.5
32.6	4.5
32.6	4.5
32	4.5
30.8	4.2
29.1	3.6
26.8	3.1
24.3	2.5
21.1	2.2
17.9	1.9
14.8	1.9
11.9	1.9
6.5	1.9
4.8	2.2
0.8	2.2
3.6	2.8
7.6	3.4
11.1	4.2
13.9	5.9
16.8	8.8
18.5	12
19.7	16
21.7	23.1
22.5	25.7
23.7	30
24.8	34
26	37.7
27.4	41.2
28.5	44.3
30	47.2
31.1	49.8
32	52
32.3	54.3
32.3	56.9
32.3	57.8
32.3	58.9
32.6	59.8
32.8	60.4
33.4	60.4
33.7	60.4
33.7	60.4
33.7	60.4
33.7	60.1
33.7	59.2
33.7	57.8
33.7	56.1
33.7	53.8
33.7	51.5
33.7	48.9
33.7	46.3
33.7	43.7
33.7	40.6
33.7	37.7
33.7	34.6
33.7	31.7
33.7	27.4
33.7	26
33.7	24
33.7	22.3
33.1	20.5
32.3	19.1
31.4	18.5
30.3	18.5
28.3	18.5
26	18.5
23.4	18.5
20.5	18.5
17.4	18.5
12.5	18
11.4	17.7
9.1	17.4
7.1	17.1
5.3	16.8
3.6	16.8
1.9	16.8
0.5	16.8
1.3	16.8
3.1	16.8
4.5	16.8
6.2	16.8
7.9	16.8
9.4	16.8
10.8	16.8
12.5	16.2
13.7	16
14.8	15.4
15.9	14.5
16.8	14
17.7	13.7
18.5	13.4
19.4	13.1
20.2	13.1
21.4	13.1
22.8	13.1
23.7	13.1
24.3	13.1
24.8	13.1
25.1	13.1
25.4	13.1
25.4	13.1
25.4	13.1
25.1	13.1
24.5	13.1
23.4	13.1
21.7	13.1
19.7	13.1
17.4	13.1
14.8	13.1
11.6	13.1
8.2	13.1
4.5	13.1
0.8	13.1
3.1	13.1
8.5	13.4
10.2	13.4
12.5	13.4
14.2	13.4
15.7	14.2
16.5	15.4
16.8	16.2
16.8	17.1
16.8	17.7
17.1	18.8
17.1	19.7
17.1	21.1
17.1	22.3
17.1	23.1
17.4	23.7
17.4	24
17.4	24
17.4	23.7
17.4	23.1
17.4	22.3
17.4	20.8
17.4	19.1
17.7	17.4
17.7	15.7
17.9	14.2
18.2	12.8
18.8	11.7
19.1	10.5
19.4	9.4
19.7	8.5
20.2	7.7
20.5	7.4
20.2	7.1
20.2	6.8
20.2	6.5
20.2	6.2
20.2	5.9
20.2	5.4
20.2	4.8
20.2	4.5
20.2	4.5
20.2	4.5
20.2	4.8
20.2	4.8
20.2	4.8
20.2	4.8
20.2	4.8
20.2	4.8
20.2	4.8
20.2	4.8
20.2	4.8
20.2	4.8
20.2	4.8
20.2	4.8
20.2	4.8
20.2	5.1
20.2	5.1
20.2	5.1
20.2	5.4
20.2	5.6
20.2	5.9
20.2	6.2
20.2	6.5
20.2	6.8
20.2	7.1
20.2	7.1
20.2	7.1
20.2	6.8
20.2	6.8
20	6.8
20	6.8
20	6.8
20	6.8
20	6.8
20	6.8
20	6.8
20	6.8
20	6.8
20	6.8
20	6.8
20	6.8
20	6.8
20	6.8
20.2	6.8
20.2	6.8
20	6.8
20	6.8
20	6.8
20	6.8
19.7	6.8
19.1	6.8
18.5	6.8
17.9	6.8
17.7	6.8
17.1	6.8
17.1	6.8
17.1	6.8
17.1	6.8
17.4	6.8
17.4	6.8
17.4	6.8
17.4	6.8
17.4	7.1
17.4	7.1
17.1	7.1
16.5	7.1
15.4	7.1
14.2	7.4
12.8	7.7
11.1	7.7
9.6	7.9
8.5	7.9
7.4	8.2
6.8	8.5
6.2	8.5
6.2	8.5
6.2	8.8
6.8	8.8
7.1	9.1
8.2	9.4
9.6	9.9
11.4	9.9
12.8	9.9
13.7	9.9
13.9	10.2
14.2	10.5
14.5	10.8
14.5	10.8
14.5	10.8
14.5	10.8
14.2	10.8
14.2	10.8
14.2	10.8
13.9	10.8
13.7	10.8
13.1	10.8
12.5	10.8
11.6	10.8
10.2	10.8
8.2	10.8
6.2	11.4
4.5	12.5
3.1	14
1.9	15.7
2.2	19.1
2.8	20.8
4.5	24.8
5.3	29.4
4.2	34.9
1.9	40.3
0.8	45.7
3.6	50.9
5.9	55.5
7.9	58.6
9.6	60.4
11.6	61.5
12.2	61.5
13.4	61.2
14.5	59.8
15.9	57.8
17.1	54.6
18.5	50.6
19.7	46
21.1	41.4
22.5	37.2
23.7	33.1
24.8	29.7
26.3	26.3
28	23.4
29.4	21.1
30.6	19.1
32.3	17.4
34.3	16
36	14.8
38.6	14.2
39.1	14.2
40.3	14.2
41.1	14.2
41.7	14.2
42.3	14.2
43.4	14.2
45.2	14.2
46.9	14.2
48.3	13.4
49.5	12
50	10.5
50.9	9.7
52	9.7
53.5	9.7
54	9.7
54.9	9.7
55.8	9.4
56.9	7.9
56.9	7.1
56.9	6.2
56.9	6.5
56.3	7.1
56	8.5
55.8	9.9
55.2	10.8
54.3	11.1
53.2	10.5
51.5	9.9
50.9	9.7
49.5	9.1
48	8.5
46	8.2
44	8.2
41.7	8.2
38.6	8.5
35.1	9.7
31.7	11.7
28	14.8
22.8	20.8
21.4	22.8
17.9	26.8
14.2	30.6
10.5	34.6
6.5	38.3
2.8	41.7
0.5	45.2
3.9	48.3
6.5	50.9
10.5	54.6
11.6	55.5
13.7	57.2
15.7	58.1
17.7	58.3
19.1	58.3
19.4	57.8
19.4	56.3
19.4	53.2
19.7	49.2
20.5	45.2
21.4	41.4
22.2	37.4
22.2	33.1
22.2	29.7
22.2	26
22.2	24.8
22.2	23.4
22.2	23.1
22.2	23.1
22.2	23.4
22.2	24.8
22.2	28.3
22.2	33.4
22.2	38.6
22.2	43.5
22.2	47.7
22	50.3
21.4	52.3
20.2	54.1
17.7	56.3
16.5	56.9
13.7	56.9
10.8	56.9
7.9	56.9
4.5	56.9
0.2	55.8
4.2	54.1
7.9	51.5
11.1	48
13.9	44.3
16.8	40.3
19.1	36
22	32
24.8	28.3
28	25.1
31.1	22.8
34	20.5
36.6	19.1
38	18.8
39.4	18.8
42	18
44.6	18
46.6	18
48	17.7
49.5	16.8
51.2	14.5
51.7	13.7
52	12
52.6	11.1
53.2	10.2
54	9.9
54.6	9.7
54.6	9.4
54.3	9.1
54	8.8
53.7	8.8
52.9	8.8
52	8.8
50.9	8.5
49.5	7.7
47.4	6.5
45.2	5.4
42.6	4.2
38.3	2.8
36.6	2.8
32.8	3.4
28.8	5.1
24.5	8.5
20.5	13.1
17.1	19.1
13.9	25.1
10.8	30.6
7.6	35.7
4.8	40.3
2.2	44.3
0.2	48
1.9	51.2
3.1	54.1
3.6	56.1
3.9	56.9
4.2	56.6
4.5	55.5
4.8	52.6
5.1	48.3
5.9	43.2
7.6	37.2
9.1	31.1
9.9	26.8
9.6	24.3
7.6	22.8
5.3	23.1
3.6	25.4
3.9	26.8
5.3	30.6
7.1	35.7
8.2	41.4
8.5	47.2
7.6	51.5
6.2	53.8
4.2	54.9
2.5	54.9
0.5	54.1
1.9	51.8
5.3	47.5
8.5	42.3
12.2	34.6
13.1	32
15.1	26.8
17.7	20.8
20.5	14.8
23.1	9.7
25.7	5.4
28.5	2.2
32	0
35.4	1.4
38.6	1.7
41.4	0.8
43.2	1.4
44.9	3.9
47.2	5.9
49.2	7.7
50.3	8.5
51.2	8.8
51.7	8.5
52.6	8.5
54.9	8.2
55.8	7.9
57.8	7.9
59.2	7.1
59.8	4.8
59.5	3.1
59.2	3.9
58.9	7.4
59.5	12.2
60.6	17.1
61.2	20
60.6	20.3
58.9	18.8
56.9	16.2
54.9	13.7
53.7	11.4
53.2	10.8
52.3	11.7
52.3	12
52.3	11.4
51.7	9.9
50.3	7.7
48.3	5.6
45.7	4.5
43.4	4.5
39.1	5.6
37.4	6.5
33.7	8.8
30.8	12
28.3	15.4
26	19.4
23.4	23.7
21.1	27.4
18.8	30.6
16.5	33.1
14.8	35.1
12.2	37.4
11.4	38
9.6	38.6
8.2	38.6
6.5	38.6
5.6	38.6
5.3	37.7
5.3	35.4
5.3	30
5.1	28
4.2	24
3.3	20.5
2.8	18.8
2.5	19.4
1.9	21.7
1.6	25.1
1.6	29.1
1.6	35.4
1.9	36.9
1.9	39.2
1.9	41.2
1.9	43.2
2.5	45.2
3.3	46.9
4.8	48.3
6.8	48.9
9.1	48.9
11.6	48
14.5	45.7
16.8	42.3
19.1	38.3
20.8	33.7
24	26.3
25.1	24
27.4	18.8
30	13.4
32.6	7.9
35.1	2.5
37.7	2
40	5.4
42	5.1
44	4
46.9	3.4
50.6	2.6
51.5	2.3
52.9	2.3
54	2.3
54.9	2.3
56	2.3
57.2	2.3
57.8	2.3
58	2.3
58.9	2.3
59.5	2.3
60	2.3
61.2	2.3
62.1	2.3
62.9	2.6
64.1	2.8
64.1	2.8
64.1	2.6
64.1	1.1
64.6	1.6
65.5	2.8
66.4	4.2
66.6	4.5
66.6	4.5
66.4	4.5
66.4	4.5
66.1	4.5
65.8	4.5
65.5	4.5
65.2	4.5
64.9	4.5
64.6	4.5
64.6	4.5
64.3	4.5
63.5	4.5
62.9	4.2
62.1	3.4
60.9	2.8
59.2	2.5
55.5	2.8
53.7	3.4
49.5	5.4
46	8.5
43.4	12.2
40.9	16.5
38.3	21.1
35.4	25.1
32.6	28.6
29.7	31.4
27.1	33.7
24.3	35.7
22	37.2
19.7	38
17.4	38.6
15.4	38.6
13.1	38.6
11.1	38.6
9.6	38.6
8.8	38
7.9	36.9
7.1	34.6
5.9	31.1
5.1	27.7
4.2	24.3
4.2	21.1
4.2	20.3
4.2	20.5
4.2	20.8
4.2	21.7
4.2	22.5
4.2	23.7
3.9	25.7
3.6	28.6
3.6	31.4
3.6	34.3
3.9	36.6
4.2	39.4
4.5	40.3
5.3	41.4
5.9	42.3
7.1	42.3
8.2	42.3
9.9	42.3
12.2	41.7
14.2	40.3
15.9	38.3
17.7	35.4
19.1	31.7
20.2	28
21.7	24
23.7	20
26	16
29.1	9.4
30.3	7.1
32.6	2.8
34.8	1.4
37.4	4.8
39.7	8
42	10.3
44.6	11.4
46.9	11.7
48.9	11.7
50	11.4
52.6	11.1
53.5	11.1
54.3	11.1
55.2	11.1
56.3	11.1
57.2	11.1
58	11.1
58.9	11.1
59.5	11.1
60	11.1
60.3	11.1
60.9	11.1
61.2	11.1
61.5	11.1
61.5	11.1
62.1	11.1
62.6	11.1
62.6	11.1
62.6	10.6
62.3	9.1
62.3	7.7
62.3	6.6
62.1	6
61.5	6
60.6	6
60	6
59.5	6
58.6	6
57.8	6
56.6	6
55.5	6
53.5	6
51.2	6
48	5.7
44.3	3.7
40.9	0.8
37.1	4.8
35.7	7.1
33.1	11.4
30	16
27.1	19.7
24	23.4
21.4	26.8
18.8	30
16.5	33.1
14.2	35.7
12.2	38
8.5	40
7.6	40.6
5.3	40.9
3.6	40.9
2.8	40.9
2.8	40.6
2.8	39.2
2.8	35.7
2.8	30.9
2.8	25.7
2.8	20.3
2.8	12.8
2.5	11.4
2.5	8.8
2.5	7.1
2.5	7.1
1.9	7.4
0.5	8.5
1.1	11.4
2.2	15.7
2.5	21.7
2.2	28
1.3	34
0.5	38.9
3.3	43.2
7.1	46.9
10.5	49.5
15.1	50.3
16.5	50
20.2	48.6
23.7	45.7
26.5	41.4
28.8	36.3
30.8	30.9
32.8	25.4
35.1	20
37.4	14.5
39.4	9.4
40.9	4.5
42.9	0.8
44.9	2.3
46.9	4.3
48.6	5.4
50	5.4
50.9	5.1
51.5	4
52	2.3
54	1.4
55.5	1.1
56	1.4
56.9	2.3
57.8	4
58.3	5.4
58.9	6.3
59.8	6.3
60.6	6.3
60.9	6.3
61.5	6.3
61.8	6.3
62.1	6.3
62.1	6.3
62.1	6.3
62.1	6.3
62.1	6.3
62.1	6.3
62.1	6.3
62.1	6.3
62.1	6
61.5	6
60.6	6
60.3	6
59.8	6
58.9	6
58.6	6
58	6
57.8	6.6
56.6	7.4
55.5	8
53.7	8.3
51.7	8.3
49.2	8.3
45.7	8
40.9	6.6
36.6	4.3
33.4	0.6
31.1	3.9
29.1	9.1
26.8	14
24.5	18.3
20.5	24
19.4	25.4
16.8	28
14.5	30.6
12.5	32.3
10.2	33.7
8.5	34.6
6.8	34.9
5.1	34.9
3.9	34.9
3.1	34.9
3.1	34.3
3.1	33.4
3.1	31.1
2.8	28.3
1.3	25.1
0.5	21.4
1.9	17.1
3.1	13.4
3.9	10.2
4.2	7.7
4.2	6.2
4.2	4.5
4.2	3.9
4.2	2.8
4.2	2.5
4.2	2.8
4.2	2.8
4.2	2.8
4.2	2.8
4.2	2.8
3.9	2.8
3.6	2.5
3.3	1.9
3.1	1.6
2.5	1.6
1.6	1.6
0.8	1.6
0.2	1.6
0.5	1.6
1.1	1.6
1.6	1.6
1.9	1.6
2.2	1.6
2.2	1.6
2.2	1.6
2.2	1.6
2.2	1.6
2.2	1.6
2.2	1.6
2.2	1.6
2.2	1.6
2.2	1.6
2.2	1.6
2.2	1.6
2.2	1.6
2.2	1.6
2.2	1.6
2.2	1.6
2.2	1.6
2.2	1.6
2.2	1.6
2.2	1.6
2.2	1.6
2.2	1.6
2.2	1.6
2.2	1.6
2.2	1.6
2.2	1.6
2.2	1.6
2.2	1.6
2.2	1.6
2.2	1.6
2.2	1.6
2.2	1.6
2.2	1.6
2.2	1.6
2.2	1.6
2.2	1.6
2.2	1.6
2.2	1.6
2.2	1.6
2.2	1.6
2.2	1.6
2.2	1.6
2.2	1.6
2.2	1.6
2.2	1.6
2.2	1.6
2.2	1.6
2.2	1.6
2.2	1.6
2.2	1.6
2.2	1.6
2.2	1.6
2.2	1.6
2.2	1.6
2.2	1.4
2.2	1.4
2.2	1.1
2.2	1.1
2.2	1.1
2.2	1.1
2.2	1.1
2.2	1.1
2.5	1.1
2.8	1.1
3.3	1.4
4.2	1.9
5.3	2.5
6.5	3.4
7.6	4.2
8.8	5.4
9.6	6.2
10.2	7.1
10.8	8.2
11.1	9.1
11.1	9.9
11.1	11.1
11.1	12.8
10.8	14.2
9.9	16
9.1	16.8
7.6	17.7
5.6	18.3
3.3	18.5
1.3	18.8
1.1	18.8
2.8	19.1
4.5	19.4
5.9	20
6.8	20.5
6.8	21.1
6.8	21.7
6.5	22.5
6.5	23.4
6.8	24.3
7.1	25.1
7.9	25.7
9.1	26
10.5	26
11.9	26
13.4	26
15.7	26
16.5	26
18.2	25.7
19.7	25.4
20.8	25.1
22	24.6
23.1	24.3
24	24
24.8	24
25.4	24
25.7	24
26	24
26	24
26	24
25.7	23.1
25.7	22.3
25.7	21.1
25.7	20.8
25.4	20
25.1	18
25.1	16
25.7	14
26.3	12
26.8	10.2
27.1	8.5
27.4	6.8
27.4	5.6
27.1	4.2
27.1	3.4
27.1	2.5
27.1	1.9
27.1	1.6
27.1	1.1
27.1	1.1
27.1	0.8
27.1	0.2
26.8	0.3
26.5	0.8
25.7	1.4
25.4	1.7
24.8	1.7
24	1.7
23.1	1.7
22.2	1.7
21.7	1.7
21.1	1.7
20.8	1.7
20.8	1.7
20.8	1.7
20.8	1.7
20.8	1.7
21.1	1.7
21.1	1.7
21.1	1.7
21.1	1.7
21.1	1.7
21.4	1.7
21.4	1.7
22	1.7
22.2	1.7
22.2	1.7
22.2	1.7
22.2	1.7
22.5	1.7
22.8	1.7
23.4	1.7
24	1.7
24.3	1.7
24.5	1.7
25.1	1.4
25.4	1.4
26	1.1
26.3	1.1
26.5	0.6
26.8	0.3
26.8	0.2
26.8	0.5
27.1	0.5
27.1	0.5
27.1	0.5
27.1	0.5
