# Supplementary material for: Bot fit: A novel approach to assessing lower limb muscular strength
Source: PLoS One. 2026 Mar 26;21(3):e0339187. doi: 10.1371/journal.pone.0339187 (PMC13021169; doi:10.1371/journal.pone.0339187)
Supplement: S3 File — Raw joint angle data (left and right legs) collected from 25 participants across all exercise protocols. This compressed folder contains individual participant files (sub1–sub25) with time-series signals representing lower-limb motion recorded by the Bot Fit system during resistance exercise trials. (ZIP) [file pone.0339187.s003.zip › sub17/lunge_max2.csv]

AngL	AngR
22	27.7
22	27.7
22	27.7
22	27.7
22	27.7
22	27.7
22	27.7
22	27.7
22	27.7
22	27.7
22	27.7
22	27.7
22	27.7
22	27.7
22	27.7
22	27.7
22	27.7
22	27.7
22	27.7
22	27.7
22	27.7
22	27.7
22	27.7
22	27.7
22	27.7
22.2	27.7
22.5	28.3
23.4	28.9
24	29.4
24	29.4
23.7	28.9
22.8	28.3
22	27.2
21.4	26.6
21.4	26.6
21.4	27.2
22	27.2
22.2	27.4
22.2	27.7
22.2	27.7
22.2	27.7
22.2	27.7
22.2	27.7
22.2	27.7
22	27.7
22	27.7
22	27.7
22	27.7
22	27.7
22	27.7
22	27.7
22	27.7
22	27.7
22	27.7
21.7	27.7
21.4	27.7
21.1	27.7
20.8	27.7
20.8	27.7
20.8	27.7
20.5	27.7
20.2	27.7
20	27.7
20	27.7
19.7	27.7
19.1	27.7
18.8	27.7
18.5	27.7
18.2	27.7
18.2	27.7
17.9	27.7
17.9	27.7
17.9	27.7
17.9	27.7
17.4	27.7
16.5	28
15.4	28.3
13.9	28.3
12.2	28.3
10.5	28.3
9.1	28.3
7.9	28.3
7.1	28.3
6.5	28.3
6.2	28.3
6.5	27.7
6.8	26.6
7.6	24.9
8.8	22.6
10.2	20.3
11.9	17.4
13.4	14
14.5	9.7
15.1	5.1
15.4	0.5
15.4	3.4
15.7	6.8
16.8	9.7
18.2	12.3
20	14.3
22	16
24	17.4
25.7	18.9
26.8	20.3
27.7	21.4
28	22.6
28	23.4
28	24
28	24.3
28	24
28	23.4
28	22.6
28	21.1
28	19.1
28	17.1
28	14.8
28	12.3
28	9.7
28	6.8
28	2.5
28	0.8
27.7	2.8
27.7	6.3
27.4	10.3
26.8	13.4
26.5	16.6
26	19.1
25.4	21.1
24.5	23.1
23.4	24.6
22	26
20.2	26.9
18.2	27.2
15.9	27.2
12.8	27.2
9.1	27.2
4.5	27.2
0.8	27.2
5.6	27.4
10.2	27.7
14.2	28.3
17.9	29.2
21.4	30.3
24	31.5
26	32.3
27.7	32.9
29.1	32.6
30.8	32.6
32	32.6
33.1	32.6
34	32.6
34.6	32.6
34.6	32.6
34.3	32.6
34	32.6
32.8	32.6
31.4	32.6
29.1	32.6
26.8	32.6
24	32.6
20.5	32.6
17.1	32.6
11.4	32.3
9.1	32
5.1	31.5
0.8	30.9
3.6	30
8.2	28.9
12.5	27.7
17.9	24.9
19.7	23.7
22.5	20.6
24.3	16.3
25.1	11.1
25.7	5.7
26.3	0.2
26.3	4.2
26.5	8.3
27.1	11.4
27.7	14.6
28	17.4
28	19.7
28	21.4
28.3	22.9
28.3	23.7
28.3	24.3
28.3	24.6
28.5	24.6
28.8	24.6
28.8	24
28.8	22.9
28.8	21.1
28.8	18.9
28.8	16.3
28.8	13.7
28.8	10.5
28.8	7.4
28.8	4.5
28.8	1.1
28.5	2.2
28	5.4
27.4	8.8
26.8	12
25.7	15.4
24.5	18.3
23.1	20.6
21.4	22.9
19.1	24.9
16.2	26.6
12.8	27.4
9.1	28
4.2	28.6
0.8	28.6
5.6	28.6
9.9	28.6
13.9	28.6
17.7	28.6
21.4	28.9
26.5	30
27.7	30.3
30	31.2
31.7	31.7
32.8	31.7
33.4	31.7
33.4	31.7
33.4	31.7
34	31.7
36.3	31.7
36.3	31.7
36	31.7
34.8	31.7
32.8	31.7
30.8	31.7
28	31.7
23.4	31.7
21.7	31.7
17.9	31.7
15.1	31.7
13.1	31.2
9.1	29.7
3.6	28.3
1.9	28
7.1	28.3
12.2	28.3
17.1	28
21.1	26.9
23.7	25.2
25.1	22.9
25.4	19.4
25.4	14.8
25.4	9.7
25.4	4.5
25.4	0
25.7	3.7
26	7.4
26.8	10.8
28	13.7
28.8	15.7
29.4	17.1
29.1	18
28.5	18.6
28	18.9
27.1	19.4
26.5	19.4
26.3	19.4
26	18.9
26	17.7
26	16
26	13.4
26	10.3
25.7	4.8
25.7	2.8
25.4	1.4
25.1	6.3
24.5	10.8
24	15.7
22.8	20.6
21.1	24.3
18.8	27.7
15.1	30.6
11.4	32.9
6.8	33.7
1.9	34.6
4.2	34.6
9.9	34.6
15.1	34.6
19.1	34.9
22.8	35.2
26.5	35.5
29.4	35.7
31.7	36
33.4	36.3
34.8	36.9
36	37.2
37.1	37.5
38	37.8
38.9	37.8
39.1	37.8
39.1	37.8
39.1	37.8
38.6	37.8
36.9	37.8
34.6	37.8
31.7	37.8
29.1	37.8
26.3	37.8
22.8	37.8
19.7	37.8
15.9	37.8
12.2	37.8
8.5	37.8
4.5	37.8
0.8	37.8
2.2	37.8
4.2	37.8
5.6	37.2
6.2	36.6
6.2	36
6.2	35.5
6.2	35.5
6.2	35.5
6.2	34.9
6.2	33.5
6.2	32.9
6.2	32
6.2	31.2
6.2	30.6
6.2	30.6
6.2	30.6
6.2	30.6
6.2	30.6
6.2	30.6
6.2	30.6
6.2	30.6
6.2	30.3
6.2	30
6.2	30
6.2	29.4
6.2	28.9
6.2	28.6
6.2	28.3
6.2	28
6.2	27.7
6.2	27.7
6.8	27.7
7.6	27.7
8.2	27.7
8.8	27.7
9.6	27.7
10.5	27.7
11.4	27.7
12.2	27.7
12.5	27.7
12.5	27.7
12.5	27.7
12.2	28
10.2	28.9
7.1	29.2
3.3	29.2
0.2	29.2
2.8	28.9
4.5	28.3
5.6	27.7
5.9	26.6
5.9	25.7
5.9	24
5.6	21.1
5.3	16.8
5.3	11.4
5.9	5.7
7.4	0
10.2	5.7
13.9	11.1
17.9	14.8
20.8	16
23.7	15.4
26.5	13.1
29.4	9.7
31.1	5.4
32.8	0.5
34.8	4.5
36.6	9.4
38.6	14.3
42.3	21.1
43.4	23.1
46	26.3
48.6	28.6
50.6	30
52.6	30.3
54.3	30.3
56	30
57.5	30
58.9	30
59.8	30
60.9	30
62.3	30.3
62.9	30.6
63.8	31.7
64.1	33.5
64.1	35.5
64.1	35.5
64.1	34.9
64.1	33.5
64.1	31.7
64.1	30.9
64.1	30.9
64.1	30.9
63.5	30.6
62.6	30.3
61.5	30.3
60.6	30.3
59.5	30.3
58	30.3
55.8	30
51.7	28.6
47.7	25.7
42.9	19.4
41.1	16.8
37.7	10.8
34.8	4.8
32.3	0.8
29.7	5.7
27.4	9.4
25.4	11.7
23.4	12.6
21.1	12.6
19.4	12.3
18.2	11.1
17.7	8.5
16.8	4.5
15.1	0.2
13.1	4.5
10.2	7.7
7.9	10
7.9	11.7
8.2	11.7
8.5	11.7
8.5	11.4
8.5	7.1
8.5	5.1
8.8	1.1
9.4	2
10.2	4.2
11.6	6.3
14.5	7.1
18.5	7.1
22.8	6.8
27.1	5.1
30	1.4
32	3.7
33.7	9.1
35.7	14.6
38.6	19.7
41.7	24.6
44.9	29.2
48	32.6
51.5	34.9
54.3	35.5
56.9	35.5
58.6	35.5
60	35.5
61.2	35.2
61.8	34.9
63.2	34.6
63.5	34.6
64.3	34.6
65.2	34.9
66.1	35.2
66.1	35.2
66.1	35.2
66.1	35.2
66.1	35.2
66.1	35.2
65.5	34.3
64.9	33.5
64.3	32.3
63.5	31.5
62.9	30.9
61.8	30.6
60.9	30.6
59.8	30.6
58.9	30.6
57.5	30.6
55.5	30.6
52.3	30.6
47.7	28.9
43.4	25.4
40	21.1
36.6	15.7
33.7	9.7
31.1	3.1
28.5	2.5
25.7	9.7
24.8	11.4
23.1	13.7
21.4	14.3
20	14.3
19.1	12.6
18.8	8.8
18.2	4.2
17.1	0.8
15.9	5.4
14.8	10
14.8	10.5
15.4	11.1
16.2	11.1
15.9	11.1
15.4	10
13.9	6.5
12.8	1.7
12.5	2.8
12.5	6.5
13.1	8.3
14.8	9.1
17.7	9.1
21.4	8.8
25.7	7.4
29.1	4
31.1	0.8
32.3	6.3
34	11.7
36.3	17.1
38.9	21.7
41.7	25.4
44.9	28
48.6	29.4
52	29.7
54.6	29.7
56.6	29.4
58	29.4
59.5	29.4
60.6	29.4
61.2	29.4
61.8	29.4
62.6	29.4
63.5	29.4
64.3	30
64.3	31.2
64.3	31.7
64.3	31.7
64.3	31.7
64.3	31.7
64.3	31.7
64.3	31.7
64.3	31.5
63.5	30.6
62.9	29.4
62.3	28.6
61.8	28
60.9	27.4
60	27.4
58.9	27.4
57.8	27.4
56.6	27.4
54.3	27.4
50.6	26.9
46	25.2
41.7	22.3
38.3	18
34.8	12.8
31.7	7.1
29.1	1.1
26.8	4
24.8	8.5
23.1	11.4
21.4	12.6
19.4	12.6
18.2	12
17.9	9.1
17.9	5.4
17.4	0.5
16.8	2
15.9	3.7
15.9	4
16.5	4
17.4	4
17.9	4
17.9	4
17.9	4
17.7	2.8
17.4	2
16.5	0.2
16.2	2.8
16.2	5.1
16.2	7.1
16.2	8.5
16.5	8.8
17.9	8.8
20.5	8
23.7	5.7
26.8	2
29.7	2.8
31.7	8
34	13.1
36	18
38.3	22.6
40.9	25.7
46	28.6
47.7	28.9
50.9	29.2
53.5	29.2
55.5	29.2
57.2	29.2
58.9	29.2
60.6	29.2
61.8	29.2
63.2	29.2
64.3	29.2
65.5	30
66.1	31.5
66.1	33.7
66.1	36
66.1	36
66.1	34.9
66.1	31.7
66.1	29.2
66.1	28.3
66.1	28.3
65.2	28.3
63.5	28.3
62.9	28.3
62.1	28.6
61.5	29.7
60	31.2
57.8	32.9
54.9	34
52	34
48.9	34
44.9	33.5
40.3	32
36.6	29.7
33.4	26.3
30.3	22
27.7	17.7
25.1	13.4
22.5	9.1
20	4.8
17.4	1.1
15.4	2
12.8	4.8
11.9	5.4
10.5	5.7
9.4	5.7
9.4	5.1
9.4	3.1
9.1	0
9.1	3.7
9.1	7.7
9.1	11.1
8.2	12.3
8.2	12.3
8.2	12.3
7.9	11.1
7.9	8.3
7.9	3.4
8.5	0.5
9.4	3.4
10.5	5.4
13.9	7.4
15.4	7.4
17.9	7.4
21.1	7.1
24.5	6
28.3	3.4
30.8	0.5
32	5.4
33.1	10.5
35.4	18.6
36.3	20.9
38.6	25.4
41.1	29.2
44	31.7
46.9	33.5
49.7	34.3
52.6	34.6
55.2	34.6
57.2	34.6
59.8	34.9
60.6	34.9
61.8	34.9
62.6	34.9
63.5	34.9
64.3	34.9
65.2	35.7
65.8	37.5
65.8	38.9
66.1	39.2
66.6	39.2
66.9	39.5
66.9	40.3
66.9	40.3
66.9	40.3
66.6	39.2
66.6	38
66.6	37.5
65.8	37.5
64.9	37.5
64.3	37.5
63.5	37.5
61.8	37.5
61.2	37.5
60	37.5
58.6	37.5
56.6	37.5
53.7	37.5
50.6	36
46.3	31.5
45.2	29.2
42.9	24.9
40.3	20
37.4	15.4
34.6	10.8
32	6.5
29.7	2.2
28	1.4
26.3	4.8
24.5	8
23.1	10.5
21.7	12
20.2	12.8
18.5	12.8
17.4	12.8
17.1	12.3
17.1	10.5
17.1	7.4
16.2	3.1
14.5	1.4
11.4	3.4
8.5	3.4
8.5	3.1
8.5	1.1
8.2	2
8.2	5.1
8.2	7.4
8.8	8
9.9	8
11.9	7.4
14.5	5.1
17.1	1.1
19.7	3.7
21.4	8.8
23.1	14
24.8	19.4
27.1	24
29.7	27.7
32.6	30.3
35.7	31.5
39.4	31.7
43.4	31.7
44.3	31.7
46	30.9
48.3	30
50.3	28.3
52.6	26.6
54.6	25.2
56	24.3
57.5	24.3
59.2	24.3
60.9	24.3
62.3	24.9
63.5	25.4
64.3	26
64.9	26.3
64.9	26.6
64.9	26.6
64.9	26.6
64.9	26
64.9	24
64.9	23.4
64.9	22.3
64.9	21.4
64.3	20.9
63.2	20.9
62.3	20.9
61.5	20.9
60	20.9
59.8	20.9
58.9	20.9
58	20.9
57.5	20.9
56.6	20.9
56	20.9
54.9	20.9
53.2	20.9
51.2	20.9
46.9	20.9
45.2	20.9
41.1	20.6
37.1	19.1
34	16.6
31.7	12.8
29.7	8.8
28.3	4.8
26.3	1.1
24.8	2
23.1	4
21.4	5.1
20	5.4
18.2	5.4
17.4	5.4
17.1	4.8
17.1	3.4
16.8	0.8
15.7	3.1
13.9	6.5
11.4	10
9.9	12.8
9.4	13.4
9.4	13.4
9.1	13.1
9.1	11.7
9.1	8.8
9.1	5.4
9.1	2.5
9.6	0
11.1	1.4
13.7	2
16.2	2
21.4	2
23.4	1.4
27.4	0.2
30.3	4
31.7	8.5
32.8	14
34.8	19.1
37.4	24
40.3	28.3
43.4	32
46.6	34.9
50.9	36.6
53.2	36.6
54.3	36.6
56	36.6
57.5	36.6
58.9	36.6
60	36.6
61.2	36.6
61.8	36.6
62.6	36.6
63.8	36.6
64.3	36.6
64.9	36.6
65.2	36.6
65.5	36.6
65.8	36.6
65.8	36.6
66.6	36.6
66.9	36.6
66.9	35.7
66.9	34.9
66.9	34.6
66.9	34.3
66.9	34
66.4	34
65.2	34
64.3	34
63.8	34
63.2	34
62.3	34
61.8	34
60.9	34
60.6	34
59.8	34
58.9	34
57.8	34
56.3	34
54	33.7
50.9	33.2
46.9	30.9
43.4	27.2
40.6	22.9
38.3	17.4
36	12
34	6.8
31.7	2
29.7	2
28	5.4
26.5	8
24.8	9.4
23.4	10
22	10
20.8	9.7
20.2	8.8
19.7	6.8
18.2	3.4
15.4	4.2
13.9	6.8
11.1	11.7
8.2	16.6
6.8	20
6.2	21.7
6.2	23.4
6.2	25.7
6.2	28.6
6.5	31.5
6.8	34.9
7.9	37.8
9.1	40
10.2	41.8
11.6	42.6
14.2	42.6
15.1	42.6
16.2	42.6
17.1	42.6
17.4	42.6
17.4	42.6
17.4	42.6
17.4	42.6
17.4	42.6
17.4	42.6
17.4	42.6
17.4	42.6
17.4	42.6
17.4	42.6
17.4	42.6
17.4	42.6
17.4	42.6
17.4	42.6
17.4	42.6
17.4	42.6
17.4	42.6
17.4	42.6
17.4	42.6
17.4	42.6
17.4	42.6
17.4	42.6
17.4	42.6
17.1	42.6
16.5	42.6
15.4	42.3
13.9	42.3
11.9	42.3
9.6	42.3
6.2	42.3
5.6	42.3
5.1	42.3
4.5	42.3
3.1	42.1
1.6	41.5
0.2	40.6
0.5	40.3
0.8	39.5
1.3	38.6
1.6	37.2
1.6	36.6
1.6	35.7
1.6	34.6
1.6	33.5
1.6	32.9
1.6	32.3
1.6	32
1.6	32
1.6	32
1.6	32
1.6	31.7
1.6	31.7
1.6	31.7
1.6	31.7
1.6	31.5
1.6	31.5
1.6	31.2
1.6	31.2
1.6	31.2
1.6	31.2
1.6	31.2
1.6	31.2
1.6	31.2
1.6	31.2
1.6	31.2
1.6	30.3
1.6	30
1.6	29.4
1.6	29.2
1.6	28.9
1.9	28.3
2.2	28.3
2.5	28.3
2.5	28.3
2.5	28.3
2.5	28.3
2.5	28.3
2.8	28.3
3.1	28.3
3.1	28.3
3.1	28.3
3.1	28.3
3.1	28.3
3.1	28.3
3.1	28.3
3.1	28.3
3.1	28.3
3.1	28.3
3.1	28.3
3.1	28.3
3.1	28.3
3.1	28.6
3.1	28.6
3.1	29.2
3.1	29.4
3.1	29.4
3.1	29.4
3.1	29.4
3.1	29.4
3.1	29.4
3.1	29.4
3.1	29.4
3.1	29.4
3.1	29.4
3.1	29.4
3.1	29.4
3.1	29.4
3.1	29.4
3.3	29.4
3.6	29.4
3.9	29.4
4.8	29.4
5.3	29.4
6.2	29.4
6.8	29.4
7.1	29.4
7.4	29.4
7.9	29.4
7.9	29.4
8.2	29.4
8.8	29.4
9.6	29.4
10.5	29.4
11.6	29.4
12.8	29.4
13.7	29.4
14.2	29.4
14.5	29.7
14.5	29.7
14.5	29.7
14.5	29.7
14.8	29.7
15.7	29.7
16.2	29.7
17.4	29.7
17.9	29.7
18.8	29.7
19.4	29.7
20	29.7
20.5	29.7
20.8	29.7
21.1	29.7
21.4	29.7
21.4	29.7
21.7	29.7
22.2	29.4
22.5	29.4
23.1	29.2
23.4	29.2
23.7	28.6
24	28
24.3	27.4
24.3	26.9
24	26
24	25.4
23.7	24.9
23.7	24.3
23.7	24
23.4	23.4
22.8	23.1
22.2	22.6
21.7	22
21.1	21.1
20.5	20.9
20.2	20.3
20	20.3
20	20.3
20	20.3
20	20
20	19.4
20	18.9
