# Supplementary material for: Bot fit: A novel approach to assessing lower limb muscular strength
Source: PLoS One. 2026 Mar 26;21(3):e0339187. doi: 10.1371/journal.pone.0339187 (PMC13021169; doi:10.1371/journal.pone.0339187)
Supplement: S3 File — Raw joint angle data (left and right legs) collected from 25 participants across all exercise protocols. This compressed folder contains individual participant files (sub1–sub25) with time-series signals representing lower-limb motion recorded by the Bot Fit system during resistance exercise trials. (ZIP) [file pone.0339187.s003.zip › sub17/squat_const.csv]

AngL	AngR
5.1	18.6
5.1	18.6
5.1	18.6
5.1	18.6
5.1	18.6
5.1	18.6
5.1	18.6
5.1	18.6
5.1	18.6
5.1	18.6
5.1	18.6
5.1	18.6
5.1	18.6
5.1	18.6
5.1	18.6
5.1	18.6
5.1	18.6
5.1	18.6
5.1	18.6
5.1	18.6
5.1	18.6
5.1	18.6
5.1	18.6
5.1	18.6
5.1	18.4
4.8	18.1
4.8	17.8
4.5	16.9
4.5	16.6
4.5	16.9
4.8	17.2
5.7	18.1
6.2	18.6
6.5	18.9
6.2	18.6
6.2	18.4
5.7	18.1
5.4	18.1
5.7	18.1
5.7	18.1
5.7	18.1
5.7	18.1
5.7	18.1
5.7	18.1
5.7	18.1
5.7	18.4
5.7	18.6
6	18.6
6	18.9
6	18.9
7.7	19.8
7.7	19.8
7.7	19.8
7.7	19.5
7.7	19.2
6.5	19.2
6.8	19.5
7.1	19.8
7.7	19.8
7.7	19.8
7.7	18.9
7.7	18.6
7.7	18.1
7.7	17.8
7.7	17.5
7.7	17.2
8	17.2
8	16.9
8.5	16.9
8.5	16.6
8.5	16.6
8.5	16.6
8.5	16.6
8.8	16.6
9.4	16.6
9.7	16.6
10.3	16.6
11.1	16.6
12	16.6
12.8	16.6
13.7	16.6
14.5	16.6
15.1	16.6
15.7	16.6
16	16.6
16.6	16.4
17.4	16.4
18.8	16.4
20.6	16.6
22.6	17.5
24.3	18.6
25.1	19.5
25.4	20.4
25.4	20.9
25.1	21.5
24.6	21.8
23.4	21.8
22.3	21.8
21.1	21.8
19.7	21.8
18	21.8
16.3	21.5
14.8	21.2
13.4	21.2
12.3	20.6
11.7	19.8
10.8	18.9
9.7	18.4
8.5	17.8
6	17.5
5.1	17.5
3.1	17.2
1.7	17.2
0.2	17.2
0.5	17.5
0.8	18.4
0.8	19.5
0.5	20.6
0.5	21.2
0	21.2
0.2	19.8
0.2	18.9
0	17.5
0	15.8
0	14.6
0	14.3
0	14.1
0	13.8
0	13.5
0.2	13.2
1.1	12.6
2.2	11.8
3.1	11.5
4.2	11.2
5.4	10.9
6.8	10.9
8.2	10.9
10	10.9
11.4	10.9
13.1	10.9
14.5	10.9
15.7	10.9
16.6	10.9
17.1	10.9
16.8	10.9
16	10.9
14.8	10.9
13.1	10.9
11.7	10.9
10.5	10.9
9.4	10.9
8.2	10.9
7.1	11.2
6.5	11.5
5.7	12.1
5.4	12.9
5.1	13.5
4.5	14.3
4.5	14.3
4.5	14.6
4.5	14.6
4.5	14.6
4.5	14.6
4.5	14.6
4.5	14.6
4.5	14.6
4.5	14.6
4.5	14.6
4.5	14.6
4.8	14.6
5.4	14.6
6.2	14.6
7.7	14.6
9.4	14.6
11.1	14.6
12.8	14.9
14.5	15.2
15.7	15.8
16.6	16.6
16.8	17.5
17.1	18.4
17.1	19.2
17.1	20.1
17.1	20.9
17.1	21.5
17.1	21.8
17.1	21.8
17.1	21.5
17.1	21.5
17.1	21.5
17.1	21.5
17.1	21.5
17.1	21.5
17.1	21.5
17.1	21.5
17.1	21.2
17.1	21.2
17.1	21.2
17.1	21.2
17.1	21.2
17.4	21.2
17.7	21.2
18	21.2
18.3	21.2
18.3	21.2
18.3	21.2
18.3	21.2
18.6	21.2
18.8	21.2
19.1	21.2
19.1	21.2
19.1	21.2
19.1	21.2
19.1	21.2
18.8	20.4
18.6	19.5
18	18.9
18	19.2
18.3	19.5
19.1	20.1
19.7	20.4
20.6	20.9
20.8	20.6
20.8	20.6
20.3	20.4
19.7	20.4
18.8	20.4
18.3	20.1
17.7	19.8
17.1	19.5
16.8	19.2
16.8	19.2
16.8	19.2
16.8	19.2
16.8	19.2
16.8	19.2
16.8	19.2
16.8	19.2
16.8	18.9
16.8	18.6
16.8	18.4
16.8	18.1
16.8	18.1
16.8	18.1
16.8	17.8
17.1	17.2
17.1	17.2
17.1	17.2
17.1	16.9
17.1	15.2
16.8	13.2
16.3	12.6
15.4	12.6
14.3	12.9
13.7	12.9
13.7	12.9
13.7	13.2
13.7	13.2
13.7	13.2
13.7	13.2
13.7	13.2
13.7	12.9
13.7	12.9
13.7	12.9
13.4	12.9
13.4	12.9
13.1	12.9
12.8	12.9
12.3	12.9
11.7	12.6
11.1	12.3
10.3	12.1
9.4	11.5
8.5	10.9
7.4	10.6
6.8	10.1
6	9.5
5.4	9.2
4.8	8.6
4.2	8
4	7.5
3.7	6.6
3.7	6.6
3.4	6.6
3.4	6.6
3.4	6
3.1	5.8
2.8	6
2.5	6
2.5	6
2.5	6
2.5	6
2.5	6
2.5	6
2.5	6
2.5	6
2.5	6
2.5	6
2.5	5.8
2.5	5.8
2.5	5.8
2.5	5.8
2.5	5.8
2.5	5.8
2.5	5.5
2.5	5.2
2.5	4.9
2.5	4.9
2.5	4.9
2.5	4.9
2.5	4.9
2.5	4.9
2.5	4.9
2.5	4.9
2.5	4.9
2.5	4.9
2.5	4.9
2.5	4.9
2.5	4.9
2.5	4.9
2.5	4.9
2.5	4.9
2.5	4.9
2.5	4.9
2.5	4.9
2.5	4.9
2.5	4.9
2.5	4.9
2.5	4.9
2.5	4.9
2.5	4.9
2.5	4.9
2.5	4.9
2.5	4.9
2.5	4.9
2.5	4.9
2.5	4.9
2.5	4.9
2.5	4.9
2.5	4.9
2.5	4.9
2.5	4.9
2.5	4.9
2.5	4.9
2.5	4.9
2.5	4.9
2.5	4.9
2.5	4.9
2.5	4.9
2.5	4.9
2.5	4.9
2.5	4.9
2.5	4.9
2.5	4.9
2.5	4.9
2.5	4.9
2.5	4.9
2.5	4.9
2.5	4.9
2.5	4.9
2.5	4.9
2.5	4.9
2.5	4.9
2.5	4.9
2.5	4.9
2.5	4.9
2.5	4.9
2.5	4.9
2.5	4.9
2.5	4.9
2.5	4.9
2.5	4.9
2.5	4.9
2.5	4.9
2.5	4.9
2.5	4.9
2.5	4.9
2.5	4.9
2.5	4.9
2.5	4.9
2.5	4.6
2.5	4
2.5	4
2.5	4
2.5	4
2.5	4
2.5	4
2.5	4.3
2.5	4.3
2.2	4.6
2.2	4.9
1.9	5.5
1.9	6
1.9	6.3
1.9	6.3
1.9	6.3
1.9	6.3
1.9	6.3
1.9	6
1.9	6
1.9	6
1.9	6
1.9	6
1.9	6
1.9	6
1.9	6
1.9	6
1.9	5.8
1.9	5.8
1.9	5.8
1.9	5.2
1.9	4.9
1.9	4.9
1.9	4.9
1.9	4.9
1.9	4.9
1.9	4.9
1.9	4.9
1.9	4.9
1.9	4.9
1.9	4.9
1.9	4.9
1.9	4.9
1.9	4.9
1.9	4.9
1.9	4.9
2.2	4.9
2.2	4.9
2.2	4.9
2.5	4.9
2.5	4.9
2.5	4.9
2.5	4.9
2.5	4.9
2.5	4.9
2.5	4.9
2.5	4.9
2.5	4.9
2.5	4.9
2.5	4.9
2.5	4.9
2.5	4.9
2.5	4.9
2.5	4.9
2.5	4.9
2.5	4.9
2.5	4.9
2.5	4.9
2.5	4.9
2.5	4.9
2.5	4.9
2.5	4.9
2.5	4.9
2.5	4.9
2.5	4.9
2.5	4.9
2.5	4.9
2.5	4.9
2.5	4.9
2.5	4.9
2.5	4.9
2.5	4.9
2.5	4.9
2.5	4.9
2.5	4.9
2.5	4.9
2.5	4.9
2.5	4.9
2.5	4.9
2.5	4.9
2.5	4.9
2.5	4.9
2.5	4.9
2.5	4.9
2.5	4.9
2.5	4.9
2.5	4.9
2.5	4.9
2.5	4.9
2.5	4.9
2.5	4.9
2.5	4.9
2.5	4.9
2.5	4.9
2.5	4.9
2.8	4.9
3.1	4.9
3.4	4.9
3.4	4.9
3.7	4.9
3.7	4.9
3.7	4.9
3.7	4.9
3.7	4.9
3.7	4.9
3.7	4.9
3.7	4.9
3.7	5.2
3.4	5.2
3.4	5.2
3.1	5.2
3.1	5.2
2.8	5.2
2.8	5.5
2.8	5.8
2.8	6.3
3.4	6.3
3.7	6.3
3.7	6.3
3.7	6.3
3.7	6.3
3.7	6
3.7	6
3.7	6
3.7	6
3.7	6
4	6
4.2	6
4.5	6
4.5	5.8
4.5	5.5
4.2	4.9
3.4	4.6
2.5	4
1.4	3.7
0.8	2.9
0.2	2.6
0.2	2
0.2	2
0.2	2
0	2
0	2
0	2
0	2
0	2
0	2
0	2
0	2
0	2
0	2
0	2
0	2
0	2
0	2
0	2
0	2
0	2
0	2
0.2	2
0.5	2.3
1.1	2.6
2.2	3.2
3.4	3.7
4.2	4.3
4.8	4.6
5.1	4.6
5.4	4.6
5.1	4.6
5.1	4.6
5.1	4.3
5.1	4.3
5.1	4.3
5.1	4.3
5.1	4.3
4.8	4.3
4.8	4.3
4.8	4.6
4.5	4.6
4.5	4.9
4.5	5.2
4.5	5.5
4.2	5.5
4	5.5
3.7	5.8
3.4	6.3
3.4	6.9
3.4	7.5
3.4	7.8
3.4	8
3.4	8
3.4	8
3.4	8
3.4	8
3.4	7.8
3.4	7.8
3.7	7.8
4	7.8
4.5	7.8
4.8	7.8
5.1	7.8
5.4	7.8
5.7	7.8
6	7.8
6.2	7.8
6.8	8
7.1	8.6
7.7	9.2
8	10.1
8.5	11.2
9.1	12.1
9.7	13.2
10.3	13.8
10.8	14.3
10.8	14.9
11.1	14.9
11.7	14.9
12	14.9
12.3	14.9
12.8	14.9
12.8	14.9
12.8	14.9
12.8	14.9
12.8	14.9
12.5	14.9
12.5	14.9
12.5	14.9
12.5	14.9
12.5	14.9
12.8	14.9
13.1	14.9
13.1	14.9
13.1	14.9
13.1	14.9
12.5	14.9
12	15.2
11.7	15.2
11.1	15.2
10.8	15.2
10.8	15.2
10.8	15.2
11.1	15.5
11.4	15.5
11.4	15.5
11.4	15.5
11.4	15.5
11.4	15.5
11.1	15.5
11.1	15.5
11.1	15.5
11.1	15.5
10.8	15.5
10.5	15.5
10.3	15.5
10	14.9
9.4	14.3
9.1	14.3
8.5	13.8
8	13.2
7.1	12.3
6.5	11.8
6	10.9
5.4	10.1
5.1	9.2
4.8	8.3
4.8	7.8
4.8	7.2
4.5	6.9
4.5	6.9
4.2	6.9
4	6.9
3.7	6.9
3.7	6.9
3.7	6.9
3.7	6.9
3.7	6.9
3.7	6.9
3.7	6.6
3.4	6
3.1	5.8
2.8	5.8
2.8	5.8
2.5	5.8
2.5	5.8
2.5	5.8
2.5	5.8
2.5	5.8
2.5	5.8
2.5	5.8
2.5	5.2
2.2	4.9
1.9	4.9
1.9	4.9
1.7	4.9
1.7	4.9
1.7	4.9
1.7	4.9
1.7	4.9
1.7	4.9
1.7	4.9
1.7	4.9
1.7	4.9
1.7	4.9
1.7	4.9
1.7	4.9
1.7	4.9
1.7	4.9
1.7	4.9
1.7	4.9
1.7	4.9
1.7	4.9
1.7	4.9
1.7	4.9
1.7	4.9
1.7	4.9
1.7	4.9
1.7	4.9
1.7	4.9
1.7	4.9
1.7	4.9
1.7	4.9
1.7	4.9
1.7	4.9
1.7	4.9
1.7	4.9
1.7	4.9
1.7	4.9
1.7	4.9
1.7	4.9
1.7	4.9
1.7	4.9
1.7	4.9
1.7	4.9
1.7	4.9
1.7	4.9
1.7	4.9
1.7	4.9
1.7	4.9
1.7	4.9
1.7	4.9
1.7	4.9
1.7	4.9
1.7	4.9
1.7	4.9
1.7	4.9
1.7	4.9
1.7	4.9
1.7	4.9
1.7	4.9
1.7	4.9
1.7	4.9
1.7	4.9
1.7	4.9
1.7	4.9
1.7	4.9
1.7	4.9
1.7	4.9
1.7	4.9
1.7	4.9
1.7	4.9
1.7	4.9
1.7	4.9
1.7	4.9
1.7	4.9
1.7	4.9
1.7	4.9
1.7	4.9
1.7	4.9
1.7	4.9
1.7	4.9
1.7	4.9
1.7	4.9
1.7	4.9
1.7	4.9
1.7	4.9
1.7	4.9
1.7	4.9
1.7	4.9
1.7	4.9
1.7	4.9
1.7	4.9
1.7	4.9
1.7	4.9
1.7	4.9
1.7	4.9
1.7	4.9
1.7	4.9
1.7	4.9
1.7	4.9
1.7	4.9
1.7	4.9
1.7	4.9
1.7	4.9
1.7	4.9
1.7	4.9
1.7	4.9
1.7	4.9
1.7	4.9
1.7	4.9
1.7	4.9
1.7	4.9
1.7	4.9
1.7	4.9
1.7	4.9
1.7	4.9
1.7	4.9
1.7	4.9
1.7	4.9
1.7	4.9
1.7	4.9
1.7	5.2
1.7	5.2
1.7	5.2
1.7	5.2
1.7	5.2
1.7	5.2
1.7	5.2
1.7	5.2
1.7	5.2
1.7	5.2
1.7	5.2
1.7	5.2
1.7	5.2
1.7	5.2
1.7	5.2
1.7	5.2
1.7	5.2
1.7	5.2
1.7	5.2
1.7	5.2
1.9	5.2
1.9	5.2
1.9	5.2
1.9	5.2
1.9	5.2
1.9	5.2
1.9	5.2
1.9	5.2
1.9	5.2
1.9	5.2
1.9	5.2
1.9	5.2
1.9	5.2
1.9	5.2
1.9	5.2
2.2	5.2
2.8	5.5
3.1	6.3
3.7	7.2
5.1	8.6
6.8	10.3
8.8	12.6
11.7	15.5
14.8	18.6
18.6	22.1
22.6	25.8
26.9	30.4
31.4	35
35.5	39.3
38.9	43.3
42	46.7
44.6	49.6
47.2	52.2
49.5	54.7
51.8	57.3
54.4	60.5
57.2	64.2
60.9	67.9
64.7	71.9
69	75.6
73.3	79.1
77.3	82.2
82.4	86.8
83.9	88.5
86.4	91.4
89	94
91.3	96
93.6	98
95.6	100
97.3	101.4
98.2	102.3
98.2	102.3
98.2	102.3
97.6	101.4
95	98.8
93.9	97.7
91	95.1
87.9	92.2
84.4	88.8
80.1	84.5
75.8	79.9
70.7	74.8
65.5	69.3
60.4	63.9
52.1	55.9
49.2	52.7
43.8	47.3
38	41.8
32.6	36.1
26.9	30.4
21.1	24.7
16	19.2
11.7	14.6
8.2	10.9
5.7	8
4.2	6
3.7	5.5
3.7	5.8
5.7	7.8
6.8	8.9
10.3	12.6
14.8	17.5
19.7	22.9
25.1	29
30.9	35.5
37.2	42.4
43.5	49.3
50.3	56.2
56.9	63
63.5	69.9
70.1	76.5
76.7	83.1
82.7	89.1
88.7	94.8
94.7	100.3
100.5	105.1
105.3	110.3
109.3	114.6
113.9	118.3
114.8	119.2
115.9	120.3
116.5	121.2
116.2	120.9
115.1	120.3
113.4	118.6
111.1	116.3
108.5	113.7
105.3	110.9
101.9	108
96.5	102.8
94.2	101.1
89.6	96.8
84.4	92
78.7	86.8
73.3	81.4
68.1	76.2
63.2	71.1
59.2	66.5
56.1	62.7
53.8	59.3
52.1	57
50.9	55
49.8	53.6
48.9	52.4
48.1	51.6
46.6	50.1
44.6	48.1
43.5	47
43.2	46.7
43.8	47.3
45.5	49.3
48.3	52.4
52.6	56.4
57.5	61.3
62.1	67
66.7	72.5
70.7	77.6
75	82.5
79.3	86.8
83.9	91.4
89	96.3
94.2	100.8
99	105.4
102.8	109.4
105.9	112.6
108.5	115.4
111.4	118.3
114.5	120.6
117.1	122.9
117.4	122.9
117.4	122.9
116.8	122.6
115.6	121.2
113.6	119.2
111.4	116.6
109.1	114.3
106.5	111.7
103	108.6
99.3	104.8
95	100.6
88.2	93.7
85.6	91.1
80.4	85.9
75.3	81.1
70.1	76.2
65.5	71.3
61.5	67.3
58.1	63.6
55.5	60.5
53.2	57.9
51.5	55.9
50.1	54.2
48.6	52.7
47.5	51.3
45.8	49.9
44.6	49
44.3	49
44.3	49.6
45.2	51
47.8	53.6
51.8	57.6
56.6	62.2
61.8	67
66.7	71.3
71.3	76.2
75.3	81.4
79.8	86.8
84.4	92
89.6	96.8
94.7	101.1
99.3	105.7
103.3	110
107.1	114
110.5	117.4
114.5	121.2
115.9	122
117.9	123.7
119.1	124.9
119.4	124.9
119.1	124.9
118.5	124.3
117.1	122.6
114.8	120.3
112.2	117.7
109.9	115.4
106.2	111.7
104.5	110.3
101	107.1
97.3	103.4
93	99.1
88.4	94.5
83.3	89.7
75.6	81.9
72.7	79.4
67.8	74.2
63.5	69.3
59.8	65.3
57.2	62.2
54.9	59.3
52.9	57
50.3	54.7
49.8	53.9
48.6	52.7
47.2	51.3
45.8	49.3
44.6	47.9
44.3	47.3
44.9	47.3
46.3	48.4
50.6	53
52.6	55.3
56.4	60.2
60.7	65.6
64.7	70.8
68.7	75.6
72.7	79.6
76.7	83.9
81.3	88.2
88.7	95.7
91.3	98
96.2	102.8
100.8	107.1
104.5	110.9
107.6	114
110.5	117.2
113.1	120
115.4	122
117.1	123.2
117.7	123.5
117.7	123.5
117.4	123.2
116.5	122
114.8	120
112.8	118
110.5	116
107.9	113.7
105.1	111.1
101.9	107.7
98.2	104
93.9	100
87	93.1
84.4	90.8
79.3	85.7
74.1	80.5
69	75.3
64.7	70.5
60.7	66.5
57.5	62.7
54.9	59.6
52.6	57.3
50.9	55.3
49.8	53.9
48.6	52.7
47.5	51
45.5	49
43.8	46.7
42.3	45
42	44.7
42.6	45.3
44.9	47
48.3	50.1
52.6	54.7
57.2	59.9
63.5	67.6
65.5	69.9
69.5	74.8
73.5	79.4
77.8	84.2
82.7	89.7
87.6	94.8
92.7	99.7
97	103.7
101	107.1
104.2	110.9
107.6	114.6
112.2	119.2
113.6	120.3
115.9	122.3
117.4	123.2
117.7	123.5
117.7	123.2
117.1	122.6
116.2	121.5
114.2	119.5
113.6	118.9
111.6	116.9
109.3	114.9
106.8	112.3
103.9	109.1
100.5	105.7
97	102
93	98
88.4	93.7
83.3	88.8
78.4	83.7
70.7	75.6
68.4	73.1
64.4	68.8
61.2	65
58.9	62.2
57.2	60.5
56.1	59
54.6	57.6
52.6	55.6
50.6	53.3
48.9	51
46.9	48.1
46.6	47.9
46.9	47.9
47.5	48.1
49.5	49.9
52.4	53.6
56.1	58.2
60.1	63.9
63.8	69
67.5	73.6
71	77.4
74.4	80.8
78.7	84.8
83.3	89.7
91.3	98
93.9	100.6
98.5	105.4
102.2	108.9
104.8	111.4
107.6	114.3
110.2	117.4
113.1	120
115.6	122
117.1	122.9
117.7	123.2
117.7	122.9
117.4	122.6
115.6	120.6
113.6	118.6
112.8	117.7
110.5	115.7
108.2	113.4
105.3	110.9
102.2	108
99	104.6
95.6	100.8
91.6	96.8
87.3	92.5
82.4	87.7
74.7	80.5
72.4	77.9
67.8	73.1
64.4	69
61.5	66.2
59.8	63.9
58.4	62.2
56.6	60.5
54.9	58.7
52.9	56.7
50.9	55
49.5	53.9
48.3	53
47.8	52.4
47.8	52.4
48.1	53.3
50.1	55.3
52.9	58.2
56.4	62.7
60.7	67.6
64.7	72.2
68.4	75.9
71.8	79.4
75.8	83.4
80.7	88
85.9	93.1
91	98
97.9	104.6
99.9	106.3
103.3	110
106.5	113.2
109.6	115.7
112.2	118.3
114.5	120.3
116.5	122
117.9	123.2
118.5	123.5
118.5	123.2
117.9	122.6
116.8	121.5
115.4	120
113.6	118.3
111.9	116.6
109.6	114.6
107.3	112.6
103	108.3
101.3	106.6
98.2	103.1
94.5	99.4
90.4	95.4
85.9	90.5
81.3	85.9
76.7	81.1
72.1	76.2
68.1	71.9
64.4	68.2
61.5	65
58.9	62.5
56.9	60.2
55.2	58.7
54.1	57.3
52.4	55.9
50.6	54.2
48.3	51.9
46.9	49.9
46.6	49
46.9	49.3
48.3	50.1
52.6	54.7
54.4	57
58.4	62.5
62.7	68.2
66.4	73.1
69.8	77.1
73.3	81.1
77.3	84.8
82.1	89.7
90.2	97.7
95.6	102.6
98.5	105.1
103	109.1
106.5	113.2
109.6	116.3
112.8	119.5
115.6	122.3
118.5	124.3
120.5	125.8
121.4	126.3
121.4	126.3
121.1	126
119.9	124.6
118.2	122.6
116.2	120.9
113.9	118.9
111.6	116.9
108.8	114
103.9	109.4
102.2	107.7
98.5	104
94.5	100
90.2	95.7
85.6	91.1
80.4	85.9
75.6	81.1
71.3	75.9
67	71.3
62.4	65.3
60.9	63.9
58.4	61
56.4	58.7
54.9	57.3
53.5	55.9
51.5	54.4
49.5	52.4
47.5	50.1
45.8	48.4
45.2	47.3
45.5	47.3
46.1	47.3
48.1	48.7
50.6	51.6
54.1	55.6
58.1	60.5
62.1	65.6
65.5	70.8
69.3	75.3
73.3	79.6
77.6	83.9
82.4	88.5
87.6	93.7
94.5	101.1
97	103.4
101.6	107.7
105.6	111.7
109.3	115.2
113.1	118.6
115.9	121.5
118.2	123.2
119.9	124.3
120.8	125.2
120.8	125.2
120.5	125.2
118.5	122.9
117.7	122
115.6	119.7
113.4	117.7
110.8	115.4
108.2	112.9
105.1	109.7
101.3	106.3
97.6	102.6
93.6	98.5
89.3	94.3
84.7	89.4
77.3	81.9
75	79.6
70.4	74.8
66.4	70.8
63.2	67.3
60.9	64.5
58.7	62.2
56.6	59.6
54.6	57.3
52.4	55
50.1	52.7
48.1	50.7
45.8	48.7
44	46.7
43.2	45.6
43.2	45.6
44	45.8
45.5	47
48.3	49.9
53.5	57
55.8	59.6
60.4	65.3
64.7	70.5
68.7	75.1
72.7	79.1
77	83.7
81.9	88.5
86.7	93.7
91.6	98.5
96.5	102.8
102.8	108.9
104.5	110.6
107.6	114
110.8	116.9
113.6	119.7
116.2	121.7
117.9	122.9
118.8	123.5
119.1	123.7
119.1	123.5
117.9	122.3
115.9	120.6
113.9	118.3
111.4	116
108.8	113.7
106.2	110.9
103	108
99.3	104.6
93.3	98.5
91.3	96.3
86.7	91.7
82.1	87.1
77.3	82.2
72.7	77.4
68.4	72.8
63.2	67
62.1	65.6
59.8	63
58.1	61
56.9	59.6
55.8	58.2
54.4	56.7
52.6	55
50.9	53.3
49.5	51.6
48.6	50.4
48.6	50.4
48.6	50.7
49.5	51.9
51.5	54.2
54.4	57.9
58.1	62.2
61.8	66.8
65.8	71.3
69.5	75.1
73.3	78.8
77	83.1
81.3	87.7
86.1	92.8
91	98
95.3	102.3
99.3	106
103	109.1
106.5	112.6
109.3	115.7
112.5	118.6
115.4	121.2
117.7	123.2
119.4	124.3
119.9	124.9
120.2	124.6
119.9	124.6
119.1	123.7
117.4	122
115.4	120
113.1	118
110.5	115.7
107.9	113.2
104.8	110
101	106.9
97	102.8
90.4	96.3
88.2	93.7
83.3	88.5
78.1	83.7
73.3	79.1
69	74.8
65.2	70.8
62.1	67.6
59.8	64.8
57.8	62.5
56.1	60.5
54.6	58.7
53.5	57.3
52.4	56.2
50.9	55
49.8	53.9
48.9	53
48.9	53
49.2	53.6
50.6	55.3
55.2	59.9
57.5	61.9
62.1	66.8
66.7	71.6
70.4	75.9
73.5	79.6
77	83.7
81	88
85.6	92.5
90.2	96.8
94.5	101.4
100.5	107.4
102.2	109.1
105.1	112.3
107.9	115.2
111.1	118
113.9	120.6
116.5	122.9
118.2	124
119.1	124.6
119.4	124.6
119.4	124.6
118.5	123.7
117.1	122
115.1	120
113.1	118
110.8	116
108.2	113.4
105.1	110.6
101.9	107.4
98.2	103.7
94.2	99.7
89.9	95.1
85.6	90.8
81	85.9
74.1	79.4
72.1	77.1
68.4	73.3
65.5	70.5
63	67.6
60.9	65
58.9	62.7
57.2	60.7
55.5	58.7
54.1	57.3
52.6	56.2
50.9	54.4
49.5	53
48.6	52.2
48.6	52.2
48.9	52.2
49.8	53.3
51.8	55.6
54.9	59
58.7	63.6
62.7	67.9
66.1	72.2
69.5	76.2
73.3	79.9
77.6	84.5
82.1	89.1
86.7	93.7
91	97.7
95	101.4
98.7	105.1
102.2	108.6
105.3	111.7
109.6	116.3
111.1	117.4
113.6	119.7
115.6	121.5
117.1	122.6
117.9	123.2
118.2	123.2
118.2	123.2
117.7	122.6
116.5	121.5
113.9	119.2
113.1	118.3
111.1	116.6
108.8	114
105.9	111.4
103	108.6
99.9	104.8
96.2	101.1
92.4	96.8
88.2	92.2
81.3	84.8
79	82.5
74.1	77.6
69.8	73.3
66.1	69.9
63.5	67
61.2	64.8
59.2	62.7
57.2	60.5
54.9	58.5
53.2	56.4
51.5	54.7
50.1	52.7
49.8	52.4
49.2	51.6
49.2	51.6
49.2	51.9
49.5	53
50.6	55
52.6	57.9
55.8	61.6
59.8	66.2
63.8	70.5
67.5	74.8
71.3	78.8
75.3	82.8
81.9	89.1
84.1	91.4
88.7	96
93.3	100.6
97.6	104.3
101.6	108.3
104.8	111.7
107.9	115.2
110.8	118
113.6	120.6
115.9	122.3
117.9	124
119.9	125.2
119.9	125.2
119.9	125.2
119.4	124.6
118.2	123.2
116.8	121.7
115.4	120
113.4	118.3
111.1	116.3
108.5	113.7
105.6	110.9
102.5	107.4
99	104
95	99.7
90.7	95.4
86.1	90.5
81.3	85.7
76.7	80.8
72.4	76.5
68.7	72.5
65.5	68.8
62.7	65.6
60.4	63
57.5	59.9
56.6	59
55.2	57.6
54.1	56.4
52.9	55
51.8	53.9
51.5	53.3
51.5	53.3
52.4	53.9
54.1	55.9
57.8	59.6
62.4	64.2
67	69.9
71.5	75.3
75.6	80.5
79	84.8
82.7	88.5
87.3	92.8
92.2	98
97.6	103.1
102.5	108.3
106.8	112.6
110.5	116.6
113.6	119.7
116.8	122.3
119.1	124.6
121.1	126
122.2	126.6
122.2	126.6
121.9	126.6
120.8	125.8
119.1	123.7
116.8	121.2
113.9	118.6
111.4	116
108.5	113.2
105.3	110.3
101.6	106.6
95.6	100.6
93.3	98.3
88.7	93.7
83.9	88.8
78.7	83.9
74.1	79.1
69.8	74.8
66.4	71.1
63.2	67.6
60.9	64.5
58.7	61.9
56.1	58.7
54.6	57
53.8	56.2
52.4	54.4
50.9	52.7
49.8	51.3
49.2	50.4
49.5	50.4
50.1	50.7
52.1	52.7
54.9	55.9
59.2	60.2
63.5	65.3
68.1	70.5
72.7	75.9
76.4	80.8
80.4	85.9
85	90.8
89.3	96
94.2	100.6
99	105.1
103.6	109.7
107.9	113.7
111.6	117.2
114.8	120.3
117.7	122.9
119.9	124.9
121.1	125.8
121.4	125.8
121.4	125.8
120.8	125.2
119.4	123.7
117.4	121.7
115.1	119.5
112.5	116.9
109.6	114.6
105.6	110.3
104.2	108.9
100.8	105.4
97	101.7
92.7	97.4
88.2	92.8
83.3	88
78.4	82.8
73.5	77.9
69	73.3
65.2	69
60.9	64.5
59.8	63.3
58.4	61.3
56.9	59.9
56.1	58.7
55.5	57.9
54.9	56.7
54.4	55.6
54.1	55
54.1	55
54.6	55.3
55.8	56.2
58.1	58.5
61.2	61.9
64.4	66.2
67.8	70.2
73	76.2
74.7	78.5
78.4	83.1
82.4	88.2
87	92.8
91.3	97.4
95.3	101.4
99.6	105.7
103.9	110
107.6	114.3
111.6	117.7
116.5	122
117.9	123.5
120.2	125.5
122.2	126.9
123.1	127.5
123.1	127.5
123.1	127.2
122.2	127.2
121.7	126.3
120.2	124.6
118.2	122.6
115.4	120.3
112.5	117.4
109.3	114.6
105.6	111.4
101.9	107.7
97.9	104
93.6	99.7
86.7	93.1
84.1	90.5
79	85.7
74.1	81.1
70.1	77.1
66.7	73.3
63.8	69.9
61.2	66.8
58.9	64.2
57.2	61.9
55.5	60.2
53.5	58.2
50.9	55.9
48.9	53.9
46.9	51.9
45.2	50.7
45.2	50.7
45.5	51
46.3	51.9
48.6	54.2
52.1	57.6
56.9	61.9
61.8	67
66.7	72.2
71.5	77.4
75.6	82.2
79.6	86.5
84.1	90.5
88.7	94.8
93.6	99.4
98.7	104
103.3	108.6
107.1	112.6
110.5	116
113.6	118.9
116.5	121.7
118.8	124
121.1	125.5
121.4	125.5
121.4	125.5
121.1	125.5
119.9	124.6
118.8	123.2
116.8	121.5
115.1	119.5
112.5	117.4
109.9	114.9
107.1	112.3
102.5	107.4
100.8	105.7
97	102
92.7	97.7
88.2	93.1
83	88.2
78.4	83.4
73.8	78.5
69.5	74.2
66.1	70.5
63.5	67.3
61.2	64.8
58.1	61.3
56.9	60.2
55.2	58.2
53.2	56.4
51.2	54.7
49.2	52.7
47.2	50.7
46.1	49.9
46.1	49.9
46.3	50.1
47.8	51.3
50.3	54.2
54.6	57.9
59.2	62.5
63.8	67.6
68.1	72.8
72.1	77.4
75.6	81.6
79.3	86.2
83.9	90.8
89	95.7
96.5	102.8
98.5	105.1
102.5	109.1
106.2	113.2
109.9	116.6
113.6	120
116.5	122.6
119.1	124.9
120.8	126
121.1	126.3
121.1	126.3
120.5	125.8
118.2	123.2
117.1	122
115.1	120
112.8	117.7
110.5	115.4
107.9	112.9
104.8	110
101.3	106.9
97.6	103.4
93.9	99.4
87.6	93.1
85.3	90.8
80.7	86.2
76.1	81.6
72.1	77.1
68.1	72.8
65	68.8
62.1	65.3
59.5	62.7
57.5	60.5
54.6	57.6
53.8	56.7
52.1	55
50.6	53
48.6	51
47.2	49.3
46.9	48.7
46.9	49
47.8	49.6
49.8	51.3
52.9	54.7
59.2	61.3
61.2	63.6
65.2	68.5
69.3	73.1
73.3	77.6
77	82.5
81.3	87.1
85.6	91.7
90.2	96
94.7	100.3
99	104.6
104.8	110.6
106.8	112.6
110.2	116.6
113.1	120
115.6	122.3
117.9	124
119.7	125.2
120.5	125.8
120.5	125.5
120.2	125.5
119.4	124.6
118.2	123.2
115.9	120.9
114.8	120
112.8	118
109.9	115.4
107.3	112.9
104.2	109.7
100.8	106.6
97	103.1
92.7	99.1
88.4	94.8
83.9	90.2
78.7	85.4
74.1	80.5
69.8	76.2
66.7	72.2
64.1	69
62.1	66.2
59.5	63.3
58.9	62.5
57.5	61
56.1	59.6
54.9	58.5
53.8	57
52.6	55.6
52.4	55
52.4	55.3
53.2	56.2
55.2	58.7
58.4	62.5
62.4	66.8
66.4	71.3
70.4	75.3
73.8	79.4
79.6	85.4
81.6	87.4
85.9	92.2
90.2	97.1
94.7	102
99.3	106.3
103.3	110.3
106.8	113.7
110.2	116.9
113.4	119.7
115.9	122.3
118.2	124
119.9	125.5
121.1	126.3
121.1	126.3
121.1	126.3
120.2	126
118.8	124.6
117.1	122.9
115.4	121.2
113.4	119.5
111.4	117.4
108.8	115.2
105.9	112.3
102.8	109.1
99	105.4
95.3	101.4
91	97.1
87	92.8
82.4	88
78.1	83.4
73.8	78.8
70.1	75.1
67	71.3
64.4	68.2
61.8	65.3
59.5	62.7
57.2	60.5
54.9	58.2
52.1	55
50.9	53.9
48.6	51.6
46.3	49.6
44.9	48.4
44.6	48.1
44.6	48.4
45.2	49.6
47.2	51.9
50.6	55
54.6	58.5
58.7	62.5
62.7	66.8
66.7	71.3
71	76.2
75.3	81.1
79.8	86.2
84.4	91.1
89.3	95.7
93.9	100
98.5	104.3
104.5	110.9
106.5	113.2
110.2	116.9
113.9	120.6
117.1	123.2
119.7	125.2
121.4	126.6
122.2	127.2
122.2	127.2
121.9	126.9
121.1	126
[truncated: 651 more rows]
