# Supplementary material for: Bot fit: A novel approach to assessing lower limb muscular strength
Source: PLoS One. 2026 Mar 26;21(3):e0339187. doi: 10.1371/journal.pone.0339187 (PMC13021169; doi:10.1371/journal.pone.0339187)
Supplement: S3 File — Raw joint angle data (left and right legs) collected from 25 participants across all exercise protocols. This compressed folder contains individual participant files (sub1–sub25) with time-series signals representing lower-limb motion recorded by the Bot Fit system during resistance exercise trials. (ZIP) [file pone.0339187.s003.zip › sub17/squat_max.csv]

AngL	AngR
31.9	76.6
31.9	76.4
31.9	76.1
31.9	75.5
31.6	74.9
31.6	74.6
31.6	74.3
31.6	73.8
31.6	73.2
31.6	72.3
31.6	71.8
31.6	71.2
31.6	70.6
31.6	70.1
31.4	69.2
31.4	68
31.1	67.2
30.5	65.8
30.2	65.2
29.9	63.8
29.6	62.6
29.6	61.5
29.1	60.3
28.5	58.9
27.4	56.9
26.5	54.9
26.8	52.3
27.6	50.6
29.6	49.4
29.9	49.4
30.5	48.9
30.2	47.4
29.1	44.8
27.4	41.7
25.6	38.5
23.6	35.7
22.2	32.8
21	30.2
19.9	27.1
19.6	25.9
19.3	24.8
18.8	23.9
18.2	23.7
17.3	23.1
16.5	22.8
15.9	22.5
15.3	21.9
15	22.2
14.7	21.9
14.5	21.4
14.7	20.5
14.5	19.4
14.5	18.2
14.5	17.1
14.5	16.2
14.2	15.4
13.6	14.2
13.3	13.3
13.3	12.5
12.7	11.6
12.5	10.8
11.6	10.5
10.7	10.5
9.9	10.5
9	10.5
8.2	10.5
7.3	10.5
6.4	10.5
5.9	10.8
5	10.8
4.2	11.1
3.6	11.3
3.3	11.9
3	12.2
3	12.5
3	13.1
3	13.1
2.7	13.1
2.4	12.8
2.4	12.5
2.1	12.2
2.1	11.6
2.1	10.5
2.1	9.6
2.1	8.8
2.1	8.2
2.1	7.9
2.4	7.9
3	7.6
3.3	7.6
3.6	7.6
3.6	7.6
3.6	7.6
3.6	7.6
3.6	7.6
3.6	7.6
3.3	7.6
2.7	7.6
2.1	7.6
1.9	7.6
1.6	7.6
1.6	7.6
1	7.3
0.4	7
0.4	6.5
1.3	5.6
2.2	5
2.7	4.5
3.6	3.9
4.2	3.3
4.5	2.7
4.5	2.5
4.5	2.2
4.5	1.9
4.5	1.9
4.5	1.9
4.5	1.9
4.2	1.9
3.9	1.6
3.6	1.3
3.6	1.3
3.6	1.3
3.6	1.3
3.3	1.3
2.7	1.3
2.7	1.3
2.7	1.3
2.7	1
2.7	1
2.7	1
2.7	1
2.7	1
2.7	1
2.7	1
2.7	1
2.7	1
2.7	1
2.7	1
2.7	1
2.7	1
2.7	1
2.7	1
2.7	1
2.7	0.7
2.7	0.7
2.7	0.5
3	0.5
3	0.2
2.7	0.2
2.7	0.2
2.7	0.2
2.7	0.2
2.7	0.2
2.7	0.2
2.7	0.2
2.7	0.2
2.7	0.2
2.7	0.2
2.7	0.2
2.7	0.2
2.7	0.5
2.7	0.7
2.7	1
2.7	1.6
2.7	1.9
2.7	2.2
2.7	2.5
2.7	2.5
2.7	2.5
2.7	2.5
2.4	2.5
2.4	2.5
1.9	2.5
1.9	2.5
1.9	2.5
1.9	2.5
1.9	2.5
1.9	2.5
1.9	2.5
1.9	2.5
1.9	2.5
1.9	2.5
1.9	2.5
1.9	2.5
1.9	2.5
1.9	2.5
2.2	2.5
2.2	2.5
2.4	2.5
2.7	2.5
3.3	2.2
3.6	1.9
3.9	1.9
4.2	1.3
4.7	1
5	1
5	1
5	1
5	1
5	1
5	1
5	1
4.7	1
4.7	0.7
4.5	0.5
4.5	0.2
4.5	0
4.5	0
4.5	0
4.5	0
4.5	0
4.5	0
4.5	0
4.5	0
4.5	0
4.5	0
4.5	0
4.5	0
4.5	0
4.5	0
4.5	0
4.5	0
4.5	0
4.5	0
4.5	0
4.5	0
4.5	0
4.5	0
4.5	0
4.5	0
4.5	0
4.5	0
4.5	0
4.5	0.2
4.5	0.2
4.5	0.2
4.5	0.2
4.5	0.2
4.5	0.2
4.5	0.2
4.5	0.2
4.5	0.2
4.5	0.2
4.5	0.2
4.5	0.2
4.5	0.2
4.5	0.2
4.5	0.2
4.5	0.2
4.5	0.2
4.5	0.2
4.5	0.2
4.5	0.2
4.5	0.2
4.5	0.2
4.5	0.2
4.5	0.2
4.5	0.2
4.5	0.2
4.5	0.2
4.5	0.2
4.5	0.2
4.5	0.2
4.5	0.2
4.5	0.2
4.5	0.2
4.5	0.2
4.5	0.2
4.5	0.2
4.5	0.2
4.5	0.2
4.5	0.2
4.5	0.2
4.5	0.2
4.5	0.2
4.5	0.2
4.5	0.2
4.5	0.2
4.5	0.2
4.5	0.2
4.5	0.2
4.5	0.2
4.5	0.2
4.5	0.2
4.5	0.2
4.5	0.2
4.5	0.2
4.5	0.2
4.5	0.2
4.5	0.2
4.5	0.2
4.5	0.2
4.5	0.2
4.5	0.2
4.5	0.2
4.5	0.2
4.5	0.2
4.5	0.2
4.5	0.2
4.5	0.2
4.5	0.2
4.5	0.2
4.5	0.2
4.5	0.2
4.5	0.2
4.5	0.2
4.5	0.2
4.5	0.2
4.5	0.2
4.5	0.2
4.5	0.2
4.5	0.2
4.5	0.2
4.5	0.2
4.5	0.2
4.5	0.2
3.9	0.2
3.6	0.2
3	0.7
1.9	1.9
0.4	3.3
1.9	5.3
4.2	8.2
7.3	11.6
10.7	15.9
14.7	20.5
20.5	27.7
22.5	30.2
26.5	34.8
30.2	39.4
33.7	42.8
36.8	46.3
39.1	49.1
42	52
45.4	54.9
49.7	58.6
54.6	62.9
59.4	66.9
65.7	72.1
67.2	73.5
70	75.8
72.6	78.1
75.2	80.4
77.8	82.7
80.3	84.9
82.6	87.2
84.6	89
85.8	90.1
86.1	90.1
86.1	90.1
85.8	90.1
84.6	89
82.6	87
80	84.4
76.9	81.5
73.5	77.8
69.2	74.1
64.6	69.5
57.4	62.6
54.8	60.6
49.7	56
44.8	51.7
40.2	47.7
35.7	43.7
31.4	39.4
27.1	34.8
22.5	30.2
18.5	25.4
14.2	20.8
10.5	16.2
7	12.2
3.9	8.2
1.3	5
0.4	3
1	2.2
0.7	2.5
1.3	4.2
2.1	4.8
3.3	5.6
4.7	6.2
6.7	6.8
8.7	7.9
10.7	9.9
12.7	13.1
15	17.1
17.9	21.7
21.6	26.5
26.5	32.2
32.5	38.3
39.7	45.4
46.3	52.3
52.8	59.2
59.1	65.5
65.4	71.8
70.9	78.1
75.5	82.7
80.9	87.8
82.6	89.5
86.6	93.3
90.9	97.3
95.5	101.8
99.5	105.9
103.2	109
105.5	111
107	112.2
107.5	112.4
107.8	112.7
107.8	112.7
107.5	112.4
106.7	111.3
105.3	109.9
103	107.9
100.4	105.3
97.2	102.1
93.5	99
89.2	95
84.9	90.7
80	86.1
72.6	78.4
69.7	75.8
64.3	70.3
58.9	64.9
53.1	59.5
47.4	54
41.4	48.6
35.7	43.1
29.6	37.4
23.9	31.7
18.2	25.7
13	19.6
8.4	14.2
4.4	9.3
1.6	5.9
0.4	3.3
1	2.2
1	1.9
0.4	2.2
1.3	3.3
4.4	5.9
5.9	7
8.4	9.9
11.3	13.3
14.2	17.4
16.8	21.4
19.9	25.4
23.6	30
27.9	35.1
33.1	40.6
39.1	46.9
45.7	53.7
52.3	60
62	69.5
68.3	75.8
71.5	78.6
77.2	84.1
81.5	88.4
84.6	91.5
87.8	94.7
91.5	98.4
95.5	102.4
99.2	106.1
102.7	109.3
105.5	111.9
109.3	115
110.1	115.6
111.6	116.7
111.8	117.3
111.6	117
111	116.4
109.8	115.3
108.4	113.9
106.4	112.2
104.1	109.9
101.2	107.3
98.1	104.1
94.7	100.7
91.2	97.3
87.5	93.5
83.5	89.2
78.9	84.7
74	79.8
69.2	75.5
64.9	71.5
61.1	67.8
58.3	64.6
56	62
53.1	58.3
52.3	57.5
50.8	55.4
49.7	54
48.8	52.6
47.1	51.2
44.8	48.9
42.5	46.6
40.8	44.6
39.7	43.4
39.4	43.1
39.4	43.4
39.7	44.3
40.8	46
43.1	49.4
46.5	53.4
50.8	58
55.4	62.3
60.3	66.6
67.7	72.9
70.3	74.9
75.2	79.5
80.3	84.1
85.2	89
90.1	93.3
94.4	97.8
98.1	101.8
101.8	105.3
105.3	109
108.1	112.2
110.7	114.4
113.3	117
113.8	117.3
114.1	117.6
113.8	117.6
113.3	117
112.1	115.9
110.1	113.9
107.5	111.9
105	109.3
102.1	106.1
98.7	103
94.9	99.6
90.9	95.3
86.6	91
82.1	86.4
77.2	82.1
72.3	77.5
67.7	73.2
63.2	68.9
59.4	65.2
56.3	61.7
52.8	57.5
52	56.3
50.3	54.3
48.8	52.6
47.7	51.4
46.3	50
44	47.7
41.4	45.1
39.1	42.8
37.7	41.1
37.1	40.8
37.1	40.8
37.1	40.8
37.9	41.7
38.5	42.3
40.5	44.3
43.1	47.4
46.5	51.4
50.5	56
55.1	60.3
60	64.6
64.6	68.9
69.2	73.5
73.5	77.8
77.8	82.4
82.1	87.2
86.3	91.8
89.8	95.5
93.5	99
99.2	104.1
101	105.9
104.1	109
107	111.6
109	113.9
110.7	115.6
112.1	116.7
113	117.3
113.3	117.3
113	117.3
112.1	116.4
109.8	114.2
109	113.3
106.7	111.3
104.4	109
101.5	106.1
98.4	103
94.9	99.3
90.9	95.5
86.9	91.5
82.6	87
78	82.7
73.5	78.4
68.9	73.8
64.6	69.5
61.1	65.8
58	62.6
54.8	58.6
54	57.7
52.3	55.7
50.8	54.3
49.4	53.2
48	51.4
46	49.1
43.7	46.9
42	44.8
41.1	44
41.1	44
41.4	44.3
42.2	45.1
43.7	47.4
46.3	50.9
49.1	55.2
52.8	59.2
58.6	65.2
60.9	67.2
65.2	71.5
70.3	76.1
75.5	80.9
80.3	85.5
84.6	89.5
88.4	93.5
92.1	97.3
95.8	100.7
98.9	103.8
102.1	106.7
104.7	109.6
107	111.9
109.8	114.4
110.7	115
111.8	115.9
112.1	116.2
112.1	115.9
111.8	115.6
111	115
109.5	113.3
106.7	110.7
105.5	109.6
103.2	107.6
100.7	105
97.8	102.1
94.4	98.7
90.9	95
86.9	90.7
82.9	86.7
78.6	82.7
74	78.4
69.7	74.1
63.4	68
61.7	66
58.6	62.9
56	60
53.7	57.7
52	55.7
50.8	54.3
49.4	52.9
47.7	51.2
45.7	48.9
43.4	46.3
41.4	44.3
40.5	43.1
40.5	43.1
41.7	43.4
42.2	44.3
44	46.9
46.8	51.2
50.8	55.7
54.8	60
59.1	64
63.4	68.6
68.3	73.5
73.5	78.6
78.6	83.8
83.2	88.7
87.5	93
91.8	97.3
95.8	101.3
99.5	104.7
103	108.1
106.1	111.3
109	114.4
111.8	117
114.4	119.3
116.4	120.7
117.3	121.6
117.9	121.6
117.9	121.6
117.3	121.3
116.4	120.2
115	118.7
113	117
110.7	115
108.1	112.7
105.3	109.9
102.1	107
98.7	103.6
94.7	99.8
90.6	95.5
86.3	91.2
79.5	84.4
76.9	82.1
72	77.5
67.7	73.2
64.3	69.5
61.4	66.3
59.1	63.8
56.8	61.2
54.6	58.6
52.3	56.3
50.3	54
48.5	52.3
47.1	50.9
45.4	49.1
44.2	47.7
43.7	46.9
43.7	46.9
44	47.1
45.1	48.3
47.1	50.9
51.7	56.9
53.4	58.9
57.4	63.2
61.4	67.5
65.7	71.8
70.3	76.1
75.2	80.6
79.8	85.2
84.3	89.8
88.9	94.4
92.9	99
97.2	103
101	106.7
104.1	109.9
107.3	112.7
110.1	115.3
113	118.2
115.6	120.2
117.6	122.2
118.7	123
119.6	123.6
119.9	123.6
119.6	123.6
119.6	123.6
119	123
117	121
116.1	120.2
113.8	118.2
111	115.6
108.1	113
105	110.1
101.5	106.7
97.5	103
93.5	98.7
89.2	94.4
84.6	89.8
79.8	84.9
75.2	80.6
69.7	74.6
68.3	72.9
65.4	69.8
62.9	66.9
60.6	64.3
58.3	61.7
56.6	59.7
54.8	57.7
52.8	55.7
50.5	53.4
47.1	49.4
46.3	48.3
44.8	46.9
44.5	46
44.5	46
44.8	46
45.4	46.9
46.5	48.6
48.3	52
51.1	56
54.6	60.3
58.3	64.3
62.6	68.6
66.9	72.6
71.2	76.9
75.8	81.2
80.3	85.8
84.9	90.4
89.2	95
93.5	99.3
97.5	103
101.2	106.4
104.7	109.9
107.8	113
110.7	116.2
113.6	118.5
117.3	121.3
118.1	122.2
119.9	123.6
120.7	124.2
121	124.5
121.3	124.5
121.3	124.5
120.7	124.2
119.9	123.3
117.3	121
115.3	119
114.1	117.9
111.6	115.6
108.4	113.3
105.3	110.1
101.8	106.7
97.8	103
93.8	98.7
89.5	94.4
84.6	89.8
79.8	84.7
74.9	79.8
70.6	75.5
67.2	71.8
64.3	68.6
61.7	66
59.1	63.5
56.8	60.9
54.8	58.6
52.6	56.6
50.5	54.6
48	51.4
47.1	50.3
45.7	48.3
44.5	46.6
44.2	45.7
44.2	45.7
44.2	46
45.1	47.1
46.8	49.4
49.1	53.2
52.3	57.5
56	62
59.7	65.5
62.3	67.5
64.6	68.9
67.4	70.6
70.3	72.3
72.9	74.1
74.6	75.2
75.5	75.8
75.5	75.8
75.5	75.8
75.5	75.5
75.2	75.2
72.6	72.3
71.2	70.9
68	67.5
64.9	64.3
61.7	61.2
58.6	58.3
55.7	55.2
53.1	52.9
51.7	51.4
51.4	50.9
51.4	50.9
51.4	50.9
51.4	50.9
51.4	50.9
51.4	50
51.1	48.9
50.3	47.4
49.4	45.7
49.4	44.6
49.4	44
49.4	43.4
49.4	43.1
49.4	42.8
49.4	42.6
49.4	42.3
49.4	42.3
49.7	42.3
50	42.3
50	42.3
50	42.3
50	42
49.7	42
49.7	42
49.4	42
48.5	42
46.8	42
45.1	41.7
42.8	40.8
41.1	39.7
41.1	38.5
41.1	38.5
40.8	38.5
40.5	38.5
40.2	38.5
40	38.5
40	38.5
40	38.5
40	38.5
40	38.5
40	38.5
40	38.5
40	38.5
40	38.5
40	38.5
40	39.1
40	39.7
40	40.8
39.7	42
39.1	42.8
37.9	43.4
36.8	44
35.7	44.3
34.5	44.8
32.5	45.4
31.6	45.4
29.4	45.4
27.1	45.4
25.1	45.4
24.2	45.1
24.2	44.6
24.2	44
24.2	43.4
24.2	42.6
24.2	41.7
23.9	40.8
23.3	39.4
22.5	38.3
21	36.8
19.9	35.1
19	33.1
18.2	30.8
17.6	29.1
17.6	27.7
17.9	26.2
18.2	24.8
18.5	23.4
18.5	22.2
19	21.4
19.6	20.5
20.5	19.9
21.6	19.6
22.8	19.1
23.6	18.5
24.2	17.6
24.2	16.8
24.2	16.2
24.2	15.9
23.9	15.6
23.6	15.6
23.1	15.4
22.5	15.4
21.9	14.8
21.6	14.2
21	13.3
20.5	13.1
19.9	12.8
19.3	12.8
19	12.8
18.8	12.8
18.8	12.5
18.5	12.5
18.2	12.5
17.6	12.5
17.6	12.5
17	12.2
15.9	11.6
15	11.3
13.9	11.1
12.7	10.5
11.9	10.5
11	10.5
10.2	10.2
9.6	9.9
9	9.9
8.7	9.6
8.7	9.6
8.7	9.3
8.7	9.1
8.4	8.8
8.4	8.8
7.9	8.8
7.6	8.5
7	8.5
6.7	8.2
6.4	7.9
6.2	7.6
5.9	7.6
5.9	7.6
5.9	7.6
5.9	7.6
5.9	7.6
5.9	7.6
5.9	7.6
5.9	7.6
5.9	7.6
5.9	7.6
5.9	7.6
6.2	7.6
6.2	7.6
6.2	7.6
6.2	7.6
6.2	7.6
6.2	7.6
6.2	7.6
6.4	7.9
6.7	7.9
7.3	7.9
7.3	7.9
7.6	7.9
7.9	7.9
7.9	7.9
7.9	7.9
7.9	7.9
7.9	7.9
7.9	7.9
7.9	7.9
7.9	7.9
7.9	7.9
7.9	7.9
7.9	7.9
