# Supplementary material for: Bot fit: A novel approach to assessing lower limb muscular strength
Source: PLoS One. 2026 Mar 26;21(3):e0339187. doi: 10.1371/journal.pone.0339187 (PMC13021169; doi:10.1371/journal.pone.0339187)
Supplement: S3 File — Raw joint angle data (left and right legs) collected from 25 participants across all exercise protocols. This compressed folder contains individual participant files (sub1–sub25) with time-series signals representing lower-limb motion recorded by the Bot Fit system during resistance exercise trials. (ZIP) [file pone.0339187.s003.zip › sub17/squat_max2.csv]

AngL	AngR
0	10.1
0	8.6
0.2	7.8
0.5	7.2
1.1	6.6
1.7	6.6
2	6.3
2	5.8
2	5.2
1.7	4.9
1.4	4.9
1.1	5.2
0.5	5.2
0.2	5.2
0.2	5.2
0.2	5.2
0.2	5.2
0.2	5.2
0.2	5.2
0	5.2
0	5.2
0	5.2
0	5.5
0.2	5.5
1.4	5.8
2.2	6.3
2.2	6.3
2.2	6.6
1.7	7.5
0.8	8.6
0	10.1
0.8	11.2
0.8	11.2
0.8	11.2
0.8	10.9
0.8	10.9
0.8	10.9
0.8	10.9
0.8	10.9
0.8	10.9
0.8	10.9
0.8	10.9
0.8	10.6
1.1	10.3
1.1	9.8
1.1	9.2
1.1	8.6
1.1	8.3
1.1	8.3
1.1	8.3
1.1	8.3
1.1	8.3
0.8	8.3
0.5	8.3
0	8.3
0.8	8
1.4	7.8
1.7	7.8
2	7.8
1.7	7.8
1.7	7.8
1.7	7.8
1.7	7.8
1.7	7.8
1.7	7.8
1.7	7.8
1.7	7.8
1.7	7.8
1.7	7.8
1.7	7.8
1.7	7.8
1.7	7.8
1.4	7.8
1.1	7.8
0.5	7.8
0.2	7.8
0	7.8
0.2	7.8
0.2	7.8
0.2	7.2
0	6.6
0	5.5
0	5.5
0	5.2
0	4.9
0	4.9
0	4.9
0	4.6
0	3.7
0.2	3.2
0.2	2.9
0.2	2.6
0.2	2.3
0.2	2.3
0.2	2.3
0.2	2.3
0.2	2.3
0.2	2.3
0.5	2.3
1.4	2.3
3.1	2.3
3.7	2.3
4.5	2.3
5.1	2.6
4.5	3.2
4	3.7
3.4	4
2.5	4.6
2.2	4.9
2	5.2
1.7	5.2
1.7	5.2
1.7	5.2
1.7	5.2
1.7	5.2
1.7	5.5
1.4	5.5
0.8	5.8
0.2	6.3
1.7	6.9
3.4	7.5
4.8	7.2
6	7.2
7.1	7.2
7.7	7.2
8	7.2
8	7.2
7.7	7.2
7.7	7.2
7.7	7.2
7.7	7.2
7.7	7.2
7.7	7.2
7.4	7.2
7.1	7.2
6.5	7.2
6	7.2
5.4	7.2
5.1	7.2
4.8	7.2
4.5	7.2
4.5	7.2
4.5	7.2
4.5	7.2
4.5	7.2
4.5	7.2
4.5	7.2
4.5	7.2
4.5	7.2
5.1	7.2
5.4	7.2
6.2	7.2
6.8	7.2
7.1	7.2
7.4	7.2
7.7	7.2
7.7	6.9
7.7	6.9
7.4	6.9
7.4	6.9
7.4	6.9
7.4	6.9
7.4	6.9
7.1	6.9
6.5	6.9
6.5	6.9
6.5	6.9
6.5	6.9
6.5	6.9
6.5	6.9
6.5	6.9
6.5	6.9
6.2	6.9
6	6.9
5.4	6.9
5.4	6.9
5.4	6.9
5.4	6.9
5.4	6.9
5.4	6.9
5.4	6.9
5.4	6.9
5.4	6.9
5.4	6.9
5.4	6.9
5.7	6.9
5.7	6.9
5.7	7.2
5.4	7.2
5.1	7.2
4.8	7.2
4.2	7.2
3.7	7.2
3.1	7.2
2.8	6.9
2.2	7.2
2.2	7.2
2.2	7.2
2.2	7.2
2.5	6.9
2.5	6.9
2.8	6.9
2.8	6.9
2.8	6.9
2.8	6.9
2.8	6.9
3.1	6.9
3.7	7.2
4	8
4	9.2
4	9.8
4	10.3
4	10.1
4.2	10.1
5.4	9.8
5.7	9.8
6.8	9.8
8	9.8
9.4	9.8
10.8	9.8
12	9.8
12.5	9.8
12.5	9.8
12.3	9.8
11.4	9.8
10.3	9.8
10	9.8
9.1	9.8
8.8	9.8
9.1	9.8
9.1	9.8
9.4	9.8
9.7	10.3
9.7	10.9
9.7	12.1
9.7	12.6
9.7	13.5
9.7	14.3
9.7	15.2
9.7	15.2
9.7	14.9
9.7	14.3
9.7	13.8
9.7	12.9
9.7	11.8
9.7	11.2
9.7	11.2
9.7	10.9
9.7	10.9
9.7	10.9
9.4	10.9
9.4	10.9
9.4	11.2
9.4	11.2
9.4	11.5
9.4	11.8
9.4	12.1
9.4	12.1
9.4	12.1
9.4	12.1
9.7	11.8
10	11.8
10.3	11.8
10.3	11.8
10.3	11.8
10.3	11.8
10.3	11.8
10.3	12.1
10.3	12.1
10.3	12.1
10.3	12.1
10.3	12.1
10.3	12.1
10.3	12.1
10.3	12.1
10.3	12.1
10.5	12.1
10.5	12.1
10.5	12.1
10.5	12.1
10.5	12.1
10.5	12.1
10.3	12.1
10.3	12.1
10.3	12.3
10.3	12.6
10.3	13.2
10.5	13.5
10.5	13.8
10.5	14.1
10.5	14.1
10.5	14.1
10.5	14.1
10.5	14.1
10.5	14.1
10.5	14.1
10.3	14.1
10.3	14.1
10.3	14.1
10.3	14.1
10.3	14.1
10.3	14.1
10.3	14.1
10.3	14.1
10.3	14.1
10.3	14.1
10.3	14.1
10.3	14.1
10.3	14.1
10.3	14.1
10.3	14.1
10.3	14.1
10.3	14.1
10.3	14.1
10.3	14.1
10.3	14.1
10.3	14.1
10.3	14.1
10.3	14.1
10.3	14.1
10.3	14.1
10.3	14.1
10.3	14.1
10.3	14.1
10.3	14.1
10.3	14.1
10.5	14.1
11.7	15.2
12.3	16.1
14.3	18.1
17.4	21.2
21.1	25.2
25.7	30.1
30.6	35.5
35.7	41.6
41.2	47.6
46.3	53
52.9	60.2
54.9	62.2
58.4	65
60.9	67.9
63.5	71.3
67	75.1
71.8	79.4
77	84.2
82.4	89.1
87.6	94
92.2	98.5
95.9	102
98.5	104.6
99.9	105.7
100.8	106
101.6	106
101.6	106.3
101.6	106.3
101.6	106.3
101.6	106.3
100.8	105.4
99	103.7
96.7	101.4
93.9	98.8
90.7	95.7
87	92
82.7	87.7
77.6	82.5
72.4	77.4
67	71.9
61.5	66.5
55.8	60.7
50.3	55.3
44.6	49.6
39.2	43.8
33.7	38.1
28.3	32.1
23.1	26.4
18.8	20.9
14.8	16.1
11.1	11.8
8	8.3
5.1	5.5
3.1	3.2
2.2	2
2.2	2.3
3.1	3.2
5.1	5.2
8	8.6
12	12.9
16.6	18.4
22	24.4
27.7	31
34.3	37.8
41.2	44.7
47.8	51.6
57.5	61.6
60.7	64.8
67	71.3
73.3	77.9
79	84.2
85	90.2
90.2	96
94.7	100.3
98.7	104.8
103.3	109.4
109.3	115.2
110.8	116.6
112.8	118.6
114.2	119.7
114.5	120
114.5	119.7
114.2	119.5
113.1	118.6
111.6	116.9
109.6	114.6
105.9	110.9
104.8	109.4
101.6	106.3
98.2	102.6
93.9	98.3
89	93.1
83.6	87.7
77.8	82.2
71.8	76.8
66.1	71.3
60.7	65.9
53.8	58.2
51.8	55.9
48.9	52.2
46.6	49.6
45.5	47.9
44.9	47
44.6	46.7
44	45.8
42	43.8
40	41.8
38.6	40.4
38.9	40.7
39.5	41
41.5	43.3
44.9	47.9
49.5	53.6
54.6	59.6
59.5	65.3
64.7	71.1
69.3	75.6
73.8	79.9
78.7	84.8
84.4	90.2
89.9	96
95.6	101.4
101	106.6
106.2	111.4
110.2	115.4
113.6	118.9
116.5	121.7
119.7	124.3
120.2	124.6
120.5	124.9
119.9	124.6
119.1	123.7
117.4	122
115.4	120
113.1	117.7
111.1	115.4
108.2	113.2
105.3	110.3
101.9	106.9
97.9	102.8
93.6	98.3
88.7	93.1
83.3	87.7
75	79.4
72.4	76.5
67	71.1
62.4	66.2
58.7	61.9
55.8	58.7
53.5	56.2
51.8	53.9
50.1	51.9
48.1	49.9
44.9	47
43.8	46.1
42.3	44.7
41.5	43.8
41.5	43.6
42	43.8
44.3	45
48.1	48.1
52.1	52.7
56.4	57.6
60.1	62.7
63.5	67.6
67	72.8
71.3	77.9
76.4	83.4
81.6	88.8
87	93.7
92.2	98.5
97	103.4
101.9	108.3
106.5	112.9
109.9	116.6
113.1	119.7
115.4	122
117.7	123.7
119.1	124.9
119.7	124.9
119.4	124.6
118.8	124.3
117.4	122.9
115.4	120.6
113.4	118.6
110.8	116
108.2	113.4
105.1	110
101.3	106.3
97.3	102.3
93	97.7
85.9	90.2
83.3	87.7
77.8	82.8
72.7	77.6
68.1	72.5
63.8	68.5
60.7	65
57.5	61.6
53.5	57.3
52.4	56.2
50.3	53.9
48.9	52.2
48.1	50.7
46.9	49.6
45.8	48.1
44.9	47.3
44.9	47.3
45.2	47.6
46.3	49
50.9	54.4
53.2	56.7
58.4	61.9
63.2	67.3
68.1	72.5
72.1	77.1
76.4	81.6
80.7	86.5
85.3	91.4
92.4	99.1
94.7	101.4
99.3	106
103.3	110.3
106.5	113.4
109.3	116.3
111.9	118.6
114.2	120.6
116.8	122.9
117.4	123.2
117.9	123.5
117.9	123.5
117.9	123.5
117.7	122.9
116.2	121.5
114.5	119.5
112.5	117.7
110.2	115.4
107.6	112.9
104.5	109.7
100.8	106.3
96.7	102
92.4	97.7
87.9	92.8
83	87.4
77.6	82.2
72.7	77.1
67.8	72.2
62.1	65.9
60.4	64.5
58.1	61.6
56.1	59.3
54.6	57.9
53.2	56.4
51.2	54.2
50.6	53.6
49.8	52.2
49.2	51.3
48.9	51
49.2	51.3
50.1	52.4
52.1	55.3
55.2	59.6
59.5	64.8
64.1	70.2
68.4	75.1
72.7	79.6
77	83.9
81.3	88.5
86.1	93.7
91.6	98.8
96.7	104
101.6	108.9
105.9	112.9
109.3	116
112.5	119.5
115.4	122.3
118.2	124.9
120.5	126.6
121.9	127.5
122.2	127.2
122.2	127.2
121.9	127.2
120.8	126.3
119.1	124
116.8	121.7
114.5	119.5
112.2	117.2
109.1	114.3
105.9	111.1
102.5	107.4
96.2	101.1
93.9	98.8
89.3	94.3
84.1	89.4
79	84.2
74.4	79.6
70.1	75.1
66.7	71.3
63.2	67.9
60.4	64.5
57.8	61.9
55.5	59.3
53.5	57.3
51.8	55.9
50.9	54.4
49.8	53.3
48.6	51.9
48.1	51
48.1	51
48.3	51.3
49.5	53.3
52.6	56.4
57.2	61.3
62.4	66.8
67.5	72.5
72.4	77.9
76.7	82.5
81	87.1
85.3	92
90.2	97.1
95.3	102.3
100.2	107.4
104.5	111.7
107.6	115.2
110.8	118.6
114.2	121.7
117.4	124.3
119.9	126.3
121.7	127.5
122.2	127.5
122.2	127.5
122.2	127.2
121.7	127.2
120.2	126
118.2	123.5
115.9	120.9
113.6	118.6
111.1	116.6
108.2	113.4
104.8	110.3
100.8	106.6
97	102.3
93	98.3
88.7	93.7
84.1	89.1
79.3	83.9
74.4	78.8
70.1	74.2
66.4	69.9
63	66.5
60.7	63.6
58.9	61.6
57.5	60.2
56.4	59
54.9	57.6
53.8	56.2
52.9	55
52.1	54.2
52.1	53.9
52.4	54.2
53.5	55.6
56.1	58.2
59.5	61.9
63.8	66.2
68.1	71.1
72.1	76.2
75.8	80.8
79.6	85.4
85.6	92.2
87.9	94.5
92.7	99.7
97.9	104.6
102.5	109.4
106.5	113.4
109.9	116.6
112.8	119.2
115.4	121.7
118.5	124.3
121.1	126.6
123.1	127.5
123.1	127.5
123.4	127.5
123.1	127.2
122.8	127.2
121.9	126.6
120.2	124.6
117.9	122.3
115.6	120
113.1	117.7
110.2	115.2
107.3	112.3
101.6	106.9
99.6	104.8
95.6	100.6
91	96
86.4	91.4
81.3	86.8
76.4	81.9
72.1	77.4
67.2	71.3
65.8	69.3
63.2	66.2
60.9	63.6
59.2	61.3
57.8	59.9
56.1	58.2
54.6	56.4
53.2	54.7
51.8	53.3
51.5	52.7
51.5	52.7
51.8	53
53.5	54.7
56.6	58.2
60.4	62.2
64.4	66.8
70.7	74.2
72.7	76.5
77	81.6
81.6	87.1
86.7	92.2
91.3	97.4
96.2	102.6
100.8	107.4
105.6	111.7
109.6	116
114.8	121.2
116.2	122.3
118.8	124.9
121.1	126.9
122.8	127.5
123.4	127.5
123.1	127.5
123.1	127.5
122.2	127.2
121.1	126.3
119.1	124
115.1	120
113.9	118.9
111.4	116.6
108.2	113.4
104.5	109.7
100.2	105.7
95.9	101.4
91	96.5
85.9	91.4
80.7	86.5
75.8	81.4
71.3	76.5
67	71.9
61.5	66.2
60.1	64.5
57.5	61
55.5	58.5
53.8	56.4
52.4	55
51.2	53.9
49.8	52.4
48.1	50.7
46.6	49.6
46.1	49
45.8	49
46.1	49.6
47.8	51.3
51.2	54.4
56.1	58.7
61.8	64.2
67.2	69.9
72.1	75.6
76.7	81.4
81	86.8
85.3	91.7
90.2	96.8
95.3	101.7
102.5	108.9
104.8	111.1
109.1	115.2
112.2	118.6
115.4	121.5
118.5	124.3
121.4	126.6
123.4	127.5
124	127.5
124	127.5
124	127.5
123.1	127.2
122.2	126.6
120.8	124.6
118.8	122.3
116.2	120
113.6	117.7
110.8	115.2
107.3	112
103.9	108.6
99.9	104.6
93.3	98.3
91	96.3
86.4	91.7
82.1	87.1
77.8	82.5
74.1	78.5
70.7	74.5
67.2	70.5
63.8	67
60.7	63.9
56.4	59.6
55.2	58.5
52.6	56.2
50.6	53.6
48.1	50.7
44.9	47.3
42	43.6
39.2	40.4
36.9	37.3
34.6	34.7
32.9	32.7
31.4	31.2
30.6	30.7
30.3	30.7
30.3	30.7
30.3	30.7
30.3	30.7
30.3	30.7
30	30.7
29.2	30.7
28	30.1
27.2	29
26.3	27.8
25.4	27.5
25.4	27.5
25.4	27.5
25.4	27.5
25.4	27.5
25.4	26.9
25.4	26.7
25.4	26.1
25.4	25.5
25.4	24.7
25.4	24.1
25.4	23.5
25.7	22.9
26.3	22.4
27.2	22.1
28.9	22.1
30.9	22.1
32.9	22.1
34.6	22.1
36.6	22.1
36.9	22.1
37.2	22.1
37.2	22.1
37.2	22.1
37.2	22.4
37.2	22.4
37.2	22.4
36.6	22.4
36	22.4
35.5	22.4
34.6	22.4
33.7	22.4
32.9	22.4
31.7	22.1
31.2	21.8
30.3	21.5
29.7	21.2
29.4	21.2
29.2	21.2
28.9	21.5
28.9	21.5
28.9	21.5
28.9	21.5
28.9	21.5
28.6	21.5
28	21.5
27.4	21.5
26.6	21.5
24.9	21.5
24.3	21.5
23.4	21.5
22	21.5
20.6	21.8
18.8	22.4
17.4	23.2
16.3	24.1
15.7	25.8
15.7	27.5
15.7	30.4
15.7	31.2
15.7	32.4
15.7	33.2
15.7	33.8
15.1	33.8
14.8	33.8
14.5	33.8
14.3	33.8
14.3	33.8
14.3	33.8
14.3	33.8
14.3	33.8
14.3	33.8
14.3	33.8
14.3	33.8
14.3	33.8
14.3	34.1
14	34.1
13.7	34.7
13.1	35
12.8	35
12.3	35
12	35
11.7	35
11.1	35
10.8	35
10.5	35
10.3	35
10	35
10	35
10	34.4
10	33.2
10	32.1
10	31
10.3	30.1
11.1	29.2
12.8	28.7
15.4	28.1
20	28.1
21.7	28.1
24.9	28.1
28	28.1
31.2	28.1
33.5	28.1
35.2	27.8
36.3	27.5
36.9	26.7
36.9	25.2
36.9	23.8
36.6	22.4
36	20.9
35.2	19.8
33.7	18.6
32.3	17.8
30.9	17.5
30	17.5
29.2	17.5
28.6	17.5
28	17.5
27.4	17.5
27.2	17.5
27.2	17.5
27.4	17.5
27.7	17.5
28.3	17.5
28.9	17.5
29.4	17.5
29.4	17.5
29.4	17.5
29.4	17.5
29.4	17.5
29.2	17.5
28.3	17.5
26.9	17.5
26.6	17.5
26.3	17.5
26	17.5
25.7	17.5
25.1	17.5
24.3	17.5
23.4	17.5
22.9	17.5
22	17.8
21.1	18.1
20.3	18.6
19.1	19.2
17.4	20.1
15.4	20.9
13.7	21.8
12	22.9
10.8	24.4
10	26.4
10	28.7
10.3	31
10.3	32.4
10.5	33.5
10.5	33.8
10.3	33.8
10.3	33.8
10.3	33.5
10.3	33.2
10.3	32.4
10.3	30.7
10	29
9.4	27.2
8.5	25.5
8	23.8
7.4	22.7
7.1	22.1
6.8	21.8
6.8	21.5
6.8	20.6
6.8	19.8
6.8	18.9
6.8	18.1
6.8	17.5
6.8	16.4
7.1	15.5
7.7	14.3
8.5	13.2
9.7	12.3
11.1	11.8
12.5	11.5
14	11.5
15.7	11.5
17.1	11.5
18.3	11.5
19.7	11.5
20.6	11.5
21.7	11.5
22.3	11.5
22.9	11.5
23.1	11.5
23.1	11.8
23.1	11.8
23.1	11.8
22.9	12.1
22.6	12.3
21.7	12.6
20.8	13.2
19.7	13.5
18.6	13.5
17.4	13.5
16.8	13.5
16.6	13.5
16.3	13.5
16.3	13.5
16.3	13.5
16.6	13.5
16.8	13.5
17.7	13.2
18.3	12.6
18.6	12.6
19.4	12.6
20.6	12.6
21.7	12.6
22.9	12.6
24	12.6
25.1	12.6
26	12.6
26.9	12.6
27.2	12.6
27.2	12.6
27.2	12.6
26.6	12.6
25.1	12.6
23.4	12.6
21.7	12.6
19.7	12.9
18	13.2
16.3	14.1
