# Supplementary material for: Bot fit: A novel approach to assessing lower limb muscular strength
Source: PLoS One. 2026 Mar 26;21(3):e0339187. doi: 10.1371/journal.pone.0339187 (PMC13021169; doi:10.1371/journal.pone.0339187)
Supplement: S3 File — Raw joint angle data (left and right legs) collected from 25 participants across all exercise protocols. This compressed folder contains individual participant files (sub1–sub25) with time-series signals representing lower-limb motion recorded by the Bot Fit system during resistance exercise trials. (ZIP) [file pone.0339187.s003.zip › sub18/hipcurl_const.csv]

AngL	AngR
2	12.5
2	13.4
2	14
2	14.5
2	15.1
2	15.4
2	15.7
2	15.7
2	15.7
2	15.7
2	15.7
2	15.7
2	15.7
2	15.7
2	15.7
2	15.4
2	15.4
2	15.4
2	15.4
2	15.4
2	15.1
2	15.1
2	14.8
2.3	14.3
2.6	13.4
3.4	12.5
4.6	12.3
5.1	12
5.4	12.5
5.1	13.4
4.3	14.8
3.7	16
3.1	16.3
2.8	16.3
2.8	16.3
2.8	16.3
2.6	16.3
2.6	16.5
2.6	16.5
2.6	17.1
2.3	17.1
1.7	17.1
1.7	17.1
1.7	17.1
1.4	16.8
1.4	16
1.4	15.1
1.4	14
1.4	12.8
1.4	12
1.4	11.1
1.4	10.2
1.4	9.7
1.4	9.1
1.4	8.2
1.4	7.7
1.4	7.1
1.4	6.2
1.4	5.7
1.1	5.1
1.1	4.8
0.8	4.2
0.3	3.7
0.3	3.1
0	2.8
0.5	2.5
0.8	2.5
1.1	2.5
1.1	2.5
1.1	2.5
1.4	2.5
3.1	2.5
3.9	2.5
4.5	2.5
5.6	2.5
6.8	2.8
8.2	3.1
9.9	3.7
12	4.2
14.2	5.1
15.4	5.1
16	5.1
16.2	5.1
16.2	5.1
16	5.1
15.7	5.1
14.8	5.1
14.2	5.1
13.7	5.1
13.4	5.1
13.4	5.1
13.4	5.1
14	5.1
14.8	5.1
15.7	5.1
16.2	5.1
16.2	5.1
15.7	5.4
14	5.9
11.4	7.1
8.5	8.5
5.6	10.8
3.4	13.7
2.2	17.4
1.9	22.6
2.5	28.9
3.4	34.9
4.5	40.6
5.4	44.9
5.6	48
5.4	50.6
4.8	52.3
3.6	53.8
3.1	54.4
2.8	54.1
2.8	53.5
3.1	52.1
3.1	49.2
2.8	45.8
2.2	41.5
1.4	36.6
0.5	30.9
0	25.1
0	18.8
0.2	12.8
1.6	4.2
2.8	1.9
5.9	1.1
10.2	1.7
16	1.1
22.5	0.9
28.8	0.6
34.6	0.8
39.7	1.9
44.3	2.5
48	3.1
52.6	3.1
53.8	3.1
55.5	3.1
56.6	3.1
57.5	3.1
57.2	3.1
56.6	3.1
55.2	3.1
52.9	3.1
49.2	3.1
42.3	2.5
39.2	2.2
32.9	2.2
25.7	2.2
18	2.5
9.7	3.4
1.9	5.4
4	8.8
6.6	14.5
7.1	22.6
6.9	31.4
6	41.2
5.4	44
4.6	47.8
4.3	50.1
4.3	54.4
3.1	58.9
1.7	62.9
0.3	65.2
0.2	65.5
0	64.7
1.7	61.2
2.6	59.5
3.7	55.5
4.3	50.6
4.6	45.5
4.6	39.7
4.6	33.7
4.3	27.7
3.7	21.4
2.3	14.8
0.2	9.4
3.9	5.7
9.4	4.2
16.5	4.8
23.7	6.2
30.3	7.1
36.6	6.8
41.4	5.9
45.5	5.4
50.6	4.5
52	4.2
54.6	3.7
56.6	3.7
57.5	3.7
58.1	3.7
57.8	3.9
57.2	4.2
55.8	4.2
53.2	4.2
49.5	3.9
44.3	3.7
35.1	3.4
31.7	3.4
24.3	3.4
16.5	3.9
9.1	5.9
3.4	9.4
0.2	15.1
0.3	22.3
0	30
0.2	36.9
0.2	42.6
0.8	47.5
1.6	52.1
2.5	56.4
2.8	60.1
2.8	62.9
2.5	64.4
2.2	65.2
1.1	65.5
0.2	65.5
0.6	64.4
1.4	62.4
2.3	59.5
2.8	55.5
3.4	50.6
3.7	45.2
3.7	39.7
3.7	34
3.4	27.7
3.4	21.4
1.7	12
0.6	9.7
2.8	7.1
8.2	6.8
14.8	7.4
21.4	7.7
27.7	7.7
33.4	7.7
38.9	7.7
43.7	7.7
47.7	7.7
51.2	7.7
54.3	7.1
56.3	5.7
57.2	4.8
57.2	4.2
57.2	3.9
57.2	3.7
56.1	3.7
54.1	3.4
50.6	2.8
45.7	1.9
40.3	1.1
34.6	0.8
28.6	0.8
22.3	0.8
15.4	1.4
9.1	3.1
4.2	5.9
1.9	10.5
1.4	16.5
1.4	23.7
1.4	30.6
1.4	36.6
1.6	42
2.2	47.2
2.2	51.8
2.2	55.8
1.9	58.6
1.9	59.2
1.4	59.8
0.8	59.8
0.2	59.5
0	58.1
0.3	55.8
0.8	52.3
1.4	48
1.4	41.2
1.4	38.9
1.4	34.3
1.4	29.1
0.6	23.4
1.1	18.3
3.9	14.8
8.2	13.7
14.2	14.3
20.5	16
26.6	17.1
31.4	17.4
35.4	17.1
39.2	16.8
42	16.5
44.3	16
46.6	15.1
48.3	13.4
49.5	11.1
49.8	9.4
49.5	8.5
49.2	8.2
48.3	7.7
46.3	7.4
45.2	6.8
42.6	6.2
39.7	5.4
36.3	4.5
32	3.9
28	3.4
23.4	2.8
18.5	2.5
14	2.2
10.2	1.9
7.1	1.9
4.8	1.9
2.5	1.9
2.5	1.9
2.5	2.5
2.5	3.4
3.4	4.2
3.9	5.4
4.2	6.8
4.2	8.5
3.1	12.3
2.5	13.7
1.1	17.7
0.6	21.7
2	26.3
3.4	30.6
4.6	34.3
5.4	36.9
5.4	38
5.4	38.9
5.4	39.7
5.4	40
5.4	40.3
5.7	40.3
6	40.3
6.6	40.3
6.9	40
6.9	39.2
6.9	37.5
6.9	34.9
6.9	30
6.9	28.3
6.9	24.6
6.9	21.1
6.9	18
6.9	15.7
6	14.3
4.6	13.7
2.3	13.7
0.2	13.7
5.4	13.1
9.1	12
11.1	11.4
14.8	10.5
18.3	10.2
21.7	10
24.6	10
26.8	10
28.6	9.7
30.3	8.5
31.4	7.4
32.6	5.9
33.7	4.2
34.3	3.4
34.3	3.1
34.3	2.5
34.3	2.2
34.3	1.9
34	1.9
33.4	1.9
31.7	1.9
30.9	1.9
28.8	1.9
26.8	1.9
24.6	1.9
22.3	1.9
19.4	1.9
16.5	1.9
13.1	1.9
9.9	1.9
5.9	3.4
4.8	3.9
3.1	6.2
2.2	9.1
1.6	13.4
1.4	18
1.4	23.1
1.4	28
1.4	32.6
1.4	36
1.1	38.9
0.5	40.3
1.1	40.9
2.8	40.9
4	40.9
4.6	40.9
4.8	40.9
4.8	40.9
4.8	40.9
4.8	40.6
4.8	39.7
5.1	37.2
5.1	35.7
5.7	33.2
5.7	29.7
5.7	26.3
5.4	22.8
5.4	20.3
4.6	18.3
2.3	17.4
1.1	17.4
4.8	17.4
11.1	17.4
13.4	17.4
17.7	17.4
21.4	17.4
24.6	17.4
27.1	17.4
29.4	17.1
31.4	16.5
32.9	16
34	14.5
34.6	13.4
35.1	12
35.4	10
35.4	9.4
34.9	8.8
34	8.8
32.9	8.2
31.1	8
28.8	7.7
26.3	7.7
22.8	7.7
19.7	7.7
16.2	7.7
13.7	7.7
12	7.7
10.5	8
9.7	8.8
8.8	10.5
8.2	12.5
8.2	14.5
8.2	16.8
8.5	19.4
9.4	22.3
11.1	25.4
13.1	29.1
14.8	33.2
16.8	36.9
18.8	39.5
20.8	41.5
23.1	43.2
25.1	44.6
28.3	46.6
29.4	47.5
31.4	48.6
33.4	49.5
35.7	50.1
38	50.9
40.3	52.3
42.9	54.1
45.7	56.4
48.3	59.2
50.9	62.1
53.5	64.7
55.8	66.4
58.3	67.5
60.4	68.7
62.6	70.1
64.6	72.1
66.7	74.4
69.8	77
70.7	77.5
72.4	78.7
74.4	79.8
76.1	81
78.1	82.7
79.8	84.1
81.5	85.6
83.3	86.7
85	87.9
87.8	89.9
89.6	91.6
90.7	92.4
92.4	94.4
94.1	96.2
96.2	98.2
97.9	99.6
99.6	101.3
101	102.8
102.2	103.6
102.7	104.2
104.2	105.3
105.6	107
107	108.8
108.5	110.2
110.2	111.6
112.2	113.6
112.8	114.2
113.9	115.1
114.8	115.6
115.3	116.5
115.9	117.1
116.2	117.6
116.8	118.2
117.1	118.8
117.6	119.4
117.9	119.6
118.2	119.9
118.2	120.2
118.2	120.5
117.6	120.8
116.8	120.5
115.6	120.5
114.8	119.9
113.9	119.4
113	118.8
112.2	118.2
111.6	118.2
111	118.2
110.5	117.9
110.2	117.9
109.6	117.4
109	116.8
107.9	116.2
106.2	115.6
103.6	114.8
100.7	114.2
97.6	113.3
94.4	112.8
90.7	112.2
87	111.3
83.3	110.8
79.8	109.9
76.7	109.3
73.8	108.5
71.2	107.9
69.2	107.6
67.5	107.6
66.1	107.3
64.9	107.3
64.1	107.3
63.5	107.3
62.9	107.3
62.6	107.3
62.4	107.3
62.4	107.6
62.4	107.6
62.6	108.2
62.6	108.8
62.6	108.8
62.6	109.1
62.4	109.1
61.8	109.1
61.5	108.8
61.8	109.1
62.6	109.1
63.5	109.3
64.1	109.9
64.1	109.9
64.1	109.9
64.1	109.6
64.1	109.3
64.1	109.1
64.6	108.5
65.5	107.9
66.1	107.3
66.9	106.5
67.2	105.6
67.2	104.8
67.2	103.6
66.9	102.5
66.9	101
66.9	98.5
67.2	95.9
67.2	93
67.2	89.6
66.7	85.9
66.1	82.1
64.9	78.1
63.2	74.1
61.2	68.4
60.9	67
59.8	64.4
59.2	62.4
58.6	61.2
58.6	60.7
58.3	60.1
58.3	59.8
58.3	59.8
58.3	59.8
58.6	60.1
59.5	60.4
60.6	60.9
61.8	61.5
62.6	62.4
62.9	63.2
63.5	63.2
64.1	63.2
64.6	62.9
65.2	62.9
65.8	62.9
66.4	62.9
66.7	62.9
66.9	63.2
67.2	63.5
67.8	64.1
68.4	64.7
69.2	65.2
69.8	65.5
70.4	65.8
70.9	66.4
71.2	66.7
71.2	66.7
71.2	67
71.5	67
71.8	67
71.8	67
71.8	67
71.8	67
71.8	67
71.8	67
71.8	67
71.8	67
71.8	67.2
71.8	67.2
71.8	67.5
71.8	68.1
71.8	68.1
71.8	68.1
71.8	68.1
71.8	68.1
71.8	68.1
71.8	68.1
71.8	68.1
71.8	68.1
71.5	68.1
71.2	68.1
70.9	67.8
70.4	67.5
69.8	67.5
69.5	67.2
69.2	66.7
68.9	66.4
68.7	66.1
68.4	65.8
68.1	65.5
67.8	65.2
67.5	64.9
67.5	64.9
67.5	64.9
67.5	64.9
67.5	64.7
67.2	64.7
67.2	64.4
67.2	64.4
67.2	64.4
67.2	64.4
67.2	64.4
67.2	64.7
67.2	64.7
67.5	64.9
67.5	65.2
67.8	65.5
68.1	65.8
68.4	66.4
68.7	66.7
69.2	67.2
69.5	67.5
70.1	68.1
70.4	68.4
70.7	69
70.9	69.2
71.2	69.5
71.2	69.5
71.2	69.8
71.2	69.8
71.2	69.8
71.2	69.8
71.2	69.8
70.9	69.8
70.9	69.8
70.9	69.8
70.7	69.8
70.7	69.8
69.8	69.8
69.5	69.8
69.2	69.5
68.9	69.5
68.7	69.2
68.1	68.7
67.5	68.4
66.9	67.8
66.4	67.5
65.8	67.5
65.2	67.5
64.6	67.5
64.1	68.1
63.5	69.8
62.9	71.8
62.6	74.1
62.1	76.4
61.2	78.7
60.6	81.3
60.4	83.8
60.4	86.7
60.4	89.3
60.4	91.3
60.4	92.4
60.4	92.2
60.4	91
60.4	89
60.4	86.1
60.4	82.4
60.1	78.1
59.5	73.5
58.3	68.7
56.9	61.2
56.3	59.2
55.8	55.8
55.2	54.1
55.2	53.8
55.2	54.6
55.2	56.1
54.9	58.4
54.3	61.2
54.3	64.7
54.3	68.4
54.3	72.4
54.6	76.7
54.6	80.7
54.9	84.7
55.2	88.1
55.5	91
55.8	93
55.8	93.9
56.1	93.9
56.3	93.6
56.6	92.7
57.2	91
57.8	88.1
58.3	85
58.9	81.8
59.5	78.1
59.8	74.1
59.8	69.8
59.8	64.9
59.8	60.4
59.5	55.5
59.2	51.5
58.9	47.5
58.6	44.6
58.1	43.2
57.5	42.9
57.2	43.2
56.9	44.3
56.6	46.9
56.3	50.3
56.3	54.4
56.3	59.2
56.3	64.1
56.3	69.5
56.3	75.3
56.9	80.4
57.2	85.6
57.5	89.9
57.8	93.3
58.1	95
58.1	95.3
58.1	95
58.1	93.6
57.8	90.7
56.9	84.7
56.6	82.4
56.1	77.8
55.8	73.3
55.5	68.7
55.5	64.1
55.2	60.1
54.6	57.2
54.1	55.5
54.1	55.2
53.8	55.8
53.8	57.5
53.5	60.1
53.5	63.5
53.5	67.2
53.5	71.2
53.8	75.3
53.8	79.6
53.8	83.6
53.8	87
53.8	90.1
54.1	91.9
54.3	92.7
54.9	92.7
55.2	92.4
55.8	91
56.6	88.4
57.2	85.3
57.5	81.6
57.5	75.3
57.5	72.7
57.5	67.8
57.2	62.7
56.1	57.8
54.9	53.2
54.1	48.9
53.5	46.3
53.5	45.8
53.5	46.3
53.5	49.2
53.5	50.6
53.5	53.8
53.5	57.8
53.5	62.1
53.5	67
53.5	72.1
53.5	77
53.8	81.6
53.8	85.9
54.1	89.6
54.3	92.2
54.9	93.3
55.2	93.6
55.5	93
55.8	91.6
56.1	89
56.1	83.3
56.3	81.3
56.3	77.3
56.3	72.7
56.1	68.1
55.2	63.5
54.3	58.9
54.1	54.9
53.5	51.8
53.2	50.3
53.2	50.1
52.9	50.9
52.9	52.3
52.6	54.6
52.6	58.1
52.6	61.8
52.6	65.8
52.6	70.1
52.6	74.7
52.6	79.3
52.6	83.6
52.6	87.3
52.9	90.4
53.8	92.4
54.3	93.6
54.9	93.6
55.5	92.7
55.8	90.4
56.1	87.3
56.3	81.6
56.3	79.3
56.6	75
56.3	70.1
56.3	64.7
56.1	59.8
55.2	55.2
54.3	50.9
53.8	47.2
53.5	44.9
53.8	43.5
53.5	43.5
53.5	43.8
53.5	44.9
53.2	46.9
52.6	50.1
52.6	53.5
52.6	57.8
52.6	62.4
52.6	67.5
52.9	72.7
53.2	77.5
53.8	82.1
54.3	86.4
54.6	90.1
55.2	92.4
55.8	93.6
55.8	93.6
56.1	92.4
56.3	90.1
56.3	87
56.3	80.7
56.1	78.4
55.5	73.5
54.3	69
53.2	64.4
52.3	60.4
52	58.6
52	58.4
52	59.2
52	60.7
51.8	63.2
51.8	66.4
51.5	69.8
51.5	73.8
51.5	78.4
51.8	82.7
51.8	86.7
52	91.6
52	92.4
52.9	93.6
53.5	93.9
54.1	93.3
54.9	91.9
56.1	89
56.6	85.3
57.2	81.6
57.5	77
57.2	71.8
56.9	63.2
56.3	60.4
55.2	54.6
54.3	49.2
53.8	44.6
53.5	41.7
52.9	40.9
52.6	41.5
52.3	43.2
52	46.3
51.8	50.1
51.8	54.4
51.8	59.8
52	69.8
52.3	73.3
52.9	79.6
53.5	85.3
53.8	90.4
53.8	94.4
54.1	96.7
54.3	97.9
54.6	97.9
54.9	96.7
54.9	94.4
55.2	90.7
55.2	86.4
54.6	81.3
53.8	75.8
52.9	70.1
51.8	64.4
51.2	58.9
51.2	54.6
51.2	54.6
51.2	55.2
50.9	56.6
50.9	59.2
50.3	62.4
50	66.1
49.8	70.4
49.8	75.3
49.8	80.7
50	86.1
50.3	91.3
50.9	95
51.2	97.6
51.2	98.2
51.2	97.9
51.5	97
52	94.7
52.6	91
52.9	86.7
52.9	82.1
52.9	77
52.6	69
52.6	66.1
51.8	60.4
51.2	54.9
50.3	50.3
49.5	46.9
48.9	45.5
48.6	45.8
48.6	47.8
48.6	51.2
48.6	55.5
48.6	60.7
48.6	66.4
48.9	72.1
49.5	78.4
50.3	84.4
50.9	90.1
51.8	95
52	97.6
52	98.2
51.8	97.6
51.8	94.7
52	93
52	88.7
51.8	83.8
51.8	79
51.8	73.5
51.2	67.8
50.6	62.4
49.8	57.5
49.2	54.6
49.2	53.8
49.2	54.6
49.2	57.5
49.2	61.5
49.2	66.4
49.2	71.8
49.5	77.3
50	85.6
50.3	88.4
51.2	93
51.5	96.5
51.8	98.5
52	99.3
52	99.3
52	98.2
52	95.9
52	91.9
52.3	87.3
52.9	82.7
53.2	77.8
53.8	72.4
53.8	67
53.8	61.2
53.5	55.2
52.9	50.1
52	46.3
51.5	44.3
51.2	44
51.2	45.5
51.2	48.3
51.2	52.3
51.2	57.2
51.2	62.7
51.2	68.7
51.8	78.1
52	81
52.9	87
53.2	91.9
53.5	95.3
53.5	96.7
53.8	96.5
53.8	95
53.8	92.7
54.1	88.7
54.1	83.8
54.1	79
54.1	73.8
54.1	68.1
53.5	62.4
52.6	56.6
51.8	51.8
50.9	48.3
50.3	46.3
50.3	46.3
50	47.8
50	50.3
49.8	53.8
49.8	59.5
49.8	61.8
49.5	67.2
49.8	73
50	79
50.3	84.7
50.6	90.1
50.9	94.4
51.2	97.3
51.2	98.5
51.2	98.2
51.2	96.7
51.2	95.6
51.8	91.6
51.8	86.7
51.8	81.8
51.8	76.7
51.8	70.4
50.9	64.4
49.5	58.6
48.3	52.6
47.5	46.6
47.5	45.8
47.5	45.8
47.5	47.2
47.5	50.1
47.5	53.5
47.5	57.8
47.5	62.4
47.7	67.8
48.3	73.8
49.2	80.1
50	86.4
50.6	92.2
51.5	95.9
52	98.2
52	98.7
52	98.7
52	97.3
52.6	94.4
53.5	90.4
53.8	86.1
53.8	81.3
53.8	75.8
53.8	69.8
53.8	63.8
52.9	57.5
51.5	49.5
51.2	47.2
50.9	44
50.9	42.6
50.9	43.2
50.9	45.2
50.9	48
50.9	51.2
51.2	55.5
51.5	60.4
52.3	69.8
52.9	73.3
54.1	79.8
54.9	85.9
55.2	91.6
55.2	96.2
54.9	99
54.9	99.9
54.9	99.6
54.9	98.5
55.2	95.9
55.5	91.9
55.8	87.3
55.8	82.4
55.8	73.8
55.5	70.7
54.9	64.9
54.3	59.5
53.8	54.9
53.8	51.5
53.8	49.8
53.8	49.8
53.8	50.9
53.5	53.5
52.9	56.4
52.6	59.8
52.6	63.5
52.6	68.1
52.6	73.3
52.6	78.7
52.6	84.1
52.6	89.3
52.6	93.6
52.6	96.5
52.9	97.9
52.9	98.2
53.2	97.6
53.8	95.9
54.6	92.4
55.5	86.4
55.5	84.1
55.5	79
55.5	73.3
55.5	67.5
55.2	61.8
54.9	56.1
54.3	50.3
54.1	45.2
53.5	41.2
53.2	38.9
52.9	38.6
52.9	40
52.9	42.3
52.9	45.5
52.9	49.2
53.2	53.5
53.8	58.9
54.3	65.2
54.9	71.8
55.5	77.8
55.5	83.3
55.5	90.4
55.5	92.4
55.5	95.9
55.5	97.9
55.5	97.9
55.5	96.7
55.8	94.2
55.8	90.4
55.8	86.1
55.5	81
54.9	75.5
54.1	69.5
53.2	63.8
52.3	58.6
51.8	54.9
51.5	52.6
51.5	53.2
51.5	55.5
51.5	58.6
51.5	62.4
51.5	66.7
51.5	71.8
51.5	77.3
51.5	83.3
51.8	88.7
51.8	95
51.8	96.7
51.8	99.3
51.8	100.5
51.8	100.7
51.8	100.2
52	98.5
52.6	95.3
53.2	91.6
53.2	87
53.2	82.1
53.2	76.7
53.2	71
52.9	65.2
52.3	59.5
51.8	53.8
51.2	48.6
50.3	44.6
49.8	42.3
49.2	41.2
48.9	41.5
48.6	43.2
48.6	46
48.9	52.3
49.2	54.9
49.8	60.7
50.6	67.2
51.8	74.1
52.9	80.7
53.8	86.7
54.1	92.2
54.1	96.2
54.3	98.2
54.3	98.7
54.6	98.5
54.6	97.3
54.9	94.2
54.9	89.9
54.9	85
54.6	80.1
54.1	71.8
53.8	69
52.6	62.9
51.5	57.8
50.9	53.5
50.9	50.9
50.9	50.9
50.9	53.2
50.9	58.1
50.9	60.1
50.9	64.1
50.9	68.7
51.2	73.8
51.8	79.6
52	85.3
52.6	91
52.9	95.3
53.8	98.5
53.8	99
53.8	99.3
53.8	98.5
54.1	96.7
54.3	93.3
54.6	88.7
54.6	84.1
54.6	79
54.6	73
54.3	66.7
53.5	60.9
52	54.9
50.6	50.1
49.8	47.2
49.8	46
49.5	47.5
49.5	50.3
49.5	53.8
49.5	57.2
49.5	61.2
49.5	65.8
49.5	71.2
49.5	77.3
49.8	83.3
49.8	88.7
49.8	93.3
50	96.2
50	98.5
50	99.3
50	99
50	97.9
50.6	95.3
51.2	91.3
51.5	87
51.5	82.1
51.8	76.7
51.8	71
51.8	64.9
51.5	59.2
51.2	53.5
50.6	48.6
50.3	45.2
50	43.2
50	43.2
50	44.3
50	46.6
50	49.5
50	53.5
50	58.4
50.3	64.1
50.9	70.7
51.8	77
52.9	85.6
53.2	88.1
52.9	92.7
52.6	96.5
52.9	98.5
52.9	98.7
52.9	98.2
52.9	96.7
53.2	93.6
53.2	89
53.2	81.6
53.2	79
53.2	73.3
53.2	67.2
52.3	60.9
51.2	54.9
50	50.1
49.5	46.3
49.5	44.9
49.5	46.3
49.5	47.5
49.5	50.3
49.5	53.5
49.5	56.9
49.5	61.5
49.5	67
49.5	73.3
49.8	79.3
49.8	85
50	89.9
50	93.9
50	96.5
50	97.9
50	98.2
50	97.6
50.6	96.2
51.5	93
52	89
52	82.1
52	79.6
52	73.8
52	67.8
51.8	62.1
50.9	56.1
50	50.9
49.8	46.6
49.8	44
49.8	42.9
49.8	43.2
49.8	43.5
49.8	44.6
49.8	47.5
49.8	52.1
50	57.2
50.6	62.9
51.5	68.7
52.3	74.7
52.9	80.4
52.9	85.9
52.6	91.3
52.6	95.3
52.6	97.3
52.9	97.6
52.9	97
52.9	96.5
52.9	93.9
52.9	89.9
52.9	85.3
52.9	80.7
52.9	75.5
52.9	70.1
52.6	64.4
52.3	58.6
51.8	53.2
51.2	46.9
50.9	45.5
50.9	44
51.2	43.8
51.2	44
51.2	44.9
51.2	47.5
51.2	53.8
51.2	56.4
51.8	61.8
52.6	68.1
53.5	74.4
54.3	80.4
54.9	85.9
54.6	91.3
54.3	95.9
54.6	98.2
54.6	98.2
54.6	97.9
54.6	96.5
54.9	93.3
54.9	89
54.9	84.1
54.9	79.3
54.6	73.8
54.1	68.1
52.9	61.5
51.2	55.5
50	50.1
49.5	46
49.5	44.3
49.5	45.2
49.5	47.5
49.5	52.6
49.5	54.4
49.5	58.6
49.5	63.5
49.5	69.5
50	75.8
50.9	82.4
51.2	88.4
51.2	93.3
51.5	96.5
51.5	98.2
51.2	99.3
51.2	99
51.2	96.7
51.2	95.3
51.2	91.3
51.2	86.7
51.2	82.1
51.2	77
50.9	71.5
50	65.8
48.6	59.8
46.9	54.1
45.7	48.9
44.6	45.8
44.3	44.6
44.3	45.2
44.3	46.9
44.3	50.1
44.3	54.1
44.3	58.6
44.3	63.5
44.9	69.2
45.5	75
46.3	81
46.9	87.3
47.5	92.2
48	95.3
48.3	96.7
48.3	97
48.3	96.5
48.6	94.7
49.5	91.3
49.5	87
49.5	79.8
49.2	77.3
48.6	71.5
46.9	65.5
45.5	59.8
44.9	55.2
44.9	52.9
44.9	53.5
44.9	55.5
44.9	58.6
44.9	62.4
45.2	69.8
45.5	72.4
46	77.8
46.9	83.6
47.7	89
48.3	93
48.6	95.3
49.2	97
49.2	97
49.8	96.7
50.3	95.3
51.5	92.2
52.3	88.4
52.3	84.1
52.9	79.6
52.9	74.4
52.9	68.7
52.6	63.2
51.5	57.5
50.3	51.5
49.2	44.3
48.6	42.9
48	41.2
47.7	40.9
47.7	41.5
47.7	44
47.5	48
47.5	53.5
47.7	59.2
48	65.5
48.3	71.8
48.6	81
48.9	83.8
48.9	89.3
48.9	94.2
48.9	97.3
48.9	97.6
48.9	97
49.2	95.6
49.5	92.7
49.8	88.7
49.8	84.4
49.8	79.6
49.8	74.4
49.5	66.1
49.2	63.5
48.3	58.1
47.5	53.2
46.9	49.5
46.6	48
46.6	48.3
46.6	50.3
46.9	54.1
47.5	58.6
48	63.8
48.6	69.2
49.2	75.3
49.5	81
49.5	86.1
49.5	90.7
49.5	93.9
49.5	97.3
49.5	97.9
49.5	98.7
49.5	98.7
49.5	98.2
49.8	95.9
50.3	92.7
51.2	89
51.5	85.3
52.3	78.4
52.3	76.1
52.3	71
52	65.5
51.8	60.4
51.2	54.9
50.3	49.2
49.8	44.3
49.2	40.9
48.9	38.9
48.9	38.6
48.9	39.5
48.9	43.5
48.9	45.5
48.9	50.3
49.2	56.1
49.8	62.4
50.6	69.2
51.8	75.8
52	82.1
52	87.6
51.8	92.2
51.5	96.5
51.2	97
51.2	97.3
51.2	96.5
51.2	94.7
51.2	91.3
51.2	87
51.2	82.4
51.2	77.3
51.2	72.1
50.9	66.7
50	58.1
49.2	55.2
48.3	49.5
47.5	45.2
46.9	42.6
46.6	42
46.6	43.8
46.9	47.2
46.9	51.2
46.9	55.5
46.9	60.4
46.9	65.5
47.2	71
47.7	80.1
48	83
48.6	89
48.9	93.9
49.2	96.7
49.2	98.2
49.2	98.5
49.2	97.9
49.8	96.2
50.6	92.7
50.9	88.4
50.9	84.1
51.2	76.4
51.2	73.5
51.2	67.8
50.9	62.4
50.6	56.9
50.6	51.5
50.6	44
50.9	42
51.2	38.9
52	36.9
53.2	35.4
54.3	34.3
55.5	33.7
56.6	33.2
57.5	32.6
58.9	31.7
59.8	30.9
60.1	30
60.4	29.7
60.6	29.4
60.6	28.9
60.6	28.9
60.6	28.9
60.6	28.9
60.6	28.9
60.6	29.1
60.6	30
60.4	31.7
60.4	34
60.1	36.6
60.1	39.5
60.1	42.6
59.8	46.6
59.5	50.6
59.5	54.9
59.5	59.8
59.5	64.7
59.5	71.8
59.5	73.8
59.5	77.8
59.8	81
59.8	83.8
59.8	86.1
59.5	88.1
59.5	88.7
59.5	87.9
59.8	85.9
59.8	83.3
59.8	78.1
59.8	76.4
59.8	72.1
59.8	67.8
59.8	63.2
59.8	58.6
59.5	54.1
59.2	49.8
58.6	45.5
58.1	41.7
57.2	37.2
56.9	35.7
56.6	34
56.3	33.7
56.6	34.6
56.9	36.3
56.9	39.2
57.2	42.9
57.8	47.2
58.1	51.8
58.1	56.6
58.1	64.1
58.1	66.7
58.1	72.1
58.1	77.3
58.1	82.1
58.1	86.1
57.8	89.3
57.5	91.9
56.9	93
56.6	92.7
56.6	91.6
56.6	89.3
56.9	86.4
56.9	82.7
56.9	78.4
56.9	73.8
56.9	69
56.9	64.1
56.9	58.9
56.6	54.1
56.3	49.5
56.1	45.5
55.8	42
55.2	39.5
54.9	38.3
54.9	38
54.6	38.9
54.9	41.2
55.5	44
56.3	48.3
56.9	53.5
57.2	59.2
57.8	65.2
58.1	71.5
58.1	77
58.1	81.8
58.1	86.1
58.1	89.6
57.8	91.9
57.5	91.9
57.2	91.3
57.5	89.6
57.5	87
57.5	83.6
57.5	79.6
57.5	75.3
57.2	70.7
56.9	65.8
56.3	60.9
55.5	55.5
54.9	50.9
54.6	47.5
54.6	45.2
54.6	44.3
54.6	45.2
54.6	46.9
54.6	49.5
54.6	52.9
54.9	56.9
55.2	61.5
55.5	66.4
55.5	71.8
55.5	77.3
55.5	82.1
55.2	87
55.2	91.3
55.2	94.2
55.2	95.3
54.9	95.3
54.6	95.3
54.9	94.2
55.2	91.9
55.5	88.4
55.8	84.4
55.8	80.4
55.8	75.8
55.8	70.7
55.5	65.2
54.6	56.6
54.3	54.1
53.5	48.9
52.9	44.6
52.6	41.5
52.6	39.2
52.6	39.2
52.6	40.3
52.9	42.6
53.5	45.8
54.3	49.8
54.9	56.6
54.9	59.2
54.9	64.7
54.9	69.5
54.9	74.4
54.9	79
54.6	83
54.1	88.4
54.1	90.1
53.8	92.4
53.8	93.6
53.8	93.6
54.1	93.3
54.3	91.9
54.6	89
54.9	85.6
54.9	81.6
54.9	77
54.9	72.1
54.9	67
54.6	61.8
53.8	56.9
53.2	52.6
52.6	49.2
52.6	47.2
52.6	46.3
52.9	47.2
52.9	49.2
52.9	52.3
52.9	56.1
52.9	60.4
52.9	64.9
52.9	69.8
52.9	75
52.9	79.8
52.9	85
52.9	89.6
52.9	92.7
52.9	94.7
52.9	95.9
52.9	96.7
52.9	96.5
53.2	95.6
53.8	93.6
54.3	90.4
54.6	87
54.6	83
54.6	78.4
54.6	71
54.6	68.4
54.3	62.9
54.1	57.8
53.2	52.6
52.3	48
51.8	44.6
50.9	41.7
50.6	40.3
50.3	40.3
50.3	41.7
50.3	44.6
50.9	48.6
51.8	53.8
52.9	59.5
53.5	65.8
54.1	72.1
54.1	77.5
54.1	82.7
54.1	87
53.8	91
53.8	94.4
53.8	96.5
53.8	96.5
54.1	95.6
54.1	93.9
54.6	90.7
54.9	87
54.9	82.4
54.9	75
54.9	72.4
54.9	67
54.6	61.2
54.1	55.5
52.9	50.1
52	45.5
51.5	42
51.5	39.7
51.5	39.2
51.5	40
51.8	41.7
52.3	45.2
52.9	49.8
53.8	55.2
54.9	60.7
55.8	66.7
56.6	73
56.9	79
57.2	84.1
57.2	88.7
57.2	92.4
57.2	94.4
57.2	95.3
56.9	94.7
56.6	93
56.6	89.9
56.6	85.6
56.6	81
56.6	76.1
56.9	71
57.2	65.5
57.5	60.4
57.5	54.9
57.5	48.9
57.2	43.2
56.3	38.3
56.1	34.6
55.8	32
55.8	30.9
55.8	31.7
56.3	33.4
58.1	36
59.8	42
60.1	44.6
61.2	50.3
62.4	56.6
62.9	63.2
63.2	70.1
63.2	75.8
62.6	80.7
61.2	85.3
60.1	89
58.6	93.9
58.3	95
58.3	95.6
58.6	94.7
58.6	93.3
58.6	90.1
58.6	86.1
58.6	81.3
58.6	76.4
58.3	68.4
58.1	65.8
57.2	60.4
55.8	54.6
54.3	48.6
52.6	42.6
51.8	37.5
51.5	33.2
51.5	31.2
51.8	31.2
52.3	32.6
53.5	36.9
53.8	38.9
54.1	43.8
54.3	49.2
54.6	54.9
54.6	60.9
54.6	67.2
54.9	73.5
55.5	79.6
56.1	85.3
56.3	90.1
56.3	93.9
55.8	95.6
55.5	95.3
55.2	94.2
55.2	92.2
55.8	89
55.8	85
56.1	80.7
56.1	75.8
56.1	70.7
56.1	65.2
56.1	59.5
55.8	54.1
55.5	48.6
54.9	43.8
54.1	39.5
53.5	36.3
53.5	34.3
53.8	35.2
53.8	36.3
54.3	39.5
55.8	43.8
57.2	48.9
58.1	55.5
58.9	62.1
59.5	68.7
60.1	75
60.6	80.7
60.4	85.9
60.4	90.4
60.4	94.2
59.8	95.6
59.5	95.3
59.5	94.4
59.5	93
59.5	89.9
59.8	86.1
59.8	81.6
59.8	76.7
59.5	71.2
58.9	65.5
57.8	58.9
56.3	52.6
54.6	46.6
53.5	41.7
53.2	38.9
52.9	38.6
52.9	40
52.9	42.9
52.9	46.6
53.8	51.2
54.6	56.6
55.5	63.5
56.3	73.8
56.6	77
56.9	82.7
56.9	87.6
56.3	92.4
56.3	96.2
56.3	98.2
56.3	98.5
56.3	97.9
56.6	96.5
56.9	93.3
57.2	89
57.2	84.1
57.2	79
57.2	73.3
56.9	67
56.3	60.7
55.2	54.1
53.8	48
52.6	43.2
51.8	39.2
51.5	36.9
51.5	38.6
51.5	40
51.8	43.2
52.3	46.9
53.2	51.2
53.5	56.4
[truncated: 436 more rows]
