# Supplementary material for: Bot fit: A novel approach to assessing lower limb muscular strength
Source: PLoS One. 2026 Mar 26;21(3):e0339187. doi: 10.1371/journal.pone.0339187 (PMC13021169; doi:10.1371/journal.pone.0339187)
Supplement: S3 File — Raw joint angle data (left and right legs) collected from 25 participants across all exercise protocols. This compressed folder contains individual participant files (sub1–sub25) with time-series signals representing lower-limb motion recorded by the Bot Fit system during resistance exercise trials. (ZIP) [file pone.0339187.s003.zip › sub18/hipcurl_max.csv]

AngL	AngR
1.4	18
1.7	16.5
1.7	14.5
1.7	14
2	14
2.3	14.2
2.3	14.5
2.3	14.2
2.3	14.2
2.3	14.2
2.6	14.2
2.6	14.2
2.6	14.2
2.6	14.2
2.6	14.2
2.6	14.2
2.8	14.2
2.8	14.2
2.8	14.2
2.8	14.2
2.8	14.2
2.8	14.2
2.8	14.2
2.8	14.2
2.8	14.2
2.8	14.2
3.1	14.2
3.4	13.7
3.7	13.1
4	12.8
4	12.8
3.7	13.1
3.1	14
2.3	14.8
1.7	15.4
1.7	15.4
2	14.8
2	14.5
2	14.5
2	14.5
2	14.5
2	14.2
2	14.2
2	14.2
2	14.2
2	14.2
2	14
2	14
2	14
2	14
2	14
2	14
2	14
2	14
2	14
2	14
2	14
2	14
2	14
2	14
2	14
2	14
2	14
2	14
2	14
2	14
2	14
2	14
2	14
2	14
2	14
2	14
2	14
2	14
2	14
2	14
2	14
2	14
2	14
2	14
1.7	14
1.7	14
1.4	14
1.4	14
1.1	14
0.8	14
0.6	14
0.6	13.7
0.6	13.7
0.6	13.4
0.6	13.4
0.6	13.4
0.6	13.4
0.6	13.4
0.6	13.4
0.6	13.4
0.6	13.4
0.6	13.4
0.6	13.4
0.6	13.4
0.6	13.4
0.6	13.4
0.6	13.4
0.6	13.4
0.6	13.4
0.6	13.4
0.6	13.4
0.6	13.4
0.6	13.4
0.6	13.4
0.6	13.4
0.6	13.4
0.6	13.4
0.6	13.4
0.6	13.4
0.6	13.4
0.6	13.4
0.8	13.4
0.8	13.4
0.8	13.4
0.8	13.4
1.1	13.4
1.1	13.4
1.1	13.4
1.1	13.4
1.1	13.4
1.4	13.4
1.4	13.4
1.4	13.4
1.4	13.4
1.4	13.4
1.4	13.4
1.4	13.4
1.4	13.4
1.4	13.4
1.4	13.4
1.4	13.4
1.4	13.4
1.4	13.4
1.4	13.4
1.4	13.4
1.4	13.4
1.4	13.4
1.4	13.4
1.4	13.4
1.4	13.4
1.4	13.4
1.4	13.4
1.4	13.4
1.4	13.4
1.4	13.4
1.4	13.4
1.4	13.4
1.4	13.4
1.4	13.4
1.4	13.4
1.4	13.4
1.7	13.4
2	13.4
2.3	13.4
2.3	13.4
2.6	13.4
2.8	13.4
3.1	13.4
3.1	13.4
3.1	13.4
3.1	13.4
3.1	13.4
2.8	13.4
2.8	13.4
2.8	13.4
2.8	13.4
2.8	13.1
2.8	12.8
2.8	12.2
2.8	12.2
2.8	12.2
2.8	12.2
2.8	12.2
2.8	12.2
2.8	12.2
2.8	12.2
2.8	12.2
2.8	12.2
2.8	12.2
2.8	12.2
2.8	12
2.8	12
2.8	11.7
2.8	11.7
2.8	11.7
2.8	11.7
2.8	11.7
2.8	11.7
2.8	11.7
2.8	11.4
2.8	11.1
2.8	10.8
2.8	10.2
2.8	9.9
3.1	9.9
3.4	9.9
3.7	10.8
4.3	12.8
4.6	15.7
4.6	20
4.6	24.6
4.6	29.1
4.6	33.4
4.6	37.4
4.6	41.4
4.6	44.9
4.6	49.8
4.6	51.2
4.6	53.8
4.6	55.8
4.6	57.5
4.6	58.1
4.6	58.1
4.6	57.8
4.6	57.2
4.6	55.5
4.6	53.2
4.6	50.3
4.6	46.9
4.6	43.2
4.6	38.6
4.8	33.7
5.1	28.3
5.7	22.8
5.7	16.8
5.4	10.8
4.6	5.4
2.6	1.1
0.5	0.8
5.4	0.6
11.4	0
17.7	0.8
26.3	1.6
28.8	1.6
32.9	1.9
36	1.9
38.6	1.6
40.9	1.6
42.3	1.4
43.2	1.4
43.5	1.4
43.2	1.4
42.6	1.4
41.2	1.4
37.4	1.4
35.7	1.4
32	1.4
28	1.1
23.1	0.5
17.7	0.5
12.2	1.4
3.9	4.5
1.6	5.9
0.8	9.9
1.4	15.7
1.4	22.5
1.4	29.7
1.4	36
1.4	40.6
1.1	44
1.1	47.2
1.1	49.8
0.8	52
0.3	54.1
0	55.2
0.5	55.2
0.8	54.9
1.1	54.1
1.1	52
1.1	49.2
0.8	45.5
0.2	41.2
0.3	36
0.6	30.3
0.6	24
0.6	17.7
0.5	11.4
3.1	5.9
6.8	2.5
12.2	1.6
19.1	1.6
26	1.9
32.3	2.5
37.7	2.5
41.2	3.1
44.3	3.9
46.3	4.5
48.3	4.8
50	4.8
51.5	4.8
52	5.1
51.8	5.1
50.9	5.4
49.2	5.6
46.6	5.4
42.9	4.8
38.3	3.9
32.6	2.8
26	1.9
18.8	1.6
11.7	2.2
4.8	3.6
1.1	6.5
5.1	10.5
6.9	15.7
6.3	22
4.8	28.3
3.4	34.3
2.6	39.4
2	44
1.4	47.2
1.1	49.5
1.1	51.2
1.4	52.6
1.7	53.5
1.7	53.8
1.7	53.8
1.7	53.5
1.7	52.3
1.7	50.3
2	47.2
2.3	43.2
2.6	38.9
2.8	34
2.8	29.4
2.8	21.7
2.6	19.4
1.4	14.8
0.8	12
4.5	10.8
12.2	10.8
15.1	10.8
20.3	10.8
24.8	10.8
29.1	10.8
33.1	10.8
36.6	10.8
39.2	10.2
41.4	8.8
42.9	7.1
43.5	5.1
43.2	3.6
42.9	3.4
42.3	3.1
41.4	2.8
39.4	2.5
36.6	1.9
33.1	1.6
29.1	1.1
25.1	1.1
20.8	1.4
16.2	1.9
9.9	4.5
8.5	5.9
6.5	9.7
5.6	14.2
5.6	20.3
5.6	26.3
5.6	31.4
5.6	35.7
5.6	38.9
5.6	41.2
5.1	44.3
4.5	45.5
3.6	46.9
2.8	47.5
1.9	47.5
1.1	47.5
0.5	47.5
0.3	46.9
1.1	45.5
2.6	43.2
4	40
5.1	36.3
5.4	32.6
5.4	28.8
5.1	24.8
5.1	20.8
4.6	16.5
3.1	12.5
0.8	10.2
2.2	9.1
6.5	9.1
14.2	9.1
16.8	9.1
22	9.1
26.8	9.1
31.4	9.1
35.4	9.1
38.9	9.1
41.7	8.8
44.3	8.2
46	6.8
46.9	4.5
46.9	4.2
46.9	3.6
46.9	3.4
46.6	3.1
46.3	3.1
44.9	3.1
42.9	3.1
40	3.1
36	3.1
32	3.1
27.4	3.1
22.3	3.1
16.8	3.1
11.7	3.9
6.2	7.1
5.6	8.8
5.4	13.4
5.4	18.8
5.4	24.6
5.4	29.4
5.6	33.7
5.9	37.4
6.2	40.9
6.5	43.7
5.6	46.9
4.2	48.9
2.8	50
1.4	50.3
0.3	50
2	50
3.1	50
3.7	49.5
4.6	48.6
4.8	46.9
4.8	44.6
4.8	41.7
4.8	38.3
4.8	34.6
4.8	30.6
4.8	26.6
4.8	22.3
4.8	18.3
4	15.4
2.3	14
0.2	14
3.4	14
6.2	14.2
9.4	14.2
12.5	14.2
16	14.5
18.8	15.1
22.5	17.1
23.7	17.7
25.7	19.4
27.7	20.8
29.4	22.3
30.9	23.1
32.6	24.3
34	26.3
35.4	28.6
36.9	31.4
38	34.6
38.9	37.7
39.7	40.6
40.6	43.5
42.3	46.3
44.6	49.5
47.5	52.6
51.5	56.1
55.5	59.5
59.5	62.6
62.4	66.1
64.6	69.2
65.8	72.1
67.2	74.4
68.9	76.1
71.2	77.5
73.2	79.3
75.5	81.3
77.8	83.3
79.8	85.3
82.1	87
84.1	88.7
86.1	90.4
88.1	92.4
89.8	94.4
91.6	96.4
93	98.2
94.4	99.9
96.2	101
97.9	101.9
99.9	103.3
101.6	105.3
103.3	107
105	108.8
106.7	110.5
108.5	111.6
109.6	112.8
111	113.9
111.9	115.1
113	115.9
114.5	117.1
114.8	117.6
115.6	118.2
116.2	118.8
117.1	119.1
117.3	119.1
117.3	119.3
116.8	119.6
115.6	119.9
114.2	119.9
113	119.6
111.9	119.1
110.5	118.5
108.2	117.1
105.6	116.2
104.2	115.6
100.7	114.5
96.7	113
92.7	111.6
88.7	110.8
84.7	110.2
81	109.9
77.8	109.3
75	108.5
72.1	108.2
69.8	107.9
67.5	107.3
65.8	107
64.4	107
63.2	107
62.4	107
61.8	107
61.5	107
61.2	107.3
61.2	107.6
61.2	107.9
61.2	108.5
60.6	108.8
59.8	108.5
60.1	108.2
61.2	108.2
63.2	109
64.1	109.3
64.6	109.3
64.9	109
64.9	108.2
64.9	107
64.9	105.9
65.8	105
66.9	103.9
67.2	103.6
67.8	102.7
67.8	101.3
67.8	99
67.8	95.6
67.8	92.1
67.8	88.1
67.5	83.8
66.9	77.2
66.7	75
65.5	70.7
64.4	66.4
63.2	62.1
62.1	58.3
60.4	54.3
60.1	53.2
59.5	52
59.2	51.5
59.2	51.2
59.2	51.2
59.5	51.5
59.8	51.8
60.6	52.6
61.5	54.1
63.8	55.8
64.9	56.3
66.4	57.2
66.9	57.8
66.9	58.3
67.5	58.3
68.4	58.3
69.8	58.6
71.5	59.5
73.2	60.4
74.1	61.5
74.1	62.4
73.8	62.6
73.5	62.6
73.2	62.6
73.2	62.6
72.7	62.9
72.4	62.9
72.4	63.2
72.4	63.2
72.4	63.5
72.4	63.8
72.4	64.4
72.4	64.4
72.7	64.6
72.7	64.6
72.4	64.6
72.4	64.6
72.4	64.6
72.4	64.6
72.1	64.4
71.5	64.1
70.9	63.8
70.9	63.2
70.9	62.9
70.9	62.6
70.9	62.4
70.7	62.1
70.7	61.8
70.7	61.5
70.7	61.2
70.4	60.6
70.1	60.4
69.5	60.1
68.7	59.5
68.1	58.9
67.5	58.6
67.2	58.3
67.2	58.3
67.2	58.3
67.2	58.3
67.2	58.3
67.2	58.1
67.2	58.1
67.2	58.1
67.2	58.1
66.9	58.1
66.7	58.1
66.7	58.1
66.7	58.1
66.7	58.1
66.9	58.1
67.2	58.1
67.5	58.1
67.5	58.1
67.8	58.1
67.8	58.3
68.1	58.6
68.4	59.2
68.7	59.2
68.9	59.5
69.2	59.8
69.2	60.1
69.2	60.1
69.2	60.4
69.2	60.6
69.2	60.9
69.5	61.2
69.8	61.2
69.8	61.5
70.1	61.8
70.1	61.8
70.1	61.8
70.1	61.8
70.1	62.1
70.1	62.1
70.1	62.1
70.1	62.1
70.1	62.1
70.1	62.1
70.1	62.1
70.1	62.1
70.1	62.1
70.1	62.1
69.8	62.1
69.2	62.1
68.9	62.1
68.7	62.1
68.7	62.1
68.7	62.1
68.7	62.1
68.7	62.1
68.4	62.1
68.4	61.8
68.1	61.5
68.1	61.5
68.1	61.5
68.1	61.5
68.1	61.5
68.1	61.5
68.1	61.5
68.1	61.5
68.1	61.5
68.1	61.5
68.1	61.5
68.1	61.5
68.1	61.5
68.1	61.5
68.1	61.5
68.1	61.5
68.1	61.5
68.1	61.5
67.5	61.5
67.2	61.5
66.4	61.5
65.5	61.2
65.5	61.2
64.9	60.4
64.4	59.5
63.5	58.9
62.6	58.6
61.8	58.6
60.9	59.5
59.8	61.5
58.6	65.8
58.1	67.5
57.2	70.9
56.1	74.4
55.2	78.4
54.9	82.4
54.6	86.4
54.6	90.1
54.9	93.6
55.2	96.7
55.5	97
55.8	97
56.1	96.7
56.9	95.3
57.5	92.7
58.3	89.6
58.9	85.6
59.2	81
59.2	76.1
59.2	70.4
58.6	64.1
57.2	57.2
55.5	50.6
54.3	44.3
53.2	40.6
52.6	39.2
52	39.2
51.8	40.6
51.2	43.5
50.6	47.5
50.3	52.6
50	58.3
50	64.6
50	71.5
50	78.1
50	84.1
50	90.1
50	95.3
50.3	99.9
50.3	100.7
50.3	101.3
50.6	101
51.5	99.9
52.6	97.6
53.8	94.1
54.9	89.3
56.1	83.8
57.2	78.1
58.9	68.7
59.2	65.5
59.8	58.3
59.5	50.6
58.6	42.6
56.6	34.6
54.1	27.1
52.3	21.1
51.8	17.1
51.8	16.2
51.8	17.4
51.5	20.8
51.2	25.4
50.6	31.1
49.8	38
48.9	45.2
47.5	53.5
46.6	62.4
46.9	70.9
47.5	79
48.3	87
48.6	93.9
48.6	99
48.6	102.7
48.3	104.5
48.3	105
48	104.2
48.3	102.7
49.2	99.3
49.8	94.7
50.3	89.6
50.6	83.8
51.2	77
51.5	69.8
51.2	58.1
50.9	54.1
49.5	45.5
47.2	37.4
44.6	30.3
42.9	26.3
43.2	25.1
44.3	26.8
45.7	33.1
45.7	35.4
45.7	38
44	44.3
41.4	52.6
40.9	60.6
41.2	68.9
41.7	77.5
42.3	85.6
43.7	96.7
44	100.2
44.9	105.3
45.7	105.6
46.3	104.7
46.3	103.6
47.7	98.4
48.6	96.2
49.5	90.4
50	83.5
50	76.4
50	68.4
49.8	59.8
48	50.3
44.9	41.4
39.4	31.1
38.3	29.4
