# Supplementary material for: Bot fit: A novel approach to assessing lower limb muscular strength
Source: PLoS One. 2026 Mar 26;21(3):e0339187. doi: 10.1371/journal.pone.0339187 (PMC13021169; doi:10.1371/journal.pone.0339187)
Supplement: S3 File — Raw joint angle data (left and right legs) collected from 25 participants across all exercise protocols. This compressed folder contains individual participant files (sub1–sub25) with time-series signals representing lower-limb motion recorded by the Bot Fit system during resistance exercise trials. (ZIP) [file pone.0339187.s003.zip › sub18/kickback_const.csv]

AngL	AngR
79.8	22.3
77	21.1
74.7	20.5
72.4	21.1
70.1	22.3
67.5	24.8
65.2	28
63.2	31.1
61.5	34.6
59.2	38.3
56.6	42
54.3	45.5
52	48
49.8	49.5
46.9	49.8
44	49.2
40.6	47.5
37.2	44.9
32.9	41.2
28.8	37.2
24.6	32.6
20.5	28
17.1	23.4
14.8	18.5
14	14
13.7	10.5
14.2	8.8
16.2	7.9
19.4	7.7
23.1	7.7
27.4	7.4
31.1	6.8
34.3	5.6
37.2	4.5
39.4	3.4
42	2.2
44.9	1.4
48	0.5
51.2	0.2
54.3	0.2
57.2	0.5
59.8	0.2
61.8	0.2
63.5	0.2
64.4	0.2
64.9	0.2
64.9	0.2
64.6	0.2
63.5	0.2
61.8	0.2
59.5	0.2
56.6	0.2
53.2	0.2
49.5	0.2
45.5	0.2
40.9	0.2
35.7	0.2
30	0.2
23.7	0.2
17.4	0.2
11.4	0.2
6.2	0.5
1.1	1.9
0	2.8
1.1	5.6
1.4	9.7
1.1	14.8
0.3	20.5
1.4	26.3
2.5	32
3.4	37.4
3.1	42.9
2.8	47.7
2.2	51.5
1.9	54.1
1.6	56.1
1.9	57.5
1.9	58.6
1.9	59.2
1.9	59.5
1.9	59.5
1.9	58.9
1.9	57.8
1.9	55.5
1.9	52
1.6	48
1.1	43.2
0.5	37.7
0.3	32
0.8	26
0.8	20.5
0.8	15.1
0.3	9.9
1.1	5.4
2.8	2.8
5.1	2.2
10.8	2.2
13.1	1.9
18.3	1.1
23.1	0.2
27.7	0
31.4	0.5
34.9	1.4
37.7	1.9
40	1.9
41.4	1.9
42	1.9
42.3	1.9
42.3	1.9
42	1.9
41.2	1.9
39.4	1.9
36.6	1.9
33.4	1.6
29.7	0.8
25.7	0
21.4	0.6
16.8	1.1
10.5	1.1
8.8	1.1
6.5	1.1
5.1	0.8
3.6	0
2.2	0.5
1.4	1.1
1.1	1.9
1.9	2.8
2.8	4.2
3.6	6.5
3.9	9.1
3.9	12
3.1	14.8
2.2	18
1.4	20.8
0.5	23.4
0.2	25.1
0.5	25.7
0.8	25.4
1.1	24.6
1.4	23.4
1.4	22
1.1	20.3
0	17.4
0.3	16.2
0.8	14.2
1.4	13.4
1.7	13.7
2	14.2
2	14.5
2	14.5
2.3	14.5
2.6	14.5
2.8	14.5
2.8	14.5
2.8	14.5
2.8	14.5
2.8	14.5
3.1	14.5
3.1	14.2
3.4	13.7
3.7	13.1
3.7	12.2
3.7	11.7
3.7	11.4
3.7	11.7
3.7	11.7
3.7	12
3.7	12.8
3.7	14
3.7	15.4
3.7	16.8
3.7	18
3.7	18.8
3.7	19.7
3.7	20
3.7	19.7
3.7	19.4
3.7	18.3
3.7	17.1
3.7	15.7
3.7	14.2
3.7	12.5
3.7	12.2
3.7	12
3.7	12.2
4	13.1
4	13.7
4.6	14.5
4.8	15.1
4.8	15.7
4.8	16
4.8	16.2
4.8	16
5.1	16
5.7	16
6	16
6	16
6.6	16
6.9	16
6.9	16
6.9	15.7
6.6	14.5
6.6	13.1
6.3	11.7
6	9.9
5.1	8.5
3.7	7.4
2	6.2
0	5.4
1.9	4.8
4.2	4.2
6.5	3.9
8.8	3.6
10.5	3.6
12.2	3.6
13.7	3.6
14.5	3.6
14.8	3.6
15.1	3.6
15.1	3.6
15.1	3.6
14.8	3.6
14.5	3.6
14	3.4
13.4	3.4
12.8	3.1
12.5	3.1
12.5	3.1
12.5	3.1
12.5	3.1
12.5	3.1
12.5	3.1
12.8	3.1
13.1	3.1
13.7	3.1
14	3.4
14	3.4
14.2	3.4
14.5	3.4
14.8	3.4
15.1	3.6
15.4	3.6
15.4	3.9
15.7	3.9
16	3.9
16.2	3.9
16.5	3.9
17.1	3.9
17.7	4.2
18.3	4.2
18.5	4.2
18.8	4.2
18.8	4.2
18.8	4.2
18.8	4.2
18.5	4.2
18.3	4.2
18.3	4.2
17.7	4.2
16.5	4.2
15.4	4.2
14.2	4.5
13.1	4.5
12.2	5.4
11.1	6.2
9.9	7.4
9.1	9.4
8.2	11.4
7.7	14
7.7	16.2
7.9	18
8.2	18.8
8.8	19.1
9.4	19.1
9.7	19.4
9.7	19.4
9.7	19.4
9.7	19.7
9.1	21.1
8.5	20.8
7.7	19.7
6.5	18.3
5.1	16.2
3.6	14.5
2.2	13.1
1.4	12.5
1.1	12.5
1.4	12.8
1.4	13.7
1.4	14.8
1.4	16.2
1.4	17.7
1.4	19.1
1.4	20.5
1.4	21.7
1.4	22
1.4	21.7
1.4	21.1
1.1	20.3
1.1	18.8
0.5	16.8
0.2	14.8
0.3	12.2
0.6	9.9
0.6	7.7
0.6	5.6
0.6	3.9
0.6	2.8
0.6	1.9
0.6	1.6
0.6	1.4
0.3	1.4
0.3	1.4
0.2	1.4
1.1	1.4
2.5	1.4
4.5	1.4
7.4	1.4
13.7	1.4
16	1.4
20.8	1.4
25.4	1.4
29.4	1.4
32.9	1.6
35.4	1.9
37.2	1.9
38	1.9
38.6	1.9
38.3	1.9
38	1.9
37.4	2.2
36	2.2
34	2.2
31.4	2.2
28.3	2.2
22.8	2.2
20.8	2.2
16.2	2.5
12.2	3.4
8.5	5.6
5.9	9.7
4.8	15.1
4.5	21.7
3.9	28.3
3.6	34.6
3.6	39.4
3.1	43.2
2.2	45.5
0.8	47.2
0.3	48.3
0.8	48.9
0.6	49.5
0	49.5
0.5	49.5
1.1	48.9
1.4	47.5
1.4	44.9
1.1	41.2
0.8	37.4
0.5	33.1
0	28.3
0.2	23.1
0.2	17.7
1.1	12.2
2.5	7.4
4.8	3.6
8.2	1.9
12.5	1.4
18	1.4
23.4	1.4
28.8	1.4
33.4	1.4
37.7	1.4
40.6	1.4
42	1.4
42.9	1.4
45.2	1.1
46	1.1
46.9	0.8
46.9	1.1
45.7	1.4
43.7	1.4
40.9	1.4
37.7	1.1
33.7	0.8
29.4	0.5
24.6	0.5
19.1	0.8
13.4	1.6
8.5	3.1
4.2	5.6
1.1	9.7
0.3	15.4
0	21.7
0.5	28
1.4	34
1.6	38.9
1.6	42.9
1.4	46
0.8	48.6
0	50
1.1	51.2
1.7	51.8
1.7	52
1.7	51.8
1.7	51.5
1.7	50.3
2	48
2.3	44.9
3.1	41.4
3.4	37.2
3.7	32.6
3.7	27.7
3.7	22.3
2.8	16.8
1.4	11.4
0.8	7.4
4.8	5.4
9.9	4.8
16	4.8
22	4.8
27.7	4.8
34.9	4.2
36.9	3.9
40.3	3.4
42.9	2.8
45.7	1.6
48	0.2
49.5	0.8
50	1.1
50	1.1
49.8	1.1
49.5	1.1
48.3	1.1
46.6	1.1
43.7	1.1
40.6	1.1
36.6	1.1
32	1.1
23.4	1.1
20.3	0.8
14.2	0
9.1	2.2
5.4	6.2
3.4	12.5
2.8	20
2.8	27.7
2.8	34.3
2.8	40
2.8	45.2
1.9	49.5
0.8	53.5
0.8	56.6
2.3	58.9
2.8	60.4
3.1	61.2
3.1	62.1
3.1	62.1
3.1	61.8
3.1	61.2
3.1	59.5
3.1	56.6
3.4	52.6
4	47.7
4.3	42.3
4.6	36.6
4.6	30.3
4.3	24
3.4	17.1
1.4	10.5
2.8	5.6
9.1	3.4
17.1	3.1
25.1	3.4
32.3	3.6
38.3	3.6
43.7	3.6
48.9	2.8
53.5	1.6
57.5	0
60.4	1.7
61.8	2.3
62.9	2.3
63.8	2.3
64.1	2.3
64.1	2.3
63.8	2.3
62.6	2.3
60.4	2.3
56.3	2.3
51.2	2.3
45.7	2.3
39.7	2.3
32.9	2.3
25.1	2.3
16.8	2
8.8	0.6
1.1	5.6
0.5	9.4
0.5	17.7
1.9	26.6
2.8	34.9
2.8	43.2
2.8	50.9
2.8	58.1
2.2	63.5
0.5	66.9
0.3	67.5
2.3	68.4
3.1	68.4
3.7	68.4
3.7	67.8
3.7	66.7
3.7	64.1
3.7	60.4
3.7	55.2
3.7	47.5
3.7	44.6
3.7	38.3
3.7	31.7
3.7	24.6
3.1	16.5
1.1	9.4
2.2	4.8
7.1	3.6
14	3.6
21.1	3.9
27.7	4.5
33.4	5.1
39.2	5.4
44.3	5.6
48.9	5.6
53.2	5.4
57.2	4.8
60.1	3.1
60.9	2.2
61.2	1.6
61.2	1.4
61.2	1.1
61.2	1.1
60.1	1.1
58.3	1.1
55.5	1.1
52.3	1.1
48.6	1.1
44.6	1.1
40.3	1.1
36	1.9
31.7	3.1
25.7	5.4
23.7	6.2
19.7	7.9
16.2	10.2
14	13.1
13.4	16.8
14.5	21.4
17.7	26.3
22	31.1
27.4	37.7
29.1	39.7
32	43.2
34	46
35.4	49.2
36.6	51.8
38.3	53.5
40.6	54.3
42.9	55.2
44.9	56.1
47.2	56.6
49.2	57.2
51.5	57.8
53.5	59.2
55.8	61.8
58.1	65.2
60.9	68.7
64.1	71.2
66.7	73
68.9	74.1
70.9	75.2
72.7	76.7
74.4	78.7
76.4	80.7
78.4	82.7
80.4	84.4
82.4	86.1
85.3	89
86.1	90.1
88.4	92.1
90.7	93.9
92.7	95.9
95	97.9
96.7	99.9
98.7	101.6
101	103.3
102.7	105
104.7	107
106.5	108.8
107.9	110.5
109.6	111.9
111	113.3
112.8	114.8
114.8	116.8
115.3	117.6
116.5	118.8
117.6	119.6
118.2	120.8
119.1	121.6
119.6	122.2
119.9	122.8
120.5	123.1
120.5	123.4
120.8	123.6
120.5	123.6
120.2	123.4
119.3	123.1
117.9	122.5
117.1	121.4
116.2	120.5
115.3	120.2
115.1	120.2
114.2	119.9
113.9	119.9
112.8	119.9
111	119.3
108.8	118.8
105.9	117.6
102.5	116.5
99	115.1
95	113.9
91.6	113.3
88.4	112.5
85.3	111.9
82.1	111
79.3	110.2
76.7	109.3
74.7	108.8
73	108.5
71.2	108.2
70.7	108.2
69.5	107.6
68.4	107.6
67.5	107.6
66.9	107.6
66.7	107.6
66.4	107.6
65.8	107.6
65.2	107.6
65.2	107.6
66.7	107.9
67.2	107.9
67.8	108.2
68.1	108.5
67.8	108.5
67.2	107.6
66.7	106.2
66.4	105
66.4	103.9
66.7	103
66.7	102.7
66.7	101.9
66.7	100.4
66.7	98.4
66.7	95.9
66.7	92.7
66.4	89
65.5	85
64.6	81
62.9	75
62.4	73
61.5	69.5
60.4	66.9
59.8	64.9
59.2	63.5
58.9	62.9
58.6	62.4
58.3	62.1
58.3	61.8
58.3	61.8
58.3	62.1
58.6	62.1
59.2	62.6
60.4	63.2
61.2	64.4
62.1	65.2
62.6	66.1
63.2	66.1
64.1	66.4
64.4	66.4
64.9	66.9
65.8	67.2
66.4	67.5
66.7	67.5
66.9	67.5
67.2	67.5
67.5	67.5
67.5	67.5
67.5	67.5
67.8	67.2
68.1	67.2
68.1	67.2
68.1	67.2
68.4	67.2
68.4	67.2
68.4	67.2
68.4	67.5
68.7	67.8
68.7	68.1
68.7	68.4
68.7	68.7
68.4	68.4
67.5	68.4
66.9	68.4
66.1	68.4
65.5	68.1
65.2	68.1
65.2	67.8
64.9	67.5
64.9	67.5
64.9	67.5
64.9	67.5
64.6	67.5
64.1	67.5
62.9	67.2
62.6	66.9
61.5	66.4
60.6	65.8
59.8	65.5
58.9	65.8
58.3	66.1
57.8	66.4
57.5	67.2
57.2	68.1
56.6	69.8
56.3	70.1
56.1	70.7
55.8	70.4
55.2	70.1
54.6	69.2
54.6	68.7
54.9	68.1
55.2	67.5
55.8	67.5
55.8	67.5
56.1	67.5
56.1	67.5
56.1	67.5
56.1	67.5
56.1	67.5
56.1	67.5
56.3	67.2
56.6	66.7
56.9	66.4
56.9	66.4
57.5	66.4
58.1	66.4
58.9	66.4
59.5	66.7
60.1	66.7
60.4	66.7
60.9	66.7
61.2	66.9
61.8	67.2
62.4	67.8
62.9	68.4
63.2	68.9
63.5	69.2
63.5	69.2
63.2	69.2
62.9	69.2
62.9	69.5
62.9	70.1
62.9	70.7
62.9	71.5
62.9	71.8
62.9	71.8
62.9	71.8
62.9	71.8
62.9	71.8
62.9	71.8
62.6	71.8
62.6	71.8
62.1	71.8
61.5	71.8
61.5	71.8
61.5	71.8
61.5	71.8
61.5	71.8
61.5	71.8
61.5	71.8
62.4	71.8
63.2	71.5
64.4	69.8
65.2	67.2
66.1	63.8
66.1	59.5
66.1	54.6
65.8	49.5
65.5	43.5
64.9	37.7
64.1	31.7
63.5	26
62.9	21.7
62.4	18.5
62.1	17.4
61.5	17.4
60.6	18.3
59.5	20.5
58.1	23.7
57.2	27.7
56.6	32.6
56.3	38.6
56.3	45.2
56.6	52.9
56.9	60.6
57.5	68.4
58.6	79.3
59.2	82.4
60.1	87
60.9	90.1
61.5	92.1
61.8	92.4
61.8	91.6
62.6	89
63.5	85.6
64.9	79
65.5	76.1
66.1	70.4
66.1	63.8
66.1	56.6
65.8	49.2
65.2	41.4
64.6	33.7
63.8	26.3
63.8	19.1
63.8	9.9
63.8	7.4
63.8	4.5
63.8	3.9
63.8	5.1
63.2	7.4
62.6	10.5
61.8	14
60.9	18
60.4	22.8
60.1	28.8
60.1	39.2
60.1	43.2
60.6	51.5
61.2	59.8
62.1	67.5
62.4	75
62.6	80.4
62.6	83.3
63.2	85
64.1	85.3
65.2	84.4
66.7	81.5
67.8	77.2
68.7	71.8
68.7	65.5
68.4	58.6
67.2	50.9
64.9	42.9
62.1	34.9
59.2	26.8
57.2	18.5
57.5	16.5
58.1	14
58.6	13.7
58.6	15.4
58.1	19.1
57.8	24
57.8	29.1
57.8	35.1
57.8	45.2
57.8	48.9
57.8	56.6
57.8	64.6
58.6	72.4
59.8	80.1
61.8	86.7
65.5	90.1
66.4	89.8
67.2	87.6
66.9	84.4
66.7	79.8
66.4	73.8
66.4	66.9
65.8	59.5
64.9	52
63.8	44.6
62.1	36.9
60.6	29.4
59.8	22
59.8	15.4
59.8	11.4
59.8	11.1
59.8	12.8
59.8	16.2
59.8	20.8
59.8	26
59.8	31.7
59.8	38.6
59.8	46
59.8	54.3
60.4	63.2
60.9	71.5
62.4	79.3
64.1	85.8
66.1	90.4
66.1	90.4
65.8	89
65.2	85.6
64.6	81
64.4	75
64.1	64.9
63.5	61.2
62.6	53.8
61.2	46
59.8	38.3
58.9	30.6
58.3	23.4
58.6	16.8
58.6	12.2
58.6	10.8
58.6	11.7
58.6	15.7
58.6	17.7
58.6	22.5
58.6	28
58.6	34.6
58.6	41.4
58.6	49.2
58.6	56.9
59.2	65.2
60.4	72.7
61.2	79
62.6	85.8
62.6	87.3
62.6	87.6
62.1	85.6
61.2	82.7
61.5	78.4
61.5	72.7
61.5	66.4
61.2	56.6
60.9	53.2
60.1	46.3
58.6	38.9
57.8	31.1
57.2	23.7
56.9	16.8
56.9	12.8
56.9	11.4
57.2	11.7
57.5	13.1
57.5	15.7
57.5	20
57.5	25.7
57.5	32
57.5	39.2
57.5	46.9
57.5	55.2
58.1	63.8
59.8	76.1
60.6	79.8
62.4	85.8
63.5	89.3
63.2	89.8
62.4	88.1
62.1	84.1
62.4	79
62.4	73
62.4	66.4
62.1	55.5
62.1	51.8
61.5	43.7
60.4	35.7
59.8	27.7
59.5	20
59.5	13.1
59.5	8.2
59.8	7.4
60.1	8.8
60.4	13.1
60.4	15.1
60.4	19.4
60.4	24.3
60.4	30
60.4	36.9
60.4	44.6
60.4	52.9
60.4	61.8
60.6	69.8
61.5	76.1
62.4	80.4
62.9	83
62.6	83
62.4	81.3
62.4	77.5
62.6	72.7
62.9	67.2
62.9	60.9
62.9	54.6
62.6	47.5
61.8	40.6
60.4	33.1
58.6	25.7
56.9	18.5
56.6	11.7
56.9	7.7
57.8	6.5
58.6	7.1
59.2	8.8
59.2	11.4
59.2	18.3
59.2	20.8
59.2	26.8
59.2	33.1
58.9	40.6
58.6	48.6
58.6	57.2
58.6	65.5
58.9	73.2
59.8	79.5
60.9	84.1
60.9	86.1
60.4	85.8
60.4	83.5
60.6	79.5
60.9	74.4
60.9	68.7
60.9	62.4
60.9	55.8
60.6	48.6
60.1	41.7
58.9	34.6
57.8	27.1
56.9	20.3
57.2	11.4
57.2	9.4
57.8	8.2
58.3	9.1
59.2	11.1
59.2	15.7
59.2	17.7
59.2	22.3
59.2	28
59.2	34.6
59.2	42
59.2	50.6
59.2	58.9
59.2	67.2
60.6	79
61.2	82.4
62.6	87.3
63.2	89
62.6	88.4
62.4	86.1
62.6	81.5
62.6	76.1
62.6	70.1
62.4	63.5
62.1	56.3
61.2	48.9
60.1	40.9
58.3	32.9
57.2	25.4
56.3	18.8
56.3	14.2
56.6	13.1
56.9	14
58.1	16.8
59.2	20.8
59.5	25.7
59.5	31.1
59.5	37.2
59.5	43.7
59.5	51.5
59.5	59.8
59.5	67.8
60.4	78.7
60.9	81.5
62.1	86.1
62.4	88.7
61.8	88.4
61.8	85.6
61.8	81.3
61.8	75.8
61.8	69.8
61.8	63.2
61.5	56.6
60.9	49.5
59.8	41.7
58.3	33.7
57.2	26.3
56.6	19.4
56.3	14.2
56.3	12.2
56.9	12.5
57.8	14.8
57.8	18.3
57.8	22.8
57.8	28
57.8	34
57.8	40.6
58.1	52.6
58.3	56.9
59.2	65.2
60.4	73.2
61.2	80.1
62.4	84.7
62.6	86.4
62.1	85.6
61.8	83.5
62.1	79.8
62.4	74.7
62.4	66.1
62.4	62.6
62.4	55.8
61.8	48.3
60.9	40.9
59.5	32.9
58.6	25.1
57.8	17.7
57.5	11.4
57.5	7.9
58.3	7.4
59.8	8.5
60.4	11.1
60.4	14.8
60.4	18.8
60.4	22.8
60.4	27.4
60.4	33.4
60.4	40.6
60.4	52.6
60.4	56.6
60.4	64.9
60.4	72.1
60.4	78.1
60.4	83
60.4	85.3
60.4	85.3
60.4	83.5
60.9	80.1
61.5	75.5
61.5	67.8
61.8	64.6
61.8	58.1
61.8	51.2
61.5	44.3
60.9	37.2
60.4	30
59.5	22.5
59.2	15.1
59.5	8.8
60.4	5.4
62.1	5.6
63.2	7.7
63.8	11.4
63.8	15.7
63.8	20.8
63.8	26.3
63.8	32.9
63.8	40.3
63.8	48
63.8	56.6
64.1	68.9
64.4	72.7
64.6	79
65.2	84.1
64.9	87.6
64.4	88.1
63.8	87
64.1	83.8
64.4	79.3
64.4	73.8
64.4	67.5
64.1	60.6
62.9	53.5
61.5	45.7
59.5	37.7
57.8	30.3
56.6	23.4
56.3	17.1
56.3	13.4
56.6	12.8
57.8	13.7
59.5	16.2
60.1	20
60.1	24.6
60.1	28.8
60.1	33.4
60.1	38.6
60.1	45.2
60.1	52.6
60.1	60.4
60.1	67.8
60.4	74.1
60.6	78.7
60.6	82.4
60.6	84.1
60.9	83.8
61.8	81.5
62.4	77.8
62.4	73
62.4	67.5
62.4	61.2
62.1	54.6
61.8	48
60.9	41.4
60.1	34.9
59.8	28.3
60.1	21.7
60.4	16
60.9	11.1
62.6	7.4
63.2	7.4
64.1	8.2
64.4	10.2
64.4	13.1
64.4	16.8
64.4	21.7
64.1	27.1
64.1	36.9
64.1	40.6
64.1	48.6
64.1	56.9
64.6	65.5
65.8	73.8
67.2	83.5
67.5	85.6
67.5	86.7
67.2	85.6
66.4	83
66.4	78.4
66.4	72.4
66.1	65.5
65.5	58.1
64.6	50.3
63.8	42.3
62.6	34.3
62.1	26.6
61.5	19.1
61.2	12
61.5	5.6
61.8	4.8
63.2	4.8
64.6	5.9
64.6	8.2
64.6	10.8
64.6	14.2
64.6	18.5
64.6	23.7
64.6	29.7
64.6	40
64.6	43.7
64.4	51.8
64.4	59.8
64.4	67.5
64.4	73.8
64.4	77.8
64.4	79.8
64.1	79.3
64.1	77.5
64.1	74.4
64.6	69.5
64.6	63.5
64.6	57.2
64.1	50.3
63.2	43.2
62.6	36
61.8	28.6
61.2	21.4
60.6	14.5
60.9	9.1
61.5	6.2
62.6	5.6
63.8	7.4
64.1	8.2
63.8	11.1
63.8	14.8
63.8	19.4
63.8	24.6
63.8	30.6
63.5	37.7
62.9	45.5
62.4	53.2
62.1	61.2
62.1	68.7
62.1	77.8
62.1	80.1
61.8	83.8
60.6	85.6
59.2	85.6
59.5	84.4
60.4	81.5
61.2	77.2
61.5	72.1
61.5	66.7
61.2	57.2
60.9	54.1
59.8	46.9
58.3	39.4
57.2	31.4
56.3	24.6
56.1	18.8
56.1	14.5
56.6	12.8
57.2	13.4
58.1	15.7
58.3	21.4
58.3	23.4
58.3	28
58.1	33.1
57.8	39.4
57.5	46.6
57.5	54.3
57.8	62.6
58.3	70.4
59.8	77.2
60.9	83
61.5	84.7
61.5	83
61.5	81.5
61.8	77.5
62.1	72.7
62.6	67.2
62.9	61.2
63.5	54.9
63.5	48
63.2	40.6
62.6	33.1
62.1	25.7
61.5	18.3
61.5	11.7
61.8	6.2
63.2	3.6
64.4	3.6
64.9	6.2
64.9	7.7
64.9	11.1
64.9	15.7
64.9	21.1
64.9	27.7
64.9	38.9
64.9	43.2
64.9	52
64.9	60.9
64.9	69.5
65.2	77.2
66.1	83
67.5	83.5
67.8	82.4
67.2	79
67.2	77.2
68.1	72.7
68.7	66.9
68.7	60.4
67.8	53.5
66.1	45.5
64.1	37.4
62.4	30
60.9	19.4
60.9	17.4
60.6	15.7
61.2	16
62.1	17.1
62.1	19.7
61.8	24
61.2	29.7
61.2	35.7
60.9	42.3
60.4	49.8
59.5	57.8
59.2	66.1
58.9	74.1
58.9	81.5
59.2	86.7
60.1	87.6
60.6	86.1
60.9	83.8
62.1	76.4
62.4	73.8
62.6	67.5
62.6	60.9
62.4	53.5
61.5	45.7
60.1	37.4
58.9	29.4
58.6	21.7
58.6	14.2
58.9	8.2
59.5	5.9
60.4	5.9
60.6	7.4
60.4	9.9
60.4	13.7
60.4	18
60.4	23.7
60.4	29.7
60.4	37.2
60.4	44.9
60.4	53.5
60.4	61.8
60.6	72.1
60.6	74.4
61.2	77.2
62.1	78.1
62.4	77
62.4	74.1
63.2	68.7
64.1	62.4
64.1	55.8
63.8	48.6
62.9	40.9
61.5	33.1
59.5	25.1
57.8	17.7
56.6	11.1
56.9	5.6
58.1	3.4
59.8	3.6
60.9	5.1
61.2	8.2
61.2	12.2
61.2	16.8
61.2	21.7
61.2	27.1
61.2	34
61.2	42
61.2	50.6
61.2	58.9
61.2	66.7
62.1	72.1
62.6	75.2
63.5	77
63.5	76.7
63.2	74.4
64.1	70.1
64.4	64.1
64.4	57.8
64.4	51.2
64.1	43.7
63.5	36.6
62.1	26.3
61.5	22.8
60.9	16.8
61.2	12
62.4	8.5
63.8	7.9
64.6	8.8
64.6	11.1
64.6	14.8
64.4	19.1
64.4	24.6
64.4	30.9
64.1	37.7
63.8	45.7
63.2	54.3
62.9	62.4
62.9	70.1
62.9	76.7
62.9	81.3
62.9	84.1
62.1	84.4
61.8	83.8
62.4	81.3
62.9	76.7
63.5	71.2
63.5	64.9
63.2	58.1
62.6	50.6
60.9	42.3
59.2	34.3
56.9	22
56.3	18.3
55.8	11.1
56.1	5.9
56.3	5.1
58.1	6.5
59.2	9.7
59.5	14.2
60.1	18.5
60.4	22.5
60.4	27.4
60.4	32.9
60.4	39.7
60.4	48
60.6	56.3
62.1	66.9
63.2	70.7
63.5	71.5
64.1	70.9
64.4	68.4
64.6	64.4
64.9	58.6
64.9	52
64.9	45.7
64.6	39.2
63.8	32.3
62.9	26
61.8	20.3
61.2	15.1
61.5	11.7
62.6	10.5
63.8	10.8
63.8	12.2
63.8	14.8
62.9	20.5
62.9	22.8
62.1	27.4
60.9	33.1
60.1	40.3
59.2	48
58.9	56.3
58.9	64.6
58.9	75.5
58.9	78.7
58.6	84.1
57.8	88.7
57.2	90.7
57.5	90.4
58.1	88.7
59.5	85.3
60.9	79.8
61.5	74.4
61.5	67.8
60.9	60.4
58.9	52.3
56.3	43.7
54.1	35.4
52.3	27.1
51.5	19.7
50.9	13.4
50.6	13.1
51.2	14.2
52.3	17.4
54.3	22
56.3	26.8
56.9	33.1
56.9	40.3
57.2	47.7
57.5	55.8
57.5	64.4
57.5	76.4
57.8	79.8
58.1	86.7
59.5	88.1
60.6	86.1
60.6	82.7
60.6	78.1
60.6	71.8
60.9	64.9
60.9	58.1
60.9	50.9
59.8	39.7
59.2	36
57.8	28.6
56.6	21.4
56.3	14
56.6	7.7
57.8	3.9
58.9	2.8
59.8	3.6
59.8	5.4
59.8	8.5
59.8	12.8
59.8	18.5
59.8	25.1
59.8	32
59.8	40
59.8	49.2
59.8	58.1
59.8	66.9
59.8	75.5
60.1	83
60.6	89
61.2	89
60.9	87
60.9	83.8
61.5	79
62.6	73.2
62.9	66.9
62.9	59.8
62.1	48
61.2	44
59.5	35.7
57.2	27.7
55.5	20
54.6	12.8
54.9	7.1
55.2	5.9
55.8	7.7
56.9	11.7
59.2	19.1
59.8	22
60.1	28.3
60.4	34.9
60.4	41.7
60.1	49.8
60.1	58.3
60.1	66.7
60.4	74.4
60.6	80.1
61.5	80.7
61.8	78.7
61.5	75.8
61.8	71.8
62.4	66.1
62.6	59.8
62.6	53.2
62.4	46
62.1	38.9
61.2	32
60.1	25.4
59.2	18.8
58.9	12.8
59.2	7.9
60.1	5.1
61.5	3.9
62.4	4.5
62.4	6.5
62.4	9.7
62.4	14
62.4	19.4
62.4	25.7
62.4	32.9
62.4	40.6
62.4	49.5
62.4	58.1
62.4	66.9
62.6	75.2
63.2	82.7
64.6	89
65.8	90.1
65.8	88.7
65.2	85.6
65.2	81.3
65.8	75
66.1	68.1
65.8	60.6
65.2	52.9
63.8	44.9
62.1	36.9
60.1	28.8
57.8	17.7
57.5	14.2
58.1	9.4
59.2	8.8
61.2	10.8
63.2	14.2
63.8	18.8
63.8	24
63.8	29.1
63.8	34.9
63.8	41.7
63.8	49.5
63.8	58.1
63.8	66.4
63.8	75
64.6	82.7
65.5	89.6
66.4	93
67.5	91
67.5	87.3
67.8	82.7
68.1	76.4
68.1	69.2
67.2	61.5
65.8	53.2
64.1	44.9
62.4	36.9
60.6	28.6
59.2	21.1
58.3	14.8
58.9	13.7
60.9	11.7
62.9	11.4
62.9	13.4
62.9	16.8
62.9	21.1
62.9	26.8
62.9	33.4
62.9	40.9
62.9	49.5
62.9	58.3
63.2	66.9
64.4	75.2
66.1	82.1
68.1	83.8
68.9	81.3
68.9	76.7
68.4	71.2
67.5	64.4
66.9	56.9
66.4	49.5
65.2	41.7
63.8	33.7
62.4	26
61.2	18.8
60.4	12
59.5	7.4
59.8	5.1
60.4	4.8
60.9	5.6
60.6	9.1
60.6	10.8
60.6	15.1
60.4	20.8
60.4	26.8
60.4	34.6
60.4	43.2
60.4	52.3
60.4	61.5
60.4	70.1
61.2	77.8
62.9	84.4
65.2	85.3
66.9	82.7
66.7	79
66.7	74.1
66.9	67.5
66.9	60.4
66.4	52.6
64.6	44.6
62.6	36.3
60.9	28
59.8	20.3
59.5	12.8
59.8	6.2
60.4	2.2
60.6	1.4
61.2	2.5
61.2	4.8
61.2	11.1
61.2	13.4
61.2	19.1
61.2	25.1
61.2	32.3
61.2	40
61.2	48.6
61.2	57.5
61.8	66.4
62.6	74.4
64.1	82.1
65.8	87.3
66.9	85.8
67.2	81.5
66.7	76.4
66.9	70.4
67.2	63.2
66.7	55.2
64.9	47.5
62.9	39.2
61.2	31.1
60.1	23.4
59.8	16
59.8	9.7
59.8	6.5
60.1	5.9
60.6	7.1
60.9	9.7
60.9	13.4
60.9	18.3
60.9	23.7
60.9	29.7
60.9	36.9
60.9	44.6
60.9	52.9
60.9	65.8
61.2	69.8
61.8	77.5
62.4	84.1
62.4	89
61.5	90.1
61.5	88.4
61.8	84.7
62.6	76.1
62.9	72.7
63.2	65.2
62.9	57.2
61.8	48.9
59.8	40.3
57.8	31.7
56.3	23.7
56.1	16
56.1	7.1
56.1	6.5
56.6	7.9
58.3	11.7
60.9	15.4
62.1	20.5
62.4	26
62.4	31.7
62.1	38
62.1	44.9
62.1	52.9
62.1	62.1
62.1	70.4
62.6	78.1
64.1	85.3
65.8	89
66.4	88.4
65.8	85.8
65.5	81.8
66.1	75.8
66.4	68.7
65.8	57.5
65.2	53.8
63.8	45.5
62.4	37.2
61.5	29.1
60.9	21.4
60.1	14
59.8	7.7
59.8	3.9
60.4	3.1
61.2	4.2
61.2	7.1
61.2	11.1
61.2	15.7
61.2	20.3
61.2	26
60.9	32.3
60.6	40
60.6	48
60.6	56.6
60.6	65.5
60.9	73.2
62.1	79.8
63.5	84.4
64.1	87
63.8	86.4
63.8	83.5
64.4	78.4
64.6	72.1
64.9	65.2
64.6	58.1
63.8	50.3
60.9	38
59.8	34
58.1	26
57.2	18.3
57.2	12
57.2	9.4
57.8	9.9
58.9	12.2
60.6	18.3
60.6	20.8
60.6	26.3
60.6	32.3
60.6	39.4
60.9	47.7
61.5	56.6
62.4	65.5
62.9	73.8
64.9	81.3
67.5	86.7
69.5	85.6
69.8	82.1
68.4	77
67.5	70.9
66.9	63.8
66.1	56.3
65.2	48.6
64.1	40.9
62.9	33.4
61.5	26
60.6	19.4
60.1	13.4
60.4	8.5
60.9	5.9
61.2	5.4
61.2	6.2
60.6	8.8
60.1	12.5
60.1	17.1
60.1	22.5
60.1	29.1
60.1	36.9
60.1	45.5
60.1	54.3
60.1	63.2
60.4	71.5
60.9	79
62.1	85
64.9	82.4
65.5	80.1
64.9	74.7
64.1	68.7
64.1	61.8
63.5	54.9
62.4	48
60.9	40.6
59.2	33.1
57.8	26
56.9	19.4
56.9	14.2
57.2	12
58.1	12
59.5	13.4
60.4	16.5
60.4	21.1
60.4	26
60.4	31.1
60.4	36.6
59.8	43.5
59.2	51.2
59.2	59.5
59.2	68.1
59.5	76.1
59.5	83.8
60.4	90.4
61.8	93
62.9	91.6
63.2	88.1
63.2	83.3
63.5	76.7
63.5	68.9
62.9	61.2
60.6	48.6
59.8	44.6
58.1	36.3
56.9	28.3
55.8	20.5
55.2	14.2
54.6	12.2
54.6	14.2
55.5	18
57.2	22.5
58.3	27.7
58.3	33.4
58.3	39.2
58.3	46
58.3	53.5
58.6	61.8
59.5	70.1
60.6	78.4
62.4	85.6
63.8	90.7
65.2	90.1
65.8	86.4
65.5	81.3
65.2	74.7
65.2	66.9
64.6	58.9
63.8	50.6
62.6	42.6
61.2	30
60.6	26
59.8	18.5
59.5	11.1
60.1	4.8
60.9	1.9
61.5	3.1
62.1	6.2
62.6	10.5
63.2	14.8
63.5	19.7
63.5	24.8
63.5	30.9
63.5	38.3
63.5	46.6
63.5	55.5
63.5	64.4
63.8	72.7
64.4	80.7
65.2	87.6
65.8	89
65.5	87
64.6	83.5
64.4	79.3
64.4	73.5
64.4	66.9
63.8	60.1
62.1	48.9
61.2	44.6
59.5	36.9
57.8	28.8
56.9	21.4
56.9	14.8
56.9	12.2
57.2	13.1
58.1	16
59.2	20
60.1	24.3
60.6	28.8
60.6	33.7
60.6	39.2
60.6	45.7
61.2	53.2
62.1	61.5
63.8	69.5
66.1	77
68.9	82.7
69.5	82.4
69.8	79.3
[truncated: 551 more rows]
