# Supplementary material for: Bot fit: A novel approach to assessing lower limb muscular strength
Source: PLoS One. 2026 Mar 26;21(3):e0339187. doi: 10.1371/journal.pone.0339187 (PMC13021169; doi:10.1371/journal.pone.0339187)
Supplement: S3 File — Raw joint angle data (left and right legs) collected from 25 participants across all exercise protocols. This compressed folder contains individual participant files (sub1–sub25) with time-series signals representing lower-limb motion recorded by the Bot Fit system during resistance exercise trials. (ZIP) [file pone.0339187.s003.zip › sub18/kickback_max.csv]

AngL	AngR
7.1	24.3
7.4	23.7
7.4	22.3
7.4	20.8
7.7	19.1
7.9	17.7
8.2	16.2
8.2	15.1
8.2	14
8.2	12.8
8.2	11.4
8.2	11.1
8.2	10.2
8.2	9.1
8.2	7.9
8.2	6.5
8.8	4.8
9.4	3.1
9.9	2.5
10.8	2.2
12	2.2
13.4	2.5
15.1	2.5
16.8	2.8
18.5	3.1
20.3	3.4
21.4	3.1
22	3.1
21.7	3.4
22	3.4
22	3.6
22.5	4.5
23.1	5.1
23.4	5.6
23.1	5.6
22.3	5.6
20.8	5.6
19.4	6.2
18	7.4
16.2	8.5
14.8	9.7
13.7	10.5
12.2	11.7
10.8	12.8
9.7	14
8.5	15.1
7.7	16.5
7.1	18.3
6.5	20
6.5	21.7
7.1	23.4
8.2	25.1
10.2	26.8
13.1	28.6
16.5	30.9
19.7	32.9
22	34.9
23.4	36.3
24.6	36.6
26	36.9
28.3	36.9
29.4	36.9
32.3	37.4
35.1	38
37.7	38.6
40	38.9
42.3	39.7
44.3	42
46.6	45.7
49.5	49.8
52.9	53.8
56.3	57.2
59.2	60.4
61.2	62.9
62.9	64.9
64.4	66.7
66.1	67.8
67.8	69.2
69.5	71.2
71.5	73.5
73.8	75.8
75.8	77.8
77.8	80.1
80.1	82.4
82.1	84.7
84.4	87
87	89.6
89.6	91.9
91.9	94.4
94.1	96.7
96.2	99
98.2	100.7
99.9	102.7
101.3	104.2
102.5	105.3
103.3	106.2
103.6	106.7
103.9	107
103.9	107
103.3	106.2
102.7	105.9
101.9	104.7
100.4	103.3
99	101.9
97.3	100.2
95.6	98.4
93.6	96.7
91.6	94.7
89.6	92.4
87.3	90.1
84.7	87.6
82.1	85
79.5	82.4
76.7	79.8
73.5	76.7
70.4	73.5
66.9	70.1
63.5	66.7
60.1	62.9
56.6	59.5
53.2	55.8
50	52.3
46.9	48.9
43.7	45.7
41.2	42.9
38.6	40
36.3	37.7
34.3	35.4
32.9	33.7
31.7	32.3
30.9	31.4
30	30.9
29.4	30.6
29.1	30.3
28.8	30.3
28.6	30.3
28.8	30.3
28.8	30.6
29.4	30.9
30.3	31.7
31.4	33.4
32.9	35.4
34.9	38
37.4	40.6
40	43.5
43.2	46.6
46	49.8
49.5	53.5
52.6	56.9
55.8	60.1
59.2	63.5
62.4	66.4
65.5	69.2
68.4	72.1
71.5	74.7
74.1	77
76.7	79.3
79	81.5
81	83.8
83.3	86.4
85.6	88.4
87.8	90.7
90.4	93
93	95.6
95.6	98.2
97.9	100.4
100.2	102.7
101.9	104.7
103.6	106.5
104.7	107.9
105.6	108.8
105.9	109.3
106.2	109.6
105.9	109.3
105.6	109
104.7	108.2
103.6	107
102.2	105.9
100.7	104.5
99	102.7
97	100.7
94.7	98.7
92.7	96.7
90.4	94.4
87.8	92.1
85.6	89.8
82.7	87.3
80.1	84.7
77	82.1
74.1	79
70.7	75.8
67.5	72.7
64.1	69.2
60.4	65.5
56.6	61.8
52.9	58.1
48.9	54.6
44.6	50.9
40.6	47.5
36.3	44
32.6	40.9
28.8	37.4
25.7	34
23.1	30.9
21.1	28.3
20	26
20	24
20.3	23.4
20.8	23.1
21.7	22.8
22.5	22.5
23.7	22.3
24.8	21.4
26	19.1
26	18.3
26	16.2
26	14
26	12
26	10.2
25.7	9.4
25.7	9.4
25.7	9.4
25.7	8.5
22	7.4
20.5	8.2
18.8	9.4
17.1	10.2
15.7	11.4
14.5	12.2
13.4	13.4
12.2	14.2
10.8	14.8
9.7	15.7
8.2	16.2
7.4	16.8
6.2	17.1
5.6	17.7
5.1	18
4.2	18.8
3.9	19.1
3.6	20
3.6	21.1
3.6	22.5
3.4	23.7
3.1	24.8
2.5	25.4
1.9	26
1.6	26
1.1	26.6
0.8	26.6
0.2	26.6
0	26.6
0.6	26.6
0.6	26.6
0.8	26.6
1.1	26.6
1.4	26.3
2	25.4
2.8	24.6
3.1	23.1
3.7	22
4	20.8
3.7	19.4
3.7	17.4
3.7	15.7
3.4	14.2
2.8	13.7
0.6	12.2
3.1	10.2
7.1	8.8
11.4	8.5
15.1	8.8
18.5	8.8
21.1	8.8
22.8	8.8
24.8	9.1
25.7	9.1
26.8	9.1
28	9.1
28.6	9.1
28.3	9.1
27.7	9.1
26.3	8.5
23.4	7.1
22.3	6.5
20	5.9
18	6.2
15.1	7.4
12.2	9.9
9.4	13.1
7.7	16.8
6.8	21.7
6.5	26.8
6.5	32
6.5	36.3
5.9	40
5.1	43.2
3.9	45.7
3.1	48
2.2	49.8
1.6	51.2
1.1	51.8
0.5	51.5
0.3	50.9
0.8	49.5
1.4	47.2
2	44.3
2.3	40.9
2.8	36.9
2.8	32.6
2.8	28
2.8	22.8
2.8	17.4
2.3	12
1.1	7.4
1.1	4.5
4.2	3.9
8.8	4.2
14.5	4.8
20.3	4.8
25.7	4.8
30.9	4.5
35.1	4.8
38.3	4.8
40.6	4.5
42.3	4.2
43.2	3.4
43.7	2.2
44	1.4
43.7	1.1
42.6	1.4
40.6	1.4
36.9	1.4
35.1	1.1
31.4	1.1
27.7	0.5
22.8	0.2
17.4	0.8
11.1	1.9
5.4	3.6
0.5	6.2
2.6	10.8
3.7	16.8
3.7	24
3.4	31.1
3.1	37.4
3.1	42.3
3.1	47.7
3.4	49.2
3.4	51.2
3.4	52.6
3.4	53.8
3.4	54.1
3.4	53.8
3.7	53.5
3.7	52.6
4	48.9
4.3	47.2
4.8	42.9
5.1	37.4
5.4	32
5.4	26
5.1	19.7
4	13.4
2	7.7
31.4	2.2
35.1	2.2
38	2.2
40	2.2
42	2.2
1.1	3.4
9.4	1.4
12.5	1.6
19.7	2.2
26.3	2.2
43.2	2.2
43.7	2.2
43.5	1.6
42.9	1.4
41.2	1.4
38.6	1.1
35.1	0.8
30.6	0
25.1	0.6
18.8	0.6
12.5	0
3.1	3.4
0.5	5.4
2.8	11.1
4.6	18.5
5.1	26.6
5.1	34.3
5.1	40.6
5.4	44.9
6	48
6	50.9
6	51.8
6	53.5
6	54.3
6	54.3
6.3	54.3
6.3	53.5
6.3	52
6.3	49.2
6.6	42.9
6.6	38
6.6	35.4
6.3	30
6.3	24.3
5.4	18
2.8	12.2
0.5	7.9
5.9	5.9
12.8	5.6
19.7	6.2
26	7.1
31.1	7.7
35.1	7.4
38.6	7.4
41.4	7.4
44	7.4
46.6	6.2
46.9	5.4
47.2	4.5
46.6	3.9
45.5	3.9
43.7	3.9
41.4	3.9
37.7	3.6
33.1	3.1
28	3.1
22.3	3.1
16.2	3.4
9.7	4.8
4.2	7.9
1.1	12.8
0	19.7
0.3	27.7
0.3	35.7
0.3	42
0.3	46.6
0.3	50
0.8	52.6
0.8	54.6
1.1	56.1
1.1	57.2
1.4	57.5
1.4	57.5
1.7	56.9
2.3	55.5
2.6	52.6
3.4	48.6
4	43.2
4	34.6
4	31.7
4	26
3.7	19.4
2.3	13.1
0.8	8.5
5.9	5.9
13.1	5.6
20.5	5.9
26.8	6.2
33.7	6.5
35.7	6.5
38.9	6.5
42	6.2
44.9	5.6
47.2	3.9
47.5	3.4
47.5	3.1
47.5	3.1
46	3.1
45.2	3.1
42.9	2.8
39.7	2.5
36	1.9
31.4	1.9
26.3	1.9
20.3	2.5
14	4.2
8.5	6.8
4.2	13.1
3.9	16
4.2	22.8
4.8	29.7
5.6	36.3
5.9	41.7
5.9	46.3
5.6	50
5.4	52.3
5.1	53.2
3.4	53.2
2.5	53.2
1.4	52.9
0.5	52
0	50.3
1.1	47.7
2.3	44.3
3.7	40
4.6	35.1
4.6	28
4.6	26
4.3	22.8
2.8	20.3
0.5	18.8
5.4	18.5
10.2	18.5
14.8	18.5
18.5	18.5
21.4	18.5
24.8	18.8
25.7	19.1
27.4	20.3
28.8	21.1
30	21.4
30.9	21.1
31.7	21.1
32.9	20.8
33.7	20.5
35.1	20.3
36	20.3
36	20.3
35.7	20.5
35.4	20.5
35.1	20.5
34.3	20.5
33.1	20.5
31.7	21.1
29.7	21.7
28	22.5
26.6	23.7
26	25.4
25.4	28
25.4	31.1
26	34
27.1	36.9
29.1	39.7
31.4	43.5
34.9	49.2
36.3	51.2
38.3	54.6
40.6	57.5
42.3	58.9
44	59.8
45.7	59.8
47.5	59.8
49.5	60.1
51.8	60.4
54.3	62.1
56.9	65.2
59.8	69.2
62.9	73
65.8	75.2
68.4	76.1
70.4	76.4
72.4	77
74.1	78.1
75.8	79.5
77.5	81.8
79.5	84.1
81.3	85.8
83.3	87.3
85.3	88.4
87	89.6
88.7	91
90.4	93
93	95.9
93.9	96.7
95.6	98.4
97.3	99.9
98.7	101.3
100.2	102.5
101.6	103.9
103	105.3
104.5	106.7
105.9	108.5
107.3	109.9
108.8	111.6
110.2	113
111.3	114.5
112.5	115.6
113.6	117.1
114.8	118.5
115.3	119.1
116.2	119.9
116.8	120.8
117.6	121.4
118.2	121.9
119.1	122.5
119.6	122.8
119.6	123.1
119.6	123.6
119.1	123.6
118.8	123.4
117.9	123.1
117.1	122.5
116.2	121.6
115.3	120.8
114.5	120.5
113.6	119.9
112.8	119.6
111.9	119.1
111	118.2
110.2	117.3
108.5	116.5
106.5	115.6
103.9	114.5
100.7	113.6
95.9	112.8
94.1	112.5
90.7	111.9
87.6	111.6
84.1	111
81	110.8
78.1	109.9
75.5	109.3
73.5	108.8
71.8	108.5
69.8	107.9
69.2	107.6
68.1	107.6
66.9	107.3
66.1	107
65.5	106.7
65.2	106.7
64.9	106.7
64.9	106.7
64.9	106.7
64.4	106.7
64.1	106.7
64.9	107
66.1	107
67.2	107.6
68.1	107.9
68.7	107.6
68.4	106.2
68.1	103.9
68.1	103
68.1	101.6
68.1	100.7
68.1	100.4
68.1	100.2
68.1	99.6
67.8	98.4
67.5	97
66.9	95.3
66.9	93.3
66.7	90.1
65.8	87
64.6	83.3
62.9	79.5
61.2	75.8
59.8	72.4
58.3	69.2
56.9	66.4
55.8	64.4
55.2	63.2
55.2	62.6
55.2	62.4
55.2	62.4
55.2	62.4
55.2	62.6
55.2	62.6
55.2	62.9
55.5	63.5
56.1	64.1
56.9	64.4
57.8	65.2
58.1	65.2
58.6	65.2
58.9	64.9
59.5	64.9
60.4	64.9
60.9	64.9
61.2	65.2
61.5	65.2
61.5	65.5
61.2	65.5
60.9	65.8
60.6	66.1
60.4	66.1
60.4	66.4
60.4	66.7
60.4	66.9
60.6	66.9
60.6	66.9
60.6	67.2
60.6	67.5
60.6	67.8
60.6	67.8
60.6	67.8
60.6	67.8
60.6	67.5
60.6	67.5
60.6	67.5
60.6	67.2
60.6	67.2
60.6	66.7
60.6	66.4
61.2	66.1
62.1	66.1
62.4	66.4
62.6	66.7
62.6	66.7
62.6	66.7
62.6	66.7
63.2	66.7
63.5	66.7
63.8	66.7
63.8	66.7
63.8	66.7
63.2	66.7
63.2	66.7
63.2	66.4
63.2	66.4
63.2	66.4
63.2	66.1
63.2	66.1
62.9	66.1
62.9	66.1
62.9	65.8
62.9	65.8
62.9	65.8
62.9	65.8
62.9	65.8
62.9	66.1
63.2	66.1
63.2	66.4
63.5	66.4
63.5	66.9
63.5	66.9
63.8	67.2
64.1	67.8
64.4	68.4
64.6	68.7
64.9	69.2
65.2	69.5
65.5	69.5
65.5	69.8
65.8	69.8
66.1	69.8
66.1	70.1
66.1	70.4
66.4	70.7
66.4	70.9
66.4	71.2
66.4	71.2
66.4	71.2
66.4	71.2
66.4	71.2
66.4	71.2
66.4	71.2
66.4	71.2
66.4	71.5
66.4	71.8
66.7	72.4
66.7	73
66.9	73.2
66.9	73.8
67.2	74.4
67.5	75
67.8	75.5
68.1	76.1
68.4	76.7
68.4	77.5
68.4	77.5
68.4	77.8
68.4	78.1
68.4	78.1
68.4	78.4
68.9	78.7
69.5	79.3
69.8	79.5
70.1	79.8
70.4	79.8
70.7	79.8
70.9	80.1
71.5	80.7
72.1	80.7
72.1	80.7
72.4	81
72.7	81
72.7	81
72.7	81
72.7	81
73	81
73	81
73	81
73	81.3
73	81.3
73	81.3
73	81.3
73	81.3
73	81.3
73	81.3
73	81.3
73	81.3
73	81.3
73	81.3
73	81.3
73	81.3
73	81.3
73	81.3
73	81.3
73	81.3
73	81.3
73	81.3
73	81.3
73	81.3
73	81.3
73	81.3
73	81.3
72.7	81.3
72.7	81.3
72.7	81.3
72.7	81
72.7	80.7
72.4	80.4
72.4	80.1
71.8	80.1
71.5	79.8
71.2	79.5
70.9	79.3
70.7	79.3
70.4	79
70.4	78.4
69.5	78.1
69.2	77.8
68.7	77.5
68.4	77.2
68.1	77
68.1	76.7
68.1	76.7
68.1	76.7
68.1	76.1
68.1	75.8
67.8	75
67.5	74.7
67.2	74.1
66.9	73.5
66.7	72.7
66.1	72.1
65.8	71.5
65.5	70.9
65.5	70.7
65.2	70.7
65.2	70.7
65.2	70.4
65.2	70.4
65.2	70.4
65.2	70.7
65.2	70.7
65.2	71.2
65.2	71.8
65.2	72.1
65.2	72.7
65.2	73.2
65.5	73.2
65.5	73.5
65.5	73.5
65.5	73.5
65.5	73.5
65.5	73.5
65.8	73.5
66.1	73.5
66.1	73.5
66.1	73.2
66.1	73
66.4	72.4
66.4	71.8
66.4	71.5
66.4	70.9
66.4	70.9
66.4	70.9
66.7	70.9
66.7	70.9
66.9	70.9
67.2	70.9
67.2	71.2
67.5	71.2
67.5	71.5
67.5	71.8
67.5	71.8
67.5	71.8
67.2	71.8
67.2	71.8
67.2	71.8
67.2	71.8
67.2	71.8
67.2	71.8
67.2	71.8
67.2	71.8
67.2	71.8
67.2	71.8
67.2	71.8
67.2	71.8
67.2	71.8
67.2	71.8
67.2	71.8
67.2	71.8
67.2	71.8
67.5	71.8
67.5	71.8
67.5	71.8
67.5	71.8
67.5	71.8
67.5	71.8
67.5	71.8
67.5	71.8
67.5	71.8
67.5	71.8
67.5	71.8
67.5	71.8
67.5	71.8
67.5	71.8
67.5	71.8
67.5	71.8
67.5	71.8
67.5	71.8
67.5	71.8
67.5	71.8
67.5	71.8
67.5	71.8
67.5	71.8
67.5	71.8
67.5	71.8
67.5	71.8
67.5	71.8
67.5	71.8
67.5	71.8
67.5	71.8
67.5	71.8
67.5	71.8
67.5	71.8
67.5	71.8
67.5	71.8
67.5	71.8
67.5	71.8
67.5	71.8
67.5	71.8
67.5	71.8
67.5	71.8
67.5	71.8
67.5	71.8
67.5	71.8
67.5	71.5
67.2	71.5
67.2	71.5
67.2	71.5
67.2	71.5
67.2	71.5
67.2	71.2
67.2	71.2
67.2	71.2
67.2	71.2
67.2	71.2
67.2	71.2
66.9	71.2
66.9	70.9
66.7	70.7
66.4	70.4
66.4	70.1
66.1	70.1
66.1	69.8
66.1	69.8
66.1	69.5
66.1	69.2
65.5	68.9
65.5	68.7
65.2	68.4
64.9	68.1
64.9	68.1
64.9	68.1
64.9	68.1
64.9	68.1
64.9	68.1
64.9	68.1
64.9	67.8
64.9	67.5
64.9	67.5
64.9	67.5
64.9	67.5
64.9	67.5
64.9	67.5
64.9	67.5
64.9	67.5
64.9	67.5
64.9	67.5
64.6	67.5
64.6	67.5
64.1	67.5
63.5	67.5
63.2	67.2
63.2	66.9
63.2	66.4
63.2	66.4
63.2	66.4
63.2	66.4
63.2	66.4
63.5	66.4
63.5	66.4
63.5	66.4
63.2	66.4
63.2	66.4
62.9	66.1
62.9	66.1
62.6	65.8
62.4	65.8
62.1	65.8
62.1	65.8
62.1	66.1
62.1	65.8
62.1	65.8
62.1	65.8
62.1	65.8
62.1	65.8
62.1	65.8
62.1	66.1
62.1	66.1
62.1	66.1
62.1	66.1
62.1	66.4
62.1	66.4
62.1	66.4
62.1	66.4
62.1	66.4
62.1	66.7
62.1	66.7
62.1	66.7
62.1	66.7
62.1	66.7
62.1	66.7
62.1	66.7
62.1	66.7
62.4	66.7
62.4	66.7
62.4	66.7
62.4	66.7
62.4	66.7
62.4	66.7
62.4	66.7
62.4	66.7
62.4	66.7
62.4	66.7
62.4	66.7
62.4	66.7
62.4	66.7
62.4	66.7
62.4	66.7
62.4	66.7
62.4	66.7
62.4	66.7
62.4	66.7
62.4	66.7
62.4	66.7
62.4	66.7
62.4	66.7
62.4	66.7
62.4	66.7
62.4	66.7
62.4	66.7
62.4	66.7
62.4	66.7
62.4	66.7
62.4	66.7
62.4	66.7
62.4	66.7
62.4	66.7
62.4	66.7
62.4	66.7
62.4	66.7
62.4	66.7
62.4	66.7
62.4	66.7
62.4	66.7
62.4	66.7
62.4	66.7
62.4	66.7
62.4	66.7
62.1	66.7
62.1	66.7
62.1	66.9
62.1	67.2
62.1	68.1
62.4	68.4
62.6	68.1
63.5	65.8
64.6	61.5
65.2	56.3
64.9	50.9
63.2	41.7
62.6	38.6
60.9	32.3
59.2	26.3
57.5	21.4
56.3	18.3
55.5	17.1
55.2	17.7
54.6	20
54.1	24.3
53.5	30.6
54.9	41.7
55.5	46
56.9	55.2
58.1	64.6
59.5	73.5
60.6	82.1
62.4	87.3
64.1	89.6
65.8	90.1
66.9	88.4
67.5	81.8
67.8	79
67.8	72.1
68.1	64.4
68.1	56.1
67.5	46.6
65.2	36.9
62.4	27.7
59.2	19.4
56.6	13.7
56.6	9.9
57.2	9.9
57.5	12.8
57.5	17.1
57.8	22.5
57.8	29.1
57.8	36.6
57.8	44.6
57.8	53.2
57.8	62.4
57.8	71.8
58.3	80.1
59.8	85.3
61.8	87
63.2	87
64.1	84.7
64.4	80.1
64.4	70.1
64.4	66.7
64.4	58.9
64.1	50.9
63.8	42.3
62.6	34
61.2	26
59.2	18.3
57.5	12.8
56.3	7.1
56.3	2.2
56.6	2.5
56.6	4.2
56.6	9.4
56.9	15.4
57.8	21.7
58.6	28.3
58.6	35.1
58.3	42.9
58.3	51.2
58.1	59.5
58.1	67.8
58.1	76.1
58.3	83.5
59.5	89.8
61.5	91.3
63.2	89.3
63.5	86.1
63.2	81.8
63.5	75.8
64.1	68.4
63.8	60.9
63.2	53.5
61.5	41.4
60.6	37.4
59.2	29.4
57.5	21.4
56.1	13.7
56.1	6.5
56.6	2.2
56.3	2.8
56.1	6.5
56.6	12
58.9	21.1
59.2	24.3
59.5	31.1
59.5	39.2
59.5	47.7
59.8	56.6
59.8	65.5
60.1	74.4
61.5	82.4
63.8	89.6
66.1	91.9
66.9	90.1
66.4	87
65.5	82.7
65.2	76.7
65.2	69.8
64.6	62.1
63.8	54.3
62.4	46.3
60.6	38.3
58.9	30.3
56.9	22.5
55.2	15.1
54.9	6.8
54.9	6.2
54.9	7.7
55.2	11.4
56.3	16.2
57.5	22
57.8	29.1
57.8	36.6
58.3	49.5
58.6	54.1
58.9	63.2
58.9	72.4
59.5	80.7
60.6	88.4
62.1	93.9
62.1	93.6
61.8	91.9
61.8	88.1
62.4	82.7
62.6	76.1
62.6	68.7
62.1	60.6
61.2	52.3
59.8	44
58.3	35.4
56.1	27.1
54.1	18.8
52.9	11.1
52.9	2.8
52.9	2.8
52.6	5.4
53.8	9.9
56.1	15.1
57.8	20.8
58.3	27.7
58.6	34.9
58.6	42
58.6	50
58.6	62.9
58.6	67.2
58.9	75.2
59.2	82.7
60.1	87.6
60.1	87.8
59.8	85.8
59.5	82.4
59.8	77.5
59.8	71.2
59.8	64.1
59.5	53.5
59.2	49.8
58.6	42
57.2	34
55.5	26.3
53.2	18.3
51.8	10.5
52	3.9
52.6	1.6
52.9	3.9
54.1	9.1
56.3	14.5
58.9	20.5
60.4	27.1
60.6	34.6
60.9	42.6
61.2	51.2
61.5	60.4
61.5	68.9
61.5	77.5
61.5	85.3
61.5	91.3
62.1	91.3
62.1	88.7
62.1	85
62.1	80.4
62.4	74.1
62.1	66.4
61.5	58.6
60.4	50.3
59.5	42.3
58.3	34.3
56.6	26.3
54.6	18.5
53.2	10.8
52.9	3.6
53.5	0.5
53.8	2.2
54.6	6.5
56.3	11.7
58.1	16.8
58.6	22.3
58.6	28.6
58.6	35.4
58.6	43.7
58.6	52.9
58.6	61.8
58.6	70.7
58.9	79.3
60.4	86.7
62.1	91.3
63.5	90.1
63.8	86.4
62.6	81.5
62.1	75.8
62.1	68.4
61.8	60.9
60.9	52.6
59.5	44.6
58.6	36.3
56.6	24.3
56.1	20.3
55.5	12.5
55.5	5.1
56.3	0.2
56.6	0.5
56.9	3.6
57.8	7.9
58.6	13.1
58.9	19.1
58.9	25.4
58.9	32.3
58.9	40.9
59.2	49.8
59.8	58.6
60.4	67.8
60.9	76.4
62.1	84.1
63.5	90.7
64.9	91.6
64.9	89
63.8	85
63.2	80.1
63.5	73.5
63.5	65.8
62.9	57.8
61.5	49.5
60.1	41.2
58.3	32.9
56.6	24.3
54.9	16.2
54.3	8.8
54.6	3.6
54.3	4.2
54.9	7.9
56.3	13.4
58.3	19.1
59.8	25.1
60.4	31.4
60.4	38.6
60.1	46.6
60.1	59.8
60.1	64.1
60.1	72.7
60.1	80.7
60.4	88.1
60.4	93.6
61.2	93.9
61.8	91.6
61.8	88.1
62.1	83
62.6	72.7
62.6	68.9
62.1	60.9
60.9	52.6
59.5	44.3
58.1	35.7
56.1	27.4
54.1	19.4
53.2	12
53.2	6.2
53.2	6.5
53.8	9.9
56.1	15.1
58.3	20.5
59.5	27.1
59.5	34.9
59.5	43.2
59.5	52
59.5	60.9
59.5	69.8
59.8	78.4
60.9	86.4
62.4	93.6
63.5	97
63.2	95.6
62.6	91.9
62.6	86.7
62.9	80.7
63.2	73.2
63.2	61.5
62.9	57.2
62.6	48.9
61.8	40.9
60.6	32.6
59.2	24.6
57.8	16.2
56.9	8.5
57.2	1.9
58.3	0.6
58.3	1.4
58.6	5.9
59.8	11.7
62.1	20.8
62.1	24.3
62.4	32.3
62.4	40.9
62.4	50
62.4	59.5
62.1	68.7
62.4	77.5
62.9	85.6
64.6	92.7
65.5	95
65.5	93
64.6	89.6
64.6	84.7
65.5	77.5
66.4	69.5
66.1	61.5
66.1	52.9
65.2	40.3
64.9	36
63.8	27.4
62.6	18.8
62.1	10.5
62.4	2.5
63.5	4
63.5	5.7
63.2	3.1
63.2	1.4
63.2	6.8
63.2	12
63.2	16.8
63.2	23.1
63.2	31.4
63.2	45.7
63.2	50.3
63.2	59.8
62.6	68.9
61.8	77.5
61.8	84.7
62.9	87.6
63.2	86.1
62.9	82.7
62.6	78.1
62.9	71.8
63.5	64.1
63.2	56.1
63.2	48
63.2	39.7
63.5	31.4
63.5	23.1
63.5	14.8
63.5	6.8
63.8	0.8
64.9	6.6
66.4	6.3
66.4	4.6
67.2	0.6
68.4	3.6
68.9	7.7
68.9	12.5
68.9	18.5
68.9	26
68.9	34.9
68.7	44.3
67.5	53.8
65.8	62.9
63.8	71.8
62.1	79.8
61.8	85.3
62.1	85.3
62.4	82.7
62.4	78.7
62.6	73
63.2	65.8
63.2	54.6
63.2	50.9
63.2	42.9
63.2	34.9
63.2	26.6
63.2	18.3
63.2	10.2
63.2	2.8
63.5	4.6
63.8	8.9
63.5	8.3
63.5	4.6
64.1	0.3
64.6	3.9
64.6	8.5
64.6	13.7
64.6	20
64.6	32.6
64.6	37.4
64.6	46.9
63.8	56.9
62.1	66.1
60.9	73.8
61.5	80.1
63.2	80.4
64.9	77.5
65.2	73.2
64.6	68.7
64.9	59.8
64.9	56.1
64.9	49.5
64.6	42.6
64.4	35.4
63.2	27.7
60.9	15.7
60.1	11.7
59.5	4.2
59.8	2.6
60.9	5.4
61.8	4.6
62.6	1.1
63.5	3.1
63.8	7.9
63.8	13.4
63.5	22.8
63.2	26.8
62.6	35.7
62.1	44.6
61.5	54.1
60.4	63.2
59.8	71.8
59.5	79.5
59.8	85.6
61.5	85
63.5	81.5
64.6	75
65.2	72.1
66.1	65.5
66.4	58.1
66.4	50
66.1	41.4
66.1	33.4
65.8	25.1
65.8	16.5
66.1	8.2
66.4	0.5
67.2	6.6
68.4	10
68.4	9.4
68.7	6.9
68.9	3.4
68.9	0.2
68.9	4.5
68.9	9.9
68.9	16.2
68.9	23.7
68.7	37.2
68.1	42
67.2	51.2
65.8	60.6
64.4	69.5
63.2	77.2
63.2	84.1
63.8	85.8
64.6	84.1
64.9	81.3
66.4	77.2
67.8	71.5
68.4	65.5
68.7	58.6
68.4	51.2
67.2	43.2
65.2	34.6
62.6	22
62.1	17.7
62.1	9.7
62.4	2.5
62.9	2.3
62.9	2
62.9	0.5
63.2	4.2
63.2	8.8
63.2	13.4
63.2	18.5
63.2	25.1
62.9	33.1
62.9	42
62.6	51.2
61.5	60.1
60.6	68.4
60.4	76.4
61.5	83.5
61.8	83.3
61.8	81.5
61.8	78.4
62.1	74.1
62.6	68.9
63.2	62.9
63.2	56.9
63.2	50
63.2	42.3
62.9	34.9
60.9	22.5
60.4	18.8
59.5	11.1
59.5	3.6
60.9	2
62.4	2.8
64.1	2
65.2	0
65.8	1.9
65.8	3.9
65.8	5.9
65.8	8.5
65.8	12.5
65.5	17.7
64.9	23.4
64.6	29.1
63.8	34.6
62.9	40.3
62.4	45.5
61.5	50.3
61.2	54.6
60.4	58.3
59.8	61.5
58.6	64.9
58.1	65.8
56.9	67.5
55.8	68.1
55.5	68.1
55.8	67.8
55.8	67.2
56.1	66.7
56.1	66.1
56.1	66.1
56.1	65.8
56.1	65.8
56.1	65.8
56.1	65.8
56.1	65.8
56.3	65.8
56.6	65.8
56.6	65.8
56.6	65.8
56.9	66.1
57.5	66.1
58.3	66.7
58.9	67.2
59.5	67.8
60.1	68.4
60.4	68.7
60.6	68.9
60.6	69.2
60.6	69.5
60.9	69.8
61.5	70.4
62.1	70.9
62.9	71.8
63.5	72.7
64.1	73.2
64.6	73.8
64.9	74.4
65.2	74.7
65.8	75.2
66.1	75.5
66.7	76.1
67.2	76.4
67.5	77
68.1	77.2
68.7	77.5
68.9	77.8
69.8	78.4
70.1	78.4
70.4	78.7
70.7	79
71.2	79.3
71.2	79.3
71.5	79.5
71.8	79.5
72.4	79.8
72.7	79.8
73	80.1
73.5	80.4
73.8	80.7
74.1	80.7
74.1	80.7
74.4	81
74.7	81.3
75	81.3
75.2	81.5
75.2	81.5
75.5	81.5
75.8	81.5
75.8	81.8
75.8	82.1
76.1	82.1
76.4	82.1
76.7	82.1
77	82.1
77	82.1
77	82.1
77.2	82.1
77.2	82.1
77.5	82.4
77.8	82.4
77.8	82.7
77.8	83
77.8	83.3
77.8	83.5
77.8	83.5
77.8	83.8
77.8	83.8
77.8	83.8
77.8	83.8
77.8	83.8
77.8	83.8
77.8	83.8
78.1	83.8
78.4	83.8
78.7	83.8
79	83.8
79.3	83.8
79.5	84.1
79.8	84.4
79.8	85
80.1	85.3
80.4	85.6
80.7	85.8
80.7	85.8
80.7	85.8
80.7	85.8
81	85.8
81.3	85.8
81.5	86.1
81.5	86.4
81.8	86.7
82.1	86.7
82.1	86.7
82.1	86.7
82.1	86.7
82.1	86.7
82.1	86.7
82.1	86.7
82.1	86.7
82.1	87
82.4	87
82.4	87.3
82.4	87.3
82.4	87.3
82.4	87.3
82.4	87.3
82.4	87.3
82.4	87.3
82.4	87.3
82.4	87.3
82.4	87.3
82.4	87.3
82.4	87.3
82.4	87.3
82.4	87.3
82.4	87.3
82.4	87.3
82.4	87.3
82.7	87.3
82.7	87.3
82.7	87.3
83	87.3
83	87.3
83	87.3
83	87.3
83	87.3
83	87.3
83	87.3
83	87.3
83	87.3
83	87.3
83.3	87.3
83.3	87.3
83.3	87.3
83.3	87.3
83.3	87.3
83.3	87.3
83.3	87.3
83.3	87.3
83.3	87.3
83.3	87.3
83.5	87.3
83.5	87.3
83.5	87.3
83.5	87.3
83.5	87.3
83.5	87.3
83.5	87.3
83.5	87.3
83.5	87.3
83.5	87.3
83.5	87.3
83.5	87.3
83.5	87.3
83.5	87.3
83.5	87.3
83.5	87.3
83.5	87.3
83.5	87.3
83.5	87.3
83.5	87.3
83.5	87
83.5	87
83.5	86.7
83.5	86.4
83.5	86.4
83.5	86.1
83.3	86.1
83.3	86.1
83.3	85.8
83.3	85.6
83	85.3
83	85.3
83	85.3
83	85.3
83	85.3
82.7	85.3
82.7	85
82.4	84.7
82.1	84.7
82.1	84.7
82.1	84.7
82.1	84.7
82.1	84.7
82.1	84.7
81.8	84.7
81.3	84.7
81	84.4
80.7	84.1
80.4	83.8
80.1	83.5
80.1	83.5
80.1	83.5
80.1	83.5
80.1	83.5
80.1	83.5
79.8	83.5
79.8	83.5
79.3	83.5
79.3	83.3
79.3	82.7
79	82.7
78.4	82.4
78.1	82.1
78.1	82.1
78.1	81.8
78.1	81.8
77.8	81.8
77.5	81.8
77.5	81.8
77.5	81.8
77.5	81.8
77.5	81.8
77.2	81.8
77	81.5
76.7	81
76.4	80.7
76.1	80.4
76.1	80.4
75.8	80.1
75.5	80.1
75.2	80.1
75	79.8
74.4	79.5
74.1	79.3
73.5	78.7
72.7	78.4
71.8	78.4
71.2	78.4
70.4	78.1
69.5	77.5
69.2	77.2
68.7	77
68.4	76.7
68.1	76.7
67.8	76.1
67.5	75.8
66.9	75.5
66.7	75.2
66.1	75
65.5	74.4
65.2	74.1
64.6	73.5
64.6	73
64.4	72.7
64.1	72.1
64.1	71.8
64.1	71.5
64.1	70.9
64.1	70.7
64.1	70.7
64.1	70.4
64.1	70.1
64.1	70.1
64.1	70.1
64.1	70.1
64.1	70.1
64.1	70.1
64.1	70.1
64.1	70.1
64.1	69.8
64.1	69.5
64.1	68.9
64.1	68.4
63.8	68.4
63.8	68.1
63.5	68.1
62.9	68.1
62.9	68.1
