# Supplementary material for: Bot fit: A novel approach to assessing lower limb muscular strength
Source: PLoS One. 2026 Mar 26;21(3):e0339187. doi: 10.1371/journal.pone.0339187 (PMC13021169; doi:10.1371/journal.pone.0339187)
Supplement: S3 File — Raw joint angle data (left and right legs) collected from 25 participants across all exercise protocols. This compressed folder contains individual participant files (sub1–sub25) with time-series signals representing lower-limb motion recorded by the Bot Fit system during resistance exercise trials. (ZIP) [file pone.0339187.s003.zip › sub18/kneeup_const.csv]

AngL	AngR
2.3	6.3
1.7	6.3
1.4	6.3
1.1	6.3
0.6	6.3
0.3	6.3
0.2	6.3
0.8	6.3
1.4	6.3
1.6	6.3
1.9	6.3
3.1	5.7
4.2	4.8
5.4	4.6
6.2	4.6
6.8	4.3
7.1	4
7.4	4
7.9	3.7
8.8	3.7
9.4	3.7
9.9	3.7
9.9	3.7
9.9	3.7
9.4	3.7
9.1	4
9.1	4
9.1	4
9.1	3.7
9.1	3.4
9.4	2.6
9.9	1.7
9.9	1.7
9.4	2
8.5	2.3
7.7	2.3
6.2	2.8
5.9	2.8
4.8	2.8
3.6	2.8
2.2	2.8
1.1	2.8
0.3	2.8
1.4	2.8
2.3	2.8
2.8	2.8
2.8	2.8
2.8	2.8
2.8	2.8
2.8	3.1
2.8	3.1
2.8	3.1
2.8	3.1
2.6	3.4
2.6	3.7
2.6	4
2.6	4
2.6	4
2.6	4
2.6	4
2.6	4
2.6	4
2.6	3.7
2.8	3.7
3.1	3.4
3.4	2.8
4	2
4.6	0.8
5.1	0.5
5.4	2.2
5.7	3.9
5.7	5.6
5.7	7.7
5.7	9.7
5.7	11.1
5.7	12.5
5.4	13.4
5.4	14.2
5.4	14.5
5.4	14.5
5.4	14.5
5.4	14.5
5.7	14.5
5.7	14.5
5.7	14.5
6	14.5
6.6	14.5
6.6	14.5
6.6	14.5
6.6	14.5
6.6	14.5
6.6	14
6.6	12.8
6.6	11.7
6.6	9.1
6.6	8.2
6.6	6.5
6.6	4.8
6.6	3.4
6.6	2.2
6.6	1.4
6.6	0.8
6.6	0.5
6.6	0.2
6.6	0.3
6.6	0.3
6.6	0
6.6	0.2
6.6	0.2
6.6	0.2
6.6	0.2
6.6	0.2
6.6	0.2
6.6	0.2
6.6	0
6.6	0.3
6.3	0.6
6.3	0.6
6.3	0.6
6	0.6
5.7	0.6
5.4	1.1
5.4	1.4
5.4	1.4
5.4	1.7
5.1	2.3
5.1	2.8
5.1	3.4
4.8	3.7
4.6	4
4	4
4	4
3.7	4
3.7	4.3
3.7	4.8
3.7	5.4
3.7	6
3.7	6.3
3.7	6.9
3.7	7.1
3.7	7.1
3.7	7.1
3.4	7.1
2.8	7.1
2	7.1
1.7	7.1
1.4	7.1
1.4	7.1
1.4	7.1
1.4	7.1
1.4	7.1
1.4	7.4
1.4	7.4
1.7	8
2	8.3
2.3	8.6
2.6	8.9
2.8	8.9
3.4	8.9
3.7	8.9
4.3	8.9
4.8	8.9
5.1	8.9
5.7	8.9
5.7	8.6
5.7	8
5.7	7.1
5.4	6.3
5.4	5.4
5.4	4.8
5.4	3.7
5.4	2.6
5.4	1.1
5.4	0.2
5.4	1.9
5.4	3.6
5.4	5.6
5.4	7.4
5.4	9.1
5.4	10.5
5.4	11.7
5.4	12.8
5.4	13.1
5.4	13.1
5.4	13.1
5.4	12.8
5.4	12.2
5.4	12.2
5.4	12.2
5.4	12.2
5.4	12.2
5.4	12
5.4	11.4
5.4	10.8
5.4	9.9
5.4	9.1
4.8	8.2
4.3	7.9
3.7	7.9
3.1	7.9
2.6	7.9
2.3	7.9
1.7	8.2
1.4	8.8
0.8	9.4
0.3	9.9
0	10.5
0	10.5
0	10.8
0	11.1
0	11.7
0	12
0.3	13.1
0.6	13.7
0.6	14.2
0.6	14.8
0.8	15.1
1.1	15.4
1.1	15.4
1.1	15.4
1.1	15.4
1.1	15.4
1.1	15.1
1.1	14.8
1.1	13.7
1.1	12
1.1	9.9
1.4	7.9
1.7	7.4
2.6	7.7
2.8	7.4
2.8	7.1
2.3	6.2
1.7	5.1
1.4	3.6
0.8	2.2
0	1.1
1.1	0.2
2.5	0.3
3.9	0.3
5.6	0.3
7.9	0.3
7.9	0.3
7.9	0.3
7.9	0.3
9.4	0.3
14.8	0.6
15.7	0.6
16.5	0.6
17.1	0.8
17.4	1.4
17.4	1.7
17.1	2.3
16.2	2.6
14.8	2.6
13.1	2.8
10.8	3.1
8.5	3.4
6.5	4
4.5	4.8
2.8	5.4
1.4	6
0	6.3
1.1	6.3
2	6.3
2.6	6.3
2.6	6
2.6	6
2.6	5.4
2.6	4.8
2.6	4
2.6	2.8
2.8	1.4
2.8	0.2
2.8	1.9
2.8	4.2
2.8	6.5
2.8	8.8
2.8	11.7
2.8	14.2
2.8	16.8
2.8	19.1
2.8	20.8
2.8	21.7
2.8	22
2.8	21.4
2.8	20.3
2.8	18.5
2.8	16.5
2.8	14.5
2.8	12.2
3.1	10.8
4.3	11.1
4.6	11.1
4.6	11.1
4.6	11.1
4.6	11.7
4.6	12.5
4.6	13.4
4.6	14.2
4.8	15.1
4.8	15.4
5.1	15.1
5.7	14.8
6	14.8
6.6	14.2
6.9	13.4
6.9	12.2
6.9	10.8
7.1	8.8
7.4	8.2
7.4	6.8
7.4	5.6
7.4	4.2
7.4	3.1
7.4	1.9
7.1	1.1
7.1	1.1
6.9	0.8
6.3	0.8
5.7	0.8
5.1	0.5
4.3	0.5
3.4	0.2
1.7	0.3
1.1	0.6
0.2	1.4
2.2	2
4.5	2.6
7.4	2.8
10.8	2.8
14.5	2.8
18.3	2.8
21.4	2.8
24	2.8
25.4	2.8
26	2.8
26	3.1
25.4	3.7
24.6	4
23.1	4.6
21.4	4.6
19.4	4.8
17.1	4.8
15.1	5.4
13.4	6.9
13.4	7.4
13.7	7.7
13.7	7.7
13.7	7.7
13.7	7.7
13.7	7.7
13.7	7.7
13.7	7.7
13.7	7.7
13.7	7.7
13.7	7.7
13.7	7.7
13.7	7.7
13.7	7.7
13.7	7.7
13.7	7.7
13.7	7.7
13.7	7.7
14	7.7
14.2	8
14.8	8
15.1	8
15.7	8
16	8
16.2	8
16.5	8
16.5	8
16.8	8
16.8	8
16.8	8
16.8	8
16.8	8
16.8	8
16.8	8
16.8	8
16.8	8
16.8	8
17.1	8.3
17.1	8.6
17.4	8.9
17.4	8.9
17.7	8.9
17.7	8.9
18.3	8.9
18.5	8.9
18.5	8.9
18.5	8.9
18.5	9.1
18.5	9.7
18.5	10.3
19.1	10.6
20	10.6
21.4	10.6
22.8	10.6
23.1	10.6
24	10.6
25.1	10.6
26.3	10.6
27.1	10.6
27.1	10.6
27.1	10.6
27.1	10.6
27.1	10.6
27.1	11.1
27.1	12
27.1	13.4
27.1	13.4
27.1	13.4
27.1	13.4
26.8	11.7
25.4	6.9
23.7	0.6
22.8	5.6
21.4	13.1
19.7	20.8
18	28.6
16.5	36.9
15.1	45.7
14.2	54.6
14	62.9
13.7	69.5
13.1	74.1
12.2	75.5
11.4	75
10.5	73.2
9.9	69.5
9.1	64.4
7.4	58.3
5.4	51.5
3.1	43.7
1.4	35.1
1.4	26
4.2	16.2
9.7	7.1
18.5	1.7
27.4	9.7
36.6	16.6
45.5	16.6
54.6	12
67.5	2.8
71.2	0
77	3.4
77.2	4.8
75	3.9
71.5	2.2
67.8	0.3
62.9	3.1
57.2	5.4
49.5	6.6
40.9	7.1
27.4	6.9
22.8	6.3
12.5	2.8
2.8	4.5
5.7	14
16.3	28.3
17.2	33.1
16.9	43.5
15.2	53.8
11.4	63.2
7.7	72.1
4.6	79.8
2	83.3
1.1	81.8
2	79.3
4	75.5
6	70.9
8.6	65.5
11.1	58.6
12.6	50.6
12.6	41.7
11.4	32.9
9.1	23.1
5.7	13.4
0.3	3.6
7.7	5.1
16.5	12.3
25.7	14.6
35.4	12.9
50.3	10.9
54.6	10
63.2	8.9
70.7	7.7
77	7.1
79	6.9
78.1	7.1
75.8	8.3
72.7	9.1
68.7	9.4
62.1	9.7
59.5	9.7
52.9	9.7
44.3	9.7
35.1	9.7
25.1	9.7
14.5	8.6
3.9	4
5.7	4.8
13.7	14.5
16.3	24.6
15.7	35.7
15.7	46.6
14	57.5
10.6	67.2
7.1	75.8
3.7	82.7
0.8	83.3
0.3	80.7
0.6	76.1
1.7	70.9
4.3	62.9
5.4	59.8
8.3	52.3
10.3	43.7
10.6	34.6
10	24.8
8	15.4
3.7	5.9
3.6	2.8
12.8	9.7
27.1	10.3
32.3	9.7
42.3	9.4
52	8.6
60.6	7.1
68.4	5.7
75.5	4.3
78.4	2.6
77.5	2.3
75	3.1
71.5	5.1
67.5	6.6
62.1	6.9
56.3	6.9
49.2	6.9
40.9	6.9
31.4	6.9
21.4	6.3
5.9	0.8
0.5	2.5
8.3	11.4
15.2	20.5
16.6	30
16.3	40.6
16.3	50.9
14.3	60.4
10.9	69.5
6.9	77.5
2.8	82.7
0.2	82.7
1.1	79.8
0.5	75.5
0.8	70.1
3.4	63.8
6.6	56.3
8.9	47.7
10	38.3
10	29.1
9.4	19.4
6.3	9.7
1.1	0.5
10.8	7.4
20.8	11.4
30.6	8.3
46.3	2.8
51.2	2.3
60.1	1.7
67.8	1.1
74.7	0.3
77	0.2
75.8	0.5
73.2	0
70.1	1.4
65.8	2.8
60.1	3.7
53.2	4
40.9	4.6
36	4.6
26.8	4.6
16.8	3.7
6.5	0
3.4	7.7
11.7	17.4
17.2	26.8
16.9	42
16.6	47.2
15.4	56.9
12	66.4
8	74.4
4	81
0.6	82.1
0.5	80.1
0	76.7
1.1	71.8
3.4	66.4
6.6	59.5
9.1	50.9
10.6	41.7
10.6	32.3
9.4	22.3
5.4	12
2.8	2.2
12.5	6.6
21.4	13.4
30.6	14.3
40.6	12.3
50	10.3
58.6	8.9
66.1	7.4
70.1	6
69.2	4.6
64.9	4.8
63.2	5.1
58.9	6.3
54.1	7.7
47.2	8.3
39.2	8.9
30.3	8.9
20.8	8
10.8	4.3
0.5	2.5
8.9	11.7
16.9	21.7
21.5	31.4
21.2	41.7
19.2	52.6
16	62.6
12.6	71.8
9.1	80.1
6.6	86.1
4.6	86.4
4	83.5
4.8	78.7
6.6	73.2
9.4	66.4
11.4	58.6
12.6	50
12.6	40.9
12.6	30.9
11.1	20.8
8	10.5
1.1	0.5
8.2	8.6
17.7	15.7
28	16.9
38.6	15.7
48.9	14.6
58.6	13.2
66.9	12
74.1	10.6
77.8	8.6
76.1	6.3
72.4	5.7
67.8	6.3
58.6	8.9
54.9	9.4
46.6	9.7
37.4	9.7
28.3	9.1
18.3	7.1
7.7	3.1
2.6	3.4
11.4	12.2
19.5	21.1
22.6	30.6
21.5	40.6
20	50.9
14.9	65.2
12.9	69.5
8.3	77.2
4	82.1
1.1	81.8
0.3	79.3
0.8	74.1
2.8	67.8
5.4	59.8
7.4	50.9
8	41.2
7.4	26.3
6.6	20.8
1.4	10.2
7.9	0.8
17.4	7.4
27.1	10.6
37.4	10.3
48	10
56.9	8.6
64.9	6.9
71.8	4.8
73.8	2.3
72.7	2.3
69.8	2.6
66.4	3.7
62.1	5.7
55.8	6.3
48	6.6
39.4	7.4
30.3	7.4
20.5	6.9
10.5	5.1
0.2	0.8
9.1	6.8
16.9	16
20.3	25.1
18.9	35.1
17.7	45.5
16	55.2
12.6	64.1
8.3	72.1
4	77.8
1.1	78.1
0	75.8
0.6	72.1
2.3	66.4
5.1	59.5
9.1	51.2
11.4	42.3
12	32.6
11.1	22.5
8	12
2.3	1.9
6.8	6.9
20.8	17.4
25.4	17.7
35.1	15.7
45.2	13.4
54.1	10.6
61.8	7.7
68.4	4.6
69.8	2
68.1	0.6
64.6	0.8
60.1	1.4
52	4
48.3	4.8
40.3	5.7
32	5.7
22.8	5.7
13.1	4
3.1	0.5
6.3	8.8
14.6	18.5
20.3	28
20.3	38
17.4	53.5
15.7	58.1
11.4	66.9
6.6	74.7
0.3	79.8
0.8	79.3
1.6	76.4
0.5	72.1
1.7	66.7
5.1	59.8
7.7	51.2
9.4	42
9.4	32.3
8.6	22.3
5.1	12
2.8	2.2
12.2	5.7
26.6	8.3
31.4	7.1
41.4	5.4
50.6	3.7
58.6	2.3
65.8	1.4
68.9	0.8
68.1	0.8
65.2	0.8
61.5	1.4
57.5	2.6
52.3	4
44.9	4.8
36.6	5.4
28	6
18.5	6
8.8	4.6
0.6	0.6
10	7.1
17.7	16.5
21.7	25.4
20.6	35.1
18.3	45.5
15.4	55.2
9.4	68.7
7.1	72.4
2.8	77.8
0.8	77.8
1.6	75
0.8	70.9
1.7	64.9
5.4	58.1
8.9	49.8
11.7	40.6
12.9	31.4
12.3	21.4
9.7	11.7
4.3	1.9
4.8	6.9
14.8	14.3
25.1	16.3
36	15.7
46.6	14.6
60.6	8.6
64.9	6.3
71.8	1.4
73.8	2.2
71.8	3.1
68.1	2.5
62.9	0.8
56.6	1.7
49.2	4.8
40.6	7.1
31.7	7.4
22.3	7.1
12.2	4.6
1.9	1.4
6.9	9.7
14.6	18.8
18.3	28.3
16.3	43.5
14.6	53.5
12.6	62.6
9.4	70.7
5.7	77.2
1.4	78.1
1.4	77.2
2.3	74.4
4.6	69.8
8.3	63.8
11.7	55.8
13.2	46.9
13.2	37.2
12	27.4
8.9	17.1
3.1	7.1
10.5	6.3
15.1	10.3
24.3	13.4
34.3	13.2
44.9	12.3
54.3	9.4
62.6	5.7
70.1	1.7
72.7	1.9
70.7	3.6
66.7	3.1
61.2	1.4
54.9	1.1
43.2	6
38.6	6.9
29.4	6.9
19.7	6
9.4	2.3
0.3	5.6
8.9	15.1
15.4	24.6
14	39.2
12	44.3
9.4	54.6
8.9	64.1
8	72.4
6	78.1
2.6	76.7
2.3	75
3.1	70.7
5.1	64.9
7.7	58.1
9.7	49.5
10.6	40.6
10.6	31.4
8.3	16.5
6.6	11.4
0	1.6
9.9	7.1
20	14.9
29.7	18
40.6	16.9
50.9	15.7
60.1	13.2
68.7	9.7
76.1	6.6
81.3	4.3
80.4	2.8
77.2	3.1
72.7	4.3
67.2	6.6
60.1	8
51.8	8.9
38.6	10
33.7	9.7
23.7	8
13.1	4
2.5	3.4
7.4	13.1
16	22.5
22.3	31.7
23.5	41.4
20.9	51.2
16.6	60.6
12.9	69.2
9.4	76.4
6.3	80.4
4.3	79.5
4	77
5.1	72.4
7.7	66.4
10.3	58.9
12.6	50
13.4	40.6
13.4	30.6
12	20.3
8.3	9.7
1.4	0
8.2	8.6
17.4	13.7
27.4	13.7
38.3	13.4
48.6	13.4
57.8	12.3
66.4	11.4
74.1	10
79.8	8.6
79.8	6.9
77.2	6.6
73.5	7.1
68.9	8.3
63.2	9.7
55.8	10.3
47.2	10.6
38	10.6
28.6	10.3
18.3	8.9
7.1	4
3.1	4.8
12.3	14.5
20	24.3
23.7	34.3
20.9	49.8
16.6	59.8
14.3	64.6
9.7	73
5.1	79.8
1.7	81.8
0.2	79.5
0	75
2.6	68.1
8	55.5
9.1	50.9
10.3	41.2
10	30.9
8.6	20.3
2.8	9.9
6.2	0.2
15.7	8.3
25.4	14
35.7	14.9
46.6	14.6
56.9	13.2
70.4	9.1
74.4	7.7
81.8	3.1
80.1	1.1
76.7	1.4
74.4	2
69.2	4
58.3	6.3
54.1	6.6
40.6	7.4
30.9	7.1
20.3	5.4
9.4	0.2
1.1	9.1
10.3	18.8
18	28.6
21.7	38.3
19.2	52.9
17.2	57.8
12.3	66.9
7.4	75
4.8	78.4
0.3	81.3
0.2	78.7
1.4	73.8
4.6	66.7
8.6	58.6
10.6	49.5
10.9	39.4
10	29.1
6.3	18.5
1.9	7.9
16	5.4
20.8	8.9
30.3	11.7
40.6	12
46	12
55.5	11.7
68.4	9.7
79.3	6.6
81.5	5.7
81.3	4
78.1	3.4
73.5	4
67.8	5.7
60.6	6.9
52.3	7.7
43.5	8.3
34	8.3
18.3	6
12.5	4
1.6	2.5
8.3	12
16.9	21.4
24	31.1
26.6	40.9
24.6	51.2
19.5	60.6
11.1	73.5
8.9	77.5
4.6	83.8
1.1	84.4
0.5	82.4
0.3	78.1
2.6	71.5
5.4	62.9
8.6	49.2
8.9	44
8.9	33.7
7.1	22.8
1.7	12.2
7.7	2.5
17.4	6.6
27.1	11.7
38	11.7
48.6	11.4
58.3	10
67.2	7.1
78.7	3.7
81.5	2.6
82.4	1.4
79.8	1.1
75.8	2.6
70.9	4.6
64.4	5.7
52.3	6.9
48	7.4
38.9	7.7
29.1	7.4
18.5	4.8
7.4	1.9
2.8	11.7
11.7	21.4
19.2	31.1
21.2	40.9
18.3	50.9
10.3	65.5
8	69.8
3.4	77.2
0.5	81
3.1	80.1
3.1	77.2
1.1	71.8
2	64.6
6.3	56.1
9.4	46.9
10.6	36.9
10.3	26.8
8.6	16.5
4.3	6.2
1.9	3.1
10.2	11.4
18.8	15.4
28.6	15.4
43.5	15.4
48.3	15.4
57.5	14.9
66.1	14
73.5	12.6
79.3	10.3
79.5	7.7
77.5	6.3
74.1	6.6
70.1	7.7
64.6	9.1
57.8	10
49.5	10.3
40.6	10.6
31.1	10.6
20.8	9.7
10.5	6.6
0	0.3
9.7	8.8
17.7	18.5
20.9	33.4
20	38.9
18	49.5
14.6	59.5
10.6	68.9
7.7	77
4.6	83.8
2	85.8
0.6	83.8
1.1	79.8
2.8	74.7
5.7	68.7
7.7	61.8
9.1	53.8
10	44.6
10.3	30.3
10	25.1
8.3	14.8
4.6	5.1
2.8	3.7
12	9.4
21.4	9.4
32	9.1
42.9	9.4
52.3	8.9
61.5	7.1
69.5	4.6
76.1	1.7
77.2	1.1
75.5	2.2
72.4	1.6
68.1	0.2
62.6	2.3
55.5	4.6
46.9	6.3
38	8
28.3	8.3
18.3	8
7.9	5.1
6.9	4.2
10.9	8.5
16.9	17.4
17.2	27.1
16.9	37.7
16.9	48.3
15.7	58.6
13.7	67.8
11.4	76.1
8	82.1
4.6	82.7
2.6	80.7
2.6	76.7
4.6	71.2
7.4	64.9
10.3	57.2
12.3	48
12.6	38.6
11.7	28.6
9.4	18.5
5.1	8.2
2.2	1.4
11.7	10.3
21.1	14.3
31.1	12
42	10
52	10
61.5	10
70.1	9.7
77.2	8.9
81	6.3
80.1	5.4
76.4	5.4
72.4	6.9
67.2	8.3
60.6	9.1
52.9	9.1
44.3	9.1
34.6	9.1
24.6	7.7
13.7	4
2.5	3.1
6.9	12.2
15.4	21.7
21.5	31.1
22.6	41.4
21.5	51.2
18.6	60.9
14.6	69.8
10.9	77.8
6.6	84.1
3.1	85
1.7	83
2.3	79.3
4.6	73.8
7.7	66.9
10.3	58.6
12.3	49.5
13.2	39.7
13.2	30
11.7	19.7
7.4	9.7
0.2	0
9.7	7.1
19.4	7.7
29.7	6.9
40.6	6.9
50.9	6.6
60.4	5.7
68.9	4.3
76.4	2.6
81.3	1.1
80.7	0.2
77.5	0.2
73.2	0.6
68.4	2.3
58.6	4.8
54.6	5.4
46.3	6.3
37.2	6.9
27.7	6.9
17.4	6
6.5	3.1
3.7	3.1
12.9	11.1
20.6	19.7
23.7	28.8
23.5	38.6
23.2	48.9
21.7	58.1
18.9	66.9
15.7	75
12.6	81.5
10	83.3
8	81.8
7.7	78.7
8.9	74.4
10.3	69.5
11.7	64.4
12.9	58.6
13.7	52
14.6	43.7
14.6	34.9
14.6	24.8
14.6	15.1
12.3	5.1
5.7	4.3
3.6	12
13.1	13.2
23.7	10.9
35.1	10.6
46	10.6
56.1	10.3
64.9	9.1
73	6.9
79.5	4
81.8	1.7
80.7	1.1
78.1	1.4
74.7	2.3
70.7	3.7
65.2	5.1
57.8	6
49.2	6.9
40.3	7.1
30.6	6.9
20.5	6
9.7	3.1
1.1	2.5
10.6	11.4
18.9	20.5
23.2	34.9
21.7	39.7
18.9	49.8
15.4	59.2
12.3	68.4
9.1	76.4
6	83.3
3.7	86.7
2	86.1
2	83.5
4.6	76.7
5.7	73.8
8	67.2
9.7	60.1
11.7	51.8
12.6	42.3
12.6	32.6
11.7	22.3
8.6	11.7
2.3	1.6
6.5	7.1
15.7	12.3
30.3	12.3
35.4	12.3
45.5	12.3
54.6	12
63.2	11.1
71.2	10
77.5	8.3
79.8	7.1
59.5	8.6
52.3	8.9
43.5	8.9
34	8.9
23.7	8.3
78.7	6.6
75	6.9
73.2	7.1
69.8	8.3
65.2	8.6
12.8	5.7
2.6	3.1
7.4	6.8
15.4	15.1
19.7	24.6
20	35.1
20	45.5
18.6	55.5
16	64.9
13.4	73.5
10.9	81.3
8.3	86.7
6.6	87.3
6.3	85
7.4	81
9.4	73.5
9.7	70.7
10.6	64.6
11.4	57.8
12.6	49.8
13.4	40.3
13.4	30.3
13.4	20.3
12	9.9
6.6	0
1.9	8.3
11.4	10.6
21.4	10.3
32.3	10.9
43.2	11.1
52.9	10.9
62.1	10.3
70.7	8.9
77.8	6.6
81	4.3
79.8	3.4
76.7	3.7
72.4	4.3
67.8	5.7
62.4	6.6
55.2	6.6
47.5	7.4
33.7	8.3
28.8	8.3
19.1	7.4
8.5	4.6
1.4	1.9
10.3	10.2
17.7	19.1
19.7	28.8
18.3	39.2
17.7	49.8
15.7	59.5
12.6	68.9
9.4	77.2
6	84.4
3.1	87.6
0.8	86.1
1.4	84.7
2.8	80.4
5.1	75.5
7.1	69.2
9.1	62.4
11.1	54.1
12.3	44.3
12	34
10	23.7
3.4	8.5
0	3.4
8.8	5.4
18	8.9
28	7.7
38.3	7.1
48	6.9
57.5	6
66.1	4.8
73.5	4.3
79	3.4
79.8	3.1
79	3.4
77	3.7
74.1	4.3
70.7	5.7
65.5	6.3
59.5	6.9
52.3	7.7
43.7	8
34.6	8
24.6	7.4
13.7	4.8
3.4	0.5
6.3	7.7
14	15.7
16.3	23.7
16.3	33.7
16.3	44
15.4	53.5
13.7	62.9
12	71.8
10	79.3
6	84.7
4.8	84.7
4	82.7
4.6	79
6.9	74.1
9.7	68.1
11.1	61.5
11.7	53.8
11.7	44.9
11.7	35.4
11.4	25.4
10	14.8
3.4	0.3
0.5	4.8
9.4	12.6
18.3	13.4
28.6	12
38.6	12
48.6	12
62.6	11.7
66.9	11.7
74.7	10.9
81.3	9.1
83.5	7.4
81.8	6
78.7	5.7
74.4	6.6
69.5	7.1
63.2	7.4
56.1	7.4
42.9	7.4
38.3	7.4
28	7.4
17.7	6
6.8	3.1
4	2.2
13.4	10.2
21.2	19.4
24.3	28.6
21.5	38
18.3	47.7
15.7	57.2
13.2	66.4
11.1	74.7
9.1	81.8
7.4	86.4
6.6	86.1
7.1	83.8
8.9	79.3
10.9	73.5
12.3	66.9
12.9	59.8
13.2	51.8
13.2	42
12	31.7
7.4	15.7
4.3	10.5
3.4	0.2
12	8.6
21.1	13.7
30.6	13.7
40.6	13.4
50.3	12.3
59.5	10
67.8	7.7
75.2	5.4
79.3	2.6
78.7	2
76.1	2
72.7	2.6
68.7	4.3
64.1	6.3
57.5	7.4
49.5	8.3
40.6	8.9
30.9	8.6
20.5	7.4
9.7	3.4
0.6	3.4
14	16.8
17.4	21.4
19.7	31.1
18.6	41.2
16.3	51.2
12.9	60.9
9.7	70.1
6.3	78.1
3.1	84.4
1.1	85.3
0.8	83
2.6	79
5.7	74.1
8.6	68.7
10.9	62.1
12.3	54.3
13.2	45.7
13.2	36.3
12.9	26.3
10	11.1
8	5.9
1.1	3.7
7.7	12
17.1	15.2
26.8	13.4
37.2	13.4
47.5	12.9
56.9	11.1
65.8	8.9
73.8	6.6
80.4	4.3
82.1	2.6
80.4	2
76.7	2.6
72.1	4
66.7	5.7
60.1	6.9
52.3	8.3
43.5	9.7
34.3	10
24.3	9.4
8.2	4
3.1	0
6.6	8.5
14.3	17.7
16.9	27.1
15.7	36.9
15.2	47.2
13.2	62.1
12.6	66.7
11.1	75.2
10	82.7
8.3	87.8
6.6	87.6
6.6	84.4
7.7	79.8
10.3	74.1
11.7	67.2
12	59.5
12	50.9
12	41.2
11.4	30.9
8.9	20.3
4.3	9.9
3.1	0
12.5	8.3
21.1	10
30.9	9.1
41.2	9.1
50.9	8.9
59.8	7.7
68.4	6.6
75.8	5.4
82.4	4.3
84.1	3.1
82.7	2.3
79.5	2.6
75.2	3.7
69.5	4.8
62.6	6
54.6	7.1
45.7	8.6
36	9.1
26	8.9
15.1	7.1
3.9	1.7
6	6.8
14.6	16
20.9	25.1
22	34.3
21.5	44.3
20.3	54.3
17.7	63.8
14	76.4
12.9	80.4
10.3	86.1
8	87
7.4	85.3
8.9	81.3
11.4	76.1
13.7	69.8
15.4	62.4
16.6	54.6
16.6	45.7
16	36
14.9	26
10.9	10.5
8.6	5.4
1.4	4
7.9	12
17.4	13.2
27.4	11.7
37.7	11.4
47.2	10.9
56.3	8.9
64.6	6.9
72.4	5.4
76.4	4
76.4	3.7
74.7	3.7
71.8	4
68.7	4.6
65.5	5.7
61.8	6.6
56.1	6.9
48.9	7.4
40.3	8
26	8
20.8	7.7
10.2	5.7
0	1.1
8.9	5.6
15.2	13.1
15.7	21.4
15.4	31.4
15.2	41.2
14	50.9
12	60.4
10.3	69.2
8.6	77.2
6.9	84.1
5.7	87
5.7	86.7
6.9	84.7
8.3	81.3
8.9	77
8.9	70.1
8.9	67.5
8.9	61.8
8.6	54.1
8.6	44.3
8.6	34
8.3	23.7
7.1	13.1
3.4	2.5
3.1	6.6
10.2	12.6
23.4	9.4
28.6	8.3
38.6	7.4
47.7	6.9
56.6	6.3
64.9	6.3
72.7	5.7
78.1	4.6
79.8	3.7
79.3	3.4
76.1	3.7
75	4
71.2	4
66.7	4
60.9	4
54.3	4.3
46	5.1
36.6	6.6
26.3	6.9
16	6.6
5.6	4.6
4.6	0.2
14	7.4
20.9	15.7
21.7	24.6
17.2	34
12.9	44
9.7	53.2
6	66.7
5.1	70.9
4	78.4
3.7	84.7
4	87.3
4.8	87
6.9	85.3
8.3	81.8
8.3	77
8.3	71.8
8.3	66.7
8.3	60.6
8.3	53.2
8.3	43.7
8.3	33.7
8.3	23.4
7.4	12.8
3.1	2.8
3.4	5.4
9.7	6.3
18	3.7
28.3	3.4
38.3	3.4
47.5	3.4
56.6	3.4
65.2	3.4
72.7	3.1
78.1	2.6
79	1.7
77.8	1.7
75.8	2
72.7	2.6
68.9	3.4
64.1	3.4
58.9	3.7
52.3	4.3
44.3	5.7
35.1	7.1
24.8	7.4
14.5	7.1
3.9	3.4
6.3	4.2
14.6	14
18.3	23.1
16.6	32.9
16	43.5
14.3	52.9
11.7	62.4
9.4	71.2
7.1	79.3
5.1	85.8
3.7	87.6
4	86.7
5.1	83.8
8	80.1
10.3	75.5
11.1	70.4
11.1	65.2
11.1	59.2
11.1	46.6
11.1	41.4
10.9	30.9
9.4	20.5
6.9	9.7
0.8	0
6.5	8.3
14.5	11.1
23.7	10.3
33.7	9.1
43.2	7.4
52.3	4.6
61.2	1.7
68.9	0.8
75.2	3.4
78.1	5.1
78.4	5.1
77.5	4.5
75.2	3.4
72.1	1.4
66.1	1.4
63.2	2.3
56.9	3.4
48.6	5.1
39.2	7.1
29.4	7.7
19.1	7.1
7.9	4.3
2.3	2.8
11.4	11.4
18.9	24.8
18.6	29.7
18	40
16.6	50
13.7	59.5
10.9	68.7
8.3	77.2
6.3	84.7
4.8	90.1
4.3	90.4
4.8	88.4
6.6	84.4
9.1	79.3
11.1	73.8
12.3	67.2
12.9	56.3
12.9	51.8
12.9	42
12.3	31.4
10.9	20.5
8	9.7
1.7	0.8
6.8	10
16	15.4
25.4	15.2
35.4	14.6
45.5	13.7
54.3	11.4
66.9	7.7
70.9	6.6
76.7	5.1
78.4	4.6
77.8	4.8
75.8	6
72.4	7.4
68.1	9.1
62.4	9.4
55.8	9.4
48.6	9.7
40	9.7
30.6	9.7
20.8	8.6
10.5	5.4
0.5	0
8	6.8
14.6	14
15.4	22.3
14.9	36.9
14.9	41.7
14.3	50.9
12.9	60.1
11.7	68.7
10.3	76.7
8.6	83.5
6.9	86.4
6.3	85.8
7.1	83.5
9.1	80.1
10.6	75
10.9	69.2
10.9	63.8
10.6	57.5
10.6	49.5
10.6	34.6
10.3	29.1
8.3	18.5
4.6	8.2
2.8	1.4
11.4	8.9
20	8.6
30.3	7.1
40.6	7.1
50.3	6.9
64.1	5.7
68.1	5.1
75.2	4
79.5	3.1
80.1	3.1
79	3.1
76.7	3.7
73	4.6
65.2	6
62.1	6.3
55.5	6.9
47.5	7.4
38.6	7.7
29.1	7.7
18.8	6.9
8.2	3.7
2	1.9
11.1	9.7
19.5	21.7
19.5	26.3
17.4	35.4
14.9	45.2
12.3	54.3
9.7	63.2
8	71.5
6.3	78.7
5.1	83.8
4.6	83.8
5.1	82.4
6.6	79.5
8.6	75.8
10.3	70.7
11.4	65.2
11.4	59.2
11.4	51.8
11.4	42.9
11.4	32.9
11.4	22.5
8	6.8
5.4	1.6
1.9	7.7
9.9	12.6
18.5	9.1
33.7	6
38.6	6
48.3	6.3
57.5	6.3
66.1	6.6
76.7	6.3
78.7	5.7
79	5.1
78.1	5.1
76.4	5.7
73.2	6.6
69.2	8
63.8	8.6
57.5	8.9
45.2	9.4
40.6	9.7
31.1	9.7
21.4	9.4
10.5	8
0	4
9.7	3.6
17.7	12.8
21.7	22
20.9	31.4
19.7	41.4
18	50.9
15.2	59.8
12.3	68.4
10	76.1
8	82.1
7.1	83.5
8	81.5
8.6	79.8
10.3	75.2
12.3	69.8
13.7	63.8
14.3	56.9
14.3	48.9
14.3	39.4
14.3	29.7
13.4	19.4
10.9	9.4
5.7	0.3
3.1	9.4
12	14
26.6	10.6
31.7	10
41.7	9.1
50.9	6.3
60.4	3.4
68.4	1.4
75.2	0.2
77.5	1.9
75.8	2.2
72.7	1.6
69.2	0.5
65.8	1.4
60.9	2.8
54.1	3.1
46	4
37.4	5.1
28	5.7
18.3	5.1
7.9	3.1
2.3	2.2
11.4	10.5
19.2	19.7
21.5	28.8
19.2	38.9
16.3	48.6
12.6	58.3
9.1	67.5
6.3	75.8
3.4	83
1.1	86.4
0.3	85.8
1.1	83.5
3.7	79.3
7.1	74.4
10.6	68.7
12.9	61.5
14.3	52.9
14.6	43.7
14	34
13.2	23.7
10.6	8.5
9.4	3.4
4.8	6
3.1	14.6
12.5	17.4
22.3	15.2
32.3	14
41.7	12.6
51.2	10
59.8	6.9
71.5	3.4
74.1	2.6
76.4	1.1
75.5	1.1
73.2	1.7
69.8	2.8
65.2	4.3
55.8	4.6
52	4.8
44	5.4
35.1	6.6
25.4	6.9
15.4	6
4.5	3.7
5.4	1.6
14.3	9.1
21.2	17.7
22	26.8
19.7	36.6
18	46.3
16.3	56.1
13.7	64.9
11.4	73.2
9.1	80.4
6.3	83
[truncated: 886 more rows]
