# Supplementary material for: Bot fit: A novel approach to assessing lower limb muscular strength
Source: PLoS One. 2026 Mar 26;21(3):e0339187. doi: 10.1371/journal.pone.0339187 (PMC13021169; doi:10.1371/journal.pone.0339187)
Supplement: S3 File — Raw joint angle data (left and right legs) collected from 25 participants across all exercise protocols. This compressed folder contains individual participant files (sub1–sub25) with time-series signals representing lower-limb motion recorded by the Bot Fit system during resistance exercise trials. (ZIP) [file pone.0339187.s003.zip › sub18/kneeup_max.csv]

AngL	AngR
1.4	8.9
0.5	8.9
0.6	8.9
1.4	8.9
2.3	8.9
3.1	8.9
4	8.9
4.6	8.6
5.4	7.7
6	6.6
6.6	5.1
6.6	3.4
6.6	1.4
6.9	1.1
7.1	4.2
7.1	7.7
7.1	10.8
7.1	14
7.1	16.8
7.1	18.8
7.1	19.7
7.1	20
7.1	19.7
7.1	19.7
6.6	19.7
6.3	19.7
5.7	19.4
5.7	18.5
5.7	16.8
5.7	14.5
5.7	13.1
5.4	12.5
4.8	13.1
4	14
3.1	14.8
2.8	15.1
2.8	14.8
3.1	14.8
3.4	14.8
3.7	15.7
3.7	16.5
3.7	17.4
3.7	18.5
3.7	19.4
3.7	20.3
3.7	21.1
3.7	21.4
3.7	21.7
3.7	21.7
4	21.4
4	20.8
4.6	20
4.6	18.8
4.6	17.4
4.6	15.7
4.6	14.2
4.8	12.2
4.8	10.2
4.8	7.9
4.8	4.5
5.1	3.6
5.7	1.9
5.7	0.2
5.7	0.8
5.7	1.7
5.7	2.3
5.7	2.6
5.7	2.3
5.7	2.3
5.7	2.6
5.7	2.6
5.4	2.6
5.4	2.8
5.4	3.1
5.4	3.4
4.8	4
4.3	4.6
3.7	4.8
3.1	4.8
2	5.1
0.8	5.4
0.2	5.7
1.6	6
3.4	6.3
5.4	6.6
7.9	6.9
10.5	7.1
13.1	7.1
15.4	7.1
17.4	7.1
18.5	7.1
18.8	7.1
18.3	7.1
18	7.1
16.8	7.1
15.4	7.1
13.4	7.1
11.4	7.4
9.4	7.7
7.7	8.6
5.9	8.9
4.5	9.1
3.1	9.4
2.5	9.7
2.2	10
2.5	10.6
3.1	10.9
3.9	11.4
5.1	11.7
7.1	11.7
7.7	11.7
8.8	11.7
9.7	11.7
9.9	11.7
9.7	11.7
8.8	12.3
7.4	12.6
5.4	12.9
3.1	13.2
0.5	13.2
0.3	13.2
1.7	12.6
2.8	11.7
4	10.9
4.6	10
4.8	8.9
4.8	7.7
4.8	6.3
4.8	4.8
4.8	2.8
4.8	0.6
4.8	1.9
4.6	4.8
4.3	7.9
4	10.8
3.7	13.1
3.7	14.8
3.7	15.4
3.7	15.1
3.7	15.1
3.7	14.8
3.7	14.2
3.7	13.1
3.7	11.4
3.7	9.7
3.7	8.8
3.7	8.8
3.7	8.8
3.7	7.1
3.7	1.6
3.7	0
3.7	1.7
3.1	3.1
2.3	4.3
1.1	5.1
0.5	5.7
2.2	5.4
4.5	5.4
7.1	5.1
9.7	4.8
12.5	4.6
17.4	3.7
18.8	3.4
21.7	2.6
24.3	2.3
26	2
26.3	1.7
25.4	2
24.3	2
22.3	2
18.3	2
16.8	2
13.7	2
10.5	2.3
7.9	2
5.6	2
3.6	2
1.9	2
0	2
1.1	2
1.1	2.3
0.3	2.3
1.6	2
3.9	2
6.2	2
8.2	1.1
9.4	0.3
9.7	1.4
9.4	3.6
8.5	6.2
7.7	9.7
7.1	13.1
6.8	16.5
6.8	19.7
7.1	22.3
7.1	23.7
7.4	24
7.4	23.4
7.1	22.5
7.1	20.3
7.1	19.4
6.8	17.1
6.8	14.5
6.5	12
6.2	9.7
5.9	7.7
5.9	6.8
6.5	6.5
8.2	6.5
10.5	6.5
12.5	6.5
14.2	6.5
15.1	6.2
15.1	5.4
14.5	4.2
13.1	3.1
11.1	1.9
7.7	1.1
6.8	1.1
4.8	1.1
3.4	1.6
2.5	2.5
1.6	3.9
1.1	5.1
0.5	6.2
0.2	7.1
0	7.7
0	7.7
0	7.4
0	6.5
0	5.4
0	3.9
0	2.5
0	1.1
0	0
0	0.8
0	1.1
0	1.1
0	1.1
0	1.1
0	1.1
0	1.1
0	1.1
0	1.1
0	1.4
0	1.7
0	2.6
0	2.8
0	3.1
0	3.4
0	3.7
0	3.7
0	3.7
0	3.7
0	3.7
0	3.7
0	3.7
0	3.7
0	3.7
0	3.7
0	3.7
0.2	3.7
0.2	3.7
0.2	3.7
0.2	3.7
0.2	3.7
0.2	3.7
0.2	3.7
0.2	3.7
0.2	3.7
0.5	3.7
0.5	3.7
0.5	3.7
0.5	3.7
0.5	3.7
0.5	3.7
0.5	3.7
0.5	3.7
0.8	3.7
1.1	3.7
1.1	3.7
1.4	3.7
1.4	3.7
1.4	3.7
1.4	4
1.4	4
1.4	4.3
1.4	4.6
1.4	4.6
1.4	4.8
1.6	5.1
2.5	5.7
3.9	6
5.6	6.6
6.8	6.6
7.7	6.6
8.2	6.6
7.9	5.7
7.1	3.7
5.6	0.8
3.9	7.9
2.5	16.2
1.4	24.6
0.8	37.2
0.5	41.4
0.2	50
0	58.1
0	65.8
0.5	72.7
1.1	77
1.4	77.2
1.1	75.8
0.2	73.5
0.6	70.4
1.7	65.8
2.8	60.6
4	53.8
4.3	45.5
2.8	36.9
0.5	27.4
5.6	18
13.4	8.8
22	0.2
30.3	7.7
38.9	12
47.7	9.4
56.6	4.6
64.9	0.8
71.5	1.9
72.7	3.6
70.4	3.6
67.2	2.8
62.9	1.9
57.8	1.4
51.8	1.1
45.2	0.5
37.7	0.3
29.4	0.6
20.3	0.5
10.8	4.8
1.9	12.2
9.1	25.1
11.1	29.7
11.1	39.2
10	49.2
9.7	59.5
8.9	68.7
4.6	78.1
2.6	78.1
0.3	75
0.3	69.8
1.1	64.4
2.3	58.1
4.3	50.9
6.3	42.6
6	33.7
1.1	19.7
1.4	14.8
8.5	5.6
17.7	2.8
27.1	8.9
36.9	9.1
47.7	8
58.1	6
66.9	3.1
74.4	0
78.7	2.2
77.2	3.4
73	2.8
67.8	1.1
61.8	1.1
54.1	3.7
45.5	4.3
36.3	3.1
26.6	0
16.2	6.5
5.9	15.4
2.6	24.6
10	33.4
14.3	43.2
14.9	53.8
13.7	63.5
10.9	71.8
6.6	78.7
2.3	79.5
0.8	76.1
0.8	70.7
2	63.8
5.7	55.2
7.4	45.7
7.1	35.7
5.4	25.1
0	14.5
9.7	4.8
19.7	4
29.7	9.7
40.6	8.3
51.5	4.8
62.4	3.7
70.9	3.4
77.8	1.7
79.3	1.6
75.8	3.6
70.9	3.1
61.5	0.3
57.8	1.4
49.2	3.1
39.7	2.6
29.4	0.8
18.5	3.6
7.9	11.7
0.8	21.1
8	30.9
11.1	46.6
11.1	52
11.1	62.9
10.6	71.8
8.3	78.7
4.8	79.8
1.4	76.4
1.1	70.9
3.7	63.8
6.9	55.2
7.7	45.7
7.4	35.7
5.7	25.4
0.2	14.8
9.7	5.1
19.4	3.4
29.1	10.6
39.7	11.7
50	8
59.8	5.4
68.1	4
74.7	1.7
75	1.1
71.8	1.9
66.9	1.4
60.9	0.3
53.5	2.6
44.9	4.3
35.7	4.6
25.7	2.8
15.1	1.9
4.5	10.8
4.6	20.3
12.3	30
17.7	40
18.6	50.9
16.6	61.2
12.9	70.1
7.4	77.8
1.7	80.4
1.6	78.1
1.6	72.7
1.1	65.2
6	56.6
9.4	46.9
8.9	31.4
5.7	20.8
1.4	10.5
10.8	1.1
20.8	6.9
31.4	10.3
42.9	8.6
54.1	6.9
64.1	6
72.4	5.1
79	2.8
79.3	0.2
75.5	1.6
70.7	0.8
64.4	1.1
56.9	3.7
48.3	4.8
39.2	4.3
28.8	1.7
18.3	3.9
7.9	13.1
1.4	22.5
9.7	32
16	41.7
17.7	51.8
14	66.7
12.3	70.9
7.1	78.4
1.1	80.7
3.1	77.8
3.1	72.4
0.2	64.4
6	50.6
6.9	45.5
6.3	34.9
2.8	23.4
5.4	12.2
15.4	2.5
25.4	6
36	11.1
47.5	10.9
58.1	8
68.1	5.7
76.1	3.4
82.1	1.4
81	0
76.1	0
70.1	1.1
63.8	3.1
55.8	4.3
47.2	4.3
32.3	3.7
27.1	2.6
16	2.8
5.6	12
3.4	21.4
10.9	31.1
12.3	40.9
8.6	51.2
7.4	62.4
7.4	75.8
7.1	79.3
4.8	81.8
2.8	78.1
2.8	72.7
4.8	65.8
7.1	57.5
8.3	48.3
8	38
6	27.4
0.8	16.2
8.2	5.6
22.3	7.7
27.1	11.4
37.4	14.9
48	13.7
58.9	12
68.4	10.3
76.4	8
82.1	5.1
81	2.8
77	2
71.5	2.8
64.6	4.8
56.3	7.4
47.5	8.3
37.7	7.7
26.8	6
15.7	0
4.8	9.7
4.6	19.4
12.9	29.7
17.4	40.3
14.9	51.2
9.7	62.1
8	72.1
7.4	80.1
5.1	83.8
2.3	80.7
1.7	74.4
2.8	66.9
5.7	58.6
7.4	49.2
6.9	38.9
4.6	27.7
2.2	16.2
12.2	5.4
22	3.7
32	11.4
42.3	15.2
52.9	12.6
62.9	8.6
71.5	6
79.3	2.6
78.4	1.1
74.1	0
68.7	0.6
62.1	2.6
54.3	4.8
45.2	5.4
36	5.4
25.7	3.7
9.4	6.2
4.2	10.8
4.8	20.5
12.9	30
18	39.7
17.2	49.8
13.4	60.4
11.1	70.1
8.6	77.8
4.6	81.5
0.8	79
0.3	73.8
2.3	66.4
6	57.8
8.3	48
8.3	37.7
6.6	26.6
1.7	15.1
7.1	4.5
17.4	4.8
27.4	13.4
37.7	17.4
48.3	14
59.2	9.4
72.7	7.7
76.4	7.4
79.3	5.1
75.5	2.8
70.1	3.1
63.5	4.6
56.3	6.9
48	8
38.9	8
24	6
18.5	3.7
7.4	4.5
2.3	14
10.9	23.7
18.3	33.1
21.2	43.5
18	53.8
12.9	63.8
8.6	72.7
4.6	79.5
1.1	80.4
0.2	76.4
1.1	69.8
4.6	61.2
7.7	52
7.4	41.4
4.8	30.3
1.4	18.8
10.8	7.7
20	1.4
28.8	9.7
38.9	14.6
54.3	13.2
59.2	12
68.4	9.7
76.4	7.1
82.4	4.6
81.3	2
76.1	0.8
69.8	1.7
62.1	4.3
53.5	6.6
43.7	6.9
33.7	6.9
22.8	4.8
11.7	0.2
0.5	9.4
13.2	24
16.9	29.4
20	39.7
16.3	50
10.6	61.5
8.3	71.8
7.4	79.8
5.4	84.7
3.1	82.1
3.7	72.4
4.6	68.1
7.1	59.8
8.6	50.3
8.6	39.7
7.4	28.8
3.1	17.7
5.4	6.8
14.8	2.6
24.8	10.9
40.3	12.9
45.7	10.9
56.6	7.7
65.8	6.9
73.5	6
77	3.4
73.5	0.6
68.4	0.3
61.5	1.7
53.8	4
45.2	5.7
36	5.4
25.4	3.4
14.5	2.2
3.9	11.7
5.4	21.1
14	30.9
21.5	40.6
23.7	50.3
18.9	60.6
12	70.1
2	80.7
1.1	81.8
5.6	79.8
6.2	74.7
3.1	66.9
2.3	57.5
6	47.2
6.6	36.3
3.4	18.8
0	13.4
9.1	3.4
18.8	5.4
28.8	10.9
39.4	11.1
50.6	10.3
60.6	9.1
69.8	8
77.2	6.9
80.7	4.8
77	3.1
71.2	3.7
64.4	5.7
56.3	8
47.7	9.1
33.7	8.3
28.6	7.4
18	4
7.1	3.4
2.6	12.8
11.1	22
18.6	31.4
19.5	41.4
14.9	52
10	67.2
9.4	71.8
7.1	79
4.3	80.1
2.3	76.7
2.8	70.7
5.7	58.1
6.6	53.5
6.9	43.5
5.7	32.3
2	20.3
6.5	9.1
16.2	0.6
25.7	9.1
35.7	14.3
46	13.4
61.5	9.1
66.4	8.3
74.4	7.1
80.1	5.1
78.4	3.1
73	2.6
66.4	4
58.6	6.3
50	7.4
40.9	7.4
30.9	6.9
20.3	3.7
8.8	3.6
1.1	13.1
14	27.4
17.2	32.3
18.6	42.3
14.3	52.9
9.7	63.2
7.4	71.8
4.3	78.4
0.8	77.8
0.2	73.2
2	62.1
3.7	57.5
6.6	48
6.9	37.7
5.4	26.6
0.6	15.4
8.2	4.8
17.4	4.3
26.8	12.3
37.2	16.6
47.7	15.2
58.6	11.7
68.1	8.9
75.8	6
80.1	2.3
76.7	1.1
66.9	0.2
62.9	0.8
54.3	3.4
44.9	3.7
34.9	2
23.7	1.4
12.5	9.1
2.2	18.3
6.6	27.4
14.9	37.2
22	46.9
23.7	56.3
18	65.5
10.9	74.4
4	82.1
1.4	88.7
3.1	92.1
2.8	91.6
0.2	89.3
4	85.8
9.4	79.8
10.6	77.8
12	74.4
12	71.5
12	68.4
10.9	64.4
9.4	60.4
8.9	56.3
8.6	52.3
8.3	48
8.3	43.2
8	38.6
8	34.3
7.4	28.3
6.9	26.6
5.7	24
4.3	22
3.1	20.5
2.6	20.3
2	20
1.4	19.1
1.4	18
1.4	16.5
1.4	15.4
1.1	14.5
0.8	13.4
0.8	11.1
1.4	10.2
3.1	8.5
4.8	7.1
5.6	6.2
5.6	6.8
5.4	7.7
5.6	8.2
5.6	8.2
5.4	8.5
5.4	8.5
5.4	8.5
5.4	8.5
5.4	8.5
5.4	8.5
5.1	8.5
5.1	8.5
5.1	8.5
5.1	8.5
4.8	8.5
4.5	8.5
4.2	8.5
3.6	8.5
3.4	8.5
2.8	8.5
2.2	8.5
1.6	8.5
0.8	8.5
0	8.5
1.1	8.5
2.3	8.5
3.4	8.5
4.8	8.5
5.1	8.5
6	8.5
6.9	8.5
7.7	8.5
8.6	8.5
9.4	8.5
10.3	8.5
10.9	8.5
11.4	8.5
12.3	8.5
13.4	8.5
14	8.5
14.3	8.5
14.3	8.5
14.3	8.8
14.3	9.1
14.3	9.1
14	9.1
14	9.1
14	9.4
14	9.4
14	9.7
14	10.2
13.7	11.4
13.7	12.5
13.7	14
13.7	15.7
13.7	17.7
13.7	19.1
13.7	20.5
13.7	21.7
13.7	22.5
13.7	23.4
13.7	23.7
13.7	24.3
13.7	24.6
13.7	24.6
13.7	24.6
13.7	24.6
13.7	24.6
13.7	24.6
13.7	24.6
13.2	24.6
12.9	24.6
12.3	24.3
11.7	23.7
11.4	22.5
11.4	20.8
11.4	19.1
11.4	17.7
11.4	16.8
11.4	16.5
11.1	16.5
10.9	16.5
10.6	16.5
10.6	16
10.6	15.4
10.6	14.2
10.6	13.1
10.6	12
10.6	10.8
10.3	9.7
9.7	8.5
8.6	7.1
6.9	6.2
4.6	5.6
2	5.4
0.8	5.4
3.4	5.4
5.4	5.4
7.1	5.4
8.5	5.4
9.4	4.8
10.2	4.5
10.8	4.2
11.1	4.2
11.7	3.9
11.7	3.9
11.7	3.9
11.4	3.9
11.4	3.6
11.4	3.1
