# Supplementary material for: Bot fit: A novel approach to assessing lower limb muscular strength
Source: PLoS One. 2026 Mar 26;21(3):e0339187. doi: 10.1371/journal.pone.0339187 (PMC13021169; doi:10.1371/journal.pone.0339187)
Supplement: S3 File — Raw joint angle data (left and right legs) collected from 25 participants across all exercise protocols. This compressed folder contains individual participant files (sub1–sub25) with time-series signals representing lower-limb motion recorded by the Bot Fit system during resistance exercise trials. (ZIP) [file pone.0339187.s003.zip › sub18/lunge_const.csv]

AngL	AngR
7.7	2
7.7	2
7.7	2
7.7	2
7.7	2
7.7	2
7.7	2
7.7	2
7.7	2
7.7	2
7.7	2
7.7	2
7.7	2
7.7	2
7.7	2
8	2
8	2
8	2
8	2
8	2
8.3	2
8.6	2
8.6	2
9.2	2.3
9.7	2.6
10.3	2.8
10.3	2.8
9.7	2.6
8.9	1.7
8	0.6
7.4	0
7.7	0
8	0.8
8.3	0.8
8.9	1.1
8.6	1.1
8.6	1.1
8.6	1.1
8.6	1.1
8.6	1.1
8.6	1.1
8.6	1.1
8.6	1.1
8.6	1.1
8.6	1.1
8.6	1.1
8.6	1.1
8.6	1.1
8.6	1.1
8.6	1.1
8.6	1.1
8.6	1.1
8.6	1.1
8.6	1.1
8.6	1.1
8.6	1.1
8.6	1.1
8.6	1.1
8.6	1.1
8.6	1.1
8.6	1.1
8.6	1.1
8.6	1.1
8.6	1.1
8.6	1.1
8.6	1.1
8.6	1.1
8.6	1.1
8.6	1.1
8.6	1.1
8.6	1.1
8.6	1.1
8.6	1.1
8.6	1.1
8.6	1.1
8.6	1.1
8.6	1.1
8.6	1.1
8.6	1.1
8.6	1.1
8.6	1.1
8.6	1.1
8.6	1.1
8.6	1.1
8.6	1.1
8.6	1.1
8.6	1.1
8.6	1.1
8.6	1.1
8.6	1.1
8.6	1.1
8.6	1.1
8.6	1.1
8.6	1.1
8.6	1.1
8.6	1.1
8.6	1.1
8.6	1.1
8.6	1.1
8.6	1.1
8.6	1.1
8.6	1.1
8.6	1.1
8.6	1.1
8.6	1.1
8.6	1.1
8.6	1.1
8.6	1.1
8.6	1.1
8.6	1.1
8.6	1.1
8.6	1.1
8.6	1.1
8.6	1.1
8.6	1.1
8.6	1.1
8.6	1.1
8.6	1.1
8.6	1.1
8.6	1.1
8.6	1.1
8.6	1.1
8.6	1.1
8.6	1.1
8.3	1.1
8.3	1.1
7.7	1.1
7.4	1.1
6.6	1.1
6.3	1.1
5.7	1.1
5.4	1.1
5.4	1.1
5.4	1.1
5.4	1.1
5.4	1.1
5.7	1.1
6	1.1
6	0.8
6.3	0.6
6.6	0
6.9	0.2
7.2	0.5
7.2	0.8
6.9	0.8
6.6	0.8
6.3	0.8
6.3	0.8
6	0.8
5.7	0.8
5.7	0.8
5.7	0.8
5.7	0.8
5.7	0.8
5.7	0.8
5.7	0.8
5.7	0.8
5.7	0.8
5.7	0.5
5.7	0.5
5.7	0.5
5.7	0.5
5.7	0.5
5.7	0.5
5.7	0.5
5.7	0.5
5.4	0.5
5.4	0.5
5.4	0.5
5.7	0.5
5.7	0.5
5.7	0.5
5.7	0.5
5.7	0.5
5.7	0.5
5.7	0.5
5.7	0.5
5.7	0.5
5.7	0.5
5.7	0.5
5.7	0.5
5.7	0.5
5.7	0.5
5.7	0.5
5.7	0.5
5.7	0.5
5.7	0.5
5.7	0.5
5.7	0.5
5.7	0.5
5.7	0.5
5.7	0.5
5.7	0.5
5.7	0.5
5.7	0.5
5.7	0.5
5.7	0.5
5.7	0.5
5.7	0.5
5.7	0.5
5.7	0.5
5.7	0.5
5.7	0.5
5.7	0.5
5.7	0.5
5.7	0.5
5.7	0.5
5.7	0.5
5.7	0.5
5.7	0.5
5.7	0.5
5.7	0.5
5.7	0.5
5.7	0.5
5.7	0.5
5.7	0.5
5.7	0.5
5.7	0.5
5.7	0.5
5.7	0.5
5.7	0.5
5.7	0.5
5.7	0.5
5.7	0.5
5.7	0.5
5.7	0.5
5.7	0.5
5.7	0.2
5.7	0.2
5.7	0.2
5.7	0
5.7	0
5.7	0.3
5.7	0.3
5.7	0.3
5.7	0.3
5.7	0.3
5.7	0.3
5.7	0.3
5.7	0.3
5.7	0.3
5.7	0.3
5.7	0.3
5.7	0.3
5.7	0.3
5.7	0.3
5.7	0.3
5.7	0.3
5.7	0.3
5.7	0.3
5.7	0.3
5.7	0.3
5.7	0.3
5.7	0.3
5.7	0.3
5.7	0.3
5.7	0.3
5.7	0.3
5.7	0.3
5.7	0.3
5.7	0.3
5.7	0.3
5.7	0.3
5.7	0.3
5.7	0.3
5.7	0.3
5.7	0.3
5.7	0.3
5.7	0.3
5.7	0.6
5.7	0.6
5.7	0.6
5.7	0.6
5.7	0.5
5.4	1.4
4.3	3.6
1.7	7.7
2.8	13.7
10.5	24.8
13.4	28.6
18.6	35.7
23.4	42
29.1	44.6
34.6	44.6
39.2	43.5
42.6	41.7
45.8	39.2
48.9	35.7
52.9	31.7
56.6	27.4
60.1	24
63.5	21.1
66.7	18.8
69.2	17.1
71.8	15.7
74.1	14.8
76.4	14.5
78.1	14.5
79.3	14.8
81.6	14.2
82.4	13.4
83.3	12
83.6	10.2
83.6	9.4
83.6	9.4
83.8	9.7
83.8	10.8
83.8	11.7
83.8	12
83.8	12
82.7	12.8
81.3	14
79.6	14.8
77.3	16.2
74.4	17.7
70.7	20.3
66.7	23.4
62.9	27.7
59.2	32.3
55.8	36.9
52.1	40.3
48.6	42.6
45.8	42.9
43.2	42.6
41.2	40.6
39.2	37.2
36.6	32.3
33.2	26.3
28.6	21.4
23.1	18.8
19.7	18.3
20	18.5
20	19.1
20	20.3
20.3	21.7
21.4	22.3
23.4	22.3
24.9	23.1
26.3	24.6
28	26.3
30.6	28.3
34	30
38	30.9
42	30.9
46.6	30.6
51.2	30
54.9	28
58.4	25.4
61.8	22.3
64.7	19.4
67.2	16.8
70.4	14.5
73.5	12.8
76.4	12
78.4	11.4
80.1	11.4
81	11.4
82.4	11.4
84.1	10.8
85.6	9.7
85.9	7.9
86.1	5.9
86.7	4.2
86.7	3.6
86.7	3.6
86.1	4.5
85.9	5.1
85.3	6.2
84.4	6.8
83	7.1
81.3	7.1
79.6	7.1
77.5	7.1
75	7.4
71.5	8.8
68.1	11.1
64.7	14.8
61.2	19.4
58.1	24.6
54.9	29.1
52.1	32.9
49.5	35.4
46.9	36.9
44.6	36.9
42.6	36.6
41.5	34.6
40.6	30.6
39.2	25.7
36.3	22.8
31.2	22
30.6	22
29.7	22
29.1	22.8
28.6	25.7
29.1	29.4
31.2	33.4
34	36.6
37.2	38.9
40.9	39.4
45.2	38.6
49.5	36.3
52.9	33.1
55.8	29.1
58.4	25.1
63.2	19.4
64.9	18.3
68.4	16.8
71.2	15.7
74.4	14.8
77	14.2
79.3	14.5
81	14.5
82.4	14.5
84.1	13.7
85.9	12
86.7	9.9
87.3	7.4
88.1	4.8
88.1	4.5
88.1	4.5
88.1	4.5
88.1	5.1
87.9	6.2
87.3	7.7
86.4	8.5
85.3	8.5
83.8	8.5
83	8.5
81.8	8.5
79.8	8.5
77.3	8.5
74.4	8.8
70.4	10.5
67	14
64.1	18.5
61.2	24.3
58.4	29.4
56.1	33.7
53.5	36.6
51.2	37.7
48.9	37.7
46.9	37.2
46	34.9
45.2	30.9
43.5	26.3
40	24
36.6	22.3
34.3	21.7
32.9	22
31.7	24
31.4	28
32.9	33.1
36	37.4
40.3	40.3
44	41.4
48.3	40.3
53.2	37.4
58.1	32.9
61.5	27.7
63.5	23.1
65.5	18.5
68.1	15.1
71.2	13.1
74.7	12
77.3	11.1
79.3	10.5
81.3	9.7
83	9.1
84.4	9.1
85.9	9.1
86.7	8.2
87.9	6.5
88.4	4.2
88.4	1.9
88.4	0.8
88.4	0.8
88.4	1.4
88.1	2.2
87.6	3.4
86.7	3.9
85.3	3.9
83.8	4.2
82.1	4.5
80.4	5.4
78.1	6.5
75.3	8.8
71.8	12.2
68.7	16.2
64.9	20.5
61.2	24.6
57.8	28.3
54.6	30.9
51.2	32.6
48.3	32.9
45.2	32.9
43.2	32.3
41.7	30.6
40	24.6
39.2	22.5
35.7	21.1
31.4	20
29.1	19.7
28	20
27.4	21.7
27.4	25.4
28.9	29.4
31.7	33.1
37.2	36.9
39.2	37.4
44.3	37.2
49.8	35.7
54.6	33.1
57.8	29.4
60.1	24.8
62.9	20
65.8	15.7
68.7	12.8
72.1	11.4
75.8	10.8
79	10.8
81.3	10.8
82.1	10.8
83.3	10.8
85	9.9
86.4	8.2
87	5.9
88.1	2.5
88.1	1.6
88.1	1.1
87.9	1.1
87.9	1.6
87.9	3.1
87.3	5.1
85.9	5.4
85	5.4
83.3	5.4
81.3	5.4
79	5.6
76.1	7.1
72.7	9.4
69.5	12.2
66.1	16
62.7	20.5
59.2	25.1
56.4	29.4
53.8	33.1
51.2	36
48.9	37.2
46.3	37.4
43.8	37.4
42.3	36.3
41.7	33.4
40.3	26
39.5	24.6
35.7	23.7
32.9	23.7
32	23.7
31.4	24.6
31.2	27.1
32	31.1
34.6	35.1
37.7	39.4
41.2	42.3
48	43.5
50.6	42.9
54.9	40.6
58.1	36.6
60.9	31.1
63.5	25.7
65.5	20.8
67.8	17.4
71	15.4
74.7	14.8
77.5	14.8
79.8	14.2
81.8	12.8
83.3	12.5
84.7	12.5
86.4	11.4
87.9	8.5
88.4	7.1
89	3.9
89.3	1.4
89.3	0.3
89.3	0
89	1.4
89	3.4
89	5.6
88.7	7.4
87.3	7.9
84.7	7.9
83.8	7.9
82.1	7.9
79.8	7.9
76.7	7.9
72.7	9.1
69.2	11.7
66.4	15.4
63.5	20
60.4	25.1
57.2	29.4
54.1	32.6
50.9	34.3
47.8	34.6
44.6	34.6
42.6	34.3
41.5	32.9
40.3	30.6
38.6	26.8
36	23.4
32.3	22
28.6	22
27.1	22.3
26.9	23.7
26.9	27.1
27.4	30.3
29.7	31.7
32.6	32
38.9	30.9
41.2	30
46	27.7
50.1	24.8
52.3	22
54.4	19.1
58.1	16
62.4	14.2
66.7	13.4
70.7	12.5
73.8	11.4
77	9.7
79.3	8.2
81.6	6.5
83.6	5.6
85.6	5.4
87	5.4
88.7	4.5
89.9	2.8
90.7	0.2
90.7	2.8
90.7	4.3
90.7	3.4
90.7	1.4
90.7	1.4
90.7	3.6
90.1	4.5
88.1	4.5
86.4	4.5
84.7	4.5
82.4	5.1
79.3	6.5
75.8	9.4
72.7	13.4
69.5	18.5
66.7	24.6
64.1	30.3
61.5	35.4
58.9	39.4
56.6	42
54.4	42.9
52.1	42.6
50.6	41.4
49.8	37.7
48.6	32.3
45.8	29.4
41.2	28.6
38.3	28.6
38	29.1
37.7	31.4
38	36
40.3	40.9
44.3	44.3
48.9	46.6
53.2	46.6
57.5	44.9
60.9	40.6
62.9	34.9
64.9	28.8
67.2	23.4
70.1	18.5
72.7	16
76.1	14.5
79.3	13.7
82.1	12.8
83.8	12
85.3	12
87	11.1
87.9	10.5
89	8.8
89.9	6.5
89.9	4.8
89.9	4.8
89.9	5.6
89.9	6.8
89.9	8.8
89.9	10.5
89.9	11.1
89	11.1
87.3	11.1
86.1	11.1
85	11.1
82.4	11.1
81.3	11.1
78.4	11.1
74.1	12.5
69.8	15.7
66.4	20.3
64.1	26.3
62.1	32.3
60.4	37.7
58.1	41.4
54.4	43.2
52.9	43.2
50.3	42.6
48.6	40.3
47.2	36.3
45.5	30.9
43.2	25.4
39.5	22.3
35.7	20.8
33.7	20.3
31.7	22
31.2	23.4
30.9	27.4
32.6	32
35.2	36.6
38.3	40.6
42	42.6
46.6	42.3
51.2	41.2
55.5	38.3
58.9	34.6
62.4	27.1
63.2	24.8
65.5	20.8
68.4	18
71.8	16.2
75.3	14.8
78.1	12.8
80.1	10.2
81.3	9.1
82.4	9.1
84.4	8.5
86.1	5.9
86.4	4.8
86.7	1.9
87.3	0.6
87.6	2
87.6	2.3
87.6	2.3
87.6	1.7
87.6	0.3
87.6	1.4
86.7	2.2
84.1	2.5
83.3	2.5
81.6	2.5
79.6	2.8
77	3.6
73.8	5.6
71	9.1
68.1	13.4
65.2	18.3
62.4	23.4
59.5	28
55.2	33.1
53.8	34.3
50.9	35.7
48.3	35.7
46	35.7
45.2	35.1
44.9	32.6
44.9	28
43.8	25.4
40.3	24.8
36.9	24.8
36.3	25.1
35.2	27.1
35.2	30.9
36.6	34.6
39.5	37.7
42.3	39.7
45.8	40.3
49.8	39.7
53.8	37.4
58.9	31.7
60.1	29.1
62.4	24
64.9	19.1
67.5	15.7
71.2	13.4
75.3	11.7
78.7	10.2
81	8.2
83	5.6
84.4	4.2
85.6	4.2
87.3	3.9
89	2.2
90.1	0.5
90.4	1.7
90.4	3.4
90.4	3.4
90.4	2
90.4	0.2
90.4	2.8
90.1	4.2
89	4.2
87.3	4.2
85	4.8
83.8	5.6
81.8	7.4
79.3	10.2
76.4	13.7
73.3	18
69.8	22.8
66.7	27.4
63.5	31.4
60.7	34.9
56.4	38.6
54.9	39.2
52.1	39.4
49.5	39.2
47.8	37.7
46.3	34.6
44.3	29.7
41.5	25.7
37.2	23.1
34.3	22.3
33.4	22.8
33.4	25.4
33.4	30.3
35.4	35.4
38.6	39.4
42.3	42
46.3	42.6
51.2	41.4
55.5	38.9
59.5	34.3
62.4	28.6
64.4	23.1
65.8	18
68.1	14.5
71.2	12.5
75.5	12
79	12
81.3	11.1
83	9.7
83.8	8.8
84.7	8.5
86.1	7.7
87.6	5.9
88.7	3.9
89.9	1.9
90.1	0
90.1	0.6
90.1	0.3
90.1	0.8
89.9	2.5
89.9	5.1
89.9	5.4
88.7	5.4
87.3	5.4
86.4	5.4
85.6	5.4
84.1	5.4
82.7	4.8
80.7	4.2
78.1	4.2
75	4.2
70.4	5.6
65.5	9.1
62.7	14.2
60.7	20.3
58.9	26.8
57.2	33.1
55.2	37.7
52.9	40.3
49.2	40.9
48.3	40.9
47.5	39.7
47.2	36.6
47.2	32
46.9	27.4
44.6	26.3
42.6	26.6
41.7	26.8
41.7	28.3
40.9	31.4
40.3	38.9
40.6	40.9
41.7	44.6
44.3	47.2
47.5	47.5
51.5	46.3
56.4	43.7
60.1	39.7
62.9	34.9
64.9	29.1
66.4	23.1
69.2	16.5
70.7	14.8
73.5	12.8
76.4	11.4
79	9.4
80.7	6.8
82.1	5.1
83	5.1
84.7	4.8
86.7	3.9
87.9	1.9
88.1	1.1
88.7	0.2
89.3	0.3
89.3	0.6
89.3	0.3
89.3	0.3
89.3	0.2
88.4	1.4
87.3	2.2
86.1	2.2
84.7	2.2
83	2.2
81	2.2
78.4	2.2
75.3	2.8
71.5	4.5
67.8	8.2
65.2	12.8
62.4	18
59.8	23.1
57.2	27.7
54.4	31.1
51.5	33.4
48.9	34.3
46.3	34.3
45.2	34
44.9	32.6
44.9	29.4
44.6	25.4
42.6	24.6
40	24.6
38.6	24.6
38	24.6
36.9	27.1
36.6	28.8
37.2	32.9
39.5	36.3
42.3	39.7
45.5	42.3
49.5	42.9
54.1	42
58.4	39.7
62.9	35.7
66.7	30.3
69.5	21.7
70.4	19.1
72.7	14.2
75.5	11.1
79	9.1
82.1	7.4
84.1	5.6
85.6	3.9
86.1	3.9
87.3	3.9
89.3	2.8
89.9	1.9
89.9	0
89.9	0
89.9	0.8
89.9	3.1
89.9	5.9
89.9	7.9
89.9	8.5
89	8.5
88.1	8.5
86.7	8.5
85.3	8.2
83.8	7.4
81.6	7.4
78.7	7.4
75.5	7.4
71.5	8.5
67.2	11.4
63.8	15.4
61.2	20.3
58.6	25.7
56.4	30.6
53.8	34.6
51.2	36.6
48.6	37.2
46	37.2
44.3	36.9
43.5	35.4
42.6	32.3
41.2	28.3
37.5	25.1
36.3	25.1
35.2	25.1
35.2	27.1
34.9	31.7
35.7	36.9
38.9	40
42.3	41.2
45.8	41.2
49.5	40
53.5	37.2
57.5	32.6
60.7	27.4
62.7	22
65.2	16.8
68.4	12.5
71.5	9.9
75	8.5
78.7	7.7
81.6	6.2
83.6	4.8
85	4.5
86.1	4.5
87.6	4.2
89	3.4
89.9	1.9
90.7	0.2
90.7	1.7
90.7	1.7
90.7	1.4
90.7	0.5
90.4	3.1
90.4	5.1
89.9	5.4
88.7	5.4
87.3	5.4
86.1	5.4
84.7	5.4
82.4	5.4
79.6	5.6
75.8	7.4
72.4	10.5
69.2	15.1
66.1	20.3
62.9	26
58.9	33.1
57.5	35.1
54.9	38
52.3	39.4
49.8	39.4
48	39.2
47.2	37.7
46.9	34.3
46.9	28
46.3	27.1
43.8	26.8
42.3	27.1
41.5	27.1
40.3	27.1
38.3	27.1
36.9	28
36.6	30
36.9	33.4
38.3	37.4
41.2	40.9
44.9	42.6
49.5	42.9
54.1	42.3
58.4	40.6
61.8	37.4
64.4	32.9
67	27.4
69.5	22.3
71.8	18.3
74.7	15.1
77.8	13.1
81	11.4
83.6	8.8
85.3	5.9
86.7	4.2
88.4	3.9
89.3	3.9
90.7	2.8
91.6	1.4
91.6	0.8
91.6	3.1
91.6	3.1
91.6	1.7
91.6	0.2
91.3	1.9
90.1	2.5
88.7	2.5
87.3	2.5
85.9	2.5
84.1	2.5
81.6	2.8
78.4	3.9
75	6.2
71.5	9.4
68.4	13.4
64.9	18
61.8	22
58.9	25.4
55.8	28.3
52.9	30.6
48.9	32.9
47.8	32.9
45.8	32.9
44.9	32.6
44.9	30.9
44.9	27.4
44.3	25.1
41.5	24.6
39.2	24.3
38	24.3
37.2	24.8
36.6	26.8
36.9	30.3
38.6	33.7
41.7	36.6
45.8	38.6
50.3	38.9
54.6	38
58.9	35.4
62.4	30.9
64.7	26
67	21.1
70.1	16.8
73.8	14
77.5	12.8
80.7	11.7
83.3	9.9
85	8.5
85.6	8.5
87	8.5
88.4	8.2
90.1	7.7
91	6.2
91	4.8
91	5.1
91	5.9
91	7.9
91	10.5
91	12
90.1	12
88.7	12
87	12
85.9	12
84.4	12
81.3	12
79.8	12.2
76.4	12.8
72.1	14.5
67.8	17.7
64.1	22
61.2	26.8
58.4	31.4
55.8	35.1
52.9	37.7
48.6	38.3
47.5	38.3
45.5	37.4
44.3	34.9
43.5	31.1
42	26.6
39.5	24
36.6	22.5
35.4	22.5
35.2	24
34.6	25.7
33.7	30.9
34.9	35.7
38	39.7
41.7	43.2
45.5	44.3
49.2	43.7
53.5	41.4
58.4	37.2
62.1	32.6
64.9	27.4
67.5	22.8
70.7	19.1
74.7	16.8
78.4	15.7
81.6	14.2
83.8	12.5
85.6	11.4
86.4	11.4
88.7	11.1
89.6	11.1
91	9.9
91.6	8.2
91.9	5.6
91.9	4.2
91.6	4.8
91.6	5.9
91.6	7.7
91	9.4
90.4	9.7
89	9.7
87.6	9.7
86.4	9.7
85	9.4
83.6	8.8
81	8.2
78.1	8.2
74.7	8.2
70.4	9.1
65.8	11.7
62.4	15.7
59.2	20.5
56.9	25.7
54.6	30.6
52.3	34
50.1	36
47.8	36.3
45.5	36.3
44.3	34.9
44	32
43.5	27.7
42	24
38.9	22.8
36.6	22.8
35.7	23.1
35.4	25.1
35.4	26.6
35.7	30.3
37.2	34.6
39.7	38
42.9	41.2
46.9	42.3
52.1	41.7
57.8	40
62.7	36.6
67.8	29.1
69	26.3
70.4	20.8
72.4	16.5
75.8	14.2
79.8	13.4
83	13.1
85.3	12.2
87	11.7
88.1	11.7
89.6	11.1
91	9.7
91.9	7.4
91.9	5.9
91.9	5.9
91.9	6.5
91.9	8.2
91.9	10.5
91.9	12
91.6	12
89.3	11.7
88.7	11.7
87.6	10.8
85.9	9.9
84.1	9.7
81.8	9.7
78.7	9.7
74.7	10.8
70.4	14
67	17.7
62.7	25.7
61.5	28.3
59.2	32.6
56.6	36
54.4	37.7
51.5	38
48.9	38
46.9	37.2
45.8	35.1
43.8	29.7
42.9	27.7
40.6	24
37.7	21.1
36	20.8
35.4	22.5
35.4	26.6
36.3	32
38.9	36.9
42.3	41.2
48.3	44.3
50.6	44.3
55.5	43.2
60.4	40.6
64.9	36.3
68.4	31.1
70.4	26
72.7	21.1
75.3	18
78.7	16.2
82.1	16
85.6	16
86.4	16
87.9	16
89.9	15.7
91.9	14.8
92.4	13.4
92.4	12.8
92.4	13.4
92.7	14.2
93.3	15.4
93.3	16.5
93.3	17.7
93	17.7
91.9	17.7
90.7	17.1
89.9	16
88.7	14.2
86.7	12.5
84.4	10.5
82.7	9.4
80.7	8.8
79	8.8
76.7	8.8
73.3	9.4
69	11.7
65.2	15.4
62.4	20.3
59.8	26
56.6	34.3
56.1	36.6
54.4	39.7
52.3	40.9
50.3	40.9
48.9	39.7
47.8	33.7
47.5	31.1
46	26.8
43.2	24.6
41.2	24.6
40.3	24.6
40	24.8
38.3	26.6
36.3	30.3
36.3	35.1
38.3	40
41.5	44.3
45.8	46.6
50.6	45.7
56.1	42.3
60.9	37.4
63.8	32
66.1	26.3
69	20.3
71.5	15.4
74.7	12.8
79.8	11.7
81.6	11.4
84.1	10.5
85.6	9.9
86.4	9.7
87.9	9.1
90.1	7.1
90.7	6.2
91	4.2
91	3.6
91	3.9
91	4.8
91	6.2
91	7.9
90.1	8.8
89.6	8.8
88.1	8.8
87	8.8
86.1	8.8
84.4	8.8
82.1	8.8
79.3	8.8
75	9.9
70.7	13.1
67.2	18
63.2	28
62.1	31.4
60.1	37.4
58.1	41.7
55.8	44
53.5	44.3
51.5	43.7
50.3	41.2
49.8	37.4
49.2	29.7
48.6	27.1
46.9	24.3
45.5	24.3
45.5	24.6
45.2	26.3
44	30
43.2	35.1
43.2	40
44.6	44
46.6	47.2
49.2	49.2
52.6	49.5
57.2	48.3
61.8	45.5
65.2	41.7
67.2	36.9
69.5	31.1
71.2	25.7
73.3	21.4
76.4	18.3
80.4	16.5
85	14.8
85.9	14
87.3	11.7
88.7	9.4
89.9	8.8
91	8.8
91.3	8.2
91.9	4.5
91.9	3.6
91.6	3.4
91.6	3.6
91.6	5.4
91.3	7.1
90.7	8.2
89.9	8.5
88.1	8.5
86.7	8.5
84.4	8.5
83	8.5
82.1	8.5
79.6	8.5
76.1	8.8
71.2	10.8
67.2	14.5
64.4	19.7
61.8	26
59.8	32.3
58.1	37.2
56.1	40.3
53.5	41.4
50.9	41.2
49.2	39.7
48.3	36
47.8	30.9
46.9	26.8
44.9	25.4
44	25.4
44	25.7
43.8	26.8
42.6	30.6
41.7	35.4
42.3	39.4
44	42.9
46	45.2
48.9	46
52.9	45.5
58.4	42.9
63.2	38.9
66.4	33.7
68.4	27.7
70.1	22
72.1	16.8
74.7	13.7
80.4	12.5
82.1	12.5
84.4	13.1
85.3	14
86.7	14.2
89	14
90.7	13.1
91.6	11.4
91.6	9.1
91.3	8.8
91.3	9.4
91.3	10.2
91.3	12
91.3	12.5
91.3	13.1
91	13.1
89.6	13.1
88.7	13.1
88.1	13.1
87.3	13.1
86.1	13.1
84.7	12.8
82.1	12.5
80.7	12.5
77.8	12.5
73.8	13.7
69.5	16.8
66.4	21.7
63.8	27.7
61.5	33.7
59.8	39.2
58.1	42.6
56.1	44
53.5	44
51.5	42.6
50.6	39.2
50.1	34.6
49.2	30.3
47.2	28.8
46.3	28.6
46.3	28.8
46	30
44.6	36.6
44.3	39.4
44.6	45.2
46.3	50
49.5	52.3
52.6	52
56.4	49.2
60.9	44.3
64.4	38.3
67.2	32.3
71.2	23.4
72.7	20.5
75	16.2
77.5	14.2
80.4	13.1
83	12
85	10.2
86.1	8.8
86.7	7.9
88.1	7.1
89.6	5.6
90.1	3.9
90.7	2.2
91	0.2
91	0.8
91	0.6
91	0.5
90.4	2.2
89.9	3.9
89	4.2
87.6	4.2
85.6	4.2
83.8	4.2
82.1	4.2
79.6	4.2
75.8	4.5
71	5.9
66.7	8.8
62.1	16
60.7	18.8
58.1	24.6
55.5	29.4
53.2	33.1
50.6	35.1
48.3	35.7
46	35.7
44.6	35.1
44.6	32.9
44	26.3
43.5	24.6
40.3	24
38	24
36.9	25.4
36.3	29.1
36.9	33.4
38.9	36.6
41.5	37.7
44.3	37.4
48	36.3
52.3	34.3
56.6	31.4
60.7	28
63.8	24.8
66.7	21.4
69.2	18.5
72.7	16.2
76.1	14.8
79.6	14
83.6	13.1
84.4	13.1
85.9	13.1
87.9	12.8
90.4	12.2
91.9	11.4
92.4	10.5
92.2	10.2
92.2	10.2
92.2	10.5
92.2	13.4
92.2	14.5
91.9	16.2
90.7	16.5
89.6	16.5
88.4	16.5
87.3	16.5
85.3	16.5
83.3	16.5
80.4	16.5
77	17.4
73	20
69.5	23.7
66.4	28
63.5	32.6
60.4	36.9
57.2	40
53.8	41.7
50.6	42
47.5	41.7
45.5	40.6
43.8	38.3
41.2	31.1
40	28.3
37.2	23.4
33.4	21.4
31.2	21.7
30.9	23.4
30.9	27.4
31.4	32.9
33.2	38
36	42.6
41.5	45.7
43.5	45.5
49.2	43.5
54.6	39.7
59.2	34.9
62.4	29.1
64.9	23.4
67.5	18.3
70.7	15.1
74.4	14
79	14
82.4	14
84.4	13.7
86.4	13.1
88.4	12.5
90.1	11.4
91.9	9.7
92.7	7.4
92.7	5.6
92.7	5.6
92.7	5.6
92.7	7.1
92.7	10.5
92.7	10.8
92.7	10.5
91.9	10.2
91	9.9
90.4	9.9
89.9	9.9
88.7	9.9
86.4	9.9
85	9.9
81.8	10.8
77.5	14
74.1	19.1
71.5	25.7
69.2	33.4
67.5	40.6
66.1	46
64.4	49.5
61.5	50.3
60.7	50
59.8	48
59.2	44
58.1	39.4
54.6	37.4
51.2	36.9
49.8	36
49.8	35.4
49.8	35.7
48.6	36.6
46.9	38.9
45.8	42.3
45.5	46.3
46.3	50
50.3	52
52.1	51.8
56.6	49.8
60.9	46
63.8	41.4
66.1	36
68.4	29.7
71	24.3
73.5	20.3
77	17.7
80.4	16
84.4	13.1
85	12.2
86.1	11.1
87.3	10.2
89.3	8.8
91	7.1
91	5.1
91	2.2
90.4	1.9
90.4	3.6
90.4	6.5
90.7	10.2
90.4	10.5
90.1	10.5
88.7	10.5
87	10.2
85.6	9.4
83.3	7.9
80.7	7.4
77.3	7.4
73.3	7.9
68.4	10.2
64.1	14
60.9	19.1
58.4	24.8
56.6	30
54.6	34.6
52.6	37.7
50.6	38.6
48.3	38.6
46.6	38
46	35.4
45.5	30.9
44.3	25.4
41.7	22.8
38	22.5
36.3	22.5
35.2	23.7
34	26.8
34	31.4
35.4	35.4
38.3	38.6
42	40
48.6	39.7
51.2	39.2
56.6	37.4
61.2	35.1
65.2	31.7
68.4	28.3
70.4	24.6
73	21.1
76.4	18
79.8	16.5
82.7	15.7
85.6	14
87.6	12
88.7	10.8
90.1	9.7
91.6	8.2
91.9	5.6
91.9	2.5
91.3	1.9
91.3	3.1
91.3	5.9
91.3	9.1
91.3	10.8
91.3	11.1
90.1	11.1
88.4	11.1
87.3	11.1
86.1	10.8
84.4	9.7
81.8	9.1
78.7	9.1
75	9.4
70.7	10.8
64.4	15.7
62.7	18
59.8	23.1
57.2	28.3
54.6	33.1
52.1	37.2
48.3	40.6
47.2	41.2
44.6	41.2
42.9	41.2
41.5	40.3
40.6	37.7
39.2	34
36.6	30.3
33.2	28
30.3	26.6
28.9	25.7
28.6	24.8
28.3	23.7
28	21.7
27.4	19.4
26.6	17.1
25.7	15.1
25.4	12.8
25.4	10.8
25.4	8.8
25.4	6.8
25.4	4.8
25.4	3.4
25.4	1.9
26	0
26.3	0.3
27.7	0.8
29.1	1.1
30.9	1.1
32.3	1.1
33.7	1.7
34.6	2.8
34.9	4
34.9	4.8
34.9	6
34.9	6.3
34.9	6.3
34.9	6.3
34.9	6.3
34.9	6.3
34.6	6.3
34.6	6.3
34.6	6.3
34.6	6.6
34.6	7.4
33.4	8.3
32	9.1
30.6	10.3
29.1	11.4
28	12.3
27.4	12.6
27.1	12.6
27.1	12.6
27.1	13.2
27.1	13.4
26.3	14.3
25.1	14.9
24.3	15.4
23.4	16
23.1	16
22.8	16
22.8	16
22.6	16
22.3	16
22	16
21.4	16
21.1	16
21.1	15.4
21.1	14.6
21.1	14
21.1	13.2
21.1	12.6
21.1	12
21.1	11.4
21.1	10.9
21.1	10.3
21.1	9.4
21.1	8.9
21.1	8.3
21.1	7.7
21.1	7.7
21.1	7.7
21.1	7.7
21.1	7.7
21.1	7.7
21.1	7.7
21.1	7.7
21.1	7.7
21.1	7.7
21.1	7.7
21.1	7.7
21.1	7.4
21.1	7.1
21.1	6.9
21.1	6.9
21.1	6.9
21.1	6.9
21.1	6.9
21.1	6.9
21.1	6.9
21.1	6.9
21.1	6.9
21.1	6.9
21.1	6.9
21.1	6.9
21.1	6.9
21.1	6.9
21.1	6.9
21.1	6.9
21.1	6.9
21.1	6.9
21.1	6.9
21.1	6.9
21.1	6.9
21.1	6.9
21.1	6.9
21.1	6.9
21.1	6.9
21.1	6.6
21.1	6.3
21.1	5.4
21.1	4.8
21.1	4.3
20.8	3.7
20.3	3.1
19.7	2.8
19.1	2.6
18.6	2.6
17.7	2.6
17.1	2.6
16.5	2.3
16	2
15.7	1.7
15.1	1.7
14.3	1.4
13.7	1.4
12.8	1.1
12	1.1
11.4	1.1
10.5	1.1
10	1.1
9.1	1.1
8.5	1.1
7.7	1.1
6.8	1.1
6.2	1.1
5.4	1.1
4.5	1.1
3.7	1.1
2.8	1.1
2.2	1.1
1.4	1.1
0.8	1.1
0.6	1.1
1.1	1.1
1.7	1.1
2.3	1.1
2.6	1.1
2.9	1.1
3.1	1.1
3.1	1.1
3.4	1.1
3.4	1.1
3.7	1.1
4.3	1.1
4.3	1.1
4.9	1.1
5.4	1.1
6	1.1
6.9	1.1
7.4	1.1
8	1.1
8	1.1
8	0.8
8	0.6
8	0.3
7.7	0.5
7.2	1.4
6.9	2.2
6.3	3.9
6.3	4.2
6.3	5.1
