# Supplementary material for: Bot fit: A novel approach to assessing lower limb muscular strength
Source: PLoS One. 2026 Mar 26;21(3):e0339187. doi: 10.1371/journal.pone.0339187 (PMC13021169; doi:10.1371/journal.pone.0339187)
Supplement: S3 File — Raw joint angle data (left and right legs) collected from 25 participants across all exercise protocols. This compressed folder contains individual participant files (sub1–sub25) with time-series signals representing lower-limb motion recorded by the Bot Fit system during resistance exercise trials. (ZIP) [file pone.0339187.s003.zip › sub18/lunge_max.csv]

AngL	AngR
6.3	0.8
6.3	0.8
6.3	0.8
6.3	0.8
6.3	0.8
6.3	0.8
6	0.8
6	0.8
6	0.8
6	0.8
6	0.8
6	0.8
6	0.8
6	0.8
6	0.8
6	0.8
6	0.8
6	0.8
6	0.8
6	0.8
5.7	0.8
5.7	0.8
5.7	0.8
5.7	0.8
5.7	0.8
5.7	0.8
6	0.5
6.6	0.5
7.4	0.2
7.4	0
7.4	0
7.1	0.2
6.9	1.1
6.3	1.9
5.7	2.2
5.7	2.2
5.7	1.9
6.3	1.4
6.6	1.1
6.6	0.8
6.6	0.5
6.6	0.5
6.6	0.5
6.6	0.5
6.6	0.5
6.6	0.5
6.6	0.5
6.6	0.5
6.6	0.5
6.3	0.5
6.3	0.5
6.3	0.2
6.3	0.2
6.3	0
6.3	0.3
6.3	0.3
6.3	0.3
6.3	0.3
6.3	0.3
6.3	0.3
6.3	0.3
6.3	0.3
6.3	0.3
6.3	0.3
6.3	0.3
6.3	0.3
6.3	0.3
6.3	0.3
6.3	0.3
6.3	0.3
6.3	0.3
6.3	0.3
6.3	0.3
6.3	0.3
6.3	0.3
6.3	0.3
6.3	0.3
6.3	0.3
6.3	0.3
6.3	0.3
6.3	0.3
6.3	0.3
6.3	0.3
6.3	0.3
6.3	0.3
6.3	0.3
6.3	0.3
6.3	0.3
6.3	0.3
6.3	0.3
6.3	0.3
6.3	0.3
6.3	0.3
6.3	0.3
6.3	0.3
6.3	0.3
6.3	0.3
6.3	0.3
6.3	0.3
6.3	0.3
6.3	0.3
6.3	0.3
6.3	0.3
6.3	0.3
6.3	0.3
6.3	0.3
6.3	0.3
6.3	0.3
6.3	0.3
6.3	0.3
6.3	0.3
6.3	0.3
6.3	0.3
6.3	0.3
6.3	0.3
6.3	0.3
6.3	0.3
6.3	0.3
6.3	0.3
6.3	0.3
6.3	0.3
6.3	0.3
6.3	0.3
6.3	0.3
6.3	0.3
6.3	0.3
6.3	0.3
6.3	0.3
6.3	0.3
6.3	0.3
6.3	0.3
6.3	0.3
6.3	0.3
6.3	0.3
6.3	0.3
6.3	0.3
6.3	0
6.3	0
6.3	0.2
6.3	0.5
6.3	0.8
6.3	1.1
6.3	1.4
6	1.6
6	1.9
6	1.9
6	1.9
6	1.9
5.4	3.1
5.4	3.4
5.4	3.4
5.4	3.4
5.1	3.6
5.1	3.9
5.1	4.2
4.8	4.2
4.6	4.2
4.6	4.2
4.6	4.5
4.6	4.5
4.6	4.5
4.6	4.8
4.6	4.8
4.6	4.8
4.6	4.8
4.6	4.8
4.6	4.8
4.6	4.8
4.6	4.8
4.6	4.8
4.6	4.8
4.6	4.8
4.6	4.8
4.6	4.8
4.6	4.8
4.6	4.8
4.6	4.8
4.6	4.8
4.6	4.8
4.6	4.8
4.6	4.8
4.6	4.8
4.6	4.8
4.6	4.8
4.6	4.8
4.6	4.8
4.6	4.8
4.6	4.8
4.6	4.8
4.6	4.8
4.6	4.8
4.6	4.8
4.6	4.8
4.6	4.8
4.6	4.8
4.6	4.8
4.6	4.8
4.6	4.8
4.6	4.8
4.6	4.8
4.6	4.5
4.6	4.5
4.6	4.5
4.6	4.5
4.6	4.5
4.6	4.5
4.6	4.5
4.6	4.5
4.6	4.5
4.6	4.5
4.6	4.5
4.6	4.5
4.6	4.5
4.6	4.5
4.6	4.5
4.6	4.2
4.6	3.9
4.6	3.9
4.6	3.6
4.6	3.4
4.6	3.4
4.6	3.1
4.6	2.8
4.6	2.8
4.6	2.5
4.6	2.2
4.6	2.2
4.6	2.2
4.6	2.2
4.6	1.9
4.6	1.9
4.6	1.6
4.6	1.1
4.6	0.8
4.6	0.5
4.6	0.2
4.6	0.2
4.6	0.2
4.6	0.2
4.6	0.2
4.6	0.2
4.6	0.2
4.6	0.2
4.8	0.2
4.8	0.2
4.8	0.2
4.8	0.5
4.8	0.5
4.6	0.5
4.6	0.5
4.6	0.5
4.6	0.5
4.6	0.5
4.6	0.5
4.6	0.5
4.6	0.5
4.6	0.5
4.6	0.5
4.6	0.5
4.6	0.5
4.6	0.5
4.6	0.5
4.6	0.5
4.6	0.8
4.6	0.8
4.6	0.8
4.6	0.8
4.6	0.8
4.6	0.8
4.6	0.8
4.6	1.1
4.6	1.4
4.6	1.4
4.6	1.4
4.6	1.4
4.6	1.4
4.6	1.4
4.6	1.4
4.6	1.4
4.6	1.4
4.6	1.4
4.6	1.4
4.6	1.4
4.6	1.4
4.6	1.4
4.6	1.4
4.6	1.4
4.6	1.4
4.6	1.4
4.6	1.4
4.6	1.6
4.6	1.6
4.6	2.2
4.6	2.5
4.6	2.5
4.6	2.5
4.6	2.5
4.6	2.5
4.6	2.5
4.6	2.5
4.3	2.5
4.3	2.5
4.3	2.5
4.3	2.5
4	2.5
4	2.5
3.7	2.5
3.7	2.5
3.7	2.5
3.7	2.2
3.7	2.2
3.7	2.2
3.7	2.2
3.7	2.2
3.7	2.2
3.7	2.2
3.7	2.2
3.7	2.2
3.7	2.2
3.7	2.5
3.7	2.5
3.7	2.5
3.7	2.5
3.7	2.5
3.7	2.5
3.7	2.5
3.4	2.5
3.4	2.5
3.4	2.5
3.4	2.5
3.4	2.5
3.4	2.5
3.1	2.8
2.8	2.8
2.3	3.1
1.7	3.4
1.1	3.6
0.6	3.6
0.6	3.9
0.6	4.2
0.6	4.5
0.6	5.1
0.3	5.9
0.3	6.8
0	7.4
0.8	7.9
1.9	9.1
4.2	11.4
7.7	15.4
12.8	21.4
18.5	28.3
24.8	35.4
30.3	42.6
35.1	46.9
40	46.9
44.9	44
49.2	39.7
52.3	34.9
54.9	29.7
57.5	24.8
60.9	20.8
65.8	17.7
70.4	16
74.7	14.2
77.8	12.5
79.5	10.8
81.3	9.1
82.4	8.8
83.8	8.5
85.8	7.1
87	5.1
87	2.8
87	1.1
87	1.6
87	2.2
87	3.9
87	5.4
86.4	6.5
85.6	7.9
83.8	9.9
81.8	13.4
79.5	18
76.7	23.4
73.5	29.1
70.4	34.9
67.2	39.7
64.1	44.3
61.5	47.2
58.6	48.3
55.5	48.3
52.6	46.3
48.6	39.7
47.5	37.2
44.3	34.3
41.7	34
41.7	35.7
43.5	40.3
46.6	46.6
51.8	52.3
57.5	53.8
62.4	50.3
67.5	40.3
68.9	36.6
70.9	29.4
73	22.8
74.4	16.2
75.5	11.7
77.2	9.7
80.1	9.7
82.7	10.2
84.7	10.2
86.4	9.9
88.1	7.7
87.8	6.5
87.6	5.1
87.6	6.2
87.8	8.8
89	11.1
89.3	13.1
88.7	14
87	14.2
85	14.2
83.3	14.2
81.5	14.2
77.2	14.8
75.2	15.7
70.9	18
66.9	22
63.2	27.4
60.1	33.7
57.5	39.4
54.9	44
52	46.9
48.6	47.2
44.9	46.3
41.7	42.9
38.9	38
35.7	32
32.3	26.8
27.7	24.6
24.6	24.8
24.6	27.7
26.3	33.7
30	41.2
35.1	47.2
40.3	49.5
45.5	47.5
50	42.9
52.3	37.4
54.1	31.4
56.9	25.4
60.6	20
64.1	16
66.7	14
69.8	12.5
73.2	11.4
76.4	10.8
78.7	10.5
80.7	10.5
82.4	9.9
83.5	8.8
84.7	7.1
85.8	5.1
86.1	3.9
86.1	4.2
86.1	4.5
85.8	5.6
85.8	6.8
85	7.7
83.3	7.9
81.3	7.9
79	7.9
76.4	7.9
73	7.9
68.4	9.4
61.5	14
59.5	16
55.8	21.4
52.3	26.3
49.2	30.3
45.5	32.9
41.7	33.7
36.6	33.7
35.1	33.4
33.4	31.7
32	28.8
30	24.6
27.1	22
23.7	21.7
23.4	21.7
24.8	23.4
26.8	27.7
31.1	33.7
36.9	39.7
42.9	43.7
48.6	44.3
54.1	40.9
57.2	35.1
59.5	29.1
62.1	23.1
65.8	17.1
68.9	12.5
71.8	9.7
77	7.1
78.4	7.1
80.1	7.7
81.3	8.5
83.8	8.2
86.4	7.4
87.6	6.2
88.4	4.2
88.7	2.2
88.7	2.2
88.7	4.2
88.7	5.1
88.7	6.5
88.1	6.8
86.7	6.8
84.7	6.8
83	6.2
81	5.6
78.7	5.1
74.1	5.1
72.4	5.1
68.1	5.4
62.6	7.9
58.3	12.5
55.5	18.5
52.9	25.1
50.3	31.1
48.3	36.3
46	38.9
43.5	39.4
40.6	39.2
38.9	37.2
37.4	32.9
36	27.4
31.4	23.1
29.1	23.1
27.7	24
28.3	27.1
29.1	32.6
32.9	38.9
38	42.9
43.5	44
49.2	42
54.1	38
57.2	32.6
61.5	23.4
63.2	20.3
66.1	14.8
68.4	10.5
71.5	7.7
75.8	5.6
79.5	4.8
81.5	4.8
82.7	5.1
84.7	5.1
86.7	4.8
88.4	3.4
89.3	0.5
89.3	0.6
89.3	2.8
89.3	3.1
89.3	2.3
89.3	0.8
89.3	0.8
89	1.9
87.6	2.2
85.6	2.5
83.3	3.4
80.1	6.5
78.7	8.2
75.5	12
72.1	16.2
68.1	21.1
63.8	26.3
60.4	31.4
57.2	36
54.3	39.4
51.2	41.4
48.3	41.7
45.7	41.7
43.7	40.3
42.3	37.2
40.6	32
38.3	26.3
34.9	22.8
30.6	22
28.3	21.7
27.7	22
26.8	24
26.6	28.6
28.3	33.7
32.3	39.2
37.7	44
42.3	46.9
46.6	47.5
52.3	45.2
57.2	41.4
60.4	36.6
63.5	27.7
64.6	24.8
68.1	19.1
71.5	14.5
74.1	11.7
76.7	9.1
79.5	6.5
82.7	3.9
84.7	3.1
85.8	3.6
87.6	3.6
90.4	3.1
91	2.2
91.6	0
91.6	2.6
91.6	2.8
91.6	1.7
91.6	0
91	1.6
90.1	2.2
88.7	2.2
86.7	2.2
85	2.5
82.7	3.4
79.8	5.4
74.7	10.2
73	12.2
68.9	16.8
64.9	21.7
61.2	26.6
57.8	30.9
54.1	33.7
50.3	35.4
46.6	35.7
41.2	35.7
39.7	35.4
37.4	34.3
35.1	31.4
32.3	26.8
28.3	21.4
23.1	18.8
18	18.8
17.1	20.3
19.1	23.7
23.1	29.1
28	34.3
32.3	37.2
36.3	38
40	37.4
44	35.4
48.6	32.3
52.9	29.4
56.9	26.6
60.6	23.7
63.8	21.1
66.7	18.5
69.8	16.8
73.2	15.4
76.1	15.1
78.7	15.4
80.4	16
82.7	16.5
85	16.5
87.3	16.2
88.7	14.8
90.1	12.2
90.4	9.7
90.4	8.8
90.4	9.4
90.4	10.8
90.4	13.4
90.4	14
90.1	14.5
88.7	14.5
86.7	14.5
85.3	14.5
84.1	14.5
82.4	14.5
77.8	15.1
76.1	16
71.8	19.1
67.8	24.3
64.6	30.3
62.4	36.9
60.4	42.3
58.1	46
54.9	47.7
51.8	47.7
49.2	46.3
47.2	43.2
45.5	38
43.2	32.3
36.3	27.7
33.7	26.6
30.6	24.6
28	24.3
25.7	26
24.6	30
26	35.4
30.3	41.7
36.6	46.9
42.6	49.8
51.2	46.6
53.8	44.3
58.1	38.3
60.9	32
63.5	25.7
66.4	20
70.1	14.2
73.2	10.8
75.8	9.4
79	8.2
83.3	8.2
83.8	8.8
85	8.8
87	8.2
88.7	6.5
89.3	4.5
89.6	1.9
89.6	0.3
89.6	0.3
89.6	0.8
89.6	2.5
89.6	3.9
88.4	4.5
86.4	4.5
84.4	4.5
82.4	4.5
79.8	5.4
76.4	7.4
72.4	11.1
68.9	16
65.5	21.7
62.4	27.7
58.1	36.6
56.9	38.9
54.1	42.3
51.5	43.2
48.9	43.2
47.2	41.7
45.7	38.3
44.3	32.9
42	28.6
37.4	26.6
34.3	26
33.1	26
32	27.1
30.3	30.9
30	36
32.6	41.2
36.6	45.2
41.4	48
46	48.9
50.6	47.5
55.8	43.7
59.8	38.6
62.4	32.9
64.6	26.8
67.2	20.8
70.4	16
73.2	13.4
77	12
80.4	10.5
83	8.5
85.3	6.5
86.1	5.9
87.6	5.9
89.3	5.1
90.7	3.6
90.7	1.4
90.7	0.8
90.7	0.6
90.7	0.5
90.7	2.8
90.7	4.8
90.1	5.6
88.4	5.6
86.7	5.6
85	5.6
82.7	5.6
79.5	5.9
75	7.7
70.7	11.7
67.5	16.5
62.9	25.7
61.5	28.8
58.3	33.7
55.2	37.4
51.8	39.2
48.6	39.4
45.7	39.2
43.7	37.7
42.3	34.3
38.9	26.6
37.2	24.8
31.7	23.1
28	22.5
27.1	22.8
27.1	24.6
27.4	28.8
29.4	34
33.7	39.2
39.2	43.2
44.9	44.9
50.6	44.3
55.8	41.4
60.1	36.3
62.1	30.6
64.4	24.6
67.5	18.5
71.2	13.4
74.4	10.5
77.2	9.1
80.4	8.5
83	7.9
85	8.2
86.4	8.5
88.1	8.5
89.6	7.9
90.7	6.8
91.3	4.5
91.3	2.5
91	2.8
91	4.5
91	6.8
91	9.4
90.7	10.5
89.6	10.8
87.8	10.8
85.3	10.8
84.4	10.5
82.4	9.9
79.3	9.9
75.8	9.9
70.9	11.1
66.1	14
62.1	18.5
59.2	24.3
56.6	30.3
52.3	37.4
50.9	38.9
47.7	40
44.3	40
41.4	39.2
39.4	36.9
38	32.6
35.7	27.4
32.6	23.4
27.1	22
24	22
24	22.5
24	24.8
24.3	29.1
26.6	33.1
30.3	35.7
34.3	37.2
39.4	37.2
44.9	36
50.6	33.4
55.2	29.4
58.1	25.1
60.4	20
62.9	15.4
65.8	12.2
69.5	10.8
74.1	9.9
78.1	9.9
81.3	9.9
82.7	10.2
84.4	10.2
85.6	10.2
87.8	9.9
89.6	9.1
90.7	7.4
91	5.6
91	5.1
91	5.1
91	5.1
91	5.6
90.7	6.5
90.7	6.8
90.4	6.8
89.8	6.8
89	6.8
88.7	6.8
88.4	6.8
87.8	6.8
87.3	6.8
86.4	6.8
85.6	6.8
84.4	6.8
83.3	6.8
82.1	6.8
80.7	6.8
79.5	6.8
78.1	6.8
76.7	6.8
75.2	6.8
73.2	6.8
71.5	6.8
69.5	6.8
67.2	6.8
64.4	6.8
61.2	7.4
58.1	8.8
56.1	10.5
54.3	12.5
52.3	15.7
51.5	16.5
50	18
48.9	19.1
47.5	20
46.3	20.5
45.2	20.5
44.6	20.5
44.3	20.5
44.3	20.5
44.3	20
44.3	18.5
44	16.5
42.6	14.8
40.6	13.1
38.3	12.2
36.9	12.2
36.3	12.2
36.3	12.2
36.3	12
36.3	10.8
36.3	8.5
36.3	7.9
36.3	6.5
36.3	5.4
36.3	3.6
36.3	2.2
36.3	1.1
36.3	0.2
36.3	0.3
36.3	0.8
36.3	1.1
36.3	1.1
36.3	1.1
36.3	1.1
36.3	1.1
36	1.1
36	1.1
36	1.1
36	1.1
35.4	1.1
35.1	1.1
34.6	1.1
34.3	1.1
34.3	1.1
34.3	1.1
34.3	1.1
34.3	1.1
34.3	1.1
34.3	1.1
33.7	1.1
32.9	1.1
32.3	1.1
32	1.1
31.4	1.1
30.9	1.1
30.3	1.1
29.7	1.1
29.1	1.1
28.8	1.1
28.8	1.1
28.8	1.1
28.8	1.1
28.8	1.4
28.8	1.7
28.3	2.3
27.7	2.3
27.1	2.6
26.6	2.8
26	2.8
25.1	2.8
24.3	2.8
23.4	2.8
22.5	2.8
21.4	3.1
20.5	3.1
19.4	3.7
18	4.3
16.5	4.8
15.1	5.1
13.1	5.4
11.1	5.4
8.8	5.4
6.2	5.7
3.9	6
2.5	6
1.6	5.7
1.6	5.1
1.6	4
2.2	2.8
2.5	1.1
2.2	0.2
2.2	1.9
2.2	3.6
2.2	5.4
2.2	7.1
2.2	8.5
2.2	9.4
2.2	10.5
2.2	11.4
2.2	12
2.2	12.5
2.2	12.5
2.2	12.5
2.2	12.2
2.2	11.4
1.9	10.8
1.6	9.9
1.4	9.1
0.8	8.5
0.5	7.9
0.2	7.4
0.2	7.1
0.2	7.1
0.2	6.8
0.2	6.8
0.2	6.8
0.2	6.8
0	6.8
0	6.8
0	7.1
0.3	7.1
0.6	7.4
0.6	7.9
0.6	8.5
0.6	9.4
0.6	10.8
0.6	12.2
0.6	14.2
0.3	16.2
0.3	18.3
0.3	20.5
0.3	21.4
0.3	22.5
0.3	23.1
0.3	23.1
0.3	23.1
0.3	23.1
0.3	23.1
0.3	22.5
0	21.7
0	20.5
0	19.1
0	17.7
0	15.7
0.3	14
0.6	12.8
1.1	12.5
1.4	12.8
1.7	13.1
2	13.7
2.3	14.2
