# Supplementary material for: Bot fit: A novel approach to assessing lower limb muscular strength
Source: PLoS One. 2026 Mar 26;21(3):e0339187. doi: 10.1371/journal.pone.0339187 (PMC13021169; doi:10.1371/journal.pone.0339187)
Supplement: S3 File — Raw joint angle data (left and right legs) collected from 25 participants across all exercise protocols. This compressed folder contains individual participant files (sub1–sub25) with time-series signals representing lower-limb motion recorded by the Bot Fit system during resistance exercise trials. (ZIP) [file pone.0339187.s003.zip › sub18/lunge_max2.csv]

AngL	AngR
3.7	13.7
4	13.7
4.3	13.7
4.6	13.7
4.8	13.7
4.8	13.4
5.1	13.1
5.7	12.8
6	12
6.6	11.4
6.9	10.5
7.4	9.7
7.7	9.1
8.3	8.8
8.6	8.2
8.6	7.7
8.6	7.1
8.6	6.5
8.9	5.6
8.9	5.1
9.1	4.2
9.1	3.1
9.4	1.9
9.7	0.5
9.7	0.6
9.1	0.8
8	0.8
6	0.6
4	0
2	0.2
0.3	0.2
1.1	0.8
1.4	1.1
2.5	2
3.9	2.6
5.9	2.8
7.7	3.1
9.1	2.8
10.5	2.8
11.7	2.8
12.5	2.8
13.1	2.8
13.7	2.8
14	2.8
14.5	2.8
14.8	2.8
15.1	2.8
15.1	2.8
15.1	2.8
15.1	2.8
14.8	2.8
14.5	2.8
13.7	2.8
12.5	3.1
11.4	3.1
9.7	3.1
7.9	3.1
6.2	3.1
4.2	3.4
3.1	3.7
1.9	3.7
1.1	3.7
0.3	3.7
1.4	3.7
2.3	3.7
3.1	3.7
4	3.7
4.6	3.4
5.4	2.8
5.7	2
6	1.4
6.6	0.8
6.9	0
7.4	0.5
7.4	1.1
7.4	1.9
7.4	3.1
7.4	4.2
7.4	5.4
7.4	6.5
7.4	7.7
7.4	9.1
7.4	11.4
7.7	12
7.7	13.4
8.3	14.8
8.3	14.8
8.3	14.8
8.3	14.8
8.9	16
7.1	19.4
5.7	19.4
4.6	19.4
3.7	19.4
2.8	19.4
2.6	19.4
2.3	19.4
1.7	19.4
1.4	19.4
1.1	19.4
0.8	19.4
0.6	19.4
0.3	19.4
0.3	19.4
0.3	19.1
0	18.5
0.2	17.4
0.5	16.2
0.2	15.1
0.2	13.7
0.2	12.2
0.2	10.2
0.2	8.2
0.2	5.9
0.2	3.6
0.2	1.4
0.2	0.6
0.2	2
0.2	2.6
0.2	3.1
0.2	3.1
0.2	3.1
0.2	3.1
0.2	3.1
0.2	3.1
0.2	3.4
0.2	4
0.2	4.6
0.2	4.8
0.2	5.4
0.2	5.7
0.5	6
0.8	6
1.1	6
1.6	6
2.2	6
2.8	6
3.6	6
4.5	6
5.4	6
6.5	6
7.7	6
8.8	5.7
9.7	5.7
10.5	5.7
11.1	5.4
11.7	5.4
11.7	5.4
11.7	5.4
11.7	5.4
11.7	5.4
11.4	5.4
11.4	5.4
11.4	5.4
11.1	5.4
10.5	5.4
9.9	5.4
9.7	5.4
9.4	5.4
9.1	5.4
8.8	5.4
8.8	5.4
8.5	5.4
8.8	5.4
8.8	5.4
8.5	5.4
8.5	5.4
8.8	5.4
8.8	5.4
8.8	5.4
8.8	5.4
8.8	5.4
9.1	5.4
9.1	5.4
9.7	5.4
10.2	5.4
10.8	5.4
11.4	5.4
12.2	5.4
12.5	5.4
13.4	5.4
13.7	5.4
13.7	5.4
14	5.4
14	5.4
14	5.4
14	5.4
14	5.4
14	5.4
14	5.4
14	5.4
14	5.4
13.7	5.4
13.7	5.4
13.4	5.4
13.4	5.4
13.4	5.4
13.4	5.4
13.4	5.4
13.4	5.7
13.4	5.7
13.4	5.7
13.4	6
13.4	6.3
12.8	6.3
12	6.6
10.5	6.6
9.1	6.6
7.7	6.6
5.6	6.6
4.8	6.3
3.6	6
2.8	5.4
1.9	4.3
1.1	2.8
0.8	0.8
0.2	1.9
0.2	4.8
0.2	7.9
0.2	13.1
0.2	14.5
0.2	17.4
0.2	19.7
0.2	21.4
0.5	22.3
0.5	22.8
0.5	23.1
0.5	23.4
0.5	23.7
0.5	23.7
0.5	23.7
0.5	23.7
0.2	23.1
0.2	22.3
0.2	21.1
0	19.4
0.3	16.2
0.6	15.1
0.8	13.1
0.8	11.7
0.6	10.5
0.2	9.4
1.4	8.5
3.1	7.4
4.8	6.2
7.1	5.4
9.7	4.8
12.2	4.8
14.8	4.8
17.1	5.1
18.8	5.1
20.3	5.1
20.5	5.1
20	4.8
20	4.8
19.1	4.5
18	4.2
16.2	4.2
14.5	3.9
11.4	3.9
10.5	3.9
8.5	3.9
6.2	4.5
4.2	5.6
2.2	7.4
1.1	10.2
1.1	13.4
1.4	16.8
1.4	21.4
1.4	22
1.1	22
0.8	20.3
0	18.3
0.8	15.4
1.7	12.2
1.7	9.4
1.7	7.7
1.1	7.4
0.8	7.7
0.3	8.2
0	8.5
0.2	8.5
0.2	8.2
0.2	7.9
0.2	7.4
0.2	7.1
0.2	6.5
0.2	6.2
0.2	6.5
0.2	6.5
0.2	6.5
0.2	6.5
0.2	6.5
0.2	6.5
0.2	6.2
0.2	6.2
0.2	5.6
0.2	5.4
0.2	5.1
0.2	5.1
0.2	5.1
0.2	5.4
0	5.4
0.3	5.4
0.6	5.4
1.1	5.4
1.1	5.4
1.4	5.4
1.4	5.1
1.4	5.1
1.4	5.1
1.4	4.8
1.4	4.8
1.4	4.5
1.4	4.5
1.1	4.5
0.2	4.5
0.8	4.5
2.2	5.1
3.6	6.5
5.1	8.8
6.5	12.2
8.5	17.1
11.4	24.3
16	32.3
21.1	40
26.6	47.5
32.6	53.2
39.7	52.6
46.6	48
53.2	41.4
57.5	33.7
60.6	26.3
63.2	19.1
66.1	12
69.8	7.4
76.1	5.4
78.1	4.8
81.8	4.2
84.1	3.6
85.3	3.1
86.1	3.1
86.7	1.9
86.4	1.7
86.4	6.3
86.7	4.8
89	3.4
89.8	5.6
89.8	7.4
89.3	7.4
87.8	7.4
86.4	7.4
84.4	8.2
81.8	10.2
78.4	14.5
75	20.3
71.2	27.1
66.4	38.3
65.2	41.7
64.1	47.7
63.8	52.3
63.8	54.3
63.5	54.1
62.4	52.3
57.8	45.2
55.2	43.2
49.2	40.3
45.2	39.4
44.9	40.9
45.5	45.7
47.5	51.5
50.9	55.5
54.9	56.1
58.1	52.9
59.5	46
60.4	39.2
62.1	31.7
67.5	22
69.2	18.5
71.2	14.2
73.2	11.1
75.5	9.1
79	7.4
83	6.5
85.6	6.5
87.3	6.2
88.4	4.2
89.3	0.8
89	2.6
88.7	2.6
88.7	0.8
88.7	2.8
88.7	6.2
88.7	7.1
87.6	7.1
85	7.7
82.4	9.4
80.4	12
77.5	16
74.4	21.1
71.2	26.8
67.5	32.9
64.6	38.6
62.1	43.2
59.5	45.5
56.6	45.7
53.5	44.9
50.3	39.7
49.2	37.2
47.2	32.9
44.3	31.7
42.6	32.3
42.6	34.6
43.2	39.2
46	44
51.2	47.2
57.2	46.6
64.1	41.4
65.8	38.9
68.7	32.6
70.4	26
72.1	20
73.8	15.4
76.7	12.8
80.4	12
83.5	12
85.8	12
87.3	11.7
89.3	11.1
91.3	9.9
91.9	8.8
91.6	8.8
91.9	9.7
92.4	11.1
92.7	13.1
92.7	14.2
92.1	14.5
90.4	14.2
88.1	12.5
87.3	12
85.6	11.1
83	11.1
80.4	11.4
76.4	13.1
71.5	17.4
68.1	23.1
65.2	30.6
62.9	38
60.9	44.6
58.6	48.9
55.8	50.3
52.9	49.8
50.6	46.9
48.9	42
46.9	35.7
43.2	29.7
40.9	29.1
37.7	29.4
37.4	29.7
37.4	32.6
38.3	38
41.2	43.7
46.9	48.9
52	52.6
55.8	54.6
61.5	50.9
63.5	47.7
66.9	41.7
69.2	35.1
71.8	28.6
75	22.3
77.5	16.2
80.1	12.5
82.4	11.1
84.7	10.5
87	10.2
88.7	9.9
90.1	9.4
91.6	7.7
92.7	5.6
92.7	4.5
92.7	4.5
92.7	5.1
92.7	6.5
92.4	7.7
90.7	7.9
89.8	7.7
88.1	6.5
86.7	5.4
84.7	5.4
82.4	5.4
78.7	6.2
73.5	9.9
68.9	15.7
65.5	23.4
61.8	36.6
60.9	40.6
58.9	46.9
56.9	50
54.6	50.3
52.6	48
51.5	43.2
50.6	37.4
47.5	31.4
45.5	30.6
42.9	28.8
42.3	26.8
41.4	26.8
39.4	28
37.4	30.6
37.4	34.6
38.3	40
41.7	46.3
46.3	51.2
51.5	52.6
60.6	47.7
63.2	44.6
67.5	38.3
69.8	31.7
72.1	24.8
74.7	18.3
77.5	12.5
79.8	8.8
82.1	7.1
85	5.9
87.8	5.9
88.1	5.9
89.8	5.6
91.3	3.9
92.1	1.1
92.1	0.8
91.6	0.6
91.6	0.5
91.6	2.5
91.6	4.2
90.4	4.2
88.7	4.2
86.7	4.2
85	4.2
82.1	4.8
77.8	6.5
73.8	10.5
70.4	16
67.2	22.8
64.4	30.9
61.8	38
59.5	43.5
56.9	46.6
54.3	47.2
51.5	46.6
48.9	41.4
48	38.6
46.3	33.1
42.3	31.7
37.2	32
35.7	32
36	34.3
37.7	38.6
42	43.7
47.2	47.7
52.3	49.2
58.9	45.7
60.6	42.6
63.8	36
66.4	29.1
68.9	22.8
71.5	16.8
74.1	12
77	9.4
80.4	9.1
84.1	9.4
85.8	10.2
87.3	10.2
89.3	9.7
91.6	8.2
91.9	6.8
91.6	7.1
91.6	8.5
91.9	10.8
92.4	12.5
92.4	13.7
92.1	13.7
91	13.4
89.6	12.2
87.3	9.7
86.4	9.1
84.1	8.8
81.5	8.8
77.8	10.5
73	14.8
69.2	20.5
66.1	28.3
63.8	37.2
62.4	45.5
61.2	51.8
60.1	54.6
58.3	54.1
56.9	51.2
55.8	45.5
54.6	39.7
48	35.4
45.7	34.6
43.2	32.3
41.2	31.4
39.4	32.6
39.2	35.4
40.6	40.3
43.5	46.6
47.5	52.9
52	55.5
56.3	53.5
61.2	47.5
65.2	40.6
68.4	34
71.5	27.1
73.5	20.5
75	14.5
76.4	9.9
79	7.4
82.4	6.5
86.7	6.2
87.6	6.5
89	5.9
90.4	4.8
91.3	2.2
91.6	0.8
91	1.4
91	0.3
91	1.9
91	4.5
91	5.6
90.7	5.6
88.7	5.6
87.8	5.6
86.4	5.4
84.7	5.1
81.8	5.1
77.8	6.2
72.7	9.7
68.9	15.1
65.8	22.5
62.9	31.1
60.1	42.6
59.2	45.7
57.2	49.5
54.9	50.3
52.3	49.2
50.9	45.5
50	40
48.9	34.3
45.2	32.6
40.6	32.6
39.7	32.3
39.7	32.6
39.4	34.9
39.7	39.2
42.3	44.3
46.3	50
51.5	54.3
56.3	55.5
61.2	52.9
64.4	47.5
66.4	40.9
68.4	33.7
72.7	23.7
74.1	20.5
76.7	15.7
78.7	13.1
81	12.2
83.5	11.7
85.8	11.7
87.6	11.7
88.7	11.4
91.3	8.5
91.6	7.1
91.6	4.5
91	4.5
91	5.4
91	7.1
91	9.1
91	10.2
90.4	10.2
88.7	10.2
86.1	10.2
85.6	10.2
83.3	10.2
79.5	11.4
75.2	14.5
71.5	19.4
68.4	26.3
65.5	34.6
63.5	42.6
62.1	49.5
59.8	54.1
58.9	54.1
56.9	52.6
55.8	48.6
54.9	42.6
52.9	38.6
48.3	37.2
45.2	35.7
43.7	33.7
41.4	34.3
40.9	34.9
40	37.7
40.6	42.6
42.6	48.9
46.3	54.3
51.8	56.3
56.9	54.6
62.1	49.8
65.8	42.9
68.1	36.3
70.4	29.4
73.5	22.5
76.7	16.5
78.4	12
80.1	9.1
82.1	7.4
84.7	6.8
86.7	7.1
88.1	7.1
89.6	5.9
91	3.4
91.3	0.8
91	0.8
90.7	0.6
90.7	1.1
90.7	3.6
90.7	5.4
90.4	5.9
89	5.9
87	5.4
85.6	4.2
83.5	3.4
81	3.1
77.8	3.1
73.8	4.2
68.7	7.9
64.6	13.4
61.5	20
58.6	27.7
56.3	34.6
54.3	40
52	43.2
47.7	43.7
46.6	43.2
44.6	40.3
43.5	35.1
42.3	29.7
39.2	27.4
36.3	27.4
35.7	27.7
35.7	28.3
35.7	31.4
37.2	36.6
40.9	42
46.3	47.2
51.5	50
56.1	50
60.1	46.6
63.2	40.6
66.1	34
69.2	27.4
73.8	18
75	15.1
77	9.9
79	7.1
81.5	6.5
84.7	6.8
87.6	7.1
89.3	7.1
91	5.9
92.4	3.6
92.1	0.3
91.9	0.3
91.6	0.5
91.6	3.1
91.6	6.5
91.6	8.2
91	8.2
89	7.9
87	6.8
83.8	5.6
82.4	5.6
79	6.2
75	8.2
70.7	12.5
67.2	18.5
63.8	25.7
60.4	33.1
57.5	40
54.9	44.9
52.3	47.2
48	46
46.9	44.9
44.9	40.6
43.2	35.1
40.9	30.3
37.4	29.4
35.7	29.4
36.9	30
37.7	32.6
39.4	36.9
43.2	41.4
47.7	44.6
52.6	46
57.2	45.5
60.9	41.7
64.1	36.3
66.7	29.7
69.2	23.7
72.1	18
74.7	14.2
77.5	13.1
81.3	13.1
85.6	14.8
86.1	15.7
87.8	16.8
90.1	16.2
92.1	14.8
93	13.4
93	12.8
93	12.8
93	13.1
93	13.1
92.7	14.2
92.4	14.8
91.3	15.1
89.3	14
87.6	12.5
85.8	10.8
83.8	10.2
82.1	9.9
79.8	9.9
77	10.5
73	12.5
69.2	16.2
65.8	21.4
62.6	27.4
59.5	33.4
56.6	38.6
53.5	42.6
50.3	44.3
46.9	44.3
43.7	43.2
40.9	39.4
38	34.6
34.9	28.6
31.1	22.8
26.8	19.4
23.4	18
22.3	18
22.3	18
22.3	17.7
22.3	15.7
22	14.8
20.8	12.8
19.7	11.1
18.5	9.7
17.7	8.8
17.1	7.9
16.5	7.1
16	6.2
15.1	5.6
14.2	5.1
13.4	4.5
13.1	3.9
12.5	3.4
12.5	2.8
12.5	1.9
12.5	1.6
12.5	1.4
12.5	0.8
12.5	0.5
12.5	0.2
12.5	0.6
12.5	1.4
12.5	2.3
12.5	2.8
13.1	3.4
14.8	3.7
15.4	3.7
16.8	3.7
18.3	3.7
19.7	3.7
21.1	3.7
22.3	3.7
23.7	3.7
24.6	3.7
25.4	3.7
26	3.7
26.3	4
26.3	4.6
26.3	5.4
26.3	5.7
26.3	5.7
26.3	5.7
26.3	6
26.3	6.6
26.3	7.1
26.3	7.1
26.3	7.1
26.3	7.1
26	7.1
25.7	7.1
25.4	7.1
25.1	7.1
24.8	7.4
24.6	8
23.7	8.6
23.1	9.1
22	9.7
20.8	10
19.7	10
18.3	10
16.5	10
14.2	10
13.4	10
12	10
10.8	10
9.9	10
9.1	10
8.2	10
7.1	9.7
6.2	9.1
5.4	8
4.5	5.7
4.5	4.6
3.9	1.7
3.9	1.1
3.9	3.4
3.9	5.9
3.9	7.9
3.9	7.9
3.6	8.2
3.1	8.5
2.8	8.8
2.8	8.8
2.8	8.8
2.8	8.8
2.8	8.5
2.8	6.8
2.8	5.9
2.8	4.5
2.8	3.1
2.8	2.2
2.8	1.4
2.8	1.1
2.8	0.8
2.8	0
2.8	1.4
2.8	1.7
3.1	2
3.4	2.6
4.5	3.4
5.9	4
7.4	4.6
9.1	4.8
11.4	4.8
13.7	4.8
16	4.8
18.5	4.8
20.3	4.8
21.7	4.8
22.3	4.8
22.8	4.8
23.1	4.6
23.4	4.3
23.7	3.7
23.7	3.1
23.7	2.6
23.7	2
23.7	1.1
23.7	0.6
23.7	0.2
23.7	0.8
23.7	1.6
23.4	2.8
22.5	3.6
21.7	4.8
20.5	5.6
19.1	6.2
17.4	6.8
15.7	7.1
14	7.7
12	7.9
10.2	8.2
8.5	8.5
6.8	8.5
5.1	8.8
3.9	9.4
3.1	9.9
2.5	10.2
1.6	10.8
1.6	11.1
1.4	11.4
1.1	11.7
1.1	11.7
1.1	12
1.1	12
1.1	12
1.1	12
1.1	12.2
1.1	12.8
1.1	12.8
1.1	13.1
0.8	13.4
0.8	13.7
0.8	13.7
0.2	14
0.3	14.2
0.8	14.5
1.4	14.8
2	15.1
2.8	15.4
3.4	15.4
4.8	15.7
6.6	16
7.7	16.2
7.1	16
5.7	16
4	16
2.8	16.2
2.3	16.8
2.8	18
3.1	18.5
3.4	19.7
3.7	20.8
3.7	21.7
3.7	22.5
3.7	23.1
3.7	23.1
3.7	22.8
3.7	22.3
3.7	21.4
3.7	20
3.7	18.5
3.7	16.5
4	14.8
4.6	14.5
5.4	15.1
6	16
6	17.4
5.7	18.8
5.7	20.8
5.7	22.5
5.7	24.3
5.4	25.7
5.4	26.8
5.4	26.8
5.4	27.1
5.4	27.1
5.4	27.1
5.4	27.1
5.4	26.8
5.4	26
5.4	24.6
5.4	22.8
5.7	20.5
6	18.3
6.9	16.5
7.7	15.7
9.1	15.7
9.4	15.7
9.7	16
9.7	16.2
9.7	16
9.7	15.7
10	15.1
10	14.2
10.3	13.1
10.9	12.2
11.4	11.1
11.4	10.5
11.7	9.9
11.7	9.1
11.4	7.9
10.9	6.5
9.7	5.4
8.6	4.2
6.6	3.1
4.6	2.2
2	1.9
0.8	1.6
3.4	1.4
5.9	1.4
7.9	1.4
9.4	1.4
9.9	1.1
10.5	1.1
10.5	0.5
10.5	0.2
10.5	0.2
10.2	0
9.7	0
9.1	0.3
8.2	0.3
7.9	0.3
7.9	0.3
8.2	0.3
9.1	0.3
10.2	0.3
11.7	0.3
12.5	0.3
13.4	0.3
14	0.3
14	0.6
14	1.4
13.7	2.3
12.8	3.1
11.4	3.4
9.7	4
7.7	4.6
5.9	4.8
4.2	5.1
2.5	5.7
1.1	5.7
0.6	6
2	6
3.1	6
4	6
4.8	5.1
4.8	4.8
4.8	3.7
4.8	2.8
4.8	1.7
4.8	1.1
4.8	0.3
5.1	0.8
5.4	1.6
5.7	2.5
5.7	3.6
5.7	4.5
5.7	5.6
5.7	6.2
5.7	7.1
5.7	7.7
5.7	8.2
5.7	9.1
5.7	9.9
5.4	11.1
5.4	12.2
5.4	13.7
5.4	15.4
5.4	17.4
5.4	19.1
5.4	20.5
5.1	21.7
4.8	22.3
