# Supplementary material for: Bot fit: A novel approach to assessing lower limb muscular strength
Source: PLoS One. 2026 Mar 26;21(3):e0339187. doi: 10.1371/journal.pone.0339187 (PMC13021169; doi:10.1371/journal.pone.0339187)
Supplement: S3 File — Raw joint angle data (left and right legs) collected from 25 participants across all exercise protocols. This compressed folder contains individual participant files (sub1–sub25) with time-series signals representing lower-limb motion recorded by the Bot Fit system during resistance exercise trials. (ZIP) [file pone.0339187.s003.zip › sub18/squat_const.csv]

AngL	AngR
14.2	4.8
13.7	4.8
13.1	4.8
12.8	4.8
12.2	4.8
11.9	4.8
11.9	4.8
11.9	5.1
11.9	5.1
11.9	5.1
11.9	5.1
11.9	5.1
11.9	5.1
12.2	5.1
12.2	5.1
12.8	5.1
13.7	5.1
14.2	5.1
15.4	5.1
16.8	5.1
18.2	5.1
20	5.1
21.7	5.3
24	5.6
26.3	6.2
28.8	7.4
30.6	8.5
31.4	8.8
31.7	8.5
31.7	7.4
31.1	5.9
31.1	4.8
31.1	4.2
32	4.2
33.1	4.2
34	4.2
34.6	3.6
35.1	2.5
35.4	0.5
35.7	1.6
36	4.2
36	7.1
36	9.6
36	11.9
36	14.2
35.7	15.7
35.7	15.9
35.7	15.9
35.7	15.9
35.7	15.4
35.7	14.8
35.7	14.2
35.7	13.4
35.7	12.5
36	11.4
36	10.2
36.3	8.8
36.3	7.4
36.6	6.2
36.9	5.3
36.9	5.1
36.9	5.1
36.9	5.1
36.9	5.1
37.1	5.3
37.1	5.6
37.7	5.9
38	6.2
38	6.5
38.3	7.1
38.9	7.4
39.1	7.4
39.7	7.6
40.3	7.6
40.9	7.6
41.1	7.6
41.4	7.4
41.4	7.1
41.4	6.2
41.4	4.8
41.4	3.6
41.4	2.8
41.4	1.6
41.4	0.8
41.1	0.2
40.6	1.1
39.7	1.9
38.9	2.5
38	3.3
36.9	3.9
35.4	4.5
34	5.3
32.3	5.6
30.6	6.2
28.8	6.5
27.1	6.5
25.7	6.5
24.3	6.5
23.4	6.5
22.5	6.5
22	6.5
22	6.5
22	6.5
22.2	6.5
22.2	6.5
22.2	6.8
22.5	6.8
22.5	7.1
22.8	7.1
23.4	7.1
24	7.1
24.3	7.1
24.3	7.1
24.3	7.1
24.3	7.1
24.3	7.1
24	7.1
23.4	7.1
23.1	7.1
22.5	7.1
22.2	7.1
21.7	7.1
21.4	7.1
21.1	6.8
20.5	6.8
20.2	6.8
20	6.5
19.1	6.2
18.8	5.9
18.8	5.6
18.8	5.6
18.8	5.3
18.8	5.3
18.8	5.3
18.8	5.3
18.8	5.3
18.8	5.1
18.8	5.1
18.8	5.1
18.8	5.1
18.8	5.1
18.8	5.1
18.8	5.1
18.8	5.1
18.8	5.1
18.8	5.1
18.8	5.1
18.8	5.1
18.8	5.1
18.5	5.1
18.5	5.1
18.5	5.1
18.5	5.1
18.5	5.1
18.5	5.1
18.5	5.3
18.5	5.3
18.5	5.3
18.5	5.6
18.8	5.6
19.7	5.9
20.8	6.2
22.2	6.5
23.4	6.8
24.8	7.1
26	7.1
27.1	7.4
28	7.4
28.8	7.4
29.7	7.4
30.3	7.1
30.8	7.1
31.1	7.1
30.8	7.1
30.8	7.4
30.8	7.4
30.6	7.1
30.3	7.1
29.1	7.1
27.7	6.8
26	6.5
24	6.2
22.2	5.9
20.8	5.9
19.7	5.9
19.4	5.9
19.4	5.3
19.4	4.8
19.7	4.2
20.5	3.9
21.4	3.6
22.5	3.6
23.7	3.6
24.8	3.6
26.3	3.6
27.7	3.6
29.1	3.6
30.8	3.6
32.3	3.6
33.7	3.6
34.3	3.6
34.8	3.3
34.8	2.8
34.8	1.6
34.8	0.2
34.8	1.9
34.8	3.9
34.8	5.9
34.8	7.6
34.8	9.6
34.8	11.1
34.8	12.5
34.8	13.4
34.8	13.9
35.1	13.9
35.1	13.9
35.4	13.9
35.4	13.9
35.7	14.2
35.7	14.5
35.7	14.8
35.7	14.8
35.7	15.4
35.4	15.7
35.4	15.9
35.4	15.9
35.4	16.2
35.4	16.5
35.4	16.5
35.4	16.8
35.4	17.4
35.4	17.7
35.4	17.7
35.4	17.7
35.4	17.7
35.4	17.7
35.7	17.7
35.7	17.7
35.7	17.1
35.7	16.2
36	15.4
36.3	14.5
36.6	13.7
36.9	12.5
36.9	11.6
36.9	10.8
36.9	9.9
37.1	9.1
37.4	7.9
37.4	6.8
37.4	5.9
37.4	4.8
37.4	4.8
37.4	4.2
37.4	3.6
37.4	3.3
37.4	3.1
37.4	2.8
37.4	2.5
37.4	2.5
37.4	2.2
37.4	2.2
37.4	1.9
37.4	1.3
37.4	0.8
37.4	0.2
37.1	0.8
36.9	1.6
36.6	2.8
36.3	3.3
36	4.2
35.7	5.1
35.1	5.3
34.8	5.6
34.3	5.6
34	5.6
33.4	5.6
33.1	5.6
32.6	5.6
31.7	5.6
30.8	5.6
29.7	5.6
28.3	5.6
26.5	5.6
24.8	5.6
22.8	5.3
20.8	5.1
19.1	4.8
17.7	4.2
16.5	3.6
16.2	3.3
16.5	3.3
17.1	3.3
17.9	3.3
18.8	3.3
20.5	3.3
21.4	3.3
22.5	3.3
23.4	3.3
24.5	3.3
25.1	3.3
25.4	3.3
25.7	3.3
25.4	3.3
24.8	3.6
24	3.6
22.5	3.9
21.1	3.6
19.7	3.6
18.2	3.6
17.1	3.6
15.9	3.9
15.1	3.9
14.8	3.9
14.5	4.2
14.5	4.5
14.8	4.5
15.7	4.8
16.5	4.8
17.9	5.1
19.4	5.3
21.1	5.6
22.5	5.6
24.3	5.6
25.7	5.9
26.8	6.2
27.4	6.2
27.1	6.5
26.3	6.5
24.8	7.1
23.1	7.4
21.1	7.4
19.1	7.4
17.4	7.4
15.7	7.4
14.8	7.4
14.2	7.1
14.2	7.1
14.5	7.1
15.1	7.1
16.2	7.1
17.7	7.4
19.4	7.4
21.7	7.4
22.5	7.6
24	7.9
24.5	8.2
24.5	8.2
24.5	8.5
24.5	8.8
24.3	9.4
24	10.2
24	10.8
24.8	10.8
26	10.5
27.7	10.2
29.4	9.9
30.8	9.4
32	8.8
32.8	7.6
33.4	6.5
33.7	5.1
34	3.6
34.3	1.9
34.3	0.5
34.6	1.1
34.8	2.5
35.1	3.3
35.4	4.5
35.7	5.3
35.7	6.2
35.7	7.1
35.7	7.4
35.7	7.6
35.7	7.6
35.7	7.6
35.7	7.6
35.7	7.6
35.7	7.6
35.7	7.6
35.7	7.6
35.7	7.4
35.7	6.8
35.7	5.9
35.7	5.1
35.4	4.2
35.4	3.6
35.1	2.8
35.1	2.2
34.8	1.3
34.8	1.1
34.8	0.5
34.6	0.2
34.6	0.2
34.6	0.2
34.3	0.2
34.3	0.2
34.3	1.1
34.3	2.2
34	4.2
33.4	6.2
32.8	8.8
32.6	11.1
32.3	13.4
32	15.1
31.7	16.5
31.7	17.7
31.4	18.2
31.4	18.5
31.4	18.2
31.4	18.2
31.4	18.2
31.4	18.2
31.4	17.9
31.4	17.7
31.4	17.1
31.7	16.8
31.7	15.9
31.7	14.2
31.7	11.6
31.7	7.4
31.4	6.2
30.6	4.5
28.8	3.6
26.3	2.8
23.1	2.5
20.2	2.5
17.7	2.5
15.4	2.5
13.4	2.5
11.9	2.5
10.8	2.2
10.5	1.6
10.8	1.1
10.8	0.5
11.1	0.2
11.6	0.2
12.8	0.5
14.2	1.1
16.2	1.9
19.4	3.6
20.5	3.9
22.5	4.8
24	5.3
25.1	5.3
26	5.1
27.1	4.2
28.3	2.8
29.4	0.5
29.4	1.9
29.4	5.1
29.4	8.8
29.1	12.8
28.8	16.2
28.8	19.7
28.8	22.2
28.8	23.7
28.5	23.7
28.5	23.4
28	22.8
28	22.5
27.4	22.2
27.1	21.4
26.8	20
26.5	18.2
26.5	16.2
26.5	14.8
26	13.7
24.8	12.5
23.1	11.6
21.1	10.8
18.5	10.2
15.7	9.6
12.5	9.1
9.4	8.5
7.1	8.2
5.6	8.2
5.6	8.2
5.9	7.6
6.8	7.1
8.2	6.5
10.5	6.2
14.2	5.1
15.4	4.5
17.9	3.3
20.2	2.5
22	1.9
23.7	1.6
25.4	1.9
28	2.2
30.3	2.8
32.3	3.6
34.3	4.5
36	6.8
35.7	7.6
34.8	9.6
33.7	11.6
32.6	13.7
31.7	15.4
31.4	16.5
31.4	16.5
31.4	15.9
31.4	15.1
31.4	12.5
31.4	11.6
31.4	9.6
31.4	7.9
31.4	6.2
31.4	5.1
31.4	3.9
31.4	3.1
31.4	2.2
31.4	1.3
31.4	0.5
31.4	0.2
31.4	0.5
31.1	1.1
30.6	1.6
30.6	1.9
30.6	1.9
30.6	1.9
30.6	2.2
30.6	2.2
30.6	2.2
30.6	2.2
30.8	2.2
31.4	2.2
32.3	2.2
33.1	1.9
34	1.6
34.6	0.8
35.1	0.8
35.4	2.2
35.1	3.9
35.1	5.1
34.8	6.2
34.3	5.9
33.7	4.8
33.7	3.6
33.7	2.5
34	1.9
34	1.3
34.3	1.3
34.6	1.3
34.6	0.8
34.6	0.5
34.8	0.2
34.8	1.1
35.1	1.6
35.4	2.8
35.7	3.9
36	5.1
36.3	6.2
36.9	7.1
37.1	7.6
37.4	8.2
37.7	8.2
37.7	8.2
37.7	8.2
37.7	8.8
38	9.4
38.6	9.9
38.6	10.5
38.6	10.8
38.6	11.1
38.6	11.1
38.6	11.1
38.6	11.1
38.6	11.1
38.9	11.1
39.1	11.1
39.4	11.1
39.4	11.4
39.4	11.4
39.4	11.4
39.4	11.4
39.4	11.4
39.4	11.4
39.4	11.4
39.4	11.4
39.7	11.4
39.7	11.4
40	11.4
40.3	11.4
40	11.4
40	11.4
40	11.4
40	11.4
40	11.4
40	11.4
40	11.4
40	11.4
40	11.4
40	11.4
40	11.4
40	11.4
40	11.4
40	11.4
40	11.4
40	11.4
40	11.4
40	11.4
40	11.4
40	11.4
40	11.4
40	11.4
40.3	11.1
40.3	11.1
40.3	11.1
40.3	11.1
40.6	10.8
40.9	10.5
41.1	10.2
41.1	10.2
41.1	9.9
41.1	9.6
41.1	9.4
41.1	9.6
41.1	9.6
41.1	9.6
41.1	9.6
41.1	9.6
41.1	9.6
41.1	9.9
41.1	9.9
41.1	9.9
41.1	9.9
40.9	10.2
40.9	10.5
40.9	10.8
40.9	10.8
40.9	10.8
40.9	10.8
40.9	10.8
40.9	10.8
40.9	10.8
40.9	10.8
40.9	10.8
40.9	10.8
40.9	10.8
40.9	10.8
40.9	10.8
40.9	10.8
40.9	10.8
40.9	10.8
40.9	10.8
40.9	10.8
40.9	10.8
40.9	10.8
40.9	10.8
40.9	10.8
40.9	10.8
40.9	10.8
40.9	10.8
40.9	10.8
40.9	10.8
40.9	10.8
40.9	10.8
40.9	10.8
40.9	10.8
40.9	10.8
40.9	10.8
40.9	10.8
40.9	10.8
40.9	10.8
40.9	10.8
40.9	10.8
40.9	10.8
40.9	10.8
40.9	10.8
40.9	10.8
40.9	10.8
40.9	10.8
40.9	10.8
40.9	10.8
40.9	10.8
40.9	10.8
40.9	10.8
40.9	10.5
40.9	10.5
40.9	10.5
40.9	10.5
40.9	10.5
40.9	10.5
40.9	10.5
40.9	10.5
40.9	10.5
40.9	10.5
40.9	10.5
40.9	10.5
40.9	10.5
40.9	10.5
41.1	10.5
41.1	10.5
41.1	10.5
40.9	10.5
40.9	10.2
40.9	10.2
40.9	9.9
40.9	9.6
40.9	9.4
40.9	9.4
40.9	9.4
40.9	9.4
40.9	9.6
40.9	9.6
40.9	9.6
40.9	9.6
40.9	9.6
40.9	9.6
40.9	9.6
40.9	9.6
40.9	9.6
40.9	9.6
40.9	9.6
40.9	9.6
40.9	9.6
40.9	9.6
40.9	9.6
40.9	9.6
40.9	9.6
40.9	9.6
40.9	9.6
40.9	9.6
40.9	9.6
40.9	9.6
40.9	9.6
40.9	9.6
40.9	9.6
40.9	9.6
40.9	9.6
40.9	9.6
40.9	9.6
40.9	9.6
40.9	9.6
40.9	9.6
40.9	9.6
40.9	9.6
40.9	9.6
40.9	9.6
40.9	9.9
40.9	9.9
40.9	9.9
40.9	9.9
40.9	9.9
40.9	9.9
40.9	9.9
40.9	9.9
40.9	9.9
40.9	9.9
40.9	9.9
40.9	9.9
40.9	9.9
40.9	9.9
40.9	9.9
40.9	9.9
40.9	9.9
40.9	9.9
40.9	9.9
40.9	9.9
40.9	9.9
40.9	9.9
40.9	9.9
40.9	9.9
40.9	9.9
40.9	9.9
40.9	9.9
40.9	9.9
40.9	9.9
40.9	9.9
40.9	9.9
40.9	9.9
40.9	9.9
40.9	9.9
40.9	9.9
40.9	9.9
40.9	9.9
40.9	9.9
40.9	9.9
40.9	9.9
40.9	9.9
40.9	9.9
40.9	9.6
40.9	9.6
40.9	9.6
40.9	9.6
40.9	9.6
40.9	9.6
40.9	9.6
40.9	9.6
40.9	9.6
40.9	9.6
40.9	9.6
40.9	9.6
40.9	9.6
40.9	9.6
40.9	9.6
40.9	9.6
40.9	9.6
40.9	9.6
40.9	9.6
40.9	9.6
40.9	9.6
40.9	9.6
40.9	9.6
40.9	9.6
40.9	9.6
40.9	9.6
40.9	9.6
40.9	9.6
40.6	9.6
40.3	9.6
40	9.6
40	9.4
40	9.6
40	9.6
40	9.6
40	9.6
40	9.4
40	9.4
40	9.4
40	9.4
40	9.4
40	9.4
40	9.4
40	9.6
40	9.6
40	9.6
40	9.6
40	9.6
40	9.4
40	9.4
40	9.4
40	9.4
40	9.1
39.7	8.8
39.7	8.8
39.4	8.8
39.1	8.8
39.1	8.8
39.1	8.8
39.1	8.8
39.1	8.8
39.1	8.8
39.1	8.8
39.1	8.8
39.1	8.8
39.1	8.8
39.1	8.8
39.1	8.8
39.1	8.8
39.1	8.8
39.1	8.8
39.1	8.8
39.1	8.8
39.1	8.8
39.1	8.8
39.1	8.8
39.1	8.8
39.1	8.8
39.1	8.8
39.1	8.8
39.1	8.8
39.1	8.8
39.1	8.8
39.1	8.8
39.1	8.8
39.1	8.8
39.1	8.8
39.1	8.8
39.1	8.8
39.1	8.8
39.1	8.8
39.1	8.8
39.1	8.8
39.1	8.8
39.1	8.8
39.1	8.8
38.9	8.5
38.3	7.9
37.4	7.1
36.3	5.9
35.1	4.5
33.7	3.3
32.6	1.9
31.1	0.5
30.3	0.8
29.7	1.3
29.1	1.9
28.8	1.9
28.8	1.9
28.8	1.9
28.8	1.9
28.8	1.9
28.8	1.9
29.1	1.9
29.4	1.9
29.7	1.6
30.3	1.6
30.8	1.3
31.1	1.3
31.4	1.1
31.7	0.8
32	0.5
32.3	0.2
32.6	0.5
32.8	0.5
33.1	0.8
33.4	1.1
33.7	1.3
34	1.6
34	1.9
34.3	2.2
34.3	2.2
34.3	2.2
34.3	2.2
34.3	2.2
34.3	2.5
34.3	2.8
34.3	2.8
34.3	2.8
34.3	2.8
34.3	2.8
34.3	2.8
34.3	2.8
34.6	2.8
34.6	2.8
34.8	2.8
34.8	2.8
34.8	2.8
34.8	2.8
34.8	2.8
34.8	2.8
34.8	2.8
34.8	3.1
34.8	3.1
34.8	3.1
34.8	3.1
34.8	3.1
34.8	3.1
34.8	3.1
34.8	3.1
34.8	3.1
34.8	3.1
34.8	3.1
34.8	3.1
34.8	3.1
34.8	3.1
34.8	3.1
34.8	3.1
34.8	3.1
34.8	3.1
34.8	3.1
34.8	3.1
34.8	3.1
34.8	3.1
34.8	3.1
34.8	3.1
34.8	3.1
34.8	3.1
34.8	3.1
34.8	3.1
34.8	3.1
34.8	3.1
34.8	3.1
35.1	3.1
35.1	3.1
35.4	3.1
35.4	3.1
35.4	3.1
35.4	3.1
35.4	3.1
35.4	3.1
35.4	3.1
35.4	3.1
35.4	3.1
35.4	3.1
35.4	3.1
35.4	3.1
35.4	3.1
35.4	3.1
35.4	3.1
35.4	3.1
35.4	3.1
35.4	3.1
35.4	3.1
35.4	3.1
35.4	3.1
35.4	3.1
35.4	3.1
35.4	3.1
35.4	3.1
35.4	3.1
35.4	3.1
35.4	3.1
35.4	3.1
35.4	3.1
35.4	3.1
35.4	3.1
35.4	2.8
35.4	2.5
35.1	2.2
34.8	1.6
34.3	1.1
33.7	0.2
32.3	1.3
31.4	2.2
29.7	3.9
27.4	6.2
24.5	9.1
20.5	12.2
15.9	16.2
10.5	20.8
4.5	26.3
1.3	31.7
6.8	37.7
15.4	46.3
18.2	49.2
23.4	54
28	57.8
31.1	60.6
33.7	62.9
35.7	64.6
38.6	67.2
42	70.6
46	74.4
50.3	78.1
54.3	82.1
57.8	85.5
60.6	88.1
61.8	89.3
61.8	89.3
61.2	89
59.8	87.5
57.5	85.5
54.6	83
51.2	79.5
47.2	75.8
42.9	71.5
38	66.9
32.6	61.8
24.5	53.5
21.7	50.9
15.9	45.4
10.5	40.3
5.1	35.4
0.2	30.8
5.1	26
10.2	21.4
15.4	16.8
20.2	12.5
24.3	8.8
27.4	5.9
29.7	3.9
30.8	3.6
30.8	3.6
30.6	4.2
30.3	5.1
29.4	6.2
27.4	7.6
25.1	9.1
21.4	12.8
18.2	15.7
16.2	17.4
11.9	21.1
6.8	25.7
1.1	30.6
5.6	36
12.5	42.3
20	49.5
27.1	56.6
34.3	63.8
44.3	74.1
47.7	77.2
54	83.2
60.9	89
66.9	94.4
72.4	99.9
76.9	104.7
79.5	107.6
80.7	109
81.2	109.3
81.5	109.6
81.2	109.3
80.1	108.2
78.1	106.2
74.9	103.3
71.2	99.6
67.2	95.3
59.8	88.1
57.2	85.5
51.7	80.4
46.3	74.9
40.6	69.2
35.1	63.5
29.4	57.8
23.7	52
17.7	46
9.1	37.4
5.9	34.3
0.2	28.5
6.2	23.7
11.6	19.4
15.9	15.9
19.1	13.4
21.4	11.6
22.2	11.4
21.7	11.9
21.1	12.5
19.4	13.7
16.8	15.7
13.9	17.7
11.1	20.2
7.9	23.1
4.5	25.7
1.1	28.8
2.5	32.6
6.5	36.9
11.4	41.7
16.8	47.7
23.4	54.6
30	61.5
36.3	68.1
42.3	73.8
46.9	77.2
50.3	80.1
53.5	83.8
57.2	88.1
62.1	92.7
67.2	97
71.5	101.3
74.7	104.2
76.4	105.9
76.9	106.2
76.9	106.2
76.9	106.2
76.1	105.6
74.4	104.2
70.1	100.1
68.1	98.4
64.1	94.4
59.5	89.8
54.3	84.7
48.9	79.5
43.4	73.8
37.7	68.4
32.3	62.6
26.5	56.9
20.5	51.2
14.8	45.4
8.8	40
3.1	34.8
3.1	30
8.8	25.7
13.7	22
19.4	18.5
20.5	17.7
21.1	17.7
20.8	18.5
19.7	20.5
17.7	22.8
14.8	26
11.6	28.8
7.9	31.4
3.9	34
0.8	36.9
5.6	40
11.4	44.6
17.9	50.3
24.5	57.2
34.8	67.5
38.3	70.6
44.6	76.9
50.9	82.7
56.3	87.8
61.8	92.7
66.4	97.6
70.6	101.9
74.7	105.6
78.7	109
81.8	111.9
84.7	114.5
86.4	116.5
87.5	117.3
87.5	117.3
87	116.8
85.5	115.3
83	112.7
80.1	109.6
76.7	106.4
70.9	101
68.9	99
64.6	94.7
60.3	90.4
55.8	86.1
51.5	81.5
47.2	76.9
42.9	72.7
38.3	68.4
34	64.1
29.4	59.8
25.7	56.3
22.8	54
20.5	52.3
18.8	50.9
17.1	49.7
14.5	47.4
13.7	46.6
11.9	44.9
10.8	43.7
10.8	43.7
11.6	44
13.4	45.4
15.9	48
20	51.7
24.5	56.3
29.7	61.8
35.4	66.6
40.9	71.5
45.7	76.1
50.9	81
55.8	85.5
60.6	90.4
65.2	95
69.8	99.6
74.1	104.2
78.4	107.9
81.8	111
85	113.9
87.3	115.9
89	117.6
89.8	118.5
89.8	118.5
89.5	118.2
88.4	117
85.8	114.8
83	111.9
80.1	109
76.4	105.6
72.7	101.9
68.4	97.9
64.1	93.6
59.5	89
54.9	84.4
50.3	79.8
45.7	75.5
41.1	70.9
33.7	64.1
31.1	61.8
26.5	57.5
22.8	54
19.7	51.2
17.4	49.5
15.7	48
14.2	46.6
12.2	44.9
9.9	42.9
7.6	40.9
6.5	39.7
6.8	39.4
7.9	40
9.9	41.7
15.1	45.7
17.4	47.4
22	51.7
26.8	56.6
31.7	61.8
36.6	66.6
41.7	72.1
46.9	77.5
52.3	83
58	88.1
63.8	93.3
68.9	98.4
76.1	105.6
78.1	107.3
82.1	111
85.3	114.8
88.4	117.6
90.7	119.6
91.6	120.5
91.3	120.5
91.3	120.2
90.1	119
89	118.2
85.5	114.8
82.1	111.3
78.7	107.9
74.9	104.2
70.4	99.9
65.5	95.3
60.9	90.4
56	85.3
50.9	80.1
43.7	72.9
41.1	70.6
36	65.8
31.1	60.9
26.8	56.9
23.7	54
20.8	51.7
18.8	49.7
16.8	48
15.1	46.9
11.9	44.3
9.9	42.9
9.4	42.6
8.8	42.6
9.4	43.2
11.1	44.3
14.2	46.6
18.8	50.3
24.3	54.9
30.3	60
36.6	65.8
44.6	73.5
47.2	76.1
52	81.2
57.2	86.7
62.3	92.4
67.5	97.6
72.7	102.2
77.2	106.7
81.2	110.7
85	113.9
88.4	116.8
91	119.3
91.6	120.5
91.6	120.5
91.6	120.5
91.3	120.2
90.1	119.3
87.5	116.8
84.1	113.3
80.4	109.9
76.9	106.2
72.9	102.2
68.1	97.6
63.5	93
56.3	85.5
53.7	83.2
48.9	78.4
44.3	73.8
39.4	68.9
34.3	64.1
29.7	59.8
25.7	56
22.2	53.2
19.4	50.9
16.2	48.6
15.4	48
13.7	46.6
11.4	44.6
9.1	42.6
7.1	40.9
6.5	40.3
6.8	40.6
9.1	41.4
10.2	42.3
13.4	44.6
17.1	47.4
20.8	51.5
25.4	56
30.6	60.6
35.7	65.5
40.9	70.4
46.3	75.5
51.7	80.7
57.2	85.5
62.1	90.4
66.6	95
71.2	99.6
75.5	104.2
79.5	108.5
83	112.2
87.8	116.5
89	117.6
90.7	119.3
91.3	120.2
91.3	120.2
91.3	120.2
90.1	119
87.8	116.8
85	113.9
82.1	111
78.7	107.6
74.9	104.2
68.6	97.9
66.4	95.6
61.8	91
57.2	86.1
52.3	80.7
47.7	75.8
42.9	70.9
38	66.1
32.8	61.5
28.3	57.2
24.3	53.7
20.8	51.2
18.2	49.2
15.9	47.7
14.2	46.3
12.2	44.3
9.6	42
7.1	40
5.6	38.6
5.3	38.3
5.9	38.9
7.1	40
9.1	42
12.2	44.9
16.2	48
20.2	52
24.8	56.6
29.7	61.8
35.1	66.9
40.6	72.7
46	77.8
51.7	83.2
57.5	88.4
63.2	93.6
68.6	98.7
73.8	103.6
78.4	107.9
82.7	112.2
86.4	115.3
89.8	118.5
91.8	121.1
91.3	120.5
91.6	120.8
91.6	120.5
91.3	120.5
90.7	119.6
88.1	117
83.8	113
78.1	107
76.4	105.3
72.1	101.3
67.2	96.7
62.3	91.8
57.2	86.7
52	81.2
47.2	76.1
42.3	70.9
37.1	65.8
32	60.9
25.1	54.3
23.1	52.6
20	50
17.7	48.3
15.9	47.2
14.2	46
11.6	43.7
8.5	41.1
5.6	38.6
3.6	36.9
3.1	36
3.3	36
4.8	36.3
6.5	36.6
9.1	38.3
12.2	41.1
18.8	48.3
21.1	50.9
26.5	56.9
31.7	62.9
37.4	68.6
43.4	74.1
49.2	79.5
54.9	85.3
60.6	90.7
66.1	96.1
71.2	101.3
75.8	105.9
79.8	109.9
83.5	113.3
86.7	116.8
89.8	119.6
91.6	120.8
91.3	120.5
91.3	120.5
90.7	119.9
88.4	118.2
86.7	116.5
83	112.7
79.8	109
75.8	105.3
71.5	101.3
66.9	96.7
62.1	91.6
57.2	86.7
52.6	81.8
47.7	76.9
40.3	69.2
37.7	66.6
32.6	61.8
28	57.8
24.5	54.6
21.7	52.6
19.4	51.2
17.1	49.7
14.8	48.3
12.2	46.3
9.6	44
7.1	41.7
6.8	41.7
7.1	42
7.9	42.3
9.6	43.4
11.9	44.9
15.1	47.4
18.8	50.9
23.1	55.2
30.8	62.3
33.7	64.9
38.9	70.1
43.7	74.9
49.2	79.8
54.9	85
60.9	90.4
66.4	95.6
73.2	103
75.5	105.3
79.8	109
83.2	112.7
86.4	116.2
89.5	119
91.6	120.8
91.3	120.5
91.6	120.5
91.3	120.2
90.7	119.9
88.7	117.9
85	114.2
81.5	110.5
78.1	107
74.4	103.3
69.8	98.7
65.2	94.1
60.3	89
55.5	83.5
50.9	78.4
46	72.9
41.1	67.8
36	62.9
30.8	58.3
26.3	54.6
22.5	51.7
19.4	49.5
16.8	47.7
14.8	46.3
12.8	45.2
9.9	42.9
7.1	40.6
3.9	38.6
1.9	37.1
1.1	36.9
1.6	36.9
3.1	37.1
7.1	39.1
8.8	40.3
13.7	43.2
18.8	47.2
24.5	52
30.3	57.8
35.7	63.2
41.1	68.9
46.9	74.4
52.3	79.8
57.8	85.5
63.2	91
68.4	96.7
73.5	102.2
78.4	107
82.7	111
86.7	114.8
89.8	118.2
91.8	120.8
91.3	120.2
91.6	120.8
91.6	120.5
91.3	120.2
90.7	119.3
87.5	116.5
83.2	112.5
79.5	108.7
75.8	104.7
71.5	100.7
66.6	96.1
61.8	91
56.6	85.8
51.5	80.4
46.6	75.2
41.7	69.8
36.6	64.6
28.8	57.2
26.5	54.9
22.5	51.5
19.4	48.6
16.8	46.9
15.1	45.7
13.4	44.6
10.5	42.3
7.1	39.4
3.9	36.9
1.3	35.1
0.8	34.8
1.3	35.7
3.1	37.4
5.9	39.7
12.5	44.9
15.1	47.2
20.5	51.7
26	56.6
31.7	61.5
37.4	66.6
43.2	72.4
49.2	78.1
55.2	83.8
60.9	89.8
68.9	98.7
72.1	101.6
77.2	107
82.1	111.6
86.7	115.6
90.4	118.8
91.6	121.1
91.3	120.2
91.8	120.8
91.8	120.8
91.3	120.5
91.3	120.2
90.1	119
86.4	115.6
81.8	111.3
77.8	107
73.8	103
69.2	98.4
61.8	90.7
59.2	87.8
54.3	82.4
49.5	76.9
44	71.8
38.6	66.6
33.4	61.5
28.5	57.5
24.5	53.7
21.1	50.9
18.2	48.6
15.7	46.9
13.7	45.2
10.8	43.2
7.6	40.9
4.8	38.9
2.5	37.7
1.3	37.4
1.3	37.7
3.3	38.6
4.5	38.9
7.6	40.6
11.9	42.9
16.5	46.3
21.4	50.6
26.8	55.8
32.6	60.9
38.9	66.6
45.2	72.9
51.2	78.7
59.5	86.4
62.3	88.7
67.8	93.8
73.2	99.6
78.1	105.3
82.1	109.9
85.3	113
88.1	115.6
91.6	119.6
91.6	120.5
91.6	120.2
91.3	120.2
91.3	119.3
89.5	117.3
86.4	114.2
83	111
79.5	107.6
76.1	104.2
71.8	99.9
67.2	95.3
62.3	90.1
57.8	85
52.6	79.5
47.7	74.4
42.6	68.9
37.1	63.5
32	58.3
27.1	53.7
22.8	50.3
19.4	47.7
16.5	45.7
13.4	43.7
12.2	42.9
9.4	40.6
5.9	38
2.8	35.4
0.5	34
0.2	34.3
0.5	35.7
1.9	38
4.8	41.1
9.1	45.2
18.2	51.5
21.4	53.7
27.7	58.6
34.3	64.1
40.6	69.8
46.6	75.8
52.9	81.5
58.6	87
64.1	92.7
68.6	97.9
73.2	102.4
78.1	106.7
82.4	110.7
85.8	114.2
89.3	117.3
91.6	119.9
91.6	120.5
91.6	120.5
91.6	120.5
91.3	120.2
89.5	118.8
86.1	115.6
82.4	111.6
79.2	108.2
75.5	104.4
70.9	100.4
66.1	95.8
61.2	90.7
56.3	85.8
51.5	80.7
46.3	75.8
41.1	70.4
36	64.9
30.8	59.8
26.3	55.2
22.2	51.7
19.4	49.2
17.4	47.7
15.7	46.6
13.4	44.9
10.8	42.6
7.6	40.3
5.1	38.3
3.3	37.4
3.3	37.4
4.2	38
5.9	39.4
8.8	41.4
12.5	44.6
17.1	48.6
22.2	53.5
28	58.9
34	64.1
40	69.5
45.7	74.7
50.9	80.1
56	85.3
61.5	91.3
66.6	97
72.1	102.2
76.9	106.7
81	110.5
85	113.9
88.7	117.3
91.8	120.5
91.3	120.5
91.8	120.8
91.8	120.8
91.6	120.8
91.3	120.5
90.7	119.9
86.4	115.9
84.1	113.9
80.4	109.9
76.9	106.2
72.9	102.4
68.4	97.9
63.2	92.7
58	87.3
52.9	81.8
48	76.7
43.2	71.2
38.3	66.1
33.1	61.2
28.3	56.9
24.5	53.5
21.1	51.2
18.5	49.5
16.5	48
14.2	46.6
11.6	44.9
8.8	42.6
5.9	40.6
4.2	39.4
3.6	39.1
3.9	39.4
4.8	39.7
6.5	40.6
9.6	42.3
13.7	45.2
18.2	49.2
26.3	56.3
28.8	58.9
34.8	64.3
40.9	70.1
46.9	76.1
52.9	81.8
58.9	87.8
64.3	93
69.2	98.1
73.8	103
78.1	107.3
82.7	111.3
86.4	114.8
89.5	118.2
91.8	120.8
91.3	120.5
91.6	120.8
91.6	120.5
91.6	120.5
91	119.9
87	115.9
85	113.9
81	109.9
77.5	106.4
73.5	102.7
68.9	98.4
64.1	93.6
59.2	88.1
54	83
49.2	77.8
44	72.7
38.9	67.5
33.7	62.6
28.8	57.8
24.5	54
21.1	51.5
18.5	49.5
16.5	48
14.5	46.9
12.2	44.9
9.1	42.6
5.9	39.7
3.6	37.7
2.5	36.9
2.8	37.1
3.1	37.4
4.8	38.3
7.4	40
11.1	42.9
15.7	46.6
21.4	51.5
27.1	56.6
33.1	61.8
39.1	67.8
45.2	73.5
51.2	79.5
56.6	85.8
62.3	91.6
67.2	97.3
71.8	102.4
76.7	106.7
81.2	110.5
85.3	113.9
88.7	117.6
91.6	120.2
91.3	120.5
91.6	120.8
91.6	120.5
91.6	120.5
91.3	120.2
87.8	117
85.8	115
81.8	110.7
78.1	107
74.1	103
69.5	98.7
62.3	91.3
59.8	88.7
54.9	83.2
50	78.1
44.9	72.9
39.7	68.1
34.6	63.2
29.7	58.9
25.4	55.2
22	52.6
18.5	50.3
17.7	49.7
16.2	48.6
14.2	47.4
11.9	45.2
9.4	42.9
7.6	41.1
6.8	40.3
6.8	40.3
7.6	40.6
9.1	41.4
11.6	43.4
15.7	46.3
20.5	50.6
26.3	55.5
32.3	61.2
38.3	66.9
44.3	73.2
50	79.2
55.8	85
60.9	90.7
66.1	96.1
71.2	101.3
76.4	105.9
81	109.9
85	113.3
88.1	116.8
91.8	121.1
91.6	120.8
91.6	120.8
91.6	120.5
91.3	120.5
91	119.6
88.7	117
84.4	113.3
80.4	109.3
76.9	105.6
72.7	101.9
65.8	95
63.2	92.4
58	87.3
53.2	82.1
48.3	76.9
43.4	71.8
38.3	66.6
33.1	61.8
28.5	57.5
24.5	54
21.4	51.7
17.7	48.9
16.5	48.3
14.2	46.9
11.6	45.2
8.2	42.6
5.3	40.6
3.6	39.1
3.1	38.9
3.1	38.9
4.8	39.4
5.6	40
8.2	41.4
11.9	44
17.1	47.7
22.5	52
28	56.9
33.7	62.3
39.7	67.8
46	74.1
52	80.4
60	89
62.3	91.3
67.2	96.1
72.1	101.3
76.7	105.9
80.7	109.3
84.1	112.5
87.3	115.3
89.8	117.9
91.6	119.9
91.6	120.5
91.3	120.2
91.3	119.9
90.1	118.2
87.3	115.6
83.8	112.7
80.4	109.6
76.9	106.2
72.7	102.2
68.1	97.9
63.5	93.3
58.6	88.4
53.7	83.5
48.9	78.7
44	73.8
38.9	68.6
34	63.8
29.4	59.5
25.7	56
22.5	53.5
20	51.5
17.7	49.7
15.4	48
[truncated: 821 more rows]
