# Supplementary material for: Bot fit: A novel approach to assessing lower limb muscular strength
Source: PLoS One. 2026 Mar 26;21(3):e0339187. doi: 10.1371/journal.pone.0339187 (PMC13021169; doi:10.1371/journal.pone.0339187)
Supplement: S3 File — Raw joint angle data (left and right legs) collected from 25 participants across all exercise protocols. This compressed folder contains individual participant files (sub1–sub25) with time-series signals representing lower-limb motion recorded by the Bot Fit system during resistance exercise trials. (ZIP) [file pone.0339187.s003.zip › sub18/squat_max.csv]

AngL	AngR
21.4	5.9
21.4	6.8
21.7	7.9
22.2	8.5
22.8	9.1
23.1	9.6
23.4	9.4
23.4	9.4
23.4	9.4
23.4	9.4
23.4	9.4
23.4	9.4
23.4	9.4
23.4	9.4
23.4	9.4
23.4	9.4
23.4	9.4
23.4	9.4
23.4	9.4
23.4	9.4
23.4	9.6
24	9.9
24.5	10.2
25.1	10.2
25.7	9.9
25.7	9.9
25.4	10.2
24.5	10.8
23.4	11.6
22.2	12.5
21.7	12.8
21.7	12.5
22.2	11.9
22.5	11.4
22.8	10.8
22.8	10.5
22.8	10.5
22.8	10.5
23.1	10.2
23.4	9.4
23.4	8.5
23.4	7.6
23.7	6.8
24	5.9
24.3	4.5
24.3	3.1
24.3	1.6
24.3	0.2
24.3	2.2
24	3.9
23.4	5.3
22.5	6.5
21.1	7.1
19.4	7.4
17.7	7.4
15.7	7.1
13.4	6.8
10.5	6.5
7.9	5.9
5.3	5.6
3.6	5.3
2.8	5.3
2.5	5.3
2.8	5.3
2.8	5.1
3.6	4.8
4.5	4.5
5.6	3.9
7.4	3.6
9.1	3.1
11.4	2.5
13.4	1.6
15.9	0.2
18.2	1.3
20.8	3.3
23.4	5.3
25.4	7.4
27.1	9.4
28	11.4
28	13.4
28	15.4
28	16.8
28	17.9
28	18.8
28	19.4
28	19.7
28	20
28	20
28	19.7
28	19.7
28	18.5
28	16.5
28	13.9
28	11.4
28.3	8.5
28.3	6.2
28.3	4.2
28	2.5
27.4	1.3
26.3	0.5
24.3	0.5
21.7	1.1
18.5	1.3
14.8	1.3
11.1	1.1
7.9	0.8
6.2	0.2
5.9	0.2
6.8	0.5
8.2	0.8
10.5	0.8
13.1	0.8
16.2	0.8
19.1	0.8
21.7	0.8
24.3	0.8
26.5	1.1
28.8	1.3
31.1	1.9
33.4	3.3
34.8	5.1
35.7	6.8
35.1	8.5
33.7	9.9
32.3	11.4
31.1	12.2
30.8	12.5
30.8	11.6
31.1	10.5
31.4	9.1
32.3	6.5
32.6	5.3
32.8	3.6
33.1	2.2
33.1	1.1
33.1	0.2
33.4	1.1
33.7	1.3
33.7	1.9
33.7	2.2
33.7	2.5
33.7	2.8
33.7	3.1
33.7	3.3
33.7	3.9
34	4.5
34	5.1
34.3	5.3
34.6	5.6
34.8	5.9
35.1	6.2
35.1	6.2
35.4	6.2
36.3	6.2
36.9	6.5
37.7	6.8
38	7.1
38.3	7.1
38.6	7.1
38.6	7.1
38.6	7.1
38.6	7.1
38.6	7.1
38.6	7.1
38.6	7.1
38.9	7.1
38.9	7.1
38.9	7.4
38.9	7.4
38.9	7.4
38.9	7.4
38.9	7.4
38.9	7.4
38.9	7.4
38.9	7.4
38.9	7.4
38.9	7.4
38.9	7.4
38.9	7.4
38.9	7.4
38.9	7.4
38.9	7.4
38.9	7.1
39.1	7.1
39.1	7.1
39.1	7.1
39.4	7.1
39.7	7.1
39.4	7.1
39.4	7.1
39.4	7.1
39.4	7.1
39.4	7.1
39.4	7.1
39.4	7.1
39.4	7.1
39.4	7.1
39.4	7.1
39.4	7.1
39.4	7.1
39.4	7.1
39.4	7.1
39.4	7.1
39.4	7.1
39.4	7.1
39.4	7.1
39.4	7.1
39.4	7.1
39.4	7.1
39.4	7.1
39.4	7.1
39.4	7.1
39.4	7.1
39.4	7.1
39.4	7.1
39.4	7.1
39.7	7.1
39.7	7.1
39.7	7.1
39.7	7.1
39.7	7.1
39.7	7.1
39.7	7.1
39.7	7.1
39.7	7.1
39.7	7.1
39.7	7.1
39.7	6.8
39.7	6.8
39.7	5.9
39.7	4.8
39.7	3.1
39.4	0.8
39.4	1.6
39.4	3.6
38.9	5.1
37.7	5.3
36.3	4.8
33.4	3.9
32	3.9
29.1	3.6
25.7	3.3
22.2	3.3
19.7	3.3
18.5	3.6
18.8	3.6
20	3.9
21.7	3.9
23.7	3.9
25.7	3.9
27.7	3.9
29.1	4.5
29.4	5.3
28.8	6.8
28	8.8
26.8	10.8
25.4	11.6
24	11.6
23.7	10.5
24	9.1
25.1	7.1
26	5.6
26.8	4.2
27.7	3.9
28.3	4.2
28.5	4.5
28.5	5.1
28.5	5.3
28.8	5.3
29.1	5.3
29.1	5.1
29.4	4.8
29.4	4.8
29.4	4.8
29.1	4.5
29.1	4.5
29.1	4.2
29.1	3.9
29.1	3.6
29.4	3.3
29.4	3.3
29.4	3.3
29.4	3.3
29.1	3.9
28.8	5.3
27.7	7.1
25.7	9.6
22.2	13.1
17.9	17.1
9.6	24.3
6.2	27.1
0.8	32.6
7.9	38.6
14.8	44.6
21.7	50
26.8	54.6
30	58.3
32	61.2
34.3	64.1
37.1	66.9
40.9	69.8
44.9	72.9
48.6	76.1
52	79.5
54.9	82.7
56.9	84.7
57.2	85.3
56.6	85
54.9	83.8
52.3	81.5
49.2	78.7
45.7	74.9
41.4	70.9
36.3	66.1
31.1	60.6
25.7	54.9
20	49.2
13.9	43.2
7.9	37.4
1.9	31.1
7.6	21.7
11.1	18.5
17.4	12.2
24	5.9
30.3	0.8
34.6	3.1
35.4	3.9
33.7	2.5
29.7	1.9
22.8	7.9
15.4	14.8
8.2	22
0.8	29.4
9.9	40
13.4	43.4
20	50.3
27.1	56.6
33.7	63.5
40.6	70.4
47.2	76.7
54	83.2
60.6	90.1
67.5	96.7
72.7	101.9
74.4	103.6
74.7	103.6
74.4	103
73.2	101.9
70.9	99.9
67.8	96.7
63.8	93
59.5	88.4
54.6	83.8
46.6	75.2
43.4	72.1
37.4	66.1
31.4	59.8
25.1	53.5
18.8	46.9
12.5	40.6
5.9	34
1.1	27.4
7.6	20.8
17.7	11.1
20.8	7.9
27.1	1.9
32.8	2.8
35.7	5.1
34.6	4.5
30.6	0.8
23.4	5.6
15.7	13.7
7.9	21.1
0.5	28.8
7.1	36.3
17.9	47.4
21.4	51.2
28.3	58.3
35.1	65.5
42	72.4
48.9	79
55.8	85.8
63.2	92.7
70.1	99.3
75.8	105.3
78.4	107.9
79	107.9
79	107.9
78.7	107.3
76.7	105.3
72.9	101.9
67.8	96.4
62.6	91.3
57.5	86.1
51.7	80.7
46	74.7
39.7	68.4
33.4	62.1
27.4	55.5
20.8	48.9
14.2	42.3
7.6	35.4
0.8	28.8
5.9	22
12.8	15.4
19.4	8.8
26	2.5
32.6	2.8
37.7	5.9
39.1	6.5
37.1	3.3
31.1	3.6
23.1	11.6
14.8	19.7
3.3	31.1
0.8	35.1
8.8	42.6
16.2	50
24	57.2
31.4	64.9
39.4	72.1
46.9	79.2
54.6	86.1
61.8	93.3
68.6	99.9
74.9	105.6
77.8	108.2
79	108.5
79.2	108.5
78.7	107.6
76.7	105.6
72.9	102.2
68.4	97.6
64.1	93
59.2	88.1
50.9	79.8
47.7	76.7
41.7	70.4
35.7	64.1
29.4	57.5
23.1	51.2
16.5	44.3
9.9	37.7
3.3	30.8
6.8	21.1
9.9	17.4
16.8	11.1
23.1	4.5
29.7	1.3
35.4	5.9
38.6	7.9
38	6.8
34.6	2.8
27.7	3.9
20	11.6
11.9	19.4
3.9	26.5
3.9	34
11.6	41.7
19.1	49.2
26.8	57.2
34.3	64.6
42	72.7
50	80.4
57.5	87.8
64.9	95.6
72.1	102.4
78.4	108.5
83.2	112.7
85.3	114.2
85.8	114.2
85.8	114.2
83.5	112.2
82.1	110.7
78.1	106.7
72.9	101.9
67.5	96.7
62.3	91.3
56.3	85.3
50.6	79.2
44.6	72.9
38.3	66.6
32	60.3
25.7	53.7
19.4	47.2
12.8	40.9
6.2	34.3
0.2	27.7
7.1	21.4
13.4	15.1
19.7	9.4
25.1	5.3
27.7	3.9
26.8	5.6
22.5	11.1
14.8	18.8
6.8	26.5
1.3	34
9.4	41.7
17.1	48.9
24.5	56
31.7	63.5
39.1	70.9
46.3	77.8
53.2	85
60.3	91.6
66.9	98.1
73.8	104.7
80.1	110.5
84.1	113.9
86.7	115.9
87	116.2
87	116.2
86.1	115
83.5	112.7
80.1	109.3
76.1	105.6
71.8	101.6
67.5	97.3
62.6	92.4
54.6	84.1
52	81.2
46.6	75.8
40.9	70.1
35.1	64.6
29.1	58.9
23.1	53.5
17.7	48
13.1	43.4
9.4	40
6.8	37.7
5.1	36.6
5.1	36.6
5.1	36.3
5.1	36.6
5.3	37.1
7.1	39.1
10.8	42
16.2	46.3
22.2	52.3
32	62.1
35.1	65.2
41.4	71.5
47.7	77.8
54	84.1
60.3	90.1
66.4	95.8
72.4	101.9
78.1	107.6
83.2	113
87.3	117.3
89.8	119.9
91.3	120.8
91.3	120.5
91.3	120.5
90.7	119.9
88.1	117.6
83.8	113
79.5	108.7
75.5	104.7
70.9	100.4
65.8	95.3
60.3	89.5
54.9	83.8
49.5	77.8
44	72.1
38.6	66.6
32.8	60.9
27.1	55.5
21.7	50.6
17.1	46.6
13.4	43.2
10.2	40.9
8.2	39.1
6.8	38
5.3	37.1
4.8	36.9
5.1	37.1
5.9	38
8.5	40.3
13.1	44
19.4	49.2
26	55.2
32.6	61.8
38.9	68.4
45.2	74.7
51.2	80.7
57.5	87.3
66.6	96.4
69.5	99.6
75.2	105.3
81	111
85.3	115.6
88.1	118.2
90.7	120.2
91	120.5
91	120.2
90.4	119.6
87.5	117
83.5	113
79.2	108.7
75.2	104.7
70.6	100.4
65.8	95.6
60.3	90.1
55.2	84.4
49.7	78.4
41.1	69.2
38.3	66.4
32	60.3
26	54.3
20.2	48.9
15.4	44.3
11.4	40.6
8.2	38
5.9	36
3.9	34
2.2	32.6
0.8	31.7
0.5	31.7
1.3	33.1
3.6	36
7.9	40
14.2	44.9
21.1	50.9
28	57.2
34.6	63.5
40.9	70.1
47.4	76.7
57.2	86.1
60.3	89.3
66.4	95.8
72.7	102.2
78.4	108.2
84.1	113.9
88.1	118.5
91	120.8
91	120.5
91.3	120.5
91	120.5
90.4	119.9
87.5	117
83.2	112.7
79.2	108.5
72.9	102.2
70.4	99.9
65.2	95
59.8	89.3
54	83.5
48.6	77.8
43.2	72.1
37.4	66.4
31.7	60.6
23.4	52
20.8	49.7
16.5	45.4
13.7	42.6
11.6	40.9
10.5	40
9.1	38.9
7.1	37.4
5.1	36.3
3.9	35.7
4.5	36.3
6.5	38
9.9	40.9
15.4	44.9
22.2	50
28.8	55.8
38.9	65.5
42.3	68.9
48.6	75.5
54.9	82.4
61.2	88.7
67.2	95.3
72.9	101.3
80.4	110.2
82.4	112.5
85.8	115.6
88.4	117.9
90.1	119.6
90.4	120.2
90.1	119.6
87.8	117.6
84.7	114.5
79.2	109
77.2	107
72.7	102.7
67.8	97.9
62.6	93
57.5	87.5
52.3	81.8
46.9	76.4
41.7	70.9
36	65.2
30.3	59.8
24.3	54.3
16.8	47.2
14.8	45.4
11.9	42.9
10.5	42
10.2	42
10.2	42
10.5	42.3
11.1	42.9
13.7	45.2
17.9	49.2
24.5	54
34.3	63.5
37.4	66.6
43.4	72.9
49.5	79
55.5	85
61.2	91
66.9	97
75.5	105.9
78.1	108.5
83	113.6
87	117.6
90.1	120.2
91.6	120.8
91.3	120.8
91.3	120.8
91.3	120.5
90.1	119.6
86.4	116.5
81.8	111.3
77.2	106.7
72.9	102.4
68.1	97.9
62.6	92.4
57.2	86.7
51.7	80.7
46	74.4
40.6	68.1
34.6	61.8
28.3	55.8
22	50.3
16.8	46
12.8	42.9
9.6	40.9
7.6	39.7
5.9	38.3
4.5	37.1
3.6	36.6
3.3	36.9
4.2	38
6.8	40.9
12.2	45.2
19.1	50.3
26	55.8
32.6	61.8
38.9	68.1
45.2	74.4
51.2	80.4
57.2	86.7
63.2	93
68.9	99.3
74.4	105.3
80.1	111
85.3	115.9
89	119
91.6	120.8
91	120.5
91.3	120.8
91	120.5
90.1	119.9
87	117
83	112.7
78.7	108.5
74.7	104.2
70.1	99.9
64.9	94.7
59.5	89.3
54	83.5
48.3	77.5
42.9	71.8
37.1	66.1
31.4	60.3
25.4	54.9
17.7	48
15.4	46
12.2	43.2
10.2	41.4
9.1	40.9
8.2	40.3
7.6	40
7.6	40
7.9	40.9
9.1	42.6
12.8	46
18.8	50.9
28.5	59.8
32	62.6
38.6	68.9
44.9	75.2
50.9	81.2
56.9	87
62.6	92.7
67.5	98.1
72.4	103.3
77.2	108.2
81.5	112.5
85	115.9
87.5	118.2
89.5	119.9
90.4	120.5
90.7	120.5
90.1	120.2
88.4	118.8
85.8	115.9
82.7	112.5
79.2	109.3
73.5	104.2
71.2	101.9
66.6	97.9
62.1	93.3
57.8	88.7
53.2	84.1
48.6	79.2
44	74.1
38.9	69.2
33.4	64.1
28	58.9
20.8	52.6
19.1	50.9
16.5	48.3
15.4	46
15.1	44.6
15.1	42.6
15.1	39.7
14.8	36.6
13.9	34
12.8	32
11.9	30.8
11.4	30.3
10.5	30
8.8	29.1
7.9	28.8
6.5	27.1
4.8	25.4
3.1	23.4
1.6	22
0.2	20.8
1.3	20.5
2.5	20.5
3.6	20.5
5.3	20.5
7.1	20.5
9.6	20.5
12.2	20.8
15.4	21.1
18.8	21.4
22	21.4
24.8	21.4
26.8	21.7
27.7	22
27.7	22.8
27.7	24.3
27.4	25.4
27.4	26.5
27.7	27.7
28.3	28.3
29.4	28.3
29.7	28.3
30.6	28
31.1	27.7
31.4	27.1
32.3	26.3
33.1	25.4
34.3	24
35.1	22.5
36	20.5
36.3	18.2
36.6	15.9
36.9	13.9
36.9	12.2
36.6	10.2
35.4	8.2
34	5.6
32	3.3
29.7	1.3
26.8	0.8
23.4	1.9
20	2.5
16.5	2.8
13.7	2.5
11.6	2.5
10.8	2.2
10.8	1.9
11.1	1.9
11.1	2.2
11.4	2.5
11.4	2.5
11.9	2.8
13.1	3.1
14.2	3.3
15.7	3.9
17.1	4.8
18.5	5.6
18.5	5.9
18.5	6.5
18.5	6.8
18.8	7.1
19.7	7.6
21.1	8.2
23.4	8.8
25.1	9.9
26.8	10.8
28.3	11.1
29.7	11.4
31.1	11.4
32.8	11.4
35.1	10.8
35.7	10.5
36.6	9.9
36.9	8.8
36.9	7.6
36.9	6.2
36.9	4.8
36.9	3.1
37.1	1.1
37.4	1.3
38	3.6
38.3	5.9
38.3	7.9
38.3	9.9
38.3	11.6
38.3	12.2
38	12.2
