# Supplementary material for: Bot fit: A novel approach to assessing lower limb muscular strength
Source: PLoS One. 2026 Mar 26;21(3):e0339187. doi: 10.1371/journal.pone.0339187 (PMC13021169; doi:10.1371/journal.pone.0339187)
Supplement: S3 File — Raw joint angle data (left and right legs) collected from 25 participants across all exercise protocols. This compressed folder contains individual participant files (sub1–sub25) with time-series signals representing lower-limb motion recorded by the Bot Fit system during resistance exercise trials. (ZIP) [file pone.0339187.s003.zip › sub18/squat_max2.csv]

AngL	AngR
33.7	5.1
33.7	6.5
33.7	7.6
33.7	8.2
33.7	8.5
33.7	8.5
33.7	8.5
33.7	8.5
33.7	8.5
33.7	8.5
33.7	8.5
33.7	8.5
33.7	8.5
33.7	8.5
33.7	8.5
34	8.2
34	7.9
34.3	7.4
34.3	6.8
34.3	6.5
34.3	5.9
34.3	5.6
34.6	5.6
34.6	5.3
34.8	5.3
35.1	5.3
35.7	5.6
36.6	6.2
37.1	6.8
37.1	6.8
36.9	6.5
36	5.9
35.1	4.8
34.6	4.2
34.6	4.2
35.1	4.8
35.7	5.3
36.3	6.2
36.9	6.8
36.6	7.1
36.6	7.1
36.6	7.1
36.6	7.1
36.6	7.1
36.9	7.1
36.9	7.1
37.1	7.1
37.7	7.1
37.7	7.1
37.7	7.1
37.7	7.1
37.7	7.1
38	7.1
38.3	7.1
38.6	7.4
38.6	7.6
38.6	7.9
38.9	7.9
38.9	7.9
39.1	7.9
39.4	8.2
39.4	8.8
39.4	9.1
39.4	9.1
39.4	9.4
39.4	9.6
39.4	9.6
39.7	9.6
39.7	9.6
39.7	9.6
39.7	9.9
39.7	9.9
39.7	9.9
39.7	9.9
39.7	9.9
39.7	9.9
40	9.9
40	9.9
40	10.5
40	10.8
40	11.1
40	11.4
40	11.4
40	11.4
40	11.4
40	11.4
40	11.4
40	11.1
40	11.1
40	10.8
40	10.5
40	10.2
40	9.9
40	9.6
40	9.4
40	9.4
40.3	9.1
40.3	9.1
40.3	8.8
40.3	8.8
40.3	8.8
40	8.8
40	8.8
40	8.8
40	8.8
40	8.8
40	8.8
40	8.8
40	8.8
40	8.8
40	8.8
40	8.8
40	8.8
40	8.8
40	8.8
40	8.8
40	8.8
40	8.8
40	8.8
39.7	8.8
39.7	8.8
39.1	8.8
38.9	8.8
38.9	8.8
38.9	8.8
38.9	8.8
38.9	8.8
38.9	8.8
38.9	8.8
38.9	8.8
38.9	8.8
38.9	8.8
38.9	8.8
38.9	8.8
38.9	8.8
38.9	8.8
38.9	8.8
38.6	8.8
38	8.8
38	8.8
37.7	8.5
37.4	7.6
37.1	6.8
36.9	5.3
36	3.6
35.4	1.6
34.3	1.3
33.4	4.5
32.6	7.6
31.7	10.8
31.4	13.4
31.1	14.2
30.8	13.9
30.6	12.5
30.3	10.8
30.3	8.8
30.3	7.1
30.3	5.9
29.7	5.1
28.8	5.1
27.1	5.1
24.5	5.1
22	5.1
19.4	5.1
17.4	5.1
16.5	5.3
16.5	5.1
17.1	5.1
18.2	5.1
19.4	5.1
20.8	5.1
22	5.1
23.7	4.8
24.3	4.8
25.4	4.8
26.5	4.8
27.7	4.8
29.4	5.3
30	5.6
30.8	7.1
31.7	8.2
31.7	9.1
31.4	9.1
31.4	8.5
31.4	7.6
31.4	6.2
31.7	4.8
32	3.9
32.6	3.6
32.6	3.6
32.6	4.2
32.6	4.8
32.3	5.6
32.3	6.5
31.7	7.1
30.8	7.1
29.7	6.8
28.8	6.2
28	5.9
27.4	5.3
27.1	5.1
26.8	4.8
26.5	4.5
26.3	4.5
26	4.5
25.7	4.8
25.4	5.9
25.7	6.5
25.7	7.1
26.3	7.6
26.8	8.2
27.7	8.2
28.3	7.9
28.8	7.1
29.4	5.9
30	4.8
30.3	3.6
30.3	2.8
30.3	1.9
30	1.1
29.7	0.2
29.7	0.5
29.7	1.1
29.7	1.1
29.7	0.5
29.7	1.1
29.7	4.5
29.7	5.9
29.7	8.8
29.7	11.9
29.7	14.2
29.7	15.1
29.7	14.5
29.7	12.8
29.7	10.2
29.7	7.6
30	5.1
30.3	3.1
30.3	2.8
30.3	2.5
30.6	2.5
30.6	2.5
30.6	2.5
30.6	2.2
30.8	2.2
31.4	1.9
32	1.3
32.8	0.8
33.4	0.2
33.7	1.3
34	1.9
34.3	2.5
34.3	2.8
34.3	2.8
34.3	2.8
34.6	2.8
34.6	2.8
34.8	2.8
34.8	2.8
34.8	2.8
34.8	2.8
34.8	2.8
34.8	2.8
34.8	2.8
34.8	2.8
34.8	2.8
35.1	2.8
35.1	2.8
35.4	3.1
35.4	3.1
35.7	3.1
35.7	3.3
35.7	3.3
35.7	3.3
35.7	3.6
35.7	3.6
35.7	3.6
35.7	3.6
35.7	3.6
35.7	3.6
35.7	3.6
35.7	3.6
35.7	3.6
35.7	3.6
35.7	3.6
35.7	3.6
35.7	3.6
35.7	3.9
35.7	3.9
35.7	3.9
35.7	3.9
35.7	3.9
35.7	3.9
35.7	3.9
35.7	3.9
35.7	4.2
35.7	4.2
35.7	4.2
35.7	4.2
35.7	4.2
35.7	4.2
35.7	4.2
35.7	4.2
35.7	4.2
35.7	4.2
35.7	4.2
35.7	4.2
35.7	4.2
35.7	4.2
35.7	3.9
35.4	3.9
34.8	3.6
34.3	3.3
33.4	2.5
32.3	1.3
30.6	0.2
29.1	1.3
27.7	2.5
26.3	3.9
24.8	5.1
23.7	6.2
21.7	7.6
21.1	8.5
19.7	10.5
17.9	13.4
15.4	17.1
11.6	21.4
6.5	26.5
0.2	32.3
7.1	38.6
14.5	46
22.2	53.2
30	60.9
37.7	68.4
45.2	74.9
52.3	80.4
56.6	85.3
60.6	89.5
64.3	93.6
67.8	97.3
70.6	99.6
71.8	100.4
71.8	100.7
71.5	100.4
69.5	99
66.6	96.1
62.6	92.4
58.3	88.4
53.7	84.1
48.6	79.2
43.4	74.4
38.3	68.9
32.6	63.2
26.8	57.2
21.1	51.2
12.2	42
9.1	39.1
2.8	32.8
3.6	26.5
9.6	20.5
15.4	14.8
20	11.1
21.4	9.4
20.5	10.5
17.7	13.7
12.8	18.8
5.9	26
2.2	33.4
9.6	40.6
17.4	48
24.8	55.8
32.6	63.2
43.4	74.1
47.2	77.5
54.3	84.4
61.2	91.6
68.1	98.4
74.7	105.3
81	111.6
86.4	116.2
88.4	117.9
89	118.5
89.3	118.5
88.7	117.9
86.4	115.6
82.7	111.9
78.7	108.2
74.9	104.4
70.4	100.1
65.5	95.6
60.6	90.7
55.5	85.3
49.7	79.8
44.3	74.4
38.3	68.6
32.6	62.9
26.8	57.2
21.1	51.7
15.9	46.9
9.9	41.1
8.8	39.7
7.4	38.3
7.1	38.3
7.1	38.3
7.4	38.6
7.9	39.1
9.6	41.4
13.4	45.2
22.5	53.2
26	56.6
32.8	63.2
39.7	70.1
46.3	76.4
52.9	83
59.2	89.3
65.5	95.6
71.5	101.9
77.2	107.9
82.7	113.3
86.7	117.6
89.5	119.3
91	120.2
91	120.2
90.1	119.6
87.8	117.3
84.1	113.6
80.4	110.2
76.4	106.2
71.8	102.2
66.9	97.3
61.8	92.1
53.5	84.1
50.6	81.2
44.9	75.5
38.9	69.8
32.8	63.8
26.8	57.8
21.1	52
16.2	47.4
12.2	43.7
9.4	40.9
7.6	39.1
7.6	38.9
7.6	38.9
7.6	38.9
8.2	39.4
9.6	40.9
12.8	44.6
17.9	49.7
24.3	56
30.8	62.6
40.6	72.4
44	75.5
50.3	81.8
56.9	87.8
63.2	94.1
69.5	100.1
75.2	105.9
81	111.6
86.4	116.8
91	120.8
91.8	120.5
91.6	120.5
91.6	120.5
91	119.9
88.7	117.6
84.4	113.3
80.1	109
75.8	105.3
71.5	101.3
66.6	96.7
61.2	91.6
55.5	85.8
49.7	80.1
44	74.1
38	68.4
32.3	62.3
26.3	56.3
20.5	50.6
15.9	46.3
12.5	43.4
10.5	41.7
9.9	40.9
9.9	40.3
9.9	40.3
9.9	40.3
10.5	40.9
11.9	42.6
15.4	46.3
21.1	51.7
27.7	58.6
34.8	65.2
41.4	72.1
47.7	78.7
54.3	85
60.6	91
66.6	97.3
75.8	106.2
78.4	108.7
84.1	113.9
87.8	117.9
90.1	120.2
91.6	120.5
91.6	120.5
91.3	120.5
90.1	119.6
86.4	116.8
82.1	112.2
77.5	107.6
73.2	103.3
65.5	96.4
62.9	93.8
57.5	88.4
51.7	82.7
46	76.9
40.3	70.9
34.6	64.9
28.8	58.9
23.1	53.2
18.2	48.3
14.8	44.6
12.2	42.3
11.1	41.7
11.1	41.7
10.8	41.7
10.8	41.7
11.1	42.6
12.5	44
15.9	47.4
21.1	52
27.7	58
34.6	64.6
41.4	70.9
47.7	77.2
57.2	87
60.3	89.8
66.4	95.8
72.1	102.2
77.8	107.6
83.2	113
87.5	116.8
90.4	119.3
91.6	120.8
91.6	120.5
91.3	120.2
90.7	119.6
87.5	116.8
83.2	112.7
79.5	108.5
75.2	104.4
70.4	99.9
65.2	95
59.8	89.5
54.3	84.1
48.9	78.4
43.4	72.4
34.8	62.9
32	60
26.5	54
20.8	48
15.9	43.4
12.2	40
10.2	38.3
9.4	38
9.4	38
9.4	38.3
9.4	39.1
9.6	40.6
11.1	42.9
14.2	46.9
19.7	52
26.5	58
33.7	64.9
40.6	71.5
47.2	77.8
53.7	84.4
63.5	94.1
66.6	97
72.9	103.3
79	109
84.4	114.5
88.4	117.9
90.7	119.6
91.6	120.5
91.6	120.5
91.3	120.2
89.5	118.8
85.8	115.3
81.5	111
77.2	106.7
72.7	102.7
67.8	98.4
62.6	93.6
54.6	85.3
51.7	82.4
46.3	76.4
40.9	70.6
35.1	64.6
29.1	58.6
23.7	53.2
18.8	48.6
15.1	45.2
12.2	42.6
10.5	40.9
9.6	40
8.8	39.7
8.2	39.1
7.9	38.9
8.2	39.1
9.4	40.9
11.9	44.3
16.5	49.5
22.2	55.8
28.8	62.3
35.4	68.6
42	74.9
48.3	80.7
58	90.4
61.2	93.3
67.5	99.6
74.1	105.9
80.4	111.9
86.4	117.6
91.8	121.3
91.3	120.5
91.8	121.1
91.8	120.8
91.6	120.5
91	119.9
87.8	117
82.7	112.2
78.4	107.3
74.4	103.6
70.1	99.6
65.2	95
57.2	87.3
54.6	84.4
49.5	79
44	73.5
38.3	67.8
32.8	62.3
27.4	57.2
22.8	52.6
18.8	49.2
15.1	45.4
14.2	44.6
13.4	43.7
13.1	43.4
13.1	43.4
13.1	43.4
13.7	44.6
15.7	47.2
20	52
26.5	58
33.4	64.6
40.3	71.2
46.6	77.5
52.6	83.8
58.6	89.8
64.6	95.6
70.4	101.3
76.1	107
81.5	112.5
86.7	117
91.8	121.1
91.8	120.8
91.6	120.8
91.6	120.8
91.6	120.5
90.7	119.9
87.3	117
82.1	111.6
77.8	107
73.5	102.7
68.6	98.4
63.8	93.6
58.3	88.1
50	79.5
47.2	76.7
41.4	70.9
35.7	65.2
30.3	59.5
24.8	54.6
20.2	50
16.5	46.9
13.4	44
11.1	42.3
9.9	41.1
8.8	40.9
8.2	40.9
8.2	41.1
8.2	42
9.4	43.7
13.1	47.2
19.1	52
26	57.8
32.6	64.1
39.7	70.6
46.3	76.9
52.9	83.2
59.5	89.8
66.1	96.1
72.1	102.2
78.1	108.2
83.5	113.9
88.4	117.9
91	120.2
91.6	120.5
91.6	120.5
91.6	120.5
90.7	119.6
87.8	117
83.2	112.7
79.2	108.5
75.2	104.7
71.2	100.7
64.1	94.1
61.8	91.6
56.3	85.8
50.9	80.1
45.7	74.4
40.3	68.6
34.6	62.6
28.8	56.9
23.1	51.5
18.2	46.9
13.9	43.2
11.1	40.6
9.6	39.7
9.4	39.7
9.4	39.7
9.4	40
9.6	40.3
11.1	41.4
13.9	43.7
17.9	47.7
23.4	52.9
30	58.9
36.6	65.5
43.2	72.1
49.5	78.4
55.5	85
62.1	91.3
68.1	97.6
74.1	103.9
80.7	109.9
86.4	115.6
91	120.2
91.6	120.5
91.6	120.5
91.6	120.5
91.3	120.2
90.1	118.5
86.4	114.8
81.8	110.2
77.5	105.9
73.2	101.9
66.6	95.6
64.1	93
58.9	87.5
53.7	82.1
48.6	76.7
43.2	71.2
37.4	65.8
32.3	60.6
27.7	56.3
24	53.2
21.4	50.9
19.7	49.5
19.4	49.5
19.4	49.5
19.4	49.5
19.4	49.5
19.7	50
21.1	51.7
27.1	57.2
30.3	59.8
36.9	66.4
43.2	72.7
49.5	79
55.5	85
61.5	90.7
66.9	96.4
72.1	101.9
77.2	107.3
82.1	111.9
86.4	116.2
90.1	119.9
91.8	120.8
91.6	120.8
91.6	120.8
91.6	120.8
91.3	120.5
90.1	119.3
86.7	116.2
82.1	111.9
78.4	107.6
74.4	103.9
70.1	99.9
65.8	95.6
61.2	90.7
56	85.5
50.9	79.8
45.7	74.4
40.3	68.9
34.6	63.5
29.4	58.9
24.8	54.9
21.4	52.3
18.8	50.6
17.4	50
16.2	49.7
14.8	48.9
12.8	47.4
10.5	45.7
7.9	44.3
7.6	44
7.4	44
7.4	44
7.6	43.7
7.6	42.9
7.6	42
7.6	41.1
7.6	40.6
7.4	40
7.1	39.1
6.5	38
5.6	36.6
4.5	35.7
3.6	35.1
2.8	34.3
2.2	33.4
1.6	32.6
1.3	31.4
0.8	30.3
0.2	29.4
0.5	28.3
0.5	28
0.5	27.4
0.5	26.8
0.5	26.5
0.5	26.3
0.5	26
0.5	25.4
0.5	24.5
0.5	23.7
0.2	22.8
1.1	21.1
1.9	20.5
3.6	19.4
6.2	18.2
9.6	17.1
13.4	16.5
16.5	16.2
18.8	15.9
19.4	15.9
18.8	15.9
17.7	15.9
15.9	15.9
13.9	15.9
11.9	15.7
11.1	14.5
10.8	14.5
10.2	14.8
9.1	15.7
7.6	16.5
5.9	16.8
4.8	17.1
3.3	17.7
1.9	18.2
0.2	18.8
1.9	19.4
3.9	20
7.1	20.2
8.2	20.5
10.2	20.5
12.5	20.5
14.8	20.2
17.1	19.7
19.4	18.8
21.4	17.7
22.8	16.2
24.3	15.1
25.4	13.9
27.1	13.4
27.7	13.4
28.5	13.7
29.1	14.2
29.7	15.1
30	16.2
30	17.4
30.3	18.5
30.6	19.4
31.1	20.2
31.7	20.8
32	20.8
32.6	20.8
32.8	20.8
33.1	20.5
33.4	20.2
33.7	20
34	19.4
34.3	18.5
34.8	17.4
35.7	15.7
36	15.1
36.3	13.9
36.6	12.8
36.9	11.6
36.9	10.8
36.9	10.2
36.9	9.4
36.9	8.5
36.9	7.6
36.9	6.5
36.9	5.3
36.9	4.2
36.9	3.1
36.9	2.2
36.6	1.3
36	0.8
35.4	0.2
34.3	0.2
33.1	0.8
31.7	1.3
29.7	1.9
27.4	2.5
24.8	3.1
20.8	3.3
19.4	3.3
17.1	3.3
15.1	3.3
13.7	3.3
13.1	3.3
13.4	3.3
13.7	3.6
13.9	3.6
14.2	3.6
15.1	3.9
16.2	3.9
17.4	3.9
18.5	4.5
19.4	4.8
20.2	5.1
20.8	5.1
21.4	5.3
21.4	5.3
21.4	5.3
21.1	5.3
20.8	5.3
20.2	5.3
20	5.6
19.4	5.6
19.1	5.6
18.8	5.6
18.8	5.6
18.8	5.6
18.8	5.6
18.8	5.6
18.5	5.6
18.5	5.6
18.5	5.6
18.5	5.6
18.5	5.6
18.5	5.6
18.5	5.6
18.5	5.9
18.2	6.2
18.2	6.2
18.2	6.2
18.2	6.2
17.9	6.2
17.7	6.2
17.4	6.2
17.1	6.2
16.8	6.2
16.8	6.2
16.5	6.2
16.5	6.2
16.5	6.2
16.5	6.2
16.5	6.2
16.2	6.2
16.2	6.2
16.2	6.2
16.2	6.2
16.2	6.2
16.2	6.2
16.2	6.2
16.2	6.2
16.2	6.2
16.2	6.2
16.5	6.2
16.8	6.2
17.4	6.2
17.7	6.2
17.9	6.2
18.5	6.2
18.8	6.2
19.4	6.2
