# Supplementary material for: Bot fit: A novel approach to assessing lower limb muscular strength
Source: PLoS One. 2026 Mar 26;21(3):e0339187. doi: 10.1371/journal.pone.0339187 (PMC13021169; doi:10.1371/journal.pone.0339187)
Supplement: S3 File — Raw joint angle data (left and right legs) collected from 25 participants across all exercise protocols. This compressed folder contains individual participant files (sub1–sub25) with time-series signals representing lower-limb motion recorded by the Bot Fit system during resistance exercise trials. (ZIP) [file pone.0339187.s003.zip › sub19/hipcurl_const.csv]

AngL	AngR
8.8	6.5
8.8	6.5
8.8	6.5
8.8	6.5
8.8	6.5
8.8	6.5
8.8	6.5
8.8	6.5
8.8	6.5
8.8	6.5
8.8	6.5
8.8	6.5
8.8	6.5
8.8	6.5
8.8	6.5
8.8	6.5
8.8	6.5
8.8	6.5
8.8	6.5
8.8	6.5
8.8	6.5
8.8	6.5
8.8	6.5
8.8	6.5
9.1	6.8
10	7.4
10.5	8
11.1	8.3
11.1	8
10.5	7.7
9.1	6.3
8.8	6
8	5.7
8.3	5.7
8.5	6
8.8	6
8.8	6
8.8	6
8.8	6
8.8	6
8.8	6
8.8	6
8.8	6
8.8	6
8.8	6
8.8	6
8.8	6
8.8	6
8.8	6
8.8	6
8.8	6
8.8	6
8.8	6
8.8	6
8.8	6
8.8	6
8.8	6
8.8	6
8.8	6
8.8	6
8.8	6
8.8	6
8.8	6
8.8	6
8.8	6
8.8	6
8.8	6
8.8	6
8.8	6
8.8	6
8.8	6
8.8	6
8.8	6
8.8	6
8.8	6
8.8	6
8.8	6
8.8	6
8.8	6
8.8	6
8.8	6
8.8	6
8.8	6
8.8	6
8.8	6
8.8	6
8.8	6
8.8	6
8.8	6
8.8	6
8.8	6
8.8	6
8.8	6
8.8	6
8.8	6
8.8	6
8.8	6
8.8	6
8.8	6
8.8	6
8.8	6
8.8	6
8.8	6
8.8	6
8.8	6
8.8	6
8.8	6
8.8	6
8.8	6
8.8	6
8.8	6
8.8	6
8.8	6
8.8	6
8.8	6
8.8	6
8.8	6
8.8	6
8.8	6
8.8	6
8.8	6
8.8	6
8.8	6
8.8	6
8.8	6
8.8	6
8.8	6
8.8	6
8.8	6
8.8	6
8.8	6
8.8	6
8.8	6
8.8	6
8.8	6
8.8	6
8.8	6
8.8	6
8.8	6
8.8	6
8.8	6
8.8	6
8.8	6
8.8	6
8.8	6
8.8	6
8.8	6
8.8	6
8.8	6
8.8	6
8.8	6
8.8	6
8.8	6
8.8	6
8.8	6
8.8	6
8.8	6
8.8	6
8.8	6
8.8	6
8.8	6
8.8	6
8.8	6
8.8	6
8.8	6
8.8	6
8.8	6
8.8	6
8.8	6
8.8	6
8.8	6
8.8	6
8.8	6
8.8	6
8.8	6
8.8	6
8.8	6
8.8	6
8.8	6
8.8	6
8.8	6
8.8	6
8.8	6
8.8	6
8.8	6
8.8	6
8.8	6
8.8	6
8.8	6
8.8	6
8.8	6
8.8	6
8.8	6
8.8	6
8.8	6
8.8	6
8.8	6
8.8	6
8.8	6
8.8	6
8.8	6
8.8	6
8.8	6
8.8	6
8.8	6
8.8	6
8.8	6
8.8	6
8.8	6
8.8	6
8.8	6
8.8	6
8.8	6
8.8	6
8.8	6
8.8	6
8.8	6
8.8	6
8.8	6
8.8	6
8.8	6
8.8	6
8.8	6
8.8	6
8.8	6
8.8	6
8.8	6
8.8	6
8.8	6
8.8	6
8.8	6
8.8	6
8.8	6
8.8	6
8.8	6
8.8	6
8.8	6
8.8	6
8.8	6
8.8	6
8.8	6
8.8	6
8.8	6
8.8	6
8.8	6
8.8	6
8.8	6
8.8	6
8.8	6
8.8	6
8.8	6
8.8	6
8.8	6
8.8	6
8.8	6
8.8	6
8.8	6
8.8	6
8.8	6
8.8	6
8.8	6
8.8	6
8.8	6
8.8	6
8.8	6
8.8	6
8.8	6
8.8	6
8.8	6
8.8	6
8.8	6
8.8	6
8.8	6
8.8	6
8.8	6
8.8	6
8.8	6
8.8	6
8.8	6
8.8	6
8.8	6
8.8	6
8.8	6
8.8	6
8.8	6
8.8	6
8.8	6
8.8	6
8.8	6
8.8	6
8.8	6
8.8	6
8.8	6
8.8	6
8.8	6
8.8	6
8.8	6
8.8	6
8.8	6
8.8	6
8.8	6
8.8	6
8.8	6
8.8	6
8.8	6
8.8	6
8.8	6
8.8	6
8.8	6
8.8	6
8.8	6
8.8	6
8.8	6
8.8	6
8.8	6
8.8	6
8.8	6
8.8	6
8.8	6
8.8	6
8.8	6
8.8	6
8.8	6
8.8	6
8.8	6
8.8	6
8.8	6
8.8	6
8.8	6
8.8	6
8.8	6
8.8	6
8.8	6
8.8	6
8.5	6
8.5	6
8.5	6
8.5	6
8.5	6
8.5	6
8.5	6
8.5	6
8.3	6
8	6
8	6
8	6
7.7	6
7.7	6
7.7	6
7.7	6
7.7	6
7.7	6
7.7	6
7.7	6
7.7	6
7.7	6
7.7	6
7.7	6
7.7	6
7.7	6
7.7	6
7.7	5.7
7.7	5.7
7.7	5.4
7.7	4.8
7.7	4
7.7	3.1
7.7	1.7
7.7	0.2
7.7	1.7
7.7	3.7
7.7	5.7
7.1	8
6.8	12
6.8	13.4
6.3	16.8
5.7	20.9
4.8	25.2
4.2	29.4
3.4	33.2
2.8	36.9
2.5	39.8
2.5	42.1
2.5	43.2
2.5	43.5
2.5	43.5
2.5	43.2
2.5	42.1
2.5	40.3
2.5	38
2.5	35.2
2.5	31.7
2.5	28
2.5	24
2.5	19.7
2.5	15.1
2.5	10.5
2.5	6
2.2	2
0.8	1.7
1.4	4
4.2	4.5
8	4
12.3	3.4
16.8	2.5
21.7	2.2
28.6	2
30.3	2
34.3	2.2
37.5	2.2
40.9	2.8
44.1	3.4
46.6	4
48.1	4
48.6	4
48.4	4
47.5	4
46.1	4
44.1	3.7
40.9	3.4
36.9	3.1
32.6	2.8
28	2.8
22.9	2.8
16.8	2.8
11.1	2.8
5.4	2.8
0	2.5
4.5	1.7
8.3	0.2
10	3.1
10.5	7.7
10.5	13.7
10.3	20
10	26.3
9.4	32
9.1	36.3
8.8	40.3
8.8	43.8
8.8	46.6
8.5	49.2
8	51.2
7.1	52.4
6.3	52.6
5.7	52.6
5.1	52.4
4.8	51.8
4.2	49.8
3.7	47.2
3.4	44.1
3.4	40
3.4	35.5
3.4	30.3
3.4	24.6
3.1	18.6
2.8	12.6
2	6.5
0.5	1.4
1.7	2.2
4.5	4
8.5	4.2
13.7	4
19.1	3.4
24.3	2.8
29.2	2
33.7	1.4
38	1.1
41.8	1.1
45.5	1.1
48.4	1.1
50.4	1.1
51.8	1.1
52.4	1.1
52.1	1.1
50.6	1.1
49.8	0.8
47.5	0.5
44.3	0.2
40.9	0.2
36.6	0.2
32	0.2
26.9	0.2
21.1	0.2
15.1	0.5
9.4	0.8
3.7	1.1
0.8	1.1
4.8	0.2
7.1	1.7
8	4.8
8	9.4
7.7	15.1
6.8	19.7
6.5	24.6
6	29.7
5.7	34.6
5.1	38.9
4.8	42.9
5.1	48.6
5.1	50.1
5.1	52.1
5.1	53.2
5.1	53.5
5.1	53.5
5.1	53.5
5.1	52.9
4.5	52.1
4	50.1
3.7	47.8
3.7	44.9
3.7	41.2
3.7	37.2
3.7	33.2
3.7	28.6
3.7	24
3.7	18.9
3.7	11.4
3.7	9.1
3.4	4.8
2.8	1.7
1.4	0
1.4	0.8
6	0.8
11.1	0.8
16	0.2
20.9	0
25.7	0
30.3	0.2
34.6	0.2
38.6	0
42.6	0
47.5	0.2
48.1	0.2
48.6	0.2
48.6	0.8
48.4	1.7
48.4	2
47.8	2
46.9	2
45.5	2
43.5	2
40.3	2
37.2	2.2
33.5	2.5
29.4	2.8
24.9	2.8
20	2.8
14.3	2.8
9.1	2.5
5.1	1.7
2.2	0.5
0.8	4.2
0.5	11.4
0.5	13.7
0.5	18.6
0.5	23.1
0.5	28
0.2	32.6
0.2	36.9
1.1	40.9
2.8	44.9
4.5	47.2
5.7	48.1
8	48.1
8.5	48.1
9.4	48.1
9.4	47.5
9.4	46.9
9.4	45.8
9.4	43.8
9.4	40.9
9.4	38
9.4	35.2
9.7	31.7
10	28
10.3	24.3
10.8	20.6
11.4	17.1
12	13.7
12	12.8
11.7	12
11.7	10.5
11.7	8.5
11.4	5.7
11.1	3.4
10.8	1.7
10	0.2
8.8	0.5
7.1	1.4
5.1	2
2.8	2.5
0.5	3.1
1.4	3.1
3.4	3.1
5.7	3.4
8	4
10	4.5
11.7	5.1
14	5.7
14.3	6
15.4	6.5
16.3	7.4
17.7	8.8
18.3	9.7
18.3	10
18.3	10
18.3	10
17.7	10
16.8	10
16	10
15.1	10
13.4	10
12.8	10
12	10
11.1	10
10.5	10
10	10
9.7	10
9.4	10
8.5	10
8	9.7
6.8	9.7
5.7	9.7
4.5	9.7
3.4	9.7
2.2	9.7
1.4	9.4
0.5	9.1
0.2	8.3
0.5	7.1
0.8	6
0.8	4.5
0.8	3.1
0.8	1.7
0.8	0.2
0.8	1.1
0.8	2.8
0.8	4.5
0.8	6.3
0.8	8
0.8	9.7
0.8	11.1
0.8	12.6
0.8	14.3
0.8	14.8
1.4	16
2.2	17.1
3.7	18
4.8	18
5.4	18
5.4	18
5.4	17.7
5.4	17.4
5.4	16.8
5.4	15.7
5.4	15.4
5.4	14.8
5.4	14.6
5.4	14.3
5.4	14
5.4	13.7
5.7	13.1
6	12.3
6.8	11.1
7.7	9.7
9.1	7.1
9.4	6.3
10	4.8
10.3	3.4
10.3	2.2
10.3	1.1
10.3	0.2
10.3	0.8
10.5	1.7
10.5	2.8
10.8	4
11.1	5.1
11.4	6
11.4	6.8
11.4	7.4
11.4	8
11.1	8.5
11.1	9.4
11.1	10.5
11.1	10.8
11.1	11.4
10.8	12.3
10.3	12.8
9.7	13.4
8.8	13.7
8.3	14.3
7.4	14.8
6.8	15.7
6.5	16.3
6	17.1
5.4	17.7
4.8	18.6
3.7	19.4
3.4	19.4
2.2	19.4
1.1	19.4
0.2	19.1
0.2	18.9
0.2	18.6
0.2	18.3
0.2	18
0.2	17.4
0.2	17.1
0.2	16.6
0.2	16
0.2	15.1
0.2	14.6
0.2	13.7
0.2	12.6
0.2	11.7
0.2	10.8
0.5	10
0.8	9.1
1.1	8.3
1.7	7.7
2.2	7.1
2.5	6.3
2.8	5.4
2.8	4.2
2.8	3.1
2.8	1.7
2.8	0.5
2.8	1.4
2.8	2
2.8	3.1
2.8	4.5
2.8	6.3
2.8	8.3
2.8	10
2.8	11.7
2.8	14.3
2.8	15.1
3.1	16.6
3.4	18.3
4.2	19.7
4.5	20.3
4.5	20.3
4.5	20.3
4.5	20.3
4.5	20.3
4.5	20.3
4.5	20
4.5	19.7
4.5	19.1
4.5	18.9
4.5	18.6
4.5	18
4.5	17.4
4.8	16.8
5.4	16
6.5	14.3
6.8	13.7
7.4	12.6
8	11.7
8.5	10.5
8.8	9.7
8.8	8.5
8.8	7.7
8.8	6.8
8.8	6
8.8	4.8
8.8	2.8
8.8	2.2
8.8	0.8
8.8	0.2
8.8	1.4
8.8	2.5
8.8	4.2
8.8	4.8
8.8	6
8.8	7.1
8.8	8.3
8.8	9.1
8.8	10
8.8	10.8
8.5	11.4
8	12
7.1	12.3
6	12.8
5.1	12.8
3.7	13.4
2.5	13.7
1.4	13.7
0.2	14.3
0.8	14.6
1.7	15.1
2.5	15.7
3.1	16.6
3.1	16.8
3.1	16.8
3.1	16.8
3.1	16.8
2.8	16.8
2.5	16.8
2	16.8
1.4	16.8
1.1	16.8
1.1	16.8
1.1	16.8
1.1	16.8
0.5	16.8
0.5	16.8
0	16.8
0.2	16.8
0.5	16.8
1.1	16.8
1.7	16.8
2.2	16.8
2.8	16.8
3.1	16.6
3.4	16.3
3.7	16.3
3.7	16
4	15.4
4.2	15.1
4.5	14.8
4.5	14.8
4.5	14.6
4.5	14
4.5	13.4
4.5	13.1
4.5	12.8
4.8	12.3
5.1	12
5.4	11.7
6	11.7
6.3	11.4
6.8	11.4
7.4	11.4
8	11.4
8.3	11.4
8.3	11.4
8.3	11.4
8.3	11.4
8.3	11.4
8.5	11.4
8.5	11.4
8.8	11.4
9.4	11.4
9.7	11.4
9.7	11.4
10	11.4
10.3	11.4
10.3	11.4
10.3	11.4
10.3	11.4
10.3	11.4
10.3	11.4
10.3	11.4
10.3	11.4
10.3	11.4
10.3	11.4
10.3	11.4
10.3	11.4
10.3	11.4
10.3	11.4
10.3	11.4
10.5	11.4
10.5	11.4
10.5	11.4
10.5	11.4
10.5	11.4
10.5	11.4
10.5	11.4
10.5	11.4
10.5	11.4
10.5	11.4
10.8	11.4
11.1	11.4
11.1	11.4
11.1	11.4
11.1	11.4
11.1	11.4
11.1	11.4
11.1	11.1
11.1	10.5
10.8	9.4
9.7	8.8
7.7	7.7
5.4	6.3
2.8	4.5
0.2	2.5
2.8	0.2
5.4	2
7.1	4.5
8	7.1
8.3	9.7
8.3	12
8.5	14
9.4	15.1
10.8	16.3
12.6	17.4
14	18.9
15.7	20.6
17.4	22
19.4	23.4
21.1	24.9
22.6	26
23.7	27.4
24.6	29.2
26.3	31.7
26.9	32.6
28	34
29.7	35.5
31.2	37.2
33.7	39.8
34.6	40.9
36.6	42.6
38.6	44.6
40.6	46.9
42.6	48.9
44.3	50.6
46.1	52.1
47.8	53.5
48.9	54.7
50.1	56.1
51.2	57.2
51.8	58.4
52.6	59.5
53.2	60.1
53.8	61
54.1	61.5
54.4	61.8
54.4	62.4
54.4	62.4
54.4	62.4
54.4	62.4
54.1	62.1
53.8	62.1
53.8	61.8
53.5	61.5
52.9	60.7
51.5	59.5
49.8	57.5
47.2	54.9
44.1	52.1
40.6	49.5
36.9	47.2
33.7	45.5
31.5	43.8
29.7	43.2
28.6	43.2
28.3	43.2
28.6	43.2
29.7	43.2
30.6	43.5
31.2	44.1
31.7	44.9
32.6	45.8
33.5	46.9
34.6	48.1
35.5	48.9
36.6	49.8
37.5	50.1
38.6	50.1
40	50.1
40.9	50.9
41.5	52.4
42.9	53.5
44.3	54.4
45.8	55.5
46.9	56.9
48.4	58.1
49.2	58.9
50.1	59.8
50.9	60.4
51.5	61
52.1	61.5
52.4	62.1
52.6	62.7
53.2	63
53.2	63.5
53.5	63.8
53.8	64.1
54.1	64.1
54.1	64.1
54.1	64.1
54.1	64.1
54.1	64.1
54.1	63.5
54.1	63.2
54.1	62.4
54.1	61.5
54.4	60.4
54.9	59.2
56.4	58.4
56.7	58.1
57.8	57.5
58.9	56.9
60.1	56.7
61	56.1
61.8	55.5
62.4	54.9
62.7	53.8
62.7	52.6
62.7	50.9
62.4	49.5
62.4	48.9
61.8	47.8
61	46.3
59.8	44.9
58.4	43.5
57.2	42.3
56.4	42.3
55.5	42.3
55.2	42.3
55.2	42.3
54.9	42.3
54.9	42.3
54.9	42.3
54.9	42.3
54.9	42.3
54.9	42.3
54.9	42.3
54.9	42.9
54.9	43.8
54.9	44.9
54.9	46.1
54.9	47.2
54.9	48.4
54.9	49.5
54.9	50.4
54.9	51.2
54.9	51.8
54.9	52.1
54.9	52.4
54.9	52.6
54.9	53.2
54.9	53.5
54.9	53.8
54.9	54.1
54.9	54.4
54.7	54.7
54.7	54.7
54.4	54.7
54.1	54.7
53.8	54.7
53.8	54.4
53.8	54.4
53.8	54.4
53.8	54.4
54.1	54.4
54.1	54.4
54.1	54.4
54.1	54.4
54.1	54.4
54.1	54.4
54.1	54.4
54.1	54.4
54.1	54.4
53.8	54.1
53.8	54.1
53.8	54.1
53.8	53.5
53.8	53.2
53.8	52.6
53.8	52.4
54.1	52.4
54.1	52.4
54.1	52.4
54.1	52.1
54.1	52.1
54.1	52.1
54.1	52.1
54.1	52.1
54.1	52.1
54.1	52.1
54.1	52.1
54.1	52.1
54.1	52.1
54.1	52.1
54.1	52.1
54.1	52.1
54.1	52.1
54.1	52.1
54.1	52.1
54.1	52.1
54.1	52.1
53.8	52.1
53.8	52.1
53.8	52.1
53.5	52.1
53.5	52.1
53.5	52.1
53.5	52.1
53.5	52.1
53.5	52.1
53.5	52.1
53.5	52.1
53.5	52.1
53.5	52.1
53.5	52.4
53.5	52.4
53.5	52.4
52.9	52.4
52.6	52.4
52.4	52.4
52.1	52.4
52.1	52.4
51.8	52.6
51.8	52.6
51.8	52.9
51.8	52.9
51.8	52.9
51.8	52.9
51.8	52.9
51.8	52.9
51.8	52.9
51.8	52.9
51.8	52.9
51.8	52.9
51.8	52.9
51.8	52.9
51.8	52.9
51.8	52.9
51.8	52.9
51.8	52.9
52.1	52.9
52.1	52.9
52.1	52.9
52.1	52.6
52.1	52.6
52.1	52.6
52.1	52.6
52.1	52.6
52.1	52.6
52.1	52.6
52.1	52.4
52.1	52.4
52.1	52.4
52.1	52.1
52.1	52.1
52.1	51.8
52.1	51.8
52.1	51.8
52.1	51.8
52.1	51.8
52.1	51.8
52.1	51.5
52.1	51.2
52.1	51.2
52.1	50.9
52.1	50.9
52.1	50.9
52.1	50.9
52.1	50.9
52.1	50.9
52.1	50.6
52.1	50.1
52.1	49.8
52.1	49.8
52.1	49.8
52.1	49.8
52.1	49.8
52.1	49.8
52.1	49.8
52.1	49.8
52.1	49.8
52.1	49.8
52.1	49.8
52.1	49.8
52.1	49.5
52.1	49.5
52.1	49.5
52.1	49.5
52.1	49.5
52.1	49.5
52.1	49.5
52.1	49.5
52.1	49.5
52.1	49.5
52.1	49.5
52.1	49.5
52.1	49.5
52.1	49.5
52.1	49.5
52.1	49.5
52.1	49.5
52.1	49.5
52.1	49.5
52.1	49.5
52.1	49.2
52.1	49.2
52.1	49.2
52.1	49.2
52.1	49.2
52.1	49.2
52.1	49.2
52.1	49.2
52.1	49.2
52.1	49.2
52.1	49.2
52.1	49.2
52.1	49.2
52.1	49.2
51.8	49.2
51.5	49.2
50.9	49.2
50.1	49.2
48.6	49.2
48.1	49.2
47.2	49.2
46.3	49.5
45.8	50.1
44.9	51.8
44.1	54.7
43.5	58.4
43.2	63
43.5	68.1
43.5	73.6
43.5	77.3
43.5	79
42.3	82.7
41.5	86.7
42.3	90.5
44.1	91.6
45.8	91.6
46.6	91.3
46.9	90.5
47.5	86.7
47.5	85
47.2	80.7
46.6	76.1
46.1	71.5
45.5	67
44.9	62.4
44.3	57.8
43.8	53.8
43.2	50.1
42.6	46.6
42.6	46.3
42.6	46.6
42.6	47.8
42.6	49.8
42.6	53.2
42.6	58.1
42.6	64.4
42.9	71.3
43.5	78.1
44.1	85
44.9	91.6
46.3	96.8
48.1	99
49.8	99
51.2	98.2
52.4	95.3
53.5	90.2
54.1	84.2
53.2	77.8
51.8	71
50.1	63.8
48.1	56.4
46.3	50.1
44.6	44.6
43.5	40.9
43.5	38.9
44.1	38.9
44.9	40
45.8	42.3
45.8	46.1
45.8	50.9
45.8	56.9
45.8	63.8
46.1	71.3
46.6	78.1
47.2	84.4
47.8	89.6
48.6	91.9
49.8	92.5
50.6	91.9
51.2	89.9
52.1	86.4
52.6	81.9
52.6	76.4
52.1	70.4
50.9	64.1
49.5	58.1
47.8	51.8
46.3	46.3
44.6	39.8
44.1	38.3
43.8	36.6
44.1	36.9
44.6	38.3
44.6	40.9
44.6	44.6
44.6	49.5
44.6	55.5
44.6	62.7
45.8	73.6
46.3	77.6
47.2	85.3
48.4	91.6
49.5	96.2
50.6	98.5
51.5	98.8
51.8	97.9
52.4	95
52.4	90.7
52.1	85.6
52.1	79.3
51.5	72.4
50.4	66.1
49.2	59.5
47.8	53.2
46.3	47.5
45.2	42.6
44.6	38.9
44.3	37.2
44.3	37.2
44.6	38
44.3	40
44.3	43.2
44.3	47.5
44.3	52.4
44.3	58.7
44.6	65.2
44.9	72.1
45.5	79
46.6	85.3
47.5	90.7
48.4	95
49.2	97.3
50.1	97.6
50.4	96.5
50.6	94.5
50.9	90.5
50.9	85.3
50.9	79.6
50.4	73.3
49.5	67
48.4	61
46.9	54.7
45.8	49.2
44.9	44.3
44.3	40.6
44.1	38.3
44.1	37.5
44.1	37.8
44.3	38.9
44.3	40.9
44.3	44.1
44.1	50.9
44.1	53.8
44.1	59.8
44.1	66.4
44.1	73
44.6	79.6
45.5	85.6
46.3	90.5
47.5	93.9
48.4	94.7
49.2	94.2
49.5	91.9
50.1	87.9
50.1	82.7
49.8	76.7
49.5	70.1
48.4	63.8
46.1	54.4
45.5	51.5
44.1	45.8
42.9	40.9
42.3	36.9
42.3	34.3
42.3	33.5
42.6	33.7
42.6	34.6
42.6	36.6
42.6	39.5
42.6	42.9
42.6	47.5
42.6	53.2
42.6	59.2
43.2	65.5
44.3	71.8
45.5	78.1
46.9	83.9
47.8	88.7
49.2	92.2
49.5	92.2
50.1	91.6
50.4	89.9
50.4	86.2
50.6	81.6
50.6	76.1
50.4	69.8
49.5	63.8
48.4	57.5
46.9	51.5
45.8	45.5
44.3	40.3
43.2	36.6
42.9	34.6
43.2	34.3
43.5	34.9
43.8	36.9
43.5	39.8
43.5	43.8
43.5	48.6
43.5	54.7
44.1	61.8
44.9	69.3
46.1	76.7
47.2	84.4
48.6	90.7
49.8	94.7
50.9	96.2
51.8	95.6
52.4	93.3
52.4	89.3
52.1	83.9
52.1	77.8
50.4	68.4
49.5	65
47.5	58.7
45.5	52.6
43.8	47.5
42.6	44.3
42.6	42.9
43.2	42.9
44.1	45.2
44.1	46.3
44.1	49.5
44.3	53.8
44.3	58.9
44.3	65
44.3	71.3
44.6	77.6
45.2	83.3
45.8	88.4
46.3	91.9
47.5	93.3
48.1	93
48.6	91.9
49.2	89.3
49.8	85.3
50.1	80.7
49.8	75.3
49.2	69.5
48.4	63.2
47.2	57.5
45.8	51.5
44.6	46.1
43.5	41.2
42.9	37.8
42.6	35.7
42.9	35.5
43.2	36
43.5	37.8
43.5	40.6
43.5	44.6
43.5	49.5
43.5	55.8
43.8	62.1
44.3	69
44.9	76.1
46.1	82.7
46.9	88.7
48.1	93
49.2	94.7
49.8	95
50.1	93.9
50.1	91.6
50.1	87.6
50.1	82.4
50.1	76.7
49.5	70.7
48.6	64.7
47.5	58.4
46.1	52.4
44.6	46.9
43.5	43.5
42.9	42.1
43.2	41.8
43.8	42.3
44.1	44.3
44.1	47.5
44.3	52.1
44.3	57.5
44.9	63.8
45.5	70.1
46.1	76.4
46.6	85.6
46.6	88.2
47.2	91.9
47.8	93.9
48.1	94.5
48.1	93.9
48.4	92.2
48.6	89.6
48.9	85.9
48.9	81.3
48.9	73.6
48.6	70.7
48.4	65
47.5	59.2
46.6	53.8
45.8	48.6
45.2	44.1
44.3	40
44.1	37.5
44.1	36
44.1	36.6
44.1	37.2
44.3	39.2
44.3	42.1
44.3	45.8
44.3	50.6
44.3	56.1
44.6	62.4
45.5	68.4
46.3	74.7
47.2	80.4
48.4	85.9
49.2	89.6
50.1	91.3
50.6	91.6
50.9	91
51.2	89
51.5	85.6
51.5	78.7
51.5	76.1
51.2	70.1
50.4	64.1
48.9	58.4
47.5	52.6
46.3	47.2
45.2	42.3
44.3	39.5
44.1	38
44.6	38.3
44.9	39.8
45.2	42.1
45.5	45.5
45.5	50.1
45.5	55.2
45.5	61
45.8	67.3
46.6	73.6
47.8	80.1
48.9	85.9
50.1	90.2
51.2	91.6
52.1	91.3
52.6	89.9
52.6	87
52.6	83.3
52.6	78.4
52.4	73
51.5	67.3
50.1	61.8
48.6	56.1
47.5	50.6
46.3	46.1
45.5	42.9
45.2	41.8
45.8	41.8
46.3	42.6
46.6	44.6
46.3	49.2
46.3	51.2
46.3	55.8
46.3	61.2
46.3	67
46.6	73
47.5	78.7
48.4	83.9
49.2	88.4
50.1	91
51.2	92.2
52.4	91.3
52.6	90.7
53.2	87.9
53.5	83.9
53.2	78.7
52.9	73
52.1	67
50.6	60.7
49.2	54.9
48.1	49.5
47.2	44.9
46.6	42.1
46.9	40.6
47.2	40.9
47.5	41.8
47.5	43.5
47.2	46.1
47.2	52.1
47.2	54.4
47.2	59.8
47.2	65.8
47.5	72.1
48.1	77.8
48.9	83.3
50.1	87.9
50.9	90.7
51.5	91.3
52.4	90.2
52.4	89.3
52.4	86.4
52.1	82.4
52.1	77.6
51.8	72.1
51.2	66.4
50.1	60.7
48.6	55.2
47.8	49.8
46.9	45.5
46.3	42.1
46.1	40
46.1	39.2
46.3	39.5
46.3	40.6
46.3	42.3
46.3	45.2
46.3	48.9
46.3	53.2
46.3	58.4
46.3	64.4
46.3	70.1
47.2	78.7
47.5	81.3
48.1	85.9
48.6	88.7
49.2	90.5
49.5	90.7
49.5	89.9
49.8	87.9
50.1	84.7
50.4	80.4
50.1	75.6
50.1	67
49.8	64.4
48.9	58.7
48.4	53.5
47.5	48.6
46.6	42.3
46.6	40.6
46.1	38.6
46.1	37.8
46.3	38
46.3	39.2
46.3	41.2
46.3	44.3
46.3	48.4
46.3	53.5
46.6	59.5
47.2	65.8
48.4	72.7
49.5	79.6
50.6	86.2
52.1	91
53.2	93.6
54.4	94.2
54.9	93
55.2	90.5
55.2	86.7
55.2	81.3
54.9	75.3
53.8	69
52.4	62.7
50.4	56.7
48.6	50.9
47.5	46.1
46.3	42.6
46.1	41.2
46.6	40.9
46.9	41.5
47.2	44.6
47.2	46.1
47.2	49.8
47.2	54.1
47.2	59.5
47.2	65.5
47.5	71.5
48.1	77.8
48.9	83.6
49.8	88.7
50.6	92.5
51.2	94.2
51.8	94.5
52.1	93.9
52.4	92.2
52.6	88.7
52.6	84.4
52.6	79.3
52.1	70.4
51.5	67.3
50.4	61.2
49.2	55.5
48.1	49.8
47.2	45.2
46.6	42.1
46.3	40.6
46.3	40.9
46.9	41.5
47.2	43.2
47.2	46.1
47.2	50.4
47.2	55.8
47.2	62.1
47.2	69.3
47.5	76.1
47.8	82.4
48.9	90.7
49.5	92.5
50.4	94.2
50.9	94.2
51.2	93
51.5	90.7
51.8	87
52.1	82.1
52.1	76.4
51.5	70.4
50.4	64.4
48.9	58.4
47.5	52.6
46.3	47.8
45.8	44.3
45.5	42.3
45.8	41.5
46.3	41.8
46.3	42.9
46.3	45.2
46.3	48.6
46.3	52.9
46.3	57.8
46.3	63.8
46.3	70.1
46.6	76.1
47.5	82.1
48.4	87.3
49.2	91
50.1	93
50.6	93.3
50.9	92.7
51.2	91
51.8	87.9
52.1	83.9
51.8	76.1
51.8	73.3
50.9	67.8
50.1	62.1
48.9	56.4
48.1	51.2
47.2	46.6
46.6	42.9
46.3	40.9
46.3	40
46.3	40
46.3	40.9
46.3	42.6
46.3	45.8
46.3	49.5
46.3	54.4
46.3	60.1
46.3	66.4
46.9	72.7
47.8	78.4
48.9	84.2
50.1	89
51.2	92.2
52.1	93.6
52.9	93
53.5	91.6
54.1	88.7
54.1	84.4
54.1	79.3
53.8	73.3
53.2	66.7
52.1	60.4
50.4	54.4
48.9	48.6
47.8	43.5
46.9	40.3
46.9	38.6
47.5	38.6
48.1	39.8
48.6	41.5
48.4	44.6
48.4	48.6
48.4	53.5
48.4	59.8
48.4	66.7
48.4	73.8
49.2	80.4
50.4	89.3
50.6	91.3
51.5	94.5
52.1	95.9
52.4	95.6
52.6	93.9
52.9	90.7
52.9	86.2
52.9	81
52.1	72.7
51.5	69.8
50.4	64.1
49.2	58.1
48.1	52.9
47.2	48.4
46.9	45.2
46.9	43.8
47.2	43.5
47.2	44.1
47.2	46.1
47.2	47.5
47.2	50.6
47.2	55.2
47.2	60.4
47.2	66.4
47.2	72.4
47.5	78.4
47.8	83.6
48.4	87.9
48.9	90.7
49.5	92.5
49.8	92.5
50.1	91.3
50.4	89.3
50.6	85.6
50.6	81
50.6	75.8
50.1	70.1
48.9	64.7
47.8	58.7
46.9	53.2
45.8	48.1
44.6	43.8
44.1	40.6
43.5	38.9
43.5	38.9
43.8	39.5
43.5	42.1
43.5	43.2
43.5	46.6
43.5	51.5
43.5	57.2
43.5	63.8
43.8	70.7
44.6	77.6
45.2	83.9
45.8	89.6
46.1	93.6
46.6	95.6
46.6	95.6
46.6	94.2
47.5	89.3
47.5	87.3
47.2	82.4
46.9	76.7
46.3	70.1
44.9	64.1
43.2	58.7
41.5	53.5
40.3	49.5
40	47.5
40.3	47.5
41.2	49.5
41.5	50.6
41.5	53.8
41.5	57.8
41.5	62.7
41.5	68.1
41.5	74.1
41.5	80.4
41.5	86.7
41.5	92.2
42.1	95.9
42.9	97.6
43.5	98.5
43.5	98.2
44.1	96.8
44.9	94.2
45.5	90.5
45.5	86.2
45.2	80.7
45.2	71.8
44.9	69
44.6	63.2
43.8	57.8
43.2	50.6
42.9	48.1
42.6	44.3
42.6	41.5
42.6	39.8
42.6	39.8
42.6	40.6
42.6	42.3
42.6	44.9
42.6	48.6
42.6	53.2
42.6	59.2
42.6	65.8
43.5	76.4
44.1	79.9
45.2	87
46.1	93.3
46.9	97.6
47.8	99.6
48.1	99.9
48.4	99
48.9	96.5
49.8	92.2
49.8	84.2
49.8	81
48.9	74.4
47.8	67.8
46.6	61.2
45.5	54.9
44.6	50.1
44.3	46.3
44.3	44.1
44.6	43.2
45.5	43.8
45.5	44.3
45.2	46.3
45.5	49.5
45.2	53.5
45.2	58.9
45.5	65.2
45.5	71.5
45.5	78.4
45.5	85.3
45.5	91.3
46.1	95.9
46.9	99
47.2	99.3
47.5	99
48.1	97
48.9	93.3
49.2	88.4
49.2	82.7
48.6	76.4
47.8	69.5
46.6	63
45.5	56.7
44.6	50.9
43.8	46.6
43.5	43.8
43.5	42.1
43.8	41.8
44.1	42.1
44.3	43.8
44.3	46.3
44.3	50.4
44.3	54.9
44.3	63.8
44.3	67
44.3	73.8
44.6	80.7
44.9	87.3
45.8	93.3
46.3	97.6
47.2	99.9
47.5	100.8
47.8	99.6
48.4	98.5
48.9	95
49.2	90.7
48.9	85.6
48.6	79.6
48.4	73.3
47.8	66.7
46.6	60.4
45.8	54.1
44.6	46.1
44.3	43.8
44.1	40.3
44.3	38.6
44.3	38.3
44.6	38.9
44.6	40.3
44.6	42.9
44.6	46.6
44.6	54.4
44.6	57.5
44.6	63.5
45.2	69.8
46.1	76.7
47.2	83.3
48.4	89.3
49.5	93.9
50.6	95.6
51.5	95.6
51.8	94.5
52.1	91.9
52.1	87.9
52.1	82.7
52.1	76.7
51.5	70.4
50.6	64.1
49.5	58.1
[truncated: 1,046 more rows]
