# Supplementary material for: Bot fit: A novel approach to assessing lower limb muscular strength
Source: PLoS One. 2026 Mar 26;21(3):e0339187. doi: 10.1371/journal.pone.0339187 (PMC13021169; doi:10.1371/journal.pone.0339187)
Supplement: S3 File — Raw joint angle data (left and right legs) collected from 25 participants across all exercise protocols. This compressed folder contains individual participant files (sub1–sub25) with time-series signals representing lower-limb motion recorded by the Bot Fit system during resistance exercise trials. (ZIP) [file pone.0339187.s003.zip › sub19/hipcurl_max.csv]

AngL	AngR
10.2	8.3
10.2	8.3
10.2	8.3
10.2	8.3
10.2	8.3
10.2	8.3
10.2	8.3
10.2	8.3
10.2	8.3
10.2	8.3
10.2	8.3
10.2	8.3
10.2	8.3
10.2	8.3
10.2	8.3
10.2	8.3
10.2	8.3
10.2	8.3
10.2	8.3
10.2	8.3
10.2	8.3
10.2	8.3
10.2	8.3
10.2	8.3
10.2	8.3
10.2	8.3
10.2	8.3
10.2	8.3
10.2	8.3
10.2	8.3
10.2	8.3
10.2	8.3
10.2	8.3
10.2	8.3
10.2	8.3
9.9	8.3
9.9	8.3
9.9	8.3
9.9	8.3
9.9	8.3
9.9	8.3
9.9	8.3
9.9	8.3
9.9	8.3
9.9	8.3
9.9	8.3
9.9	8.3
9.9	8.3
9.9	8.3
9.9	8.3
9.9	8.3
9.9	8.3
9.9	8.3
9.9	8.3
9.9	8.3
9.9	8.3
9.9	8.3
9.9	8.3
9.9	8.3
9.9	8.3
9.9	8.3
9.9	8.3
9.9	8.3
9.9	8.3
9.9	8.3
9.9	8.3
9.9	8.3
9.9	8.3
9.9	8.3
9.9	8.3
9.9	8.3
9.9	8.3
9.9	8.3
9.9	8.3
9.9	8.3
9.9	8.3
9.9	8.3
9.9	8.3
9.9	8.3
9.9	8.3
9.9	8.3
9.9	8.3
9.9	8.3
9.9	8.3
9.9	8.3
9.9	8.3
9.9	8.3
9.9	8.3
9.9	8.3
9.9	8.3
9.9	8.3
9.9	8.3
9.9	8.3
9.9	8.3
9.9	8.3
9.9	8.3
9.9	8.3
9.9	8.3
9.9	8.3
9.9	8.3
9.9	8.3
9.9	8.3
10.2	8.3
10.2	8.3
9.9	8.3
9.9	8
9.6	8
9.3	7.7
9	7.1
8.7	7.1
8.2	6.5
7.9	6.5
7.6	6.3
7.3	6
7.3	5.7
7	5.7
7	5.7
7	5.7
7	5.7
7	5.7
7	5.7
7	5.7
7	5.7
7	5.7
7.3	5.7
7.3	5.7
7.3	5.7
7.3	5.7
7.3	6
7.9	6.3
8.5	6.8
9.3	7.4
10.5	8.5
11.3	9.7
12.2	10.5
12.5	10.8
12.8	11.1
12.8	11.1
12.8	11.1
13	11.1
13	11.1
13.3	11.4
13.3	11.7
13.3	11.7
13.3	11.7
13.3	11.7
13.3	11.7
13.3	11.7
13.3	11.7
13.3	11.7
13.3	11.7
13	11.7
13	11.4
13	11.4
13	11.4
13	11.4
13	11.1
13	11.1
13	10.8
12.8	10.5
12.5	10.5
12.2	10.5
12.2	10.3
12.2	9.7
11.9	9.1
10.7	7.7
9.6	6
7.9	4
5.9	2
4.2	0.2
3	0.8
2.2	1.1
2.2	1.1
2.2	0.8
2.2	0.5
2.2	0.5
2.2	0.5
2.2	0.5
2.2	0.5
2.2	0.5
2.2	0.5
2.2	0.8
2.2	0.8
2.2	0.8
2.2	0.8
2.2	0.8
2.2	0.8
2.2	0.8
2.2	0.8
2.2	0.8
2.2	0.8
2.2	0.8
2.2	0.8
2.2	0.8
2.2	0.8
2.4	0.8
2.7	0.8
2.7	0.5
2.7	0.5
2.7	0.5
2.7	0.5
2.7	0.5
2.7	0.5
2.7	0.5
2.7	0.5
3	0.5
3	0.5
3	0.5
3	0.5
3	0.5
3	0.5
3	0.5
3	0.5
3	0.5
3	0.5
3	0.5
3	0.5
3	0.5
3	0.5
3	0.5
3	0.5
3	0.5
3	0.5
3	0.5
3	0.2
3	0.2
3	0.2
3	0.2
3	0.2
3	0.2
3	0.2
3	0.2
3	0.2
3	0.2
3	0.2
3	0.2
3	0.2
3	0.2
3	0.2
3	0.2
3	0.2
3	0.2
3	0.2
3	0.2
3.3	0
3.6	0.2
3.9	0.5
3.9	0.8
3.9	0.8
3.9	1.1
3.9	1.7
3.9	2
4.2	2.8
5	4
6.5	4.8
7.9	6
9	6.8
9.9	7.1
10.2	7.4
10.2	7.4
10.2	7.4
10.2	7.4
10.2	7.4
10.2	7.4
10.2	7.7
10.2	7.7
10.2	8
10.2	8
10.2	8
10.2	8
10.2	8
10.2	8
10.2	8
10.2	8
10.2	8
10.2	8
10.2	8
10.2	8
10.2	8
10.2	8
10.2	8
10.2	8
10.2	8
10.2	8
10.2	8
10.2	8
10.2	8
9.9	7.7
9.9	7.7
9.6	7.7
9.3	7.7
9	7.7
9	7.7
9	7.7
8.7	7.7
8.7	7.7
8.5	7.7
8.2	7.7
7.9	7.1
7.9	6.5
7.9	6
7.9	5.4
7.9	4.2
7.9	2.5
7.9	0.5
7.9	2
7.9	4.2
7.6	7.1
7	10.3
6.5	14.6
5.9	19.4
5.3	24.6
4.4	29.4
3.6	34
3	38.3
3	41.5
3	43.8
3	44.9
3	45.2
3	45.2
3	44.9
2.7	44.1
2.4	42.3
2.2	40
1.9	37.2
1.9	33.7
1.9	29.7
1.6	25.2
1.3	20.3
0.4	14.8
1.3	10
3.3	5.1
5.9	1.1
9.6	1.7
14.2	2.2
19.9	2.2
26.2	2
32.8	2
38.2	2
43.1	2.2
46.5	2.2
48.8	2.2
50.6	2.2
51.7	2.2
52	2.2
51.4	2.2
49.7	2
47.1	1.7
43.7	1.1
39.4	1.1
35.1	1.1
29.9	1.1
24.2	1.1
18.2	1.1
12.5	1.1
6.5	1.1
1	0.8
4.2	0.5
8.5	3.1
10.5	6.8
11	12.6
10.7	20
9.3	27.4
7.3	34.3
5.3	40.6
4.2	46.1
3.3	49.5
3	51.5
3	52.1
3	52.1
3	51.8
3	50.6
2.4	49.2
2.2	46.6
1.9	43.5
1.9	39.5
1.9	34.9
1.9	29.4
1.9	23.4
1.9	13.4
1.9	10.3
1.9	3.7
1	2.2
1.3	7.4
4.4	9.7
9	9.7
15	9.1
21.3	7.7
26.8	6
31.7	4.8
35.4	4.2
38.8	4.2
40	4.2
41.4	4.8
42.3	5.1
42.3	5.1
42.3	4.8
41.7	4.5
40.2	4.5
38	4
34.8	3.4
31.1	2.8
26.8	2.8
19.3	2.8
16.8	2.8
11	2.5
5	2
1	0.2
5.3	2.2
7.6	5.7
8.5	10.8
8.2	18.3
6.7	25.2
3.6	33.5
2.4	36.3
2.2	37.8
2.2	39.5
2.4	41.8
2.7	44.6
2.7	46.9
2.7	47.8
2.7	46.9
2.7	45.5
3	43.5
3	40.3
3.3	36.9
3.6	32.6
3.9	27.4
3.9	22
3.9	16.8
3.6	11.7
3.6	6.8
2.7	2.2
1.3	0.8
1	2.5
3.9	3.1
7.9	3.1
12.5	3.1
16.8	3.1
21.9	3.1
23.3	3.1
25.6	3.4
28.2	4
30.5	5.1
31.9	7.1
32.2	8.3
31.9	9.1
31.7	9.4
30.8	9.4
29.1	9.4
28.2	9.4
25.6	9.4
22.8	9.4
19.1	9.4
15.3	9.4
11	9.4
7	9.1
3	8.5
0.4	6.8
3.3	4.2
5.9	3.1
6.5	6.3
6.7	12.6
6.7	19.4
6.7	25.4
6.7	30.3
7	34.6
7.9	38
9	40.9
9.6	42.3
9.9	42.6
10.2	42.6
10.5	42.6
10.5	42.6
10.5	42.6
10.5	42.6
10.5	42.3
10.5	41.5
10.5	39.2
10.5	36
10.5	32.3
10.5	29.2
10.5	26
10.5	23.1
10.5	19.7
10.2	16.3
9.3	12.8
7.6	10
5.6	8
2.7	6.3
1	4.5
4.2	2.8
7.6	1.1
10.5	0.2
13.3	1.4
16.2	2
18.5	2
21.6	2.2
22.2	2.2
23.6	2.2
24.5	2.5
24.5	4
23.9	4.8
22.8	4.8
21.1	4.8
19.3	4.8
17.3	4.8
15	4.8
12.8	4.8
10.7	4.8
8.5	4.8
6.2	4.8
3.9	4.8
1.3	4.5
2.2	3.7
2.7	3.1
3.9	2
4.7	0.2
5.6	2
6.2	4.2
6.7	6.5
7.3	9.4
7.9	12.6
8.5	16
9	20
9.3	24.3
9.6	28.3
9.6	32
9.6	35.2
10.2	38
11	39.8
11.9	40.9
13.3	41.2
15.3	41.2
15.9	41.2
16.8	41.2
17.3	41.2
17.3	41.2
17.6	41.2
17.6	41.2
17.6	41.2
17.6	41.2
17.6	40.6
17.6	39.5
17.6	38
17.6	35.7
17.6	33.5
18.8	30.6
19.6	27.2
20.8	23.7
21.6	21.1
21.9	19.7
21.6	19.4
21.6	19.4
21.6	19.4
21.6	19.4
21.6	19.4
21.6	19.4
21.6	19.4
21.6	17.4
21.6	16
21.6	12.8
21.6	10.8
21.6	10.5
21.3	10.5
19.3	9.4
16.8	8.3
14.5	7.7
12.2	7.1
9.3	6.3
6.7	5.4
4.4	4.8
1.9	4.2
1	3.7
3.3	3.4
5.6	3.1
8.2	2.2
11.6	0.8
13	0.2
15.6	1.1
18.2	2.8
20.8	4.5
23.1	6.3
25.1	8
27.1	9.7
29.1	11.7
30.5	13.1
31.1	13.7
31.1	14
31.1	14
31.1	14
30.8	14
30.2	14
29.1	14
28.5	14
28.5	14
28.5	14
28.5	14
28.5	14
27.9	14
27.1	12.8
25.6	11.4
24.8	9.7
23.9	7.7
23.1	5.7
23.1	3.1
22.8	0.2
22.8	2.5
22.8	5.1
22.8	7.4
22.8	9.4
22.8	11.7
22.8	14
22.8	16.3
22.8	18
22.8	19.7
22.8	21.1
22.8	22.3
23.1	22.9
23.3	23.7
24.8	24.6
25.6	25.2
27.6	26.6
30.2	29.4
33.7	33.2
38	37.2
42.5	41.5
47.1	45.8
51.1	49.5
54	52.6
55.7	55.5
57.1	57.5
58	58.9
59.7	60.7
60.3	61.5
61.7	63.2
63.7	65
66	67
68	69.3
70.3	71.5
72.3	73.3
74	75.3
75.5	77
77.2	78.4
78.6	79.9
80.6	81
82.3	82.4
84.4	84.2
86.6	86.4
87.5	87.3
89.2	88.4
90.9	89.9
92.4	90.7
93.5	91.6
94.9	92.7
95.2	93
95.8	93.9
96.1	94.5
96.4	94.7
96.4	95
96.4	95.6
96.4	96.2
96.1	96.8
96.1	97.3
95.2	97.3
93.8	97
92.1	95.9
90.4	94.7
88.4	93.6
86.1	92.2
84.1	90.5
82.1	89
80.6	87.3
79.8	85.9
79.8	84.2
80.1	82.4
79.5	81.6
78.3	81
75.8	80.4
74.9	80.1
72.9	79
71.5	77.8
70	76.7
68.9	75.6
67.7	74.4
66.9	73.3
66	72.4
65.2	71.3
64	70.1
63.2	69.3
61.7	68.4
60.6	67.5
59.4	67
58.6	66.1
57.7	65
57.1	64.1
56.3	63.2
55.4	62.1
54.3	60.7
53.1	59.5
52	58.4
51.4	57.2
50.8	56.7
50.6	56.1
50.6	55.8
50.6	55.5
50.6	55.2
50.6	54.9
50.6	54.9
50.6	54.9
50.8	54.7
51.1	54.1
51.1	53.5
51.1	52.9
51.1	52.4
51.1	51.5
51.1	51.2
51.1	50.6
50.8	50.4
50.8	50.1
50.6	49.8
50.3	49.8
49.7	49.5
49.4	49.5
48.8	49.2
48	49.2
47.4	49.2
46.8	49.2
46.3	49.2
46	49.2
46.3	49.2
46.3	49.2
46.3	49.2
46.3	49.2
46.3	49.2
46.3	49.2
46.3	49.2
46.3	49.2
46.3	49.2
46.3	49.5
46.3	49.5
46.3	49.8
46.3	49.8
46.3	50.4
46.3	50.6
46.5	50.6
46.5	50.6
46.5	50.6
46.5	50.4
46.5	50.1
46.5	50.1
46.5	50.1
46.5	50.1
46.5	50.1
46.5	50.1
46.5	50.1
46.5	50.1
46.5	50.1
46.5	50.1
46.5	50.1
46.5	50.1
46.5	50.1
46.5	50.1
46.8	50.1
46.8	50.1
46.8	50.1
46.8	50.4
46.5	50.6
46.5	50.9
46.5	51.2
46.5	51.5
46.5	51.5
46.5	51.5
46.5	51.5
46.5	51.5
46.5	51.5
46.5	51.5
46.5	51.5
46.5	51.5
46.5	51.2
46.5	51.2
46.5	51.2
46.5	51.2
46.5	51.2
46.5	51.2
46.5	51.2
46.5	51.2
46.5	51.2
46.5	51.2
46.5	51.2
46.5	51.2
46.5	51.2
46.5	51.2
46.5	50.9
46.5	50.9
46.5	50.9
46.5	50.9
46.5	50.9
46.5	50.9
46.5	50.9
46.5	50.9
46.5	50.9
46.5	50.9
46.5	50.9
46.5	50.9
46.5	50.9
46.5	50.9
46.5	50.9
46.5	50.9
46.5	50.9
46.5	50.9
46.5	50.9
46.5	50.9
46.5	50.9
46.5	50.9
46.5	50.9
46.5	50.9
46.5	50.9
46.5	50.9
46.5	50.9
46.5	50.9
46.5	50.9
46.5	50.6
46.5	50.4
46.5	50.4
46.5	50.4
46.5	50.4
46.5	50.4
46.5	50.4
46.5	50.1
46.5	50.1
46.5	50.1
46.5	50.1
46.5	50.1
46.5	50.1
46.5	50.1
46.5	50.1
46.5	50.1
46.5	50.1
46.3	50.1
46.3	50.1
46.3	50.1
46.3	50.1
46.3	50.1
46.3	50.1
46.3	50.1
46.3	49.8
46.3	49.5
46.3	48.9
46.3	48.9
46.3	48.9
46.3	48.9
46.3	48.9
46.3	48.9
46.3	48.9
46.3	48.9
46.3	48.9
46.3	48.9
46.3	48.9
46.3	48.9
46.3	48.9
46.3	48.9
46.3	48.9
46.3	48.9
46.3	48.9
46.3	48.9
46.3	48.9
46.3	48.9
46.3	48.9
46.3	48.9
46.3	48.9
46.3	48.9
46.3	48.9
46.3	48.9
46.3	48.9
46.3	48.9
46.3	48.9
46.3	48.9
46.3	48.9
46.3	48.9
46.3	48.9
46.3	48.9
46.3	48.9
46.3	48.9
46.3	48.9
46.3	48.9
46.3	48.9
46.3	48.9
46.3	48.9
46.3	48.9
46.3	48.9
46.3	48.9
46.3	48.9
46.3	48.9
46.3	48.9
46.3	48.9
46.3	48.9
46.3	48.9
46.3	48.9
46.3	48.9
46.3	48.9
46.3	48.9
46.3	48.9
46.3	48.9
46.3	48.9
46.3	48.9
46.3	48.9
46.3	48.9
46.3	48.9
46.3	48.9
46.3	48.9
46.3	48.9
46.3	48.9
46.3	48.9
46.3	48.9
46.3	48.9
46.3	48.9
46.3	48.9
46.3	48.9
46.5	48.9
46.5	48.9
46.5	48.9
46.5	48.9
46.5	48.9
46.5	48.9
46.5	48.9
46.5	48.9
46.5	48.9
46.5	48.9
46.5	48.9
46.5	48.9
46.5	48.9
46.5	48.9
46.5	48.9
46.5	48.9
46.5	48.9
46.5	48.9
46.5	48.9
46.5	48.9
46.5	49.2
46.5	49.2
46.5	49.2
46.5	49.5
46.5	49.2
46.5	49.2
46.5	49.2
46.5	49.2
46.5	49.2
46.5	49.2
46.5	49.2
46.5	49.2
46.5	49.2
46.5	49.2
46.5	49.2
46.5	49.2
46.5	49.2
46.5	49.2
46.5	49.2
46.5	49.2
46.5	49.2
46.5	49.2
46.5	49.2
46.5	49.2
46.5	49.2
46.5	49.2
46.5	49.2
46.5	49.2
46.5	49.2
46.5	49.2
46.5	49.2
46.5	49.2
46.5	49.2
46.5	49.2
46.5	49.2
46.5	49.2
46.5	49.2
46.5	49.2
46.5	49.2
46.5	49.2
46.5	49.2
46.5	49.2
46.5	49.2
46.5	49.2
46.5	49.2
46.5	49.2
46.5	49.2
46.5	49.2
46.5	49.2
46.5	49.2
46.5	49.2
46.5	49.2
46.5	49.2
46.5	49.2
46.5	49.2
46.5	49.2
46.5	49.2
46.5	49.2
46.5	49.2
46.5	49.2
46.5	49.2
46.5	49.2
46.5	49.2
46.5	49.2
46.5	49.2
46.5	49.2
46.5	49.2
46.5	49.2
46.5	49.2
46.5	49.2
46.5	49.2
46.5	49.2
46.5	49.2
46.5	49.2
46.5	49.2
46.5	49.2
46.5	49.2
46.5	49.2
46.5	49.2
46.5	49.2
46.5	49.2
46.5	49.2
46.5	49.2
46.5	49.2
46.5	49.2
46.5	49.2
46.5	49.2
46.5	49.2
46.5	49.2
46.5	49.2
46.5	49.2
46.5	49.2
46.5	49.2
46.5	49.2
46.5	49.2
46.5	49.2
46.5	49.2
46.5	49.2
46.5	49.2
46.5	49.2
46.5	49.2
46.5	49.2
46.5	49.2
46.5	49.2
46.5	49.2
46.5	49.2
46.5	49.2
46.5	49.2
46.5	49.2
46.5	49.2
46.5	49.2
46.5	49.2
46.5	49.2
46.5	49.2
46.5	49.2
46.5	49.2
46.5	49.2
46.5	49.2
46.5	49.2
46.5	49.2
46.5	49.2
46.5	49.2
46.5	49.2
46.5	49.2
46.5	49.2
46.5	49.2
46.5	49.2
46.5	49.2
46.5	49.2
46.5	49.2
46.5	49.2
46.5	49.2
46.5	49.2
46.5	49.2
46.5	49.2
46.5	49.2
46.5	49.2
46.5	49.2
46.5	49.2
46.5	49.2
46.5	49.2
46.5	49.2
46.5	49.2
46.5	49.2
46.5	49.2
46.5	49.2
46.5	49.2
46.5	49.2
46.5	49.2
46.3	49.2
46.3	48.9
45.4	48.6
44.5	48.4
42.8	48.6
41.1	48.6
38.5	50.9
38	52.6
37.1	56.9
37.1	62.1
37.7	68.1
38.2	74.7
38.5	81.6
38.8	88.2
38.8	93.9
38.8	98.2
38.8	103.3
39.7	104.5
40.5	104.2
42.3	102.8
44	99.9
45.4	94.7
46.5	88.4
46.5	81
45.7	73.3
44.5	65.2
41.7	54.7
40.8	51.5
38.8	46.3
37.4	42.6
37.7	40.6
38.5	40
39.4	41.2
40	44.1
40	48.4
40	53.8
40	59.8
40	70.1
40	73.8
40	81
39.7	88.4
39.7	95.9
40	102.8
40.5	107.9
40.8	107.9
41.4	107.3
41.7	105.6
42.5	101.9
43.1	96.8
43.4	90.5
43.4	83.3
42.8	75.6
41.4	67.8
40	60.1
38	52.6
36.2	46.1
35.1	40.6
34.5	37.2
35.1	36.6
35.7	37.5
36.2	40.6
36.5	45.5
37.1	51.5
37.4	58.4
37.1	66.1
36.8	74.1
37.1	81.9
37.1	89.9
37.1	97
37.7	103.1
39.1	105.6
40.5	105.3
42.8	101.9
44	99.6
45.4	93.6
46	85.9
45.1	77.8
43.4	69.5
41.1	61.2
38.5	53.2
35.9	45.5
34.2	39.2
33.9	34.6
34.5	32
35.7	32
37.1	33.5
38.2	36
38.8	40.3
39.1	45.5
39.1	51.5
38.8	58.4
38.8	65.8
38.8	73.8
38.8	82.1
38.8	90.2
39.1	97.6
40.8	105.9
42	106.5
44	106.2
45.7	103.9
47.7	99
49.4	92.5
49.7	84.2
48.3	76.1
46	67.8
43.1	58.9
39.7	50.9
36.8	43.8
35.9	38.3
36.5	35.7
38.2	35.5
40	36.9
42	41.8
42.3	43.8
42.3	48.4
42	53.8
41.7	59.5
40.8	66.1
40.2	73.3
40	80.4
40	87.9
40.2	95.6
40.8	102.5
42	107.3
42.5	107.9
42.8	107.3
43.4	105.9
44.3	101.9
45.1	96.5
45.1	90.2
45.1	83
44.5	74.7
43.1	67
41.4	59.5
39.4	52.4
37.7	46.3
36.8	41.5
36.8	38.3
37.4	37.2
37.7	37.5
38.2	39.2
38.2	42.6
38.2	46.9
38.2	52.1
38.2	58.1
38.2	64.7
38	72.1
38	79.6
38.2	87
39.1	94.2
40.5	100.2
42.3	103.3
43.7	103.9
45.1	102.5
46.3	99
47.4	93.6
47.7	87
46.8	79.6
45.7	72.4
44.3	65.2
42.8	58.1
40.5	48.6
40	46.1
39.4	41.5
39.7	38
40	36.6
40.2	36.9
40.8	38.3
40.8	41.2
40.8	47.5
40.8	50.1
40.8	55.8
40.8	62.4
40.8	69.5
40.8	77.3
41.1	85
41.7	93
42.8	100.2
44.3	105.6
45.4	106.8
46.3	105.3
47.1	101.6
47.7	96.2
48.3	89
48	81
47.1	73
45.4	65.2
41.4	54.7
40.2	51.2
38.2	46.1
38	42.9
38.5	42.1
39.4	42.9
40.2	45.5
40.5	49.5
40.5	54.7
40.2	63.2
40	66.7
39.1	73.8
38	80.4
37.4	87.3
36.8	94.2
37.4	101
38.2	105.9
39.4	106.8
40.2	105.9
41.1	103.1
42.3	97.6
43.1	90.7
43.1	82.7
42.5	74.7
41.4	66.7
40	59.2
38.5	52.4
37.4	46.1
36.5	40.9
36.5	36.3
36.8	33.7
36.8	32.9
37.4	33.2
37.7	34.6
38	39.2
38	40.9
38	45.8
38	50.9
38	56.9
38	63.8
38	70.7
38.5	77.8
39.7	85
40.8	91.3
42.3	96.5
44	98.8
45.4	98.2
46.3	95.9
46.5	91
46.8	84.4
46.5	76.7
46	68.4
44.5	60.4
42.3	52.9
39.4	46.6
37.4	42.1
37.1	38.6
38.2	37.2
39.1	38.3
39.7	40.9
40	44.9
40	49.8
40	55.5
39.7	61.5
39.4	68.1
39.1	75.3
38.5	82.7
38.5	90.5
39.1	97.9
39.7	104.2
40.5	107.1
41.4	106.5
41.7	104.2
42.5	99.9
43.1	93.6
43.4	86.2
43.1	78.4
42.3	70.7
40.8	63.5
39.1	56.9
37.4	51.2
36.2	46.9
36.2	44.1
36.8	42.9
37.4	43.2
38	45.2
38	48.4
38	52.9
38	58.4
38	64.4
38	71
38	78.1
38	85.6
38.5	92.7
40	99.3
41.7	103.3
44	103.1
44.5	102.2
45.4	98.2
46.3	92.5
46.5	85.3
45.7	77.3
44.3	69.8
42.3	62.1
40	54.9
38	48.1
36.5	40.6
36.8	39.2
37.4	38
38.5	38.6
39.4	40.3
39.7	43.8
39.7	48.1
39.7	53.2
39.4	59.5
39.4	66.1
39.4	73.8
39.4	81.9
39.4	89.9
39.7	97.3
40.2	103.3
41.4	105.3
42.5	105.1
44	103.1
45.7	98.8
47.1	92.5
47.4	85
46.5	77.3
45.1	69
43.1	61
40.8	53.2
38.5	46.3
37.4	40.9
37.7	37.8
38.5	36.9
39.7	37.5
40.5	39.5
40.8	42.9
40.8	47.5
40.5	52.6
39.7	61.8
39.4	65.2
38.5	72.7
38.2	80.1
38	87.9
38.2	95.6
39.1	102.5
40.5	105.9
41.4	105.9
42.3	104.2
42.5	100.2
43.1	94.5
43.1	87
42.8	79.3
42	71.5
40.5	63.8
39.1	57.2
37.4	51.2
36.2	46.3
36.2	43.5
36.5	42.1
37.1	42.3
37.4	44.1
38	47.8
38	52.9
38.2	58.7
38.2	65
38.5	71.5
38.5	79
38.5	86.4
39.1	93.6
39.7	100.5
40.8	105.6
42.3	107.3
42.5	106.8
43.4	104.8
44.5	100.5
45.4	95
46	88.4
45.7	81.3
45.4	73.8
45.1	66.4
44.3	58.9
42.5	49.2
42	46.1
41.1	40.3
40.2	36.3
40.2	34
40.2	33.7
40.2	34.9
40.5	37.5
40.5	41.5
40.5	46.3
40.5	52.6
40.5	59.8
40.5	67.5
40.5	75.8
40.8	84.7
41.7	93.3
43.1	101
44.3	106.5
45.4	106.8
46.3	104.8
46.8	100.8
47.4	94.7
47.7	87.3
47.4	79
45.4	65.8
44.3	61.8
41.4	54.1
38.5	46.9
37.7	41.5
38.2	38
39.1	37.5
40.2	38.3
41.1	40.6
41.4	43.8
41.1	47.8
40.5	55.2
40.2	58.1
39.4	64.7
38.8	71.3
38.5	78.1
38.8	85.9
39.4	93.9
40.5	100.5
42	104.2
42.8	104.8
43.4	103.3
43.7	99.6
44	93.9
44.3	87
44.3	79.3
44	71
42.8	63.2
41.1	56.4
39.4	50.1
38	45.2
38	42.1
39.1	41.2
39.7	41.8
40.2	44.3
40.5	48.6
40.5	54.1
40.5	60.1
40.5	66.4
40.5	73
40	83.9
39.7	87.6
39.7	94.7
40.8	101.3
42.5	104.5
44.3	104.5
45.7	102.5
47.1	98.2
48	91.6
48.3	84.2
47.4	75.8
45.7	67.8
43.4	59.8
40.5	52.4
38.2	45.2
37.7	39.8
38.2	37.2
39.1	37.2
40.5	38.6
41.7	43.2
41.7	45.5
41.4	50.4
41.4	55.8
41.1	62.4
40.8	69.5
40.5	77
40.2	84.7
40.5	92.2
41.1	101.9
41.7	103.3
42.5	104.5
43.1	103.6
43.7	101
44.8	96.2
45.1	89.9
45.4	83
44.8	75.6
43.7	68.1
42	61.2
40	54.7
37.7	46.6
37.7	45.2
38	43.8
38.8	44.3
39.4	46.1
39.7	49.5
39.7	56.7
39.7	59.5
39.7	65
39.4	71
38.8	77.6
38.2	83.9
38.2	90.5
38.2	96.8
38.8	102.2
39.7	105.3
40.2	105.6
40.8	105.1
41.1	102.5
41.7	97.9
42	91.9
42.3	85.3
42.3	78.1
42.3	71
42	63.8
40.8	57.2
40	51.2
38.8	46.1
38.5	42.6
38.8	40.9
39.1	40.9
39.7	42.1
39.7	44.9
39.7	48.9
39.7	54.4
39.7	60.4
39.7	67
39.7	74.1
39.7	81.9
40	89.6
41.1	96.8
42.3	102.2
44	103.3
45.4	101.3
46.5	97
47.4	91
48	84.2
48	76.4
47.1	69
44.8	61.5
42	54.7
39.4	48.1
38.5	43.2
39.1	40.9
39.7	40.9
40.8	42.1
41.4	44.9
41.4	48.9
41.4	53.8
41.1	59.2
40.8	65.2
40.2	72.4
39.7	79.3
39.4	85.9
39.4	93
40	102.2
40.2	103.6
41.1	103.9
41.7	103.1
42.3	100.8
42.8	96.5
43.1	91
43.1	81.6
42.8	78.1
42.8	71.8
42.5	66.1
42.3	61.2
42.3	56.7
42.3	52.6
42.3	49.5
42.3	47.2
42.3	45.2
42.3	43.8
42.3	43.8
42.3	44.1
42.3	44.3
42.3	45.2
42.3	46.3
42.3	47.8
42.3	49.2
42.3	50.4
42.3	51.5
42.3	52.4
42.3	53.2
42.3	53.2
42.3	53.5
42.3	53.5
42.3	53.5
42.3	53.5
42.3	53.5
42.3	53.5
42.3	53.5
42.3	53.2
42.3	52.9
42.3	52.9
42.3	52.6
42.3	52.4
42.3	52.1
42.3	52.1
42.3	52.1
42.3	52.1
42.3	52.1
42.3	52.1
42.3	52.1
42.3	52.1
42.3	52.1
42.3	52.1
42.3	52.1
42.3	52.1
42.3	52.1
42.5	52.1
42.5	52.1
42.8	52.1
43.1	52.1
43.1	52.1
43.1	52.1
43.4	52.1
43.4	52.1
43.7	52.1
43.7	52.1
43.7	52.1
43.7	52.1
43.7	52.1
43.7	52.1
43.7	52.1
44	52.4
44.3	52.4
45.1	52.6
46	53.2
47.1	54.1
48.3	54.9
49.7	55.8
50.8	56.9
52.3	57.8
53.1	58.4
54	59.2
54.6	60.1
55.4	61
56	62.1
57.1	63.2
59.1	65.2
59.7	66.1
61.2	67.3
62.6	68.1
64	69.3
65.4	69.8
66.6	70.7
67.5	71.3
67.7	71.8
68	72.1
68	72.4
68	72.4
67.7	72.4
67.5	72.4
67.2	72.1
66.6	71.5
66	70.1
64.9	69
63.4	67.8
61.4	66.1
60.9	65.5
60	64.4
58.9	63.5
58	63
57.4	62.1
56.6	61.2
56	60.7
55.1	59.8
54.6	59.2
54	58.9
53.7	58.4
53.4	58.1
53.1	57.8
52.8	57.5
52.6	56.9
52	56.7
51.4	56.1
50.8	55.2
50.3	54.7
49.4	53.8
48.6	52.9
47.7	52.4
46.8	51.5
45.7	50.4
44.5	49.5
43.1	48.1
42	46.9
41.7	46.3
40.5	45.8
40	44.9
39.4	44.3
39.1	44.1
38.5	43.8
38.5	43.5
38.5	43.5
38.5	43.5
38.5	43.2
38.2	43.2
38	42.9
37.7	42.6
37.1	42.1
36.5	41.5
36.2	41.2
35.9	40.9
35.7	40.6
35.7	40.6
35.7	40.6
35.7	40.6
35.7	40.6
35.7	40.6
35.7	40.6
35.7	40.6
35.7	40.6
35.7	40.6
35.7	40.6
35.7	40.6
35.7	40.6
35.7	40.6
35.7	40.6
35.7	40.6
35.7	40.6
35.7	40.6
35.7	40.6
35.7	40.6
35.7	40.6
35.7	40.6
35.7	40.6
35.7	40.6
35.7	40.6
35.7	40.6
35.7	40.6
35.7	40.6
35.7	40.6
35.7	40.6
35.7	40.6
35.7	40.6
35.7	40.6
35.7	40.6
35.7	40.6
35.7	40.6
35.7	40.6
35.7	40.6
35.7	40.6
35.7	40.6
35.7	40.6
35.7	40.6
35.7	40.6
35.7	40.6
35.7	40.6
35.7	40.6
35.7	40.6
35.7	40.6
35.7	40.6
35.7	40.6
35.7	40.6
35.7	40.6
35.7	40.6
35.7	40.6
35.7	40.6
35.7	40.6
35.7	40.6
35.7	40.6
35.7	40.6
35.7	40.6
35.7	40.6
35.9	40.6
35.9	40.6
35.9	40.6
35.9	40.6
35.9	40.6
35.9	40.6
35.9	40.6
35.9	40.6
35.9	40.6
35.9	40.6
35.9	40.6
35.9	40.6
35.9	40.6
35.9	40.6
35.9	40.6
35.9	40.6
35.9	40.6
35.9	40.6
35.9	40.6
35.9	40.6
35.9	40.6
35.9	40.6
35.9	40.6
35.9	40.6
35.9	40.6
35.9	40.6
35.9	40.6
35.9	40.6
35.9	40.6
35.9	40.6
35.9	40.6
35.9	40.6
35.9	40.6
35.9	40.6
35.9	40.6
35.9	40.6
35.9	40.6
35.9	40.6
35.9	40.6
35.7	40.6
35.4	40.6
34.8	40
34.5	39.2
33.7	38.3
33.1	37.8
32.8	37.8
32.8	37.8
32.8	37.8
32.8	37.8
32.8	37.8
32.8	37.8
32.8	37.8
32.8	37.8
32.8	37.8
32.8	37.8
32.8	37.8
32.8	37.8
32.8	37.8
32.8	37.8
32.8	37.8
32.8	37.8
32.8	37.8
32.8	37.8
32.8	37.8
32.8	37.8
32.8	37.8
32.8	37.8
32.8	37.8
32.8	37.8
32.8	37.8
32.8	37.8
32.8	37.8
32.8	37.8
32.8	37.8
32.8	37.8
32.8	37.8
32.8	37.8
32.8	37.8
32.8	37.8
32.8	37.5
32.8	37.2
32.5	36.9
32.5	36.9
32.5	36.9
32.5	36.9
32.5	36.9
32.5	36.9
32.5	36.9
32.5	36.9
32.2	36.9
31.9	36.9
31.9	36.9
31.9	36.9
31.9	36.9
31.9	36.9
31.9	36.9
31.9	36.9
31.9	36.9
31.9	36.9
31.9	36.9
31.9	36.9
31.9	36.9
31.9	36.9
31.9	36.9
31.9	36.9
31.9	36.9
31.9	36.9
31.9	36.9
31.9	36.9
31.9	36.9
31.9	36.9
31.9	36.9
31.9	36.9
31.9	36.9
31.9	36.9
31.9	36.9
31.9	36.9
31.9	36.9
31.9	36.9
31.9	36.9
31.9	36.9
31.9	36.9
31.9	36.9
31.9	36.9
31.9	36.9
31.9	36.9
31.9	36.9
31.9	36.9
31.9	36.9
31.9	36.9
31.9	36.9
31.9	36.9
31.9	36.9
31.9	36.9
31.9	36.9
31.9	36.9
31.9	36.9
31.9	36.6
31.7	36
31.4	35.7
30.8	35.7
30.8	35.5
30.8	35.5
30.8	35.5
30.8	35.5
30.8	35.5
30.8	35.2
30.8	35.2
30.8	35.2
30.8	35.2
30.8	35.2
30.8	35.2
30.8	35.2
30.8	35.2
30.8	35.2
30.8	35.2
30.8	35.2
30.8	35.2
30.8	35.2
30.8	35.2
30.8	35.2
30.8	35.2
[truncated: 616 more rows]
