# Supplementary material for: Bot fit: A novel approach to assessing lower limb muscular strength
Source: PLoS One. 2026 Mar 26;21(3):e0339187. doi: 10.1371/journal.pone.0339187 (PMC13021169; doi:10.1371/journal.pone.0339187)
Supplement: S3 File — Raw joint angle data (left and right legs) collected from 25 participants across all exercise protocols. This compressed folder contains individual participant files (sub1–sub25) with time-series signals representing lower-limb motion recorded by the Bot Fit system during resistance exercise trials. (ZIP) [file pone.0339187.s003.zip › sub19/kickback_const.csv]

AngL	AngR
9.1	16.8
10.3	12.6
12.3	8.3
15.1	4
19.4	0.5
23.7	1.1
28	1.4
32.3	1.4
36	1.4
38.3	1.7
39.5	2.2
39.5	2.5
38	3.1
35.7	3.1
32.6	2.8
28.6	2.8
24.3	2.5
19.1	1.4
13.4	0.5
7.7	3.1
2.5	6.5
1.1	10.5
3.7	15.4
5.4	20.6
6.3	26.3
7.4	30.9
8.5	34.3
10.3	35.5
11.7	34.9
11.7	33.5
10.3	31.7
8	29.7
5.4	27.4
3.1	24.6
1.1	20.3
0	14.8
0.8	9.1
1.7	3.4
4.2	1.7
8	5.1
12.3	6.5
16.8	6.8
23.4	6.8
25.4	6.8
28	6.8
29.4	6.8
29.4	7.1
29.4	7.7
28.6	8.5
27.4	8.8
26	8.8
24	8.5
20.9	7.7
17.4	6.5
13.1	5.1
8.3	3.7
3.4	1.4
1.4	1.1
5.7	4.8
8.8	9.1
10.5	14
11.7	18.9
12.3	22.6
13.1	25.2
14.6	26.9
15.1	27.2
14.8	26.9
14	26.9
13.1	26.9
12.6	26.6
12.3	25.7
12	24
11.7	22
11.4	18.9
10.8	15.1
10	10.8
8.8	6.3
7.1	1.7
3.1	3.4
1.7	4
1.1	4.8
4.2	5.4
7.7	6.5
11.7	8
14.8	8.8
17.4	9.1
18.6	8.8
18.6	8.3
17.1	8
14.8	7.1
12	6.3
8.8	5.1
5.4	3.7
2.2	1.1
0.2	2
2.5	5.7
4.2	10
5.4	14.6
6	19.1
6.5	23.7
7.1	28
7.1	31.7
6.8	34.6
5.7	35.5
4.5	35.5
4	35.2
3.4	34.3
3.4	32.9
3.4	30.6
3.4	27.7
3.4	24.3
3.4	20.3
3.4	15.7
3.4	10.8
3.4	6.3
3.4	2.2
3.1	0.8
2.5	3.4
2.2	5.4
1.7	7.1
1.1	8.8
0	10
0.8	9.7
1.7	8.5
2.8	7.4
4	6.5
4.5	6.3
4.2	6.3
3.4	6.3
2.2	6.3
0.8	6.3
1.1	6.3
3.1	6.3
5.1	6.3
6.8	6.5
7.7	6.8
8	6.8
8	6.8
8	6.8
8	6.8
8	6.8
8	6.8
8	6.8
8	6.8
8	6.8
8	6.8
8	6.8
8	6.8
8.3	6.8
8.3	6.8
8.3	6.5
8.3	6.5
8.3	6.5
8.3	6.5
8.3	6.5
8.3	6.5
8.3	6.5
8.3	6.5
8.3	6.5
8.3	6.5
8.3	6.5
8.3	6.5
8.3	6.5
8.3	6.5
8.5	6.5
8.8	6.5
9.1	6.5
9.4	6.5
9.4	6.8
9.4	6.8
9.4	6.8
9.4	6.8
9.7	6.8
10	6.8
10.3	6.8
10.3	6.8
10.3	7.1
10.3	7.1
10.3	7.4
10.3	7.4
10.3	7.7
10.3	7.7
10.3	7.7
10.3	7.7
10.3	7.7
10.3	7.7
10.3	7.7
10.3	7.7
10.3	7.7
10.3	7.7
10.3	7.7
10.3	7.7
10.3	7.7
10.3	7.7
10.3	7.7
10.3	7.7
10.3	7.7
10.3	7.7
10.3	7.7
10.3	7.7
10.3	7.7
10.3	7.7
10.3	7.7
10.3	7.7
10.5	7.7
10.5	7.7
10.5	7.7
10.5	7.7
10.5	7.7
10.5	7.7
10.5	7.7
10.5	7.7
10.5	7.7
10.5	7.7
10.5	7.7
10.5	7.7
10.5	7.7
10.5	7.7
10.5	7.7
10.3	7.7
10.3	7.7
10.3	7.7
10.3	7.7
10.3	7.7
10.3	7.7
10.3	7.7
10.3	7.7
10.3	7.7
10.3	7.7
10.3	7.4
10	7.4
10	7.1
9.4	6.5
9.1	6.3
8.5	5.7
8	5.1
7.7	4.5
7.1	4.2
6.8	3.7
6.5	3.7
6.5	3.7
6.3	3.4
6	3.1
6	2.8
6	3.1
6	3.1
6	3.1
5.7	3.1
4.5	3.7
3.4	4.5
2.2	5.4
1.1	6.3
0	7.1
0.8	8.3
1.4	9.1
1.4	10
1.4	10.5
1.4	10.8
0.8	10.8
0.2	10.5
1.7	10.5
3.7	10.5
6	10.5
8.5	10.5
11.4	10.5
14	10.8
17.4	10.8
17.4	10.8
17.4	10.8
17.4	10.8
18.9	10.8
18.3	11.4
17.1	12
15.7	12.6
14	12.3
12.6	11.7
11.1	10.8
9.1	9.4
6	6.3
4.8	4.8
3.1	1.7
1.4	1.7
0	4.8
1.4	7.4
2.8	9.7
4.5	10.5
6.3	10.8
7.1	10.8
6.5	10
6.5	9.4
5.4	7.7
3.7	5.7
1.4	4
0.8	1.7
2.8	0.5
4.8	2.5
6.8	4
8	4.5
8	4.2
7.4	3.7
6.8	2.5
6	1.4
4.8	0.2
3.4	1.7
1.4	3.1
0.2	4.5
2.5	6.5
3.1	6.8
3.7	7.7
3.4	7.1
2.5	6
1.1	4.2
0.5	2.5
2.8	0.2
4.8	2
6.8	4
8.5	5.7
9.7	7.1
10.5	7.7
10.5	7.7
10.3	7.4
10	7.1
9.4	6.8
8.5	6
7.7	5.1
6.3	3.7
4.8	2.5
3.4	1.4
2.5	0.8
2.2	1.1
2.5	2.2
3.1	3.7
4.5	5.4
6	6.8
7.7	8.3
9.4	9.4
10.8	9.7
12.3	9.4
12.8	8.3
12.6	7.1
11.7	6
10.5	4.8
8.8	3.4
6.8	1.4
4.5	0.5
1.7	2.5
0.8	4.5
3.1	6.3
4.8	7.7
5.7	8.3
5.7	8.3
4.8	7.7
3.7	6.5
2	5.1
0.2	3.7
1.7	2.2
3.4	0.8
5.1	0.2
6.3	1.4
7.4	2.5
7.4	2.8
7.1	3.4
6.8	3.7
6.5	4
6.3	4
6	4
6	4
6	4
6	4
6	4
6	4
6.3	4
6.3	4
6.3	4
6.3	4.5
6.5	5.1
6.8	5.7
7.4	6
8.3	6.5
8.8	7.1
9.1	7.4
9.4	7.7
9.4	7.7
9.4	7.7
9.4	7.7
9.4	8
9.4	8
9.4	8
9.4	8
9.4	8
9.4	8
9.4	8
9.4	8
9.4	8
9.4	7.7
9.4	6.5
9.4	2
9.4	0.2
8.8	5.7
7.7	11.1
6.3	16.8
4.8	22.3
4	26.9
3.4	30
3.4	31.5
3.4	31.7
3.4	31.2
3.4	30.6
3.4	29.7
3.1	28.3
2.8	26.3
2.5	24
2.5	21.4
2.5	18.3
2.5	14.8
2.5	10.8
2.5	6.8
2.5	3.1
2.5	0.5
2.5	3.4
1.7	5.7
0.2	7.1
2.8	7.4
6.3	6.5
10.8	5.1
15.7	3.4
20.9	1.7
25.7	0.2
30	0.5
32.9	1.1
34.9	1.1
35.2	0.8
35.2	0.5
34.9	0
34.9	0.2
34.3	0.2
33.2	0.2
31.5	0.2
29.2	0.5
24.9	1.7
23.1	2
19.4	2.8
14.8	3.7
10	4.5
5.1	5.1
0.2	5.1
4	4.5
7.4	3.7
10.3	1.7
12.3	2.8
12	4.5
11.4	9.1
10.3	14
8.8	19.1
7.7	24
6.5	28.3
5.7	31.7
4.8	34
4	35.2
3.7	35.7
3.4	36
3.4	35.7
3.4	35.5
3.1	34.3
2.2	32.6
1.7	29.2
1.4	28
1.4	25.4
1.1	21.7
1.1	17.7
0.8	13.1
0.2	8.3
0.8	3.4
2.2	0.8
4.2	4.2
6.5	6
10	6.8
14.6	6.8
19.1	6.3
23.1	4.8
26	4
27.4	3.7
28.6	4
29.7	4.8
30.9	6
31.7	7.1
32	8.3
31.7	9.1
31.2	9.4
30	9.1
28	8.8
25.7	8.3
22.6	7.7
19.1	7.1
15.1	6
11.1	5.1
7.1	3.4
3.1	0.8
0.5	2.5
2.8	7.4
3.7	13.1
4	19.1
3.4	25.2
2	30
0	34
1.4	37.5
1.7	39.8
1.1	40.9
0.5	40.9
0.5	40.3
1.7	39.8
2.8	38.6
3.7	36.9
4.8	35.2
6	32.9
6.5	30.3
6.8	27.2
7.1	23.7
7.1	20
7.1	14
7.1	12
6.8	8.3
6.8	5.1
6.3	2.2
4.8	0
0.8	0.8
0.8	0.8
4.8	0.8
9.1	0.5
13.1	0.5
16.8	0.8
20.6	0.8
24.3	1.1
27.4	1.7
30.3	2.5
32.9	4.2
32.9	4.2
32.6	4.5
31.7	4.5
30.9	4.5
29.4	4.5
27.7	4.5
25.7	4.5
23.4	4.5
20.6	4.5
17.4	4.8
14	4.8
10.3	4.8
6.8	4.8
3.7	4.8
0.5	4
2	2.2
2.8	0
2.8	3.1
2.5	9.7
2.2	12
2	16.3
2	20.9
2	25.2
2.2	29.2
3.7	35.7
4.2	37.5
6.3	40.6
8	42.6
9.4	43.5
10.8	43.2
11.1	43.2
11.1	42.9
11.1	42.1
11.1	40
11.1	36.3
11.1	35.2
11.1	32.9
11.1	30.6
11.1	28
11.1	25.2
11.1	21.7
11.4	18.6
11.4	16
12	13.7
12.3	12
12.3	10.5
12.3	8.8
12.3	7.1
12.3	4.8
12.3	2.5
12.3	0.2
12.3	2.8
12.3	5.4
12.3	8.3
11.7	10.8
11.1	13.1
9.7	14.8
8.3	16.6
6.3	17.4
4	17.7
1.7	17.7
0.8	18
2.8	18
4.8	18.3
6.8	18.6
7.7	18.3
7.7	17.7
7.7	17.1
7.7	16.6
7.7	16
7.7	14.8
7.7	12.6
7.7	11.7
7.7	9.4
7.7	6.3
8.3	1.4
10	4
12.3	9.7
14.3	15.1
16.6	20.3
18.6	24.6
20.6	28.3
22.6	31.2
24.3	33.5
26.3	36
27.2	36.6
28.3	37.8
29.4	38.9
30.3	40.3
31.7	40.9
34	41.8
36.3	43.2
39.2	45.8
42.3	49.5
45.8	54.1
49.2	58.1
53.2	61
57.2	64.4
57.8	65.2
58.9	66.1
59.5	66.4
59.2	66.4
59.2	66.4
59.2	66.4
59.2	65.5
58.9	65.2
58.7	63.5
57.8	61.5
56.1	59.2
53.8	56.7
51.2	54.4
48.6	52.4
45.5	50.4
44.9	50.1
44.1	49.8
44.1	49.8
45.5	50.9
47.2	52.1
49.5	53.8
51.2	55.8
52.9	57.8
54.4	59.2
56.7	60.7
57.2	61
58.4	62.1
59.8	63
61	63.5
62.1	64.4
63.2	65.2
63.8	65.8
64.4	66.1
64.7	66.1
64.7	66.1
65	66.1
65.2	66.1
65.5	65.5
65.2	65
65	65
64.4	64.4
63	63.5
61.5	62.7
60.1	61.5
58.7	59.8
57.5	57.8
56.1	54.4
55.5	53.2
54.9	51.2
54.7	48.9
54.4	47.2
54.4	45.8
54.4	44.3
54.7	43.5
54.9	42.3
54.9	41.5
54.9	40.6
54.7	39.8
54.7	38.9
54.1	38.3
53.5	38
52.6	38
51.8	38
51.5	38
50.6	38
50.4	38
49.8	38
49.2	38.3
48.6	39.2
48.6	40
48.6	41.5
48.6	42.9
48.6	44.3
48.9	45.5
48.9	46.9
48.9	48.1
48.9	48.9
48.9	50.1
48.9	50.9
48.9	51.8
48.9	52.4
48.9	52.9
48.9	52.6
48.9	52.4
48.9	51.8
48.9	51.2
48.9	50.6
48.9	50.1
48.9	49.8
48.9	50.1
48.9	50.1
48.9	50.1
48.9	50.1
48.9	50.1
48.9	50.1
48.9	50.1
48.9	50.1
49.5	50.1
49.5	50.1
50.1	50.1
50.4	50.1
50.6	50.1
50.9	50.1
50.9	50.1
51.2	50.1
51.5	50.1
51.5	50.1
51.8	50.1
52.1	50.1
52.1	50.1
52.1	50.1
52.1	50.1
52.1	50.1
52.1	50.1
52.1	50.1
52.1	50.1
52.1	50.1
52.1	50.1
52.1	50.1
52.1	50.1
52.1	50.1
52.1	50.1
52.1	50.1
52.1	50.1
52.4	50.1
52.4	50.1
52.4	50.1
52.4	50.1
52.4	50.1
52.1	50.1
52.1	50.1
52.1	50.4
52.1	50.4
52.1	50.4
51.8	50.4
51.5	50.4
50.6	50.4
50.4	50.4
50.1	50.4
49.5	50.4
49.5	50.4
49.2	50.4
48.6	50.4
48.6	50.4
48.4	50.4
48.4	50.4
48.4	50.4
48.4	50.4
48.4	50.4
48.4	50.1
48.4	50.1
48.4	49.8
48.4	49.5
48.4	49.5
48.4	49.2
48.1	49.2
48.1	49.2
48.4	49.2
48.4	49.2
48.4	49.2
48.4	48.9
48.6	48.9
48.9	48.6
48.9	48.4
48.9	48.4
48.9	48.4
49.2	48.4
49.2	48.4
49.2	48.4
48.9	48.4
48.9	48.4
48.9	48.4
48.9	48.4
48.6	48.4
48.6	48.4
48.1	48.4
47.5	48.4
46.6	48.4
46.1	48.4
46.1	48.4
46.1	48.4
46.1	48.4
46.3	48.4
46.3	48.4
46.3	48.4
46.3	48.4
46.3	48.4
46.3	48.4
46.1	48.4
46.1	48.4
46.1	48.4
46.1	48.4
46.1	48.4
46.1	48.4
46.1	48.4
46.1	48.4
46.1	48.4
46.1	48.4
46.1	48.4
46.1	48.4
46.1	48.4
46.1	48.4
46.1	48.4
46.1	48.4
46.1	48.4
46.1	48.4
46.1	48.4
46.1	48.4
46.1	48.4
46.1	48.4
46.1	48.4
46.1	48.4
46.1	48.4
46.1	48.4
46.1	48.4
46.1	48.4
46.1	48.4
46.1	48.4
46.1	48.4
46.1	48.4
46.1	48.4
46.1	48.4
46.1	48.4
46.1	48.4
46.1	48.4
46.1	48.4
46.1	48.4
46.1	48.4
46.1	48.4
46.1	48.4
46.1	48.4
46.1	48.4
46.1	48.4
46.1	48.1
46.3	47.2
46.3	45.8
46.3	43.2
46.3	40.3
46.3	36.6
46.1	32.6
46.1	28.3
46.1	24
46.1	19.4
46.1	15.4
45.5	9.4
45.2	7.7
44.9	4
44.9	0.5
44.9	2.2
44.3	3.7
44.1	4
44.1	3.7
44.1	2.5
44.1	0.5
44.1	2.5
44.1	8.3
44.1	10.3
44.1	14.6
44.1	19.1
44.1	24.3
44.1	30
44.6	36
45.8	41.8
47.5	46.9
49.5	51.2
51.5	53.5
53.2	54.4
54.4	53.8
55.5	51.8
56.4	47.8
56.4	42.9
56.1	37.5
54.9	31.2
53.2	25.2
50.6	18.9
47.8	12.3
44.9	6.8
42.6	2.5
41.2	0
41.2	0.5
41.8	0.5
42.6	3.1
43.5	7.1
43.8	12.3
44.6	17.7
45.5	24
45.8	30.6
46.6	41.5
46.9	44.9
47.8	52.1
49.5	58.1
51.2	63
53.2	65.5
54.9	66.1
55.8	64.1
56.1	60.1
56.4	54.1
56.4	46.6
55.5	35.5
54.9	31.7
53.8	24
52.6	16.3
50.4	8.8
48.1	1.7
45.8	5.1
44.1	11.1
42.6	13.7
41.8	13.1
42.1	8.3
42.3	5.7
43.2	0
44.1	6.3
45.2	13.1
45.8	20.3
45.8	27.4
45.8	34.9
45.8	42.3
46.3	48.9
47.8	54.4
49.8	57.5
51.8	58.1
53.5	56.7
54.7	53.8
55.5	48.9
55.2	42.6
54.4	35.5
52.6	28.3
50.6	20.9
49.8	17.4
50.4	10.3
50.4	7.1
49.2	1.1
47.2	4.2
45.2	8
43.5	10
41.8	10
40.9	8
40.3	4.2
40.6	0.8
40.9	7.1
41.8	13.7
42.6	20.6
43.5	27.4
44.1	34
44.6	38.6
45.8	41.5
46.9	42.3
48.1	41.8
49.2	39.8
50.6	36
51.8	31.5
52.4	26
51.8	20
50.9	14
49.2	8.3
47.5	2.8
45.8	1.7
44.3	4.5
43.5	6
43.5	5.7
44.1	4
44.3	1.1
44.3	3.1
44.3	8.3
44.3	13.7
44.3	20
44.3	26.9
44.3	34.3
44.3	42.6
44.9	50.1
46.6	54.9
48.6	57.8
51.5	57.8
52.1	56.9
52.9	53.8
53.5	48.9
53.2	42.6
52.1	35.5
50.1	28.3
47.5	20.9
44.9	14
42.3	7.7
40.3	3.7
39.5	1.4
39.8	0.5
40.9	1.7
41.2	2.8
41.5	5.4
41.8	9.1
41.8	13.1
41.8	17.7
41.8	22.9
41.8	28.6
41.8	35.5
42.1	42.1
43.2	52.4
44.1	55.5
45.5	61
47.5	64.1
49.5	65.2
50.9	64.4
52.1	61.5
52.4	56.7
52.1	50.6
51.2	44.1
49.8	36.6
47.8	29.4
45.8	22
44.1	14.8
42.3	8.3
41.2	3.1
40.6	0.5
40.9	2.8
41.8	3.1
42.3	2.8
42.9	1.1
43.2	2
43.2	6
43.2	10.5
43.2	15.7
43.2	21.7
43.2	28.3
43.2	35.2
43.5	42.3
44.3	48.9
46.1	52.9
48.1	54.7
50.1	54.1
51.5	52.1
53.2	45.8
53.5	42.6
54.1	35.7
53.2	28
51.2	20.3
48.9	12.8
46.3	6
44.6	1.7
43.5	1.4
43.5	3.4
44.1	4
44.9	3.1
45.5	1.1
45.8	2.2
45.8	7.1
46.1	12.3
46.3	18.3
46.3	24.9
46.3	35.7
46.3	39.8
46.6	47.2
47.5	54.4
48.9	61
50.9	66.1
52.6	68.4
54.4	67.8
55.5	65.2
55.8	60.7
55.5	54.4
53.8	43.5
52.9	39.5
50.4	32
47.5	24.6
45.2	16.8
43.2	10
42.3	3.7
41.8	0.2
42.1	1.7
42.6	1.4
44.3	0.2
46.1	2
46.3	6.3
46.3	11.4
46.9	16.3
47.2	21.7
47.2	28.3
47.2	35.7
47.2	43.8
48.1	50.9
50.6	59.8
51.5	62.1
53.2	65.5
54.1	65.8
54.1	64.1
54.1	59.8
53.8	53.8
52.9	46.9
51.2	40
48.6	29.2
47.8	25.4
45.5	18.6
44.1	12.3
43.5	6.8
43.5	2.8
43.8	0.8
44.3	0.5
46.1	1.4
47.5	4.2
47.5	6.3
47.5	10.3
47.5	14.6
47.5	19.7
47.5	26
47.5	33.5
47.5	41.2
48.4	49.2
50.4	55.8
52.1	61.5
53.5	66.4
54.1	67.8
54.4	66.7
54.4	63
54.4	57.5
53.2	51.5
52.1	44.9
50.6	37.8
48.9	30.6
46.9	23.4
44.9	16.3
43.5	10.3
42.6	5.1
42.6	0.8
42.9	2
43.8	3.4
45.2	3.1
46.3	2
46.6	0.2
46.6	3.1
46.6	6.3
46.6	10.5
46.6	15.7
46.6	22
46.6	28.9
46.9	36
47.5	43.5
48.6	50.4
50.1	57.2
52.1	63.2
53.5	67.3
54.4	68.4
55.2	67
54.9	63.5
54.4	58.7
53.5	52.6
51.8	45.8
50.4	38.6
48.4	31.2
46.1	20
45.2	16.8
44.3	11.1
43.8	6.3
43.8	2.8
44.3	0
45.2	1.1
46.3	0.5
46.6	1.1
46.6	4.2
46.6	7.7
46.6	12
46.6	16.8
46.6	23.4
46.6	30.6
46.9	38.6
47.2	46.3
48.1	53.8
49.5	60.7
50.9	66.7
52.1	70.1
53.2	70.4
54.1	68.1
54.1	63.5
53.8	57.8
52.9	51.2
51.2	43.8
49.5	35.5
47.2	27.4
44.9	19.4
43.2	12
41.5	4
41.5	2
42.1	0.5
43.8	1.4
46.1	0.5
47.8	1.7
48.4	5.7
48.9	10.3
49.5	15.1
49.5	20.9
49.5	31.5
49.5	35.5
49.5	43.8
49.8	51.8
50.9	59.2
53.2	66.1
55.8	69.5
57.5	69.5
58.1	67
58.1	62.1
57.5	55.2
56.1	47.8
52.4	35.5
50.9	31.5
48.4	23.4
46.1	15.7
43.8	8.5
42.6	2.5
42.1	0.2
42.9	1.1
44.9	1.1
47.5	0.2
48.6	1.7
48.9	5.4
48.9	9.4
48.9	13.4
48.9	18.3
48.9	24.3
48.9	31.5
48.9	39.2
49.5	46.6
50.6	52.6
52.4	57.8
53.8	61.8
54.7	64.1
54.9	63.5
54.7	61.2
54.7	57.5
54.1	52.6
52.9	46.6
51.2	40.3
49.5	33.5
47.8	26.3
46.1	19.7
44.6	13.7
44.1	9.1
44.1	6
44.3	4
45.2	3.4
46.6	4.5
47.8	6.3
48.1	9.4
48.1	13.7
48.1	18.3
48.1	23.4
48.1	29.7
48.1	36.6
48.1	44.3
48.6	50.9
50.1	56.7
51.5	61
52.4	63.2
52.6	63
52.6	60.7
52.6	56.1
52.4	50.1
51.2	44.1
49.8	37.5
48.4	30.6
46.9	23.4
45.2	16.6
44.1	10.3
43.2	2.2
42.9	0
43.2	3.7
43.8	6.8
45.2	8.5
46.3	8.5
46.6	8
46.9	6.8
46.9	4.8
46.9	1.7
46.9	2.5
46.9	7.1
46.9	12.6
46.9	18.6
46.9	25.2
47.2	32
47.8	38.3
49.2	43.5
50.4	47.8
51.8	50.9
53.5	52.6
54.1	52.6
54.1	49.2
54.1	47.2
53.8	42.3
52.9	36.9
51.5	30.9
49.8	24.3
48.1	17.7
46.6	11.4
45.2	5.7
44.9	0.8
45.8	2
46.3	3.1
47.2	2.8
47.8	1.7
48.1	1.4
48.1	2.8
48.1	6.3
48.1	10.5
48.1	16
48.1	22
48.1	28.9
48.1	36
48.4	43.5
49.2	49.5
51.2	57.2
51.8	59.2
52.9	62.7
53.8	63.5
54.4	62.7
54.7	59.2
54.7	54.1
53.8	48.4
52.4	42.3
50.9	36
49.5	29.2
47.8	22.3
46.6	16
45.8	10.8
45.2	7.4
45.2	5.7
45.5	5.4
46.1	5.7
46.9	6.3
48.1	8
48.1	10.8
48.1	14.8
48.1	19.7
48.1	25.2
48.4	31.2
48.6	37.5
49.5	43.8
50.9	49.2
52.9	53.5
54.9	55.8
56.4	56.7
56.9	56.4
57.2	53.5
57.2	48.9
56.7	42.9
55.5	36
52.4	24.3
50.1	16.6
48.9	12.6
47.2	5.1
46.1	1.4
46.3	7.7
47.8	12
49.2	14
50.6	14.3
52.4	14
53.2	13.1
53.2	11.1
53.2	7.4
53.2	5.4
53.2	1.1
53.2	4
53.2	10.3
53.2	16.8
53.2	23.7
53.2	30.9
53.5	36.3
54.7	42.6
54.9	44.1
55.8	46.1
56.9	46.3
57.5	45.8
57.8	43.8
57.8	40
57.8	34.9
57.2	28.9
56.1	22.3
53.8	15.4
51.5	8.8
49.8	2.5
48.9	5.1
48.9	6.8
48.9	8
49.8	7.7
51.2	6.8
51.5	4.5
51.5	1.4
51.5	2.5
51.5	6.8
51.5	12.3
51.5	18.6
51.5	25.4
51.5	32.6
51.5	39.8
52.1	45.5
53.2	49.8
54.7	52.6
55.5	53.5
55.8	53.2
55.5	50.9
55.8	46.6
55.5	40.9
54.1	34.6
52.1	27.4
49.5	19.7
47.5	12.3
45.2	5.1
44.1	1.1
44.1	4.8
44.6	6.3
46.1	6
48.4	3.7
48.6	2.2
48.9	0.5
48.9	3.7
48.9	7.4
48.9	12
48.9	18
48.9	25.2
48.9	32.6
48.9	40
49.5	46.9
50.6	52.6
51.5	57.2
52.6	60.7
53.2	61.5
53.2	61
53.2	57.8
52.9	52.9
51.8	47.2
50.4	41.2
48.6	34.3
46.9	27.4
45.2	20.3
43.8	13.7
42.9	8
42.3	4
42.3	1.4
42.3	0.8
42.6	1.4
42.9	2.5
42.9	4.5
42.9	6.8
43.5	10
44.9	16
45.5	18.3
46.1	24.6
46.9	31.7
48.4	38.6
50.4	45.5
52.1	51.5
54.1	56.4
56.4	58.9
58.4	59.2
59.2	56.1
59.2	54.1
58.9	48.9
57.8	43.2
55.5	37.2
52.4	30.6
50.6	23.4
48.9	16
46.6	9.7
45.5	4.5
45.2	0.2
45.2	3.4
47.2	6.5
48.4	6.8
49.8	6.5
50.4	5.1
50.9	3.4
50.9	1.1
50.9	1.7
50.9	6
50.9	11.1
50.9	17.1
50.9	23.7
50.9	30.6
51.2	37.2
52.4	43.2
53.8	48.4
54.9	52.6
56.9	55.8
58.1	56.4
58.4	55.2
58.4	52.6
58.1	48.1
56.1	39.2
54.9	36
52.9	28.9
50.4	21.7
48.4	14.6
46.9	8.5
46.1	4
46.3	2.2
47.5	3.4
48.6	4.2
50.6	6.5
50.9	10.3
50.9	15.1
51.2	20
51.2	25.7
51.2	32
51.2	39.5
52.1	46.6
54.4	55.5
55.2	57.8
56.9	61.5
57.8	62.4
57.8	61
57.8	56.7
57.2	50.9
56.1	44.3
54.1	36.9
52.1	28.9
49.8	20.9
47.5	13.4
45.5	6.3
44.1	1.1
43.8	2
44.3	3.7
45.8	3.1
47.2	0.5
49.2	3.1
50.6	7.7
51.5	12.8
52.4	18.3
52.4	24
52.4	29.7
52.4	36.3
52.4	43.2
53.5	48.6
55.5	52.9
57.2	55.2
58.7	55.5
59.8	54.1
60.4	50.6
60.1	42.3
59.5	38.9
57.5	32.3
54.4	25.4
51.2	18.3
48.4	10.5
46.3	4
45.2	1.7
45.2	5.4
45.5	6.8
47.8	6.5
48.9	6
50.6	4.5
51.2	1.4
51.5	2.2
51.5	6
51.5	10
51.5	15.4
51.5	21.7
51.5	28.9
51.5	36.3
52.1	42.9
54.4	50.1
55.2	51.8
56.7	54.1
58.4	54.4
59.5	53.5
59.5	51.5
59.2	48.1
58.7	43.2
57.2	37.5
53.5	27.4
52.1	23.7
49.2	16.8
46.9	10
46.1	4
45.8	0
46.1	1.1
47.2	0.2
48.9	1.7
50.6	4.8
51.2	10
52.4	18
52.6	20.9
52.6	26.6
52.6	32.9
52.6	39.8
52.9	46.3
54.1	52.1
55.8	55.8
57.8	57.5
59.2	57.2
59.8	55.2
59.5	51.8
59.2	46.3
58.1	40.3
54.4	30
52.6	26.3
50.1	19.1
47.5	12.3
45.8	6.8
45.2	2.5
45.5	0
45.8	0.5
46.9	0
48.6	1.4
49.5	4.2
49.8	8.5
50.1	13.1
50.4	18
50.4	23.4
50.1	29.7
50.1	40.3
50.1	44.3
50.4	51.5
51.2	57.2
52.9	61.5
55.2	64.1
56.7	64.7
57.5	62.7
57.5	58.7
56.9	53.5
55.2	47.2
52.9	40.3
49.5	33.2
46.3	25.7
43.8	19.4
42.1	14.3
41.5	11.4
41.8	10.3
42.3	10.5
42.9	11.7
43.5	14.3
43.8	17.4
44.1	21.1
44.6	28.3
44.9	31.2
45.2	37.2
46.3	44.1
48.1	51.5
49.8	58.9
51.8	66.1
54.1	72.1
56.4	76.1
58.1	77.6
59.5	75.8
60.7	72.1
60.7	66.7
59.5	60.1
56.4	52.9
53.2	45.5
50.6	37.2
48.1	28.9
45.2	21.1
42.9	13.7
40.9	8
40.9	4
41.2	1.7
42.1	0.8
43.5	0.8
44.6	2.2
45.8	5.1
47.2	10.8
47.2	12.8
47.2	17.7
47.2	22.6
47.2	28
47.2	34
47.2	40.9
48.1	47.5
50.4	52.6
52.6	56.9
56.4	60.4
57.5	60.4
59.2	59.2
59.8	56.7
59.5	52.4
59.2	46.3
57.8	39.2
55.2	31.7
51.5	24.3
48.6	16.6
46.9	9.1
45.8	2.2
45.5	3.1
46.1	6.3
47.5	7.1
49.8	6.5
51.8	4.5
52.6	0
52.9	1.7
52.9	4.8
52.9	8.5
52.9	13.7
52.9	20.3
52.9	27.4
52.9	34.9
52.9	42.1
53.2	48.6
54.4	56.7
54.9	58.9
56.1	61.8
56.7	63.2
56.7	62.7
56.4	59.8
56.1	52.1
55.5	48.9
53.8	42.3
51.8	34.3
49.8	26.6
47.8	18.9
45.8	11.4
44.1	4.8
43.5	1.7
43.5	2.5
44.6	3.1
46.6	2.5
48.9	1.4
49.8	1.1
49.8	4.8
50.1	8.5
50.1	12.8
50.1	18.3
50.1	24.9
50.1	32.6
50.1	40.6
50.6	48.6
51.5	55.8
52.9	61.8
54.7	66.4
55.8	68.7
56.4	67.8
56.4	61.8
56.1	58.9
54.7	52.6
52.4	45.5
50.1	37.8
47.2	30
44.3	22
41.8	14.8
39.5	9.1
38.6	4.5
38.6	1.7
39.5	0.2
40.9	0.5
43.2	0
44.9	1.7
45.2	4.8
45.5	8.5
45.5	12.6
45.5	17.1
45.5	23.1
45.5	30.3
45.5	42.3
45.8	46.1
46.9	53.5
48.4	61
49.8	67.8
50.9	73.6
52.4	75.3
53.8	73.8
53.8	70.7
53.8	65.5
53.5	59.2
52.4	52.4
51.2	44.6
50.1	36.3
48.6	28
47.8	20
46.6	12.3
44.3	2.2
44.1	0.2
44.1	3.4
45.2	3.4
48.1	2
49.8	0.8
50.4	5.4
50.6	10.5
51.2	15.7
51.2	21.4
51.2	32.6
51.2	36.6
51.2	44.9
51.8	52.6
52.9	59.5
54.1	65
55.5	69
56.7	71
56.9	69.5
56.7	66.4
56.1	61
54.7	54.7
52.4	47.2
48.9	35.2
47.8	31.2
45.8	23.1
44.1	15.7
42.6	8.5
42.1	3.4
41.8	1.1
42.9	1.1
45.2	2.2
47.8	6.3
48.1	8.3
48.4	13.1
48.6	18
48.6	22.9
48.6	28.9
48.6	36.6
48.6	44.6
49.5	52.4
51.2	58.9
52.9	64.4
54.1	68.7
54.9	69.8
54.9	68.1
54.9	64.1
54.1	54.1
53.2	50.4
51.5	42.6
48.9	34.6
46.6	26.3
44.6	18.6
43.2	11.1
41.8	4.2
41.2	0
41.2	1.1
42.3	0.2
44.6	1.4
46.6	4.2
47.2	8.8
47.5	14
47.8	18.6
47.8	23.7
47.8	30
47.8	37.5
48.1	44.9
49.2	54.9
49.8	57.8
51.2	62.7
52.4	66.4
52.6	67.5
52.9	66.1
53.2	61.8
52.9	55.8
52.1	48.6
50.4	41.2
48.4	33.2
46.3	24.9
44.3	17.1
42.9	9.4
41.8	2
40.9	4
40.6	7.1
41.2	7.7
43.2	6.8
45.5	4.8
46.3	0.8
47.2	3.7
48.1	8.5
48.4	14
48.4	20
48.4	26.6
48.4	34.3
48.9	41.2
50.1	47.5
51.5	52.4
53.2	56.1
54.9	58.1
56.1	58.1
55.8	55.8
55.8	51.8
55.5	45.8
53.8	39.2
51.5	32.3
49.2	24.6
46.9	16.8
45.2	9.7
43.8	3.7
43.8	2.5
44.1	3.4
45.2	4
47.8	3.7
49.8	2.2
50.1	0.5
50.1	4.8
50.1	9.1
50.1	14
50.1	19.4
50.1	26.3
50.1	34.6
50.4	42.6
50.6	50.1
51.5	56.9
52.9	62.7
54.1	67
54.4	68.4
54.9	67
54.9	60.7
54.7	57.5
54.1	51.5
52.9	44.9
51.5	37.8
49.8	30.3
47.5	23.4
44.9	13.7
44.3	11.1
43.8	7.1
43.8	4
44.3	1.7
45.8	0.8
47.5	1.1
48.1	2.5
48.1	4.8
48.1	8
48.1	13.4
48.1	16
48.1	21.7
48.1	28.3
48.4	35.2
49.2	42.3
50.6	48.6
52.6	54.4
55.2	58.4
57.8	61
58.4	60.4
58.7	58.1
58.4	53.5
58.1	47.2
56.7	40.3
54.9	32.3
52.9	24.6
51.5	16.8
50.1	9.4
48.9	2.2
48.6	4.2
48.6	8.3
48.9	9.4
50.4	9.1
51.8	8
52.1	5.7
52.1	2.5
52.1	0.8
52.1	5.1
52.1	10.3
52.1	16.8
52.1	24
52.1	31.2
52.1	38.6
52.4	45.5
53.2	51.2
54.7	56.1
56.1	59.8
57.2	62.1
57.8	61.8
58.1	59.2
58.4	54.4
57.5	48.1
55.8	40.6
53.5	32.6
51.5	24.6
49.8	16.8
48.4	9.4
46.9	2.2
46.1	2.5
46.1	4
46.3	3.7
48.4	2
50.1	0.5
50.4	5.1
50.4	10.3
50.6	15.1
50.6	20.6
[truncated: 861 more rows]
