# Supplementary material for: Bot fit: A novel approach to assessing lower limb muscular strength
Source: PLoS One. 2026 Mar 26;21(3):e0339187. doi: 10.1371/journal.pone.0339187 (PMC13021169; doi:10.1371/journal.pone.0339187)
Supplement: S3 File — Raw joint angle data (left and right legs) collected from 25 participants across all exercise protocols. This compressed folder contains individual participant files (sub1–sub25) with time-series signals representing lower-limb motion recorded by the Bot Fit system during resistance exercise trials. (ZIP) [file pone.0339187.s003.zip › sub19/kickback_max.csv]

AngL	AngR
60.7	63.8
60.7	63.8
60.7	63.8
60.7	63.8
60.7	63.8
60.7	63.8
60.7	63.8
60.7	63.8
60.7	63.8
60.7	63.8
60.7	63.8
60.7	63.8
60.7	63.8
60.7	63.8
60.7	63.8
60.7	63.8
60.7	63.8
60.7	63.8
60.7	63.8
60.7	63.8
60.7	63.8
60.7	63.8
60.7	63.8
60.7	63.8
60.7	63.8
60.7	63.8
60.7	63.5
60.4	63.5
60.4	63.2
60.4	63.2
60.4	63.2
61	63.8
61.5	64.7
62.4	65.5
62.7	65.8
62.4	65.5
62.1	65.5
62.1	65.2
62.1	65.2
62.1	65.2
62.1	65.2
62.1	65.2
62.1	65.2
62.1	65.2
62.1	65.2
62.1	65.2
62.1	65.2
62.1	65.2
62.1	65.2
62.1	65.2
62.1	65.2
62.1	65.2
62.1	65.2
62.1	65.2
62.1	65.2
62.1	65.2
62.1	65.2
62.1	65.2
62.1	65.2
62.1	65.2
62.1	65.2
62.1	65.2
62.1	65.2
62.1	65.2
62.1	65.2
62.1	65.2
62.1	65.2
62.1	65.2
62.1	65.2
62.1	65.2
62.1	65.2
62.1	65.2
62.1	65.2
62.1	65.2
62.1	65.2
62.1	65.2
62.1	65.2
62.1	65.2
62.1	65.2
62.1	65.2
62.1	65.2
62.1	65.2
62.1	65.2
62.1	65.2
62.1	65.2
62.1	65.2
62.1	65.2
62.1	65.2
62.1	65.2
62.1	65.2
62.1	65.2
62.1	65.2
62.1	65.2
62.1	65.2
62.1	65.2
62.1	65.2
62.1	65.2
62.1	65.2
62.1	65.2
62.1	65.2
62.1	65.2
62.1	65.2
62.1	65.2
62.1	65.2
62.1	65.2
62.1	65.2
62.1	65.2
62.1	65.2
62.1	65.2
62.1	65.2
62.1	65.2
62.1	65.2
62.1	65.2
62.1	65.2
62.1	65.2
62.1	65.2
62.1	65.2
62.1	65.2
62.1	65.2
62.1	65.2
62.1	65.2
62.1	65.2
62.1	65.2
62.1	65.2
62.1	65.2
62.1	65.2
62.1	65.2
62.1	65.2
62.1	65.2
62.1	65.2
62.1	65.2
62.1	65.2
62.1	65.2
62.1	65.2
62.1	65.2
62.1	65.2
62.1	65.2
62.1	65.2
62.1	65.2
62.1	65.2
62.1	65.2
62.1	65.2
62.1	65.2
62.1	65.2
62.1	65.2
62.1	65.2
62.1	65.2
62.1	65.2
62.1	65.2
62.1	65.2
62.1	65.2
62.1	65.2
62.1	65.2
62.1	65.2
62.1	65.2
62.1	65.2
62.1	65.2
62.1	65.2
62.1	65.2
62.1	65.2
62.1	65.2
62.1	65.2
62.1	65.2
62.1	65.2
62.1	65.2
62.1	65.2
62.1	65.2
62.1	65.2
62.1	65.2
62.1	65.2
62.1	65.2
62.1	65.2
62.1	65.2
62.1	65.2
62.1	65.2
62.1	65.2
62.1	65.2
62.1	65.2
62.1	65.2
62.1	65.2
62.1	65.2
62.1	65.2
62.1	65.2
62.1	65.2
62.1	65.2
62.1	65.2
62.1	65.2
62.1	65.2
62.1	65.2
62.1	65.2
62.1	65.2
62.1	65.2
62.1	65.2
62.1	65.2
62.1	65.2
62.1	65.2
62.1	65.2
62.1	65.2
62.1	65.2
62.1	65.2
62.1	65.2
62.1	65.2
62.1	65.2
62.1	65.2
62.1	65.2
62.1	65.2
62.1	65.2
62.1	65.2
62.1	65.2
62.1	65.2
62.1	65.2
62.1	65.2
62.1	65.2
62.1	65.2
62.1	65.2
62.1	65.2
62.1	65.2
62.1	65.2
62.1	65.2
62.1	65.2
62.1	64.7
62.1	64.7
62.1	64.7
62.1	64.7
62.1	64.7
62.1	64.7
62.1	64.7
62.1	64.7
62.1	64.7
62.1	64.7
62.1	64.7
62.1	64.7
62.1	64.7
62.1	64.7
62.1	64.7
62.1	64.7
62.1	64.7
62.1	64.7
62.1	64.7
62.1	64.7
62.1	64.7
62.1	64.7
61.8	64.7
61.5	64.7
61.5	64.7
61.5	64.7
61.5	64.7
61.5	64.7
61.5	64.7
61.5	64.7
61.5	64.7
61.5	64.7
61.5	64.7
61.5	64.7
61.5	64.7
61.5	64.7
61.5	64.7
61.5	64.7
61.5	64.7
61.5	64.7
61.5	64.7
61.5	64.7
61.5	64.7
61.5	64.7
61.5	64.7
61.5	64.7
61.5	64.7
61.5	64.7
61.5	64.7
61.5	64.7
61.5	64.7
61.5	64.7
61.5	64.7
61.5	64.7
61.5	64.7
61.5	64.7
61.5	64.7
61.5	64.7
61.5	64.7
61.5	64.7
61.5	64.7
61.5	64.7
61.5	64.7
61.5	64.7
61.5	64.7
61.5	64.7
61.5	64.7
61.5	64.7
61.5	64.7
61.5	64.7
61.5	64.7
61.5	64.7
61.5	64.7
61.5	64.7
61.5	64.7
61.5	64.7
61.5	64.7
61.5	64.7
61.5	64.7
61.5	64.7
61.5	64.7
61.5	64.7
61.5	64.7
61.5	64.7
61.5	64.7
61.5	64.7
61.5	64.7
61.5	64.7
61.5	64.7
61.5	64.7
61.5	64.7
61.5	64.7
61.5	64.7
61.5	64.7
61.5	64.7
61.5	64.7
61.5	64.7
61.5	64.7
61.5	64.7
61.5	64.7
61.5	64.7
61.5	64.7
61.5	64.7
61.5	64.7
61.5	64.7
61.5	64.7
61.5	64.7
61.5	64.7
61.5	64.7
61.5	64.7
61.5	64.7
61.5	64.7
61.5	64.7
61.5	64.7
61.5	64.7
61.5	64.7
61.5	64.7
61.5	64.7
61.5	64.7
61.5	64.7
61.5	64.7
61.5	64.7
61.5	64.7
61.5	64.7
61.5	64.7
61.5	64.7
61.5	64.7
61.5	64.7
61.5	64.7
61.5	64.7
61.5	64.7
61.5	64.7
61.5	64.7
61.5	64.7
61.5	64.7
61.5	64.7
61.5	64.7
61.5	64.7
61.5	64.7
61.5	64.7
61.5	64.7
61.5	64.7
61.5	64.7
61.5	64.7
61.5	64.7
61.5	64.7
61.5	64.7
61.5	64.7
61.5	64.7
61.5	64.7
61.5	64.7
61.5	64.7
61.5	64.7
61.5	64.7
61.5	64.7
61.5	64.7
61.5	64.7
61.5	64.7
61.5	64.7
61.5	64.7
61.5	64.7
61.5	64.7
61.5	64.7
61.5	64.7
61.5	64.7
61.5	64.7
61.5	64.7
61.5	64.7
61.5	64.7
61.5	64.7
61.5	64.7
61.5	64.7
61.5	64.7
61.5	64.7
61.5	64.7
61.5	64.7
61.5	64.7
61.5	64.7
61.5	64.7
61.5	64.7
61.5	64.7
61.5	64.7
61.5	64.7
61.5	64.7
61.5	64.7
61.5	64.7
61.5	64.7
61.5	64.7
61.5	64.7
61.5	64.7
61.5	64.7
61.5	64.7
61.5	64.7
61.5	64.7
61.5	64.7
61.5	64.7
61.5	64.7
61.5	64.7
61.5	64.7
61.5	64.7
61.5	64.7
61.5	64.7
61.5	64.7
61.5	64.7
61.5	64.7
61.5	64.7
61.5	64.7
61.5	64.7
61.5	64.7
61.5	64.7
61.5	64.7
61.5	64.7
61.5	64.7
61.5	64.7
61.5	64.7
61.5	64.7
61.5	64.7
61.5	64.7
61.5	64.7
61.5	64.7
61.5	64.7
61.5	64.7
61.5	64.7
61.5	64.7
61.5	64.7
61.5	64.7
61.5	64.7
61.5	64.7
61.5	64.7
61.5	64.7
61.5	64.7
61.5	64.7
61.5	64.7
61.5	64.7
61.5	64.7
61.5	64.7
61.5	64.7
61.5	64.7
61.5	64.7
61.5	64.7
61.5	64.7
61.5	64.7
61.5	64.7
61.5	64.7
61.5	64.7
61.5	64.7
61.5	64.7
61.5	64.7
61.5	64.7
61.5	64.7
61.5	64.7
61.5	64.7
61.5	64.7
61.5	64.7
61.5	64.7
61.5	64.7
61.5	64.7
61.5	64.7
61.5	64.7
61.5	64.7
61.5	64.7
61.5	64.7
61.5	64.7
61.5	64.7
61.5	64.7
61.5	64.7
61.5	64.7
61.5	64.7
61.5	64.7
61.5	64.7
61.5	64.7
61.5	64.7
61.5	64.7
61.5	64.7
61.5	64.7
61.5	64.7
61.5	64.7
61.5	64.7
61.5	64.7
61.5	64.7
61.5	64.7
61.5	64.7
61.5	64.7
61.5	64.7
61.5	64.7
61.5	64.7
61.5	64.7
61.5	64.7
61.5	64.7
61.5	64.7
61.5	64.7
61.5	64.7
61.5	64.7
61.5	64.7
61.5	64.7
61.5	64.7
61.5	64.7
61.5	64.7
61.5	64.7
61.5	64.7
61.5	64.7
61.5	64.7
61.5	64.7
61.5	64.7
61.5	64.7
61.5	64.7
61.5	64.7
61.5	64.7
61.5	64.7
61.5	64.7
61.5	64.7
61.5	64.7
61.5	64.7
61.5	64.7
61.5	64.7
61.5	64.7
61.5	64.7
61.5	64.7
61.5	64.7
61.5	64.7
61.5	64.7
61.5	64.7
61.5	64.7
61.5	64.7
61.5	64.7
61.5	64.7
61.5	64.7
61.5	64.7
61.5	64.7
61.5	64.7
61.5	64.7
61.5	64.7
61.5	64.7
61.5	64.7
61.5	64.7
61.5	64.7
61.5	64.7
61.5	64.7
61.5	64.7
61.5	64.7
61.5	64.7
61.5	64.7
61.5	64.7
61.5	64.7
61.5	64.7
61.5	64.7
61.5	64.7
61.5	64.7
61.5	64.7
61.5	64.7
61.5	64.7
61.5	64.7
61.5	64.7
61.5	64.7
61.5	64.7
61.5	64.7
61.5	64.7
61.5	64.7
61.5	64.7
61.5	64.7
61.5	64.7
61.5	64.7
61.5	64.7
61.5	64.7
61.5	64.7
61.5	64.7
61.5	64.7
61.5	64.7
61.5	64.7
61.5	64.7
61.5	64.7
61.5	64.7
61.5	64.7
61.5	64.7
61.5	64.7
61.5	64.7
61.5	64.7
61.5	64.7
61.5	64.7
61.5	64.7
61.5	64.7
61.5	64.7
61.5	64.7
61.5	64.7
61.5	64.7
61.5	64.7
61.5	64.7
61.5	64.7
61.5	64.7
61.5	64.7
61.5	64.7
61.5	64.7
61.5	64.7
61.5	64.7
61.5	64.7
61.5	64.7
61.5	64.7
61.5	64.7
61.5	64.7
61.5	64.7
61.5	64.7
61.5	64.7
61.5	64.7
61.5	64.7
61.5	64.7
61.5	64.7
61.5	64.7
61.5	64.7
61.5	64.7
61.5	64.7
61.5	64.7
61.5	64.7
61.5	64.7
61.5	64.7
61.5	64.7
61.5	64.7
61.5	64.7
61.5	64.7
61.5	64.7
61.5	64.7
61.5	64.7
61.5	64.7
61.5	64.7
61.5	64.7
61.5	64.7
61.5	64.7
61.5	64.7
61.5	64.7
61.5	64.7
61.5	64.7
61.5	64.7
61.5	64.7
61.5	64.7
61.5	64.7
61.5	64.7
61.5	64.7
61.8	64.7
61.8	64.7
61.8	64.7
62.1	64.7
62.7	64.7
63.5	64.7
64.1	64.7
64.7	64.7
64.7	64.7
64.7	64.7
65	64.7
65.5	64.7
66.1	64.4
66.4	64.4
66.4	63.8
66.4	63.2
66.4	62.7
66.4	62.4
66.4	62.1
66.4	61.8
66.4	61.8
66.4	61.8
66.4	61.5
66.4	61.2
66.4	60.7
66.4	60.4
66.4	60.1
66.7	60.1
67	59.8
67.5	59.8
68.1	59.8
69	59.8
69.8	59.8
70.4	59.8
70.4	59.8
70.4	59.5
70.4	59.2
70.4	58.7
70.4	58.1
70.4	57.2
70.4	56.4
70.4	55.5
70.1	55.2
69	55.5
67.8	56.1
66.7	55.8
65.5	55.2
64.7	54.7
64.1	54.1
64.1	53.8
64.4	53.5
64.4	52.9
64.4	52.6
64.4	52.6
64.4	52.6
64.4	52.6
64.4	52.9
64.4	53.5
65	54.4
65.8	55.2
67	56.4
67.8	57.5
68.4	58.4
69	58.9
69.3	59.2
69.3	59.5
69.3	60.1
69.3	60.4
69.3	60.7
68.7	61.5
68.1	62.4
67.5	63.2
67	63.5
66.4	64.1
65.8	64.4
65.5	65
65.5	65.8
66.1	66.7
67.3	67.3
68.1	67.8
68.7	68.4
68.7	69
68.7	69.5
68.7	70.4
68.7	71.5
68.7	72.4
68.7	73.8
68.7	75.3
68.7	76.7
68.7	77.6
68.4	78.7
68.4	79.6
68.4	80.4
68.4	81
68.4	81.6
68.1	81.9
67.8	82.1
67.5	82.1
67.3	82.1
67.3	83
67.3	83.6
67.5	84.2
67.5	84.7
67.5	85
67.5	85
67.5	85.3
67.5	85.9
67.5	86.2
67.5	86.2
67.3	86.2
67.3	86.2
66.4	86.2
65.5	86.2
64.4	86.2
63.2	86.2
62.4	86.2
61.8	86.4
61.2	86.7
61.2	87.3
61.5	87.9
62.4	88.2
63.5	87.9
64.7	87
65.2	85.3
65.5	82.7
65.5	79.3
65.2	75
65	70.4
64.4	65.5
64.1	60.1
64.1	54.7
63.8	49.5
63.5	44.9
63.2	40.3
63.2	36.3
63	32.3
63	28.9
63	25.7
63.2	22.6
63.2	19.7
63.2	16.8
63.2	14
63.2	11.1
63.2	8.3
63.5	5.4
63.5	2.5
63.8	0
64.1	2.5
64.4	4.5
64.7	6
64.7	6.5
64.7	6.5
64.4	6.3
64.4	5.7
64.1	4.5
64.1	2.5
64.1	0.2
64.1	2.2
64.1	5.1
64.1	8.3
64.1	12.3
63.5	16.3
63.2	20.6
63	25.4
62.7	30.3
62.4	35.7
62.4	41.2
62.4	46.6
62.4	52.4
63	60.7
63.5	65.8
63.8	68.1
64.7	72.4
65.2	76.1
65.8	78.1
66.1	78.7
66.1	77.8
66.1	75.8
66.1	73
66.4	67.3
66.4	65
66.1	60.4
66.1	55.2
66.1	50.4
66.1	45.5
66.1	40.9
66.1	36.3
66.1	32
66.1	27.7
66.1	23.7
66.1	20
66.1	15.7
66.1	11.7
66.1	8
66.1	4
66.1	0.5
66.1	2.2
66.4	4.5
66.7	6.5
67.3	7.4
67.5	8
67.8	8.3
67.8	8.3
68.1	8.3
68.1	8
68.1	7.4
67.8	6.8
67.8	5.7
67.5	4.5
67.3	3.1
67	1.1
66.4	1.4
65.8	4.5
65	8.3
64.4	12.6
64.1	17.1
63.8	22.3
63.8	27.4
63.8	33.2
63.5	38.9
63.5	44.6
63.8	50.4
64.1	55.8
64.7	61
65	65.8
65.2	70.7
65.5	76.4
65.8	77.8
66.7	79.6
67.3	79.9
67.5	79.6
67.5	77.8
67.5	74.7
67.8	71
67.8	66.7
67.8	61.8
67.8	56.9
67.5	52.1
67.3	47.2
67	42.3
66.7	35.5
66.7	33.2
66.7	28.6
66.4	24.3
66.4	20
66.4	16
66.4	12.3
66.4	8.8
66.4	5.7
66.4	3.4
66.4	1.4
66.7	0.2
66.7	1.4
67	2.2
67.3	2.8
67.5	3.1
68.1	3.1
68.4	3.1
68.7	3.1
68.7	3.1
68.7	2.8
68.7	2.8
68.7	2.8
68.7	2.2
68.7	1.7
68.7	1.4
68.7	0.5
68.7	0
68.4	0.5
68.4	0.8
68.4	1.4
68.4	1.7
68.4	1.7
68.4	2
68.4	2
68.4	2
68.1	2
68.1	2
67.8	2.2
67.5	2.2
67.3	3.1
67.3	3.4
67	4.2
67	5.1
67	6.5
67	8.3
66.7	10.3
66.7	12.6
66.4	15.1
66.1	18
65.8	21.1
65.5	24.3
65	28
65	31.7
65.2	35.7
65.2	40.3
65.2	44.6
65.2	49.2
65.2	53.8
65.2	58.1
65.2	62.4
65.2	66.4
65.5	69.8
66.1	72.7
66.7	74.7
67.3	75.6
67.5	75
67.5	74.1
67.5	71.8
67.8	68.4
67.8	64.7
67.8	60.4
67.8	55.8
67.8	51.2
67.8	46.3
67.8	41.8
67.8	36.9
67.8	32.6
67.8	28.3
67.8	24.3
67.8	20.6
67.8	16.8
67.8	13.7
67.8	10.5
67.8	6.8
67.8	5.7
67.8	4
67.8	2.5
67.8	1.7
67.8	0.8
67.8	0.5
67.8	0.5
67.8	0.5
67.8	0.5
67.8	0.8
67.8	1.1
67.8	1.7
67.8	2.8
67.8	4
67.8	5.7
67.8	8
67.5	10.8
67.5	14.3
67.5	18.3
67.8	23.1
67.8	28.3
67.8	34
67.8	40
67.8	46.6
68.4	52.9
68.7	58.4
69.3	63.2
69.3	66.7
69	68.7
67.8	69.8
66.4	70.1
65	69.3
63.5	67.5
62.4	65.5
61.2	63.5
59.8	61.5
58.7	59.5
57.2	57.8
56.1	56.1
54.9	54.4
53.8	53.2
52.9	52.6
52.4	52.4
51.8	52.6
51.5	52.6
50.9	52.6
50.4	52.6
49.8	52.6
49.5	52.6
49.2	52.6
48.9	52.6
48.6	52.4
48.6	52.4
48.1	52.4
47.5	52.1
46.6	51.8
45.8	51.5
44.6	50.9
43.5	50.6
42.3	49.8
40.9	49.2
39.2	48.6
37.5	48.1
35.7	47.5
33.7	47.2
31.7	46.9
30	46.9
28.3	46.6
26.9	46.6
25.4	46.6
24.6	46.6
24	46.9
24.3	48.4
25.4	49.8
28.3	51.8
32.3	54.4
37.5	58.4
43.5	63
50.4	68.1
57.2	73.8
63.5	79
69.8	83.6
75	87.6
79.3	91
82.7	93.3
85	94.7
86.7	95.6
87.9	96.2
89	96.5
89.6	96.5
90.2	96.8
90.5	97.6
90.2	98.5
90.2	98.8
90.2	98.8
90.2	98.8
90.2	97.9
89.9	97
89.3	95.9
87.9	95
86.4	93.6
85	91.9
83.3	89.9
81.3	87.9
79	85.6
76.7	83.3
74.1	80.7
71.5	78.1
68.7	75.3
66.1	72.4
63.2	69.5
60.4	66.7
57.5	63.8
54.7	60.7
51.5	57.5
48.6	54.4
45.2	50.9
42.1	47.8
38.9	44.3
35.7	40.9
32.3	37.5
29.2	34
26	30.6
22.9	27.4
20	24.3
17.1	21.1
14.3	18
11.4	14.8
8.5	12
6.3	9.1
4.2	6.8
2.5	4.5
1.1	2.8
0.2	1.4
1.4	0.2
2.5	0.2
3.7	0.5
4.8	0.5
5.7	0.5
6.3	0.5
6.8	0.5
7.4	0
8.5	0.5
9.7	1.4
10.5	2.5
11.4	3.4
11.7	4.5
12.3	5.7
12.3	6.5
12.3	6.8
12.6	7.1
13.1	7.4
13.7	7.1
14.3	7.1
14.8	7.1
15.1	7.1
15.4	7.1
15.7	7.4
15.7	7.4
15.7	7.4
15.7	7.4
15.7	7.4
16	7.4
16	7.4
16	7.4
16.3	7.4
16.6	7.4
16.8	7.4
16.8	7.4
16.8	6.8
16.8	6.5
16.8	5.7
16.8	4.2
16.8	2.8
16.8	1.7
16.8	0.8
16.8	0.5
16.3	0.2
15.4	0
14	0
12.3	0
10.8	0
9.4	0.2
8	0.8
6.3	1.1
4.5	1.4
2.8	1.4
0.8	1.7
0.8	2
2.2	2
3.7	2
4.8	2
5.4	2
6	2
6.3	2
6.3	1.7
6	1.7
5.7	1.4
5.7	1.1
4.5	0.8
3.1	0.8
1.4	0.5
0.2	0.2
2.2	0.2
3.7	1.1
5.4	2.5
5.7	3.1
6.5	3.7
7.4	4
8	4
8.3	4
8.3	4
8.3	4
8.3	4
8.3	4
8.3	4
8.3	4
8.3	4
8.3	4
8.3	4
8.3	4.2
8.5	4.8
9.4	5.4
10.3	6
10.8	6.8
11.4	7.7
12	8.3
12.3	8.5
12.6	8.8
12.8	9.1
13.1	9.7
13.1	10
13.4	10
14	10
14.3	10.3
14.3	10.5
14.8	11.1
15.1	11.7
15.4	12
15.7	12
16	12
16	12
16	12
16	12
16	12
16	12
16	12
16	12
16	12
16	12
15.7	12
15.7	12
15.7	12
15.7	11.7
15.7	11.4
15.7	11.4
15.7	11.4
15.7	11.4
15.7	11.4
15.4	11.4
15.4	10.8
15.4	10.5
14.8	10.3
14.6	10
14.6	9.4
14	8.8
13.7	8.3
13.1	7.7
12.8	7.4
12.6	7.1
12.6	7.1
12.3	7.1
12	7.1
11.4	7.1
11.1	7.1
10.5	6.8
10	6.8
9.7	6.3
9.4	5.7
9.1	4.5
8.8	2.5
8.3	0.2
7.7	3.7
6.5	8
5.1	12.8
3.7	18.3
2.5	23.7
1.7	29.2
1.1	34
0.8	38
0.8	40.9
0.5	42.1
0.5	41.5
0.5	40.9
0.5	39.2
0.2	36.9
0.2	33.7
0.2	30.3
0.2	26.3
0.2	22
0.5	17.4
1.1	13.1
2	9.1
2.5	5.7
3.1	3.1
3.4	1.1
3.7	0.2
3.4	1.4
3.4	2.5
2.8	3.4
2	4.8
0.8	5.7
0.5	6.5
2.2	7.4
4	8.5
5.7	9.4
8	10.3
10.3	11.1
12.8	11.4
15.7	11.7
18.6	11.4
21.1	11.1
23.4	10.5
25.2	10.3
26.9	10
27.7	9.7
28.6	9.7
28.9	9.7
28.9	9.7
28.6	9.7
27.7	9.7
26	9.7
24	9.7
21.1	9.7
17.7	9.7
14	10
10	10.3
5.7	10.8
1.1	11.1
2.8	12
6.8	12.3
10.5	12.8
14.8	12.6
15.4	12.6
15.7	12.6
15.4	12.6
14.8	12.3
14	12
13.1	11.4
12	10.5
11.1	10
10.8	9.1
10.8	8.8
11.1	8.8
11.4	8.8
12	8.8
12.6	8.8
12.8	8.8
13.1	8.8
13.1	8.8
12.8	8.8
12.8	8.8
12.8	8.8
12.8	8.8
12.8	8.8
12.8	8.8
12.8	8.8
12.8	8.8
12.8	8.8
12.8	8.8
12.8	8.8
12.8	8.8
12.8	8.8
12.8	8.8
12.8	8.8
12.8	8.8
12.8	8.8
12.8	8.8
12.8	8.8
12.8	8.8
12.8	8.8
12.8	8.8
12.8	8.8
12.8	8.8
12.8	8.8
12.8	8.8
12.8	8.8
12.6	9.1
12.6	9.4
12.3	10
12	10
11.7	10
11.4	10
11.1	10
10.8	10
10.3	10
9.4	10
7.4	10
4.5	9.7
1.1	9.1
3.4	8.8
8	8
12.6	7.1
16.6	6.3
20.3	6
23.1	5.4
24.9	5.4
25.4	5.4
25.2	5.1
24.3	4.8
23.1	4.5
21.4	4.5
19.1	4.5
16.6	4.8
13.7	4.8
10.5	4.8
7.4	4.8
4.5	4.8
1.7	4.8
1.1	4.8
3.4	4.8
4.5	4.8
5.1	4.5
5.4	3.1
5.4	0.8
5.4	2
5.4	4.5
5.4	6.5
5.1	7.1
5.1	7.1
5.4	6.8
5.7	6.5
5.7	6.3
6	6.3
6.3	6.3
6	6.3
6	6.3
6	6.3
6	6.3
6	6
6	5.7
6	5.1
6	4.8
6	4.2
6	3.7
5.7	3.1
5.7	2.2
5.7	1.4
5.4	1.4
5.1	0.8
5.1	0.8
5.1	0.5
5.1	0.2
5.1	0.2
5.1	0.5
5.1	0.5
5.1	0.5
5.1	0.5
5.1	0.8
5.1	1.1
5.1	1.4
5.1	1.7
5.1	2
5.1	2.2
5.1	2.2
5.1	2.2
5.1	2.5
5.1	3.1
5.4	3.4
5.4	3.7
5.4	4
5.4	4
5.4	4
5.4	4
5.4	4
5.4	4
5.4	4
5.4	4
5.4	4
5.4	4
5.4	4
5.4	4
5.4	4
5.4	4
5.4	4
5.4	4
5.4	4
5.4	4
5.4	4
5.4	4
5.4	4
5.4	4
5.4	4
5.7	4
5.7	4
6	4
6.3	4
6.3	4
6.3	4
6.3	4
6.3	4
6.3	4
6.3	4
6.3	4
6.3	4
6.3	4
6.3	4
6.3	4
6.3	4
6.5	4.8
6.8	5.1
7.1	5.1
7.4	5.4
7.4	5.7
7.4	6
8	6
8.3	6
8.3	6.3
8.3	6.8
8.5	6.8
8.5	6.8
8.8	6.8
8.8	7.1
8.8	7.4
8.8	7.4
9.1	7.7
9.4	7.7
9.4	7.7
9.4	7.7
9.4	7.7
9.4	7.7
9.4	7.7
9.4	7.7
9.4	7.7
9.4	7.7
9.4	7.7
9.4	7.7
9.4	7.7
9.4	7.7
9.4	7.7
9.4	8
9.4	8
9.4	8
9.4	8
9.4	8
9.4	8
9.4	8
9.4	8
9.4	8
9.4	8
9.7	8
9.7	8
10	8
10	8
10.3	8.3
10.3	8.3
10.3	8.3
10.3	8.3
10.3	8.3
10.3	8.3
10.3	8.3
10.3	8.3
10.3	8.3
10.3	8.3
10.3	8.3
10.3	8.3
10.3	8.5
10.5	8.8
10.5	8.8
10.5	8.8
10.5	8.8
10.5	8.8
10.5	8.8
10.5	8.8
10.5	8.8
10.5	8.8
10.5	8.8
10.5	8.8
10.5	8.8
10.5	9.1
10.5	9.1
10.5	9.1
10.5	9.1
10.5	9.1
10.5	9.1
10.5	9.1
10.5	8.8
10.5	6.8
10.5	5.7
10.5	3.1
10.3	0
10	4.2
9.1	9.1
8.5	15.1
8	21.7
7.7	28
7.4	34
7.1	39.5
7.1	45.2
7.1	46.1
6.8	47.2
6.8	47.2
6.5	46.6
6.3	45.2
5.7	43.8
5.1	42.1
4.8	39.8
5.1	36.9
5.1	33.2
5.1	28.9
5.4	23.7
5.7	18.9
6.3	14.3
6.8	9.7
7.1	5.4
7.1	1.7
7.1	0.8
6.8	2.2
6.3	3.1
4.8	3.7
3.1	4
0.8	4
1.1	4
3.4	4
5.7	4
7.7	4
11.1	4.8
12.3	5.1
14.6	6.3
16.6	6.8
18.3	7.1
20.3	7.7
22.3	7.7
24	7.7
25.4	7.7
26.6	8
27.7	8.3
27.7	8.5
28	8.8
27.7	9.1
26.9	9.1
25.7	9.1
24.3	9.1
22.3	9.1
20	9.1
18	9.1
16	9.1
14.3	9.1
12.6	9.1
10.8	8.8
9.1	8.8
7.7	8.5
6	8.3
4	7.7
3.4	7.1
2	6.3
0.2	4.8
1.4	2.8
3.1	0.2
4.5	4.5
4.2	9.4
3.4	14.8
2.5	20.9
2	27.2
2	32.6
2.2	37.2
2.5	40.9
2.5	43.2
2.5	44.9
2.5	46.1
2	46.6
1.7	46.6
1.1	46.6
0.5	46.3
0	45.2
0.8	43.5
0.8	40.6
0.5	36.9
0.5	32.3
0.5	24.6
1.1	21.7
2.2	16.3
2.8	10.3
3.4	4.8
3.7	0.5
3.4	5.1
3.4	8.5
2.5	11.1
0.8	13.1
1.1	14
4	13.7
7.4	12.6
11.1	11.1
15.1	10
18.9	8.5
22	7.7
24.3	7.1
24.9	6.8
25.2	6.8
24.9	6.8
24.9	6.8
24	6.5
22.9	5.7
20.9	5.1
18.9	4.5
16.3	4.2
13.1	3.4
9.7	2.8
6.3	1.7
2.5	0.2
0.5	2.5
3.1	5.1
4.2	8.5
4.5	12.3
4.2	16.8
4.2	20.6
4.5	24.6
4.5	28.3
4.5	32
4.5	35.2
4.5	37.2
4.5	38
4.5	38
4.5	37.2
4.5	36.9
4.2	35.5
4.2	33.7
4.2	32
4.2	29.4
4.2	26.3
4.2	22.9
4.2	18.6
4.2	14.6
3.7	10.3
2.5	6
0.2	3.1
4.5	1.1
6.5	1.1
10.8	1.1
15.1	1.1
19.4	0.8
23.1	0.5
26.6	0
29.4	0.8
32	2.2
35.2	4.5
36	5.7
36.9	7.4
37.2	8.3
37.2	8.5
36.9	8.5
36.6	8.5
35.5	8.3
34	8.3
31.7	8
28.6	8
25.2	8
21.4	8
18	8
14.3	8
10	8
4.2	6.3
2.8	5.1
0.5	2.5
0.2	1.1
0.2	5.7
0.2	10.8
0.2	15.4
0.2	19.1
0.2	22.6
0.2	25.4
0.2	28
0.8	30.3
2	32.3
3.7	33.2
5.4	33.2
6.5	32.6
7.1	31.7
7.1	30.3
7.1	28.9
7.1	27.2
7.1	24.9
7.1	22
7.4	17.1
7.7	15.1
7.7	11.4
7.7	8
7.7	4.5
7.4	0.8
6.5	2.5
5.1	4.8
3.1	6
0.2	7.1
4.2	7.4
8.8	7.4
13.1	7.4
17.4	8
21.1	8.5
24.6	9.7
27.7	10.8
30.3	12.8
31.7	13.7
32.6	14.3
33.2	14.8
33.7	15.1
34	15.4
34	15.4
34	15.4
34	15.4
34	15.4
33.7	15.4
32.6	15.4
30.6	15.4
27.7	15.4
24.6	15.4
21.4	15.4
18.6	15.4
15.7	15.4
12.6	14.6
11.7	14
10.8	12.6
10	10.3
10	7.1
9.7	3.7
9.7	0.2
9.7	3.1
9.7	6.8
9.7	10
9.7	14.3
9.7	15.7
9.7	18.6
9.7	20.9
9.7	23.4
9.7	25.7
9.7	28
9.7	29.7
9.4	31.5
9.1	33.5
8.8	35.2
9.1	36
9.4	36
10	36
11.4	35.7
13.7	35.7
16.3	35.7
18.6	36
20.6	36.3
22.3	36.9
24.3	38
26.6	39.2
31.2	42.9
32.9	44.6
36.6	48.4
40.9	51.8
44.9	55.2
48.6	58.1
51.8	60.7
54.4	62.7
56.7	64.4
58.4	66.4
59.8	68.1
61.5	70.7
62.1	71.5
63.5	73
65	74.7
66.4	76.1
67.5	77.3
68.7	78.1
69.3	78.7
69.5	78.7
69.5	78.4
69.3	77.3
68.7	75.8
66.4	71.8
65	70.4
61.5	67
57.5	63
52.6	58.9
47.8	55.5
42.9	52.6
39.2	50.4
36.3	48.9
34.9	48.1
34.6	47.8
34.6	48.1
34.6	48.6
34.9	49.2
36.3	48.6
37.2	48.1
36.9	48.1
37.2	48.1
37.8	48.1
38.3	48.1
39.2	48.4
40.3	48.9
41.5	49.8
43.2	50.6
45.2	52.1
48.6	54.9
50.1	56.1
52.4	58.7
54.9	61.2
57.5	63.5
59.5	65.2
61.5	66.4
62.7	67.3
63.8	67.8
64.1	68.1
64.4	68.7
64.4	68.7
64.4	68.7
64.4	68.4
64.4	68.4
64.4	68.4
64.4	68.4
64.1	67.8
64.1	67.3
63.5	66.7
61.8	65.2
61.2	64.7
59.8	63.5
58.9	62.1
58.4	60.4
58.4	58.7
58.7	57.2
58.9	55.2
59.2	54.7
59.8	53.5
60.1	52.6
60.4	51.5
60.4	50.6
60.4	49.2
60.1	48.1
59.5	46.6
58.4	45.5
56.9	44.3
55.2	43.2
53.8	42.1
52.4	41.2
51.5	40.6
50.9	40.6
50.6	40.6
50.6	40.6
50.6	40.6
50.6	40.6
50.6	40.6
50.6	40.6
50.6	40.6
50.6	40.9
50.4	41.2
50.1	41.8
49.8	42.3
49.8	43.2
49.8	44.3
49.8	45.5
49.8	46.6
49.8	47.8
49.8	48.9
49.8	49.5
49.8	49.8
49.5	49.8
49.5	49.8
49.5	49.5
49.5	49.2
49.8	48.4
49.8	47.5
49.8	46.6
49.8	45.8
49.8	45.5
49.8	45.2
49.8	45.2
49.8	45.2
49.5	45.2
49.5	45.2
49.5	45.5
49.5	45.8
49.5	46.1
49.5	46.1
49.5	46.1
49.5	46.1
49.5	46.1
49.5	46.1
49.5	46.1
49.5	46.1
49.5	46.1
49.5	46.1
49.5	46.1
49.5	46.1
49.5	46.3
49.5	46.9
49.5	47.2
49.5	47.5
49.5	48.1
49.5	48.6
49.5	49.2
49.5	49.5
49.5	50.1
49.5	50.4
49.5	50.6
49.5	50.9
48.9	51.5
48.9	51.5
48.9	51.5
48.9	51.8
48.9	51.8
48.9	52.1
48.9	52.1
48.9	52.1
48.9	52.1
48.9	52.1
48.9	52.1
48.9	52.1
48.9	52.1
48.9	52.1
48.9	52.1
48.9	52.1
48.9	52.1
48.9	52.1
[truncated: 1,231 more rows]
