# Supplementary material for: Bot fit: A novel approach to assessing lower limb muscular strength
Source: PLoS One. 2026 Mar 26;21(3):e0339187. doi: 10.1371/journal.pone.0339187 (PMC13021169; doi:10.1371/journal.pone.0339187)
Supplement: S3 File — Raw joint angle data (left and right legs) collected from 25 participants across all exercise protocols. This compressed folder contains individual participant files (sub1–sub25) with time-series signals representing lower-limb motion recorded by the Bot Fit system during resistance exercise trials. (ZIP) [file pone.0339187.s003.zip › sub19/kneeup_const.csv]

AngL	AngR
8.3	17.7
8.5	17.7
8.5	17.7
8.8	18
9.1	18.6
9.4	18.9
9.7	18.9
9.7	19.4
9.7	19.4
9.7	19.4
9.7	19.4
9.7	19.4
9.7	19.4
9.7	19.4
9.7	19.4
9.7	19.4
9.7	19.4
9.7	19.4
9.7	19.4
9.7	19.4
9.7	19.4
9.7	19.4
10	19.4
10	19.7
10	20
10.5	20.6
11.4	21.7
12.6	22.9
13.7	23.7
14	24
13.7	23.7
12.8	22.9
11.7	21.7
10.8	20.9
10.5	20.6
10.5	20.6
10.8	20.6
11.1	20.9
11.1	21.1
11.1	21.1
11.1	21.1
11.1	20.9
11.1	20.3
11.1	19.1
11.1	17.1
11.1	14.8
11.1	12.3
11.1	9.7
11.1	7.1
10.8	4.8
10.5	2.8
10.3	0.8
10	0.5
9.7	1.7
9.1	2.8
8.8	3.4
8	4
7.1	4
5.7	4
4.2	4.5
2.2	5.1
0.2	6
1.7	6.8
3.4	7.7
4.8	8.3
5.7	8.5
6.3	8.3
6.3	8.3
6.5	8.3
6.8	8.3
7.4	8.3
8	8.3
8.8	8.3
9.7	8.3
10.3	8.3
11.1	8
11.7	7.7
12.3	7.1
12.3	6.3
12.3	5.4
12.6	4.8
12.6	4.2
12.6	4.2
12.6	4.2
12.3	4.2
11.4	4.2
10.3	4
8.8	3.1
7.4	2.2
5.4	1.7
3.7	1.1
2.2	1.1
0.8	1.1
0.2	1.4
0.8	2.2
1.1	3.7
0.8	5.1
0.2	7.1
0	9.1
0	11.1
0.2	12.6
0.2	14
0.2	14.8
0.2	15.4
0.2	15.4
0.2	15.4
0.2	15.4
0.2	14.8
0.2	14.6
0.2	13.7
0.2	12.6
0.2	10.8
0.2	9.4
0.2	8.5
0.5	7.7
1.1	6.5
1.4	5.4
1.7	4
2.2	2.2
2.8	0.5
3.4	0.5
3.7	1.4
4	2.5
4.2	3.4
4.5	4.5
4.5	5.4
4.8	6
5.4	6
6	5.7
6.5	6
6.8	6
7.1	6
7.1	6
7.1	6
7.1	6
7.1	6
7.1	6
7.1	6
7.1	6
7.1	6
7.1	6
7.1	6
7.1	6
7.1	6
7.1	6
7.1	6
7.1	6
7.4	6
7.4	6
7.4	6
7.4	6
7.4	6
7.1	6
7.1	6
7.1	6
7.1	6
7.1	6
7.1	6
7.1	6
7.1	6
7.1	6
7.1	6
7.1	6
7.1	6
7.1	6
7.1	6
7.1	6
7.1	6
7.1	6
7.1	6
7.1	6
7.1	6
7.1	6
7.1	6
7.1	6
7.1	6
7.1	6
7.1	6
7.1	6
7.1	6
7.1	6
7.1	6
7.1	6
7.1	6
7.1	6
7.1	6
7.1	6
7.1	6
7.1	6
7.1	6
7.1	6
7.1	6
7.1	6
7.1	6
7.1	6
7.1	6
7.1	6
7.1	6
7.1	6
7.1	6.3
7.1	6.5
7.1	6.8
7.1	6.8
7.1	6.8
7.1	6.8
7.1	6.8
7.1	6.8
7.1	6.8
7.1	6.8
7.1	6.8
7.1	6.8
7.1	6.8
7.1	6.8
7.1	6.8
7.1	6.8
7.1	6.8
7.1	6.8
7.1	6.8
7.1	6.8
7.1	6.8
7.1	6.8
7.1	6.8
7.1	6.8
7.1	6.8
7.1	6.8
7.1	6.8
7.1	6.8
7.1	6.8
7.1	6.8
7.1	6.8
7.1	6.8
7.1	6.8
7.1	6.8
7.1	6.8
7.1	6.8
7.1	6.8
7.1	6.8
7.1	6.8
7.1	6.8
7.1	6.8
7.1	6.8
7.1	6.8
7.1	6.8
7.1	6.8
7.1	6.8
7.1	6.8
7.1	6.8
7.1	6.8
7.1	6.8
7.1	6.8
7.1	6.8
7.1	6.8
7.1	6.8
7.1	6.8
7.1	6.8
7.1	6.8
7.1	6.8
7.1	6.8
7.1	6.8
7.1	6.8
7.1	6.8
7.4	6.8
7.4	6.8
7.4	6.8
7.4	6.8
7.4	6.8
7.4	6.8
7.4	6.8
7.4	6.8
7.4	6.8
7.4	6.8
7.4	6.8
7.4	6.8
7.4	6.8
7.4	6.8
7.4	6.8
7.4	6.8
7.4	6.8
7.4	6.8
7.4	6.8
7.4	6.8
7.4	6.8
7.4	6.8
7.4	6.8
7.4	6.8
7.4	6.8
7.4	6.8
7.4	6.8
7.4	6.8
7.4	6.8
7.4	6.8
7.4	6.8
7.4	6.8
7.4	6.8
7.4	6.8
7.4	6.8
7.4	6.8
7.4	6.8
7.4	6.8
7.4	6.8
7.4	6.8
7.4	6.8
7.4	6.8
7.4	6.8
7.4	6.8
7.4	6.8
7.4	6.8
7.4	6.8
7.4	6.8
7.1	6.8
6.8	6.8
6.8	6.8
6.3	6.5
5.7	5.1
5.7	1.4
5.4	4.2
4.8	11.7
4.8	19.7
4.8	31.5
4.8	35.5
5.1	43.8
5.4	51.5
5.1	59.5
4.8	67.3
3.7	74.4
2.2	80.1
0.5	80.7
2.8	78.4
3.7	74.4
4	69
3.7	61.8
3.1	53.5
2.2	45.5
2.2	36.6
2.2	27.7
3.1	18.6
5.7	9.4
11.1	1.4
16.6	5.4
21.7	9.1
28.3	9.4
37.5	9.1
46.3	8.3
55.2	7.1
63.8	6
71.5	4
77.8	1.4
80.1	1.1
79	2.5
75.6	2.5
69.5	1.7
62.1	0.8
48.9	0.2
44.3	0.2
35.2	0.2
25.7	0
15.7	1.4
6.5	4.8
0.2	9.7
2.2	14.3
3.1	22.6
3.7	32.6
3.7	42.3
3.7	51.5
3.4	60.1
2.5	68.1
0	74.1
3.4	76.7
5.7	75.6
6.5	71.8
6.5	65.8
6	58.1
5.1	49.8
4.8	40.9
5.1	31.5
5.7	22
7.7	12.3
11.4	3.4
15.4	4.8
18.9	9.7
24.9	12
34	12.3
43.2	11.4
52.6	11.1
61.2	11.1
69.3	10.3
76.4	9.1
81.6	5.7
81	4
78.1	1.4
74.4	0.8
68.7	0.8
60.7	0.8
52.1	1.4
42.9	2
28	2
23.1	1.7
13.1	0.2
4	5.1
2.5	11.1
4.5	18.9
5.1	28.6
5.7	38.3
6.3	48.1
6.5	57.5
6.8	66.4
6.3	74.1
4.5	81.3
1.4	85
2.2	83.6
4.5	79.9
4.8	74.1
4.5	62.4
4.2	58.1
4.2	48.9
4.2	39.8
4.2	30
4.2	20.3
4.5	10.8
7.1	1.4
11.4	6.8
15.7	11.1
22.6	12.3
36.6	12.6
41.2	12.6
50.4	12.3
58.7	12
67	11.4
74.4	11.1
81	9.7
82.7	5.7
81.6	4.2
77.8	2.5
73.6	2.5
67.3	2.5
59.8	2.5
51.8	2.5
43.2	2.5
33.7	2.5
23.7	2.5
9.4	0.2
5.1	2.5
0	8.3
2	16.3
2.8	25.7
2.8	35.2
2.8	44.9
2.8	53.8
2.8	62.7
2.8	71
1.7	78.1
0.5	83.6
3.1	84.4
5.1	81.9
6	77.3
5.4	70.7
4.5	62.7
4	54.1
4	45.2
4	35.7
4	26.3
4.2	16
7.1	6.3
12.8	2.5
18	8.8
23.4	9.4
32	9.4
41.5	8.3
50.6	7.4
59.5	7.1
67.8	6.5
75	5.4
80.4	3.4
80.4	0.2
77.6	1.7
73.6	2
67.5	1.7
60.1	1.4
51.8	0.5
42.9	0.5
33.2	0.5
23.1	0.2
13.1	1.7
3.7	6.8
4	16
4.5	20
5.1	29.7
5.4	39.5
5.4	49.5
5.7	58.9
5.7	67.5
5.1	75.6
3.1	82.1
0.2	83.6
2.5	81.3
4	76.4
3.7	69.8
3.1	61.8
3.1	52.6
3.1	43.8
3.1	34.3
3.1	24.6
4.2	15.1
10.3	1.1
12.8	2.5
17.4	7.1
23.4	8
32.9	8
42.1	7.7
51.5	7.7
60.1	7.4
68.4	6.8
76.1	5.7
82.4	4.2
84.4	2
82.1	0.5
77.3	2
72.1	1.7
65.2	1.4
57.2	1.4
48.9	1.1
39.8	0.8
29.7	0.8
19.7	1.1
10.3	3.7
1.7	8.8
1.7	15.4
2	24
2	33.5
2	42.9
2.2	52.1
2.8	65.2
2.8	69.3
2	76.4
0	81.6
1.7	82.1
3.1	79.9
3.1	75
3.1	68.1
2.2	60.4
1.4	52.1
0.8	42.9
0.8	34
0.8	24.9
1.1	14.8
5.7	1.1
8.5	3.1
14	9.7
19.1	11.1
27.4	11.4
36.9	11.1
46.1	10.3
54.9	9.7
63.5	9.4
71.3	8.5
78.4	6.3
81.3	3.7
79.9	1.1
76.1	0.2
70.4	0.2
63.2	0
54.4	0.2
45.2	0.5
36	0.5
25.7	0
16	2.5
6.8	7.4
0.8	12.8
1.1	20
2	29.2
2	39.2
2	48.6
2	57.8
2	66.7
0.8	78.4
0.2	81.6
2.8	84.4
5.7	82.4
7.4	77.8
7.4	71.8
6.3	63.8
5.7	54.9
5.7	45.8
5.7	36
5.7	26.3
6.8	11.7
10	2.2
14.3	5.7
18.3	9.4
25.2	10
34.9	9.7
44.3	9.4
58.1	8.5
62.4	8.3
71	7.1
78.4	5.4
84.7	4
85.6	2.2
82.7	0.2
77.6	0
71.8	0.2
64.7	0.5
57.2	0.8
48.9	0.8
40.3	0.8
30.9	0.8
21.1	0.5
11.4	1.4
2.2	6.5
2.8	12.8
4.2	20
4.5	29.2
4.5	38.3
4.5	47.8
4.5	56.7
5.1	65.5
4.8	73
2.2	80.7
1.4	80.7
0.5	78.7
0.8	74.4
0.5	68.4
1.7	61
2.2	48.1
2	43.8
2	34.3
1.4	24.9
0.2	15.1
3.4	5.4
9.1	3.1
14.8	10.3
20.6	12.6
29.4	12.6
39.2	10.8
53.5	8.3
58.4	7.7
67.3	6.3
75	4.2
81.6	1.4
83	2
80.7	4.8
72.4	6
69	5.4
60.4	3.1
51.5	2
42.1	1.7
32.3	2
22	2.8
12.3	6.5
3.1	12.8
1.7	18.9
2.2	26.9
2.2	36.3
2.2	46.1
2.2	55.8
2.2	64.7
2.2	73.3
1.7	80.7
0.2	86.7
2	86.7
4.5	83.3
5.4	78.4
4.2	72.4
3.1	65
2.5	56.4
2.2	47.5
2.5	38.3
2.5	28.6
4	18.6
8.5	8.8
14.8	0
20	4.8
29.4	5.7
34.3	5.7
43.8	5.7
53.2	5.7
62.1	5.4
70.4	4.8
78.4	3.4
83.9	2.2
85	1.7
83.3	1.4
79	0.8
73.3	0.8
66.1	0.8
54.9	0.8
50.9	0.8
42.3	0.8
32.9	0.8
22.9	0.8
12.6	1.4
3.4	7.4
3.1	14.3
4.5	20.3
5.1	29.4
5.4	39.5
5.4	49.2
5.4	58.7
5.4	67.5
5.1	75.6
3.4	82.4
0.2	85.6
2.8	83.9
4.5	79.6
4.2	73.6
3.1	66.1
1.7	57.5
0.8	48.6
0.8	39.5
1.1	30
1.4	20.3
3.7	10.5
8.5	1.1
15.1	7.1
20.9	12.3
27.4	12.6
36.9	12.3
46.3	10.5
55.5	8.8
64.4	7.4
73	6.3
80.4	4.5
85.6	2
85	0.5
81.6	2.2
76.4	2.5
70.1	1.1
62.4	0.2
54.1	1.4
45.2	2.5
36	2.5
26.6	2.5
16.6	0.5
7.4	4
0.5	10.3
1.1	17.7
0.8	27.2
0.2	36.3
0.2	45.8
0.2	54.9
0.2	63.8
0	71.8
0.8	79.6
2.8	86.4
4.8	89.3
6	88.4
5.7	85.3
4.8	80.4
4	74.1
3.4	66.1
2.8	57.8
2	49.2
1.1	40.6
0.5	31.5
0.5	22
0.5	12.8
1.4	3.7
4.8	4.5
8.8	10
14.3	11.7
22.9	12
37.2	10.3
41.8	9.1
50.9	7.1
59.8	6
68.1	4.5
77.6	0.8
78.7	0.8
78.1	3.1
75.3	3.7
70.7	3.4
64.7	2.2
56.9	1.4
48.6	0.8
39.8	0
30.6	1.1
21.4	1.1
11.7	0.2
2.8	4.2
4	10.3
5.7	17.4
4.8	26.6
4.5	36
4.5	45.8
4.5	54.9
4.5	64.1
3.7	72.1
1.4	79.3
2.2	83
5.4	82.1
6.5	78.4
6.8	73
6.3	65.5
5.1	57.2
4.2	48.4
4.5	39.2
4.5	29.7
5.7	20
9.4	10.3
17.1	2.2
19.4	4.8
24	7.1
32.3	7.7
41.8	7.1
50.9	6.3
60.1	5.4
68.7	4.2
76.7	3.4
83.9	2.2
88.7	1.1
87.9	0.2
83.9	1.4
78.1	1.1
72.1	0
61.5	1.1
57.8	1.1
49.8	1.1
40.9	1.1
31.7	1.1
21.7	0.8
11.4	1.7
2.5	8
3.1	14.6
4.2	21.7
4.2	30.6
4.2	44.6
4.2	49.2
4.2	58.4
4.2	67
4	75
2.2	82.4
0.5	87.9
4	87.9
6.5	85
7.4	79.6
6.8	73
4.5	61.2
4	56.9
3.4	47.8
2.8	38.6
2.8	28.9
2.8	19.1
4.8	9.4
9.7	0.2
14.8	6.8
20	8.8
28.3	9.1
42.6	8
47.5	7.1
56.7	6
65.2	5.1
73.6	4.2
81	2.5
85.9	0.5
85	1.7
81.3	3.4
75.8	3.4
69.3	2.8
61.5	2
52.9	1.4
43.8	1.1
29.7	0.8
24.9	0.8
14.8	2.8
5.4	8
2.2	14.3
4.5	20.3
4.5	28.9
4.5	38.6
4.5	48.1
4.5	57.5
4.5	66.4
3.7	74.4
1.7	81.9
0.8	87.3
4.2	87.9
4.8	86.7
4.8	83
4	77.3
3.1	69.8
2.8	61.2
2.8	52.4
2.8	43.5
2.8	34
3.1	24.3
5.1	14.3
10	5.1
17.4	5.1
19.4	6.3
26	7.4
35.2	7.4
44.3	6.8
53.2	5.7
61.5	4.2
69.3	2
75.8	1.1
78.1	3.7
76.7	5.1
73.3	5.4
65	3.7
61.2	3.1
52.9	2
44.1	0
34.9	1.7
25.7	1.7
16.3	1.4
6.8	1.7
0.5	8.5
2.8	16.8
1.7	26
0.8	36
0.8	45.8
0.8	55.2
0.8	64.1
0.2	72.7
1.1	80.4
3.7	86.4
6	88.2
7.1	86.2
7.1	81.9
6	72.7
5.1	69
4	61
3.1	52.4
3.1	43.5
3.1	34.3
3.1	25.2
4.2	15.4
8.5	6.3
14.8	2.2
20.6	6.3
26.6	6.3
35.7	6
44.9	5.4
54.4	4.5
63	4
71	3.1
78.7	2
84.2	0
83.9	2.2
81	4
76.7	4
71.3	3.4
64.4	2.5
56.7	1.4
48.4	0.2
39.8	0.5
30.6	0.5
21.1	0.5
12	0.2
3.1	4.2
3.7	14.3
4.2	18
4	26.9
3.7	36.3
3.4	45.8
3.4	54.7
3.1	63.5
2.5	72.1
0.5	79.9
2.5	87
6	90.2
8.5	88.2
10	83.3
10	76.1
8.8	68.4
7.1	60.4
5.4	51.8
4	42.9
3.4	33.7
3.4	24
4	14.3
6.8	5.4
11.4	2
16.3	4.5
24.9	4.5
34.6	4
44.1	3.1
53.2	2
66.1	0.2
70.1	0.5
77.6	2.5
81	4.5
79.9	6
76.1	6.5
71	6
65	4.8
57.2	4.2
48.6	4
35.5	2
30.9	1.7
21.1	1.7
12	2.8
3.4	6
1.7	11.4
2.5	18.9
2.2	28.3
1.7	37.5
1.4	46.6
0	59.8
0.5	64.1
2.8	71.8
5.7	79.3
8	84.2
9.7	84.2
10	81
9.4	75.6
7.4	68.7
5.1	60.4
3.4	51.8
3.1	42.9
3.1	33.7
3.1	24
4.2	14
8.3	4.5
14.6	4
19.7	9.7
24.6	10
32	9.7
41.2	9.1
54.9	6.3
59.2	5.4
67.5	4
75.3	2.8
80.4	1.4
80.1	0.2
77	1.1
72.1	1.1
66.1	0.8
58.9	0.5
51.2	0
42.9	0.5
34	0.5
24.3	0.2
14.6	1.4
5.4	6.8
1.7	13.7
3.4	20.6
3.1	29.7
1.7	44.1
0.5	53.5
0.2	58.1
0.5	66.7
2	74.7
4.2	81.9
6.8	85
8.3	83
8.3	79
7.4	72.7
5.4	65.8
3.7	57.8
3.1	49.2
3.1	40.6
3.1	31.7
3.1	22.3
4	12.8
8	3.7
13.4	4
20.3	8.5
23.7	8.5
33.2	8.5
42.6	8
51.5	6.8
60.1	6
68.4	4.8
75.6	3.4
81.3	1.4
81.3	0.5
79.3	1.4
75.6	0.8
71	0.2
64.7	0.8
56.9	1.1
49.2	2.2
41.2	2.8
32.3	2.8
22.9	2.8
12.8	1.1
3.4	4.5
4	12
5.7	18.9
4.8	27.7
3.1	37.5
2	47.5
1.1	56.7
0.5	65.2
2.8	73.6
6.3	80.7
10.5	84.7
13.4	84.7
14.6	79.6
14.6	76.7
14.3	69.3
12.6	61
9.4	52.4
8.3	43.2
8.3	33.5
9.1	23.4
12	14
16.8	5.1
22.6	2.5
25.4	3.4
34	3.7
43.5	2.5
52.6	0.8
61.5	0.2
69.8	1.1
77.3	2.2
83.3	3.7
83.9	5.1
81.3	5.7
76.7	5.1
71	4
64.4	2.8
56.9	2
49.5	1.4
41.5	0.8
32.6	0.2
18	0
13.1	0.5
3.7	3.4
2.8	8.3
6	15.4
6.3	24.3
5.1	33.7
3.7	43.2
2	52.4
0.2	61.2
1.4	69.5
3.4	77.3
7.4	84.7
8.5	85
9.4	83.3
9.1	79.6
7.7	73.8
6	67
4.2	58.7
2.5	50.1
1.7	40.9
1.4	31.7
1.7	22.3
2.8	7.7
4.2	3.1
8	5.4
11.7	12.3
16	15.1
24.6	15.1
34.3	12.8
44.3	10
54.1	8
63.2	6.5
75.8	3.1
79.6	1.7
85.9	2
86.4	5.7
83.3	8
77.8	8.5
70.7	6.8
62.4	4.8
53.2	3.1
44.1	2.8
34.3	3.1
24.6	4
14.3	6.8
1.4	14.3
1.1	16.6
2.5	22.6
2.5	31.7
2.5	41.5
2.5	51.2
2.5	60.4
2.2	69.3
1.4	77.3
0.8	84.7
4	90.2
6.8	90.2
8.5	87
8.8	81.6
7.7	74.7
6	66.1
4.8	57.5
4.2	48.1
4.2	38.6
4.2	28.6
4.8	18.3
7.7	8.3
12.6	0.2
17.1	6.3
22.3	8.3
31.2	8.3
40.3	6.8
49.5	5.1
58.4	3.7
66.7	2.5
77.6	0.5
80.1	1.7
80.7	4.2
78.4	5.7
74.4	5.4
69	4.5
61.8	4
53.8	3.1
45.5	1.1
36.3	0.5
26.9	1.1
16.8	1.1
7.1	0.8
6	8.5
9.1	11.4
11.7	17.7
11.4	26.6
10.5	36.3
8.8	46.1
6.5	55.5
4.5	64.1
1.1	72.1
3.4	79
8.3	81.9
12.6	80.4
13.1	78.4
12.8	72.7
11.7	65
8.8	56.4
6.3	47.2
5.7	37.8
5.7	27.7
6	18.3
6.5	9.4
8	1.1
11.1	5.4
16.6	8
30.9	7.4
35.7	6.5
45.2	4.5
54.9	2.5
63.8	1.1
72.4	0.2
80.1	1.7
86.2	3.7
86.4	6
83.9	7.4
78.7	7.1
68.7	4
64.4	2.8
55.8	0.8
47.2	0.2
38.3	1.4
28.9	1.4
19.4	0.5
5.1	5.4
0.8	8.5
4.2	15.4
5.7	23.4
5.4	32.9
5.4	42.6
5.4	51.8
5.4	61
4.8	69.5
3.1	77.8
0.2	85.3
5.7	91.3
7.7	91
10.8	88.2
12	82.7
11.4	75.3
8.8	62.4
8.3	57.8
8	48.6
8	38.9
8	28.9
8.8	18.9
11.7	9.4
16	0.8
21.7	6.5
24.6	7.7
33.2	8.5
42.3	7.4
51.8	6.3
60.7	5.4
69	4.5
77	3.4
83.6	1.7
84.2	1.7
82.4	2.5
77.8	2.8
72.1	2
65	1.1
57.2	0
48.4	1.1
39.5	2
29.4	2.2
19.4	1.7
9.4	1.1
0.5	6.8
6.3	16.3
6.8	20.3
6.8	30
6.8	40.3
6.5	49.8
6	58.9
4.8	68.1
3.1	76.4
0.2	83.9
3.1	88.4
6.3	87.6
7.4	84.2
7.4	78.7
7.1	71.5
4.5	59.5
3.4	55.2
2.8	46.1
2.8	36.9
2.8	27.2
2.8	17.7
3.1	8
5.7	0.8
9.7	8.5
13.4	12.8
19.1	13.4
28.6	13.1
37.8	11.1
46.9	8.8
55.8	7.1
64.1	5.7
71	2.8
73.8	0.2
73	2.2
70.1	2.5
65.5	2.2
59.5	1.4
52.6	0.2
44.3	0.2
35.7	0.8
26.9	1.4
17.7	1.1
8.3	0.8
0.5	5.4
6.5	11.1
7.7	17.4
6.8	25.4
6.8	35.2
6.8	44.6
6.8	53.8
6.5	62.7
5.4	71.3
3.7	79.3
1.1	86.2
1.7	90.5
4	90.2
5.1	87.3
5.4	82.4
4.2	71.8
4	67.8
3.1	59.2
3.1	50.6
3.1	41.8
3.1	32.6
3.4	23.1
5.7	13.4
9.7	4.5
14.8	2.2
19.4	5.4
26.6	6.5
35.5	6.5
44.3	4.8
52.6	2.8
61.2	1.1
68.4	0
73.6	0.8
76.4	1.1
77.6	0.8
76.7	0
74.7	0.8
70.7	0.8
65	0.8
58.4	0.8
48.1	1.4
44.3	1.4
36.3	1.4
27.2	1.4
17.4	0.8
7.7	2.2
0.8	7.4
2	14
2.2	22.3
2.2	36.6
2.2	41.2
2.2	50.4
2.2	59.2
2	67.8
0.8	75.6
1.4	82.4
4	85
5.7	83.3
6.5	79.3
6.5	73.6
6	66.4
4.8	58.9
4	50.4
4	41.8
4	32.9
4	23.4
4.2	14
6.5	4.5
13.1	8
15.1	11.1
19.7	13.7
26.9	13.7
36.6	12.8
45.8	11.4
54.9	9.7
63.2	8.5
71.3	6.5
78.1	3.7
80.4	0.8
79.3	1.4
76.1	1.7
71.8	0.8
66.1	0.2
58.7	1.1
50.6	2
38	3.1
33.2	3.1
24	3.1
14.3	2.2
4.8	1.1
2.8	6.8
5.1	13.4
4.5	21.7
2.5	31.2
0	45.5
0.8	50.1
2.8	58.9
4.5	67.8
6	75.6
8.3	82.1
10.3	84.7
10.5	84.2
10.3	81.3
9.7	76.4
8	69.5
5.7	61.8
3.1	53.5
2.8	44.3
2.8	30.9
2.8	26.3
2.8	16.6
3.1	7.1
5.4	1.7
9.1	10
12.8	15.1
17.7	16.8
26.3	16.8
35.5	15.4
44.9	12.8
53.8	11.1
62.1	9.7
70.1	7.7
76.4	4.5
79	1.7
77.6	0.2
74.1	0.5
68.7	0
58.1	1.1
53.8	1.4
45.2	1.7
36.3	1.7
26.9	1.7
17.1	0
8.3	4
0.5	10
2.8	16
3.4	24
3.4	33.5
3.4	42.9
2.8	52.1
2	61.2
1.1	69.8
0	77.8
1.7	85.6
4.5	91.3
7.4	91.9
10	89
10.8	84.2
10.5	77.8
8.8	70.1
7.4	61.2
6.5	52.6
6	43.5
5.4	33.7
5.7	23.7
7.1	13.1
11.7	3.4
20	8.3
22.3	10.3
28.6	11.7
37.8	10.8
46.9	8.5
55.8	6.5
64.4	5.4
72.1	3.7
78.4	1.1
79.6	1.1
77.6	2.5
70.1	1.4
67	0.2
58.9	1.1
50.1	2.2
41.2	3.4
31.5	3.4
22	3.1
12.6	1.4
4	1.7
0	5.7
1.1	12
1.1	20.9
0.2	29.7
0.8	38.9
1.4	47.8
1.7	56.7
1.7	65.2
2.2	73.3
4	80.7
7.1	85
9.7	86.7
10.8	85.6
11.7	78.4
11.4	74.7
10.8	67
9.4	58.4
8.5	49.5
8.3	40
8.5	30.3
9.7	20.3
13.1	10
18.6	0.8
23.1	6.8
27.7	11.4
34.9	12.6
44.1	11.4
52.9	9.4
61.5	8
69.5	6.3
78.4	3.1
79	2
77	0
73	0.2
67.8	0.2
60.7	1.4
52.4	2.2
43.2	2.8
33.5	2.8
23.1	2
13.1	1.7
4	7.1
1.7	12
4.2	18.9
5.1	28
5.1	38
5.1	47.8
5.1	57.2
5.1	66.1
4.8	74.4
3.1	82.1
0.2	87.9
2.5	88.2
4.2	85.3
4.5	80.4
3.7	73.6
2.5	65
1.1	56.4
0.8	47.2
1.1	32.9
1.1	28
2.2	17.7
4.8	8
9.4	0.8
14.3	8.8
18	12.6
24.3	13.1
34	13.1
44.1	12
53.2	10
62.4	8.5
71	7.1
78.7	4.5
84.2	1.4
81.9	3.4
79.9	4.5
74.1	5.7
67.3	4
59.2	2
50.1	0.8
40.9	0.8
31.2	0.8
20.9	1.7
11.1	5.1
2.5	10
2	14.8
3.1	22.6
3.1	32
3.1	41.8
3.1	51.2
3.1	60.7
2.5	69
0.5	76.4
2.5	83
6	84.7
8.5	82.4
9.1	77.6
8.5	71
6.3	63.2
4	54.4
3.4	44.9
3.4	35.5
3.4	25.4
4.5	15.1
10.3	0.5
12.8	3.7
18.3	11.4
23.1	14.6
29.2	13.4
38.3	12.6
47.2	11.1
56.1	9.7
64.4	8
72.1	6
78.4	3.4
79.6	1.1
77.8	0
74.1	0.2
69	2
62.1	2.5
54.4	3.4
46.1	4.2
37.8	4.5
28.3	4.5
18.3	4
8.8	0.8
0.2	4.2
4	9.7
5.7	17.1
6.3	26.6
6.3	36.3
6.3	46.1
6.3	55.5
6	64.1
5.1	72.7
2.8	80.4
0.8	86.7
4.5	88.2
7.4	85.9
8.5	81.9
8.3	76.4
6.8	69
4.8	60.7
3.7	51.5
3.4	42.3
3.4	32.9
3.7	22.9
5.7	12.6
10	2.8
15.7	5.4
20.6	10.5
26.9	12
35.7	11.4
44.6	9.4
53.5	7.4
61.5	5.1
68.4	2.5
71.5	0
70.7	0.2
67.5	0
63	1.4
57.5	3.4
50.9	4.2
43.8	4.2
36.6	4.5
28.6	4.5
19.1	4.5
9.7	3.4
0.8	0.8
7.1	6.8
9.7	12.6
9.4	19.4
9.1	29.2
8.5	38.3
7.7	47.8
6.5	56.9
5.7	65.5
4	73.6
0.5	82.7
2	83.6
4.2	82.1
5.1	78.4
4.8	73
3.7	66.1
2	58.1
0.8	49.5
0.8	36.3
0.8	31.7
1.4	22.6
2.8	12.8
6.3	4.2
11.7	3.7
16	8.5
20.9	8.8
34	8.5
38.6	8
47.8	6
56.7	4.2
64.7	2.5
72.1	1.1
77.6	0.2
77.8	0.8
76.1	0.8
72.7	0
68.7	1.7
63.8	2.5
58.1	2.5
52.1	3.1
46.1	3.7
34.6	3.7
30	3.7
20	3.1
10.3	0.5
0.8	5.1
5.7	12
6.8	18.9
6.8	27.4
6.8	37.2
6.5	46.6
5.4	55.5
4	64.1
2	72.1
0.5	78.1
3.4	80.7
4.5	80.1
4.8	76.7
4.8	71
4.5	64.1
3.1	56.4
1.4	48.4
1.1	39.5
1.1	30.6
1.7	21.1
3.4	11.7
6.5	2.8
10	5.1
13.4	10
18.6	12
27.4	12.3
36.6	11.4
45.8	9.4
54.7	7.4
63	5.7
70.7	4
76.1	2
77	0.2
74.4	0.8
70.4	0.5
65.2	0.5
58.7	1.1
51.5	2
43.5	2.8
30.6	3.4
25.7	3.1
16	2
6.5	2
1.7	8.3
5.7	14.8
6.3	23.1
6.3	33.2
6.3	42.6
4.5	56.7
3.4	61
1.4	69.5
0.8	77.3
3.7	83.9
6.5	86.2
8	84.2
8	79.9
7.1	73.6
5.4	65.8
2.8	57.5
1.1	44.3
1.1	39.8
1.1	30.3
2	20.9
4	11.4
8	2.5
12.8	5.4
16.6	9.1
21.4	9.4
30.6	9.4
40	8.5
49.2	7.4
57.8	6
70.1	4.2
74.1	3.4
80.7	1.4
82.1	0.5
80.7	1.4
77	1.1
71	0.8
64.1	0.2
56.1	0
47.8	0.2
38.9	0.2
29.4	0.2
20	0.2
10.3	2.5
1.7	7.1
2.2	12
3.4	19.4
3.4	28.9
3.4	38
3.4	47.5
3.4	56.4
3.1	65
2	72.7
0.5	80.1
4.5	87
5.1	87.6
5.7	87
5.7	83.6
4.5	78.1
3.4	71.3
2.5	63.2
2	54.7
2	45.8
2.2	36.6
2.5	26.6
4.8	16
9.7	6.3
15.7	2.5
20.6	9.1
25.4	10.5
33.2	10.5
42.6	9.4
52.1	7.7
61	6
69.3	4.5
77	2.5
83.6	0.2
83	0.8
79.9	2
75	1.4
69.3	0
62.7	0.8
55.2	1.4
47.2	2
38.9	2.2
29.7	2.2
19.7	2
5.7	2.2
1.4	4.8
4	10.3
4.5	16.6
4.5	25.7
4.2	34.9
3.4	44.1
2.5	52.9
1.4	61.2
0.5	69.3
3.7	74.1
6.8	75.3
7.1	74.4
7.1	70.7
6.8	65.2
6	57.8
4	50.1
1.7	41.5
0.8	32.6
0.5	24
0.8	10.5
0.8	6.3
1.1	2.5
3.7	10.8
6.8	17.4
10.8	18.9
18.6	18.6
28	16.8
37.8	14
46.9	11.7
60.1	8.5
64.4	7.7
72.4	5.4
78.4	2.8
79.3	1.1
76.7	0.2
72.1	0.2
67	1.4
60.7	2.8
53.5	3.4
45.8	3.4
38.3	4.2
29.7	4.2
20.3	3.7
6	0
1.4	2.5
6.3	9.7
9.4	17.1
9.1	25.7
8.3	35.2
6.5	44.6
4.5	53.8
3.1	62.7
1.7	71.3
1.7	82.7
3.1	85.3
5.7	87.3
6.8	85.6
6.8	81.6
6.3	76.1
4.8	68.7
2.8	56.4
2.8	52.1
2.8	42.9
2.8	34
2.8	24.6
3.7	14.6
7.1	5.1
12.8	3.1
18	9.1
23.4	10.3
32.3	10.3
46.1	7.4
54.9	4.8
59.2	3.7
67.8	1.7
75.3	0
80.4	1.4
79.6	2.8
76.4	3.4
71.8	3.1
65.8	1.4
59.2	0.2
50.9	0
42.3	0.2
33.2	0.2
23.7	0
13.7	2
4.2	6.3
3.7	11.1
5.7	14.8
4.5	20
4.2	33.7
4	38.3
3.7	47.2
3.1	56.1
2	64.1
0.2	71.8
2	78.4
4	81.6
5.1	80.1
4.8	76.4
4	70.7
3.1	63.2
2	54.9
1.4	46.1
1.4	36.9
2.2	27.2
5.7	16.8
13.4	3.4
15.7	0.5
19.7	5.7
24.9	7.1
33.7	7.4
42.9	7.4
56.7	6.3
61	5.7
69.3	4.5
76.7	2.8
83.6	1.4
85.9	0.8
83.9	0.8
76.7	1.4
73.6	1.7
67.3	2.5
60.4	3.7
52.9	4.5
44.1	4.5
34.6	4.5
24.3	4
9.4	0.5
5.1	2.8
1.1	7.1
0.5	12.8
0.5	21.7
0.8	31.2
1.7	40.3
2	49.8
2	63.2
2.2	67.5
3.1	75.6
5.7	83
8.3	88.2
10.3	88.4
[truncated: 826 more rows]
