# Supplementary material for: Bot fit: A novel approach to assessing lower limb muscular strength
Source: PLoS One. 2026 Mar 26;21(3):e0339187. doi: 10.1371/journal.pone.0339187 (PMC13021169; doi:10.1371/journal.pone.0339187)
Supplement: S3 File — Raw joint angle data (left and right legs) collected from 25 participants across all exercise protocols. This compressed folder contains individual participant files (sub1–sub25) with time-series signals representing lower-limb motion recorded by the Bot Fit system during resistance exercise trials. (ZIP) [file pone.0339187.s003.zip › sub19/kneeup_max.csv]

AngL	AngR
54.1	46.6
54.1	46.6
54.1	46.6
54.1	46.6
54.1	46.6
54.1	46.6
54.1	46.6
54.1	46.6
54.1	46.6
54.1	46.6
54.1	46.6
54.1	46.6
54.1	46.6
54.1	46.6
54.1	46.6
54.1	46.6
54.1	46.6
54.1	46.6
54.1	46.6
54.1	46.6
54.1	46.6
54.1	46.6
54.1	46.6
54.1	46.6
54.1	46.6
54.4	46.6
54.4	46.3
54.4	45.8
54.4	44.9
54.1	44.6
54.4	44.6
54.9	44.9
55.8	45.8
57.2	46.6
58.4	47.5
58.7	47.5
58.4	47.5
58.4	47.5
58.4	47.5
58.4	47.5
58.4	47.5
58.4	47.5
58.4	47.5
58.4	47.5
58.4	47.5
58.4	47.5
58.4	47.5
58.4	47.5
58.4	47.5
58.4	47.5
58.4	47.5
58.4	47.5
58.4	47.5
58.4	47.5
58.4	47.5
58.4	47.5
58.1	47.2
58.1	47.2
58.1	46.9
57.5	46.3
57.2	46.1
56.9	45.8
56.4	45.5
56.4	45.5
56.4	45.5
56.4	45.5
56.4	45.5
56.4	45.5
56.4	45.5
56.4	45.5
56.1	45.5
55.8	45.5
55.5	45.5
55.5	45.5
55.5	45.5
55.5	45.5
55.5	45.5
55.5	45.5
55.5	45.5
55.5	45.5
55.5	45.5
55.5	45.5
55.5	45.5
55.5	45.5
55.5	45.5
55.5	45.5
55.5	45.5
55.5	45.5
55.5	45.5
55.5	45.5
55.5	45.5
55.5	45.5
55.5	45.5
55.5	45.5
55.5	45.5
55.5	45.5
55.5	45.5
55.5	45.5
55.5	45.5
55.5	45.5
55.5	45.5
55.5	45.5
55.5	45.5
55.5	45.5
55.5	45.5
55.5	45.5
55.5	45.5
55.5	45.5
55.5	45.5
55.5	45.5
55.5	45.5
55.5	45.5
55.5	45.5
55.5	45.5
55.5	45.5
55.5	45.5
55.5	45.5
55.5	45.5
55.5	45.5
55.5	45.5
55.5	45.5
55.5	45.5
55.5	45.5
55.5	45.5
55.5	45.5
55.5	45.5
55.5	45.5
55.5	45.5
55.5	45.5
55.5	45.5
55.5	45.8
55.5	45.8
55.5	45.8
55.5	45.8
55.5	45.8
55.5	45.8
55.5	45.8
55.5	45.8
55.5	45.8
55.5	45.8
55.5	45.8
55.5	45.8
55.5	45.8
55.5	45.8
55.5	45.8
55.5	45.8
55.5	45.8
55.5	45.8
55.5	45.8
55.5	45.8
55.5	45.8
55.5	45.8
55.5	45.8
55.5	45.8
55.5	45.8
55.5	45.8
55.5	45.8
55.5	45.8
55.5	45.8
55.5	45.8
55.5	45.8
55.5	45.8
55.5	45.8
55.5	45.8
55.5	45.8
55.5	45.8
55.5	45.8
55.5	45.8
55.5	45.8
55.5	45.8
55.5	45.8
55.5	45.8
55.5	45.8
55.5	45.8
55.5	45.8
55.5	45.8
55.5	45.8
55.5	45.8
55.5	45.8
55.5	45.8
55.5	45.8
55.5	45.8
55.5	45.8
55.5	45.8
55.5	45.8
55.5	45.8
55.5	45.8
55.5	45.8
55.5	45.8
55.5	45.8
55.5	45.8
55.5	45.8
55.5	45.8
55.5	45.8
55.5	45.8
55.5	45.8
55.5	45.8
55.5	45.8
55.5	45.8
55.5	45.8
55.5	45.8
55.5	45.8
55.5	45.8
55.5	45.8
55.5	45.8
55.5	45.8
55.5	45.8
55.5	45.8
55.5	45.8
55.5	45.8
55.5	45.8
55.5	45.8
55.5	45.8
55.5	45.8
55.5	45.8
55.5	45.8
55.5	45.8
55.5	45.8
55.5	45.8
55.5	45.8
55.5	45.8
55.5	45.8
55.5	45.8
55.5	45.8
55.5	46.1
55.5	46.1
55.5	46.3
55.5	46.6
55.5	46.6
55.5	46.6
55.5	46.6
55.5	46.6
55.5	46.6
55.5	46.6
55.5	46.6
55.5	46.6
55.5	46.6
55.5	46.6
55.5	46.6
55.5	46.6
55.5	46.6
55.5	46.6
55.5	46.6
55.5	46.6
55.8	46.6
55.8	46.6
55.8	46.6
55.8	46.6
55.8	46.6
55.8	46.6
55.8	46.6
55.8	46.6
55.8	46.6
55.8	46.6
55.8	46.6
55.8	46.6
55.8	46.6
55.8	46.6
55.8	46.6
55.8	46.6
55.8	46.6
55.8	46.6
55.8	46.6
55.8	46.6
55.8	46.6
55.8	46.6
55.8	46.6
55.8	46.6
55.8	46.6
55.8	46.6
55.8	46.6
55.8	46.6
55.8	46.6
55.8	46.6
55.8	46.6
55.8	46.6
55.8	46.6
55.8	46.6
55.8	46.6
55.8	46.6
55.8	46.6
55.8	46.6
55.8	46.6
55.8	46.6
55.8	46.6
55.8	46.6
56.1	46.6
56.1	46.6
56.1	46.6
56.4	46.6
56.7	46.6
56.7	46.6
56.7	46.6
56.7	46.6
56.7	46.6
56.7	46.6
56.7	46.6
56.7	46.6
56.7	46.6
56.7	46.6
56.7	46.6
56.7	46.6
56.7	46.6
56.7	46.6
56.7	46.6
56.7	46.6
56.7	46.6
56.7	46.6
56.7	46.6
56.7	46.6
56.7	46.6
56.7	46.6
56.7	46.6
56.7	46.6
56.7	46.6
56.7	46.6
56.7	46.6
56.7	46.6
56.7	46.6
56.7	46.6
56.7	46.6
56.7	46.6
56.7	46.6
56.7	46.6
56.7	46.6
56.7	46.6
56.7	46.6
56.7	46.6
56.7	46.6
56.7	46.6
56.7	46.6
56.7	46.6
56.7	46.6
56.7	46.6
56.7	46.6
56.7	46.6
56.7	46.6
56.7	46.6
56.7	46.6
56.7	46.6
56.7	46.6
56.7	46.6
56.7	46.6
56.7	46.6
56.7	46.6
56.7	46.6
56.7	46.6
56.7	46.6
56.7	46.6
56.7	46.6
56.7	46.6
56.7	46.6
56.7	46.6
56.7	46.6
56.7	46.6
56.7	46.6
56.7	46.6
56.7	46.6
56.7	46.6
56.7	46.6
56.7	46.6
56.7	46.6
56.7	46.6
56.7	46.6
56.7	46.6
56.7	46.6
56.7	46.6
56.7	46.6
56.7	46.6
56.7	46.6
56.7	46.6
56.7	46.6
56.7	46.6
56.7	46.6
56.7	46.6
56.7	46.6
56.7	46.6
56.7	46.6
56.7	46.6
56.7	46.6
56.7	46.6
56.7	46.6
56.7	46.6
56.7	46.6
56.7	46.6
56.7	46.6
56.7	46.6
56.7	46.6
56.7	46.6
56.7	46.6
56.7	46.6
56.7	46.6
56.7	46.6
56.7	46.6
56.7	46.6
56.7	46.6
56.7	46.3
56.7	46.3
56.7	46.3
56.7	46.3
56.4	46.3
56.4	46.3
56.4	46.3
56.4	46.3
56.1	45.8
55.8	45.5
55.2	44.9
54.9	44.6
54.7	44.3
54.7	44.1
54.7	44.1
54.7	44.1
54.4	44.1
54.4	44.1
53.8	43.8
53.5	43.5
53.5	43.2
52.9	42.9
52.6	42.6
52.6	42.6
52.6	42.6
52.6	42.6
52.6	42.6
52.6	42.6
52.6	42.6
52.6	42.6
52.4	42.6
52.1	42.6
51.8	42.6
51.8	42.3
51.8	42.3
51.8	42.3
51.8	42.1
51.8	42.1
51.8	41.8
51.8	41.8
51.8	41.8
51.8	41.8
51.8	41.8
51.8	41.8
51.8	41.8
51.8	41.8
51.8	41.8
51.5	41.8
51.5	41.8
51.2	41.8
51.2	41.8
51.2	41.8
51.2	41.8
51.2	41.8
51.2	41.8
51.2	41.8
51.2	41.8
51.2	41.8
51.2	41.8
51.2	41.8
51.2	41.8
51.2	41.8
51.2	41.8
51.2	41.8
51.2	41.8
51.2	41.8
51.2	41.8
51.2	41.8
51.2	41.8
51.2	41.8
51.2	41.8
51.2	41.8
51.2	41.8
51.2	41.8
51.2	41.8
51.2	41.8
51.2	41.8
51.2	41.8
51.2	41.8
51.2	41.8
51.2	41.8
51.2	41.8
51.2	41.8
51.2	41.8
51.2	41.8
51.2	41.8
51.2	41.8
51.2	41.8
51.2	41.8
51.2	41.8
51.2	41.8
51.2	41.8
51.2	41.8
51.2	41.8
51.2	41.8
51.2	41.8
51.2	41.8
51.2	41.8
51.2	41.8
51.2	41.8
51.2	42.1
51.2	42.1
51.2	42.3
51.2	42.3
51.2	42.3
51.2	42.3
51.2	42.3
51.2	42.3
51.2	42.3
51.2	42.3
51.2	42.3
51.2	42.3
51.2	42.3
51.5	42.3
51.5	42.3
51.8	42.3
52.1	42.3
52.1	42.3
52.1	42.3
52.1	42.3
52.1	42.3
52.1	42.3
52.1	42.3
52.1	42.3
52.1	42.3
52.1	42.3
52.1	42.3
52.1	42.3
52.1	42.3
52.1	42.3
52.1	42.3
52.1	42.3
52.1	42.3
52.1	42.3
52.1	42.3
52.1	42.3
52.1	42.3
52.1	42.3
52.1	42.6
52.1	42.6
52.1	42.9
52.1	42.9
52.1	42.9
52.1	42.9
52.1	42.9
52.1	42.9
52.1	42.9
52.1	42.9
52.1	43.2
52.1	43.2
52.1	43.2
52.4	43.2
52.4	43.2
52.4	43.2
52.4	43.2
52.4	43.2
52.4	43.2
52.4	43.2
52.4	43.2
52.4	43.2
52.4	43.2
52.4	43.2
52.4	43.2
52.4	43.2
52.4	43.2
52.4	43.2
52.4	43.5
52.4	43.5
52.4	43.5
52.4	43.5
52.4	43.5
52.4	43.5
52.4	43.5
52.4	43.5
52.4	43.5
52.4	43.5
52.4	43.5
52.4	43.5
52.4	43.5
52.4	43.5
52.4	43.5
52.4	43.5
52.4	43.5
52.4	43.5
52.4	43.5
52.4	43.8
52.4	43.8
52.4	43.8
52.4	43.8
52.4	43.8
52.4	43.8
52.4	43.8
52.4	43.8
52.4	43.8
52.4	44.1
52.4	44.1
52.6	44.3
52.9	44.6
53.2	44.9
53.8	45.5
54.1	45.8
54.1	46.1
54.1	46.1
54.1	46.1
54.1	46.1
54.1	46.1
54.1	46.1
54.1	46.1
54.1	46.3
54.1	46.6
54.1	46.9
54.1	46.9
54.1	46.9
54.1	47.2
54.1	47.5
54.4	47.8
54.7	47.8
54.9	47.8
54.9	47.8
54.9	47.8
54.7	47.8
54.7	47.8
54.7	47.8
54.7	48.1
54.9	48.4
55.2	48.9
55.2	48.9
55.2	48.9
55.2	48.9
54.9	48.9
54.7	48.6
54.7	48.1
54.1	47.5
53.5	47.5
53.2	47.5
52.9	47.5
53.2	47.5
53.2	47.5
53.2	47.5
53.2	47.5
53.2	47.5
53.2	47.5
53.2	47.5
53.2	47.5
53.2	47.5
53.2	47.5
53.2	47.5
53.2	47.5
53.2	47.5
53.2	47.5
53.2	47.5
53.2	47.5
53.2	47.5
53.2	47.5
53.2	47.5
53.2	47.5
53.2	47.5
53.2	47.5
53.2	47.5
52.9	47.5
52.9	47.5
52.9	47.5
52.9	47.5
52.9	47.2
52.9	47.2
52.9	46.3
52.9	45.8
52.9	45.5
52.9	45.5
52.9	45.5
52.9	45.5
52.9	45.5
52.9	45.5
52.9	45.5
52.9	45.5
52.9	45.5
52.9	45.5
52.9	45.5
52.9	45.5
52.9	45.5
52.9	45.5
52.9	45.5
52.9	45.5
52.9	45.5
52.9	45.5
52.9	45.5
52.9	45.5
52.9	45.5
52.9	45.5
52.9	45.5
52.9	45.8
52.9	45.8
52.9	45.8
52.9	45.8
52.9	45.8
52.9	45.8
52.9	45.8
52.9	45.8
52.9	45.5
52.9	45.5
52.9	45.5
52.9	45.5
52.9	45.5
52.9	45.5
52.9	45.5
52.9	45.5
52.9	45.5
52.9	45.5
52.9	45.5
52.9	45.5
52.9	45.5
52.9	45.5
52.9	45.5
52.9	45.5
52.9	45.5
52.9	45.5
52.9	45.5
52.9	45.5
52.9	45.5
52.9	45.5
52.9	45.5
52.9	45.5
52.9	45.5
52.9	45.5
52.9	45.5
52.9	45.5
52.9	45.5
52.9	45.5
52.9	45.5
52.9	45.5
52.9	45.5
52.9	45.5
52.9	45.5
52.9	45.5
52.9	45.5
52.9	45.5
52.9	45.5
52.9	45.5
52.9	45.5
52.9	45.5
52.9	45.5
52.9	45.5
52.9	45.5
52.9	45.5
52.6	45.5
52.6	45.5
52.6	45.5
52.6	45.5
52.6	45.5
52.6	45.5
52.9	45.5
52.9	45.5
52.9	45.5
52.9	45.5
52.9	45.5
52.9	45.5
52.9	45.5
52.9	45.5
52.9	45.5
52.9	45.5
52.9	45.5
52.9	45.5
52.9	45.5
52.9	45.5
52.9	45.5
52.9	45.5
52.9	45.5
52.9	45.5
52.9	45.5
52.9	45.5
52.9	45.5
52.9	45.5
52.9	45.5
52.9	45.5
52.9	45.5
52.9	45.5
52.9	45.5
52.9	45.5
52.9	45.5
52.9	45.5
52.9	45.5
52.9	45.5
53.2	45.5
53.2	45.5
53.2	45.5
53.2	45.5
53.2	45.5
53.2	45.5
53.2	45.5
53.2	45.5
53.2	45.5
53.2	45.5
53.2	45.5
53.2	45.5
53.2	45.5
53.2	45.5
53.5	45.5
53.8	45.8
54.1	45.8
54.1	45.8
54.1	45.8
54.1	45.8
54.1	45.8
54.1	45.8
54.1	45.8
54.1	45.8
54.1	45.8
54.1	45.8
54.1	45.8
54.1	45.8
54.1	45.8
54.1	45.8
54.1	46.1
54.1	46.1
54.1	46.3
54.4	46.9
54.9	47.2
55.2	47.8
55.5	48.1
55.8	48.6
56.1	48.9
56.7	49.2
57.2	49.5
57.8	49.8
58.4	50.4
59.2	50.6
60.1	50.9
60.7	51.5
61.2	51.8
61.5	52.1
61.8	52.4
61.8	52.6
61.8	52.9
61.8	52.9
61.8	53.5
61.8	53.5
62.1	53.8
62.4	54.1
63	54.7
63.2	54.9
63.5	55.5
63.8	55.5
63.8	55.2
63.8	55.2
63.8	55.2
63.8	55.2
63.8	55.2
63.8	55.2
63.8	55.2
64.1	55.2
64.4	55.5
64.4	55.5
64.4	55.5
64.4	55.5
64.4	55.5
64.4	55.5
64.4	55.5
64.4	55.5
64.4	55.5
64.4	55.5
64.4	55.5
64.4	55.5
64.4	55.5
64.4	55.5
64.4	55.5
64.4	55.8
64.4	56.1
64.4	56.4
64.4	56.4
64.4	56.4
64.4	56.4
64.4	56.1
64.4	56.1
64.4	56.1
64.4	56.1
64.4	56.1
64.4	56.1
64.1	56.1
64.1	56.1
64.1	56.1
63.8	56.1
63.2	56.1
63	56.1
62.7	55.8
62.4	55.8
62.1	55.2
62.1	54.9
61.8	54.7
61.2	54.7
60.7	54.1
60.4	54.1
60.1	53.8
59.8	53.5
59.5	53.2
59.2	53.2
58.9	53.2
58.9	52.9
58.7	52.6
58.4	52.4
58.1	52.1
57.8	51.8
57.5	51.8
57.2	51.5
56.9	51.2
56.7	50.9
56.4	50.6
56.1	50.4
56.1	50.1
55.5	50.1
55.2	50.1
54.9	49.8
54.7	49.5
54.7	49.2
54.4	49.2
54.1	49.2
53.5	49.2
52.9	49.2
52.6	48.9
52.6	48.4
52.4	48.1
51.8	47.5
51.2	47.2
50.6	47.2
50.4	46.6
50.1	46.1
49.8	45.8
49.5	45.5
49.2	45.5
48.6	45.2
48.6	44.9
48.6	44.6
48.6	44.3
48.4	44.3
48.1	44.3
47.8	44.1
47.8	44.1
47.8	43.8
47.5	43.8
47.5	43.8
47.2	43.8
46.9	43.8
46.6	43.8
46.6	43.8
46.6	43.8
46.6	43.8
46.6	43.8
46.6	43.8
46.9	43.8
46.9	43.8
46.9	43.8
46.9	43.8
47.2	43.8
47.2	43.8
47.2	43.8
47.2	43.8
47.2	43.8
47.2	43.8
47.2	43.8
47.2	44.1
47.2	44.1
47.2	44.3
47.2	44.3
47.2	44.3
47.2	44.3
47.2	44.3
47.2	44.3
47.2	44.3
47.2	44.3
47.2	44.3
47.2	44.3
47.2	44.3
47.2	44.3
47.5	44.3
47.5	44.3
47.5	44.3
47.5	44.3
47.5	44.3
47.8	44.3
48.4	44.9
48.4	44.9
48.6	44.9
48.9	45.2
48.9	45.2
48.9	45.2
48.9	45.2
49.2	45.2
49.2	45.2
49.2	45.2
49.5	45.2
49.8	45.5
50.1	45.8
50.1	45.8
50.4	45.8
50.4	45.8
50.4	45.8
50.4	45.8
50.4	45.8
50.4	45.8
50.4	45.8
50.4	45.8
50.4	45.8
50.4	45.8
50.4	45.8
50.4	45.8
50.4	45.8
50.4	45.8
50.4	45.8
50.4	45.8
50.4	45.8
50.4	45.8
50.4	45.8
50.4	45.8
50.4	45.8
50.4	45.8
50.4	45.8
50.4	45.8
50.4	45.8
50.4	45.8
50.4	45.8
50.4	45.8
50.4	45.8
50.4	45.8
50.4	45.8
50.4	45.8
50.4	46.1
50.4	46.1
50.4	46.1
50.4	46.1
50.4	46.1
50.4	46.1
50.4	46.3
50.4	46.3
50.4	46.6
50.6	46.6
50.9	46.6
50.9	46.6
50.9	46.6
50.9	46.6
50.9	46.6
50.9	46.6
50.9	46.6
50.9	46.6
50.9	46.6
50.9	46.6
50.9	46.6
50.9	46.6
50.9	46.6
50.9	46.6
50.9	46.6
50.9	46.6
50.9	46.6
50.9	46.6
50.9	46.6
50.9	46.6
50.9	46.6
50.9	46.6
50.9	46.6
50.9	46.6
50.9	46.6
50.9	46.6
50.9	46.6
50.9	46.6
50.9	46.6
50.9	46.6
50.9	46.6
50.9	46.6
50.9	46.6
50.9	46.6
50.9	46.6
50.9	46.6
50.9	46.3
50.6	46.3
50.4	46.1
50.1	45.5
49.8	44.9
49.8	44.3
49.8	44.1
49.8	44.1
49.8	44.1
50.1	44.1
50.4	44.1
50.4	44.1
50.6	44.1
50.6	44.1
50.6	44.1
50.6	44.1
50.6	44.1
50.6	44.1
50.6	44.1
50.6	44.1
50.6	44.1
50.6	44.3
50.6	44.3
50.6	44.6
50.6	44.6
50.4	44.6
50.4	44.6
49.8	44.6
49.5	44.6
49.8	44.6
49.8	44.6
49.8	44.6
49.8	44.6
49.8	44.6
49.8	44.6
49.8	44.6
49.8	44.6
49.8	44.6
49.8	44.6
49.8	44.6
49.8	44.6
49.8	44.6
49.8	44.6
49.8	44.6
49.8	44.6
49.8	44.6
49.8	44.6
49.8	44.6
49.8	44.6
49.8	44.6
50.1	44.6
50.1	44.6
50.1	44.6
50.1	44.6
50.1	44.6
50.1	44.6
50.4	44.6
50.4	44.6
50.4	44.6
50.4	44.6
50.4	44.6
50.4	44.6
50.4	44.6
50.4	44.6
50.4	44.6
50.4	44.6
50.4	44.6
50.4	44.6
50.4	44.6
50.4	44.6
50.4	44.6
50.4	44.6
50.4	44.6
50.4	44.6
50.4	44.6
50.4	44.6
50.4	44.6
50.4	44.6
50.1	44.6
50.1	44.6
50.1	44.6
50.1	44.6
49.8	44.6
49.5	44.6
49.5	44.6
49.5	44.6
49.5	44.6
49.8	44.6
49.8	44.6
49.8	44.6
49.8	44.6
49.8	44.6
49.8	44.6
49.8	44.6
49.8	44.6
49.8	44.6
49.8	44.6
49.8	44.6
49.8	44.6
49.8	44.6
49.8	44.6
49.8	44.6
49.8	44.6
49.8	44.6
49.8	44.6
49.8	44.6
49.8	44.6
49.8	44.6
49.8	44.6
49.8	44.6
49.8	44.6
49.8	44.3
49.8	44.3
49.8	44.1
49.8	43.8
49.8	43.8
50.1	43.8
50.1	43.8
50.4	43.8
50.4	43.8
50.4	44.1
50.4	44.1
50.4	44.1
50.4	44.3
50.6	44.3
50.6	44.6
50.6	44.6
50.9	44.6
50.9	44.6
50.9	44.6
50.9	44.6
50.9	44.6
50.9	44.6
51.2	44.6
51.2	44.6
51.2	44.6
51.2	44.9
51.2	44.9
51.2	44.9
51.2	44.9
51.2	44.9
51.2	44.9
51.2	44.9
51.2	44.9
51.2	44.9
51.2	44.9
51.2	44.9
51.2	44.9
51.2	44.9
51.2	44.9
51.2	44.9
51.2	44.9
51.2	44.9
51.2	44.9
51.2	44.9
51.2	44.9
51.2	44.9
51.2	44.9
51.2	44.9
51.2	44.9
51.2	44.9
51.2	44.9
51.2	44.9
51.2	44.9
51.2	44.9
51.2	44.9
51.2	44.9
51.2	44.9
51.2	44.6
51.2	44.6
51.2	44.6
51.2	44.6
51.2	44.6
51.2	44.6
51.2	44.6
51.2	44.6
51.2	44.6
51.2	44.6
51.2	44.6
51.2	44.3
51.2	44.3
51.2	44.1
50.9	43.8
50.6	43.5
50.4	43.5
50.1	43.5
50.1	43.2
50.1	42.9
49.8	42.6
49.8	42.3
49.8	42.3
49.8	42.3
49.8	42.3
49.8	42.3
49.8	42.1
49.8	41.5
49.8	41.5
49.8	41.5
49.8	41.5
49.8	41.5
49.8	41.5
49.8	41.5
49.8	41.5
49.8	41.5
49.8	41.5
49.8	41.5
49.8	41.5
49.8	41.5
49.8	41.5
49.8	41.5
49.8	41.5
49.8	41.5
49.8	41.5
49.8	41.5
49.8	41.5
49.8	41.5
49.8	41.5
49.8	41.5
49.8	41.5
49.8	41.5
49.8	41.5
49.8	41.5
49.8	41.5
49.8	41.5
49.8	41.5
49.8	41.5
49.8	41.5
49.8	41.5
49.8	41.5
49.8	41.5
49.8	41.5
49.8	41.5
49.8	41.5
49.8	41.5
49.8	41.5
49.8	41.5
49.8	41.2
49.8	40.9
49.8	40.6
49.8	40.3
49.8	40.3
49.8	40
49.8	39.8
49.8	39.8
49.8	39.8
49.8	39.8
49.8	39.8
49.8	39.8
49.5	39.8
49.5	39.8
49.5	39.8
49.2	39.8
48.9	39.8
48.6	39.5
48.6	38.9
48.4	38.6
47.8	38.3
47.5	38
46.9	37.8
46.6	37.5
46.6	37.2
46.3	36.9
46.1	36.9
45.8	36.9
45.2	36.9
44.9	36.9
44.9	36.9
44.9	36.9
44.9	36.9
44.9	36.6
44.3	36
43.8	35.7
43.2	35.2
42.6	34.9
42.1	34.6
41.8	34.6
41.8	34.6
41.5	34.6
41.5	34.6
41.5	34.6
41.5	34.6
41.5	34.6
41.5	34.6
41.2	34.6
40.9	34.6
40.9	34.6
40.6	34.6
40.3	34.6
40.3	34.6
40.3	34.6
40.3	34.6
40.3	34.6
40.3	34.6
40.3	34.6
40.3	34.6
40.3	34.6
40.3	34.6
40.3	34.6
40.3	34.6
40.3	34.6
40.3	34.6
40.3	34.6
40.3	34.6
40.3	34.6
40.3	34.6
40.3	34.6
40.3	34.6
40.3	34.6
40.3	34.6
40.3	34.6
40.3	34.6
40.3	34.6
40.3	34.6
40.3	34.6
40.3	34.6
40.3	34.6
40.3	34.3
40.3	34
40.3	34
40.3	33.7
40.3	33.7
40.3	33.7
40.3	33.7
40	33.7
40	33.7
39.8	33.7
39.5	33.7
39.2	33.7
39.2	33.7
39.2	33.7
39.5	33.7
39.5	33.7
39.5	33.7
39.5	33.7
39.5	33.7
39.5	33.7
39.5	33.7
39.5	33.7
39.5	33.7
39.8	34
40	34.3
40.3	34.3
40.6	34.9
40.9	34.9
40.9	35.2
41.2	35.2
41.2	35.5
41.2	35.5
41.2	35.5
41.2	35.7
41.2	35.7
41.2	36
41.5	36.3
41.5	36.3
41.5	36.3
41.5	36.6
41.5	36.6
41.5	36.6
41.8	36.9
42.1	37.2
42.9	37.2
43.5	37.5
44.1	38
44.6	38.6
45.5	39.2
46.3	40
47.2	40.9
47.8	41.8
48.4	42.3
48.9	42.9
49.2	43.2
49.5	43.5
49.8	43.8
50.1	43.8
50.4	43.8
50.6	43.8
50.9	43.8
51.5	43.8
51.8	43.8
52.4	43.8
52.6	44.1
53.2	44.3
53.5	44.6
54.1	44.9
54.7	45.2
54.9	45.5
54.9	46.1
55.2	45.8
55.2	45.8
55.5	45.8
55.8	45.8
55.8	45.8
55.8	45.8
55.8	45.8
55.8	45.8
55.8	45.8
55.8	45.8
55.8	45.8
55.8	45.8
55.8	45.8
55.8	45.8
55.8	45.8
55.8	45.8
55.8	45.8
55.8	45.8
55.8	45.8
55.8	45.5
55.8	45.5
55.8	45.5
55.8	45.5
55.8	45.2
55.8	44.9
55.8	44.6
55.8	44.6
55.8	44.6
55.8	44.6
55.8	44.6
55.8	44.6
55.8	44.6
55.5	44.6
55.5	44.6
55.5	44.6
55.5	44.6
55.5	44.6
55.5	44.6
55.5	44.6
55.5	44.6
55.5	44.6
55.5	44.6
55.5	44.6
55.5	44.6
55.5	44.6
55.5	44.6
55.5	44.6
55.5	44.3
55.5	44.1
55.5	44.1
55.5	43.8
55.5	43.8
55.5	43.8
55.5	43.8
55.5	43.8
55.5	43.8
55.5	43.8
55.5	43.8
55.5	43.8
55.5	43.8
55.5	43.8
55.5	43.8
55.5	43.8
55.5	43.8
55.5	43.8
55.2	43.8
55.2	43.8
55.2	43.8
54.9	43.8
54.7	43.5
54.7	43.5
54.7	43.2
54.7	43.2
54.7	43.2
54.7	43.2
54.7	43.2
54.7	43.2
54.7	43.2
54.7	43.2
54.7	43.2
54.7	43.2
54.7	43.2
54.7	42.9
54.7	42.9
54.7	42.6
54.7	42.6
54.7	42.6
54.7	42.6
54.7	42.6
54.7	42.6
54.7	42.6
54.7	42.6
54.7	42.6
54.7	42.6
54.7	42.6
54.7	42.6
54.7	42.6
54.7	42.6
54.7	42.6
54.7	42.6
54.7	42.6
54.7	42.6
54.7	42.6
54.7	42.6
54.7	42.6
54.7	42.6
54.7	42.6
54.7	42.6
54.7	42.6
54.7	42.6
54.7	42.6
54.7	42.6
54.7	42.6
54.7	42.6
54.7	42.6
54.7	42.6
54.7	42.6
54.7	42.6
54.7	42.6
54.7	42.6
54.7	42.6
54.7	42.6
54.7	42.6
54.7	42.6
54.7	42.6
54.7	42.6
54.7	42.6
54.7	42.6
54.7	42.6
54.7	42.6
54.7	42.6
54.7	42.6
54.7	42.6
54.7	42.6
54.7	42.6
54.7	42.6
54.7	42.6
54.7	42.6
54.7	42.6
54.7	42.6
54.7	42.6
54.7	42.6
54.7	42.6
54.7	42.6
54.7	42.6
54.7	42.6
54.7	42.6
54.7	42.6
54.7	42.6
54.7	42.6
54.7	42.6
54.7	42.6
54.7	42.6
54.7	42.6
54.7	42.6
54.7	42.6
54.7	42.6
54.7	42.6
54.7	42.6
54.7	42.6
54.7	42.6
54.7	42.6
54.7	42.6
54.7	42.6
54.7	42.6
54.7	42.6
54.7	42.6
54.7	42.6
54.7	42.6
54.7	42.6
54.7	42.6
54.7	42.6
54.7	42.6
54.7	42.6
54.7	42.6
54.7	42.6
54.7	42.6
54.7	42.6
54.7	42.6
54.7	42.6
54.7	42.6
54.7	42.6
54.7	42.6
54.7	42.6
54.7	42.6
54.7	42.6
54.7	42.6
54.7	42.6
54.7	42.6
54.7	42.6
54.7	42.3
54.7	42.3
54.7	42.3
54.7	42.3
54.7	42.3
54.7	42.1
54.7	42.1
54.7	41.8
54.7	41.5
54.7	41.5
54.7	41.5
54.7	41.5
54.7	41.5
54.7	41.5
54.4	41.5
54.4	41.5
54.1	41.2
53.8	40.6
53.5	40
53.5	39.8
53.5	39.8
53.8	39.8
53.8	39.8
53.8	39.8
53.8	39.5
54.1	39.2
54.1	38.6
54.1	38.3
54.4	37.8
54.7	37.5
54.9	37.2
55.2	36.9
55.2	36.9
55.2	36.9
55.2	36.9
55.2	36.9
54.9	36.9
54.7	36.9
54.7	36.9
54.7	36.9
54.7	36.9
54.7	36.9
54.7	36.9
54.7	36.9
54.7	36.9
54.7	36.9
54.9	36.9
54.9	36.9
54.9	36.9
54.9	36.9
54.9	36.9
54.9	36.9
54.9	36.9
54.9	36.9
54.7	36.9
54.7	36.9
54.4	36.9
53.8	36.9
53.5	36.9
53.8	36.9
53.8	36.9
53.8	36.9
54.1	36.9
54.1	36.9
54.4	36.9
54.7	36.9
54.7	36.9
54.7	36.9
54.7	36.9
54.7	36.9
54.7	36.9
54.7	37.2
54.7	38
54.7	39.5
54.7	41.2
54.7	42.9
54.7	44.6
54.7	45.8
54.7	46.6
54.4	47.2
54.1	47.2
53.5	47.5
53.5	47.5
53.5	47.5
53.5	47.5
53.5	47.5
53.5	47.5
53.5	47.5
53.5	47.5
53.5	47.5
53.5	47.5
53.5	47.5
53.5	47.5
52.9	47.5
52.9	47.5
52.4	47.5
51.8	47.5
50.9	47.5
50.1	47.5
49.5	47.5
48.9	47.2
48.6	46.6
48.6	45.8
48.6	45.2
48.6	44.3
48.9	43.5
48.9	42.3
48.9	41.2
48.9	39.5
48.9	37.8
49.2	35.7
49.5	34.3
50.1	33.7
50.4	34.3
50.9	35.2
51.5	36.6
51.8	38
51.8	39.8
51.8	41.2
51.8	42.6
51.8	43.8
51.8	44.6
51.5	45.5
51.2	46.1
50.9	45.8
50.9	45.8
50.9	45.8
50.9	45.5
50.9	45.5
50.9	45.2
50.9	44.6
50.9	44.6
50.9	44.6
50.9	44.6
50.9	44.3
50.9	43.8
50.9	43.2
50.9	42.3
50.9	42.3
50.9	42.3
50.9	42.3
50.9	42.3
50.9	42.3
50.9	42.3
50.9	42.3
50.9	42.3
50.9	42.3
50.9	42.3
51.2	41.8
51.5	41.5
51.5	40.9
51.8	40.6
52.1	40.3
52.4	40.6
52.9	40.6
53.2	40.6
53.2	40.3
53.5	40.3
53.8	40.3
54.1	40
54.1	39.5
54.1	38.9
54.1	37.5
54.1	35.7
54.1	33.5
54.1	32.3
54.1	32.3
54.1	33.2
54.4	34.6
54.7	35.5
55.2	36.3
55.2	37.5
55.2	38.3
55.2	39.2
55.2	40
55.2	41.2
55.2	41.8
55.5	42.3
55.8	42.9
55.8	43.5
55.8	43.8
55.8	44.1
55.8	44.1
55.8	44.3
55.8	44.9
56.1	45.8
56.1	46.6
56.7	47.5
56.9	48.6
57.5	49.5
58.1	50.4
58.1	51.2
58.1	51.5
58.1	51.5
57.2	51.2
56.4	50.9
56.1	49.2
56.7	46.9
56.7	45.8
56.7	45.2
56.7	44.9
56.4	44.1
56.1	43.5
54.9	42.3
53.8	40.6
52.9	38.3
51.2	35.7
49.8	33.2
48.4	30.6
46.9	28
45.8	25.4
44.9	23.1
43.8	20.9
42.3	18.9
40.3	16.8
38.3	14.8
36	12.6
33.7	10.8
31.5	9.4
29.7	8.8
28.3	9.4
26.9	11.4
25.4	14.6
24.3	18.6
23.4	23.1
23.4	28
23.4	32.6
23.4	36.9
23.4	41.2
23.4	45.8
23.4	50.4
23.4	54.9
23.4	58.9
23.4	63.2
23.4	67
23.1	70.7
23.1	74.1
23.1	78.4
23.1	79.6
23.1	81.6
23.1	83
23.1	84.2
23.1	84.7
23.1	85
23.1	85
23.1	85
23.1	85
23.1	85
23.1	85
23.1	85
23.1	85
23.1	85
23.1	85
23.1	84.7
23.1	84.7
23.1	84.7
23.1	84.7
23.1	84.7
23.1	84.7
23.1	84.7
23.1	84.7
23.1	84.7
23.1	84.7
23.1	84.7
23.1	84.7
23.1	84.7
23.1	84.7
23.1	84.7
23.1	84.7
23.1	84.7
23.1	84.7
23.1	84.7
23.1	84.7
23.1	84.7
23.1	84.7
23.1	84.7
23.1	84.4
23.1	84.4
23.1	84.4
23.1	84.4
23.1	84.4
23.1	84.4
22.9	84.4
22.9	84.4
22.6	84.4
22.3	84.4
22	84.4
22	84.4
22	84.2
22	83.3
22	82.4
21.7	80.7
21.4	78.7
20.9	76.1
20	73
18.9	69.3
18	65.2
16.8	61
15.7	56.1
14.6	51.2
13.7	46.3
13.1	41.2
12.3	36.3
11.7	31.5
10.5	26.9
9.7	22.9
8.5	19.1
7.7	15.7
7.4	13.4
7.7	12.3
8	12
8.8	12.3
9.4	12.3
10.5	12
12.6	11.7
15.7	10.8
19.4	10
23.7	9.4
28.3	9.1
32.9	8.8
37.8	8.8
41.8	8.8
45.5	8.5
48.6	8.3
51.8	8
54.7	8
57.5	8
60.4	8
62.7	8
64.4	8
66.1	7.4
67.3	6.8
67.8	6
68.1	5.7
68.4	5.4
68.4	5.4
68.4	5.4
68.4	5.4
68.7	5.4
68.7	5.4
68.7	5.4
68.7	5.4
68.7	5.4
69	5.4
69.3	5.4
69.5	5.4
70.1	5.4
70.4	5.4
70.7	5.4
71.3	5.4
71.8	5.4
72.1	5.4
72.7	5.4
73.3	5.4
73.6	5.4
73.8	5.4
[truncated: 2,081 more rows]
