# Supplementary material for: Bot fit: A novel approach to assessing lower limb muscular strength
Source: PLoS One. 2026 Mar 26;21(3):e0339187. doi: 10.1371/journal.pone.0339187 (PMC13021169; doi:10.1371/journal.pone.0339187)
Supplement: S3 File — Raw joint angle data (left and right legs) collected from 25 participants across all exercise protocols. This compressed folder contains individual participant files (sub1–sub25) with time-series signals representing lower-limb motion recorded by the Bot Fit system during resistance exercise trials. (ZIP) [file pone.0339187.s003.zip › sub19/kneeup_max2.csv]

AngL	AngR
11.7	10.5
11.7	10.5
11.4	10.5
11.1	10.5
10.8	10.5
10.8	10.5
10.5	10.3
10.3	10.3
10	10
9.7	9.4
9.1	9.1
8.8	8.8
8.5	8.3
8	8
7.4	7.4
7.1	7.1
6.5	6.8
6.3	6.3
5.7	6
5.4	5.7
5.1	5.4
5.1	5.4
5.1	4.8
5.1	4.5
5.1	4.5
5.1	4.8
5.1	4.8
5.1	4.8
5.1	4.8
4.8	4.5
4.2	4
3.1	2.8
2	1.4
1.1	0.5
0.8	0.2
1.1	0.2
1.4	0.2
1.7	0.2
2	0.2
1.7	0.2
1.7	0.2
1.7	0.2
1.7	0.2
1.7	0.2
1.7	0.5
1.7	0.8
1.7	1.4
1.7	1.4
1.7	1.4
1.7	1.4
1.7	1.4
1.7	1.4
1.7	1.4
1.7	1.4
1.7	1.4
1.4	1.4
1.4	1.4
1.4	1.4
1.1	1.4
1.1	1.4
0.8	1.7
0.5	2
0.2	2.5
0.2	2.5
0	2.8
0.2	3.1
0.5	3.1
0.8	3.1
1.1	3.1
1.4	3.1
1.7	3.1
1.7	3.1
1.7	3.1
2	3.1
2.2	3.1
2.5	3.1
2.8	3.1
3.4	3.1
3.7	3.1
4	3.1
4.2	3.1
4.5	3.1
4.8	3.1
5.4	2.8
5.4	3.1
5.7	3.1
6	3.1
6	3.1
6	3.1
6	2.8
6	2.8
6	2.8
6	2.8
6	2.8
6	2.8
6	2.8
6	2.8
6	2.8
6	2.8
6	2.8
6	2.8
6	2.8
6	2.8
5.7	2.8
5.7	2.5
5.7	2.5
5.4	2.5
4.8	2.2
4.8	2
4.8	2
4.8	2
4.8	2
4.8	2
4.8	2
4.8	2
4.8	2
4.8	2
4.5	2
4.2	2
3.7	2
3.7	2
3.7	2
3.4	2
3.1	2
3.1	2
3.1	1.7
3.1	1.4
3.1	0.8
3.1	0.8
3.1	0.5
3.1	0.5
3.1	0.2
3.1	0.2
3.1	0
3.1	0
3.1	0
3.1	0
3.1	0
3.1	0
3.1	0.2
3.1	0.2
3.1	0.2
3.1	0.2
3.1	0.2
3.1	0.2
3.1	0.2
3.1	0.2
3.1	0.2
3.1	0.2
3.1	0.2
3.1	0.2
2.8	0.2
2.2	0.2
1.7	0.2
1.1	0.2
0.8	0.2
0.5	0
0.2	0.2
0.2	0.5
0.2	0.5
0.2	0.8
0.2	1.4
0	2
0.2	2.5
1.1	3.4
1.4	3.7
1.7	4.2
1.7	4.2
1.7	4.2
1.7	4.2
1.7	4.2
1.7	4.2
1.7	4.2
1.7	4.2
1.7	4.2
1.7	4.2
1.7	4.2
1.7	4.2
1.7	4.2
1.7	4.2
1.7	4
1.7	4
1.7	4
1.7	4
1.7	4
1.7	4
1.7	4
1.7	4
1.7	4
1.7	4
1.7	4
1.7	4
1.7	4
1.7	4
1.7	4
1.7	4
1.7	4
1.7	4
1.7	4
1.7	4
1.7	4
1.4	4
1.4	4
1.4	4
1.4	4
1.4	4
1.4	4
1.4	4
1.4	4
1.4	4
1.4	4
1.4	4
1.4	4
1.4	4
1.4	4
1.4	4
1.4	4
1.4	4
1.4	4
1.4	4
1.4	4
1.4	4
1.4	4
1.4	4
1.4	4
1.4	4
1.4	4
1.4	4
1.4	4
1.4	4
1.4	4
1.4	4
1.4	4
1.4	4
1.4	4
1.4	4
1.4	4
1.4	4
1.4	4
1.4	4
1.4	4
1.7	4
1.7	4
1.7	4
1.7	4
1.7	4
1.7	4
1.7	4
1.7	4
1.7	4
1.7	4
1.7	4
1.7	4
1.7	4
1.7	4
1.7	4
1.7	4
1.7	4
1.7	4
1.7	4
1.7	4
1.7	4
1.7	4
1.7	4
1.7	4
1.7	4
1.7	4
1.7	4
1.7	4
1.7	4
1.7	4
1.7	4
1.7	4
1.7	4
1.7	4
1.7	4
1.7	4
1.7	4
1.7	4
1.7	4
2	4
2	4
2	4
2	4
2	4
2.5	4
2.8	4
2.8	4
2.8	3.7
2.8	3.7
2.8	3.7
2.8	3.4
2.8	3.1
2.8	2.8
2.8	2.8
2.8	2.8
2.8	2.8
2.8	2.8
2.8	2.8
2.8	2.8
2.8	2.8
2.8	2.8
3.4	3.1
3.4	3.1
3.4	3.1
3.4	3.1
3.4	3.1
3.4	3.1
3.1	3.1
2.8	3.1
2	3.1
1.1	3.1
0	3.1
1.4	3.1
2.5	3.1
4	3.1
5.1	3.1
6	3.1
7.1	2.8
7.7	2.8
8.5	2.8
9.1	2.8
10	2.5
10.5	2.5
11.7	2
12.3	2
12.6	2
12.8	2
12.8	1.7
12.8	1.7
12.8	1.1
12.8	0.8
12.8	0.5
12.6	0.2
12.6	0.2
12.6	0.8
12.6	0.8
12.6	1.1
12.6	1.4
12.6	2
12.6	2.2
12.6	2.5
12.6	2.8
12.6	2.5
12.3	2.5
12	2.5
11.1	2.5
10.8	2.5
10.3	2.5
9.7	2
8.8	1.7
8	1.1
7.4	0.5
6.5	0
6	0.2
5.4	0.2
4.8	0.2
4.8	0.2
4.8	0.2
4.8	0.2
4.8	0.2
4.8	0.2
4.8	0.2
4.8	0.2
4.5	0.2
4	0.2
3.7	0.2
3.1	0.2
2.5	0.2
2	0
1.4	0
0.8	0
0.5	0
0	0.2
0.2	0.5
0.2	0.8
0.5	1.1
0.5	1.4
0.8	1.4
0.8	1.7
1.1	2
1.1	2
1.4	2.2
1.4	2.5
1.4	3.1
1.4	3.7
1.4	4.5
1.4	5.4
1.4	5.7
1.4	6.3
1.4	6.5
1.4	6.5
1.4	6.3
1.4	6.3
1.7	6
2	5.1
2.2	4
3.1	2.5
4	1.1
5.1	0.8
6.5	2.5
7.7	4.2
9.1	6
10	7.7
10.8	9.4
11.4	11.1
11.4	12.8
11.1	14
10.5	14.6
9.7	14.6
8	14.3
5.1	13.4
4.2	12.8
2.2	12
0.2	10.8
1.4	10
2.8	9.1
4	8.3
4.8	7.7
5.1	7.4
5.1	7.4
5.1	7.4
5.1	7.4
5.1	7.4
5.1	7.4
5.1	7.4
5.1	7.4
5.1	7.4
5.1	7.4
5.1	7.4
4.8	7.4
4.8	7.4
4.8	7.1
4.5	6.8
4	6.5
3.1	6.5
2.8	6.5
2.2	6.5
1.1	6.3
0	6.3
1.1	6.3
2.2	6.3
3.4	6.3
4.2	6.3
5.4	6.3
6.3	6.5
7.4	6.5
8.3	6.5
8.8	6.5
8.8	6.5
8.5	6.5
8	6.8
7.7	6.8
7.4	6.8
7.4	6.8
7.4	6.8
7.4	6.8
7.4	6.8
7.4	6.8
7.4	6.8
7.4	6.8
7.1	6.8
6.8	6.8
6.8	6.8
6.8	6.8
6.5	6.8
6.5	6.8
6	6.8
6	6.5
6	6.5
6	6.5
6	6.5
6	6.5
6	6.5
6	6.5
5.7	6.5
5.4	6.5
5.1	6.5
4.8	6.3
4.5	6.3
4.2	6.3
4	6
4	5.7
3.7	5.7
3.4	5.7
3.1	5.4
2.8	5.4
2.8	5.4
2.2	5.1
2.2	4.8
1.7	4.5
1.4	4.5
1.4	4.5
1.4	4.5
1.4	4.5
1.4	4.2
1.4	4
1.4	3.7
1.4	3.7
1.4	3.7
1.4	3.4
1.1	3.4
1.1	3.4
1.1	3.4
0.8	3.7
0.5	3.7
0.5	3.7
0.5	4
0.5	4
0.5	4
0.5	4
0.5	4
0.5	4
0.5	4
0.8	4
0.8	4
1.1	4
1.7	4
2	4
2.5	4
3.1	4
3.1	4
3.1	4
3.1	4
3.1	4
3.1	4
3.1	4
3.1	4
3.1	4
3.1	4
3.1	4
3.1	4
3.1	4
3.1	4
3.1	4
3.1	4
3.1	4
3.1	4
3.1	4
3.1	4
3.1	4
3.1	4
3.1	4
3.1	4
3.1	4
3.1	4
3.1	4
3.1	4
3.1	4
3.1	4
3.1	4
3.4	4
3.4	4
3.7	4
3.7	4
3.7	4
3.7	4
3.7	4
4.5	4
5.1	4
5.7	4
6.3	4
6.8	4
7.1	4
7.4	4
7.4	4
7.4	4
7.4	4
7.4	4
7.4	4
7.1	4
7.1	4.2
7.1	4.2
7.1	4.2
7.1	4.2
7.1	4.5
7.1	4.8
7.1	4.8
7.1	4.8
7.1	4.8
7.1	4.8
7.1	4.8
7.1	4.8
7.1	4.8
7.1	4.8
7.1	4.8
7.1	4.8
7.1	4.8
7.1	4.8
7.1	4.8
7.1	4.8
6.8	4.8
6.8	4.8
6.8	4.8
6.8	4.8
6.8	4.8
6.8	4.8
6.8	4.8
6.5	4.8
6.3	4.8
6.3	4.8
6	4.8
6	4.8
6	4.8
6	4.8
6	4.8
6	4.8
6	4.8
6	4.8
6	4.8
6	4.8
6	4.8
6	4.8
6	4.8
6	4.8
6	4.5
6.3	4
6.3	2
6.5	1.4
6.8	6.3
7.4	12.8
8	20.3
9.1	30.6
9.4	34.3
10.3	41.5
11.4	48.4
12	55.5
12	62.7
11.7	69.5
11.1	76.4
10	82.1
8.3	84.7
6.8	84.4
5.4	82.4
4.8	79
4.2	73.8
4.2	67.5
4.2	60.4
4.5	52.4
4	44.3
3.1	36
0.5	22.3
2.8	18
7.7	9.1
13.1	1.1
18.6	6.5
23.7	13.7
29.4	16.8
36.9	15.1
45.5	11.4
54.4	8
62.7	6.3
70.7	4.5
76.7	1.7
77.8	2
75.8	4.8
71.8	6
62.7	6
58.9	5.7
50.6	5.1
42.3	4
33.5	4
24	4
14.8	4.8
6	7.7
2	12
5.7	16.3
7.1	28.6
6.8	33.2
6	42.6
5.4	51.8
4.8	60.4
4.2	68.7
3.4	76.1
2	82.4
0.8	84.2
4.5	81.9
6.5	78.4
6.5	73.6
6.5	66.4
6	57.8
4.8	44.1
4.5	39.5
4.5	29.7
4.5	19.4
5.4	9.7
8.5	0.5
12.3	5.7
16.8	7.7
25.4	8.3
34.9	7.4
44.3	5.1
53.2	3.4
61.5	2.5
68.4	1.1
71.8	0.5
73	1.1
71.3	0.8
67	0.8
61	0.8
52.9	0.8
44.3	0.8
35.5	0.8
26	0.8
16.3	2.2
6.8	5.1
1.7	9.7
7.1	14.6
9.4	21.1
9.7	30.6
9.7	40
9.7	49.5
9.7	58.7
9.4	67.5
8.5	75.3
6.3	82.4
3.1	86.4
1.7	84.7
5.7	80.4
7.4	74.4
7.7	65.8
7.7	56.7
7.7	46.9
7.7	36.3
9.1	25.7
12.8	15.4
16.6	6.5
18.6	2
23.7	0.5
33.5	2
43.2	0.5
52.4	2.2
61.2	4
69.3	5.1
75.3	6.8
76.1	7.7
73	7.7
65.5	6.3
62.7	5.4
56.1	3.4
48.1	1.7
39.2	1.1
30.3	1.1
20.3	2.2
10.8	5.4
2	9.7
5.7	14.3
10.3	20
12.8	28.6
13.1	38
12.8	47.5
12.6	56.4
11.1	64.7
9.4	72.7
7.4	79.6
4.2	83.3
0	81.3
3.1	76.7
4	66.1
4	61.2
4	51.5
4	41.2
4.8	30.3
8	19.4
12.3	9.7
15.4	1.7
20.3	4.5
24.3	6.3
34.3	7.1
44.3	5.7
54.1	5.1
62.7	4.8
70.4	3.1
75.8	0.2
76.1	3.7
73	5.7
67.8	5.7
60.1	5.1
51.5	4.2
41.8	4
31.5	5.1
20.9	8
11.1	12.8
2.2	18.6
4.2	23.7
9.7	36
10.3	40.9
10	50.6
9.7	60.1
8.5	69
6.3	77
3.7	83.9
0	87
4.2	84.2
7.1	78.4
5.7	66.1
4.8	61.5
4.2	52.1
4.2	42.1
4.5	31.2
5.7	20.9
8.8	11.1
12.8	2.2
16.6	4.2
21.7	7.4
30.9	8.8
40.3	8.3
49.5	6.8
62.7	5.7
66.1	4.8
73.3	2.2
75.3	0.8
73.8	4
69.8	5.1
63.8	4.8
55.8	4.2
46.3	3.4
31.7	3.4
26.6	3.7
16.3	4.8
6.5	8.3
2.2	14
8.8	20.9
10.5	29.4
9.4	39.2
9.1	48.9
8.3	57.8
6.5	66.7
2.8	78.1
1.4	81.3
2	84.2
6	81.6
7.7	76.7
7.1	70.1
6.5	61
6.3	51.5
6.3	41.5
7.1	30.9
10.5	20
16	10.5
20.9	2
24.3	3.1
30.9	6.8
40.3	8.5
49.8	8
63.2	6.8
67.3	6
74.7	3.4
77.8	0
76.1	3.1
71.8	4
65	2.8
56.1	1.1
46.1	1.1
35.5	2.5
24.9	5.4
14.6	10
5.1	15.4
2.5	20.3
8	26.3
11.4	35.7
10.8	50.1
10.3	54.9
8.8	63.8
7.7	72.1
6.8	79.9
5.7	86.4
3.4	88.4
0	85.9
2.5	80.4
2.8	74.4
2.8	66.1
2.8	56.7
2.8	47.2
3.7	36.6
6.8	25.4
12	15.4
16.8	4
18	1.7
24.3	3.1
34	5.7
43.8	4
53.2	1.7
62.1	0.5
70.4	0
79.9	2.2
80.1	3.1
78.1	4.5
73.6	4.5
67.5	3.1
59.2	1.7
50.1	0.8
40.6	0.8
30	1.1
19.4	2.5
9.4	6
0	10.8
8	16.3
12.8	22.6
15.1	36.9
15.1	41.8
14.8	51.2
13.4	60.4
10.8	68.7
8	76.7
4.8	83.9
1.4	87.9
2.5	86.2
4.8	81.3
4.5	74.7
3.4	66.1
2	56.9
1.4	47.5
1.7	38
2	27.4
4	17.4
8	8
12.3	0.5
15.7	6
22	9.7
31.2	10.5
40.9	9.4
50.6	8.3
60.1	8.3
68.7	8
79.9	5.1
82.1	3.4
81.9	0.2
77.8	3.7
71.5	4.2
63.2	2.8
53.8	1.4
43.5	1.4
32.6	2.5
21.7	6
12	10.5
3.4	15.1
3.4	20
8.8	32.6
9.1	37.5
8.3	47.2
8	56.7
7.4	65.2
5.4	73.3
2.2	80.1
2	83.3
6.8	81.6
10.3	76.7
10.8	69.5
10	61
9.7	51.5
9.7	41.5
11.4	30.3
18.6	14.8
20.9	10.5
23.1	2.8
25.4	2
32.9	6.5
42.6	7.4
51.8	4.8
61	2.2
69.3	0.5
76.7	0.8
80.1	2.2
77.8	3.4
73	3.4
62.1	0.5
57.8	0.8
48.6	2
38.9	2
28.6	0.8
17.7	1.7
8	6
0.8	11.1
10	19.7
11.4	23.4
12.3	32.9
12.3	43.2
12.3	52.9
11.4	61.8
8.8	70.1
4.8	77.6
0	82.1
5.1	81
8.3	76.7
9.1	69.8
8	61.2
7.4	45.8
8	40.3
9.7	29.2
13.1	18
17.1	8.3
20.6	0.5
24.3	8.5
30	14.3
38	14.6
52.4	10.3
57.2	9.1
66.1	7.7
73.8	5.7
80.4	3.1
82.4	0.2
79.3	2.8
73.6	4
65.5	3.1
56.4	2.2
46.9	1.7
36.6	1.7
25.7	2.2
10	5.7
0.5	11.4
3.7	14.6
10	21.4
10.5	29.7
10	39.8
9.1	49.5
8	58.4
6	67
3.1	74.7
0.8	81
7.7	79.6
9.7	77
12	69.8
11.1	61
9.4	51.2
9.4	40.6
10.8	29.4
15.1	18.3
20.6	8.3
24.3	0.2
26.9	8
30	12
41.2	11.7
46.1	10.8
54.9	8.5
63.5	7.4
71.3	6.5
77.6	5.4
77.8	3.4
73.8	0.8
67.8	0.2
61	0.2
52.4	0.2
42.9	0.2
32.6	0
21.7	1.1
11.7	4
2.5	8.5
5.4	13.4
10	18.3
12	26.3
12.6	36.9
12.6	47.2
11.4	61.2
10	65.8
6	74.1
0.8	81.3
4.2	86.2
8.8	84.7
11.4	80.1
11.1	68.1
10	63.5
8.3	54.1
8.3	43.8
9.1	32.9
12	22
17.1	12
22	3.1
25.4	4.8
30	10.3
37.8	12.6
46.9	10.5
55.8	6.8
64.7	4
72.7	2.2
79.9	0.5
83.6	0.8
82.1	2.5
78.1	3.1
71.5	2.8
63.2	2
54.4	1.4
45.2	0.5
35.2	0.5
19.4	2
14.3	3.4
4.5	8.3
3.7	14
7.4	19.7
8	28
8	38
8	47.8
7.7	56.7
5.7	69.5
4.2	73.6
0.5	80.4
3.7	83
7.4	81.3
9.7	77
10.5	65.8
10.3	61.5
8.5	52.6
8.3	42.9
8.5	32.3
11.1	21.7
15.7	12
19.4	3.4
23.4	7.7
25.4	10.8
32.3	14.8
41.5	15.1
50.9	12.8
60.1	11.1
68.7	9.7
76.4	8
82.7	5.7
83.9	2.2
80.7	0.5
75.6	1.1
68.4	0.2
55.2	0.8
50.6	1.1
40.6	1.1
30	0.5
19.4	1.7
9.4	5.7
0.8	10.8
4	16
5.7	23.1
6.5	33.2
6.5	43.5
6.5	53.2
6.5	62.7
4.2	74.7
2.5	78.4
2.2	82.4
6.5	81.6
8.5	78.7
9.4	73
9.1	65.2
7.1	56.7
5.1	47.5
5.1	37.2
6.8	26.9
10.5	16.3
15.7	7.1
19.4	1.1
22.6	7.7
26.6	11.1
34.9	12.3
49.2	10
53.8	9.1
62.7	7.1
71	5.4
78.4	3.4
84.2	2
84.4	0.2
81	0.8
75.6	0.8
66.7	0.5
63.8	1.1
57.8	2
52.1	2.2
47.2	2.2
42.3	2.2
36.6	2.2
30.3	2.2
24	2.2
19.1	3.1
16	3.4
13.1	3.4
12.6	3.1
11.4	2.2
10.3	0.5
9.1	1.1
8.3	2.8
6.3	4.5
4.2	6
2.8	6
2	5.1
1.4	5.1
2	4.5
3.4	3.7
5.1	2.5
6.5	1.4
7.7	0
8.5	1.1
8.8	2.8
8.8	4.5
8.8	6
8.8	7.4
8.8	8.3
8.8	9.1
9.1	9.4
9.1	9.7
9.4	9.7
9.4	9.7
9.4	9.7
9.4	9.7
9.4	9.7
9.4	9.7
9.4	9.7
9.4	9.7
9.4	9.7
9.4	9.7
9.4	9.7
9.4	9.7
9.4	9.7
9.4	9.7
9.4	9.7
9.4	9.7
9.4	9.7
9.4	9.7
9.4	9.7
9.4	9.7
9.4	9.7
9.4	9.7
9.4	9.7
9.4	9.7
9.4	9.7
9.4	9.7
9.4	9.7
9.4	9.7
9.4	9.7
9.4	9.7
9.1	9.7
9.1	9.7
9.1	9.7
9.1	9.7
9.1	9.7
9.1	9.7
9.1	9.7
9.1	9.7
9.1	9.7
9.1	9.7
9.1	9.7
9.1	9.7
9.1	9.7
8.8	9.7
8.5	9.7
8	9.7
8	9.7
7.7	9.7
7.7	9.7
7.4	9.7
7.4	9.7
7.4	9.7
7.4	9.7
7.1	9.7
6.8	9.7
6.8	9.7
6.8	9.7
6.8	9.7
6.5	9.7
6.5	9.7
6.5	9.7
6.5	9.7
6.3	9.7
6	9.7
5.7	9.7
5.7	9.7
5.7	9.7
5.7	9.7
5.7	9.7
5.7	9.7
5.7	9.7
5.7	9.7
5.7	9.7
5.7	9.7
5.4	9.7
5.1	9.7
4.8	9.7
4.8	9.7
4.8	9.7
4.8	9.7
4.8	9.7
4.8	9.7
4.8	9.7
4.8	9.7
4.8	9.7
4.8	9.7
4.8	9.7
4.5	9.7
4	9.7
4	9.7
4	9.7
4	9.4
4	9.4
4	9.1
4	8.8
4	8.8
4	8.5
4	8.5
4	8.5
4	8.5
4	8.5
4	8.3
4	8.3
4	8.3
4	8
4	8
3.7	8
3.7	7.7
3.7	7.4
3.7	7.4
3.7	7.4
3.7	7.1
3.4	7.1
3.1	6.8
3.1	6.8
3.1	6.8
3.1	6.8
3.1	6.8
3.1	6.8
2.8	6.8
2.5	6.8
2.2	6.8
2	6.8
2	6.8
2	6.8
2	6.8
2	6.8
1.7	6.8
1.4	6.8
1.4	6.8
1.4	6.8
1.4	6.8
1.4	6.8
1.4	6.8
1.4	6.8
1.4	6.8
1.4	6.8
1.4	6.8
1.4	6.8
1.4	6.8
