# Supplementary material for: Bot fit: A novel approach to assessing lower limb muscular strength
Source: PLoS One. 2026 Mar 26;21(3):e0339187. doi: 10.1371/journal.pone.0339187 (PMC13021169; doi:10.1371/journal.pone.0339187)
Supplement: S3 File — Raw joint angle data (left and right legs) collected from 25 participants across all exercise protocols. This compressed folder contains individual participant files (sub1–sub25) with time-series signals representing lower-limb motion recorded by the Bot Fit system during resistance exercise trials. (ZIP) [file pone.0339187.s003.zip › sub19/lunge_const.csv]

AngL	AngR
12.6	1.7
12.8	1.7
12.8	1.7
12.8	1.7
12.8	1.7
12.8	1.7
12.8	1.7
12.8	1.7
12.8	1.7
12.8	1.7
12.8	1.7
12.8	1.7
12.8	1.7
12.8	1.7
12.8	1.4
12.8	0.8
12.8	0.2
12.8	0.2
12.8	0.5
12.8	0.5
12.8	0.5
13.1	0.5
13.4	0.5
13.7	0.5
14	0.5
14	0
13.7	0.8
12.8	2.2
11.7	4.2
10.3	6
9.4	7.1
9.4	7.4
9.7	7.1
10.3	7.1
10.5	7.1
10.8	7.1
10.8	7.1
10.8	6.8
10.8	6.3
10.8	5.7
11.1	5.1
11.4	4.2
11.4	3.4
11.4	2.2
11.7	1.1
12.3	0.2
12.6	0.8
13.1	2
13.1	2.5
13.1	2.8
13.1	2.8
13.1	2.8
13.1	2.5
13.4	2
13.4	1.7
13.7	1.7
14	1.4
14	1.4
14	1.4
14	1.4
14	1.4
14	1.4
14	1.4
14	1.4
14	1.4
14	1.4
14	1.4
14	1.4
14	1.4
14	1.4
14	1.4
14	1.4
14	1.4
14	1.4
14	1.4
14	1.4
14	1.4
14	1.4
14	1.4
14	1.1
14	1.1
14	0.8
14	0.2
14	0
14	0.5
14	1.1
14	1.4
14.3	1.7
14.8	2
15.4	2
16	2
16	1.7
16	1.1
16	0.8
16	0.2
16	0.2
16	0.8
16	1.4
16	1.7
16	2
16	2.2
16	2.5
16	2.5
16	2.5
16	2.5
16	2.5
16	2.2
16.3	2.2
16.6	2
16.6	2.2
16.6	2
16.8	2
16.8	2
16.8	2
16.8	2
16.8	2
16.8	2
16.8	2
16.8	2
16.6	1.7
16.6	1.4
16.6	0.8
16.6	1.1
16.6	1.1
16.3	1.1
16.3	1.1
15.7	1.1
15.7	1.1
15.4	1.1
15.4	1.1
15.4	1.1
15.4	1.1
15.4	1.1
15.4	1.1
15.4	1.1
15.4	1.1
15.4	1.1
15.4	0.8
15.4	0.5
15.4	0.2
15.4	1.4
15.4	2.8
15.4	4
15.4	5.4
15.4	6.8
15.4	8
15.4	8.8
15.4	9.7
15.1	10
15.1	10
14.8	10
14.8	10
14.8	10
14.8	10
14.8	9.7
14.8	9.1
14.8	8.3
14.8	7.4
14.8	6.5
14.8	5.4
14.8	4.8
14.8	4
14.8	3.4
14.6	3.1
14.6	2.8
14.6	2.2
14.6	1.4
14.6	0.5
14.3	0.5
14	0.8
14	0.8
13.7	0
13.7	1.1
13.4	2
12.8	2.5
12.6	3.4
12.6	4.2
12	4.5
11.7	4.8
11.4	4.8
10.8	4.8
10.8	4.8
10.5	4.8
10.5	4.8
10.3	4.8
10	4.8
9.7	4.8
9.4	4.8
9.1	4.8
9.1	4.8
9.1	4.8
9.1	4.8
9.1	4.8
9.1	4.8
9.1	4.8
9.1	4.8
9.1	4.8
9.1	4.8
9.1	4.8
9.1	4.8
9.1	4.8
9.1	4.8
9.1	4.5
9.1	4.5
9.1	4.5
9.1	4.5
9.1	4.5
9.1	4.5
9.1	4.5
9.1	4.5
8.8	4.5
8.8	4.5
8.3	4.5
8	4.5
8	4.5
7.7	4.5
7.7	4.5
7.7	4.5
7.7	4.5
7.7	4.5
7.7	4.5
7.7	4.5
7.7	4.5
7.7	4.5
7.7	4.5
7.7	4.5
7.7	4.5
7.7	4.5
7.7	4.5
7.7	4.5
7.7	4.5
7.7	4.5
7.7	4.5
8	4.5
8	4.5
8	4.5
8	4.5
8	4.5
8	4.5
8	4.5
8	4.5
8	4.5
8	4.5
8	4.5
8	4.5
8.3	4.5
8.3	4.5
8.5	4.5
8.8	4.5
9.4	4.5
9.7	4.5
10	4.5
10	4.5
10	4.5
10.3	4.5
10.3	4.5
10.3	4.5
10.3	4.5
10.3	4.5
10.5	5.1
10.5	6
11.1	7.1
11.4	8.5
11.4	10
11.1	11.1
11.1	12.3
11.1	13.1
11.1	13.4
11.1	13.4
11.1	13.1
11.1	12.8
11.1	12.3
11.1	11.1
11.1	9.4
11.1	6.3
11.1	5.1
11.4	2.8
11.4	0.5
11.7	0.8
12.3	1.7
12.8	2
13.1	2
13.4	1.4
14	0.8
14	0.2
14	0.2
14	0.8
14	1.1
14	1.7
14	2
14	2.2
14	2.5
14	2.5
14	2.5
14	2.8
14	2.8
14	2.5
14	2.5
14	2.5
14	2.5
14	2.5
13.7	2.5
13.7	2.2
13.7	1.7
13.7	1.1
13.7	0.2
13.7	0.2
13.7	0.5
13.7	1.1
13.7	1.1
13.7	1.1
13.7	0.8
13.7	0.5
13.7	0
13.7	0.8
13.4	2
12.8	3.1
12.3	4.2
12	6
11.4	7.7
11.1	9.4
10.8	10.8
10.8	12.3
10.5	13.4
10.5	14.3
10.5	15.1
10.5	15.7
10.5	16.3
10.5	16.8
10.5	17.1
10.5	17.4
10.5	17.7
10.5	18
10.5	18
10.5	18
10.5	18
10.5	18
10.5	18
10.5	17.7
10.5	17.7
10.5	17.1
10.5	16.3
10.5	15.1
10.5	13.7
10.5	12.3
10.5	10.5
10.5	8.5
10.3	6.3
9.1	3.4
7.4	0.5
5.1	1.1
2	2.2
2.2	3.4
6.5	3.7
11.1	3.7
15.4	3.7
19.1	3.7
22.6	3.7
25.2	4
26.9	4
27.7	4.2
28	4.8
27.7	6
27.2	7.1
25.7	8.3
22	9.7
20.9	10
18.3	10.8
16.6	11.4
15.1	11.4
14	10.8
12.6	9.1
11.7	6.5
10.5	2.8
9.7	1.7
9.1	6.8
8.8	12.3
8.8	17.7
8.8	22.9
8.8	28
8.8	32.6
8	38.9
7.7	40.9
6.5	44.6
5.7	47.8
4.8	49.8
4	50.6
3.1	49.8
2.5	48.1
2	45.5
1.4	42.3
0.2	36.6
0.2	34.6
0.8	30.3
1.7	26.6
2.2	23.1
2.8	20.6
3.1	18.6
3.1	16.8
3.1	15.7
3.1	14
3.1	12.8
3.1	12
3.1	10.8
3.1	9.4
3.4	8.8
3.7	9.1
3.7	9.1
3.4	9.4
3.4	9.4
3.4	9.4
3.4	9.1
3.4	8.3
3.1	7.1
2.8	5.4
2.2	3.7
1.7	2.2
0.8	1.4
0.2	0.8
1.4	0.8
2.5	0.8
3.1	1.1
3.4	1.7
3.1	2.2
2.8	2.8
2.5	3.4
1.4	4.5
0.8	4.8
0	6
0.8	6.8
1.4	8.5
2	10.8
1.7	13.4
1.7	16.6
1.7	19.4
1.7	21.4
1.7	22.9
1.7	23.4
1.7	23.4
1.7	22.9
1.7	22.3
1.7	21.1
1.7	19.7
1.7	18.3
1.7	16.6
1.7	14.6
1.7	11.7
1.7	10.8
1.7	9.1
1.7	8.3
1.7	8.3
1.7	8.3
1.7	8
1.7	6.8
1.7	5.1
1.7	2.5
1.7	1.1
1.7	2
1.7	3.7
1.7	4.5
1.4	5.1
1.4	5.7
1.7	6
1.7	6
2	6
2	5.7
2.5	5.7
3.1	5.7
3.4	5.7
3.7	5.7
3.7	5.4
3.7	5.1
3.7	4
3.7	2.2
3.7	0.2
3.7	2.2
3.7	5.4
3.4	9.1
3.1	13.4
2.2	19.1
2	20.9
0.8	24.3
0	27.4
0.8	30.3
1.7	32.9
2.8	35.5
4	37.8
5.1	40
6.5	42.3
8.3	43.8
10	44.9
12	44.9
15.1	43.8
16.3	42.9
18.6	40.6
21.1	37.5
23.4	34
25.7	29.7
28	25.2
30.6	20.6
32.9	16.6
35.5	13.1
38	10.5
40.9	9.1
44.3	8.8
47.8	8.8
51.8	9.7
55.8	10.5
59.8	11.7
64.1	12.6
68.4	13.1
72.4	13.4
75.8	13.1
78.7	13.1
81.3	13.1
83.6	13.1
85.9	13.1
87.9	13.4
89.6	13.4
91	13.4
91.3	13.4
91.3	13.4
91	13.4
91	13.4
90.7	13.4
89.9	13.4
88.4	13.4
87	13.1
86.2	12.6
83.6	11.4
82.1	10.8
79	10.3
75	9.7
70.4	9.7
65.8	9.7
61.2	9.7
56.4	9.7
51.5	10.5
47.2	11.7
42.1	14.3
40.6	15.1
38	17.7
35.5	20.6
33.5	23.7
31.5	26.9
29.4	29.7
27.7	32.3
26.3	34.6
24.9	36.6
23.4	37.8
22.6	38.6
21.4	38.9
20.3	38.9
20.3	38.9
20.3	38.9
20.3	38.9
20.3	38.3
20.3	37.2
20.3	35.2
19.7	32.3
19.1	29.4
18	26.3
16.6	24.3
15.1	24
15.1	24
15.1	24.9
15.1	26.9
15.1	30
15.1	33.5
15.7	36.6
15.7	38.9
16	41.2
16.8	42.3
17.7	42.3
19.4	42.3
22.3	42.3
26	41.8
30.6	40
35.2	37.8
39.2	34.6
42.3	30.6
44.3	25.7
45.8	20.3
46.9	15.1
48.1	10.8
49.8	7.7
52.9	6
57.8	5.4
63.5	5.4
69.3	5.4
75	5.4
80.1	5.4
84.4	5.4
89.6	5.4
90.5	5.4
91.3	5.4
91.3	5.4
91.3	5.4
91.3	5.4
91.3	5.4
91.3	5.4
91.3	5.4
91.3	5.4
90.7	5.4
89.3	5.4
86.7	5.4
83.9	5.4
81	5.4
77.6	5.4
73.3	5.4
68.7	5.4
64.1	5.4
59.2	5.7
54.9	6.5
50.9	8
47.8	9.7
44.9	11.7
42.1	14.3
39.2	17.1
36.6	20.3
34	23.1
31.7	26
30	29.2
28.3	31.7
26.9	34
25.7	35.7
24.6	36.6
23.7	36.6
23.1	36.6
23.1	36.6
23.1	36.3
23.1	35.5
23.1	34
23.1	32.6
23.1	31.5
23.1	30.9
23.1	30.9
23.1	31.2
22.6	31.7
21.4	33.2
20.6	35.5
20.3	37.8
20.3	40.6
20.6	43.5
21.4	45.5
22.3	46.3
23.4	46.6
25.7	46.3
29.2	45.2
33.7	42.9
38	39.8
42.1	36.3
45.5	31.7
48.1	26.3
49.8	21.1
51.2	13.4
51.8	11.1
53.2	8
54.9	7.1
57.8	7.1
61.8	7.4
66.1	8
70.1	9.1
74.7	10
79.3	10
83	10
87.9	9.4
89.3	9.1
91.9	8.3
93.9	7.4
95.3	6.5
96.8	5.7
97	4.8
97	4.2
97	4.2
97	4.2
97	4.2
96.8	4.2
95.6	4.8
94.2	4.8
92.5	4.8
90.7	4.8
89	4.8
87.3	4.8
85.3	4.8
83.3	4.8
80.7	4.8
77.3	4.8
73.6	4.8
69.3	4.8
64.7	4.8
59.8	5.1
54.7	6
50.6	7.4
47.2	9.7
44.1	12.6
41.5	16
38.9	19.7
36.6	24
34.6	28.3
32.9	32.3
31.5	35.7
30.6	38.6
29.7	40.6
28.9	41.2
28.3	41.2
28	41.2
28	40.6
28	38.6
28	35.7
27.2	33.5
25.7	30.9
24.3	28.3
22.6	26.3
21.1	26
19.7	26
18.6	26.9
17.4	28.6
16.6	31.2
16.6	34.6
16.6	38
17.1	42.6
17.7	43.8
18.9	45.5
20.6	45.8
22.9	45.5
26.3	44.3
30.6	41.8
34.9	38.9
38.6	34.9
42.3	30.3
45.2	25.2
46.9	20.3
48.1	16
49.5	12
51.5	9.4
54.1	8.5
57.8	8.5
62.1	8.8
66.7	9.7
71.5	10.5
76.7	11.1
81.3	11.1
84.7	11.1
89	11.1
90.5	10.8
93.3	10.3
95.3	9.7
96.2	8.5
96.2	7.4
96.2	7.1
96.2	7.1
96.2	7.1
95.3	8
93.9	8.8
92.2	9.4
90.5	9.4
88.7	9.4
86.7	9.4
85	9.4
81.9	9.4
80.4	9.4
77.3	9.4
73.6	9.4
69.3	9.4
64.1	9.4
58.9	9.4
53.8	9.7
48.9	10.5
44.6	12
41.2	14.3
38.6	17.4
35.7	21.4
33.7	25.4
32	29.2
30.3	32.6
29.2	35.5
28	37.5
27.2	38.3
26.3	38.3
25.7	38.3
25.7	38
25.7	36.9
25.7	34
25.4	33.2
24.9	32
24.6	32
24	32
23.4	32
22.3	32.6
21.1	33.7
20	35.2
20	36.9
20	38.9
20.6	40.6
21.1	40.6
22.3	40.6
24.6	40
27.7	38.3
31.2	36
34.9	33.5
38.3	29.7
41.5	25.7
44.1	21.4
46.1	16.8
47.5	12.6
48.9	9.4
50.9	7.1
53.5	6.3
56.9	6.3
61	6.5
65	7.1
69	7.7
73.3	8
77.6	8
81.3	8
84.7	8
88.4	8
91.6	8
93.6	8
95.6	7.7
95.9	7.1
95.9	6
95.9	5.1
95.9	4.8
95.9	4.8
95.9	4.8
95	5.1
93.3	5.1
91.6	5.1
89.6	5.1
86.7	5.1
85.9	5.1
84.2	5.1
82.1	5.1
80.1	5.1
77.8	5.1
75	5.1
71.5	5.1
67.5	5.1
63	5.1
58.1	5.1
53.5	5.4
48.9	6
44.9	7.4
41.5	9.1
38.9	11.1
36.9	13.7
34.9	16.6
32.9	19.4
31.2	22.6
29.4	25.7
28	28.6
27.2	31.2
26.3	32.9
25.4	34
24.9	34.6
24.6	34.6
24.3	34.6
24.3	34.3
24.3	33.2
24.3	31.2
24	28.9
23.1	26.6
22	23.7
20.9	20.6
18.9	18.6
16.3	18.6
14.6	18.9
13.1	20.3
12	23.4
12	27.4
12.3	32.6
14	39.8
14.8	42.1
17.1	46.3
19.7	49.5
22.3	50.9
25.2	50.9
29.2	49.8
33.7	47.2
38.6	43.8
44.3	36.6
46.1	33.5
47.8	27.7
48.9	22
49.5	16.3
49.5	10.5
49.8	6.8
50.9	5.1
53.5	4.8
58.1	5.1
63.5	6
69.3	7.4
74.7	8.8
79.9	9.4
85.6	9.4
86.7	9.1
89.3	8.5
91.9	7.4
93.9	6
94.2	4.5
94.2	3.4
94.2	3.1
94.2	3.1
94.2	3.7
93.6	4
92.5	5.1
91	6
89.3	6.3
87	6.3
84.7	6.3
82.7	6.3
80.4	6.3
77.8	6.3
73.3	6.3
71.5	6.3
67.5	6.3
62.7	6.3
57.5	6.3
52.6	6.5
48.4	7.7
44.9	9.7
42.1	12.3
39.8	15.4
37.8	18.6
35.5	22
33.7	25.2
31.7	27.7
30.3	30
28.9	32
27.7	32.9
27.2	33.2
26.9	33.2
26.9	33.2
26.9	32.9
26.9	31.7
26.9	30.9
26.9	30.6
26.9	30.6
26.9	30.6
26.9	30.6
26.9	31.7
26.9	33.5
27.2	35.5
27.7	36.6
28.9	36.9
30	36.9
31.7	36.9
34.6	35.7
38	34
41.5	31.7
44.9	28.9
48.9	23.1
50.1	21.1
51.8	17.4
53.5	14
55.2	11.7
57.5	10.3
61.2	9.7
65.8	9.7
70.4	9.7
75	9.7
81.6	9.7
83.6	9.7
87	9.7
89.3	9.7
91	9.7
92.7	9.4
94.7	8.8
95.6	7.4
95.6	5.4
95.6	3.4
95.6	2.5
95.6	2.5
95	2.5
93.6	2.8
91.9	2.8
89.9	2.8
87.9	2.8
86.2	2.8
84.4	2.8
82.7	2.8
80.1	2.8
77.6	2.8
74.4	2.8
71	2.8
67	2.8
60.1	3.4
57.8	4
53.8	5.1
50.9	7.1
48.1	9.7
45.5	12.6
43.2	15.7
40	20.6
39.2	22.3
37.2	24.9
34.6	27.7
32.9	29.7
31.2	30.9
29.4	31.5
28	31.5
27.2	31.5
27.2	31.5
26.9	31.2
26.9	30.6
26.6	29.7
25.2	28
23.4	25.7
22	24
20.6	24
20	24.3
19.4	26
19.1	29.4
19.1	34
19.4	38.6
19.7	42.3
20.3	44.9
21.1	46.1
22	46.3
24	45.5
27.4	43.2
31.2	39.8
35.5	35.5
38.9	30.6
42.1	25.4
44.6	19.7
46.1	12.6
46.3	10.8
47.2	8
48.4	6.8
50.6	6.5
54.4	6.8
58.9	7.7
63.8	8.8
69.3	9.7
74.7	10
80.4	10.3
81.6	10.3
83.6	10.3
85.9	10.3
89	10.3
92.2	10.3
94.2	10.3
95.9	10
96.2	9.4
96.2	8.5
96.2	8
96.2	8
96.2	8
95.9	8
95	8.3
93.9	8.5
92.7	8.5
91	8.5
89.3	8.5
87.3	8.5
83.9	8.5
82.7	8.5
80.7	8.5
78.4	8.5
76.1	8.5
72.7	8.5
69.3	8.5
65	8.5
61	8.5
56.4	8.5
51.8	9.1
47.5	10.3
44.3	12
41.5	14
39.2	16.8
37.5	20
35.7	23.1
34	26.6
32.6	29.4
31.2	32
29.4	34.3
28.3	35.5
27.2	35.7
26	35.7
25.4	35.7
25.4	35.5
25.4	34.6
25.4	32.6
25.4	30
25.2	27.2
24.6	24
23.4	20.3
20.3	17.1
18.9	17.1
16.3	17.7
14.3	19.4
12.8	22.9
12.8	27.2
12.8	32.3
13.7	37.5
16	42.1
20.3	47.2
23.1	48.6
26	48.6
29.7	46.9
34.3	43.5
38.9	38.9
42.6	33.7
45.8	28
48.4	22.3
50.9	14
51.5	11.1
52.1	6.3
52.4	3.4
54.4	2.2
58.7	2.2
64.7	3.1
71.3	4.5
77.8	6.5
84.2	8.5
87.6	10.8
89.3	12.6
91	12.6
92.7	11.7
93.9	10.5
94.2	9.1
94.2	8
94.2	8
94.2	8
94.2	8
93.6	9.1
93	9.7
91.9	11.1
90.2	12.3
88.2	12.6
86.2	12.6
83.6	12.6
79.9	12.6
78.7	12.6
76.4	12.6
73.8	12.6
70.4	12.6
65	12.6
58.9	12.6
53.5	12.6
48.6	13.1
44.9	14.8
41.2	18.9
40.6	20.6
39.5	24.6
38.6	28.9
38	33.2
37.5	37.5
36.9	40.9
35.7	44.1
35.2	44.3
34.3	44.3
33.2	44.3
32.6	43.5
32.6	41.8
32.3	39.8
30.9	38
30	37.5
30	37.5
30	37.8
29.4	38.9
28.9	41.2
28.6	44.1
29.7	46.9
30.3	47.5
31.5	47.5
33.2	46.9
35.7	45.5
38.9	42.3
42.3	38
45.5	33.7
48.4	28.9
51.2	24
53.5	19.4
55.8	15.4
57.8	12.6
60.4	10.8
63.8	10.3
68.1	10.5
73.3	10.8
80.4	12.8
82.4	13.7
86.2	15.4
89.6	16
92.5	15.7
94.5	15.1
95.9	13.4
96.2	11.4
96.2	10.3
96.2	10.3
96.2	10.3
95.6	10.5
94.7	10.8
93.3	11.1
91.3	11.4
89.3	11.4
87	11.4
85	11.4
83.3	11.4
81.3	11.4
78.1	11.4
77.3	11.4
74.7	11.4
71.8	11.4
68.1	11.4
64.1	11.4
59.8	11.4
55.5	11.4
50.9	11.4
44.6	12
42.6	12.8
39.5	14.3
37.2	16.6
35.2	19.4
33.5	22.6
32.6	26.3
31.7	29.7
31.2	32.6
30.6	34.9
30.3	35.7
29.7	36
29.2	36
29.2	35.7
29.2	34
29.2	31.7
29.2	30.3
29.2	30.3
29.2	30.3
29.2	30.6
29.2	31.7
29.2	34.6
29.4	38.3
30.9	40.9
33.2	42.1
35.5	42.1
37.8	41.5
40.9	39.5
44.9	36
48.4	31.7
50.6	27.4
52.9	22.9
54.9	18
56.9	13.7
58.7	10.3
61.2	8
65	6.8
69.5	6.8
74.4	7.4
78.4	9.4
81.3	12
84.4	13.7
87.6	14
90.2	14
92.2	12.8
93.6	10.8
93.9	8.5
93.9	7.1
93.9	7.1
93.9	7.1
93.9	7.1
93.6	7.1
92.5	7.4
90.5	8.3
88.2	8.8
86.4	8.8
85	8.8
83.6	8.8
81.9	8.8
80.1	8.8
77.6	8.8
76.7	8.8
74.1	8.8
71	8.8
67.3	8.8
62.4	8.8
57.5	8.8
53.2	9.4
49.5	10.5
46.3	12.6
42.9	16.8
41.8	18.6
40	22.3
38.6	26.6
37.2	30.6
35.7	34.6
34.6	38
33.7	40.3
32.9	41.8
31.7	42.1
31.5	42.1
31.2	41.8
31.2	40.6
30.9	38.9
30.3	36.6
28.6	33.7
26.6	30.9
24.6	29.4
22.9	29.7
22.3	29.7
21.7	31.5
21.4	34.6
22	40
22.6	41.5
24.3	43.5
26.3	44.6
28.6	44.3
31.7	42.9
35.5	40
40	36
44.3	31.2
47.8	26
50.4	20.9
52.4	15.7
53.5	11.1
54.7	8.3
57.2	6.8
61	6.8
66.4	7.4
72.1	8.5
77.3	10
82.1	11.1
86.2	11.4
89.3	11.4
91.9	11.1
93.6	10
94.7	8.3
94.7	6.8
94.7	6.3
94.7	6.3
94.7	6.3
94.5	6.5
93.3	7.4
91.6	8
88.2	8
87	8
84.4	8
82.4	8
80.4	8
78.4	8
76.4	8
73.8	8
71	8
67.8	8
61.2	8
58.9	8
54.1	8.3
49.8	9.1
46.1	10.3
42.9	12.3
40.3	14.8
38.3	18
36.6	21.7
34.9	25.7
33.7	30
32.9	33.7
32	36.9
31.5	39.2
30.6	40
29.7	40
29.4	40
29.4	39.8
29.4	38.3
28.6	34.6
28	33.5
26.6	32
25.7	32
25.2	32
24.6	32.9
23.7	34.9
23.4	37.8
24.3	42.1
25.2	42.9
26.9	43.8
28.9	43.8
31.5	42.9
35.2	40.3
39.8	36.9
44.3	32.3
48.1	28
50.9	23.1
53.2	17.7
55.2	12.8
56.9	9.1
59.2	6.8
62.7	6
67.8	6.3
74.1	7.1
79.9	8.8
87	12.6
89	13.1
92.7	13.7
95.3	13.4
96.5	12.6
96.5	11.4
96.5	10.3
96.5	10.3
96.5	10.3
95.6	11.1
95	11.7
93.9	12.6
92.7	13.1
91	13.4
88.7	13.4
86.2	13.4
84.2	13.4
82.4	13.4
80.7	13.4
77	13.4
75.3	13.4
71.5	13.4
67.3	13.4
63	13.4
58.4	13.4
54.4	13.4
50.1	14.3
46.3	15.4
43.5	16.8
39.5	20.9
38.3	22.6
36.3	25.7
34.6	29.2
33.5	32
32.3	34.3
31.5	35.7
30.6	36
29.7	36
29.2	35.7
29.2	34.9
29.2	32.6
28.6	29.2
27.2	27.2
24.9	26.9
24	26.9
24	27.2
23.7	28.3
23.7	31.2
23.7	34.9
24.9	38.6
27.2	40.6
29.4	41.2
32.3	40.9
35.7	39.8
40.3	37.2
44.6	33.7
48.6	29.4
51.2	24.6
54.4	16.6
54.9	14
56.4	10
58.1	7.4
61	6.3
65.5	6.3
71.5	6.5
77.3	7.1
81.9	8.5
85	9.7
87.6	10
89.6	9.7
91.6	9.4
93.6	7.7
94.5	5.4
94.5	3.7
94.5	3.1
94.5	3.1
94.2	3.4
93.6	5.1
93	7.4
92.5	9.1
90.7	10.3
89.6	10.5
87.3	10.5
85	10.5
83	10.5
81	10.5
79	10.5
75.6	10.5
73.8	10.5
70.4	10.5
66.7	10.5
62.4	10.5
57.8	10.5
53.8	10.8
50.4	12
46.9	16.3
45.2	20
44.6	22
43.2	26.3
42.1	30
40.6	33.5
39.2	36.6
38	38
36.6	38.6
34.9	38.6
33.7	38.3
33.5	37.8
33.5	36.3
32.6	34.6
30.9	32.3
28.6	28.9
25.4	27.2
22	27.2
20	27.7
19.1	31.2
19.1	33.2
19.7	38.3
21.7	43.5
25.2	48.1
28.9	50.9
32	51.8
35.5	50.6
39.5	47.8
43.5	42.9
48.6	34.3
50.1	31.5
52.6	25.4
54.4	19.7
55.5	14.6
56.9	11.1
59.2	9.4
63.5	9.4
69.3	10.3
75.3	12
80.7	14
85.9	16.3
89.3	17.4
91.9	17.4
93.6	15.7
95	12.8
95	9.1
95	6.5
95	5.7
95	5.4
94.5	5.7
93	5.7
90.7	6
87.9	6.3
85	6.5
83	6.5
81.3	6.5
79.6	6.5
77.8	6.5
75.8	6.5
74.1	6.5
71.8	6.5
69.5	6.5
66.4	6.5
62.7	6.5
58.1	6.5
50.9	6.8
48.6	7.1
44.9	8.8
42.1	11.1
40	14.6
38.6	18.3
37.5	22.6
36.9	26.6
36	30
35.5	32.9
34.9	35.2
34	36.3
33.2	36.3
32.9	36.3
32.9	35.7
32.9	34.3
32.3	31.5
31.2	28.3
28.3	27.2
25.4	27.2
24.9	27.4
24.6	28.6
24.6	31.2
24.6	35.2
26	39.5
28.3	42.3
30.3	43.8
32.6	43.8
34.9	42.3
38	39.5
41.5	35.5
44.6	30.3
46.9	25.4
48.6	20.6
50.4	16
52.6	11.1
53.5	10
56.1	8.8
59.2	8.8
63.5	8.8
68.4	8.8
75.6	9.4
77.6	9.7
81.6	10.3
84.4	10.3
87.3	10.3
90.5	10
93.6	9.4
95.6	8
95.6	7.1
95.6	7.1
95.6	7.1
95.3	7.4
94.2	8.8
93	10.5
91.6	12
91	12.3
89.3	12.3
87	12.3
84.7	12.3
82.7	12.3
81.3	12.3
79.9	12.3
78.1	12.3
75.8	12.3
73	12.3
69.5	12.3
65.8	12.3
61.5	12.3
57.2	12.3
52.9	12.3
48.1	12.6
43.5	13.1
40	14.6
37.8	16.3
36	19.1
34.9	22.6
34	26
33.5	29.4
32.9	32.3
32	34.6
31.5	36
30.3	36.3
29.7	36.3
29.4	36
29.4	35.5
29.4	33.5
29.4	31.5
28.9	30.6
28	30.6
27.7	30.9
27.7	31.2
27.7	32
27.2	34
27.2	36.3
27.2	38
27.7	38.3
28.6	38
30.3	36.9
33.2	34.6
36.9	31.5
40.6	28
44.3	24.6
47.5	20.9
50.6	17.1
53.5	14
56.1	11.1
58.9	9.7
62.1	8.8
66.1	8.8
71.3	8.8
76.1	8.8
80.1	8.8
83.6	8.8
86.4	8.8
89.3	8.8
91.9	8.5
93.9	7.7
95	5.7
95	3.7
95	2.5
95	2.5
95	2.5
94.2	3.4
93	4.8
91.3	6.5
89.9	8.3
88.7	9.4
87	10.8
85	11.7
82.7	12.6
80.4	12.6
78.1	12.6
76.4	12.6
74.4	12.6
72.1	12.6
69	12.6
65.2	12.6
61	12.6
53.2	13.7
50.9	14.3
47.2	15.1
44.3	17.1
41.5	20
39.8	23.7
38.6	27.7
37.8	32
37.5	36
37.5	38.9
37.2	41.2
36.6	42.1
36	42.1
35.7	41.8
35.7	40.3
35.5	37.5
34.3	34.9
31.7	32.3
31.2	32.3
30.6	32.3
30.6	32.9
30	34.9
29.4	38.9
29.7	43.2
30.9	46.9
33.5	50.1
34.6	50.6
36.3	50.4
38.6	48.6
42.1	45.2
45.5	40.9
48.1	36.3
50.4	31.7
52.6	27.2
54.7	22.6
56.4	19.4
58.1	17.1
60.7	16
65.8	16.3
67.5	16.8
71	18.6
75	20.6
79.6	22.6
84.2	23.7
87.6	24
89.9	23.4
92.2	21.7
94.2	19.4
95.3	17.1
95.3	16.8
95.3	16.8
95.3	16.8
95.3	16.8
95.3	17.4
95	18.3
93.9	20.3
92.2	22
90.5	23.1
89	23.1
87.3	23.1
85.9	23.1
84.7	23.1
83.9	23.1
82.7	23.1
81	22.9
79.3	22
77	20
73.8	17.4
69.8	14.8
65.2	13.1
60.1	12.3
55.5	12.3
51.2	12.3
46.6	13.4
42.3	15.4
38.9	18
37.2	21.7
36	26.3
35.7	31.7
35.7	39.5
35.7	41.5
35.7	44.1
35.7	44.9
35.7	44.9
35.5	44.6
35.5	43.2
35.5	38.6
34.6	32.9
32.3	27.7
28.3	23.1
23.7	21.7
20.6	21.7
19.4	22.6
18.9	25.7
18.6	31.5
19.7	37.8
22.3	42.1
25.2	45.2
27.7	46.9
29.7	46.9
33.7	43.8
35.5	41.8
38.9	37.2
42.3	32.3
45.5	26.9
47.8	21.7
49.5	16.6
50.4	12.3
51.5	9.1
52.9	7.1
55.5	7.1
61.8	7.7
64.4	8.5
70.1	10
76.4	11.4
82.7	12
88.4	12
91.6	12
93.9	11.4
95.9	9.4
96.8	7.4
96.8	6.3
96.8	6.3
96.8	6.3
96.5	6.3
94.7	7.1
92.5	8.5
90.5	9.1
88.7	9.1
87	9.1
85	9.1
82.7	9.1
80.1	9.1
77	9.1
75.8	9.1
73.3	9.1
70.1	9.1
66.1	9.1
61.5	9.4
56.7	10
52.6	10.5
49.5	11.4
46.6	13.4
43.2	17.7
42.3	19.4
40.6	23.4
39.5	27.2
38.9	30.9
38	34.3
37.5	36.9
36.9	38.6
36.3	39.2
35.5	39.2
35.5	39.2
35.5	37.8
35.5	36.9
35.2	34.6
34	34
32.3	34.3
31.2	34.3
30.3	34.6
29.4	35.7
28.9	38.3
28.9	41.5
29.4	43.8
30.6	44.3
32	44.1
34	42.6
37.2	40
42.6	33.5
44.6	31.2
47.8	26
50.6	20.9
52.6	15.7
54.7	11.1
56.7	7.4
58.9	5.7
63	5.4
68.7	5.7
75	6.8
81.3	8.5
87	10.5
91	11.7
93.6	11.4
95.3	10.3
95.9	8.3
95.9	6.8
95.9	6.5
95.9	6.5
95.6	7.4
95	8.3
93.6	10
92.2	10.5
90.5	10.8
88.4	10.8
86.2	10.8
84.2	10.8
81.6	10.3
80.7	10
79	8.8
76.4	8.3
73	8.3
69.3	8.3
65	8.3
60.1	8.3
54.7	9.1
49.8	10.3
46.3	11.7
43.5	13.7
41.2	16.8
39.5	20.6
38	24.6
36.9	28.3
36	31.5
35.2	34
34.3	35.7
33.5	36.6
32.9	36.6
32.6	36.6
32.6	35.7
32.6	34
32	31.5
30.6	29.2
28.6	27.7
27.2	27.4
27.2	27.4
27.2	27.4
27.2	27.7
27.2	28.6
27.2	29.7
28	30.3
29.4	30.3
31.5	30.3
34.9	29.7
38.9	28.9
46.1	26.3
48.1	25.4
51.8	23.4
55.2	21.1
58.1	18.6
61	15.7
64.1	13.4
67.3	11.4
71.5	10
76.7	9.1
82.1	9.1
86.4	9.1
88.7	9.4
90.2	9.4
91.9	9.1
94.7	8.3
96.8	6.8
96.8	6
96.5	6
96.5	6
96.5	6.3
95	7.7
93.6	9.1
92.5	9.7
91.3	9.7
89.3	9.7
87	9.7
84.7	9.7
82.4	9.7
80.1	9.7
77.8	9.7
75.3	9.7
72.1	9.7
68.4	9.7
64.4	9.7
60.7	9.7
56.7	9.7
52.9	9.7
49.2	10
45.2	10.8
42.1	12.3
39.2	14
36.9	15.7
34.9	18
32.9	20
31.2	22
29.4	23.7
28.3	25.2
26.6	26
26.3	26
26	26
26	26
26	25.7
26	24.9
26	24.3
26	24.3
26	24.3
26	24.3
26	24.3
26	24.3
26.3	24.3
26.9	24.3
28.6	24.3
31.5	24.3
34.9	24.3
38.6	24.3
42.9	24
47.5	23.1
51.5	22.3
56.4	20.3
58.1	19.1
61.2	16.6
63.8	14
67	11.7
[truncated: 611 more rows]
