# Supplementary material for: Bot fit: A novel approach to assessing lower limb muscular strength
Source: PLoS One. 2026 Mar 26;21(3):e0339187. doi: 10.1371/journal.pone.0339187 (PMC13021169; doi:10.1371/journal.pone.0339187)
Supplement: S3 File — Raw joint angle data (left and right legs) collected from 25 participants across all exercise protocols. This compressed folder contains individual participant files (sub1–sub25) with time-series signals representing lower-limb motion recorded by the Bot Fit system during resistance exercise trials. (ZIP) [file pone.0339187.s003.zip › sub19/lunge_max.csv]

AngL	AngR
7.7	4.8
7.7	4.8
7.7	4.8
7.7	4.8
7.7	4.8
7.7	4.8
7.7	4.8
7.7	4.8
7.7	4.8
7.7	4.8
7.7	4.8
7.7	4.8
8	4.8
8	4.8
8	4.8
8	4.8
8	4.8
8	4.8
8	4.8
8	4.8
8	4.8
8	4.8
8	4.8
8	4.8
8.3	4.8
8.5	5.1
8.8	5.1
8.8	4.8
8.5	4.8
7.7	4.2
6.3	3.1
5.7	2.5
5.4	2
5.4	2
5.4	2.2
5.4	2.2
5.4	2.2
5.4	2.2
5.4	2.2
5.4	2.2
5.4	2.2
5.4	2
5.4	2
5.4	2
5.4	2
5.4	2
5.4	2
5.4	2
5.4	2
5.4	2
5.4	2
5.4	2
5.4	2
5.4	2
5.4	2
5.4	2
5.4	2
5.4	2
5.4	2
5.4	2
5.4	2
5.4	2
5.4	2
5.4	1.7
5.1	1.7
5.1	1.4
5.1	1.1
5.1	1.1
5.1	1.1
5.1	1.1
5.1	1.1
5.1	1.1
5.1	1.1
5.1	1.1
5.1	1.1
5.1	1.1
5.1	1.1
5.1	1.1
5.1	1.1
5.1	1.1
5.1	1.1
5.4	1.1
5.4	1.1
5.4	1.1
5.4	1.1
5.4	1.1
5.4	1.1
5.4	1.1
5.4	1.1
5.4	1.1
5.4	1.1
5.4	1.1
5.4	1.1
5.4	1.1
5.4	1.1
5.4	1.1
5.4	1.1
5.4	1.1
5.4	1.1
5.4	1.1
5.4	1.1
5.4	1.1
5.4	1.1
5.4	1.1
5.4	1.1
5.4	1.1
5.4	1.1
5.4	1.1
5.4	1.1
5.4	1.1
5.4	1.1
5.4	1.1
5.4	1.1
5.4	1.1
5.4	1.1
5.4	1.1
5.4	1.1
5.4	1.1
5.4	1.1
5.4	1.1
5.4	1.1
5.4	1.1
5.4	1.1
5.4	1.1
5.4	1.1
5.4	0.8
5.4	0.2
5.4	0.5
5.4	1.1
5.4	1.7
5.4	2.2
5.4	2.5
5.4	3.4
5.4	4
5.4	4.8
5.4	5.4
5.4	6.3
5.4	6.8
5.4	7.7
5.4	8.3
5.4	8.8
5.4	9.1
5.4	9.7
5.4	10
5.4	10.3
5.4	10.5
5.4	10.8
5.4	10.8
5.4	10.8
5.4	11.4
5.4	11.7
5.4	12
5.4	12.3
5.4	12.6
5.4	12.6
5.4	12.6
5.4	12.6
5.1	12.6
5.1	12.8
5.1	12.8
5.1	13.1
5.1	13.1
5.1	13.1
5.1	13.1
5.1	13.1
5.1	13.1
5.1	13.1
5.1	13.1
5.1	13.1
5.1	13.1
5.1	13.1
5.1	13.1
5.1	13.1
5.1	13.1
5.1	13.1
5.1	13.1
5.1	13.1
5.1	13.1
5.1	13.1
5.1	13.1
5.1	13.1
5.1	13.1
5.1	13.1
5.1	13.1
5.1	13.1
5.1	13.1
5.1	12.8
5.1	12
5.1	11.7
5.4	10.5
5.4	9.4
5.4	8.5
5.4	7.7
5.4	6.8
5.4	6
5.4	4.8
5.4	2.5
5.4	1.7
5.4	0.2
5.4	1.4
5.4	2.5
5.4	3.7
5.4	4.8
5.4	5.7
5.4	6.8
5.4	7.7
5.1	8.3
5.1	8.5
5.1	8.8
5.1	8.8
5.1	8.8
5.1	8.8
5.1	8.8
5.4	8.8
5.4	8.8
5.7	8.8
5.7	8.8
6	8.8
6.5	8.8
6.8	8.8
7.1	8.8
7.1	8.8
7.4	8.8
7.4	8.8
7.4	8.8
8	8.8
8.3	8.8
8.5	9.1
8.8	9.1
9.1	9.4
9.4	10
9.7	10
10.3	10
10.5	10
10.5	10
10.5	10
10.5	10
10.8	10.3
11.4	10.3
11.7	10.8
12	11.1
12.3	11.1
12.6	11.1
12.6	11.1
12.6	11.1
12.6	11.1
12.6	11.1
12.6	11.1
12.8	11.1
13.1	11.1
13.1	11.7
13.1	11.7
13.4	11.7
13.4	11.7
14	11.7
14	11.7
14	11.7
14	11.7
14	11.7
14	11.7
14	11.7
14	11.7
14	11.7
14	11.7
14	11.7
14	11.7
14	11.7
14	11.7
14	11.7
14	11.7
14	11.7
14	11.7
14	11.7
14	11.7
14	11.7
14	11.7
14	11.7
14	11.7
14	11.7
14	11.7
14	11.7
14	11.7
14	11.7
14	11.7
14	11.7
14	11.7
14	11.7
14	11.7
14	11.7
14	11.7
14	11.7
14	11.7
14	11.7
14	11.7
14	11.7
14	11.7
14	11.7
14	11.7
14	11.7
14	11.7
14	11.7
14	11.7
14	11.7
14	11.7
14	11.7
14	11.7
14	11.7
14	11.7
14	11.7
14	11.7
14	11.7
14	11.7
14	11.7
14	11.7
14	11.7
14	11.7
14	11.7
14	11.7
14	11.7
14	11.7
14	11.7
14	11.7
14	11.7
14	11.7
14	11.7
14	11.7
14	11.4
14	11.4
14	11.4
14	11.4
13.7	11.4
13.7	11.4
13.7	11.4
13.7	11.1
13.7	11.1
13.7	10.8
13.4	10.5
13.4	10.5
12.8	10.5
12.8	10.5
12.8	10.5
12.8	10.5
12.8	10.5
12.8	10.5
12.8	10.5
12.8	10.5
12.8	10.5
12.8	10.5
12.8	10.5
12.8	10.5
12.8	10.5
12.8	10.5
12.8	10.5
12.8	10.5
12.8	10.5
12.8	10.5
12.8	10.5
12.8	10.5
12.8	10.5
12.8	10.5
12.8	10.5
12.8	10.5
12.8	10.5
12.8	10.5
12.8	10.5
12.8	10.5
12.8	10.5
12.8	10.5
12.8	10.5
12.8	10.5
12.8	10.5
12.8	10.5
12.8	10.5
12.8	10.5
12.8	10.5
12.8	10.5
12.8	10.5
12.8	10.5
12.8	10.5
12.8	10.5
12.8	10.5
12.8	10.5
12.8	10.5
12.8	10.5
12.8	10.5
12.8	10.5
12.8	10.5
12.8	10.5
12.8	10.5
12.8	10.5
12.8	10.5
12.8	10.5
12.8	10.5
12.8	10.5
12.8	10.5
12.8	10.5
12.8	10.5
12.8	10.5
12.8	10.5
12.8	10.5
12.8	10.5
12.8	10.5
12.8	10.5
12.8	10.5
12.8	10.5
12.8	10.5
12.8	10.5
12.8	10.5
12.8	10.5
12.8	10.5
12.8	10.5
12.8	10.5
12.8	10.5
12.8	10.5
12.8	10.8
12.8	10.8
12.8	10.8
12.8	10.8
13.1	10.8
13.1	10.8
13.1	10.8
13.1	10.8
13.1	10.8
13.1	10.8
13.1	10.8
13.1	10.8
13.1	10.8
13.1	10.8
13.1	10.8
13.1	10.8
13.1	10.8
13.1	10.8
13.1	10.8
13.1	10.8
13.1	10.8
13.1	10.8
13.1	10.8
13.1	10.8
13.1	10.8
13.1	10.8
13.1	10.8
13.1	10.8
13.1	10.8
13.1	10.8
13.1	10.8
13.1	10.8
13.1	10.8
13.4	10.8
13.4	10.8
13.4	11.1
13.4	11.1
13.7	11.4
14	11.7
14.3	11.7
14.3	11.7
14.3	11.7
14.3	11.7
14.3	11.7
14.3	11.7
14.3	11.7
14.3	11.7
14.3	11.7
14.3	11.7
14.3	11.7
14.3	11.7
14.3	11.7
14.3	11.7
14.3	11.7
14	11.7
14	11.7
14	11.7
14	11.7
14	11.7
14	11.7
14	11.7
14	11.4
14	11.4
14	11.4
14	11.1
13.7	10.8
13.7	10.3
13.7	9.7
13.4	9.4
13.4	9.1
13.1	8.3
12.6	7.7
12.3	7.1
11.7	6.3
11.7	5.7
11.1	5.4
11.1	5.1
10.8	4.5
10.5	4.5
10	4
9.4	3.7
8.8	3.4
8.5	2.8
8.5	2.5
8.3	2.2
8	1.7
7.7	1.4
7.7	0.8
7.1	0.5
6.8	0.2
6.3	0.2
6	0.8
5.7	1.4
5.1	2
4.8	2.8
4.5	3.4
4.2	4.2
4.2	5.4
4	6.5
4	8
3.7	9.7
3.4	12
2.8	14.3
2.5	16.6
2	18.6
2	20.3
1.7	21.4
1.7	22
1.7	22.3
1.7	22.3
1.7	22.3
1.7	22.3
1.7	22
1.7	21.1
1.7	20
1.7	18.6
1.7	17.1
1.7	15.7
1.7	14.3
1.7	12.6
1.7	11.1
1.7	9.4
1.7	7.7
1.7	5.7
1.7	3.7
1.1	2
0.2	0.5
1.4	0.2
4	0.8
6.5	1.1
9.1	1.1
11.4	1.1
13.4	1.1
14.8	1.4
16.6	2.5
17.7	4.2
18	6
17.7	7.1
17.1	7.4
16	6.8
14.6	6.3
12.6	5.7
8.5	5.4
7.1	5.4
4	5.4
1.1	4.8
1.1	3.7
2.8	2
4	0.2
4.5	3.1
4.5	6.3
4.5	9.4
4.2	12.8
4.2	15.7
4.2	18
4.5	19.7
4.5	20.9
4.5	21.7
4.2	22
4.2	21.7
4.2	21.4
4.2	21.1
4.2	20.3
4	19.1
4	17.7
4.2	15.1
4.2	14.3
4.2	12.3
4.2	10.3
4.2	8.3
4.2	6.5
4.2	4.8
4.2	3.4
4.2	2.5
4.2	2
4.2	1.7
4.2	1.7
4.2	1.4
4.2	0.8
4.2	0
4.2	0.5
4.2	1.4
4.2	2
4.2	2.8
4.2	3.4
3.7	4.2
2.8	5.1
1.1	5.7
0.5	6
2.5	5.7
4.8	5.7
6.8	5.7
8.5	5.7
10	5.7
11.1	5.7
12	5.7
12.3	5.7
12.6	5.7
12.6	5.7
12.6	5.7
12.3	5.7
11.1	5.1
9.7	4.8
8	4.2
6	3.7
4	2.5
2	1.4
0.2	0
1.4	1.7
2.8	4
4	6.3
4.5	8.5
4.8	11.1
5.4	13.7
5.4	16.3
5.4	19.1
5.4	21.4
5.1	23.1
4.8	24
4.8	23.7
4.8	23.1
4.8	22.6
4.8	21.4
4.8	20
4.5	18
4.5	16.3
4.5	14
4.5	12
4.5	9.7
4.5	7.4
4.2	5.1
3.7	2.8
2.5	0.8
1.1	0.5
0.5	1.4
2.5	1.7
4.2	2
6	2.2
7.4	2.5
9.1	3.7
10.5	5.1
11.7	6.8
12.6	8.3
13.1	9.7
13.1	10.3
12.8	10
12.6	9.4
12.6	9.1
11.7	8.8
10	8.5
8	8.5
5.7	8.8
3.4	9.1
1.1	9.1
0.5	9.1
2	9.1
3.1	9.1
4	9.1
4.5	9.1
4.2	9.1
4.2	9.1
4.2	9.1
4.5	8.8
4.5	8.5
4.5	8.3
4.8	8
4.8	7.4
5.4	7.1
6	7.1
6.3	6.5
6.5	6.3
6.3	5.4
6.3	5.1
6.3	4.5
6.3	4
6.3	3.4
6.3	2.5
6.3	2
6.3	1.1
6.3	0
6.3	0.8
6.3	2.2
6.3	3.7
6.3	5.4
6	7.7
6	8.3
6	9.7
6	10.5
6	11.7
6	12.6
6	13.4
6	14.3
6	14.6
6	14.8
6	15.1
6	15.1
6	15.1
6	15.1
6	15.1
6	15.1
6	15.1
6	15.1
6	15.1
6	15.1
6	15.1
6	15.1
6	15.1
6	15.1
6.3	15.1
6.3	14.8
6.5	14.8
6.5	14.8
6.5	14.3
6.8	13.4
7.4	12
8	9.7
8.3	7.1
8.3	4.8
8.3	2.8
7.4	1.1
6	0.2
4	1.1
1.4	1.7
0.8	2.2
3.4	2.2
6.3	2.2
9.1	2.5
11.4	2.8
13.7	3.7
15.1	4.5
15.1	4.5
15.1	4.5
15.1	4.5
18.3	5.1
18.9	5.1
19.4	5.1
19.7	5.1
19.7	5.1
19.4	5.1
19.4	5.1
19.4	5.4
19.4	5.7
18.9	6.3
17.7	6.5
16.8	7.1
15.7	7.7
14.8	8.3
14	8.8
13.7	9.1
13.4	9.4
13.4	9.7
13.4	10
13.4	10
13.1	10
12.6	10
11.7	10
10.8	10
10	10
8.8	10.3
8	10.5
7.4	11.1
6.8	11.4
6.5	11.7
6	11.4
5.7	11.1
5.1	10.3
4.5	8.8
4	7.1
3.1	4.8
2.8	2.2
2.2	1.1
2	4.5
2	8.5
2	12.6
2	18.6
2	20.3
2	24
2	27.4
2	30.6
2	33.7
2	36.6
2	39.5
2	42.1
2	44.6
2	47.2
2	49.5
2.2	51.5
2.2	53.2
2.2	54.7
2.2	55.8
2	56.9
2	58.1
2	58.4
1.7	58.1
1.4	58.1
1.4	58.1
1.4	57.8
1.4	57.8
1.4	57.8
1.4	57.2
1.4	56.1
1.4	54.7
1.1	53.2
0.8	50.9
0.8	50.1
0.5	48.6
0.5	47.2
0.5	45.5
0.5	43.8
0.5	41.8
0.5	38.9
0.5	35.7
0	31.7
0.5	26.6
1.1	25.7
1.7	25.4
1.7	25.4
1.7	25.4
1.7	25.4
1.7	25.4
1.7	25.2
1.7	24.6
1.7	24
1.7	24
1.7	24
1.7	23.7
1.7	23.7
1.7	23.4
1.7	22.9
1.7	22.3
1.7	20.9
1.7	20.6
1.7	19.1
1.7	18
1.7	16.6
1.7	15.7
1.7	14.8
1.7	14.6
1.7	14.3
1.7	14
1.7	14
1.7	14
1.7	13.4
2	12.6
3.1	11.4
4.2	10.3
5.1	8.5
6.3	7.1
6.8	6.5
7.4	6.3
7.4	6.3
7.4	6.3
7.7	6.3
8.3	6.3
8.5	6.3
8.5	6.3
8.5	6.3
8.5	6.3
8.5	6.3
8.5	6.3
8.5	6.3
8.5	6.3
8.5	6.3
8.5	6.3
8.5	6.3
8.5	6.3
8.5	6.3
8.5	6.3
8.5	6.3
8.5	6.3
8.5	6.3
8.5	6.3
8.5	6.3
8.8	6.3
9.7	6.3
10.5	6.3
10.8	6.3
10.8	6.5
11.4	7.1
11.4	8.3
11.4	9.4
11.4	10
11.4	10.3
11.4	10.3
11.4	10.3
11.4	10.3
11.4	11.1
11.4	11.4
11.4	11.4
11.4	11.4
11.4	11.4
11.4	11.4
11.4	11.4
11.4	11.4
11.4	11.4
11.4	11.4
11.4	11.4
11.4	11.4
11.4	11.4
11.4	11.4
11.4	11.4
11.4	11.4
11.4	11.4
11.4	11.7
11.4	13.1
11.4	13.4
11.4	14.3
11.4	15.7
11.4	17.7
11.4	20.6
11.4	23.7
11.4	27.4
11.4	31.2
11.4	35.7
11.4	40
11.4	44.1
10.8	47.8
9.7	51.5
8.3	54.7
6.5	57.5
4.5	59.8
1.7	60.7
0.8	60.7
4	60.4
8.3	58.9
12.6	56.4
16	53.2
18.3	49.5
20	44.9
21.1	40
22.3	34.9
23.7	30.3
25.4	26.9
30.9	23.7
33.5	23.4
38.6	23.1
44.1	23.1
49.2	23.1
53.5	23.1
57.8	23.1
62.1	22.6
66.1	22.3
70.7	21.7
75	21.7
79.6	21.4
83.3	20.9
85.3	20.3
85.6	19.4
85.6	18.6
85.3	17.4
85	17.4
83.9	17.7
83	17.7
81.9	17.7
79.9	17.1
79	17.1
76.7	17.1
73.3	17.1
69	17.1
64.4	17.1
59.8	17.1
54.9	17.4
50.4	18.6
44.3	21.1
42.9	22
40.6	24
38	26.3
35.7	29.2
33.2	32
30.6	34.6
28.3	36.9
26.3	38.6
24.3	40
23.1	40.3
22	40.3
21.4	40.3
21.1	40
21.1	38.9
21.1	36.9
20.6	33.7
18.9	29.4
16.8	24.3
14.3	20.9
12.3	20.6
12.3	21.4
12.3	23.4
12.3	27.4
13.1	33.5
15.7	40
18.6	46.1
22	50.6
25.2	52.9
27.7	53.5
30.6	52.9
34.6	50.6
39.2	46.6
42.6	42.3
45.2	36.9
46.9	30.6
48.1	24.3
48.4	18.3
48.4	12.8
48.9	9.1
51.2	6.8
55.5	5.7
60.7	6
67.8	6.3
70.1	6.3
74.4	6.3
78.1	6.3
81.3	6.3
84.4	6.3
87.3	6.3
89.6	6.3
91	6
91.6	5.4
91.6	4.8
91.6	4.5
91.6	4.5
91.6	4.5
90.5	4.8
88.7	4.8
86.4	4.8
84.2	4.8
82.1	4.8
79.9	4.8
77.3	4.8
74.1	4.8
70.7	4.8
66.4	4.8
61.2	4.8
56.4	4.8
51.8	5.7
47.5	7.7
44.1	10.3
41.5	13.4
39.2	17.1
36.6	21.1
34.3	24.6
32.3	28.3
30.6	31.2
29.4	33.5
28.6	34.9
28.3	35.5
28	35.5
28	35.5
28	35.2
28	34
28	31.5
27.7	28.3
26.9	24.9
26	20.6
24.6	17.1
21.4	16.6
18.6	16.8
16.3	17.4
14.3	19.4
13.1	23.7
12.8	29.4
13.1	35.7
14.8	41.8
16.8	46.9
18.9	50.9
20.9	53.8
22.9	54.7
25.4	54.4
29.4	53.2
34	50.9
38.6	47.2
43.2	42.6
46.3	36.9
48.4	31.2
49.5	25.2
49.8	19.1
50.1	13.4
50.4	8.8
51.2	6.5
53.2	6
56.7	6
61.8	6.5
70.7	7.7
76.4	8.5
79	8.8
83.3	9.1
86.4	8.8
89.6	8.3
92.7	7.1
94.5	6.3
95.3	4.8
95.3	3.7
95.3	3.1
95.3	3.1
95	3.1
93.6	3.1
91	3.4
88.2	3.7
85.6	3.7
83.3	3.7
80.7	3.7
78.1	3.7
72.4	3.7
70.1	3.7
65	3.7
60.1	3.7
55.5	4.8
51.5	7.1
48.6	10
46.3	13.7
44.1	18
41.8	22.6
39.5	27.2
37.2	31.5
35.7	35.2
34.6	38
33.5	40.3
33.5	40.3
33.2	40.3
33.2	39.8
33.2	37.5
33.2	34
32.6	30.3
31.2	25.4
29.2	20
27.4	14
25.2	9.4
21.4	8.5
18.6	9.1
16.6	10.5
14.8	14
14	22.9
14.3	26.9
15.7	34.3
18	41.5
20.6	47.5
23.1	52.1
26	53.8
28.6	53.8
31.7	52.9
36	50.6
40.9	46.9
46.9	39.8
48.4	36.9
50.9	31.5
52.9	25.4
53.8	20
54.1	14.3
54.1	9.7
55.2	6.8
58.7	5.1
66.1	5.4
69	6
74.4	7.7
79.3	9.4
83.9	10.5
87.6	11.1
89.9	11.1
91.6	10.5
93	9.1
93.3	7.1
93.3	5.1
93.3	5.1
93.3	5.1
93	5.1
91.3	5.1
88.7	5.4
85.6	5.4
82.7	5.4
80.7	5.4
78.4	5.4
75.8	5.4
72.7	5.4
69	5.4
64.4	5.4
59.2	5.7
51.8	7.1
49.8	8
46.1	10.3
43.2	13.7
40.9	18
38.9	23.1
38	28.9
37.5	34.9
37.5	40
37.5	43.8
37.5	45.8
37.5	46.1
37.5	46.1
37.5	45.5
37.5	42.6
37.5	37.8
37.5	32.3
36.6	26.9
34.9	21.4
32.6	18
30.3	17.7
27.7	18.6
24.6	20.9
21.7	25.7
20.3	31.7
20.9	37.8
22	43.8
24.9	52.4
26	54.4
28.3	56.9
30	57.5
31.7	57.2
34.9	55.8
38.6	52.9
42.3	49.5
45.2	45.2
47.8	39.8
48.9	34
49.5	24.9
49.8	22
50.1	16.3
50.1	11.4
50.4	8.3
52.1	6.8
54.9	7.1
58.9	8
63.8	9.1
69.8	10.3
75.3	11.1
79.6	11.4
83.3	11.1
86.7	10
89.9	8.8
91.9	8
93.3	7.1
94.5	6.5
95.3	6
95.3	5.1
95.3	4.8
95.3	4.8
95	5.1
94.2	5.4
92.5	5.7
90.2	6
87.9	6
85.6	6
83.9	6
82.1	6
80.4	6
78.1	6
75.6	6
72.4	6
66.4	6
63.5	6
58.4	6.3
52.9	7.4
48.4	8.8
44.6	11.1
42.1	14.3
40.3	18.3
39.2	25.2
39.2	28
39.2	33.5
39.2	38.6
39.2	42.9
39.2	46.1
39.2	47.8
39.2	48.1
39.2	47.8
39.2	47.2
39.2	44.3
39.2	39.5
39.2	34.3
38.3	28.9
36.9	24.6
34.6	24
32.6	24.6
30.6	26.6
28.9	30.3
28	39.2
28.3	42.9
29.7	50.4
32	57.5
34.6	63.5
36.9	67.8
39.2	69
40.9	68.1
42.9	65
45.8	59.5
48.1	53.8
50.4	47.8
52.9	41.5
54.9	35.2
56.1	28.9
56.4	22.6
56.4	16.6
56.4	11.1
56.7	7.4
57.8	5.1
58.7	5.1
61.5	5.1
65	6.3
69.3	7.4
74.4	8
79	9.1
82.4	10.3
84.7	11.1
86.4	10.8
88.2	10
90.5	8.3
93.3	4.5
93.3	3.4
93.3	0.2
93.3	1.7
93	1.7
92.2	0.8
91.3	0.5
90.5	2
89.9	3.1
88.7	4
87.3	4.2
85	4.2
82.7	4.2
79.6	4.2
76.4	4.2
73	4.2
69.3	5.1
65.2	6.8
61	9.4
57.2	12.6
53.5	16.3
50.4	21.1
48.1	26
46.9	31.5
46.1	37.5
45.8	43.8
45.8	50.1
45.8	55.2
45.8	59.5
45.8	62.7
45.2	63.8
43.8	63.5
42.1	61.5
39.8	58.1
36.6	53.2
32.9	47.2
28.6	40.3
23.7	32.9
19.4	25.4
16.6	18.3
13.4	13.4
11.7	14
8.8	17.4
7.1	21.7
6.3	27.2
5.7	33.2
4.2	39.5
2.8	45.5
1.7	51.2
1.4	56.7
1.4	61.5
1.4	65.5
2	67
2.2	66.7
3.4	66.7
7.4	64.4
9.7	63.2
13.4	60.4
16.6	57.8
20	54.4
23.4	50.4
26.3	46.3
29.4	42.1
32.6	38
36	34.6
39.5	31.5
43.2	29.2
47.2	27.2
51.5	26
55.8	24.9
60.1	24
64.4	23.1
68.1	23.1
71.8	23.1
75.6	23.1
78.4	23.1
82.1	23.4
83.3	23.4
86.2	22.9
88.7	21.7
90.2	20.9
90.2	20.9
90.2	20.3
90.2	20
90.2	19.7
90.2	19.7
89.9	19.7
89.6	19.7
88.2	19.7
86.4	19.7
84.4	19.7
83	19.4
81.6	18.9
79.6	18
77	16.8
73.6	15.1
69	13.7
63.5	13.1
57.8	13.1
52.1	14
46.1	16
40.3	18.9
36.9	21.1
34.6	24.6
33.2	29.2
32.9	34
32.9	39.5
32.9	44.6
32.9	49.5
32.9	53.8
32.9	56.7
32.9	58.1
32.3	58.7
31.2	57.8
30.6	56.7
29.7	53.2
28	48.4
25.2	43.2
21.7	37.5
18.6	31.5
16	26.6
14.3	25.4
14.3	27.7
14.8	29.4
16.6	33.5
18.6	39.8
21.4	46.6
25.2	52.9
28.6	58.4
31.7	62.1
34.6	63.8
37.5	63.8
40.3	63
44.1	60.1
47.2	55.8
49.5	50.9
50.9	45.5
51.8	39.2
52.1	30
52.1	27.4
51.8	23.4
51.8	21.1
52.4	20.3
54.7	19.4
58.7	18.9
63.5	19.4
68.4	20.9
73	21.7
78.7	22.6
79.9	22.9
81.9	22.9
83	22.6
85	22
87.6	20.9
89.9	19.4
92.2	16
91.9	14.8
91.3	12.8
90.7	10.8
90.2	10.3
89.6	10.3
88.7	10.3
87.6	10.3
85.6	10.5
83.3	10.5
80.1	10.5
79.3	10.5
77.3	10.5
75.6	10.5
73.6	10.5
71.3	10.5
68.7	10.5
66.1	10.5
62.7	10.5
59.2	10.5
55.2	10.5
51.2	10.5
46.9	11.1
44.1	11.4
41.8	12
40	13.4
39.2	15.1
38.9	16.6
38.6	18.3
38.3	19.7
37.5	20.3
36.9	20.3
35.2	20.3
32.9	20.3
31.5	20.3
30.3	20.3
29.7	20.3
29.7	20.3
29.7	20.3
29.7	20.3
29.7	20.3
29.7	19.7
29.7	18.6
28.9	17.1
27.7	14.8
26.3	12.3
25.2	9.4
24.3	6.5
24	4.2
24	2.2
24.3	0.2
24.6	1.7
25.7	4
27.2	5.7
29.2	7.1
31.5	7.4
33.7	7.4
35.7	7.4
37.2	8
38	9.4
38	11.4
38	13.7
37.5	15.7
36.3	15.7
35.2	15.7
34.3	15.7
33.5	15.7
38	15.1
38	15.7
38	15.7
38	15.7
38	15.7
32.6	15.7
32	15.7
31.5	16
31.2	16.3
30.3	17.1
29.7	17.4
29.2	17.4
28.9	17.4
28.9	17.4
28.9	17.4
28.9	17.4
28.9	17.4
28.3	17.4
28	17.4
28	17.4
28	17.4
28	17.4
27.4	17.4
26.9	17.1
26.6	16.8
26.3	16.3
26.3	15.7
26.3	15.1
26.3	14.3
26.3	13.1
26.3	12.8
26.3	12.3
26.3	12
26.3	12
26.3	11.7
26.3	11.7
26.3	11.7
26.3	11.7
26.3	11.7
26.3	11.7
26.3	11.7
26.3	11.7
26.3	11.7
26.3	11.7
26.3	11.7
26.3	11.7
26.6	11.7
27.2	11.7
28.3	11.7
29.4	11.7
30.3	11.7
31.5	11.7
32.3	11.7
32.3	11.7
32.3	11.7
32.3	11.7
32.3	11.7
32.3	11.7
32.3	11.7
32.3	11.7
32.3	11.7
32.3	11.7
32.3	11.7
32.3	11.7
32.3	11.7
32.3	11.7
32.3	11.7
32.3	11.7
32.3	11.7
32.3	11.7
32.3	11.7
32.3	11.7
32.3	11.7
32.3	11.7
32.3	11.7
32.3	11.7
32.3	11.7
32.3	11.7
32.3	11.7
32.3	11.7
32.3	11.7
32.3	11.7
32.3	11.7
32.3	11.7
32.3	11.7
32.3	11.7
32.3	11.7
32.3	11.7
32.3	11.7
32.3	11.7
32	11.1
31.7	10.5
31.5	9.7
31.5	9.1
31.2	8.3
30.9	7.4
30.6	6.5
30.3	5.7
29.7	4.2
29.2	3.4
28.9	3.1
28.6	2.2
28	1.4
27.7	0.8
27.2	0
26.9	0.2
26.3	0.8
25.7	0.8
25.4	0.8
24.9	0.8
24.6	0.8
24.3	0.8
24.3	0.8
24.3	0.8
24.6	0.8
24.6	0.5
25.2	0.2
25.7	0
26.3	0.2
26.6	0.5
26.6	0.5
26.6	0.8
26.6	0.8
26.3	0.5
25.2	0
23.7	1.1
21.1	2.5
18	4.2
14.6	6.3
11.1	8.3
8.3	10.8
5.7	13.7
3.7	17.1
2.2	21.4
1.1	26
0.8	30.3
0.5	34.6
0.5	38.3
0.5	40.3
0.5	41.5
0.5	41.5
0.8	40.3
1.1	39.2
1.4	36.9
1.7	34
1.7	30.9
1.7	27.2
1.7	22.9
1.7	18.3
1.4	13.1
1.4	7.7
1.4	2.2
1.4	2.8
1.1	7.1
1.4	10
1.4	12
2.5	13.7
4.2	15.1
6.8	16.3
9.1	15.7
11.7	15.1
14.3	14.3
16.6	13.7
18.9	13.1
20.6	13.1
22	13.4
22.9	13.4
23.4	13.4
23.7	13.4
23.4	13.4
23.4	13.4
23.1	13.4
22.9	13.1
22.6	13.1
21.7	12.3
20.3	11.7
19.4	10.8
18	10.3
16.8	9.4
16	8.5
15.4	6.8
15.1	4.8
15.1	2.5
14.8	0
14	3.1
13.4	6.5
12.8	9.7
12.6	12.6
12.3	15.4
12	17.7
11.4	19.4
10.8	19.7
10.3	19.7
9.7	19.1
9.4	17.7
9.1	16
8.8	13.7
8.8	11.1
8.8	8.3
8.8	5.4
8.8	2.8
9.1	0.2
9.7	2
10.8	4
12	5.4
13.4	6
14.6	6.3
16	6.3
16.3	6.5
16.8	7.1
17.4	8
17.4	8.5
17.4	9.4
17.4	9.7
17.4	10
17.4	9.7
17.4	9.7
17.4	9.7
17.4	9.7
17.4	9.7
17.4	9.7
17.4	9.7
17.4	10
17.7	10.5
18	11.1
18	12
18	12.6
17.7	13.1
17.4	13.7
16.6	13.7
15.7	13.7
14.6	13.7
13.4	14.6
12	15.1
9.4	16.3
7.7	17.1
6	18
4.5	18.9
3.1	19.7
2	20
0.8	20.3
0.2	20.3
1.1	20.3
1.7	20.3
2	20.3
2.2	20.3
2.2	20
2.5	19.7
2.8	18.9
3.1	17.7
3.7	16.3
3.7	14
3.7	12.8
3.7	10.8
3.7	8.5
3.7	6
3.7	3.4
3.7	0.8
3.7	2
3.4	4.8
3.4	7.1
3.4	9.4
3.4	11.4
3.4	13.1
3.4	14.6
3.4	16
3.1	16.8
2.8	17.7
2.2	18.3
1.7	18.9
1.1	19.1
0.8	19.1
0.8	18.9
0.8	18
0.8	16.8
0.8	15.7
0.8	14.8
0.8	14
0.5	12.8
0.2	11.1
1.4	9.4
2.2	7.7
3.7	6.5
4.8	5.4
6.3	4.8
7.7	4.2
8.8	4.2
9.7	4
10.8	3.4
11.1	2.5
11.1	1.7
10.8	0.2
10.8	0
10.8	0.2
10.5	0.5
10	0.8
9.4	1.1
8.5	1.7
7.7	2.2
6.5	3.1
5.7	4
4.8	4.5
4.2	5.4
3.1	5.7
2	6
0.8	6
0.2	6
1.1	6
2.2	6
2.8	6
3.7	6
4	6
4.2	6
4.2	6
4.2	6
4.2	6.3
4.2	6.3
4.2	6.8
4.2	6.8
4.2	6.8
4.2	6.8
4.2	6.8
4.2	6.8
4.2	6.8
4.2	6.8
4.2	6.8
4.2	6.8
4.2	6.8
4.2	6.8
4.2	6.5
4.2	6.5
4.2	6.5
4.2	6.5
4.2	6.5
4.2	6.3
4.2	6.3
4.2	6
4.2	5.7
4.2	5.7
4.2	5.7
4.2	5.7
4.2	5.7
4.2	5.7
4.2	5.7
4.2	5.7
4.2	5.7
4.2	5.7
4.2	5.7
4.2	5.7
4.2	5.4
4.2	5.4
4.2	4.8
4.2	4.2
4.2	4
4.2	3.7
4.2	4
4.2	4
4.2	4
4.2	4
4.2	4
4.2	4
4.2	4
4.2	4
4.2	4
4.2	4
4.2	4
4.2	4
4.2	4
4.2	4
4.2	4
4.2	4
4.2	4
4.2	4
4.2	4.2
4.2	4.5
4.2	5.1
4.2	5.1
4.2	5.1
4.2	5.1
4.2	5.1
4.2	5.1
4.2	5.1
4.2	5.1
4.2	5.1
4.2	5.1
4.2	5.4
4.2	5.7
4.2	6
4.2	6
4.2	6
4.2	6
4.2	6
4.2	6
4.2	6
4.2	6
4.2	6
4.2	6
4.2	6
4.2	6
4.2	6
4.2	6.3
4.2	6.8
4.2	7.1
4.2	7.4
4.2	7.7
4.2	7.7
4.2	8
4.2	8.3
4.2	8.3
4.2	8.5
4.2	8.8
4.2	8.8
4.2	8.8
4.2	8.8
4.2	8.8
4.2	8.8
4.2	9.1
4.2	9.4
4	9.7
3.4	10
3.1	10
2.5	10
2	10.5
1.4	10.8
1.1	11.1
1.1	11.4
0.8	12
0.8	12.6
0.8	13.1
0.8	13.7
0.8	14.3
0.8	14.6
0.8	14.8
0.8	15.4
0.8	15.7
0.8	16
0.8	16.3
0.8	16.3
0.8	16.3
0.8	16.3
0.8	16.3
0.8	16.3
0.8	16.3
0.8	16.3
0.8	16.3
0.8	16.3
0.8	16.3
0.8	16.3
1.1	16.3
1.1	16.3
1.4	16.6
1.4	16.6
1.7	16.6
1.7	16.6
1.7	16.6
1.7	16.6
1.7	16.6
1.7	16.6
1.7	16.6
[truncated: 136 more rows]
