# Supplementary material for: Bot fit: A novel approach to assessing lower limb muscular strength
Source: PLoS One. 2026 Mar 26;21(3):e0339187. doi: 10.1371/journal.pone.0339187 (PMC13021169; doi:10.1371/journal.pone.0339187)
Supplement: S3 File — Raw joint angle data (left and right legs) collected from 25 participants across all exercise protocols. This compressed folder contains individual participant files (sub1–sub25) with time-series signals representing lower-limb motion recorded by the Bot Fit system during resistance exercise trials. (ZIP) [file pone.0339187.s003.zip › sub19/lunge_max2.csv]

AngL	AngR
11.7	14.3
10.8	14.3
10.3	14.3
8.8	14.3
7.1	14.3
5.7	14.3
4.8	14.3
4.2	14.3
4	14.3
3.4	14
2.5	13.4
1.7	13.1
0.8	13.4
0	13.4
0.5	13.1
1.4	13.1
2.2	12.6
2.8	12
3.1	10.8
2.8	9.7
2.5	8.8
2.2	7.7
2	6.8
2	6.3
2	6
2	5.4
1.1	4.5
0.2	2.8
2.8	0.2
6.8	3.7
11.1	8
15.7	12.8
19.7	16.8
23.1	20.6
26	23.7
28.3	26.3
31.2	28.6
33.7	30.3
36	32
39.5	33.5
43.2	34.9
47.5	36.3
51.8	37.8
55.5	39.5
58.9	42.3
62.4	45.8
65.8	49.8
69.3	53.5
72.4	56.9
75	59.8
77.3	61.5
79.6	62.7
81.9	63.5
83.6	64.1
85	65
86.2	66.4
87.6	68.1
89.3	70.4
91.6	73.3
93.3	75.8
94.2	77.6
94.5	78.1
93.9	78.1
93.6	78.1
93.6	78.1
93.6	78.1
93.6	78.4
93.6	78.7
93.6	79.3
93.3	79.3
93	79.3
92.5	79.3
91.6	79.3
91	79.3
90.5	79.3
89.6	79.3
89	79.3
88.4	79.3
88.2	79.3
87.9	79.3
87.3	79.3
86.7	79.3
86.2	79.3
86.2	79.3
86.7	79
87.3	79
87.9	79
88.7	79
88.7	78.7
88.7	78.1
87.6	77.6
85.6	76.7
83.3	75.6
81.6	73.3
80.7	70.7
79.9	68.7
78.7	66.7
76.7	65.2
74.7	63.2
72.4	60.7
70.1	57.5
67.5	54.7
64.7	51.5
61.8	48.4
58.9	45.2
56.1	42.3
53.2	39.8
50.4	37.8
47.8	36
44.9	35.2
42.1	34.6
39.5	34.9
35.5	36
34	36.3
31.5	37.5
29.2	38.9
27.2	40.3
25.4	42.1
24	43.5
22.9	45.2
22.3	47.2
21.7	49.5
21.7	51.5
21.4	54.1
21.1	56.4
20.9	58.7
20.6	61.2
20	63
19.4	64.1
19.1	63.8
19.1	63.2
19.1	62.1
19.1	59.8
19.1	56.9
18.9	53.2
17.7	49.2
16.8	44.3
14.8	36.6
14.6	34
13.7	28.9
12.8	24
12.3	19.1
11.7	16.6
10.5	16.6
9.7	17.1
9.4	17.1
8.8	16
7.1	14.8
5.4	12.8
3.4	10.5
1.7	8.8
1.4	7.1
1.4	6
1.7	5.4
2	5.4
2.5	5.4
2.5	5.4
2.2	5.4
2.2	5.4
2	5.4
1.4	5.4
0.5	5.4
0.2	5.4
1.1	5.4
2	5.4
2	5.4
2.2	5.4
2.2	5.4
2.2	5.4
2.2	5.4
2.2	5.4
2.2	5.4
2.2	5.4
2.2	5.4
2.2	5.1
2.2	4.2
2.2	3.4
2.2	2.5
2	1.4
1.7	0.5
1.1	0.5
0.5	1.4
0.2	2.5
0.5	3.4
0.8	4.2
0.5	5.1
0.5	6
0.5	6.8
0.5	8
0.5	8.3
0.5	8.3
0.5	8.3
0.5	8.3
0.2	8.3
0.5	8.3
1.4	8.3
2	8.3
2.5	8.3
2.5	8.5
2.5	8.8
2.5	9.1
2.5	9.1
2.5	9.1
2.5	9.4
2.5	9.7
2.5	10
2.5	10
2.5	10
2.5	10
2.5	10
2.5	10
2.5	10
2.5	10
2.5	10
2	10
1.1	10
0.2	10
0.5	10
1.1	10.3
1.4	10.8
1.1	11.1
0.2	11.1
0.8	11.1
2	11.1
3.1	11.1
4	11.1
4.5	11.1
4.8	11.1
5.4	11.1
5.7	11.1
5.7	11.1
5.7	11.1
6.3	11.1
6.5	11.1
7.1	11.1
7.4	11.1
7.7	11.1
8	11.4
8.3	11.7
8.5	12
8.8	12
8.8	12
8.8	12
8.8	12
8.8	12
9.1	12
9.4	12
9.7	12
9.7	12
10	12.3
10	12.6
10	12.6
10	12.6
10	12.6
10	12.6
10	12.6
10	12.6
10	12.6
10	12.6
10	12.6
9.7	12.6
9.7	12.6
9.1	12.6
8.8	12.6
8.5	12.6
8.5	12.6
8.5	12.6
8.5	12.6
8.5	12.6
8.5	12.6
8.5	12.6
8.3	12.6
8	12.6
7.7	12.6
7.1	12.6
6.8	12.6
6.8	12.6
6.8	12.6
6.8	12.6
6.8	12.6
6.8	12.6
6.8	12.6
6.8	12.6
6.8	12.6
6.8	12.6
6.8	12.6
6.8	12.6
6.8	12.6
6.8	12.6
6.8	12.6
6.8	12.6
6.8	12.6
6.8	12.6
6.8	12.6
6.8	12.6
6.8	12.6
6.8	12.6
6.8	12.6
6.8	12.6
6.8	12.6
6.8	12.6
6.8	12.6
6.8	12.6
6.8	12.6
6.8	12.6
6.3	12.6
5.4	12.6
4.2	12.6
3.1	12.6
1.7	12.6
0.8	12.6
0.2	12.6
0	12.6
0	12.6
0	12.6
0	12.6
0	12.6
0	12.6
0	12.6
2	12.3
2.8	12.3
3.4	12.3
4	12.3
4.2	12.3
4.5	12.3
4.5	12.3
4.5	12.3
4.5	12.3
4.5	12.3
4.5	12.3
4.5	12.3
4.5	12.3
4.5	12.3
4.5	12.3
4.5	12.3
4.5	12.3
4.5	12.3
4.5	12.3
4.5	12.6
4.5	12.6
4.5	12.6
4.5	12.6
4.5	12.6
4.5	12.6
4.5	12.6
4.2	12.6
4.2	12.6
4.2	12.6
4	12.6
3.1	12.8
3.1	12.8
2.8	12.8
2.8	12.8
2.8	12.8
3.1	12.8
3.4	12.8
3.7	12.8
3.7	12.8
3.7	12.8
3.7	12.8
3.7	12.8
3.7	12.8
4	12.8
4.2	12.8
4.8	12.8
5.7	12.8
6.3	12.8
6.5	12.8
6.5	12.8
6.3	12.8
6.3	12.8
6.3	12.8
6.3	12.8
6.3	12.8
6.3	12.8
6.3	12.8
6.3	12.8
6.3	12.8
6.3	12.8
6.3	12.8
6.3	12.8
6.3	13.1
6.3	13.4
6.3	13.7
6.3	13.7
6.3	13.7
6.3	13.7
6.3	13.7
6.3	13.7
6.3	13.7
6.3	13.7
6.3	13.7
6.3	13.7
6.3	13.7
6.3	13.7
6.3	13.7
6.3	13.7
6.3	13.7
6.3	13.7
6.3	13.7
6.3	13.7
6.3	13.7
6.3	13.7
6.3	13.7
6.3	13.7
6.3	13.7
6.3	13.7
6.3	13.7
6.3	13.7
6.3	13.7
6.3	13.7
6.3	13.7
6.3	13.7
6.3	13.7
6.3	13.7
6.3	13.7
6.3	13.7
6.3	13.7
6.3	13.7
6.3	13.7
6.3	13.7
6.3	13.7
6.3	13.7
6.3	13.7
6.3	13.7
6.3	13.7
6.3	13.4
6.3	13.7
6.3	13.4
6.3	13.4
6.3	13.4
6.3	13.4
6.3	13.4
6.3	13.4
6.3	13.4
6.3	13.4
6.3	13.4
6.3	13.4
6.5	13.4
6.5	13.4
6.5	13.4
6.8	13.4
7.4	13.4
7.7	13.1
8	13.1
8.3	12.8
8.5	12.3
8.8	11.1
8.5	10
8.5	8.8
8.3	7.1
7.7	4.5
7.1	0.5
6.3	4.5
4.8	10.5
2.8	16.8
0.2	23.1
3.7	29.2
7.4	34.9
10.8	39.8
14.6	42.6
18.3	43.5
21.1	42.9
23.7	41.2
26.6	38.6
29.2	35.2
32.9	29.2
34.3	26.9
36.6	22.9
38.6	19.1
40.9	16
43.5	13.4
46.6	11.7
50.1	10.5
54.7	10.3
59.5	10.3
65	10.8
71	11.1
76.1	11.7
81	12
85.3	12
88.4	12
91	12
92.7	11.7
93.3	12.3
93	12.8
92.5	14
91.9	14.8
91	15.4
90.2	15.4
89	15.4
87.3	15.1
85.9	14.3
83.9	13.1
80.7	11.7
76.7	9.7
72.4	7.4
67.5	5.7
62.1	5.1
57.5	5.1
53.2	5.4
48.4	6.8
43.5	9.1
40	11.4
37.2	14.3
35.2	17.7
34	21.7
33.5	26
33.5	34
33.5	36.6
33.5	41.5
33.5	45.2
32.9	48.1
32.3	49.5
31.2	49.8
29.7	49.5
28.3	48.4
26.9	45.2
24.9	40.3
22	34
18.9	27.7
15.1	21.4
11.1	17.7
8	17.1
6.5	18.6
6.5	22.3
7.4	27.2
9.7	32.9
12.8	39.2
16.8	45.2
21.4	49.5
25.7	51.8
30	51.8
34	50.9
38.3	48.4
42.1	44.1
45.2	38.9
47.2	33.2
48.4	26.6
48.9	20
49.2	13.7
49.2	8.5
49.8	5.4
54.7	3.4
57.5	3.4
64.4	4
71.3	4.2
77.6	4.2
83.6	4.2
88.4	4.2
91	4.2
92.2	4.2
92.7	4.2
93.6	4.2
93.6	4.2
93.6	4.2
93.6	4.2
93.6	4.2
93.6	4.2
93.3	4.2
91.9	4.2
89.9	4.2
87.3	4.2
85	4.2
83.6	4.2
81.9	4.2
80.1	4.2
77.8	4.2
75.3	4.2
71.3	4.2
66.1	4.2
60.4	5.1
54.9	6.5
48.6	9.4
46.9	10.8
44.1	14
42.1	18.3
40.3	23.7
39.2	29.7
38.9	35.7
38.9	41.2
38.9	45.8
38.3	48.6
38	49.5
36.9	49.5
35.7	48.9
35.2	46.6
34	43.2
31.7	38.9
28.9	34.3
25.7	30.9
22.9	29.7
21.4	29.7
21.4	30
21.1	32
20.9	35.5
21.4	39.5
23.4	42.3
27.2	43.8
28.3	43.5
31.2	42.3
34.3	39.5
38	35.2
42.1	30.3
45.5	25.2
48.4	20
51.2	15.1
53.8	10.8
56.1	8
58.7	6.3
61.8	5.7
65.5	6
70.1	6.5
74.4	7.4
79.3	8.3
84.2	8.5
89.3	8.5
90.5	8.5
92.7	8.3
94.7	7.1
96.2	5.1
96.5	3.1
96.2	2.2
96.2	2.2
96.2	2.2
95	3.1
93.3	4
91.3	4.5
89.6	4.8
87.6	4.8
85.9	4.8
84.2	4.8
82.7	4.8
80.7	4.8
77.6	4.8
76.4	4.8
73.3	4.8
69.3	4.8
63.8	4.8
58.1	5.1
52.4	6.3
47.8	8.3
44.3	10.8
41.5	14.6
39.8	19.4
38.3	27.4
38	30.6
37.2	36
36.3	40.9
35.5	44.3
34.3	46.3
33.5	46.6
32.6	46.6
32.3	45.8
32.3	42.9
32	39.2
30.9	34.6
28.9	30
26.6	25.4
24.6	22.9
22.6	22.9
21.1	24.3
19.7	28
18.9	33.5
19.1	38.9
21.1	47.8
22.3	50.4
25.2	54.9
28.6	57.5
31.7	57.8
35.2	56.4
39.5	52.9
43.8	47.5
47.5	42.1
50.4	36.3
52.9	30
54.7	24.3
55.5	18.3
55.8	12.3
55.8	8
56.1	5.4
57.5	4.5
61	4.8
66.1	5.7
72.4	7.1
79.3	8.3
85.6	8.8
91.3	8.8
94.2	8.5
95.9	6.8
96.8	3.7
96.8	1.7
96.8	1.4
96.8	1.7
96.5	2
95.9	2.8
94.7	3.7
93	4.5
91.3	4.8
89	4.8
86.7	4.8
84.4	4.8
82.1	4.8
79.9	4.8
77.6	4.8
74.7	4.8
71.3	4.8
64.7	5.7
62.1	6.3
57.8	7.4
54.4	9.1
51.2	11.7
48.4	14.6
46.1	17.7
43.5	21.4
39.8	26.6
38.6	28
36.3	31.5
34.3	34
32.6	35.7
31.5	36.6
30	36.6
29.2	36.6
29.2	36
29.2	34.9
28.9	32.9
28	30.3
26.6	27.7
24.3	26.3
21.7	26.3
20.3	26.3
19.4	27.4
18.9	30.3
19.1	34.6
20.3	38.9
22.9	42.6
25.4	46.1
28	47.8
30.9	47.8
34	46.3
37.8	43.5
42.1	39.2
46.1	33.7
49.5	28
52.4	22.3
54.4	16.3
56.1	10.8
56.9	6.3
58.1	3.4
61	2.5
65.8	2.8
72.4	3.4
78.7	4.2
84.7	5.4
88.7	6.3
91.3	6
93.3	4.8
95.3	2.2
96.2	1.7
95.9	4.8
95.9	5.1
95.9	5.1
95.6	4.8
94.5	3.1
92.2	0.5
91.6	0
90.2	0.2
88.2	0.2
85.6	0.2
83	0.2
80.4	0.2
78.1	0.2
75.3	0.2
69.8	0.8
68.1	1.1
64.1	2
60.4	3.4
56.9	5.4
54.1	7.4
51.2	9.7
48.6	12.3
46.1	14.6
43.5	17.1
40.9	19.4
38.3	21.4
36.6	23.4
34.6	25.7
33.2	27.7
32	29.2
31.2	30
30.3	30
29.7	30
29.7	30
29.7	29.4
29.7	29.2
29.7	29.2
28.9	29.2
28	29.2
27.7	29.2
27.4	29.7
27.4	30.6
27.4	31.7
27.7	32.6
28.6	32.9
30	32.9
34.3	32.3
36.3	31.7
40.9	30.6
45.2	28.9
49.2	26.6
52.9	23.7
55.8	20.3
58.7	14.3
59.5	12.6
61.5	9.7
64.4	7.4
68.4	6
73.8	5.4
79.3	5.4
84.7	5.4
88.7	5.4
90.7	5.4
91.9	5.4
93.9	5.4
96.2	4.8
97.3	3.4
97.3	2
97.3	2
97.3	2
95.9	2.5
95.3	3.1
94.2	3.7
92.7	4
90.7	4
88.4	4
86.2	4
84.2	4
82.1	4
80.4	4
78.7	4
75.8	4
74.7	4
71.5	4
68.1	4
63.5	4
58.7	4.2
53.8	5.1
50.4	6.5
47.8	8.8
45.8	11.7
44.1	15.4
41.5	20.9
40.6	22.9
39.2	26.6
38	29.7
36.9	32.9
35.7	36
35.2	37.8
34.9	38.6
34.3	38.9
34.3	38.9
34.3	38
34.3	36.9
34	34.3
32.6	32
30	31.7
27.4	31.7
26.6	31.7
26	32.6
25.4	35.2
25.4	38.6
27.2	43.8
28	44.9
29.4	46.6
31.2	46.6
33.5	45.5
36.3	42.6
39.8	38.3
42.9	32.9
45.5	27.2
48.1	21.1
50.1	15.4
51.8	10.3
53.2	6.5
55.2	4
58.4	3.1
65.2	3.4
67.8	3.7
73	4.8
77.6	6.5
81.3	8
84.4	8.5
86.7	8.5
89	7.7
91.6	6.5
93.9	4.8
95	2.8
95	1.1
95	0.5
94.7	0.5
94.7	0.5
93.6	1.4
92.2	2.8
90.5	3.7
89	4
87.3	4
85.3	4
83.3	4
81	4
79	4
77.3	4
75.6	4
73.3	4
70.7	4
67.3	4
63.2	4
58.4	4.2
53.5	5.4
49.8	6.8
47.2	9.1
44.9	11.7
43.2	15.1
41.5	18.9
39.8	22.9
38.3	26.9
37.2	30.3
36.3	33.5
35.5	37.5
35.5	38.3
35.2	39.5
34.9	39.8
34.6	39.8
34.6	38.9
34.6	36.9
34.3	33.5
33.7	28.9
31.7	25.4
28.9	24.6
26.9	24.6
26	25.4
24.9	28.3
24.3	33.2
24.9	38.9
26.9	44.1
28.9	48.4
30.9	51.2
32.6	52.4
34.6	51.8
36.9	48.9
39.8	44.1
43.8	35.5
45.2	32.9
47.2	27.2
49.2	21.4
50.6	15.7
51.2	10.5
51.8	7.1
53.2	5.1
56.1	4.5
60.4	4.8
65.5	5.7
70.7	7.1
76.4	8.3
81.9	8.5
85.6	8.8
87.6	8.8
89.6	8.3
92.5	7.7
94.7	6.5
95.9	4.8
96.2	2.8
96.2	2
96.2	2
95.9	2
95.6	2.8
94.5	4.5
93	6.3
91.9	7.4
90.5	7.7
88.7	7.7
86.4	7.7
83.9	7.7
81.9	7.7
80.1	7.7
78.7	7.7
77	7.7
73.3	7.7
71.5	7.7
68.1	7.7
64.1	7.7
59.2	8
54.7	9.1
51.2	10.5
48.4	12.6
45.8	16
43.5	19.1
41.8	22.9
39.2	28.3
38	29.7
36.3	32.9
34.9	35.5
33.7	36.9
32.9	37.2
32	37.2
31.7	36.9
31.7	34.6
31.7	30.3
30.9	25.2
29.2	19.7
27.4	14.3
25.2	9.1
22.9	5.7
21.1	4.5
20.3	4.2
20	4.2
19.4	4.2
18.6	4.2
18	4
17.7	3.4
17.7	2.5
17.7	1.7
17.7	0.5
17.7	0.5
17.7	2
17.7	3.7
17.7	6
17.7	8.3
17.7	10.3
17.7	12
17.7	13.4
17.7	14.6
17.7	14.8
17.7	14.8
17.7	14.8
17.7	14.8
17.7	14.8
17.7	14.8
17.7	14.8
17.7	14.8
17.7	14.8
17.7	14.8
17.7	14.8
17.7	14.8
17.7	14.8
17.7	14.8
17.7	14.8
17.7	14.8
17.7	14.8
17.7	14.8
17.7	14.8
17.7	14.8
17.7	14.8
17.7	14.8
17.7	14.8
17.7	14.8
17.7	14.8
17.7	14.8
17.7	14.6
17.7	14
17.7	13.4
17.7	13.1
17.7	13.1
17.7	13.1
17.7	12.3
17.7	11.4
17.7	10.3
17.7	9.4
17.7	8
17.7	6.3
17.7	4.2
17.7	2.5
17.7	1.1
17.7	0.2
17.7	1.7
17.7	3.1
17.7	4.5
17.7	6
17.7	7.1
17.7	8
17.7	8.8
17.7	9.7
17.7	9.7
17.7	9.7
17.7	9.7
17.7	9.7
17.7	9.7
17.7	9.7
17.7	9.4
18.3	8.5
18.9	8
19.4	7.4
20	6.5
20	4.2
20	3.4
20	1.4
20	0.8
20	2.8
20	5.1
20.3	7.7
20.3	10.3
20.6	12.6
21.1	14.3
22	16
22.9	17.1
23.7	18
24.3	18.3
25.2	18.3
25.7	18.3
26.3	18.3
26.9	18.3
27.2	18.3
27.4	18.3
27.4	18.3
27.7	18.3
28.3	18.3
29.2	18.3
30	18.3
30.6	18.3
30.9	18.3
30.9	18.3
30.9	18.3
30.6	18.3
29.7	18
28	18
26.3	18
24	18
21.4	18
18.6	18
15.4	18
12.3	18
8.8	18.3
5.7	18.3
2.8	18.6
0	18.9
2.8	18.9
4.8	19.4
6.8	20.3
6.8	20.6
6.8	20.9
6.8	20.9
7.1	20.6
7.1	20
7.1	19.1
7.4	18.6
8	18
8.8	17.4
9.7	17.1
10.5	17.4
11.4	17.4
12	17.4
12.6	17.4
12.6	17.4
12.8	17.4
13.1	17.4
13.1	17.4
13.1	17.1
13.1	17.1
13.1	17.1
13.1	17.1
13.1	17.1
13.1	17.1
13.1	17.4
13.1	17.4
13.4	17.4
13.4	17.4
13.4	17.7
13.4	18.3
13.7	18.6
14	19.1
14.3	19.4
14.3	19.7
14.3	19.7
14.3	19.7
14	19.7
14	20
14	20.3
14	20.3
14	20.3
14	20.3
14	20.3
14	20.3
14	20.3
13.7	20.3
13.7	20.3
13.4	20.3
13.1	20.6
12.8	21.1
12.8	21.4
12.6	21.4
12.6	21.4
12	21.4
11.7	21.4
11.1	21.1
10.8	21.1
10.8	21.1
10.5	21.1
10.3	21.1
10	21.1
9.7	21.1
9.7	21.1
9.4	21.1
9.1	21.1
9.1	21.1
9.1	21.1
9.1	21.1
9.1	21.1
9.1	21.1
9.1	21.1
9.1	21.1
9.1	21.1
8.8	21.1
8.8	21.1
8.8	21.1
8.8	21.1
8.8	21.1
