# Supplementary material for: Bot fit: A novel approach to assessing lower limb muscular strength
Source: PLoS One. 2026 Mar 26;21(3):e0339187. doi: 10.1371/journal.pone.0339187 (PMC13021169; doi:10.1371/journal.pone.0339187)
Supplement: S3 File — Raw joint angle data (left and right legs) collected from 25 participants across all exercise protocols. This compressed folder contains individual participant files (sub1–sub25) with time-series signals representing lower-limb motion recorded by the Bot Fit system during resistance exercise trials. (ZIP) [file pone.0339187.s003.zip › sub19/squat_const.csv]

AngL	AngR
10.9	10.5
10.9	10.5
10.3	9.9
9.8	9.7
9.5	9.4
9.5	9.1
9.5	9.1
9.5	9.1
9.5	9.1
9.2	9.1
8.9	9.1
8.6	9.1
8.1	9.1
7.5	9.1
6.9	9.4
6.6	9.4
6.1	9.7
6.1	9.7
5.5	9.9
4.9	10.2
4.9	10.2
4.6	10.2
4	10.5
3.5	11.4
3.5	12.2
3.8	12.5
4.3	11.9
5.5	11.4
6.9	10.2
8.6	9.1
9.8	8.8
9.8	9.1
9.5	9.4
9.8	9.4
10.1	9.4
10.6	9.9
10.9	10.5
10.9	11.1
10.9	11.7
10.9	12.2
11.2	12.8
12.1	13.1
14.6	13.1
15.8	13.1
17.8	12.5
19.5	11.7
20.9	10.8
21.2	10.2
21.2	9.7
20.9	9.7
20.7	9.7
20.7	9.7
20.7	9.7
20.4	9.7
20.1	9.7
18.9	9.7
17.5	9.7
15.8	9.9
14.1	10.5
12.4	11.1
11.2	11.4
9.8	11.4
9.5	11.4
9.5	11.4
9.5	11.4
9.5	11.4
9.2	11.4
8.9	11.4
8.3	11.4
8.1	11.4
7.8	11.1
7.5	10.5
6.9	9.1
6.3	7.4
5.8	5.4
5.2	3.4
4.6	0.8
4	1.6
3.5	4.5
3.5	7.1
3.5	9.9
3.5	12.5
3.5	15.1
3.5	17.4
3.2	19.4
2.6	20.8
1.8	21.9
0.9	22.8
0.3	23.1
0	23.4
0.1	23.7
0.4	23.4
0.4	23.4
0.4	23.4
0.4	23.1
0.4	21.9
0.7	20.2
1.6	17.9
2.7	15.6
4.2	13.4
5.9	11.1
7.3	9.1
8.2	7.1
9	5.3
9.3	3.9
9.9	2.8
10.5	1.3
10.7	0.5
11	2.5
11	4.5
11	5.9
10.7	7.4
10.5	8.2
9.3	8.8
7.6	9.4
5.6	9.4
3	9.4
0.7	9.4
1.5	9.4
3.5	9.4
5.2	9.4
6.1	9.4
6.6	9.1
6.6	9.1
6.1	9.1
5.5	8.8
4.3	8.8
2.6	8.5
1.2	8.2
0.4	8.2
1.9	8.2
3.3	8.2
4.4	8.2
4.7	8.2
4.7	8.2
4.7	8.2
4.7	7.9
5.3	7.7
6.4	6.8
7	6.2
7.6	5.1
7.6	3.6
7.6	1.6
7.6	1
7.3	3.6
7	6.2
6.4	8.5
6.2	9.9
5.9	10.2
5.3	9.6
5.3	8.8
4.7	7.3
4.7	5.9
4.7	4.5
4.4	3.6
3.6	2.8
2.7	2.2
1.6	1.9
1	1.9
0.4	1.6
0	1.3
0.3	1.6
0.6	1.6
1.2	1.6
1.5	1.3
1.8	1
2	0.8
2	0.5
2	0.2
2	0.5
1.8	0.8
1.8	0.8
1.5	0.8
0.9	0.8
0	0.8
0.7	0.8
1.3	0.5
1.6	0.5
1.6	0.2
1.6	0.2
1.3	0.8
1.3	1.3
1.3	1.9
1.3	2.2
1.3	2.2
1.3	2.5
1.3	2.8
1.3	2.8
1.3	2.8
1.3	2.8
1.3	2.8
1.3	2.8
1.3	2.8
1.3	2.8
1.3	2.8
1.3	2.8
1.3	2.8
1.3	2.8
1.3	3
1.3	3.3
1.3	4.2
1.3	5.3
1.3	6.2
1.3	7.1
1.3	7.6
1.3	8.2
1.3	8.2
1.3	8.2
1.3	8.2
1.3	8.2
0.4	7.9
0.6	7.1
1.5	6.5
2	5.6
2	4.8
1.8	4.2
1.8	3.9
1.5	3.3
0.9	3.3
0.3	3.3
0.1	2.5
0.7	1.6
1	0.5
1.3	0.5
1.6	0.8
2.2	0.8
2.4	0.5
2.7	0.8
3.6	0.8
4.2	0.8
4.7	0.8
5	0.8
5	0.8
5	0.8
5	0.8
5	0.8
5	0.8
5	0.8
5	0.8
5	0.8
4.7	0.8
4.7	0.8
4.7	0.8
4.7	0.8
4.4	0.5
4.2	0.2
3.6	0.8
2.4	1.6
1	2.5
0.3	3
1.2	3.3
2	3.6
2	3.6
1.8	3.6
1.8	3.3
1.8	3.3
1.8	3.3
1.8	3.3
1.5	3.3
1.2	3.3
0.6	3.3
0	3.3
0	2.8
0	1.9
0	1.3
0	1
0	1
0	1
0	1
0	1
0	0.8
0	0.5
0.3	0.2
0.6	0.2
0.9	0.2
1.2	0.2
1.5	0.2
1.8	0.2
1.8	0.5
2	0.5
2	0.5
2	0.5
2	0.5
2	0.5
2	0.8
2	1
2	1.3
2	1.9
1.8	2.2
1.8	2.8
1.8	3.3
1.8	3.6
1.8	3.6
1.8	3.6
1.8	3.6
1.8	3.6
1.5	3.9
1.2	4.2
1.2	4.8
0.9	5.1
0.9	5.6
0.9	5.6
0.9	5.6
0.6	5.6
0	5.6
0.1	5.6
0.1	5.6
0.1	5.6
0.1	5.6
0.1	5.3
0.1	5.3
0.1	5.3
0.1	5.3
0.1	5.3
0.1	5.3
0.1	5.3
0.1	5.3
0.1	5.3
0.1	5.3
0.1	5.3
0.1	5.3
0.1	5.3
0.1	5.3
0.1	5.3
0.1	5.3
0.1	5.3
0.1	5.1
0.1	4.5
0.4	3.9
1	3.6
1.9	3
2.4	2.5
3.3	1.9
3.9	1
4.4	0.5
5	0.5
5.6	1.6
6.2	2.5
6.4	3.4
7	3.9
7.6	4.5
7.6	4.8
7.9	5.4
7.9	5.9
8.2	6.5
8.2	7.1
8.7	7.9
9	8.5
9	9.1
9	9.4
9	9.4
9	9.4
9	9.4
9	9.4
9	9.4
9	9.4
9	9.4
9	9.4
9	9.4
9	9.4
9	9.4
9	9.4
9	9.4
9	9.4
9	9.4
9	9.4
9	9.4
9	9.4
9	9.4
9	9.4
9	9.4
9	9.4
9	9.4
9	9.4
9	9.4
9	9.4
9	9.4
9	9.4
9	9.4
9	9.4
9	9.4
9	9.4
9	9.4
9	9.4
9.3	9.4
9.3	9.4
9.6	9.4
9.9	9.4
9.9	9.4
9.9	9.4
9.9	9.4
9.9	9.1
9.9	9.1
9.9	9.1
9.9	9.1
9.9	9.1
9.9	9.1
9.3	9.1
9	9.1
8.2	8.8
7.3	8.5
6.4	8.2
5.6	7.7
5	7.4
4.7	6.8
4.7	6.8
4.7	6.8
4.7	6.2
4.7	5.9
4.7	5.6
4.7	5.1
4.4	5.1
3.9	4.8
3.6	4.8
3.3	4.5
2.4	3.9
2.2	3.6
1.9	3.4
1.6	3.1
1.6	3.4
1.6	3.4
1.6	3.4
1.6	3.4
1.9	3.4
2.2	3.4
2.4	3.4
2.4	3.4
2.7	3.4
3.3	3.4
3.3	3.4
3.6	3.4
3.9	3.4
4.4	3.4
5	3.4
5.9	3.4
6.4	3.4
7	3.4
7.6	3.4
8.5	3.4
9	3.4
9.3	3.4
9.9	3.4
10.2	3.4
10.2	3.4
10.2	3.4
10.2	3.4
10.2	3.6
10.2	3.9
10.2	4.5
10.5	5.6
10.5	6.2
11	6.8
11.3	7.9
11.3	8.8
11.3	9.4
11.3	9.9
11.6	10.5
11.6	10.5
11.6	10.8
11.6	11.1
11.6	11.1
11.6	11.1
11.6	11.1
11.6	11.1
11.6	11.1
11.6	11.1
11.6	11.1
11.6	11.1
11.6	11.1
11.6	11.1
11.6	11.1
11.6	11.1
11.6	11.1
11.6	11.1
11.6	11.1
11.6	11.1
11.6	11.1
11.6	11.1
11.6	11.1
11.6	11.1
11.6	11.1
11.6	11.1
11.3	11.1
11	11.1
10.7	11.1
10.7	11.1
10.5	11.1
10.7	11.1
10.5	11.1
10.5	11.1
10.5	11.1
10.5	10.8
10.5	10.8
10.2	10.8
9.6	10.8
9.6	10.5
9.3	10.5
9	9.9
8.5	9.7
8.5	9.4
8.2	8.8
8.2	8.5
8.2	8.2
7.9	7.9
7.9	7.7
7.6	7.4
7.6	7.1
7.3	6.8
7.3	6.8
7.3	6.5
7.3	6.2
7	6.2
6.7	5.9
6.4	5.9
6.4	5.9
6.7	5.9
6.7	5.9
6.7	5.9
6.7	5.9
6.7	5.9
6.7	5.9
6.7	5.9
6.7	5.9
6.7	5.9
6.7	5.9
6.7	5.9
6.7	5.9
6.7	5.9
6.7	5.9
6.7	6.2
6.7	6.2
6.7	6.5
6.7	6.8
6.7	7.1
6.7	7.4
6.7	7.4
7	7.4
7	7.4
7.3	7.7
7.6	7.7
7.6	7.7
7.6	7.7
7.6	7.4
7.6	7.4
7.3	7.1
7	7.1
6.7	6.8
6.4	6.5
6.2	5.9
5.3	5.1
5	4.5
4.4	3.6
3.6	2.8
2.7	1.9
2.2	1.1
1.9	0.5
1.9	0.2
1.9	0.2
2.2	0.8
2.4	1.1
3	1.6
3.3	1.6
3.6	1.9
3.6	2.5
3.9	2.5
4.2	2.5
4.2	2.5
4.2	2.5
4.2	2.5
4.2	2.5
4.2	2.5
3.9	2.5
3.9	2.5
3.9	2.5
3.9	2.5
3.9	2.5
3.9	2.5
3.9	2.5
3.9	2.5
3.9	2.5
3.9	2.5
3.9	2.5
3.9	2.5
3.9	2.5
3.9	2.5
3.6	2.5
3.6	2.5
3	2.2
2.2	2.2
1.6	1.9
0.7	1.6
0.3	1.1
2.3	0.2
4	1
6.1	2.8
7.8	4.8
9.2	7.1
9.5	9.3
9.2	11.4
8.9	13.1
8.6	14.5
7.8	15.1
7.5	15.1
6.9	14.8
6.1	14.5
6.1	13.6
6.1	12.8
6.1	11.6
6.1	10.2
5.8	9.1
5.2	7.9
4.6	6.8
4	5.6
3.2	4.5
2.6	3.3
1.8	2.5
1.5	1.9
1.2	1.3
0.9	1
0.9	1
0.9	1
0.9	1
0.6	1
0.6	1
0.6	1
0.6	1
0.6	0.8
0.6	0.5
0.6	0.2
0.6	0.2
0.6	0.2
0.6	0.2
0.3	0.2
0	0.2
0.1	0.2
0.4	0.2
0.7	0.2
1	0.2
1	0.2
1.3	0.5
1.3	1.1
1.6	1.6
1.9	2.5
2.2	3.6
2.7	4.5
3.6	5.1
4.4	5.6
5	5.9
5.6	5.9
5.9	5.9
5.9	5.9
5.9	5.9
5.9	5.9
5.9	5.9
5.9	5.9
5.9	5.9
5.9	5.9
5.9	5.9
5.9	5.9
5.9	5.9
5.9	5.9
5.9	5.6
5.9	5.4
5.9	5.1
5.9	5.1
5.9	5.1
5.9	5.1
5.9	5.1
5.9	5.1
5.9	5.1
5.9	5.1
5.9	5.1
5.9	5.1
5.9	5.1
5.9	5.1
5.9	5.1
5.9	5.1
5.9	5.1
5.9	5.1
5.9	5.1
5.9	5.1
5.9	5.1
5.9	5.1
5.9	5.1
5.9	5.1
5.9	5.1
5.9	5.1
5.6	5.1
5.6	5.1
5.6	5.1
5.6	5.1
5.6	5.1
5.6	5.1
5.6	5.1
5.6	5.1
5.6	5.1
5.6	4.8
5.6	4.8
5.3	4.2
4.4	3.4
3	1.6
1	0.5
2.9	4.8
4.3	6.5
8.1	9.9
11.8	13.9
15.8	18.2
20.4	23.1
25	28.2
29.8	33.4
34.4	39.1
39.3	44.6
43.9	49.4
47.6	53.5
50.2	55.7
50.7	56.6
50.4	56.3
50.4	56.3
50.4	56.3
51.3	56.3
54.2	56.9
55	57.7
57.6	60
60.2	62.9
62.2	65.8
63.9	67.8
65.3	69.5
67.1	70.9
69.1	72.6
71.4	74.6
73.6	76.9
75.6	78.9
77.1	80.7
77.9	81.5
78.2	81.5
78.2	81.5
78.2	81.5
77.7	81.2
75.9	79.5
73.1	76.7
69.1	72.9
64.8	68.6
60.2	64
55.3	59.2
50.2	54
44.7	48.9
39	43.1
33.3	37.7
24.7	29.7
21.8	27.1
16.1	21.9
11.2	17.7
6.9	13.9
3.5	10.8
0.6	7.9
1.6	5.3
3.3	3
4.4	1
5	0.5
5	1.3
4.4	1.6
4.4	1.6
4.4	1.6
4.4	1.6
4.2	1.6
3.3	1.1
1.9	0.5
0.1	3
2.3	6.5
5.8	10.8
9.8	15.6
15.2	21.4
21.2	27.4
27.5	34
34.7	40.9
41.9	48
48.7	54.6
55.9	61.5
62.8	68.1
69.9	74.6
76.5	81.2
83.1	87.8
89.4	94.4
94.6	99.8
99.4	103.6
104.9	108.4
106	109.9
108	112.2
109.2	112.7
108.3	112.2
105.7	110.2
102.3	107
98.3	102.7
93.4	97.8
88	92.1
81.9	86.1
76.2	80.4
70.5	74.4
64.2	68.3
58.2	62.3
52.2	56.3
45.6	50
39.6	44
33.5	38
27.2	31.7
21.2	25.7
12.4	17.1
9.5	14.2
3.8	8.8
0.4	4.5
4.7	0.5
6.2	1.1
6.7	1.6
6.7	1.6
6.4	1.6
5.6	1.6
4.7	1.1
3.9	0.5
2.7	0.8
2.4	1.6
1	3
0.6	5.1
2.9	8.2
6.1	12.2
9.8	16.5
14.4	21.7
19.8	27.1
26.4	32.8
33	39.4
40.4	46.6
47.3	53.5
54.2	60
61.3	66.9
68.5	73.2
75.1	79.8
81.7	86.1
88.2	92.4
93.4	97.6
97.1	101
99.7	103.3
101.4	105
103.4	106.4
105.4	108.2
108	111
108.6	111.6
109.4	113
109.4	113.3
109.2	113
108	112.2
105.7	109.9
102.6	106.7
98.8	102.7
93.7	97.6
88.5	92.1
79.9	83.5
77.4	80.7
71.6	75.2
65.9	69.2
59.6	63.5
53.6	57.5
47.3	51.4
37.8	42.3
34.7	39.1
28.7	33.1
22.4	27.1
16.4	21.4
10.6	15.6
4.9	10.5
0.6	6.2
2.2	3.3
4.4	1.3
5.9	0.5
6.4	1.3
6.4	1.6
5.3	0.8
4.7	0.2
2.7	1.6
0.7	3.3
1.8	5.6
4.3	8.2
8.6	12.8
10.1	14.5
13.5	18.2
17.5	22.2
22.1	27.1
28.1	33.1
35	40
42.1	47.2
49	54.3
56.2	60.9
63	67.8
70.2	74.6
77.1	81.2
84	88.1
90.5	94.7
97.1	101.3
103.7	107.3
109.7	112.2
114	116.2
117.2	119.3
119.8	121.9
120.9	123.3
120.9	123.6
120.3	123.3
118.9	122.2
117.5	120.2
115.5	118.2
113.2	115.9
110.3	113.3
106	108.7
102.6	105.6
100.9	103.9
97.1	100.1
93.1	96.1
89.1	92.4
85.1	88.4
80.8	84.4
76.2	80.1
71.4	75.8
66.2	70.9
61.3	66.3
57	62.3
53.9	59.5
52.2	57.7
51.3	56.9
50.4	55.2
49.6	54
47.9	51.4
45.3	48.6
42.7	45.1
40.4	42.6
38.7	40.9
38.1	40.3
38.1	40.3
38.1	40.6
39	41.4
40.7	43.4
43.9	46.9
48.2	51.7
53.6	57.5
62.8	66.3
65.6	69.2
71.6	74.6
77.4	79.8
83.1	85
88.5	90.4
94.3	95.6
99.7	100.7
104.9	105.9
109.2	110.7
112.9	114.2
115.7	117.3
117.7	119.3
118.9	120.2
120.3	121.6
122	123.3
122.6	123.9
122.6	123.9
122	123.6
120.6	122.2
118.3	120.2
116	117.6
113.2	114.7
110.3	111.9
106.9	108.4
103.4	105
99.7	101.3
96	97.3
92	93.3
85.1	86.7
82.5	84.1
77.1	78.9
71.4	73.5
65.3	67.8
60.2	62.9
55.9	58.9
52.7	56
50.7	53.7
48.7	52
47	49.7
44.7	46.9
42.4	44.6
39	41.1
37.8	40
36.1	38.3
35.3	37.4
35.3	37.4
35.3	37.7
35.6	38.6
36.7	40.6
39.3	43.7
43.6	47.7
48.7	53.2
55	59.2
61	65.2
70.2	74.1
73.4	76.7
79.4	82.4
85.4	87.8
91.1	93.3
96.6	98.7
102	104.1
106.9	109.3
111.2	113.6
114.6	116.7
117.2	118.8
118.6	120.8
120.6	122.5
122.6	124.2
123.5	124.8
123.5	124.8
122.9	124.5
121.2	123
118.9	121
116.6	118.8
114	115.9
111.2	113
108.3	110.2
103.1	105
101.4	103.3
98	99.6
94	95.6
89.7	91.3
85.4	87
80.5	81.8
75.4	76.7
69.9	71.5
64.5	66.6
59.9	62
55.9	58.9
53.6	56.6
51.9	54.9
50.4	53.5
48.4	51.2
44.1	46.9
42.7	45.4
39.8	42.9
37.3	40.6
35.6	38.8
34.7	38.3
34.7	38.3
34.7	38.3
35	39.1
36.1	40.6
38.4	43.1
42.1	46.9
47.3	51.4
53	56.9
59.3	62.6
65.3	68.1
71.1	73.2
79.7	80.7
82.2	83.2
87.7	88.1
92.5	93.3
97.7	98.7
102.6	103.9
106.6	107.9
109.7	111.3
113.2	114.5
117.5	118.2
118.3	119
119.5	120.2
120.9	121.6
122.3	123
123.2	123.9
123.2	123.9
122.6	123.9
121.5	123
120	121.6
118	119.6
115.7	117.3
113.2	114.5
110	111.6
106.9	108.4
103.4	105
99.7	101.6
96	97.8
92	93.8
87.7	89.8
83.4	85.5
78.2	80.7
72.8	75.5
67.3	70.3
63	66.1
59.6	62.6
57	59.8
55	57.5
53.3	55.2
51	52.3
48.2	49.2
44.7	45.7
43.9	44.9
42.4	43.7
42.1	43.4
41.9	43.4
42.1	43.7
42.4	44.9
43.9	47.2
47	50.3
51.3	54.6
59.9	62.6
62.5	65.2
68.2	70.9
73.6	76.1
79.1	80.9
84.2	85.5
89.7	90.7
94.8	95.8
99.7	101
104.6	105.9
108.6	110.4
112	114.2
115.2	117.6
118.3	119.6
120	121.6
121.8	123.9
124.3	125.9
124.3	127.3
124.3	127.1
124.3	127.1
124	126.8
123.8	126.2
122.6	125.3
121.5	123.9
119.8	121.9
116.9	119
113.5	115.9
109.7	112.4
105.7	109
102	105.3
98.6	101.9
94.8	97.8
90.8	94.1
86.8	90.1
82.2	85.5
77.4	80.4
71.9	75.5
67.3	70.9
63.3	67.2
60.2	64
58.2	61.5
56.2	59.2
53.6	56
50.4	52.9
47.9	50
45.6	47.4
43.6	45.7
42.4	44.9
42.1	44.3
42.1	44.3
42.1	44.6
43	45.7
45	48
48.4	51.4
52.7	56.3
58.2	61.2
63.6	66.3
68.8	71.2
73.9	75.8
78.8	80.1
84	85
89.1	90.1
96.6	97.6
99.1	100.1
103.7	105
107.7	109.6
111.2	113.6
114.3	117
118.9	120.2
119.8	121.3
121.5	123.9
124.3	126.5
124.3	127.3
124.3	127.1
124.3	127.1
124	127.1
123.8	126.5
123.2	126.2
122.3	125.1
119.2	121.6
117.5	119.9
114.3	116.7
110.9	113.3
107.2	109.9
104	106.1
100.6	102.4
96.8	98.7
93.1	95
89.4	90.7
83.1	84.1
81.1	81.8
76.8	77.2
72.8	73.2
69.6	69.8
67.1	67.5
64.8	65.2
61.9	62.3
58.5	59.2
54.7	55.7
51.6	52.3
48.7	49.4
45.9	46.3
43	43.4
40.4	40.9
38.7	38.8
36.7	37.4
36.4	37.1
36.4	37.1
36.4	37.4
36.7	38.6
38.1	40.3
41	43.4
45	48
50.4	53.7
56.7	60
66.2	68.9
69.1	71.8
75.4	77.5
81.4	83
87.4	88.4
93.1	93.8
98.8	99.3
104	104.4
108.6	109.3
112.3	113.6
115.2	116.7
118.6	119.9
119.5	121
122	123.6
124.3	125.9
124	127.1
124.3	127.1
124.3	127.1
124	126.8
123.8	126.2
123.5	125.6
122.9	125.1
120.9	122.5
119.5	121
116.3	117.9
112.6	114.5
108.9	111
105.1	107
101.4	103.3
97.7	99.3
94	95.3
90	91
85.4	86.4
80.8	81.5
73.9	74.6
71.6	72.6
68.2	69.5
65.3	66.9
63.3	64.9
61	62.3
58.2	59.2
54.7	55.7
51	52.3
48.2	49.4
45.3	46.9
43	44.3
41.6	42.9
41.3	42
41.6	42
42.1	42.3
44.1	44
46.7	46.9
51	51.4
56.2	57.5
61.6	63.2
66.8	69.2
72.2	73.8
77.4	78.4
82.5	83.2
90.8	91
93.4	93.5
98.8	98.7
103.7	104.1
108.3	109.3
112.3	114.2
116	118.2
119.2	120.8
121.5	122.8
123.8	125.6
124.6	127.6
124.6	127.3
124.6	127.3
124.3	127.3
124	127.1
124	126.8
124	126.5
123.8	126.2
122.6	124.5
119.8	121.6
114.3	116.7
112.6	115
108.6	111.6
105.4	108.2
102.3	104.7
99.1	101
96	97.3
92.3	93.5
88.5	89.3
84	84.7
77.1	77.2
74.8	75.2
70.5	71.2
67.1	67.8
63.9	64.9
61	62.3
58.2	59.5
54.7	56
51.6	52.9
48.4	49.4
45	46.3
42.1	42.9
39.6	40.3
37.6	38.8
36.4	38.3
36.1	38.3
36.1	38.6
36.7	40.3
37.6	41.1
39.8	44.3
43.6	48.3
48.4	53.2
54.5	58.6
60.5	64
69.3	72.1
72.2	74.6
77.7	79.8
83.4	84.7
88.8	89.8
94.3	95.6
99.7	100.7
104.9	105.9
109.4	111
113.2	114.7
116.3	118.2
118.6	120.5
122	124.8
123.8	126.5
124.3	127.3
124.3	127.3
124.3	127.3
124	127.1
123.8	126.5
123.2	125.9
122.9	125.6
122.3	124.5
120.3	122.5
117.5	119.3
113.7	115.9
109.7	112.4
106.3	108.7
102.9	105.3
99.7	102.1
96.6	99
93.1	95.6
89.4	91.5
85.4	87.5
81.1	82.7
76.2	78.1
72.2	73.8
69.1	70.3
66.5	67.8
64.2	65.2
61.3	62.3
57.6	58.6
51.9	53.2
50.4	51.4
47.9	48.6
45.3	45.7
43	43.1
41	40.6
39.6	39.1
39.6	38.8
39.6	38.8
39.8	39.1
40.7	40.3
42.7	42.9
45.9	46.9
53	54.9
55.9	57.7
62.2	63.8
67.9	69.5
73.9	75.2
79.7	80.4
84.8	85.2
90	90.4
95.4	95.6
100.3	100.7
105.1	105.9
109.2	110.4
112.6	114.5
115.7	117.9
118.6	120.2
120.3	122.2
122.6	124.8
124.6	127.3
124.3	127.1
124.3	127.3
124.3	127.1
124	126.8
124	126.2
123.8	125.9
123.2	125.1
121.8	123.3
119.2	120.5
113.7	115.9
112	114.2
108.6	111
105.4	107.9
102.3	104.7
99.1	101.6
96	97.8
92.3	94.1
88.5	90.1
84.5	85.8
80.2	81.5
76.2	77.2
72.8	74.1
69.6	71.2
66.5	68.1
63	64.9
59.6	61.8
55.9	58
52.2	54.3
48.7	50.9
45.6	47.4
42.7	43.7
39.8	40.9
37.6	38.3
36.1	36.8
35.8	36.6
35.8	36.6
36.1	36.8
37	38
39	40.3
42.1	43.7
46.4	48.6
51.9	54.3
57.9	60.3
64.2	66.3
69.9	72.1
75.9	77.5
81.4	82.7
86.8	87.8
91.7	93
96.8	98.1
101.4	103.3
106	108.4
110.3	113
113.7	116.7
116.9	119
119.2	121
121.8	123.6
124.6	126.2
124.3	127.3
124.3	127.3
124.3	127.3
124	127.1
124	126.8
123.8	126.5
123.8	126.2
123.5	125.9
122	124.5
119.8	122.2
116.9	119.6
113.7	117
110.3	114.2
105.4	109.3
103.7	107.6
100.6	104.1
97.1	100.7
93.7	97.3
90.3	93
87.1	89.3
84	85.5
79.1	80.4
77.7	78.7
74.2	75.2
70.5	71.5
66.5	67.8
62.5	64.3
58.8	60.6
55.3	57.5
52.2	54
49	50.9
45.3	47.4
42.1	44.3
39.3	42
37.3	40.3
36.1	39.7
36.1	39.7
36.1	40.3
37	41.7
39.6	44.3
44.1	48.6
53.3	56.9
56.5	59.8
62.8	65.8
68.8	71.5
74.8	76.9
79.9	82.1
85.4	87.2
90.5	92.4
95.7	97.6
100.6	102.4
104.9	107
108.3	111
111.4	114.5
114	117
116.6	118.8
118.6	120.8
120.6	123
122.9	125.3
124.3	127.1
124	127.1
124	127.1
124	126.8
123.8	126.5
123.5	126.2
122.9	125.6
122.6	125.1
121.2	123.6
117.2	119.9
115.5	118.5
112.3	115.6
109.2	112.4
106	109.3
102.9	106.1
99.7	102.7
96.3	99.6
92.5	96.1
88.8	92.4
85.1	88.7
81.9	85.8
79.4	82.7
76.8	79.8
73.9	76.4
70.5	72.4
66.2	67.8
61.9	63.8
58.5	60.3
55.3	57.7
52.2	54.9
49	51.4
45.3	47.7
41	43.1
39.8	42
38.4	40.6
38.1	40.3
38.1	40.3
38.1	40.9
39.3	42.3
41.9	45.1
45.9	49.4
51.6	54.9
57.9	60.9
64.2	66.9
70.5	72.6
76.5	78.7
81.9	84.1
87.4	89.5
92.3	94.7
97.4	99.6
102.3	104.7
107.2	109.9
110.9	114.2
114	117.6
116.9	120.2
119.8	122.2
121.8	124.8
124.6	127.6
124.3	127.3
124.3	127.3
124.3	127.3
124	127.1
123.8	126.5
123.5	126.2
122.6	125.3
121.5	123.6
118.9	121
115.7	118.2
112.3	115
108.9	112.2
105.4	108.7
102.6	105.9
99.4	102.4
96.3	99
92.8	95.6
89.1	91.5
85.4	87.8
81.7	84.1
78.5	80.7
75.9	77.8
72.8	74.6
69.1	70.6
65.1	66.3
60.8	62.3
56.7	58.6
53	55.7
50.2	53.2
46.7	50
43.3	46.6
40.4	43.4
37.8	40.6
35.8	38.6
35	37.4
35	37.4
35.3	37.4
36.1	37.7
37.8	39.1
42.7	43.7
45	46
50.7	51.2
57	57.2
63.3	63.5
69.6	69.5
75.4	75.2
80.5	80.9
87.7	89.3
90.3	91.5
94.8	96.7
99.4	102.1
104	107
107.7	111
110.9	114.5
114	117.3
117.2	119.3
119.2	121.3
122.3	124.5
123.5	125.6
124.3	127.3
124	127.1
124	127.1
124	127.1
123.8	127.1
122.9	126.8
122.6	126.5
122.6	126.5
122.6	126.5
121.8	125.1
120.9	124.2
118	121.6
114.6	118.2
110.9	115
107.2	111.6
103.7	108.4
100.6	105.3
97.4	102.1
94.3	98.7
91.1	95.3
88	92.1
84.8	89.3
80.8	84.4
79.1	82.7
75.6	78.9
72.2	74.6
68.5	70.6
65.1	66.9
61.9	63.8
58.5	60.6
53.9	56
52.2	54.3
49	50.6
45.9	47.4
43.6	44.9
42.1	43.4
42.1	43.4
42.1	43.7
42.7	45.1
44.4	47.2
47.6	50.6
52.5	55.5
57.9	60.9
63.9	66.6
69.9	72.1
75.4	77.2
79.9	81.5
84.8	86.1
90	91
95.1	96.1
100	101.6
104.9	106.7
108.9	111.6
112	115.3
114.9	118.5
118	120.5
120.6	122.2
122.6	125.1
124.6	127.3
124.3	127.3
124.3	127.3
124.3	127.3
124	127.1
123.8	127.1
123.2	126.5
122.9	126.2
122.9	125.6
121.8	124.2
118.9	121.6
115.5	118.2
111.4	114.7
107.7	111
104	107.3
100.9	103.9
97.7	100.4
94.6	97
90.8	93
86.8	89
83.4	85.2
79.7	81.5
76.5	78.1
73.4	74.6
69.6	70.6
65.6	66.6
61.3	62.3
57.9	58.9
55	56
52.5	53.5
50.2	50.6
47.6	47.4
44.7	44.6
44.4	44.3
44.4	44.3
44.4	44.6
44.7	45.1
46.4	46.9
49.6	50
54.2	54.3
59.3	59.8
64.8	65.8
70.2	71.2
75.1	76.4
79.9	80.9
85.1	85.8
90.3	91
95.7	96.4
100.9	101.9
107.7	109.3
109.7	111.9
113.5	116.2
116.6	119.3
119.5	121.3
121.8	123
123.8	125.3
124.6	127.6
124.3	127.3
124.3	127.3
124.3	127.1
123.8	127.1
123.5	126.5
122.6	125.9
122.3	125.3
121.8	124.5
120	123
117.2	120.5
113.7	117.3
110	114.2
106.6	111
102.9	107.6
99.7	104.4
96.3	101.6
93.4	98.4
90.3	95
87.1	91.8
84.2	89
81.7	85.8
78.5	82.4
74.8	78.4
70.5	73.8
64.2	67.5
62.5	65.5
59	62
55.9	58.9
53	55.7
49.9	52.3
46.1	48.6
42.7	45.4
40.4	43.4
39	42.6
38.7	42.6
38.7	43.4
39	44
40.1	46.3
43.3	49.4
47.9	54
53.9	59.2
60.2	64.6
66.5	69.8
72.5	74.6
77.9	80.1
83.4	85.2
89.1	90.4
94.6	95.8
102	103.9
104.3	106.1
108.9	111.3
112.6	115.9
115.7	119.3
118.6	121.6
121.2	123.3
123.8	126.2
124.6	127.6
124.3	127.3
124.3	127.3
124.3	127.3
124	127.1
123.8	126.8
123.5	126.5
123.5	126.5
123.2	126.2
122.3	125.1
119.8	122.5
116.3	119.3
112.6	116.2
108.9	113
105.4	109.9
102.6	106.7
99.7	103.9
96.6	100.7
93.7	97.6
90.8	94.4
88.2	91.5
85.7	88.1
82.8	84.7
77.4	78.9
75.6	76.9
71.6	72.9
68.2	69.2
65.1	66.1
62.2	63.2
59	59.8
55.3	56
51.6	52.3
48.4	49.2
46.4	47.2
45.6	46.3
45.6	46.3
45.9	47.2
46.1	48
48.4	50.6
52.5	54.6
57.9	59.8
63.9	65.5
69.6	70.9
75.1	75.8
79.9	80.4
84.8	85
90	89.5
95.1	95
100.6	100.4
105.1	105.6
111.7	113.3
113.5	115.6
116.6	119
119.2	121.6
121.8	123.3
123.5	125.9
124.6	127.6
124.3	127.3
124.3	127.3
124.3	127.3
124.3	127.1
124	127.1
124	126.8
123.8	126.5
122.9	125.3
120.6	123.3
117.2	120.2
113.5	116.7
110	113.6
106.6	110.2
102.3	105.6
100.9	104.1
98	101
94.6	98.1
91.1	94.4
87.4	90.7
84	86.7
80.5	83
77.4	79.2
73.9	75.2
70.5	71.2
66.5	66.9
62.5	62.9
58.5	59.2
54.7	56
51.6	52.9
48.2	49.2
44.4	45.1
41.3	41.4
39	38.6
37.6	36.6
36.4	35.7
36.4	35.7
36.4	36.3
36.4	37.4
37	39.1
38.7	42
41.6	46
45.9	50.9
51.3	56
57.6	61.8
63.9	66.9
70.2	72.1
75.9	77.5
81.9	83
87.4	88.4
92.8	94.1
98	99.3
102.6	104.4
106.3	109.3
109.7	113
112.6	116.7
115.7	119.3
118.6	121.3
120.6	123.9
123.2	126.2
124.6	127.3
124	127.3
124.3	127.3
124	127.1
124	127.1
123.8	126.8
123.5	126.5
123.5	126.5
123.5	126.2
122.3	124.5
119.5	121.6
116.3	118.2
112.6	115
109.2	111.9
105.7	108.7
103.1	105.6
100.3	102.7
97.4	99.8
94.3	96.7
88.5	90.7
86.5	88.7
82.8	85
79.4	81.5
76.8	78.7
73.9	76.1
70.5	72.6
66.8	68.9
63	65.5
59.6	62.3
56.5	59.5
53.9	57.5
51	54.9
47.6	51.7
44.4	48.9
41.6	46
39.8	44
39	42.9
39	42.6
39.3	42.6
40.4	43.1
42.7	45.1
46.1	48.6
50.7	53.5
56.5	59.2
62.5	64.9
68.5	70.9
74.2	76.1
79.1	80.7
84	85.5
88.8	90.4
94.3	95.8
99.4	101.3
103.7	106.4
107.4	110.7
110.3	113.9
113.5	117
116.6	119.6
120.3	122.5
120.9	123.3
122.6	125.3
124.6	127.3
124	127.1
124	127.1
124	127.1
124	126.8
123.8	126.5
123.5	126.5
123.2	125.9
121.5	123.9
120.3	122.8
117.5	119.9
114.6	117
111.4	113.6
108.3	110.4
105.4	107.3
101.1	102.4
99.7	100.7
[truncated: 471 more rows]
