# Supplementary material for: Bot fit: A novel approach to assessing lower limb muscular strength
Source: PLoS One. 2026 Mar 26;21(3):e0339187. doi: 10.1371/journal.pone.0339187 (PMC13021169; doi:10.1371/journal.pone.0339187)
Supplement: S3 File — Raw joint angle data (left and right legs) collected from 25 participants across all exercise protocols. This compressed folder contains individual participant files (sub1–sub25) with time-series signals representing lower-limb motion recorded by the Bot Fit system during resistance exercise trials. (ZIP) [file pone.0339187.s003.zip › sub19/squat_max.csv]

AngL	AngR
29.3	16.5
29.3	16.5
29.3	16.5
29	16.5
29	16.5
28.7	16.5
28.4	16.5
28.4	16.5
28.4	16.5
28.4	16.2
28.4	16.2
28.4	15.9
28.4	15.9
28.4	15.6
28.4	15.6
28.4	15.6
28.4	15.6
28.4	15.6
28.4	15.6
28.4	15.6
28.4	15.6
28.4	15.6
28.4	15.6
28.4	15.6
28.1	15.6
27.2	15.1
26.7	14.2
26.4	13.9
26.7	14.2
27.2	14.5
28.1	15.4
28.7	16.2
28.7	16.8
28.4	16.5
28.4	15.9
28.4	15.6
28.4	15.6
28.4	15.6
28.4	15.6
28.4	15.6
28.4	15.6
28.4	15.6
28.4	15.6
28.4	15.6
28.4	15.6
28.4	15.6
28.4	15.6
28.4	15.6
28.4	15.6
28.4	15.6
28.4	15.6
28.4	15.6
28.4	15.6
28.4	15.6
28.4	15.6
28.4	15.6
28.4	15.6
28.4	15.6
28.4	15.6
28.4	15.6
28.4	15.6
28.4	15.6
28.4	15.6
28.4	15.6
28.4	15.6
28.4	15.6
28.4	15.6
28.4	15.6
28.4	15.6
28.4	15.6
28.4	15.6
28.4	15.6
28.4	15.6
28.4	15.6
28.4	15.6
28.4	15.6
28.4	15.6
28.4	15.6
28.4	15.6
28.4	15.6
28.4	15.6
28.4	15.6
28.4	15.6
28.4	15.6
28.4	15.6
28.4	15.6
28.4	15.6
28.4	15.6
28.4	15.6
28.4	15.6
28.4	15.6
28.4	15.6
28.4	15.6
28.4	15.6
28.4	15.6
28.4	15.6
28.4	15.6
28.4	15.6
28.4	15.6
28.4	15.6
28.4	15.6
28.4	15.6
28.4	15.6
28.4	15.6
28.4	15.6
28.4	15.6
28.4	15.6
28.4	15.6
28.4	15.6
28.4	15.6
28.4	15.6
28.4	15.6
28.4	15.6
28.4	15.6
28.4	15.6
28.4	15.6
28.4	15.6
28.4	15.6
28.4	15.6
28.4	15.6
28.4	15.6
28.4	15.6
28.4	15.6
28.4	15.6
28.4	15.6
28.4	15.6
28.4	15.6
28.4	15.6
28.4	15.6
28.4	15.6
28.4	15.6
28.4	15.6
28.4	15.6
28.4	15.6
28.4	15.6
28.4	15.6
28.4	15.6
28.4	15.6
28.4	15.6
28.4	15.6
28.4	15.6
28.4	15.6
28.4	15.6
28.4	15.6
28.4	15.6
28.4	15.6
28.4	15.6
28.4	15.6
28.4	15.6
28.4	15.6
28.4	15.6
28.4	15.6
28.4	15.6
28.4	15.6
28.4	15.6
28.4	15.6
28.4	15.6
28.4	15.6
28.4	15.6
28.4	15.6
28.4	15.6
28.4	15.6
28.4	15.6
28.4	15.6
28.4	15.6
28.4	15.6
28.4	15.6
28.4	15.6
28.4	15.6
28.4	15.6
28.4	15.6
28.4	15.6
28.4	15.6
28.4	15.6
28.4	15.6
28.4	15.6
28.4	15.6
28.4	15.6
28.4	15.6
28.4	15.6
28.4	15.6
28.4	15.6
28.4	15.6
28.4	15.6
28.4	15.6
28.4	15.6
28.4	15.6
28.4	15.6
28.4	15.6
28.4	15.6
28.4	15.6
28.4	15.6
28.4	15.6
28.4	15.6
28.4	15.6
28.4	15.6
28.4	15.6
28.4	15.6
28.4	15.6
28.4	15.6
28.4	15.6
28.4	15.6
28.4	15.6
28.4	15.6
28.4	15.6
28.4	15.6
28.4	15.6
28.4	15.6
28.4	15.6
28.4	15.6
28.4	15.6
28.4	15.6
28.4	15.6
28.4	15.6
28.4	15.6
28.4	15.6
28.4	15.6
28.4	15.6
28.4	15.6
28.4	15.6
28.4	15.6
28.4	15.6
28.4	15.6
28.4	15.6
28.4	15.6
28.1	15.6
28.1	15.6
28.1	15.6
27.8	15.6
27.5	15.6
27.2	15.6
27.2	15.4
27.2	15.1
27	14.8
26.4	14.8
26.4	14.8
26.4	14.8
26.4	14.8
26.4	14.8
26.4	14.8
26.4	14.8
26.4	14.8
26.4	14.8
26.4	14.8
26.4	14.8
26.4	14.8
26.4	14.8
26.4	14.8
26.4	14.8
26.4	14.8
26.4	14.8
26.4	14.8
26.4	14.8
26.4	14.8
26.4	14.8
26.4	14.8
26.4	14.8
26.4	14.8
26.4	14.8
26.4	14.8
26.4	14.8
26.4	14.8
26.4	14.8
26.4	14.8
26.4	14.8
26.4	14.8
26.4	14.8
26.4	14.8
26.4	14.8
26.4	14.8
26.7	14.8
26.7	14.8
26.7	14.8
26.7	14.8
26.7	14.8
26.7	14.8
26.7	14.8
26.7	14.8
26.7	14.8
26.7	14.8
26.7	14.8
26.7	14.8
26.7	14.8
26.7	14.8
26.7	14.8
26.7	14.8
26.7	14.8
26.7	14.8
26.7	14.8
26.7	14.8
26.7	14.8
26.7	14.8
26.7	14.8
26.7	14.8
26.7	14.8
26.7	14.8
26.7	14.8
26.7	14.8
26.7	14.8
26.7	14.8
26.7	14.8
26.7	14.8
26.7	14.8
26.7	14.8
26.7	14.8
26.7	14.8
26.7	14.8
26.7	14.8
26.7	14.8
26.7	14.8
26.7	14.8
26.7	14.8
26.7	14.8
26.7	14.8
26.7	14.8
26.7	14.8
26.7	14.8
26.7	14.8
26.7	14.8
26.7	14.8
26.7	14.8
26.7	14.8
26.7	14.8
26.7	14.8
26.7	14.8
26.7	14.8
26.7	14.8
26.7	14.8
26.7	14.8
26.7	14.8
26.7	14.8
26.7	14.8
26.7	14.8
26.7	14.8
26.7	14.8
26.7	14.8
26.7	14.8
26.7	14.8
26.7	14.8
26.7	14.8
26.7	14.8
26.7	14.8
26.7	14.8
26.7	14.8
26.7	14.8
26.7	14.8
26.7	14.8
26.7	14.8
26.7	14.8
26.7	14.8
26.7	14.8
26.7	14.8
26.7	14.8
26.7	14.8
26.7	14.8
26.7	14.8
26.7	14.8
26.7	14.8
26.7	14.8
26.7	14.8
26.7	14.8
26.7	14.8
26.7	14.8
26.7	14.8
26.7	14.8
26.7	14.8
26.7	14.8
26.7	14.8
26.7	14.8
26.7	14.8
26.7	14.8
26.7	14.8
26.7	14.8
26.7	14.8
26.7	14.8
26.7	14.8
26.7	14.8
26.7	14.8
26.7	14.8
26.7	14.8
26.7	14.8
26.7	14.8
26.7	14.8
26.7	14.8
26.7	14.8
26.7	14.8
26.7	14.8
26.7	14.8
26.7	14.8
26.7	14.8
26.7	14.8
26.7	14.8
26.7	14.8
26.7	14.8
26.7	14.8
26.7	14.8
26.7	14.8
26.7	14.8
26.4	14.8
26.4	14.8
26.4	14.8
26.1	14.8
26.1	14.8
25.8	14.8
25.8	14.8
25.8	14.8
25.8	14.8
25.8	14.5
25.8	13.9
25.8	13.6
25.8	13.9
25.8	13.9
25.8	13.9
25.8	13.9
25.8	13.9
25.8	13.9
25.8	13.9
25.8	13.9
25.8	13.9
25.8	13.9
25.8	13.9
25.8	13.9
25.8	13.9
25.8	13.9
25.8	13.9
25.8	13.9
25.8	13.9
25.8	13.9
25.8	13.9
25.8	13.9
25.8	13.9
25.8	13.9
25.8	13.9
25.8	13.9
25.8	13.9
25.8	13.9
25.8	13.9
25.8	13.9
25.8	13.9
25.8	13.9
25.8	13.9
25.8	13.9
25.8	13.9
25.8	13.9
25.8	13.9
25.8	13.9
25.8	13.9
25.8	13.9
25.8	13.9
25.8	13.9
25.8	13.9
25.8	13.9
25.8	13.9
25.8	13.9
25.8	13.9
25.8	13.9
25.8	13.9
25.8	13.9
25.8	13.9
25.8	13.9
25.8	13.9
25.8	13.9
25.8	13.9
25.8	13.9
25.8	13.9
25.8	13.9
25.8	13.9
25.8	13.9
25.8	13.9
25.8	13.9
25.8	13.9
25.8	13.9
25.8	13.9
25.8	13.9
25.8	13.9
25.8	13.9
25.8	13.9
25.8	13.9
25.8	13.9
25.8	13.9
25.8	13.9
25.8	13.9
25.8	13.9
25.8	13.9
25.8	13.9
25.8	13.9
25.8	13.9
25.8	13.9
26.1	13.9
26.1	13.9
26.4	13.9
26.4	13.9
26.4	13.9
26.4	13.9
26.4	13.9
26.4	13.9
26.4	13.9
26.4	13.9
26.4	13.9
26.4	13.9
26.4	13.9
26.4	13.9
26.4	13.9
26.4	13.9
26.4	13.9
26.4	13.9
26.4	13.9
26.4	13.9
26.4	13.9
26.4	13.9
26.4	13.9
26.4	13.9
26.4	13.9
26.4	13.9
26.4	13.9
26.4	13.9
26.4	13.9
26.4	13.9
26.4	13.9
26.4	13.9
26.4	13.9
26.4	13.9
26.4	13.9
26.4	13.9
26.4	13.9
26.4	13.9
26.4	13.9
26.4	13.9
26.4	13.9
26.4	13.9
26.4	13.9
26.4	13.9
26.4	13.9
26.4	13.9
26.4	13.9
26.4	13.9
26.4	13.9
26.4	13.9
26.4	13.9
26.4	13.9
26.4	13.9
26.4	13.9
26.4	13.9
26.4	13.9
26.4	13.9
26.4	13.9
26.4	13.9
26.4	13.9
26.4	13.9
26.4	13.9
26.4	13.9
26.4	13.9
26.4	13.9
26.4	13.9
26.4	13.9
26.4	13.9
26.4	13.9
26.4	13.9
26.4	13.9
26.4	13.9
26.4	13.9
26.4	13.9
26.4	13.9
26.4	13.9
26.4	13.9
26.4	13.9
26.4	13.9
26.4	13.9
26.4	13.9
26.4	13.9
26.4	13.9
26.4	13.9
26.4	13.9
26.4	13.9
26.4	13.9
26.4	13.9
26.4	13.9
26.4	13.9
26.4	13.9
26.4	13.9
26.4	13.9
26.4	13.9
26.4	13.9
26.4	13.9
26.4	13.9
26.4	13.9
26.4	13.9
26.4	13.9
26.4	13.9
26.4	13.9
26.4	13.9
26.4	13.9
26.4	13.9
26.4	13.9
26.4	13.9
26.4	13.9
26.4	13.9
26.4	13.9
26.4	13.9
26.4	13.9
26.4	13.9
26.4	13.9
26.4	13.9
26.4	13.9
26.4	13.9
26.4	13.9
26.4	13.9
26.4	13.9
26.4	13.9
26.4	13.9
26.4	13.9
26.4	13.9
26.4	13.9
26.4	13.9
26.4	13.9
26.4	13.9
26.4	13.9
26.4	13.9
26.4	13.9
26.4	13.9
26.4	13.9
26.4	13.9
26.4	13.9
26.4	13.9
26.4	13.9
26.4	13.9
26.4	13.9
26.4	13.9
26.4	13.9
26.4	13.9
26.4	13.9
26.4	13.9
26.4	13.9
26.4	13.9
26.4	13.9
26.4	13.9
26.4	13.9
26.4	13.9
26.4	13.9
26.4	13.9
26.4	13.9
26.4	13.9
26.4	13.9
26.4	13.9
26.4	13.9
26.4	13.9
26.4	13.9
26.4	13.9
26.4	13.9
26.4	13.9
26.4	13.9
26.4	13.9
26.4	13.9
26.4	13.9
26.4	13.9
26.4	13.9
26.4	13.9
26.4	13.9
26.4	13.9
26.4	13.9
26.4	13.9
26.4	13.9
26.4	13.9
26.4	13.9
26.4	13.9
26.4	13.9
26.4	13.9
26.4	13.9
26.4	13.9
26.4	13.9
26.4	13.9
26.4	13.9
26.4	13.9
26.4	13.9
26.4	13.9
26.4	13.9
26.4	13.9
26.4	13.9
26.4	13.9
26.4	13.9
26.4	13.9
26.4	13.9
26.4	13.9
26.4	13.9
26.4	13.9
26.4	13.9
26.4	13.9
26.4	13.9
26.4	13.9
26.4	13.9
26.4	13.9
26.4	13.9
26.4	13.9
26.4	13.9
26.4	13.9
26.4	13.9
26.4	13.9
26.4	13.9
26.4	13.9
26.4	13.9
26.4	13.9
26.4	13.9
26.7	13.9
26.7	13.9
26.7	13.9
26.7	13.9
27	13.9
27	13.9
27	13.9
27	13.9
27	13.9
27	13.9
27	13.9
27	13.9
27	13.9
27	13.9
27	13.9
27	13.9
27	13.9
27	13.9
27	13.9
27	13.9
27	13.9
27	13.9
27	13.9
27	13.9
27	13.9
27	13.9
27	13.9
27	13.9
27	13.9
27	13.9
27	13.9
27	13.9
27	13.9
27	13.9
27	13.9
27	13.9
27.2	13.9
27.5	14.2
27.8	14.2
27.8	14.2
27.8	14.5
27.8	14.2
27.8	14.2
27.8	14.2
27.8	14.2
27.8	14.2
27.8	14.2
27.8	14.2
27.8	14.2
27.8	14.2
27.8	14.2
27.8	14.2
27.8	14.2
27.8	14.2
27.8	14.2
27.8	14.2
27.8	14.2
27.8	14.2
27.8	14.2
27.8	14.2
27.8	14.2
27.8	14.5
27.8	14.5
27.8	15.1
27.8	14.8
27.8	15.1
27.8	15.1
27.8	15.1
27.8	15.1
27.8	15.1
27.8	15.1
27.8	15.1
27.8	15.1
27.8	15.1
27.8	15.1
27.8	15.1
27.8	15.1
27.8	15.1
27.8	15.1
27.8	15.1
27.8	15.1
27.8	15.1
27.5	15.1
27.5	15.1
27.5	15.1
27.5	15.1
27.5	15.1
27.5	15.1
27.5	15.1
27.5	15.1
27.5	15.1
27.2	15.1
27.2	15.1
27.2	15.1
27.2	15.1
27.2	15.1
27.2	15.1
27.2	15.1
27.2	15.1
27.2	15.1
27.2	15.1
27.2	15.1
27.2	15.1
27.2	15.1
27.2	15.1
27.2	15.1
27.2	15.1
27.2	15.1
27.2	15.1
27.2	15.1
27.2	15.1
27.2	15.1
27.2	15.1
27.2	15.1
27.2	15.1
27.2	15.4
27.2	15.4
27.5	15.4
27.5	15.4
27.5	15.6
27.5	15.6
27.8	15.9
27.8	15.9
27.8	15.9
27.8	15.9
27.8	15.9
27.8	15.9
27.8	15.9
27.8	15.9
27.8	15.9
27.8	15.9
27.8	15.9
27.8	15.6
27.8	15.6
27.8	15.6
27.8	15.6
27.8	15.6
27.8	15.6
27.8	15.6
27.8	15.6
27.8	15.6
27.8	15.6
27.8	15.6
27.8	15.6
27.8	15.6
27.8	15.6
27.8	15.6
27.8	15.6
27.5	15.6
27.5	15.6
27.5	15.6
27.5	15.6
27.5	15.6
27.5	15.6
27.5	15.6
27.5	15.6
27.5	15.6
27.5	15.6
27.5	15.6
27.5	15.6
27.5	15.6
27.5	15.6
27.5	15.6
27.5	15.6
27.5	15.6
27.5	15.6
27.5	15.6
27.5	15.6
27.5	15.6
27.5	15.6
27.5	15.6
27.5	15.6
27.5	15.6
27.5	15.6
27.5	15.6
27.5	15.6
27.5	15.6
27.5	15.6
27.5	15.6
27.5	15.6
27.5	15.6
27.5	15.6
27.5	15.6
27.5	15.6
27.5	15.6
27.5	15.6
27.5	15.6
27.5	15.6
27.5	15.6
27.5	15.6
27.5	15.6
27.5	15.6
27.5	15.4
27.5	15.4
27.5	15.4
27.5	14.8
27.2	14.8
27.2	14.8
27.2	14.8
27.2	14.8
27.2	14.8
27.2	14.8
27.2	14.8
27.2	14.8
27.2	14.8
27.2	14.8
27.2	14.8
27.2	14.8
27.2	14.8
27.2	14.8
27.2	14.8
27.2	14.8
27.2	14.8
27.2	14.8
27.2	14.8
27.2	14.8
27.2	14.8
27.2	14.8
27.2	14.8
27.2	14.8
27.2	14.8
27.2	14.8
27.2	14.8
27.2	14.8
27.2	14.8
27.2	14.8
27.2	14.8
27.2	14.8
27.2	14.8
27.2	14.8
27.2	14.8
27.2	14.8
27.5	14.8
27.5	14.8
27.5	14.8
27.5	14.8
27.8	14.8
27.8	14.8
27.5	14.8
27.5	14.8
27.5	14.8
27.5	14.8
27.5	14.8
27.5	14.8
27.5	14.8
27.5	14.8
27.5	14.8
27.5	14.8
27.5	14.8
27.5	14.8
27.5	14.8
27.5	14.8
27.5	14.8
27.5	14.8
27.5	14.8
27.5	14.8
27.5	14.8
27.5	14.8
27.5	14.8
27.5	14.8
27.5	14.8
27.5	14.8
27.5	14.8
27.5	14.8
27.5	14.8
27.5	14.8
27.2	14.8
27.2	14.8
27.2	14.8
27.2	14.8
27.2	14.8
27.2	14.8
27.2	14.8
27.2	14.8
27.2	14.8
27.2	14.8
27.2	14.8
27.2	14.8
27.2	14.8
27.2	14.8
27.2	14.8
27.2	14.8
27.2	14.8
27.2	14.8
27.2	14.8
27.2	14.8
27.2	14.8
27.2	14.8
27.2	14.8
27.2	14.8
27.2	14.8
27.2	14.8
27.2	14.8
27.2	14.8
27.2	14.8
27.2	14.8
27.2	14.8
27.2	14.8
27.2	14.8
27.2	14.8
27.2	14.8
27.2	14.8
27.2	14.8
27.2	14.8
27.2	14.8
27.2	14.8
27.2	14.8
27.2	14.8
27.2	14.8
27.2	14.8
27.2	14.8
27.2	14.8
27.2	14.8
27.2	14.8
27.2	14.8
27.2	14.8
27.5	14.8
27.5	14.8
27.5	14.8
27.5	14.8
27.5	14.8
27.5	14.8
27.5	14.8
27.5	14.8
27.5	14.8
27.5	14.8
27.5	14.8
27.5	14.8
27.5	14.8
27.5	14.8
27.5	14.8
27.5	14.8
27.5	14.8
27.5	14.8
27.5	14.8
27.5	14.8
27.5	14.8
27.5	14.8
27.5	14.8
27.5	14.8
27.5	14.8
27.5	14.8
27.5	14.8
27.5	14.8
27.5	14.8
27.5	14.8
27.5	14.8
27.5	14.8
27.5	14.8
27.5	14.8
27.5	14.8
27.5	14.8
27.5	14.8
27.5	14.8
27.5	14.8
27.5	14.8
27.5	14.8
27.5	14.8
27.5	14.8
27.5	14.8
27.5	14.8
27.5	14.8
27.5	14.8
27.5	14.8
27.5	14.8
27.5	14.8
27.5	14.8
27.5	14.8
27.5	14.8
27.5	14.8
27.5	14.8
27.5	14.8
27.5	14.8
27.5	14.8
27.5	14.8
27.5	14.8
27.5	14.8
27.5	14.8
27.5	14.8
27.5	14.8
27.5	14.8
27.5	14.8
27.5	14.8
27.5	14.8
27.5	14.8
27.5	14.8
27.5	14.8
27.5	14.8
27.5	14.8
27.5	14.8
27.5	14.8
27.5	14.8
27.5	14.8
27.5	14.8
27.5	14.8
27.5	14.8
27.5	14.8
27.5	14.8
27.2	14.8
27.2	14.8
27.2	14.8
27.2	14.8
27.2	14.8
27.2	14.8
27.2	14.8
27.2	14.8
27.2	14.8
27.2	14.8
27.2	14.8
27.2	14.8
27.2	14.8
27.2	14.8
27.2	14.8
27.2	14.8
27.2	14.8
27.2	14.8
27.2	14.8
27.2	14.8
27.2	14.8
27.2	14.8
27.2	14.8
27.5	14.8
27.5	14.8
27.5	14.8
27.5	14.8
27.5	14.8
27.5	14.8
27.5	14.8
27.5	14.8
27.5	14.8
27.5	14.8
27.2	14.8
27.2	14.8
27.2	14.8
27.2	14.8
27.2	14.8
27.2	14.8
27.2	14.8
27.2	14.8
27.2	14.8
27.2	14.8
27.2	14.8
27.2	14.8
27.2	14.8
27.2	14.8
27	14.8
26.7	14.5
26.4	14.2
26.1	13.6
25.5	12.8
25.2	12.8
25.2	12.8
25.2	12.8
25.2	12.8
25.2	12.8
25.2	12.8
25.2	12.8
25.2	12.8
25.2	12.8
25.2	13.1
25.2	13.1
25.2	13.1
25.2	13.1
25.2	13.1
25.2	13.1
25.2	13.1
25.2	13.1
25.2	13.1
25.2	13.1
25.2	13.1
25.2	13.1
25.2	13.1
25.2	13.1
25.2	13.1
25.2	13.1
25.2	13.1
25.2	13.1
25.2	13.1
25.2	13.1
25.2	13.1
25.2	13.1
25.2	13.1
25.2	13.1
25.2	13.1
25.2	13.1
25.2	13.1
25.2	13.1
25.2	13.1
25.2	13.1
25.2	13.1
25.2	13.1
25.2	13.1
25.2	13.1
25.2	13.1
25.2	13.1
25.2	13.1
25	13.1
25	13.1
24.7	12.8
24.4	12.8
24.4	12.5
24.4	11.9
24.4	11.9
24.4	11.9
24.4	11.9
24.4	11.9
24.4	11.9
24.4	11.6
24.4	11.6
24.1	11.6
24.1	11.6
24.1	11.6
24.4	11.6
24.4	11.6
24.4	11.6
24.4	11.6
24.4	11.6
24.4	11.6
24.4	11.6
24.4	11.6
24.4	11.6
24.4	11.6
24.4	11.6
24.4	11.6
24.4	11.6
24.4	11.6
24.4	11.6
24.4	11.6
24.4	11.6
24.4	11.6
24.4	11.6
24.4	11.6
24.4	11.6
24.4	11.6
24.4	11.6
24.4	11.6
24.4	11.6
24.4	11.6
24.4	11.6
24.4	11.6
24.4	11.6
24.4	11.6
24.4	11.6
24.4	11.6
24.4	11.6
24.4	11.6
24.4	11.6
24.4	11.6
24.4	11.6
24.4	11.6
24.4	11.6
24.4	11.6
24.4	11.6
24.4	11.6
24.4	11.6
24.4	11.6
24.4	11.6
24.4	11.6
24.4	11.6
24.4	11.6
24.4	11.6
24.4	11.6
24.4	11.6
24.4	11.6
24.4	11.6
24.4	11.6
24.4	11.6
24.4	11.6
24.4	11.6
24.4	11.6
24.4	11.6
24.4	11.6
24.4	11.6
24.4	11.6
24.4	11.6
24.4	11.6
24.4	11.6
24.4	11.6
24.4	11.6
24.4	11.6
24.4	11.6
24.4	11.6
24.4	11.6
24.4	11.6
24.4	11.6
24.4	11.6
24.4	11.6
24.4	11.6
24.4	11.6
24.4	11.6
24.4	11.6
24.4	11.6
24.4	11.6
24.4	11.6
24.4	11.6
24.4	11.6
24.4	11.6
24.4	11.6
24.4	11.6
24.4	11.6
24.4	11.6
24.4	11.6
24.4	11.6
24.4	11.6
24.4	11.6
24.4	11.6
24.4	11.6
24.4	11.6
24.4	11.6
24.4	11.6
24.4	11.6
24.4	11.6
24.4	11.6
24.4	11.6
24.4	11.6
24.4	11.6
24.4	11.6
24.4	11.6
24.4	11.6
24.4	11.6
24.4	11.6
24.4	11.6
24.4	11.6
24.4	11.6
24.4	11.6
24.4	11.6
24.4	11.6
24.4	11.6
24.4	11.6
24.4	11.6
24.4	11.6
24.4	11.6
24.4	11.6
24.4	11.6
24.4	11.6
24.4	11.9
24.4	12.2
24.7	12.5
24.7	12.5
24.7	12.5
24.7	12.5
24.7	12.5
24.7	12.5
24.7	12.5
24.7	12.8
25	13.4
25.2	13.6
25.8	14.2
26.1	14.5
26.7	14.8
27	15.1
27	15.1
27	15.1
27	15.1
27	15.1
27	15.1
27	15.1
27	15.1
27	15.1
27.2	15.1
27.8	15.4
28.1	15.9
28.7	16.5
29	16.8
29.3	16.8
29.3	16.8
29.3	16.8
29.3	16.8
29.3	16.8
29.3	16.8
29.3	16.8
29.3	16.8
29.3	16.8
29.3	16.8
29.3	16.8
29.3	16.8
29.3	16.8
29.3	16.8
29.3	16.8
29.3	16.8
29.3	16.8
29.3	16.8
29.3	16.8
29.3	16.8
29.3	16.8
29.3	16.8
29.3	16.8
29.3	16.8
29.3	16.8
29	16.8
28.7	16.8
28.1	16.5
28.1	16.5
27.8	16.2
27.5	15.9
27.5	15.4
27.5	15.1
27.5	14.8
27.5	14.8
27.5	14.8
27.5	14.8
27.5	14.8
27.5	14.8
27.5	14.8
27.5	14.8
27.5	14.8
27.5	14.8
27.5	14.8
27.2	14.8
27.2	14.8
27.2	14.8
27	14.8
26.4	14.8
26.4	14.8
26.4	14.8
26.4	14.8
26.4	14.8
26.4	14.8
26.4	14.8
26.4	14.8
26.4	14.8
26.4	14.8
26.4	14.8
26.4	14.8
26.4	14.8
26.4	14.8
26.4	14.8
26.4	14.5
26.4	13.9
26.1	13.4
26.1	13.4
25.5	13.1
25.2	13.1
25.2	13.1
25.2	13.1
25.2	13.1
25.2	13.1
25.2	13.1
25.2	13.1
25.2	13.1
25.2	13.1
25.2	13.1
25.2	13.1
25.2	13.1
25.2	13.1
25.2	13.1
25.2	13.1
25.2	13.1
25.2	13.1
25.2	13.1
25.2	13.1
25.2	13.1
25.2	13.1
25.2	13.1
25.2	13.1
25.2	13.1
25.2	13.1
25.2	13.1
25.2	13.1
25.2	13.1
25.5	13.1
25.5	13.1
25.5	13.1
25.8	13.1
25.8	13.1
25.8	13.1
25.8	13.1
25.8	13.1
25.8	13.1
25.8	13.1
25.8	13.1
25.8	13.1
25.8	13.1
25.8	13.1
25.8	13.1
25.8	13.1
25.8	13.1
25.8	13.1
25.8	13.1
25.8	13.1
25.8	13.1
25.8	13.1
25.8	13.1
25.8	13.1
25.8	13.1
25.8	13.1
25.8	13.1
25.8	13.1
25.8	13.1
25.8	13.1
25.8	13.1
25.8	13.1
25.8	13.1
25.8	13.1
25.8	13.1
25.8	13.1
25.8	13.1
25.8	13.1
25.8	13.1
25.8	13.1
25.8	13.1
25.8	13.1
25.8	13.1
25.8	13.1
25.8	13.1
25.8	13.1
25.8	13.1
25.8	13.1
25.8	13.1
25.8	13.1
25.8	13.1
25.8	13.1
25.8	13.1
25.8	13.1
25.8	13.1
25.8	13.1
25.8	13.1
25.8	13.1
25.8	13.1
25.8	13.1
25.8	13.1
25.8	13.1
25.8	13.1
25.8	13.1
25.8	13.1
25.8	13.1
25.8	13.1
25.8	13.1
25.8	13.1
25.8	13.1
25.8	13.1
25.8	13.1
25.8	13.1
25.8	13.1
25.8	13.1
25.8	13.1
25.8	13.1
25.8	13.1
25.8	13.1
25.8	13.1
25.8	13.1
25.8	13.1
25.8	13.1
25.8	13.1
25.8	13.1
25.8	13.1
25.8	13.1
25.8	13.1
25.8	13.1
25.8	13.1
25.8	13.1
25.8	13.1
25.8	13.1
25.8	13.1
25.8	13.1
25.8	13.1
25.8	13.1
25.8	13.1
25.8	13.1
25.8	13.1
25.8	13.1
25.8	13.1
25.8	13.1
25.8	13.1
25.8	13.1
25.8	13.1
25.8	12.8
25.8	12.8
25.8	12.8
25.8	12.8
25.8	12.8
25.8	12.8
25.8	12.8
25.8	12.8
25.8	12.8
25.8	12.8
25.8	12.8
25.8	12.8
25.8	12.8
25.8	12.8
25.8	12.8
25.8	12.8
25.8	12.8
25.8	12.8
25.8	12.8
25.8	12.8
25.8	12.8
25.8	12.8
25.8	12.8
25.8	12.8
25.8	12.8
25.8	12.8
25.8	12.8
25.8	12.8
25.8	12.8
25.8	12.8
25.8	12.8
25.8	12.8
25.8	12.8
25.8	12.8
25.8	12.8
25.8	12.8
25.8	12.8
25.8	12.8
25.8	12.8
25.8	12.8
25.8	12.8
25.8	12.8
25.8	12.8
25.8	12.8
25.8	12.8
25.8	12.8
25.8	12.8
25.8	12.8
25.8	12.8
25.8	12.8
25.8	12.8
25.8	12.8
25.8	12.8
25.8	12.8
25.8	12.8
25.8	12.8
25.8	12.8
25.8	12.8
25.8	12.8
25.8	12.8
25.8	12.8
25.8	12.8
25.8	12.8
25.8	12.8
25.8	12.8
25.8	12.8
25.8	12.8
25.8	12.8
25.8	12.8
25.8	12.8
25.8	12.8
25.8	12.8
25.8	12.8
25.8	12.8
25.8	12.8
25.8	12.8
25.8	12.8
25.8	12.8
25.8	12.8
25.8	12.8
25.8	12.8
25.8	12.8
25.8	12.8
25.8	12.8
25.8	12.8
25.8	12.8
25.8	12.8
25.8	12.8
25.8	12.8
25.8	12.8
25.8	12.8
25.8	12.8
25.8	12.8
25.8	12.8
25.8	12.8
25.8	12.8
25.8	12.8
25.8	12.8
25.8	12.8
25.8	12.8
25.8	12.8
25.8	12.8
25.8	12.8
25.8	12.8
25.8	12.8
25.8	12.8
25.8	12.8
25.8	12.8
25.8	12.8
25.8	12.8
25.8	12.5
25.8	12.5
25.8	11.9
25.8	11.9
25.8	11.9
25.8	11.9
25.8	11.9
25.8	11.9
25.8	11.9
25.8	11.9
25.8	11.9
25.8	11.9
25.8	11.9
25.8	11.9
25.8	11.9
25.8	11.9
25.8	11.9
25.8	11.9
25.8	11.9
25.5	11.9
25.5	11.9
25.5	11.9
25.5	11.9
25.5	11.9
25.5	11.9
25.2	11.9
25.2	11.9
25.2	11.9
25.2	11.9
25.2	11.9
25.2	11.9
25.2	11.9
25.2	11.9
25.2	11.9
25.2	11.9
25.2	11.9
25.2	11.9
25.2	11.9
25.2	11.9
25.2	11.9
25.2	11.9
25.2	11.9
25.2	11.9
25.2	11.9
25.2	11.9
25.2	11.9
25.2	11.9
25.2	11.9
25.2	11.9
25.2	11.9
25.2	11.9
25	11.9
25	11.9
25	11.9
24.7	11.9
24.7	11.9
24.7	11.9
24.7	11.9
24.7	11.9
24.7	11.9
24.7	11.9
24.7	11.9
24.7	11.9
24.7	11.9
24.7	11.9
24.7	11.9
24.7	11.9
24.7	11.9
24.7	11.9
24.7	11.9
24.7	11.9
24.7	11.9
24.7	11.9
24.7	11.9
24.7	11.9
24.7	11.9
24.7	11.9
24.7	11.9
24.7	11.9
24.7	11.9
24.7	11.9
24.7	11.9
24.7	11.9
24.7	11.9
24.7	11.9
24.7	11.9
24.7	11.9
24.7	11.9
24.7	11.9
24.7	11.9
24.7	11.9
24.7	11.9
24.7	11.9
24.7	11.9
24.7	11.9
24.7	11.9
24.7	11.9
24.7	11.9
24.7	11.9
24.7	11.9
24.7	11.9
24.7	11.9
24.7	11.9
24.7	11.9
24.7	11.9
24.7	11.9
24.7	11.9
24.7	11.9
24.7	11.9
24.7	11.9
24.7	11.9
24.7	11.9
24.7	11.9
24.7	11.9
24.7	11.9
24.7	11.9
24.7	11.9
24.7	11.9
24.7	11.9
24.7	11.9
24.7	11.9
24.7	11.9
24.7	11.9
24.7	11.9
24.4	11.9
24.4	11.9
24.4	11.9
24.4	11.9
24.4	11.9
24.4	11.9
24.4	11.9
24.4	11.9
24.4	11.9
24.4	11.9
24.4	11.9
24.4	11.6
24.4	11.4
24.1	10.8
24.1	10.8
23.8	10.5
23.5	10.5
23.2	10.2
23.2	10.2
23.2	10.2
23.2	10.2
23.2	10.2
23.2	10.2
23.2	10.2
23.2	10.2
23.2	10.2
23.2	10.2
23.2	10.2
23.2	9.9
23	9.9
22.7	9.9
22.4	9.9
22.4	9.9
22.4	9.9
22.4	9.9
22.4	9.9
22.4	9.9
22.4	9.9
22.4	9.9
22.4	9.6
22.4	9.3
22.4	9.3
22.4	9.1
22.1	9.1
21.8	9.1
21.5	9.1
21.5	9.1
21.5	9.1
21.5	9.1
21.5	9.1
21.5	9.1
21.5	9.1
21.5	9.1
21.5	9.1
21.5	9.1
21.5	9.1
21.5	9.1
21.5	9.1
21.5	9.1
21.5	9.1
21.5	9.1
21.5	9.1
21.5	9.1
21.5	9.1
21.5	9.1
21.5	9.1
21.5	9.1
21.5	9.1
21.5	9.1
21.5	9.1
21.5	9.1
21.5	9.1
21.5	9.1
21.5	9.1
21.5	9.1
21.5	9.1
21.5	9.1
21.5	9.1
21.5	9.1
21.5	9.1
21.5	9.1
21.5	9.1
21.5	9.1
21.5	9.1
21.5	9.1
21.5	9.1
21.5	9.1
21.5	9.1
21.5	9.1
21.5	9.1
21.5	9.1
21.5	9.1
21.5	9.1
21.5	9.1
21.5	9.1
21.5	9.1
21.5	9.1
21.5	9.1
21.5	9.1
21.5	9.1
21.5	9.1
21.5	9.1
21.5	9.1
21.5	9.1
21.5	9.1
21.5	9.1
21.5	9.1
21.5	9.1
21.5	9.1
21.5	9.1
21.5	9.1
21.5	9.1
21.5	9.1
21.5	9.1
21.5	9.1
21.5	9.1
21.5	9.1
21.5	9.1
21.5	9.1
21.5	9.1
21.5	9.1
21.5	9.1
21.5	9.1
21.5	9.1
21.5	9.1
21.5	9.1
21.5	9.1
21.5	9.1
21.5	9.1
21.5	9.1
21.5	9.1
21.5	9.1
21.5	9.1
21.5	9.1
21.5	9.1
21.5	9.1
21.5	9.1
21.5	9.1
21.5	9.1
21.5	9.1
21.5	9.1
21.5	9.1
21.5	9.1
21.5	9.1
21.5	9.1
21.5	9.1
21.5	9.1
21.5	9.1
21.5	9.1
21.5	9.1
21.5	9.1
21.5	9.1
21.5	9.1
21.5	9.1
21.5	9.1
21.5	9.1
21.5	9.1
21.5	9.1
21.8	9.1
21.8	9.1
21.8	9.1
21.8	9.1
21.8	9.1
21.8	9.1
21.8	9.1
21.8	9.1
21.8	9.1
21.8	9.1
21.8	9.1
21.8	9.1
21.8	9.1
21.8	9.1
21.8	9.1
21.8	9.1
21.8	9.1
21.8	9.1
21.8	9.1
21.8	9.1
21.8	9.1
21.8	9.1
21.8	9.1
21.8	9.1
21.8	9.1
21.8	9.1
21.8	9.1
21.8	9.1
21.8	9.1
21.8	9.1
21.8	9.1
21.8	9.1
21.8	9.1
21.8	9.1
21.8	9.1
21.8	9.1
21.8	9.1
21.8	9.1
21.8	9.1
[truncated: 6,836 more rows]
