# Supplementary material for: Bot fit: A novel approach to assessing lower limb muscular strength
Source: PLoS One. 2026 Mar 26;21(3):e0339187. doi: 10.1371/journal.pone.0339187 (PMC13021169; doi:10.1371/journal.pone.0339187)
Supplement: S3 File — Raw joint angle data (left and right legs) collected from 25 participants across all exercise protocols. This compressed folder contains individual participant files (sub1–sub25) with time-series signals representing lower-limb motion recorded by the Bot Fit system during resistance exercise trials. (ZIP) [file pone.0339187.s003.zip › sub19/squat_max2.csv]

AngL	AngR
6.4	13.4
6.2	14.2
5.6	15.1
5	15.7
4.4	16
3.9	16
3.3	16
2.4	16.2
1.9	16.2
1	16.2
0.1	16.2
0.6	16.2
1.5	16.2
2	16.2
2.6	16.2
3.2	16.2
3.2	16.2
3.5	16.2
3.8	16
3.8	15.7
3.5	15.4
3.5	14.8
2.9	14.8
2	14.8
0.6	14.8
0.4	15.1
0.7	15.1
0.4	14.5
0.6	13.1
1.2	12.5
1.8	11.7
1.8	11.7
1.8	12.2
1.8	12.2
1.8	12.2
1.8	12.2
1.8	12.2
1.8	12.2
1.8	12.2
1.8	12.2
1.8	12.2
1.8	12.2
1.8	12.2
1.8	12.2
1.8	12.8
1.8	13.1
1.8	13.4
1.8	13.7
1.8	14
1.5	14
1.5	14
1.5	14
0.9	14
0.6	14
0.9	14
0.9	14
0.9	14
0.9	14
1.2	14
1.5	14
1.8	14
2.6	14
2.6	14
2.9	14.2
2.9	15.1
2.9	15.7
2.9	16.5
2.9	17.1
2.9	18
2.9	18.5
2.9	18.8
2.9	18.8
2.9	18.8
2.9	18.8
2.9	18.8
2.9	18.5
2.9	18.5
2.9	18.5
2.6	18.5
2.3	18.2
1.5	17.7
0.6	17.4
0	16.8
0.4	16.2
1	15.4
1.3	14.2
1.6	13.4
2.2	11.9
2.4	10.8
2.7	9.1
3	7.4
3.3	5.4
3.3	3.4
3.3	0.8
3.3	3.3
3.3	4.8
3.3	6.8
3.3	8.8
3.3	9.9
3.3	11.1
3.3	11.4
3.3	11.6
3.3	11.4
3.6	11.4
4.4	10.8
5.3	9.6
5.3	8.8
5.9	7.3
6.4	5.9
7.3	4.8
8.2	4.2
9.3	4.2
10.2	3.6
10.5	2.5
10.5	1.3
10.7	0.2
11	1.1
11.3	2.2
11.3	4.2
11.3	5.1
11.3	6.5
11.3	7.9
11.3	9.1
11.3	9.9
11.3	10.2
11	10.5
11	10.2
11	10.2
11	9.9
11	9.9
11	9.9
11	9.9
11	10.2
11	10.2
11	10.2
11	10.2
10.7	10.2
10.7	10.2
10.7	10.2
10.7	10.5
10.7	11.4
10.7	11.4
10.7	11.7
10.7	11.9
10.7	11.9
10.7	11.9
10.7	11.9
10.7	11.9
10.7	11.9
10.7	11.9
10.5	12.2
10.2	12.2
9.9	12.5
9.6	12.8
9.6	13.1
9.6	13.1
9.6	13.1
9.6	13.1
9.6	13.1
9.9	13.1
9.9	13.1
9.9	13.1
9.9	12.8
9.9	12.8
9.9	12.8
9.9	12.8
9.9	12.8
9.9	12.8
9.9	12.8
9.9	12.8
9.9	12.8
9.9	12.8
9.9	12.8
9.9	12.8
9.9	12.8
9.9	12.8
9.9	12.8
9.9	12.8
9.9	12.8
9.9	12.8
9.9	12.8
9.6	12.8
9.6	12.8
9.3	12.5
9.3	12.5
8.7	11.9
8.2	11.4
7.6	10.8
6.7	10.2
6.2	9.7
5.6	9.1
5.3	8.8
4.7	8.8
4.4	8.5
3.9	7.9
3.3	7.9
2.7	7.7
2.7	7.4
2.7	7.4
2.7	7.4
2.7	7.4
2.7	7.4
2.7	7.7
2.7	7.7
3.3	7.9
3.3	8.5
3.6	8.5
3.9	8.8
4.4	8.8
4.7	9.1
5.3	9.4
5.9	9.4
5.9	9.7
5.9	9.9
5.9	10.2
5.9	9.9
5.9	9.9
5.9	9.9
5.9	9.9
5.9	9.9
6.2	9.9
6.4	9.9
7.3	10.2
8.2	10.2
8.7	10.5
9	10.8
9.6	11.1
9.9	11.1
10.2	11.1
10.2	11.1
10.2	11.1
10.2	11.1
10.5	11.1
10.7	11.1
10.7	11.4
10.7	11.7
11	12.2
11	12.2
11	12.2
11	12.2
11	12.5
11	12.8
11	13.1
11	13.1
10.7	13.1
10.7	13.1
10.7	13.1
10.7	12.8
10.7	12.8
10.7	12.8
10.7	13.1
10.7	13.1
10.7	13.1
10.7	13.7
10.7	14.2
10.7	14.5
10.7	14.8
10.7	15.1
10.7	15.4
10.7	15.4
10.7	15.4
10.7	15.4
10.7	15.4
10.7	15.4
10.5	15.4
10.2	15.4
9.9	15.4
9.3	15.4
9.3	15.1
9.3	15.1
9.3	15.1
9.3	15.1
9.3	15.1
9.3	15.1
9.3	15.1
9.3	15.1
9.3	14.5
9.3	14.2
9.3	14.2
9.3	14
9.3	13.7
9.3	13.4
9.3	13.1
9	12.2
8.5	11.7
7.9	10.5
6.4	9.1
5.3	7.7
4.4	5.9
3.6	4.8
2.7	3.9
2.2	3.4
2.2	3.4
2.4	3.6
2.7	3.9
3.3	4.2
3.9	4.8
4.4	5.4
5.3	6.2
6.2	6.5
6.7	7.1
7	7.4
7.3	7.4
7.6	7.4
7.9	7.9
8.2	8.5
8.5	9.1
9	9.7
9.3	10.2
9.3	10.5
9.3	10.5
9.3	10.5
9.6	10.5
9.6	10.5
9.6	10.5
9.6	11.1
9.6	11.4
9.9	11.4
9.9	11.9
10.2	11.9
10.2	11.9
10.5	11.9
10.5	11.9
10.5	11.9
10.5	11.9
10.5	11.9
10.5	11.9
10.5	11.9
10.5	11.4
10.5	10.8
10.2	10.2
9.6	9.7
9.3	9.4
9.3	9.1
9.3	9.1
9.3	9.4
9.6	9.7
10.2	10.5
10.7	11.1
11	11.7
11.3	12.2
11.9	12.5
12.2	12.8
12.7	12.8
12.7	12.8
12.7	12.8
12.7	12.8
12.7	12.8
12.7	12.8
12.7	12.8
12.7	12.8
12.7	12.8
12.5	12.8
12.5	12.5
12.2	11.9
11.6	11.4
10.7	10.5
10.5	10.5
10.5	10.2
10.2	10.2
10.2	10.2
10.2	10.2
10.2	10.2
10.2	10.2
10.2	10.2
10.7	10.2
11.3	10.2
11.3	10.2
11.6	10.2
11.6	10.5
11.6	10.8
11.6	11.4
11.6	11.7
11.3	11.9
10.7	11.7
10.2	11.1
9.6	9.9
9	8.8
8.5	7.9
7.9	7.4
7.6	7.1
7.6	7.4
7.6	7.4
7.9	7.7
8.7	7.9
9.3	8.5
9.9	9.1
10.2	9.9
10.5	10.5
10.7	10.5
10.7	10.8
10.7	11.1
10.7	11.1
10.5	11.1
10.5	11.1
10.2	11.4
10.2	11.9
10.5	12.2
10.2	12.5
10.2	13.1
10.2	13.1
10.2	13.4
10.2	13.7
10.2	14
10.2	14
10.2	14
9.6	14
9.3	14
9	14
8.7	14
8.5	14
8.5	14
8.2	14
7.9	14
7.6	14
7.6	14
7.6	14
7.6	14
7.6	14
7.6	14
7.6	14
7.6	14
7.6	14
7.6	14
7.6	14
7.6	14
7.6	14
7.6	14
7.6	14
7.6	14
7.6	14
7.6	14
7.6	14
7.6	14
7.6	14
7.6	14
7.6	14
7.6	14
7.6	14
7.6	14.2
7.6	15.1
7.9	15.7
8.2	16
8.2	16.2
8.5	16.2
8.5	16.5
8.5	16.5
8.5	16.8
8.5	16.8
8.5	16.8
8.5	16.8
8.5	17.1
8.5	17.1
8.5	17.4
8.5	18
8.5	18.2
8.2	18.5
8.2	18.8
8.2	18.8
8.2	18.8
7.9	18.8
7.9	18.8
7.6	18.8
7.6	18.8
7.6	18.8
7.6	18.8
7.6	18.5
7.6	18.5
7.6	18.5
7.6	18.5
7.6	18.8
7.6	18.5
7.6	18.5
7.6	18.2
7.6	18
7.6	17.7
7.6	17.7
7.6	17.7
7.6	17.7
7.9	17.4
8.2	17.1
8.2	16.5
8.5	16
8.5	15.4
8.5	15.1
8.5	15.1
8.5	14.8
8.5	14.2
8.5	14
8.5	13.7
8.5	13.7
8.5	13.7
8.5	13.7
8.5	13.7
8.5	13.7
8.7	13.4
9	13.1
9	12.8
9	12.2
9	11.9
9	11.7
9	11.9
9	11.9
8.7	11.9
8.7	11.9
8.5	11.9
8.5	11.7
8.5	11.4
8.7	11.1
9	10.8
9	10.5
9	10.2
9	9.7
8.7	9.4
8.5	9.1
8.5	8.8
8.5	8.8
8.5	8.8
8.5	8.8
8.5	8.8
8.5	8.8
8.5	8.8
8.7	9.1
8.7	9.1
9	9.1
9	9.1
9	9.1
9	9.1
9.3	9.1
9.6	9.4
9.9	9.4
10.2	9.7
10.5	10.2
10.7	10.5
11	10.8
11	11.1
11	11.1
11	11.1
11	11.1
11	11.1
11	11.4
11	11.4
11.3	11.7
11.9	11.9
12.2	11.9
12.5	11.9
12.7	12.2
12.5	12.2
12.5	12.8
12.7	13.4
12.7	13.7
13	14
13	14
13	14
13	14
13	14
13	14
13	14
12.7	14
12.7	14
12.7	14
12.7	14
12.7	14
12.7	14
12.7	14
12.7	14
12.7	14
12.7	14
12.7	14
12.7	14
12.7	14
12.7	13.7
12.7	13.7
12.7	13.7
12.7	13.7
12.7	13.7
12.7	13.7
12.7	13.4
12.7	13.4
12.5	13.1
12.5	12.2
12.5	11.9
12.5	11.7
12.5	11.9
12.5	11.9
12.5	11.9
12.5	11.9
12.5	11.9
12.5	11.9
12.5	11.9
12.5	11.9
12.5	11.9
12.5	11.9
12.5	11.9
12.7	11.9
13	11.9
13.3	11.9
13.6	11.9
13.6	11.9
13.6	11.9
13.6	11.9
13.6	11.9
13.6	11.9
13.6	11.9
13.6	11.9
13.6	11.9
13.6	11.9
13.6	11.9
13.3	11.9
13.3	11.9
13.3	11.9
13.3	11.9
13.3	11.9
13.3	11.9
13.3	11.9
13.3	11.9
13.3	11.9
13.3	11.9
13.3	11.9
13.3	11.9
13.3	11.9
13.3	11.9
13.3	11.9
13.3	12.2
13.3	12.2
13.3	12.5
13.3	13.1
13.6	13.1
13.6	13.4
13.6	13.7
13.6	14
13.6	13.7
13.6	13.7
13.6	13.7
13.6	13.7
13.6	13.7
13.6	13.7
13.3	13.7
13.3	13.7
13.3	13.7
13.3	13.7
13.3	13.7
13	13.7
12.5	13.7
12.2	13.7
12.2	13.7
12.2	13.7
11.9	13.7
11.6	13.7
11.6	13.7
11.6	13.7
11.6	13.7
11.6	13.4
11.6	13.1
11.6	11.9
11.6	11.7
11.6	10.8
11.6	10.8
11.6	11.1
11.3	11.1
11.3	11.1
11	11.1
11	11.1
11	11.1
11	11.1
11	11.1
11	11.1
10.7	11.1
10.2	11.1
9.6	11.1
9.6	11.1
9.9	11.1
10.2	11.1
10.2	11.1
9.9	11.1
9.9	11.1
9.9	11.1
9.9	11.1
9.9	11.1
9.9	11.1
9.9	11.1
10.2	11.1
10.2	11.1
9.9	11.1
9.9	11.1
9.9	11.4
9.9	12.2
9.9	12.5
9.9	13.1
9.9	13.1
9.9	12.8
9.9	12.8
10.2	12.8
10.2	12.8
10.2	12.8
10.2	12.8
10.2	12.8
10.2	12.8
10.2	12.8
10.2	12.8
10.2	12.8
10.2	12.8
10.2	13.1
9.9	13.1
9.9	13.1
9.9	13.1
9.9	13.1
9.9	13.7
10.2	14
10.2	14
10.2	14
10.2	14
10.2	14
10.2	14
10.2	14
10.2	14
10.2	14
10.2	14
10.2	14
10.2	14
10.2	14
9.9	14
9.9	14
9.9	14
9.9	14
9.6	14
9.6	14
9.3	14
9.3	14
9.3	14
9	14
9	14.2
9	14.5
9	14.5
9	14.5
9	14.5
9	14.5
9	14.5
9	14.5
9	14.5
9	14.5
9	14.5
9	14.5
8.7	14.5
8.5	14.5
7.9	14.5
7.3	14.5
6.7	14.5
6.4	14.5
6.2	14.5
5.6	14.5
5.6	14.5
5.6	14.5
5.6	14.5
5.6	14.5
5.6	14.5
5.3	14.5
4.7	14.8
3.3	14.8
1.9	14.8
0.4	14.8
0.9	14.8
2.3	14.8
3.8	14.8
5.2	14.8
6.1	14.8
6.6	14.8
6.6	14.8
6.6	14.8
6.1	14.8
4.9	14.8
3.2	14.8
0.9	14.8
1	14.8
2.7	14.8
4.2	14.8
5.3	14.8
6.7	14.8
8.2	14.5
9.6	14.5
11	14.5
11.6	14.5
11.6	14.5
11	14.5
10.5	14.2
10.2	14
10.2	13.7
9.9	13.4
9.9	13.1
9.9	12.5
9.9	12.5
9.9	12.2
9.9	11.7
9.9	11.7
9.6	11.7
9.6	11.7
9.6	11.4
9.6	11.4
9.6	10.8
9.6	10.2
9.6	9.7
9.6	8.5
9.6	7.4
9.6	6.2
9.6	5.4
9.3	4.5
9	3.6
8.7	2.8
8.5	2.2
8.2	1.3
7.6	0.8
7.3	0.2
6.7	0.8
6.4	1.3
5.9	1.9
5	2.8
4.4	3.9
3.3	5.9
3	6.5
2.7	8.2
2.2	9.6
2.2	11.1
2.2	12.5
2.2	13.4
2.2	14.2
1.9	14.8
1.9	15.1
1.6	14.8
1	14.8
0.4	14.5
0.3	13.6
0.6	12.2
0.6	10.5
0.6	8.5
0.6	6.5
0.6	4.5
0.9	2.5
1.2	0.2
1.5	1.9
1.8	3.9
2	6.2
2	6.8
2	7.7
2.3	8.5
3.2	9.4
4	9.7
4.9	9.9
5.8	9.9
6.6	9.9
7.5	9.9
8.1	9.9
8.3	9.9
8.3	9.9
8.3	9.9
8.3	9.9
8.3	9.9
8.3	9.9
8.3	9.9
8.1	9.9
7.8	9.9
7.5	9.9
6.9	9.9
6.6	9.9
6.6	9.9
6.3	9.9
6.3	9.9
6.3	9.9
6.9	10.2
7.8	10.5
8.6	10.5
9.8	10.5
10.9	10.5
12.1	10.5
13.2	10.5
14.4	10.5
15.2	10.5
15.8	10.5
16.1	10.5
15.8	10.5
15.8	10.5
15.2	10.5
14.4	10.2
13.2	10.2
11.8	10.2
10.3	10.2
9.2	10.2
8.3	10.5
7.5	10.5
6.6	10.8
6.1	11.1
5.5	11.1
4.6	10.8
3.8	10.8
2.9	10.8
2	10.5
1.2	9.9
0.6	9.1
0.3	7.7
0.1	6.2
0.4	4.2
1	1.6
1.3	1
1.6	4.2
1.6	7.3
1.6	10.8
1.6	13.9
1.6	17.1
1.6	19.7
1.3	21.7
1.3	22.8
1.3	23.1
1.3	23.1
1	22.8
0.7	22.2
0.4	21.1
0.1	18.2
0.1	17.4
0.1	14.8
0.4	12.2
0.7	9.6
1	7.6
1.3	5.9
1.6	4.5
1.6	3.3
1.6	2.5
1.3	1.9
1.3	1.3
1.3	1
0.4	0.8
0.6	0.8
2	0.8
3.2	0.8
4.3	0.8
4.6	0.8
4.6	0.8
4	0.8
3.2	0.8
2	0.8
0.6	0.8
1.6	1
2.4	1
3.6	1.3
4.2	1.9
4.4	3
4.7	4.2
5	6.2
4.7	8.2
4.7	10.2
4.7	11.6
4.7	12.5
5	12.5
5	12.2
5	11.1
5	9.9
5	8.2
5.3	6.8
5.9	5.3
6.4	3.9
6.7	2.2
6.7	0.5
6.7	1.3
6.7	1.9
6.7	2.2
6.7	2.2
6.7	2.2
6.2	2.2
5	2.2
3.9	2.2
2.4	2.2
1.3	2.2
0.4	2.2
0.1	2.2
0.1	2.5
0.4	2.5
0.7	2.2
1.9	1.9
3.3	1.1
4.4	0.2
5.3	0.8
5.6	1.3
5.9	1.6
5.9	1.9
5.9	1.9
5.9	1.9
5.9	1.9
5.9	1.9
5.9	1.6
5.9	1.3
5.3	0.5
5	0.2
4.7	0.5
4.7	0.8
4.7	0.8
4.7	0.8
4.7	0.8
4.7	0.8
5	0.8
5	0.8
5	0.8
5.3	0.8
5.6	0.8
6.2	1.3
6.2	1.6
6.4	2.2
6.7	2.8
6.7	3.4
7	3.6
7	3.6
7.3	3.6
7.3	3.6
7.6	3.9
7.9	4.2
8.2	4.5
9	4.5
9.9	4.8
10.7	5.4
11.3	5.9
11.9	6.8
12.5	7.4
12.7	7.7
13	8.2
13.3	8.5
13.6	8.5
13.6	8.5
13.6	8.5
13.6	8.5
13.6	8.5
13.6	8.5
13.6	8.5
13.6	8.5
13.6	8.5
13.6	8.8
13.6	9.1
13.6	9.4
13.6	9.7
13.6	9.4
13.6	9.4
13.6	9.4
13.6	9.4
13.6	9.4
13.6	9.7
13.6	9.9
13.6	10.2
13.6	10.2
13.6	10.2
13.6	10.2
13.6	10.2
13.6	10.2
13.6	10.2
13.6	10.2
13.6	10.2
13.6	10.2
13.6	10.2
13.3	10.2
13.3	10.2
13.3	10.2
13.3	10.2
13.3	10.2
13.3	10.2
13.3	10.2
13.3	10.2
13.3	10.2
13.3	9.9
13.3	9.9
13.3	9.9
13	9.9
12.7	9.9
12.5	9.9
12.2	9.7
12.2	9.7
12.2	9.7
11.9	9.7
11.9	9.7
11.6	9.4
11.3	9.1
11	9.1
10.7	9.1
10.7	9.1
10.7	9.1
10.7	9.1
10.7	9.1
10.7	9.1
10.7	9.1
10.7	9.1
10.7	9.1
10.7	9.1
10.7	9.1
10.7	9.1
10.7	9.1
10.7	9.1
10.7	9.1
10.7	9.1
10.7	9.1
10.7	9.1
10.7	9.1
10.7	9.1
10.7	9.1
10.7	9.1
10.7	9.1
10.7	9.1
10.7	9.1
10.7	9.1
10.7	9.1
10.7	9.1
10.7	9.1
10.7	9.1
10.7	9.1
10.7	9.1
10.7	9.1
10.7	9.1
10.7	9.1
10.7	9.1
10.7	9.1
10.7	9.1
11	9.1
11	9.1
11.3	9.1
11.6	9.1
11.9	9.1
12.2	9.1
12.2	9.1
12.5	9.1
12.5	9.1
12.7	9.4
12.7	9.4
12.7	9.4
12.7	9.4
12.7	9.4
12.7	9.4
12.7	9.4
12.7	9.4
12.7	9.4
12.7	9.4
12.7	9.4
12.7	9.4
12.7	9.4
12.7	9.4
12.7	9.4
12.7	9.4
12.7	9.4
12.7	9.4
12.7	9.4
12.7	9.4
12.7	9.4
12.7	9.4
12.7	9.4
12.7	9.4
12.7	9.4
12.7	9.4
12.7	9.4
12.7	9.4
13	9.4
13.3	9.4
13.6	9.4
13.6	9.4
13.6	9.4
13.6	9.4
13.6	9.4
13.6	9.4
13.6	9.4
13.6	9.4
13.6	9.4
13.6	9.4
13.6	9.4
13.6	9.4
13.6	9.4
13.6	9.4
13.6	9.4
13.6	9.4
13.6	9.4
13.6	9.7
13.6	9.7
13.6	9.7
13.6	9.7
13.6	9.7
13.6	9.7
13.6	9.7
13.6	9.9
13.6	10.2
13.6	10.2
13.6	10.2
13.6	10.2
13.6	10.2
13.6	10.2
13.6	10.2
13.6	10.2
13.6	10.2
13.6	10.2
13.6	10.2
13.6	10.2
13.6	10.2
13.6	10.2
13.6	10.2
13.6	10.2
13.6	10.2
13.6	10.2
13.6	10.2
13.6	10.2
13.6	10.2
13.6	10.2
13.6	10.2
13.6	10.2
13.6	10.2
13.6	10.2
13.6	10.2
13.6	10.2
13.6	10.2
13.6	10.2
13.6	10.2
13.6	10.2
13.6	10.2
13.6	10.2
13.6	10.2
13.6	10.2
13.6	10.2
13.6	10.2
13.6	10.2
13.6	10.2
13.6	10.2
13.6	10.2
13.6	10.2
13.6	10.2
13.6	10.2
13.6	10.2
13.6	10.2
13.6	10.2
13.6	10.2
13.6	10.2
13.6	10.2
13.6	10.2
13.6	10.2
13.6	10.2
13.6	10.2
13.6	10.2
13.6	10.2
13.6	10.2
13.6	10.2
13.6	10.2
13.6	10.2
13.6	10.2
13.6	10.2
13.6	10.2
13.6	10.2
13.6	10.2
13.6	10.2
13.6	10.2
13.6	10.2
13.6	10.2
13.6	10.2
13.6	10.2
13.6	10.2
13.6	10.2
13.6	10.2
13.6	10.2
13.6	10.2
13.6	10.2
13.6	10.2
13.6	10.2
13.6	10.2
13.6	10.2
13.6	10.2
13.6	10.2
13.6	10.2
13.6	10.2
13.6	10.2
13.6	10.2
13.6	10.2
13.6	10.2
13.6	10.2
13.6	10.2
13.6	10.2
13.6	10.2
13.6	10.2
13.6	10.2
13.6	10.2
13.6	10.2
13.6	10.2
13.6	10.2
13.6	10.2
13.6	10.2
13.6	10.2
13.6	10.2
13.6	10.2
13.6	10.2
13.6	10.2
13.6	10.2
13.6	10.2
13.6	10.2
13.6	10.2
13.6	10.2
13.6	9.9
13.6	9.9
13	9.4
12.5	8.8
11.3	7.4
9.6	5.6
7.6	3.1
5	0.2
1.9	3.3
3.5	9.1
5.2	11.4
9.5	15.9
14.1	20.8
18.7	26
23.8	31.4
29.3	36.8
34.7	42.6
39.8	48.3
44.7	53.2
48.4	57.5
51	59.8
51.9	60.6
51.9	60.6
51.9	60.6
52.7	60.6
54.2	60.9
55.9	62
58.2	63.5
60.8	65.8
62.8	68.6
65.9	71.8
67.1	73.2
67.3	73.5
67.6	73.5
67.9	73.5
67.9	73.5
67.9	73.5
67.9	73.5
67.6	73.2
67.1	72.4
65.6	70.9
63	68.3
61.9	66.9
61.6	66.3
61	66.1
61	66.1
61	66.1
61	66.1
61	66.1
61	66.1
61	66.1
61.3	66.1
62.5	67.8
63.6	68.9
67.1	72.9
71.4	78.1
76.2	83.2
80.8	88.1
85.4	92.7
90	97.3
94.6	101
98.8	104.7
105.1	109.9
106.6	111
108.6	112.2
108.6	112.2
107.4	110.7
104.6	107.9
100.9	104.4
96.6	100.4
91.7	95.6
86.5	90.7
81.9	85.8
77.9	81.8
74.8	78.9
72.5	76.9
70.2	75.2
68.5	73.8
66.8	72.1
64.8	70.6
63.6	69.5
62.5	68.3
61.6	67.2
60.8	66.6
60.2	65.8
59	64.6
57	62.3
53.9	58.9
49.9	54.9
45.9	51.2
40.1	45.7
38.4	44
34.4	40.3
30.1	36
25.5	31.4
20.9	26.8
17.5	23.7
15.5	21.7
14.6	21.4
14.9	21.7
15.8	22.8
17.5	24.8
20.4	27.7
24.7	32
30.1	37.4
36.4	43.7
43.3	50.3
50.2	56.9
57	63.5
63.6	69.8
70.8	76.4
77.4	82.7
84	89.3
90.3	95.3
96.3	101.3
102	107
107.7	111.9
111.4	115
115.7	118.2
117.2	119.3
120	121.6
121.5	122.8
121.5	123
121.2	123
120.3	122.5
118.9	121
117.2	119.6
115.5	117.6
113.5	115.6
110.9	113.3
108.3	110.7
105.4	107.9
102	105
98.3	101.6
94.6	97.8
90.3	93.8
85.7	89.8
80.5	85.5
74.8	80.4
69.1	74.9
60.8	66.6
58.5	64
54.5	60
51.6	56.6
49	53.7
46.7	50.6
43.6	47.2
39.8	43.4
36.1	39.4
32.7	36.3
29.8	34
28.4	33.4
28.4	33.4
28.4	34
29.3	34.8
31	37.1
34.7	40.3
39.6	45.1
45.6	50.9
52.5	57.2
62.2	66.6
65.3	69.8
71.9	76.1
78.2	82.4
84.5	88.4
90.8	94.7
96.8	100.7
102.6	106.4
108.3	111.9
113.2	116.7
116.3	119.9
118.6	121.9
121.5	124.5
124.3	126.8
124.3	127.1
124	127.1
124	127.1
123.5	126.5
122.3	125.6
121.2	124.2
119.5	122.5
115.5	118.8
114	117.3
110.9	114.2
107.4	110.7
104	107
100.3	103
96.6	99
92.5	95
88.2	91
83.4	87
77.9	82.7
72.2	77.8
66.8	72.9
61.6	68.3
57.6	64.3
54.7	60.9
52.5	57.7
49.9	54.6
46.7	50.9
43.6	46.9
40.1	43.1
35.3	37.7
33.5	36.3
30.7	33.1
28.7	31.4
27.8	31.1
27.8	31.4
28.1	33.1
29.5	35.7
35	42
37.6	44.6
43.9	50.6
50.7	56.9
57.3	63.5
63.6	69.5
70.5	75.5
77.1	81.5
83.7	87.5
90	93.5
96.3	99.6
105.1	108.2
108.3	110.7
113.5	115.3
116.3	118.5
117.7	120.2
120	122.2
122.6	124.8
124	126.5
124	126.8
124	126.8
123.2	126.2
121.5	124.8
119.8	122.8
117.7	120.8
115.5	118.5
112.9	115.6
108.3	110.7
106.3	109
102.6	105
98.8	101
94.8	97.3
90.5	93.3
86	88.7
81.1	84.1
75.6	78.9
69.9	73.5
64.2	68.1
58.8	62.6
53.9	58
50.4	54.3
48.2	51.4
45.3	48
44.7	46.6
42.7	44.3
41.3	42
40.1	40.6
39.8	40.3
39.8	40.3
40.1	41.4
41.6	44.3
45	48.6
49.9	54.6
55.9	60.6
62.2	66.6
68.2	72.6
74.2	78.4
79.9	83.8
86	89.3
91.4	94.7
97.1	100.1
102.6	105.6
107.7	110.7
112.6	115.6
116.9	119.3
120	121.9
122	123.6
123.8	125.6
124.6	127.3
124.6	127.3
124.6	127.3
124.3	127.1
124	126.8
124	126.2
123.5	125.1
121.2	122.8
117.7	119.6
113.7	116.2
110	112.4
106.3	109
103.1	105.6
100	102.7
97.1	99.6
94	96.4
90.3	93
86	88.7
80.8	84.1
71.9	76.1
69.3	73.5
64.2	68.9
60.2	64.9
57	61.8
54.7	58.9
52.2	55.7
49	52
45.3	48
40.1	42.6
39	41.1
36.7	39.4
35.8	38.8
35.8	39.1
35.8	40
36.4	42
39	45.4
43.3	50
49	55.5
58.5	64.3
61.6	67.2
67.9	73.2
73.9	78.9
80.2	84.7
86.2	90.4
92.5	95.8
98.3	101.6
104	107.3
109.4	112.4
114.9	117
118.6	119.6
120.6	121.9
122.3	124.2
124.6	126.8
124.3	127.3
124.3	127.3
124	127.3
124	127.1
123.8	127.1
123.5	126.2
121.8	124.8
118.9	121.9
115.7	119
112	115.9
108.6	112.7
104.9	109.3
101.4	105.9
97.7	102.1
94	98.1
90	94.1
85.7	89.3
80.5	83.8
74.5	77.8
68.5	71.5
62.5	66.1
57.6	61.5
54.2	58
51.3	55.2
48.7	52.6
45.9	49.7
42.4	46.3
38.4	42.6
34.7	39.1
31.5	36.6
31.3	36.3
31.8	36.6
33	37.4
35.3	39.7
39.3	43.7
44.4	49.2
50.7	55.5
57	61.8
63.3	67.8
69.6	73.8
75.9	79.8
82.2	85.8
91.4	94.7
94.6	97.6
100.6	103.3
106.3	109
111.7	114.2
116.6	119
120.3	121.9
122.3	123.6
124	125.6
124.3	127.3
124.3	127.3
124.3	127.1
124	127.1
124	126.5
123.2	125.3
121.2	123
118	120.5
114.3	117.3
110.9	114.2
107.4	111
103.7	107.9
100.6	104.4
97.1	101.6
93.4	98.1
89.4	94.4
84.8	90.7
79.4	86.1
73.4	81.2
67.6	76.4
61.9	71.8
57.6	67.8
54.5	64
50.7	59.2
49.6	57.2
47.3	53.7
45	50
42.7	46.9
40.4	44
38.4	41.7
36.7	40.3
36.4	39.7
36.4	39.7
36.7	40
38.1	41.1
41	43.7
44.7	47.7
49.6	53.2
55	59.2
60.8	65.2
66.2	70.9
71.6	76.7
77.1	81.8
82.8	87.2
88.2	92.7
94	98.1
99.4	103.6
104.6	108.7
109.4	113.6
113.7	117.3
116.9	119.9
118.9	121.6
120.9	124.5
123.8	127.1
124.3	127.3
124.3	127.1
124	127.1
124	127.1
122.9	125.6
122	125.1
120.3	122.8
117.7	120.5
114.9	118.2
111.4	115.3
108	112.2
104.3	109.3
100.6	106.4
96.6	103.3
92.5	100.1
88.2	96.7
83.7	93.3
78.5	89.3
73.9	85.2
69.9	82.1
67.1	79.2
64.5	76.4
62.2	73.5
59.6	69.5
56.5	65.2
53	60.6
49.6	56.3
46.4	52.6
43	49.2
39.6	45.1
36.4	41.7
34.1	38.6
33	37.4
33	37.1
33	37.1
33.8	38
34.7	38.8
37.6	41.7
41.6	46
47	51.7
53.3	58
59.6	64.3
65.9	70.1
72.2	75.5
77.9	81.2
86.5	89.5
89.4	92.4
94.8	97.6
100.3	102.4
105.1	107.3
109.4	111.6
112.9	115
115.7	117.9
118.3	120.2
119.8	121.9
121.8	123.9
123.8	125.9
124	127.1
124	127.1
123.8	127.1
122.6	126.2
121.2	124.5
119.5	122.8
117.5	120.5
113.5	116.5
112	115
108.9	111.9
105.4	108.7
102	105
98.6	101
95.4	97
91.7	93
85.7	85.5
83.1	83
77.7	77.8
72.2	73.2
67.6	69.5
63.6	66.3
60.5	63.8
57.6	61.2
54.7	58
51.3	54.3
46.4	48.6
45	46.9
41.9	43.7
38.7	40.6
35.6	38
33	36
31.8	35.1
31.5	35.1
31.5	35.4
31.8	36.3
34.7	39.4
36.1	41.1
40.4	46
46.4	51.7
52.7	58.3
59	64.3
65.3	70.6
71.6	76.4
77.9	82.1
84	87.8
90	93.3
95.7	98.7
101.4	103.9
106.6	109
111.2	113.3
114.6	116.5
117.5	119.3
120.3	121.9
121.2	122.8
123.2	125.1
124.3	127.1
124	127.1
124	127.1
124	126.8
123.8	126.5
123.5	125.9
122.9	125.3
121.8	123.9
121.2	123.3
119.5	121.6
117.5	119.6
114.9	117.3
112.6	115
110.3	112.7
108	110.2
105.7	108.2
104	105.9
102	103.9
99.1	101
98	100.1
96.3	98.4
94.8	97.6
94.6	97.3
94.6	97.3
94.6	97.3
94.6	97.3
94.6	97.3
94.6	97.3
94.6	97
94	96.7
93.7	96.1
93.7	96.1
93.7	96.1
93.7	96.1
93.7	96.1
93.7	96.1
93.7	95.8
93.1	95.3
92.8	95
92.5	94.4
92.3	94.1
91.7	93.8
91.4	93.5
90.8	92.7
90.3	92.1
89.7	91.8
89.1	91.3
88.2	90.4
88	90.1
87.4	89.5
87.1	89
86.5	88.4
86	87.8
85.7	87.5
85.4	87.2
85.4	87
85.4	86.7
84.8	86.4
84.5	85.8
84.5	85.5
84.2	85.2
84	85
83.4	84.4
82.8	83.8
82.5	83.2
81.9	83
81.7	82.4
81.1	81.5
80.8	81.2
80.5	80.7
79.9	80.1
79.4	79.5
79.1	79.2
78.5	78.7
77.9	78.1
77.4	77.5
76.8	76.9
76.2	76.4
75.4	75.5
74.8	74.9
74.2	74.4
73.6	73.8
73.1	73.2
72.5	72.6
71.9	71.8
71.1	71.2
70.5	70.6
69.9	70.3
69.1	69.8
68.5	69.2
67.9	68.6
67.3	68.1
67.1	67.5
66.5	66.9
65.9	66.3
65.3	65.8
64.8	65.5
64.2	64.9
63.6	64.3
62.8	63.8
62.2	63.2
61.6	62.6
60.8	61.8
60.2	61.2
59.6	60.6
58.8	60
58.2	59.5
57.6	58.9
57	58.3
56.2	57.7
55.6	57.2
55	56.6
54.7	56.3
54.2	55.7
53.9	55.5
53.3	54.9
53	54.6
53	54.6
52.7	54.3
52.2	53.7
51.6	53.2
51.3	52.9
50.7	52.3
50.2	52
49.9	51.4
49.3	50.9
49	50.6
48.4	50
47.9	49.4
47.6	48.9
47	48.3
46.7	48
46.1	47.4
45.9	46.9
45.3	46.6
45	46
44.4	45.1
43.9	44.6
43.3	44
43	43.4
42.4	42.9
42.1	42.3
41.9	41.7
41.6	41.4
41.3	41.1
41.3	40.6
41	40.3
40.7	40
40.4	39.4
40.1	38.8
39.6	38.6
39.3	38
39.3	37.7
39	37.7
39	37.4
38.7	36.8
38.7	36.6
38.7	36
38.4	35.4
38.1	34.8
37.8	34
[truncated: 96 more rows]
