# Supplementary material for: Bot fit: A novel approach to assessing lower limb muscular strength
Source: PLoS One. 2026 Mar 26;21(3):e0339187. doi: 10.1371/journal.pone.0339187 (PMC13021169; doi:10.1371/journal.pone.0339187)
Supplement: S3 File — Raw joint angle data (left and right legs) collected from 25 participants across all exercise protocols. This compressed folder contains individual participant files (sub1–sub25) with time-series signals representing lower-limb motion recorded by the Bot Fit system during resistance exercise trials. (ZIP) [file pone.0339187.s003.zip › sub2/hipcurl_const.csv]

AngL	AngR
14.1	6
14.4	6
14.7	6
14.7	6
14.7	6
14.7	6
14.7	6
14.7	6
14.7	6
14.7	6
14.7	6
14.7	6
14.7	6
14.7	6
14.7	6
14.7	6
14.7	6
14.7	6
14.7	6
14.7	6
14.7	6
14.7	6
14.7	6
14.7	6
14.7	6
14.7	6
14.9	6.3
15.8	6.5
16.4	7.4
16.4	8
16.1	7.7
15.5	6.8
14.4	6
13.5	5.1
13.5	5.1
14.1	5.4
14.7	6
15.2	6.5
15.5	6.8
15.2	6.8
15.2	6.8
15.2	6.8
15.2	6.8
15.2	6.8
15.2	6.8
15.2	6.8
15.2	6.8
15.2	6.8
15.2	6.8
15.2	6.8
15.2	6.8
15.2	6.8
15.2	6.8
15.2	6.8
15.2	6.8
15.2	6.8
15.2	6.8
15.2	6.8
15.2	6.8
15.2	6.8
15.2	6.8
15.2	6.8
15.2	6.8
15.2	6.8
15.2	6.8
15.2	6.8
15.2	6.8
15.2	6.8
15.2	6.8
15.2	6.8
15.2	6.8
15.2	6.8
15.2	6.8
15.2	6.8
15.2	6.8
15.2	6.8
15.2	6.8
15.2	6.8
15.2	6.8
15.2	6.8
15.2	6.8
15.2	6.8
15.2	6.8
15.2	6.8
15.2	6.8
15.2	6.8
15.2	6.8
15.2	6.8
15.2	6.8
15.2	6.8
15.2	6.8
15.2	6.8
15.2	6.8
15.2	6.8
15.2	6.8
15.2	6.8
15.2	6.8
15.2	6.8
15.2	6.8
15.2	6.8
15.2	6.8
15.2	6.8
15.2	6.8
15.2	6.8
15.2	6.8
15.2	6.8
15.2	6.8
15.2	6.8
15.2	6.8
15.2	6.8
15.2	6.8
15.2	6.8
15.2	6.8
15.2	6.8
15.2	6.8
15.2	6.8
15.2	6.8
15.2	6.8
15.2	6.8
15.2	6.8
15.2	6.8
15.2	6.8
15.2	6.8
15.2	6.8
15.2	6.8
15.2	6.8
15.2	6.8
15.2	6.8
15.2	6.8
15.2	6.8
15.2	6.8
15.2	6.8
15.2	6.8
15.2	6.8
15.2	6.8
15.2	6.8
15.2	6.8
15.2	6.8
15.2	6.8
15.2	6.8
15.2	6.8
15.2	6.8
15.2	6.8
15.2	6.8
15.2	6.8
15.2	6.8
15.2	6.8
15.2	6.8
15.2	6.8
15.2	6.8
15.2	6.8
15.2	6.8
15.2	6.8
15.2	6.8
15.2	6.8
15.2	6.8
15.2	6.8
15.2	6.8
15.2	6.8
15.2	6.8
15.2	6.8
15.2	6.8
15.2	6.8
15.2	6.8
15.2	6.8
15.2	6.8
15.2	6.8
15.2	6.8
15.2	6.8
15.2	6.8
15.2	6.8
15.2	6.8
15.2	6.8
15.2	6.8
15.2	6.8
15.2	6.8
15.2	6.8
15.2	6.8
15.2	6.8
15.2	6.8
15.2	6.8
15.2	6.8
15.2	6.8
15.2	6.8
15.2	6.8
15.2	6.8
15.2	6.8
15.2	6.8
15.2	6.8
15.2	6.8
15.2	6.8
15.2	6.8
15.2	6.8
15.2	6.8
15.2	6.8
15.2	6.8
15.2	6.8
15.2	6.8
15.2	6.8
15.2	6.8
15.2	6.8
15.2	6.8
15.2	6.8
15.2	6.8
15.2	6.8
15.2	6.8
15.2	6.8
15.2	6.8
15.2	6.8
15.2	6.8
15.2	6.8
15.2	6.8
15.2	6.8
15.2	6.8
15.2	6.8
15.2	6.8
15.2	6.5
15.2	6.5
15.2	6.5
15.2	6.5
15.2	6.5
15.2	6.5
15.2	6.5
15.2	6.5
15.2	6.5
15.2	6.5
15.2	6.5
15.2	6.5
15.2	6.5
15.2	6.5
15.2	6.5
15.2	6.5
15.2	6.5
15.2	6.5
15.2	6.5
15.2	6.5
15.2	6.5
15.2	6.5
15.2	6.5
15.2	6.5
15.2	6.5
15.2	6.5
15.2	6.5
15.2	6.5
15.2	6.5
15.2	6.5
15.2	6.5
15.2	6.5
15.2	6.8
15.2	6.8
15.2	6.8
15.2	6.8
15.2	6.8
15.2	6.8
15.2	6.8
15.2	6.8
15.2	6.8
15.2	6.8
15.2	6.8
15.2	6.8
15.2	6.8
15.2	6.8
15.2	6.8
15.2	6.8
15.2	6.8
15.2	6.8
15.2	6.8
15.2	6.8
15.2	6.8
15.2	6.8
15.2	6.8
15.2	6.8
15.2	6.8
15.2	6.8
15.2	6.8
15.2	6.8
15.2	6.8
15.2	6.8
15.2	6.8
15.2	6.8
15.2	6.8
15.2	6.8
15.2	6.8
15.2	6.8
15.2	6.8
15.2	6.8
15.2	6.8
15.2	6.8
15.2	6.8
15.2	6.8
15.2	6.8
15.2	6.8
15.2	6.8
15.2	6.5
15.2	6.5
15.2	6.5
15.2	6.5
15.2	6.5
15.2	6.5
15.2	6.3
15.2	6
14.7	5.4
14.1	4.5
13.5	3.4
13.2	2.5
12.7	1.4
12.4	0.2
12.1	1.4
11.8	3.7
11.5	9.1
11.2	11.1
10.6	15.4
10.1	20.3
10.1	24.6
10.1	28.6
10.1	31.7
9.8	33.7
9.2	34.9
8.9	35.7
8.6	36.3
8.4	36.6
8.4	36.9
8.4	36.9
8.4	36.6
8.1	35.5
7.8	33.7
7.5	31.2
7.5	28.3
7.5	25.2
7.5	21.7
7.5	16.3
7.5	14.8
7.5	11.7
7.2	8.5
6.4	5.4
5.2	3.1
3.5	0.8
1.8	0.5
0.6	1.7
5.5	2.2
7.5	2.2
11.8	2
16.4	1.7
20.7	1.1
24.4	0.5
27.1	0.5
29.7	0.2
31.7	0.5
33.1	0.5
34	0.5
34.3	0.5
34.3	0.2
34.3	0.2
34	0.2
32.8	0.2
31.1	0
28.8	0.2
25.7	0.8
22	1.1
17.9	1.7
13.7	2
9.4	2
5.1	2.2
1.1	3.1
1.3	4.5
2.2	6.8
2.2	10.5
1.9	15.1
1.3	19.7
1.1	24.6
0.8	28.6
1.1	32
1.3	34.3
2.2	36
3.9	37.2
5.6	38.3
6.8	38.9
7.6	39.5
7.6	39.5
7.6	40
7.4	39.8
7.1	39.5
6.2	38
5.9	36
5.9	33.2
5.9	30
5.9	26.6
5.9	22.6
5.9	18.9
5.9	15.1
5.6	11.4
4.8	7.7
3.6	4.2
1.6	1.7
1.3	0.2
4.5	1.4
8.5	2.2
15.4	2.2
17.9	2.2
22.2	2
26.3	1.1
29.4	0.5
31.4	0
32.8	0
33.4	0
34	0.2
34.3	0.2
34.3	0.2
34.6	0.2
34.3	0.2
33.4	0.2
30.6	0.2
29.1	0.2
25.7	0.2
21.7	0.2
17.4	0.2
12.5	0.2
7.9	0.2
3.6	0
0.5	0.2
3.9	1.4
6.8	3.1
8.2	6.5
8.5	8.3
8.8	11.7
8.8	15.7
9.1	20.6
9.4	25.4
9.4	30
9.4	34
9.6	37.2
9.6	39.2
9.9	40.6
10.2	41.8
9.9	41.8
9.9	41.8
9.9	41.8
9.9	41.5
9.9	41.2
9.9	40
9.9	38.6
9.9	36.3
9.9	33.7
9.9	29.4
9.9	27.7
9.9	24.3
9.9	20.9
9.6	16.8
9.1	13.1
7.9	10
6.8	7.4
5.1	5.7
2.8	4.5
2.5	3.4
4.5	3.1
8.8	2.5
13.1	2.5
17.1	2.2
20.5	1.7
23.1	1.4
24.8	1.4
26.8	1.4
27.4	1.1
28.5	0.2
29.7	0.5
29.7	1.1
29.7	1.1
29.7	1.1
29.1	1.1
27.7	1.1
26	1.1
24	1.1
21.4	1.1
18.5	1.1
15.7	1.1
12.5	1.1
9.1	1.1
5.6	1.1
2.2	0.2
0.8	1.4
2.2	4
3.1	7.4
3.6	11.4
4.2	16
5.1	20.6
5.9	24.6
7.4	28.3
8.5	31.5
9.4	34.3
9.6	37.2
9.6	38.9
9.6	39.8
9.6	40.9
9.6	41.5
9.6	41.8
9.9	41.8
10.2	41.8
10.2	41.8
10.2	41.8
10.2	40.9
10.2	38.9
10.2	36
10.2	32.6
10.2	28.9
10.2	25.4
10.2	22
9.9	18.9
8.5	15.7
6.5	13.1
3.9	11.4
0.5	10.8
3.3	10.5
7.1	10.5
10.8	10.3
13.9	9.7
16.8	9.1
18.8	8.3
20.5	7.1
21.7	5.7
22.8	4.5
23.7	3.4
24.3	2.8
24.5	2.5
24.8	2.2
25.4	1.4
25.1	1.1
24.3	1.1
22.8	1.1
20.5	1.1
18.2	1.1
15.4	1.1
12.5	1.1
9.6	1.1
6.8	1.1
4.2	1.1
1.3	1.7
1.3	2.8
2.8	4.5
3.9	7.4
4.8	10.8
5.6	17.4
6.2	19.7
6.8	24
7.6	27.4
8.8	30.3
9.9	33.7
10.2	36.6
10.2	38.3
10.2	39.8
10.2	41.8
10.2	42.3
10.2	43.2
10.2	43.5
10.2	43.8
10.2	43.8
10.2	43.8
10.2	43.8
10.2	43.5
10.2	42.6
10.2	40.6
10.2	38.3
10.2	35.7
10.2	33.2
10.2	30.3
10.2	27.4
10.2	24
10.2	20.3
9.6	16.8
8.2	13.7
5.6	11.1
4.2	10.8
0.2	10.8
1.6	10.8
4.5	10.8
6.5	10.8
8.2	10.8
9.9	10.8
11.1	10.8
11.9	10.8
11.9	10.8
11.9	11.1
11.9	11.7
11.9	13.4
11.9	14.3
12.2	16.3
12.5	18.3
13.1	20.6
13.9	22.3
14.5	24.3
14.8	26.6
14.8	28.6
14.8	31.2
15.4	33.2
16.8	36
17.1	36.9
18.2	38.6
19.4	40
20.5	41.2
21.4	42.3
22	43.2
22.5	43.8
22.8	44.6
23.1	45.2
23.4	46.1
23.4	46.9
23.7	47.8
24.3	48.6
24.8	49.8
26	50.6
27.1	51.8
28.3	52.6
29.4	53.8
30.3	54.7
31.4	55.8
31.7	56.4
32.3	56.7
32.8	57.5
33.7	58.1
34.3	58.9
35.1	59.8
35.7	60.7
36.6	61.5
37.4	62.1
38.3	63
38.9	63.5
39.4	64.1
40	64.7
40.6	65.2
41.1	65.5
41.4	65.8
42	65.8
42	66.1
42	66.7
42.3	66.7
42.6	66.7
42.6	66.7
42.6	66.7
42.6	66.7
42.6	66.7
42.6	66.7
42.6	66.7
42.6	66.7
42.6	66.7
42.6	66.7
42.6	66.7
42.6	66.7
42.6	66.7
42.6	66.7
42.6	66.7
42.6	66.7
42.6	66.7
42.6	66.7
42.6	66.7
42.6	66.7
42.6	66.7
42.6	66.7
42.6	66.7
42.6	66.7
42.6	66.7
42.6	66.7
42.6	66.7
42.6	66.7
42.6	66.7
42.6	66.7
42.6	66.7
42.6	66.7
42.6	66.7
42.6	66.7
42.6	66.7
42.6	66.4
42.6	66.4
42.6	66.4
42.6	66.4
42.6	66.4
42.6	66.4
42.6	66.4
42.6	66.1
42.6	65.5
42.3	65.5
42.3	65.5
42.3	65.5
42.6	65.5
42.6	65.5
42.9	65.2
42.9	65
43.4	64.7
43.4	64.7
43.4	64.7
43.2	65
42.6	65.2
41.4	66.1
40	66.7
38.3	67
36.6	67.5
34.8	67.8
33.4	67.8
33.1	68.1
32.8	69.3
32.8	70.4
32.8	71.5
32.8	72.4
32.3	73.6
31.1	74.7
30.6	75.3
30	75.8
29.1	76.7
28.5	77.6
28.3	78.7
28.3	79.3
28.3	80.1
28.3	81.3
28.3	82.4
28.3	83.3
28.3	84.4
29.1	85
30.6	86.2
32.3	88.7
34.8	90.7
37.1	92.7
39.1	94.5
41.1	95.9
42.3	96.5
43.4	96.5
44	96.5
44.3	96.8
44.9	97.3
46.6	97.9
48.3	98.8
48.9	99
50.6	99.3
51.7	99
52.9	98.8
54.3	97.6
55.5	95.6
56.3	93.3
57.2	90.7
58	87.6
58.6	84.7
59.2	82.1
59.2	79.3
59.2	76.7
59.2	74.7
59.2	73
59.2	71.3
59.2	70.1
59.2	69
59.2	68.4
59.2	68.1
59.2	67.8
58.9	67.8
58	67.3
57.2	66.7
56.6	66.1
56	65.8
55.8	65.8
55.5	65.8
55.2	65.5
55.2	65.5
55.2	65.5
55.2	65.5
55.2	65.2
55.2	65
55.2	64.4
55.2	64.1
55.2	63.5
55.2	63.5
55.5	63.2
55.8	63.2
55.8	63.2
55.8	63
55.8	62.7
55.8	62.7
56	62.7
56	62.7
56.3	62.7
56.3	62.7
56.9	62.7
57.2	63
57.8	63
58	63
58.3	63
58.6	63
58.6	63
58.6	63
58.9	63
58.9	63
59.5	63
59.8	63
59.8	63
60.1	63.2
60.3	63.8
60.6	64.7
60.6	65.5
60.9	66.1
61.2	66.4
61.2	66.7
61.2	66.7
61.2	66.7
61.2	66.7
61.2	66.7
61.2	66.7
61.2	66.7
61.2	66.7
61.2	66.7
61.2	66.7
61.2	66.7
61.2	66.7
61.2	66.7
61.2	66.7
61.2	67
60.9	67
60.9	67
60.9	67
60.3	67.5
60.1	67.8
60.1	68.1
60.1	68.1
60.1	68.1
60.1	68.1
60.3	68.1
60.3	68.1
60.3	68.4
60.3	68.4
60.3	68.4
60.3	68.4
60.3	68.4
60.3	68.4
60.3	68.4
60.3	68.4
60.3	68.4
60.3	68.4
60.3	68.4
60.6	68.4
60.6	68.4
60.6	68.4
60.6	68.4
60.6	68.4
60.6	68.4
60.6	68.1
60.6	68.1
60.6	68.1
60.6	68.1
60.6	68.1
60.6	68.1
60.6	68.1
60.6	68.1
60.6	68.1
60.6	68.1
60.6	68.1
60.6	68.1
60.6	68.1
60.6	68.1
60.6	68.1
60.6	68.1
60.6	68.1
60.6	68.1
60.6	68.1
60.6	68.1
60.9	68.1
60.9	68.1
60.9	68.1
60.9	68.1
60.9	68.1
60.9	67.8
60.9	67.5
60.9	67.3
60.9	67.3
60.9	67
60.9	66.7
60.9	66.4
60.9	66.4
61.2	66.4
61.2	66.4
61.2	66.4
61.2	66.4
61.5	66.7
61.5	66.7
62.1	66.7
62.1	66.7
62.3	66.7
62.3	66.7
62.3	66.7
62.3	66.7
62.3	66.7
62.3	66.7
62.1	66.7
62.1	66.7
62.1	66.7
62.1	66.7
62.1	66.7
62.1	66.7
62.1	66.7
62.1	66.7
62.1	66.7
62.1	66.7
61.8	66.7
61.8	66.7
61.8	66.7
61.5	66.7
61.2	66.7
60.9	66.7
61.2	66.7
61.2	66.7
61.2	66.7
61.2	66.7
61.2	66.7
61.2	66.7
61.2	66.7
61.2	66.7
61.2	66.7
61.2	66.7
61.2	66.7
60.9	66.7
60.9	66.7
60.9	66.7
60.9	66.7
60.9	66.7
60.9	66.7
60.9	66.7
60.9	66.7
60.9	66.7
60.9	66.7
60.9	66.7
60.9	66.7
60.9	66.7
60.9	66.7
60.9	66.7
60.9	66.7
61.2	66.4
61.2	66.4
61.2	66.4
61.2	66.4
61.2	66.4
61.2	66.4
61.2	66.4
61.2	66.4
61.2	66.4
61.2	66.4
61.2	66.4
61.2	66.4
61.2	66.4
61.2	66.4
61.2	66.4
61.2	66.4
61.2	66.4
61.2	66.4
61.2	66.4
61.2	66.4
61.2	66.4
61.2	66.4
61.2	66.4
61.2	66.4
61.2	66.4
61.2	66.4
61.2	66.4
61.2	66.4
61.2	66.4
61.2	66.4
61.2	66.4
61.2	66.4
61.2	66.4
61.2	66.4
61.2	66.4
61.2	66.4
61.2	66.4
61.2	66.4
61.2	66.4
61.2	66.4
61.2	66.4
61.2	66.4
61.2	66.4
61.2	66.4
61.2	66.4
61.2	66.4
61.2	66.4
61.2	66.4
61.2	66.4
61.2	66.4
61.2	66.4
61.2	66.4
61.2	66.4
61.2	66.4
61.2	66.4
61.2	66.4
61.2	66.4
61.2	66.4
61.2	66.7
61.2	66.7
61.2	66.7
61.2	66.7
61.2	66.7
61.2	66.7
61.2	66.7
61.2	66.7
61.5	66.7
61.5	66.7
61.5	66.7
61.8	66.7
61.8	66.7
61.8	66.7
61.8	66.7
61.8	66.7
61.8	66.7
61.8	66.7
61.8	66.7
61.8	66.7
61.8	66.7
61.8	66.7
61.8	66.7
61.8	66.7
61.8	66.7
61.8	66.7
61.8	66.7
61.8	66.7
61.8	66.7
61.8	66.7
61.8	66.7
61.8	66.7
61.8	66.7
61.8	66.7
61.8	66.7
61.8	66.7
61.8	66.7
61.8	66.7
61.8	66.7
61.8	66.7
61.8	66.7
61.8	66.7
61.8	66.7
61.8	66.7
61.8	66.7
61.8	66.7
61.8	66.7
61.8	66.7
61.8	66.7
61.8	66.7
61.8	66.7
61.8	66.7
61.8	66.7
61.8	66.7
61.8	66.7
61.8	66.7
61.8	66.7
61.8	66.7
61.8	66.7
61.8	66.7
61.8	66.7
61.8	66.7
61.8	66.7
61.8	66.7
61.8	66.7
61.8	66.7
61.8	66.7
61.8	66.7
61.8	66.7
61.8	66.7
61.8	66.7
61.8	66.7
61.8	66.7
61.8	66.7
61.8	66.7
61.8	66.7
61.8	66.7
61.8	66.7
61.8	66.7
61.8	66.7
61.8	66.7
61.8	66.7
61.8	66.7
61.8	66.7
61.8	66.7
61.8	66.7
61.8	66.7
61.8	66.7
61.8	66.7
61.8	66.7
61.8	66.7
61.8	66.7
61.8	66.7
61.8	66.7
61.8	66.7
61.8	66.7
61.8	66.7
61.8	66.7
61.8	66.7
61.8	66.7
61.8	66.7
61.8	66.7
61.8	66.7
61.8	66.7
61.8	66.7
61.8	66.7
61.8	66.7
61.8	66.7
61.8	66.7
61.8	66.7
61.8	66.7
61.8	66.7
61.8	66.7
61.8	66.7
61.8	66.7
61.8	66.7
61.8	66.7
61.8	66.7
61.8	66.7
61.8	66.7
61.8	66.7
61.8	66.7
61.8	66.7
61.5	66.7
61.2	66.7
60.6	66.7
59.8	66.7
58.9	67.3
58.3	69.5
57.8	72.7
57.8	77
57.8	81.3
57.8	85.6
57.8	89.3
57.8	92.7
57.8	95.3
57.8	97.6
57.8	98.8
58	98.5
58	97
58.3	94.7
58.6	91.6
58.6	87.9
58.6	83.9
58.6	77
58.6	75
58.6	71
58.6	67
58.6	63.8
58.6	61
58.3	58.9
58	58.1
58	58.1
57.8	58.9
57.5	61
57.8	64.1
57.8	68.4
57.8	73
58.3	78.1
58.9	83
59.5	88.2
60.3	92.7
60.9	97
61.5	100.2
61.8	101.6
62.1	101.3
62.1	100.2
62.1	97.9
62.1	94.7
62.1	90.7
61.8	86.2
61.5	81.3
60.9	75.8
60.3	71
59.8	66.4
59.5	62.1
58.9	58.7
58.3	56.4
57.8	54.7
57.5	53.8
57.5	54.1
57.5	54.9
57.5	56.9
57.5	59.5
57.5	63.5
57.5	67.8
57.5	73
58	78.4
59.8	87.3
60.3	90.2
61.2	95
62.1	99.6
62.3	102.8
62.1	103.6
62.1	103.6
62.1	102.8
62.1	100.8
62.1	97.6
61.5	93.9
60.9	86.7
60.3	84.2
59.5	79
58.9	73.8
58.3	69
58	64.4
58	61.5
57.8	59.5
57.8	58.7
57.8	58.7
57.8	59.2
57.8	60.1
57.8	61.8
57.8	65
57.8	68.4
58	72.4
58.3	76.4
59.2	81
59.8	85.6
60.3	90.2
60.9	93.9
61.2	97
61.2	99.6
61.2	100.8
61.2	100.8
61.2	99.9
61.2	97.9
61.2	95
60.9	91.6
60.6	87.6
60.1	83.3
59.2	78.7
58.6	73.8
57.8	69.3
57.2	65
56.9	61.8
56.6	60.1
56.6	59.2
56.6	58.9
56.6	59.2
56.6	60.4
56.6	62.4
56.9	65
57.2	68.1
57.8	71.8
58.3	76.1
59.2	81
60.1	85.9
60.9	90.7
61.8	94.7
62.1	98.5
62.3	101.3
62.3	102.5
62.3	102.5
62.1	101.6
62.1	99.9
62.1	97
62.1	93.3
61.5	89.3
60.9	84.7
60.1	79.9
59.5	74.7
58.9	69.8
58.3	65.2
58	61.8
57.8	59.5
57.5	58.1
57.5	57.5
57.5	57.8
57.5	58.9
57.5	61.2
57.5	64.1
57.5	68.1
58	72.7
58.9	77.6
59.5	82.7
59.8	87.6
60.1	92.2
60.3	96.2
60.3	100.8
60.3	101.6
60.3	102.2
60.3	101.9
60.3	100.8
60.3	98.5
60.3	95
60.3	90.7
60.3	85.9
60.1	80.7
59.8	75.6
59.2	70.4
58.6	65.8
58.3	61.8
58	59.5
57.5	58.1
57.8	58.1
57.8	58.4
57.8	59.8
57.8	62.4
57.8	65.8
57.8	70.1
58.3	74.4
58.9	79.6
59.5	84.4
60.1	89.3
60.3	93.6
60.3	97.6
60.3	100.5
60.3	101.6
60.3	101.9
60.3	101.6
60.3	100.5
60.3	98.2
60.3	95
60.1	91
59.5	84.4
59.2	81.9
58.3	76.7
57.8	71.8
57.2	67.3
56.9	63.8
56.6	61.8
56.3	60.7
56.3	60.7
56.3	61.2
56.3	62.7
56.3	65
56.6	67.8
56.6	71.5
56.9	75.8
57.5	80.7
58	85.9
58.9	91
59.8	97.9
60.1	99.9
60.1	102.5
60.1	103.6
60.1	103.6
60.1	103.1
60.1	101
60.1	98.5
59.8	94.7
59.5	90.5
58.9	85.6
58.3	80.4
57.8	75
56.9	69.5
56.6	64.7
56.3	61.2
56.3	59.2
56.6	58.7
56.6	58.9
56.6	59.2
56.6	60.7
56.6	63
56.9	66.4
57.2	70.7
58.6	78.1
58.9	81
59.8	86.2
60.3	90.7
60.6	95.3
60.6	98.8
60.6	100.5
60.6	101
60.3	100.8
60.1	99.3
60.1	96.8
60.1	93.3
59.5	89.3
58.9	84.4
58.3	79.6
57.8	74.4
57.5	69.5
57.5	66.4
57.5	64.7
57.5	64.4
57.5	65
57.8	65.2
57.8	67
57.8	69.5
57.8	73.3
58.3	77.6
59.2	82.4
59.8	87.6
60.6	92.5
60.9	96.8
61.2	100.5
61.2	103.6
61.2	105.1
61.2	105.1
61.2	104.5
61.5	102.8
61.5	100.2
61.8	96.5
61.8	92.5
61.8	87.6
61.5	79.6
61.5	77
61.2	72.1
60.9	67.5
60.9	64.1
60.9	61.5
60.9	60.1
60.9	59.8
60.9	59.8
60.9	60.7
60.9	62.4
60.9	65.2
60.9	69.3
61.2	73.8
61.8	78.7
62.1	83.6
62.3	88.7
62.6	93.3
62.9	97.3
62.9	100.8
62.9	103.1
62.9	103.6
62.9	102.5
62.9	101.3
62.9	98.8
62.6	95.3
62.6	91
62.1	86.2
61.2	81
60.3	75.3
59.5	70.1
58.9	63.8
58.6	62.7
58.3	61.2
58.6	61
58.6	61
58.6	61.8
58.6	63.5
58.6	66.1
58.6	69.8
58.9	73.8
59.5	78.4
60.3	83
60.9	88.2
61.5	92.7
62.1	96.8
62.3	100.2
62.1	102.5
62.1	103.1
62.1	102.8
62.1	101.6
62.1	99.3
62.1	96.2
62.1	92.2
61.8	87.9
61.5	83
60.9	77.6
60.3	72.7
59.8	67.8
59.5	64.1
58.9	61.5
58.9	61.2
58.9	61.2
58.9	61.8
58.9	63.5
58.6	66.4
58.6	70.1
58.9	74.1
59.5	78.7
60.1	83.9
61.2	91
61.5	93.3
62.3	97.6
62.9	101
63.2	103.3
63.2	103.6
62.9	103.3
62.6	101.9
62.3	99.6
62.1	96.5
61.5	90.5
61.2	88.2
60.6	83.3
60.1	78.1
59.2	73
58.6	68.1
58.3	64.4
58.3	61.8
58.3	60.7
58.3	60.4
58.3	60.7
58.3	62.7
58.3	63.8
58.3	66.7
58.6	70.7
59.2	75
59.8	79.6
60.6	84.7
61.2	89.6
62.1	94.2
62.3	98.2
62.3	101
62.6	102.8
62.6	103.3
62.6	102.8
62.6	101.6
62.6	99.9
62.6	96.8
62.6	93
62.3	88.4
61.8	83.6
61.2	78.1
60.3	73
59.8	68.1
59.5	64.1
58.9	61.5
58.9	59.5
58.9	59.5
58.9	59.8
58.9	60.7
58.9	62.4
58.9	65.2
58.9	69
59.2	73.3
59.8	77.6
60.3	82.7
60.6	87.6
61.2	94.7
61.5	97
61.5	100.8
61.2	103.1
61.2	104.2
61.2	103.9
61.2	103.1
61.2	101.3
61.2	98.5
60.9	95
60.3	87.9
60.1	85.3
59.2	79.6
58	73.6
57.2	67.8
56	62.4
55.5	58.4
54.9	55.5
54.6	54.4
54.9	54.1
55.2	54.9
55.2	55.5
55.2	57.8
55.2	61
55.5	65
56.3	69.8
57.2	75
57.8	80.4
58.6	85.3
59.2	90.2
59.8	94.5
60.3	98.2
60.3	100.5
60.3	101
60.3	100.5
60.3	99
60.3	96.5
60.3	93
60.3	89
60.3	84.4
59.8	79.3
59.2	73.8
58.3	68.7
57.2	63.2
56.6	59.2
56.3	56.4
56	54.9
56	54.4
56	54.7
56	55.8
56	57.8
56.3	61
57.2	66.7
57.8	69
58.3	74.4
59.5	79.6
60.3	85
60.9	90.2
61.2	94.7
61.2	98.8
61.2	101.3
61.2	101.9
60.9	101.9
60.9	101
60.9	99.3
60.9	96.5
60.9	93
60.9	88.7
60.3	84.2
59.8	78.7
58.6	73
57.8	67.5
56.6	63
56	59.8
55.8	58.4
56	58.1
56	58.7
56	61
56	62.1
56	65
56	69
56.6	73.3
57.2	78.1
57.8	83.6
58.6	89
59.2	94.2
59.8	98.8
59.8	102.2
59.5	103.6
59.2	103.9
59.2	103.6
59.2	102.5
59.2	100.5
59.2	97.3
59.2	93.6
59.2	89
58.9	83.9
58.3	78.4
57.5	72.7
56.6	67.5
56.3	63.5
56	61
56	61
56	61.2
56.3	62.4
56.3	64.7
56.3	67.5
56.9	71
57.5	75.6
58	80.1
58.9	84.7
59.5	89.6
60.1	93.9
60.3	97.6
60.3	100.8
60.3	101.9
60.3	101.9
60.3	101.6
60.3	100.2
60.3	97.9
60.3	94.5
60.3	90.5
60.1	85.6
60.1	80.4
59.5	75
58.9	69.8
58.3	65
57.8	60.7
57.5	58.4
57.8	57.2
57.8	57.2
57.8	57.5
57.8	58.7
57.8	61
57.8	64.1
57.8	67.8
58	72.4
58.6	77.3
59.5	82.4
60.3	89.9
60.3	92.2
60.6	96.5
60.6	99.9
60.9	101.9
60.9	102.5
60.9	102.5
60.9	101.3
60.9	99
60.9	95.9
60.9	89.3
60.9	87
60.6	81.9
59.8	76.4
58.9	71.3
58.3	66.4
58.3	62.7
58	60.7
58.3	59.5
58.3	59.5
58.3	59.8
58.3	60.4
58.3	62.1
58.3	65
58.3	68.7
58.9	72.7
60.1	79.3
60.3	81.6
60.9	85.9
61.2	90.2
61.5	93.9
61.5	97
61.5	99
61.5	99.6
61.5	99.3
61.5	97.6
61.5	95
60.9	91.6
60.6	87.3
60.3	82.7
59.5	77.6
58.9	72.7
58.3	67.8
57.8	63.8
57.5	61.2
57.5	60.1
57.5	60.1
57.5	61
57.5	62.7
57.5	65.2
57.5	68.7
57.8	72.7
58.3	76.7
58.6	81
59.2	85.6
59.5	89.9
60.1	93.9
60.3	97.3
60.3	99.9
60.6	101
60.6	100.8
60.3	100.2
60.3	98.5
60.3	95.6
60.3	92.2
60.3	88.2
60.3	83.6
60.1	78.7
60.1	73.8
59.8	69
59.5	64.4
59.2	61.2
59.2	58.9
59.2	58.1
59.2	58.1
59.2	58.4
59.2	59.8
59.2	61.8
59.5	65.2
60.3	69.3
60.9	73.8
61.8	79
62.6	84.4
63.2	89.3
63.2	93.6
63.2	97.6
63.2	100.5
63.2	101.6
62.9	101.9
62.6	101.6
62.6	100.2
62.6	97.6
62.6	94.5
62.3	90.5
62.1	86.2
61.8	81
61.2	76.1
60.9	71.3
60.6	66.7
60.1	63.5
60.1	61.2
60.1	60.1
60.1	59.8
60.1	60.4
60.1	60.7
60.1	62.7
60.1	65.5
60.1	69.8
60.6	74.1
60.9	78.7
61.5	83.6
61.8	91
62.1	93.3
62.3	97.9
62.6	101.3
62.6	103.1
62.6	103.1
62.3	102.2
62.1	100.8
61.8	97.9
61.5	94.2
60.9	89.9
59.8	82.4
59.5	79.9
58.9	74.4
58.3	69
57.8	64.1
57.2	61
56.9	58.9
56.6	58.1
56.9	58.1
56.9	58.7
56.9	60.1
56.9	62.7
56.9	66.4
57.2	70.7
58	75.6
58.9	81
59.8	86.4
60.9	91.6
61.5	96.2
62.1	99.9
62.1	101.9
62.1	102.8
62.1	102.5
62.1	101.6
62.1	99.6
62.1	96.2
61.5	90.2
61.2	87.6
60.3	82.4
59.8	76.7
58.9	71
58.3	65.2
57.8	61
57.5	58.4
57.5	56.9
57.5	56.9
57.8	57.2
57.8	58.1
57.8	60.1
57.8	62.7
57.8	66.1
58	70.1
58.6	74.1
58.9	78.7
59.5	83.6
60.1	88.2
60.9	92.7
61.5	97
61.8	100.5
62.1	102.5
62.3	103.1
62.3	102.8
62.3	101.6
62.3	99
62.1	95.9
62.1	91.6
62.1	86.7
61.5	81.3
60.6	75.8
59.8	70.4
59.2	65
58.3	58.4
58	56.7
58	54.4
58	53.5
58	53.5
58	53.8
58	55.5
58	58.4
58	62.7
58.9	67.5
59.5	73.3
60.3	79.3
60.9	85.3
61.5	91.3
61.8	96.8
61.8	101.9
61.8	105.9
61.8	107.9
61.8	107.9
61.8	107.1
61.8	105.3
61.5	102.2
61.2	97.6
60.6	92.2
60.1	86.2
59.2	79.9
58.3	73.8
57.8	68.1
57.5	64.1
57.5	61.5
57.5	60.4
57.5	60.7
57.5	61.8
57.5	63.5
57.5	66.7
57.5	71
57.5	75.8
57.8	81.3
58.3	86.4
58.6	91.6
58.6	96.8
58.9	101.3
58.9	105.1
58.9	106.2
59.2	106.2
59.2	105.3
59.2	103.9
59.2	101
59.2	97.3
58.9	92.5
58.6	87
57.8	81.6
57.2	75.8
56.6	70.1
56.3	65.2
56	61.2
55.8	58.7
55.8	56.9
55.8	56.7
55.8	57.2
55.8	58.7
55.8	61
55.8	64.4
56	69
56.9	73.8
57.8	79.3
58.6	85.3
59.5	91
60.1	96.2
60.3	103.1
60.3	104.8
60.3	106.5
60.3	106.8
60.3	106.2
60.3	104.8
60.3	101.9
60.1	98.5
59.8	94.2
59.2	88.7
58.3	83
57.2	77.3
56.6	71.3
56	66.7
55.8	63.5
55.8	61.8
56	61.5
56	62.4
56	65
56	66.1
56	69.5
56	73.8
56.3	78.4
56.9	83.3
57.5	88.4
58	93.3
58.3	97.9
58.6	101.6
58.6	104.5
58.9	105.6
59.2	105.6
59.2	104.8
59.2	103.1
59.2	100.2
59.2	96.5
59.2	92.2
58.9	87
58.3	81.6
57.5	75.8
56.6	70.7
56	65.8
55.8	60.7
55.8	59.2
55.8	57.8
55.8	57.5
55.8	58.1
55.8	58.9
55.8	61.2
55.8	64.7
56.6	71.8
57.2	74.4
58	80.1
59.2	86.4
59.8	91.9
60.3	97
60.3	101.6
60.3	105.1
60.3	106.5
60.3	106.8
60.3	106.5
60.3	105.1
60.3	102.5
60.3	97
60.3	94.7
60.3	89.3
60.1	83.9
59.5	78.4
58.6	72.7
58	67.8
57.5	64.1
57.2	62.1
57.2	61.5
57.2	61.5
57.2	62.7
57.2	65.8
57.2	67.3
57.2	71
57.8	75.6
58.6	81
59.8	86.7
60.6	91.9
61.5	98.8
61.5	101
61.5	104.2
61.5	105.1
61.5	105.1
61.5	104.5
61.8	103.3
61.8	101
62.1	97.6
62.1	93.3
61.8	88.4
61.5	83.3
60.9	77.8
60.3	72.7
59.8	67.5
59.5	63.2
59.2	60.4
58.9	58.9
[truncated: 2,281 more rows]
