# Supplementary material for: Bot fit: A novel approach to assessing lower limb muscular strength
Source: PLoS One. 2026 Mar 26;21(3):e0339187. doi: 10.1371/journal.pone.0339187 (PMC13021169; doi:10.1371/journal.pone.0339187)
Supplement: S3 File — Raw joint angle data (left and right legs) collected from 25 participants across all exercise protocols. This compressed folder contains individual participant files (sub1–sub25) with time-series signals representing lower-limb motion recorded by the Bot Fit system during resistance exercise trials. (ZIP) [file pone.0339187.s003.zip › sub2/hipcurl_max.csv]

AngL	AngR
16.8	1.4
16.8	1.4
16.8	1.4
16.8	1.1
16.8	1.1
16.8	1.1
16.8	1.1
16.8	1.1
16.8	1.1
16.8	1.1
16.8	1.1
16.8	1.1
16.8	1.1
16.8	0.8
16.8	0.8
16.8	0.8
16.8	0.5
16.8	0.5
16.8	0.2
16.6	0
16.3	0
16	0
16	0
16	0
16	0
16	0
16	0
16	0.2
16	0.2
16	0.2
15.7	0
15.1	0.2
14	1.1
12.8	2
12.3	2.8
12.6	2.8
12.8	2.5
13.1	2.5
13.4	2.5
13.4	2.5
13.4	2.5
13.4	2.5
13.4	2.5
13.4	2.5
13.4	2.5
13.4	2.5
13.4	2.5
13.4	2.5
13.4	2.5
13.4	2.5
13.4	2.5
13.4	2.5
13.4	2.5
13.4	2.5
13.4	2.5
13.4	2.5
13.4	2.5
13.4	2.5
13.4	2.5
13.4	2.5
13.4	2.5
13.4	2.5
13.1	2.5
13.1	2.5
13.1	2.5
13.1	2.5
13.1	2.5
13.1	2.5
13.1	2.5
13.1	2.5
13.1	2.5
13.1	2.5
12.8	2.5
12.8	2.5
12.8	2.5
12.8	2.5
12.8	2.5
12.8	2.5
12.8	2
12.8	0.8
12.8	0.5
12.8	1.4
12.8	2.2
12.8	2.5
12.8	2.8
12.8	3.4
12.8	3.7
12.8	4.2
12.8	4.2
12.8	4.2
12.8	4.2
13.1	4.2
13.1	4.2
13.4	4.2
13.4	4.5
13.4	4.8
13.4	5.1
13.4	5.1
13.4	5.1
13.4	5.1
13.4	5.1
13.4	5.1
13.4	5.1
13.4	5.1
13.4	5.1
13.4	5.1
13.4	5.1
13.4	5.1
13.4	5.1
13.4	5.1
13.4	5.1
13.4	5.1
13.4	5.1
13.4	5.1
13.4	5.1
13.4	5.1
13.4	5.1
13.4	5.1
13.4	4.8
13.4	4.8
13.4	4.8
13.4	4.8
13.4	4.8
13.4	4.8
13.4	4.8
13.4	4.8
13.4	4.8
13.4	4.8
13.4	4.8
13.4	4.8
13.4	4.8
13.4	4.8
13.4	4.8
13.4	4.8
13.4	4.8
13.4	4.8
13.4	4.8
13.4	4.8
13.4	4.8
13.4	4.8
13.4	4.8
13.4	4.8
13.4	4.8
13.4	4.8
13.4	4.8
13.4	4.8
13.4	4.8
13.4	4.8
13.4	4.8
13.4	4.8
13.4	4.8
13.4	4.8
13.4	4.8
13.4	4.8
13.1	4.8
12.8	4.8
12.6	4.8
12.6	4.8
12.6	4.8
12.6	4.8
12.6	4.8
12.6	4.8
12.6	4.8
12.3	4.5
12	4.5
12	4.5
11.7	4.2
11.7	3.7
11.1	3.7
11.1	3.7
10.8	3.7
10.8	3.7
10.8	3.7
10.8	3.7
10.8	3.7
10.8	3.7
10.8	3.7
10.8	3.7
10.8	3.7
10.8	3.7
10.8	3.7
10.8	3.7
10.8	3.7
10.8	3.4
10.8	3.1
10.8	2.8
10.5	2.8
10.5	2.8
10.5	2.8
10.5	2.8
10.5	2.8
10.5	2.8
10.5	2.8
10.5	2.8
10.5	2.8
10.5	2.8
10.5	2.8
10.5	2.8
10.5	2.8
10.5	2.8
10.5	2.8
10.5	2.8
10.5	2.8
10.3	2.8
10.3	2.8
10.3	2.8
10.3	2.8
10.3	2.8
10.3	2.8
10.3	2.8
10.3	2.8
10.3	2.8
10.3	2.8
10.3	2.8
10.3	2.8
10.3	2.8
10.3	2.8
10.3	2.8
10.3	2.8
10.3	2.8
10	2.8
10	2.8
10	2.8
10	2.8
10	2.8
10	2.8
10	2.8
10	2.8
10	2.5
9.7	1.7
8.8	1.1
8	0.2
6.8	0
6.5	0.2
6.3	0.5
6.3	0.8
6.3	0.8
6.3	0.8
6.3	0.8
6.3	0.8
6.3	0.8
6.3	0.8
6	0.8
6	0.8
6	0.8
6	0.8
6	0.8
6	0.8
6	0.8
6	0.8
6	0.8
6.3	0.5
6.3	0.5
6.8	0.2
7.7	0.2
8	0.8
8.5	1.4
8.8	1.4
8.8	1.4
8.8	1.4
8.8	1.4
8.8	1.4
8.8	1.4
8.8	1.4
8.8	1.4
8.8	1.4
8.8	1.4
8.8	1.4
8.8	1.4
8.5	1.4
8.5	1.4
8.5	1.4
8.5	1.4
8.5	1.1
8.3	1.1
8.3	1.1
8.3	1.1
8.3	1.1
8.3	1.1
8.3	1.1
8.3	1.1
8.3	1.1
8	1.1
8	1.1
8	1.1
8	1.1
8	1.1
8	1.1
8	1.1
8	1.1
8	1.1
8	1.1
8	1.1
8	1.1
8	1.1
8	1.1
8	1.1
8	1.1
8	1.1
8	1.1
8	1.1
8	1.1
8	1.1
8	1.1
8	1.1
8	1.1
8	1.1
8	1.1
8	1.1
8	1.1
8	1.1
8	1.1
8	1.1
8	1.1
8	1.1
8	1.1
8	1.1
8	1.1
8	1.1
8.3	1.1
8.3	1.1
8.3	1.1
8.3	1.1
8.3	1.1
8.3	1.1
8.3	1.1
8.3	1.1
8.3	1.4
8.3	1.4
8.3	1.4
8.3	1.4
8.3	1.4
8.3	1.4
8.3	1.4
8.3	1.4
8.5	1.4
8.8	1.4
9.1	1.4
9.4	1.7
9.4	2.2
9.4	2.2
9.4	2.2
9.4	2.2
9.4	2.2
9.4	2.2
9.4	2.2
9.4	2.2
9.4	2.2
9.4	2.2
9.4	2.2
9.7	2.2
9.7	2.2
10	2.2
10	2.2
10	2.2
10	2.2
10	2.2
10	2.2
10	2.2
10	2.2
10	2.2
10	2.2
10	2.2
10	2.2
10	2.2
10	2.2
10	2.2
10	2.2
10	2.2
10	2.2
10	2.2
10	2.2
10	2.2
10	2.2
10	2.2
10	2.2
10	2.2
10	2.2
10	2.2
10	2.2
10	2.2
10	2.2
10	2.2
10	2.2
10	2.2
10	2.2
10	2.2
10	2.2
10	2.2
10	2.2
10	2.2
10	2.2
10	2.2
10	2.2
10	2.2
10	2.2
10	2.2
10	2.2
9.7	2.2
9.7	2.2
9.4	2.2
9.1	2.2
9.1	2.2
9.1	2.2
9.1	2.2
9.1	2.2
9.1	2.2
9.1	2.2
9.1	2.2
9.1	2.2
9.1	2.2
9.1	2.2
9.1	2.2
9.1	2.5
9.1	3.1
9.1	3.4
9.1	3.4
9.1	3.4
9.1	3.4
9.1	3.4
9.1	3.4
9.1	3.4
9.1	3.4
9.1	3.4
9.1	3.4
9.1	3.4
9.4	3.4
9.4	3.4
9.4	3.4
9.4	3.1
9.4	3.1
9.4	3.1
9.4	3.1
9.4	2.8
9.4	2.8
9.4	2.5
10	1.7
10	0.8
10	0
10	0.8
10	2
10	2.8
10	3.4
10	4
10	3.7
10	3.7
9.7	3.7
9.7	3.7
9.4	3.7
9.1	3.7
9.1	3.7
9.1	3.7
9.1	3.7
9.1	3.7
9.1	3.7
9.1	3.7
8.8	3.7
8.3	3.7
7.7	3.7
6.8	3.7
5.4	3.7
3.1	3.7
0.2	3.7
3.1	3.7
8.8	3.7
10.5	4
13.7	4
16	4
17.7	4
19.4	3.7
20.6	3.7
21.4	3.7
22.6	3.7
23.4	3.7
24	3.7
24.3	3.4
24.3	3.4
24	3.4
22.9	3.4
20.9	3.4
18.3	3.4
15.1	3.4
11.4	3.7
8	3.7
4.2	4
1.1	4.5
2	6.3
3.1	8.3
3.4	10.5
2.8	14
2	17.4
1.4	21.1
0.8	24.6
0.8	27.7
0.8	30.6
0.8	32.3
1.1	33.5
1.7	34
2.5	34.3
3.1	34.3
3.7	34.3
3.7	34.3
3.7	34
3.4	33.2
3.1	31.2
2.8	28.3
2.8	24.9
2.8	20.9
2.8	14.6
2.8	12.3
2.2	8.3
1.1	4.8
0.8	1.7
3.1	0.2
5.7	1.1
9.1	1.1
15.1	1.1
17.1	1.1
21.1	1.1
24.6	1.1
27.2	1.1
29.4	1.4
31.5	1.4
32.9	1.4
34	1.4
34.9	1.4
35.2	1.4
35.2	1.1
34.9	1.1
34.3	1.1
32.6	1.1
30	1.1
25.2	1.1
23.1	1.1
18.9	1.1
14.6	1.1
10	0.8
5.1	0.2
0.8	0.8
2.2	2.5
4.2	4.5
5.1	7.7
5.4	11.4
5.4	15.4
5.4	19.4
5.7	23.7
6	28
6.5	32
7.4	35.5
8.3	38
8.5	39.8
8	40.6
7.4	40.9
7.1	40.9
7.1	40.9
7.1	40.6
7.1	39.8
7.1	38.3
7.1	36
7.1	33.2
7.4	29.7
7.7	26.3
7.7	22.9
7.7	19.4
7.7	16
7.7	12.6
7.4	9.1
6	6
4	4
0.8	2.8
2.8	2.8
7.4	2.8
12	2.8
16.6	2.8
20.9	3.1
24.9	3.4
28.3	4
31.5	4
34	3.4
36.3	2.5
38.3	1.4
39.5	0
39.5	0.8
39.5	1.4
38.6	1.4
38	1.4
36	1.4
33.5	1.4
30.6	1.4
27.4	1.4
24.3	1.4
20.9	1.4
17.7	1.4
14	1.4
10.5	1.4
7.1	1.1
3.1	0.2
2.2	1.4
1.4	4
1.1	7.4
0.8	11.7
0.8	16
0.8	19.7
0	23.1
1.4	26.3
2.8	28.6
4.8	30.6
7.1	32.9
8.8	35.2
9.4	36.9
9.4	38.3
9.4	39.2
9.4	39.2
9.4	39.2
9.4	39.2
9.4	39.2
9.4	38.6
9.4	37.8
9.4	36.3
9.4	34.3
9.4	30.9
9.4	29.7
9.4	27.2
9.4	24.6
9.4	22
9.4	19.4
9.4	16.3
8.8	13.4
7.1	10.5
4.8	9.1
1.4	8.5
2.5	8.3
6.5	8.3
10.3	8.3
13.7	8.3
16.8	8.3
20	8.3
24	6.8
25.2	6.3
27.2	5.1
28.6	3.7
30	2
31.5	0.2
32.9	0.8
32.9	1.1
32.6	1.1
32.3	1.1
31.5	0.8
28.6	0.8
27.4	0.8
24.9	0.8
22.3	0.8
19.7	0.8
16.6	0.8
13.4	0.8
10	0.8
6.8	0.8
3.1	0.5
2	0
0.2	2
0.2	4.5
1.1	8
1.4	12.3
2	16.6
2.8	20.3
4	24
5.7	27.4
7.4	30.3
9.7	33.2
10.5	36.6
10.5	38.3
10.5	40
10.5	41.2
10.5	42.1
10.5	42.9
10.5	43.2
10.8	43.2
10.8	43.2
10.8	42.9
10.8	42.9
10.8	42.6
10.8	41.5
10.8	39.8
10.8	37.5
10.8	35.2
10.8	32.3
10.8	29.4
10.8	26.6
10.8	23.4
10.5	19.7
9.4	16
7.4	13.1
5.1	11.7
1.7	10.8
2.2	10.8
6.3	10.8
10	10.8
13.7	10.8
17.1	10.8
20.3	10.8
23.4	10
25.7	9.1
27.7	8
29.2	6.8
30.3	6
31.5	5.1
32.9	4.5
33.7	4.5
33.7	4.5
33.7	4.8
33.2	4.8
32.3	5.7
31.7	6.8
31.5	8.3
31.2	10.3
31.2	12.6
31.2	15.1
31.2	19.1
31.2	20.3
31.2	23.1
31.2	25.7
31.2	28.6
31.2	31.5
31.7	33.7
33.5	35.7
35.2	37.8
36.9	40.9
38.6	43.8
40.6	46.6
42.1	49.8
43.8	52.6
45.2	55.5
46.6	58.4
47.8	60.7
49.2	63
50.6	64.4
51.8	65.8
53.2	67.5
53.8	67.8
53.8	68.7
53.8	69
53.5	69
52.9	69
52.4	69
51.2	69
49.5	68.7
48.6	68.4
47.2	67.3
45.2	66.1
42.9	65
40.6	63.8
38.3	62.7
35.7	61.8
33.7	60.7
31.5	59.8
29.7	59.2
28	58.9
26.6	58.9
25.4	58.9
24.3	58.9
23.7	59.2
23.1	59.5
23.1	60.4
23.1	61.5
23.7	62.1
25.2	62.4
26.9	64.7
27.7	66.1
30	68.1
32.9	70.4
35.5	73.3
38	75.8
40.9	78.1
43.5	80.4
45.8	82.4
48.1	84.2
49.8	85.6
51.8	87.3
54.1	88.7
56.7	90.2
59.2	91.6
61.8	93
64.1	93.6
66.1	93.9
67.5	94.2
69	94.2
70.4	93.6
71.8	92.2
72.1	90.2
71.8	87.6
70.7	84.7
69.5	81.6
68.1	78.4
67	75.3
66.1	72.7
65	69
64.4	67.8
63.8	65.8
63	63.8
62.4	61.8
61.8	60.4
61.2	58.9
61	57.2
61	56.7
61	56.1
61	55.8
61	55.5
61	54.9
61	54.7
61.2	54.1
61.2	53.8
61.2	53.2
61.2	52.6
61.2	52.6
61.2	52.1
61.2	52.1
61.2	52.1
61.2	52.1
61.2	52.1
61.2	52.1
61.5	51.8
61.8	51.5
62.4	51.2
62.7	51.2
63.2	51.2
64.4	51.5
65.8	52.4
67.3	53.2
68.1	54.4
68.7	54.9
69	55.2
69.3	55.2
69.3	55.5
69.5	55.5
69.8	55.8
69.8	56.7
69.8	57.2
69.8	58.1
69.8	58.9
69.5	59.5
69.3	60.1
67.8	60.7
67.3	61
66.4	61
65.2	61.2
64.4	61.5
63.2	61.8
62.7	62.4
62.1	63
61.8	63.5
61.2	64.1
61	64.1
60.4	64.1
60.4	64.1
60.4	64.1
60.4	64.1
60.4	64.1
60.4	64.1
60.4	64.1
60.4	64.1
60.4	65
60.7	65.5
60.7	65.8
61	66.4
61.2	67
61.2	67.8
61.2	68.4
61.2	69.5
61.2	70.1
61.2	70.1
61.2	70.4
61.2	70.4
61.2	70.4
61.2	70.4
61.2	70.4
61.2	70.4
61.2	70.4
61.2	70.4
61.2	70.7
61	70.7
61	71
60.7	71
60.4	71.5
60.4	71.5
60.4	71.5
60.4	71.5
60.4	71.5
60.4	71.5
60.4	71.5
60.4	71.5
60.4	71.5
60.4	71.5
60.4	71.5
60.4	71.5
60.4	71.5
60.4	71.5
60.4	71.5
60.4	71.5
60.4	71.5
60.4	71.3
60.4	71.3
60.4	71.3
60.4	71.3
60.4	70.7
60.1	69.8
59.2	68.7
58.9	68.1
58.4	67
58.1	66.1
57.8	65.8
57.5	65.5
57.2	65.5
56.9	65.5
56.7	65.5
56.7	65.5
56.7	65.2
56.7	65
56.7	64.7
56.7	64.4
56.7	64.4
56.7	64.4
56.7	64.1
56.7	63.8
56.7	63.5
56.7	63.5
56.7	63.5
56.4	63.5
56.4	63.5
56.1	63.2
56.1	63
55.8	62.4
55.8	62.4
55.8	61.8
55.8	61.5
55.8	61.5
55.8	61.5
56.1	61.5
56.1	61.5
56.1	61.2
56.1	61
55.8	60.7
55.8	60.4
55.5	60.4
55.5	60.7
55.2	60.7
55.2	61.2
54.9	61.5
54.9	62.4
55.2	63
55.2	63
55.2	63
55.2	63
55.2	63
55.2	63
55.2	63
55.5	63
55.5	63
55.8	63
55.8	63
56.1	63
56.1	63
56.1	63
56.1	63
56.1	63
56.1	63
56.4	63
56.9	63
57.2	63
57.5	63
57.8	63
57.8	63
57.8	63
57.8	63
57.8	63
57.8	63
57.8	63
57.8	63
57.8	63
57.8	63
57.8	63
57.8	63
57.8	63
58.1	63
58.4	63
58.9	63
59.5	63
60.1	63
60.7	63
61.2	63
61.5	63
62.1	63
62.4	63
62.4	63
62.4	63
62.4	63
62.4	63
62.4	63
62.4	63
62.7	63
62.7	63.2
63	63.2
63	63.8
63	64.4
63	65
62.7	65
62.1	65
61	65
60.7	65
60.4	65
60.4	65
60.4	65
60.4	65
60.4	65
60.4	65
60.4	65
60.4	65
60.4	65
60.7	65
61	65
61.2	65.5
61.2	65.8
61.5	65.8
61.5	65.8
61.5	65.8
61.5	65.8
61.5	65.8
61.5	65.8
61.5	65.8
61.5	65.8
61.5	65.8
61.5	65.8
61.5	65.8
61.5	65.8
61.5	65.8
61.5	65.8
61.5	65.8
61.5	65.8
61.5	65.8
61.5	65.8
61.5	65.8
61.8	65.8
61.8	65.8
62.1	65.8
62.1	65.8
62.1	65.8
62.1	65.8
62.1	65.8
62.1	65.8
62.1	65.8
62.1	65.8
62.1	65.8
62.1	65.8
62.1	65.8
62.1	65.8
62.1	65.8
62.1	65.8
62.1	65.8
62.1	65.8
62.1	65.8
62.1	65.8
62.1	65.8
62.1	65.8
62.1	65.8
62.1	65.8
62.1	65.8
62.1	65.8
62.1	65.8
62.1	65.8
62.1	65.8
62.1	65.8
62.1	65.8
62.1	65.8
62.1	65.8
62.1	65.8
62.4	65.8
62.4	65.8
62.4	65.8
62.4	65.8
62.4	65.8
62.4	65.8
62.4	65.8
62.4	65.8
62.4	65.8
62.4	65.8
62.4	65.8
62.4	65.8
62.4	65.8
62.4	65.8
62.4	65.8
62.4	65.8
62.4	65.8
62.4	65.8
62.4	65.8
62.4	65.8
62.4	65.8
62.4	65.8
62.4	65.8
62.4	65.8
62.4	65.8
62.7	65.8
62.7	65.8
62.7	65.8
62.7	65.8
62.7	65.8
62.7	65.8
62.7	65.8
62.7	65.8
62.7	65.8
62.7	65.8
62.7	65.8
62.7	65.8
62.7	65.8
62.7	65.8
62.7	65.8
62.7	65.8
62.7	65.8
62.7	65.8
62.7	65.8
62.7	65.8
62.7	65.8
62.7	65.8
62.7	65.8
62.7	65.8
62.7	65.8
62.7	65.8
62.7	65.8
62.7	65.8
62.7	65.8
62.7	65.8
62.7	65.8
62.7	65.8
62.7	65.8
62.7	65.8
62.7	65.8
62.7	65.8
63	65.8
63	65.8
63	65.8
63	65.8
63	65.8
63	65.8
63	65.8
63	65.8
63	65.8
63	65.8
63	65.8
63	65.8
63	65.8
63	65.8
63	65.8
63	65.8
63	65.8
63	65.8
63	65.8
63	65.8
63	65.8
63	65.8
63	65.8
63	65.8
63	65.8
63	65.8
63	65.8
63	65.8
63	65.8
63	65.8
63	65.8
63	65.8
63	65.8
63	65.8
63	65.8
63	65.8
63	65.8
63	65.8
63	65.8
63	65.8
63	65.8
63	65.8
63	65.8
63	65.8
63	65.8
63	65.8
63	65.8
63	65.8
63	65.8
63	65.8
63	65.8
63	65.8
63	65.8
63	65.8
63	65.8
63	65.8
63	65.8
63	65.8
63	65.8
63	65.8
63	65.8
63	65.8
63	65.8
63	65.8
63	65.8
63	65.8
63	65.8
62.7	65.8
62.7	65.8
62.1	65.8
61.2	65.5
60.7	65.8
60.4	66.7
59.5	69
59.2	72.7
59.2	76.7
59.2	80.7
58.7	87.3
58.4	89.3
58.1	93.3
58.1	97
58.1	100.5
58.1	103.1
58.1	104.2
58.1	103.9
58.1	102.8
58.1	100.8
58.1	97.9
58.4	94.2
58.1	89.6
58.1	84.7
58.1	79.9
57.8	75
57.8	70.7
57.8	66.7
57.8	63
57.8	59.8
57.8	57.2
57.8	55.2
57.5	54.4
57.5	55.2
57.5	56.1
57.2	58.7
56.9	62.1
56.7	66.4
56.7	71.3
56.7	76.7
56.9	82.7
56.9	88.2
56.9	93.3
56.9	97.9
57.2	101.3
57.8	103.6
58.4	104.8
58.9	104.8
58.9	103.9
59.5	100.2
59.5	98.5
59.5	94.2
59.5	89
59.5	83.9
59.2	78.4
58.9	73
58.4	68.4
58.1	64.1
57.5	60.7
57.2	58.7
56.9	57.8
56.9	58.1
56.9	59.5
56.9	62.1
56.9	66.1
56.9	71
57.2	76.7
58.1	82.7
58.7	89
59.5	95.3
60.1	100.8
61.2	106.8
61.8	107.6
62.4	107.9
63	106.8
63	104.2
63	99.6
62.7	94.2
62.4	88.2
61.5	81.9
60.7	75.3
59.8	69.3
59.2	63.8
58.7	59.5
58.4	56.7
57.8	54.7
57.5	53.8
57.5	54.4
57.5	55.8
57.5	58.7
57.5	63
57.5	68.4
58.4	74.4
60.1	84.7
60.7	87.9
61.5	94.5
62.1	100.2
62.7	104.8
63.2	107.3
63.5	108.5
63.8	108.2
63.8	106.2
63.8	102.8
63.8	98.2
63.5	92.7
63	87
62.1	81.3
61.2	75.8
60.7	70.7
60.1	66.4
59.5	63.5
58.9	61.8
58.4	61.2
58.4	62.4
58.4	63.2
58.4	65.8
58.4	69.5
58.7	74.4
59.2	80.1
60.1	85.9
61.2	91.9
62.1	97.3
62.7	102.2
63.2	105.9
63.8	107.6
64.1	107.3
64.1	106.2
64.1	103.6
64.1	99.6
63.8	94.7
63.2	89
62.7	83.3
62.1	77.3
61.5	71.8
61	67.5
61	63.8
60.7	59.8
60.7	58.7
59.8	57.2
59.2	56.4
58.7	56.9
58.4	58.1
58.4	61
58.7	64.7
58.9	72.1
59.2	74.7
60.1	80.7
60.7	86.7
61.2	92.7
62.1	98.2
62.4	103.1
62.7	107.1
63	108.2
63.5	107.3
63.5	106.2
63.5	103.1
63.5	98.5
63.5	92.7
62.7	86.4
61.8	80.1
60.7	74.1
60.1	68.4
59.8	63.5
59.2	58.7
58.9	57.5
58.4	56.4
58.4	56.1
58.4	56.4
58.4	57.8
58.4	60.4
58.4	64.1
58.9	71.3
59.2	73.8
60.1	79.6
61	85.3
61.8	91
62.4	96.2
62.7	100.5
63	104.2
63	106.2
63	106.2
63	103.9
63	101
63	99
63	94.2
62.4	88.7
61.5	83
60.7	77.3
59.8	71.8
58.9	66.7
58.7	62.4
58.1	59.5
57.8	57.8
57.5	57.5
57.5	58.4
57.5	60.1
57.5	63
57.5	67
57.8	71.8
58.7	77.3
59.5	83.3
60.4	89.3
61.2	95.3
61.5	100.5
61.8	105.1
62.1	108.2
62.7	109.4
63.2	109.4
63.5	107.9
63.5	105.1
63.5	101
63.2	96.2
62.7	90.5
61.5	84.4
60.7	78.1
60.1	72.4
59.5	67.3
59.2	63.2
59.2	60.1
58.9	57.5
58.7	56.1
58.4	55.5
58.4	56.4
58.4	57.8
58.4	60.7
58.4	64.7
58.7	72.4
58.9	75.3
59.5	81
60.1	87
60.7	92.7
61	97.9
61.5	102.5
62.1	106.2
62.4	107.9
62.7	107.3
62.7	105.9
62.7	103.3
62.7	99.3
62.1	94.2
61.2	88.4
60.4	82.4
58.9	76.1
57.8	70.1
57.2	65
56.7	61.2
56.4	58.7
56.1	56.9
56.1	56.7
56.1	57.5
56.1	59.2
56.1	62.4
56.4	69.3
56.9	71.8
58.1	77.6
59.2	84.2
60.4	90.5
61.2	96.5
61.8	101.9
62.1	105.6
62.1	107.9
62.1	108.5
62.1	108.2
62.1	106.2
62.1	103.1
62.1	98.5
61.8	93.3
61.2	87.3
60.4	81.3
59.2	74.7
57.8	68.4
56.9	62.4
56.1	58.1
55.2	54.9
54.7	53.2
54.7	52.6
54.7	53.5
54.7	55.2
54.7	58.1
54.7	62.4
54.9	67.5
56.1	73.3
56.9	79.6
57.8	85.9
58.9	94.5
58.9	97
59.2	101.6
59.5	105.1
59.5	106.2
59.5	105.6
59.5	103.9
59.5	100.8
59.5	93.3
59.2	90.5
58.9	84.2
58.1	77.8
56.9	71.3
55.8	65
54.9	58.9
54.1	53.8
53.5	50.6
52.9	48.9
53.2	48.6
53.2	49.5
53.2	51.2
53.5	56.4
53.8	58.4
54.7	63.2
55.8	68.7
57.2	75
58.7	81.3
59.8	87.9
61	93.9
61.8	99
62.4	103.3
62.7	105.1
62.7	105.1
63	103.9
63	99.9
63	97.9
62.7	92.7
62.1	86.7
61.2	80.4
60.1	73.8
58.1	64.1
57.8	61.2
56.7	56.4
56.1	53.2
55.8	51.8
55.8	51.8
56.1	52.9
56.1	54.9
56.1	58.1
56.7	62.1
57.5	67.3
58.7	73.3
59.8	79.9
61.2	86.7
62.7	93
63.8	99
64.4	104.5
65	107.9
65.2	109.1
65.5	109.1
65.5	108.2
65.5	105.6
65.5	101.9
65.2	97
64.4	91.6
63.5	84.7
62.1	77.8
60.7	71
59.2	64.4
58.1	59.2
57.2	55.2
56.9	52.6
56.7	51.5
56.7	51.5
56.7	52.1
56.7	54.1
56.7	57.2
56.7	61.5
57.5	69.3
57.8	72.1
58.9	78.4
59.8	85
60.7	91
61.5	96.8
61.5	101.6
61.5	105.1
61.8	106.2
62.1	105.6
62.1	104.5
62.1	101.9
62.1	97.6
62.1	92.5
61.5	86.2
60.4	79.6
59.2	72.7
57.8	65.8
56.7	59.2
55.5	53.8
54.9	49.8
54.4	47.2
54.4	46.1
54.4	46.1
54.4	46.6
54.4	48.4
54.4	50.9
54.9	54.7
56.1	59.8
57.2	65.8
58.9	72.7
60.4	79.9
61.8	86.7
63	93
63.5	98.8
64.1	103.3
64.1	105.9
64.4	106.2
64.4	105.3
64.4	103.1
64.4	99
64.1	93.9
63	87.9
61.8	81.3
60.7	73.8
58.9	67
57.8	60.4
56.7	54.9
55.8	51.2
55.2	49.2
55.2	48.4
55.2	48.6
55.2	49.8
55.2	51.8
55.2	55.2
55.2	59.5
56.1	64.4
56.9	70.1
58.7	79.6
58.9	83
59.8	89.3
60.7	95.3
61	100.8
61.2	104.8
61.2	106.8
61.2	106.8
61.2	106.2
61.2	104.5
61.2	99
61.2	96.8
61.2	91
60.7	84.7
59.5	78.1
58.4	71.3
57.2	64.7
56.1	58.4
54.9	53.5
54.4	50.1
54.1	48.1
54.1	47.5
54.1	47.8
54.1	48.6
54.1	50.9
54.1	54.4
54.4	59.2
55.5	64.7
56.7	71
58.1	77.8
59.2	84.7
60.4	91
61	96.8
61.5	101.6
61.2	105.1
61.2	106.2
61.2	105.9
61.2	104.5
61.2	101.9
61.2	97.9
61.2	93
61	87
60.1	80.4
59.2	73.8
58.1	67.3
57.2	60.7
56.4	55.2
55.8	51.2
55.5	48.9
55.5	47.5
55.5	47.2
55.5	47.8
55.5	48.9
55.2	53.2
55.5	55.2
55.8	60.1
56.7	65.5
57.8	72.1
58.7	79.3
59.8	86.2
60.7	92.5
61	98.2
61.2	102.8
61.2	105.9
61.2	107.3
61.2	107.3
61.2	106.2
61.2	103.6
61.2	100.2
61.2	95.3
60.4	86.7
60.1	83.6
58.9	77
57.8	70.1
56.7	63.5
55.8	57.8
54.9	52.9
54.7	50.1
54.4	48.4
54.4	48.4
54.4	48.9
54.4	50.4
54.4	52.6
54.4	56.4
54.4	61.2
54.9	66.4
56.1	72.4
57.2	79
58.4	86.2
59.5	92.5
60.1	97.9
60.7	101.6
60.7	103.9
60.4	104.8
60.4	104.8
60.4	103.9
60.4	102.2
60.4	99.6
60.4	96.2
60.4	92.5
60.4	88.2
60.4	83.6
60.4	79.3
60.1	75
59.8	71
59.5	67.8
59.2	65
59.2	62.7
59.2	61.2
59.2	60.1
59.2	59.2
59.2	58.9
59.2	58.7
59.2	58.9
59.2	58.9
59.2	58.9
59.2	58.9
59.2	58.9
59.2	59.2
59.2	59.2
59.2	59.2
59.2	59.2
59.2	58.9
59.2	58.9
59.2	58.9
59.2	58.9
59.5	58.9
59.5	58.9
59.5	58.9
59.5	58.9
59.5	58.9
59.5	58.9
59.5	58.9
59.5	58.9
59.5	58.9
59.5	58.9
59.5	58.9
59.5	58.9
59.5	59.2
59.5	59.8
59.5	61
59.5	62.1
59.8	63.2
60.1	64.4
60.4	66.1
60.4	66.7
60.4	67.5
60.4	67.8
60.4	67.8
60.4	67.8
60.4	67.8
60.4	67.8
60.4	67.8
60.4	67.8
60.4	67.8
60.4	67.8
60.4	67.5
60.4	67.5
60.4	67.5
60.4	67.5
60.4	67.3
60.7	67.3
60.7	67
61	66.7
61	66.4
61	66.4
61	66.4
61	66.4
61	66.4
61	66.4
61.2	66.7
61.2	66.7
61.2	66.7
61.5	66.7
61.8	67
62.4	67.3
63	68.1
63.8	69
65	70.1
66.1	71.3
67.3	72.4
68.4	73.8
69.5	75.3
70.7	76.7
72.1	77.8
73.3	79
74.4	79.9
75.3	80.4
76.1	80.7
76.7	81.3
77	81
77	81
77	81
76.7	81
76.7	80.7
76.4	80.4
75.8	79.3
74.7	77.8
73.3	75.8
71.5	73.8
69.8	71.8
68.1	69.8
66.4	67.8
64.7	65.5
62.1	62.1
60.1	59.5
58.9	58.1
56.4	55.2
53.5	51.8
50.4	48.4
47.2	44.9
44.1	41.8
41.5	39.2
39.2	37.5
37.2	37.2
34.6	39.2
33.7	40.3
32.3	43.2
30.9	46.6
30	50.4
29.4	54.4
28.9	58.4
28.3	62.7
27.7	68.4
27.4	70.4
26.9	73.6
26.6	76.7
26	79
25.7	80.7
25.4	81.6
24.9	82.1
24.9	81.9
24.6	81.9
24.6	81.9
24.3	81.6
24.3	81
24.3	80.7
24	81
23.1	81
21.7	80.7
20.3	79.9
19.1	78.4
17.7	77.6
16.8	76.7
16.3	76.7
16.6	76.4
16.8	75.8
17.1	75
17.1	73.8
16.8	72.4
16.6	71
16	69.5
15.4	67.5
14.8	65.5
14.6	63.2
14.6	61
14.6	58.7
14.6	56.4
15.1	53.8
15.7	51.5
16.6	49.2
17.4	46.9
18.3	44.9
19.1	42.9
19.4	40.6
19.4	38.3
19.4	36
19.1	33.7
18.3	31.5
16.8	29.4
15.1	27.4
13.1	25.4
10.8	23.4
8.5	21.7
6.3	20.3
4.2	19.1
2.8	18.3
1.7	17.4
1.1	17.1
0	16.8
1.1	16.8
2	16.8
2.5	16.8
2.5	16.8
2.5	16.6
2.5	16
2.5	15.1
2.5	14.6
2.5	14
2.5	14
2.5	14.3
2.5	14
2.5	14
2.5	14
2.5	14
2.5	14
2.5	14
2.8	14
3.1	14
3.7	14
4	14
4.2	13.4
4	12.3
4.2	10.8
4.8	9.1
5.7	7.4
6.5	5.7
7.1	4
7.4	2.5
7.4	1.7
7.4	1.1
7.4	0.5
7.4	0.5
7.4	0.5
7.4	0.8
7.4	0.8
7.4	0.8
7.4	0.8
7.7	0.8
7.7	0.8
7.7	0.8
7.7	0.5
7.7	0.5
7.7	0.5
7.7	0.5
7.7	0.5
7.7	0.5
7.7	0.5
8	0.2
8.5	0
8.8	0.2
9.4	0.5
9.4	0.5
9.4	0.5
9.4	0.8
9.7	1.4
10	1.4
10.3	1.4
10.3	1.4
10.3	1.4
10.3	1.4
10.3	1.4
10.3	1.4
10.3	1.4
10.3	1.4
10.3	1.4
10.3	1.4
10.3	1.4
10.3	1.4
10.3	1.4
10.3	1.4
10.3	1.4
10.3	1.4
10.3	1.4
10.3	1.4
10.3	1.4
10.3	1.4
10.3	1.4
10.3	1.4
10.3	1.4
10.3	1.4
10.3	1.4
10.3	1.4
10.3	1.4
10.3	1.4
10.3	1.4
10.3	1.4
10.3	1.4
10.3	1.4
10.3	1.4
10.3	1.4
10.3	1.4
10.3	1.4
10.3	1.4
10.3	1.4
10.3	1.4
10.3	1.4
[truncated: 311 more rows]
