# Supplementary material for: Bot fit: A novel approach to assessing lower limb muscular strength
Source: PLoS One. 2026 Mar 26;21(3):e0339187. doi: 10.1371/journal.pone.0339187 (PMC13021169; doi:10.1371/journal.pone.0339187)
Supplement: S3 File — Raw joint angle data (left and right legs) collected from 25 participants across all exercise protocols. This compressed folder contains individual participant files (sub1–sub25) with time-series signals representing lower-limb motion recorded by the Bot Fit system during resistance exercise trials. (ZIP) [file pone.0339187.s003.zip › sub2/kickback_const.csv]

AngL	AngR
15.1	8.8
15.1	8.8
15.1	8.8
15.1	8.8
15.1	8.8
15.1	8.8
15.1	8.8
15.1	8.8
15.1	8.8
15.1	8.8
15.1	8.8
15.1	8.8
15.1	8.8
15.1	8.8
15.1	8.8
15.1	8.8
15.1	8.8
15.1	8.8
15.1	8.8
15.1	8.8
15.1	8.8
15.1	8.8
15.1	8.8
15.1	8.8
15.1	8.8
15.4	8.8
16.2	9.1
17.1	10
17.4	10.3
17.1	10
16.5	9.1
15.4	8.3
14.2	7.4
13.9	7.1
14.2	7.4
14.8	8
15.4	8.3
15.7	8.5
15.9	8.8
15.9	8.8
15.7	8.8
15.7	8.8
15.7	8.8
15.7	8.8
15.7	8.8
15.7	8.8
15.7	8.8
15.7	8.8
15.7	8.8
15.7	8.8
15.7	8.8
15.7	8.8
15.7	8.8
15.7	8.8
15.7	8.8
15.7	8.8
15.7	8.8
15.7	8.8
15.7	8.8
15.7	8.8
15.7	8.8
15.7	8.8
15.7	8.8
15.7	8.8
15.7	8.8
15.7	8.8
15.7	8.8
15.7	8.8
15.7	8.8
15.7	8.8
15.7	8.8
15.7	8.8
15.7	8.8
15.7	8.8
15.7	8.8
15.7	8.8
15.7	8.8
15.7	8.8
15.7	8.8
15.7	8.8
15.7	8.8
15.7	8.8
15.7	8.8
15.7	8.8
15.7	8.8
15.7	8.8
15.7	8.8
15.7	8.8
15.7	8.8
15.7	8.8
15.7	8.8
15.7	8.8
15.7	8.8
15.7	8.8
15.7	8.8
15.7	8.8
15.7	8.8
15.7	8.8
15.7	8.8
15.7	8.8
15.7	8.8
15.7	8.8
15.7	8.8
15.7	8.8
15.7	8.8
15.7	8.8
15.7	8.8
15.7	8.8
15.7	8.8
15.7	8.8
15.7	8.8
15.7	8.8
15.7	8.8
15.7	8.8
15.7	8.8
15.7	8.8
15.7	8.8
15.7	8.8
15.7	8.8
15.7	8.8
15.7	8.8
15.7	8.8
15.7	8.8
15.7	8.8
15.7	8.8
15.7	8.8
15.7	8.8
15.7	8.8
15.7	8.8
15.7	8.8
15.7	8.8
15.7	8.8
15.7	8.8
15.7	8.8
15.7	8.8
15.7	8.8
15.7	8.8
15.7	8.8
15.7	8.8
15.7	8.8
15.7	8.8
15.7	8.8
15.7	8.8
15.7	8.8
15.7	8.8
15.7	8.8
15.7	8.8
15.7	8.8
15.7	8.8
15.7	8.8
15.7	8.8
15.7	8.8
15.7	8.8
15.7	8.8
15.7	8.8
15.7	8.8
15.7	8.8
15.7	8.8
15.7	8.8
15.7	8.8
15.7	8.8
15.7	8.8
15.7	8.8
15.7	8.8
15.7	8.8
15.7	8.8
15.7	8.8
15.7	8.8
15.7	8.8
15.7	8.8
15.7	8.8
15.7	8.8
15.7	8.8
15.7	8.8
15.7	8.8
15.7	8.8
15.7	8.8
15.7	8.8
15.7	8.8
15.7	8.8
15.7	8.8
15.7	8.8
15.7	8.8
15.7	8.8
15.7	8.8
15.7	8.8
15.7	8.8
15.7	8.8
15.7	8.8
15.7	8.8
15.7	8.8
15.7	8.8
15.7	8.8
15.7	8.8
15.7	8.8
15.7	8.8
15.7	8.8
15.7	8.8
15.7	8.8
15.7	8.8
15.7	8.8
15.7	8.8
15.7	8.8
15.7	8.8
15.7	8.8
15.7	8.8
15.7	8.8
15.7	8.8
15.7	8.8
15.7	8.8
15.7	8.8
15.7	8.8
15.7	8.8
15.7	8.8
15.7	8.8
15.7	8.8
15.7	8.8
15.7	8.8
15.7	8.8
15.7	8.8
15.7	8.8
15.7	8.8
15.7	8.8
15.7	8.8
15.7	8.8
15.7	8.8
15.7	8.8
15.7	8.8
15.7	8.8
15.7	8.8
15.7	8.8
15.7	8.8
15.7	8.8
15.7	8.8
15.7	8.8
15.7	8.8
15.7	8.8
15.7	8.8
15.7	8.8
15.7	8.8
15.7	8.8
15.7	8.8
15.7	8.8
15.7	8.8
15.7	8.8
15.7	8.8
15.7	8.8
15.7	8.8
15.7	8.8
15.7	8.8
15.7	8.8
15.7	8.8
15.7	8.8
15.7	8.8
15.7	8.8
15.7	8.8
15.7	8.8
15.7	8.8
15.7	8.8
15.7	8.8
15.7	8.8
15.7	8.8
15.7	8.8
15.7	8.8
15.7	8.8
15.7	8.8
15.7	8.8
15.7	8.8
15.7	8.8
15.7	8.8
15.7	8.8
15.7	8.8
15.7	8.8
15.7	8.8
15.7	8.8
15.7	8.8
15.7	8.8
15.7	8.8
15.7	8.8
15.7	8.8
15.7	8.8
15.7	8.8
15.7	8.8
15.7	8.8
15.7	8.8
15.7	8.8
15.7	8.8
15.7	8.8
15.7	8.8
15.7	8.8
15.7	8.8
15.7	8.8
15.7	8.8
15.7	8.8
15.7	8.8
15.7	8.8
15.7	8.8
15.7	8.8
15.7	8.8
15.7	8.8
15.7	8.8
15.7	8.8
15.7	8.8
15.7	8.8
15.7	8.8
15.7	8.8
15.7	8.8
15.7	8.8
15.7	8.8
15.7	8.8
15.4	8.8
15.1	8.5
14.8	8.5
14.8	8.5
14.8	8.3
14.8	8
14.8	7.4
14.5	6.8
13.9	6
13.9	4.8
13.9	3.7
13.7	2.5
13.7	0.8
13.7	1.1
13.7	3.7
13.1	7.4
12.8	11.4
12.2	15.7
11.9	20
11.6	24
11.4	27.4
11.1	30.3
10.8	32.6
10.5	34.3
10.2	35.7
9.9	37.2
9.6	38.3
9.6	39.2
9.6	39.5
9.6	40
9.6	39.8
9.6	39.8
9.4	39.5
8.8	38
8.2	36.3
7.9	34
7.9	31.7
7.9	28.9
7.9	26
7.9	22.9
7.9	20
7.9	17.1
7.9	14.3
7.9	11.1
7.9	8.3
7.6	5.4
7.1	2.8
6.2	0.8
5.3	0.8
3.6	2.2
1.3	3.4
1.9	3.7
5.3	3.4
9.6	2.2
14.2	1.1
18.5	0
22.2	0.8
25.4	0.8
27.7	0.5
29.1	0.5
30.3	0.5
31.1	0.5
31.7	0.5
31.7	0.8
31.7	0.8
31.4	0.8
30.8	0.8
29.4	0.8
26	0.8
24.8	0.8
21.7	0.8
18.2	0.8
14.8	0.8
11.4	0.8
8.2	0.8
4.8	0.8
1.6	1.1
1.3	1.7
3.6	2.8
4.5	4.2
4.8	6.8
4.5	10
4.5	13.7
4.5	17.7
4.5	22
4.8	25.7
5.3	28.9
6.2	31.7
7.9	34
8.5	35.7
8.2	36.9
7.4	37.8
6.5	38.3
6.2	38.3
6.2	38.3
6.2	37.8
6.2	37.8
6.2	37.5
5.6	35.7
5.3	33.5
5.3	30.6
5.3	27.2
5.3	23.7
5.3	20
5.3	16.3
4.8	12.3
3.9	8.5
2.5	4.8
0.5	2
2.5	0.5
5.9	2
9.6	2.2
16.5	1.4
18.8	0.5
22.8	0.8
26.5	2.2
29.1	3.1
30.8	2.8
31.7	2.5
32.3	2.5
32.8	2.5
33.4	2.5
33.7	2.5
33.4	2.5
33.1	2.5
32	2.5
30.3	2.5
27.7	2.5
24.8	2.5
21.7	2.5
18.2	2.5
14.8	2.5
9.9	2.5
8.5	2.5
5.1	2.5
1.9	2.5
1.3	2.5
3.9	3.1
5.6	4
6.5	5.1
6.8	6.8
7.1	9.7
7.4	13.7
7.1	17.1
7.4	19.1
7.9	22.9
8.8	27.4
8.8	31.7
8.2	35.2
7.4	37.8
6.5	39.8
6.2	41.2
6.2	41.8
6.2	41.8
6.2	41.5
6.2	41.5
6.2	41.2
6.2	40.3
6.2	38.6
6.2	36.3
6.2	33.2
6.2	29.4
6.2	25.7
6.2	21.4
6.2	14.8
5.6	12.8
4.2	8.5
1.9	5.1
1.3	2.5
5.3	0.8
10.2	0.2
15.4	0.2
19.7	0.5
23.1	1.1
25.7	2.2
27.4	2.8
28.5	2.8
29.1	2.5
29.4	2
30	0.8
29.7	0
29.1	0
28	0
26.3	0
23.4	0
1.1	3.4
1.1	6.8
1.9	11.1
1.9	16.3
1.9	21.4
20.2	0
16.8	0
12.8	0.2
8.5	0.5
4.2	1.4
2.2	26.3
3.1	30.6
4.2	33.7
6.2	36.3
8.8	38.9
10.5	40.9
10.5	41.2
10.2	41.8
10.2	41.8
10.2	41.8
10.2	41.8
10.2	41.8
10.2	41.8
10.2	40.9
10.2	39.2
10.2	36.3
10.2	32.3
10.2	26
10.2	23.7
10.2	19.7
9.6	16
7.6	12.6
5.1	10
1.6	8.5
2.2	7.7
6.2	7.4
10.2	7.4
13.7	7.4
17.7	6.5
18.8	6.3
20	6
21.1	5.7
22.2	4.8
22.8	4.2
23.1	4
23.4	3.1
23.7	2
23.7	0.8
22.8	0.8
21.4	0.8
19.4	0.8
16.5	0.8
11.4	0.8
9.9	0.8
6.5	0.8
3.6	1.7
1.3	3.4
0.5	6.3
1.3	10.3
1.3	14.6
1.6	19.4
2.2	24.3
3.3	28.9
4.8	32.9
6.8	36.3
9.1	40.9
9.1	41.8
9.1	42.9
9.1	44.3
9.1	45.5
9.1	46.3
9.1	46.9
9.1	46.9
9.1	46.9
9.1	46.6
9.1	46.6
9.1	46.1
9.1	44.6
9.1	41.8
9.1	38.3
9.1	32.6
9.1	30.9
9.1	27.4
8.8	23.7
7.6	20
5.6	16.8
3.1	14.6
0.2	13.7
3.3	13.4
7.4	13.4
11.4	13.4
15.1	13.1
18.2	12.8
21.4	11.7
24	10.3
26.3	8.8
28.8	6.8
29.4	6.5
30.6	6.3
31.7	6.3
33.4	5.7
34.8	4.5
34.8	4.2
34.3	4.2
33.7	4.2
32.8	4.2
31.1	4.2
28.8	4.2
24.5	4.2
23.1	4.2
20.2	4.2
17.1	4.2
14.2	4.2
11.1	4.2
7.9	4.8
4.8	6
2.2	8
0.8	10.5
0.5	14
0.5	18.6
0.2	24
0.5	29.4
1.3	34.3
2.5	38.6
4.8	42.9
6.8	46.1
7.4	47.8
7.4	49.2
7.4	50.6
7.4	51.5
7.4	52.4
7.4	52.6
7.4	52.9
7.4	52.9
7.4	52.9
7.4	52.9
7.4	52.9
7.1	52.4
6.8	50.6
6.5	48.4
6.2	46.1
6.2	43.5
6.2	40.9
5.9	38.6
5.1	36.6
4.2	34.9
3.1	33.5
1.9	32
0.8	31.5
0.5	31.2
1.6	31.2
2.5	31.2
3.9	31.2
5.9	31.2
8.8	31.2
11.6	31.7
15.7	34.3
17.1	35.5
21.7	39.2
24	41.8
25.7	44.3
26.8	46.6
27.1	48.4
27.1	50.1
26.8	51.5
26.5	53.5
26	55.2
25.4	56.7
24.5	58.4
23.7	59.8
23.1	61.5
22.5	63.2
22	65.2
22	67
22	69
22	71
22	72.4
22	73.6
22	74.7
22	75.8
22	76.7
22.2	77.6
22.2	78.7
22.2	79.9
22.2	80.7
22.2	81.3
22.2	81.9
22.2	82.7
22.5	83.3
23.4	84.2
24.3	85
25.4	86.2
26.5	87.3
27.7	88.4
28.5	89.6
29.4	90.5
30.3	91.3
30.8	92.5
31.4	93.3
32.6	94.2
34.8	95
37.4	97
39.7	99
42.3	100.5
44.9	102.2
45.7	102.8
47.2	103.6
48.6	104.5
50.3	105.6
52	106.5
53.5	107.3
54.9	107.9
56	108.5
57.2	108.8
58.6	109.4
58.9	109.6
60.1	109.9
60.9	109.9
61.5	109.9
62.3	110.2
62.6	110.2
62.9	110.2
62.6	110.2
62.1	109.9
61.5	109.1
61.2	108.2
60.6	106.8
60.3	104.8
59.5	101.6
58.3	98.2
57.2	94.7
56.3	91.3
55.8	87.6
54.9	83.9
54.3	80.1
53.5	76.7
52.6	73.3
51.5	70.1
50.3	67.8
49.5	65.8
48.6	64.1
48	63
47.7	62.4
47.7	61.5
47.7	61.5
47.7	61.5
47.7	61.5
47.7	61.5
47.7	61.5
47.7	61.5
47.7	61.5
47.7	61.5
47.7	61.5
47.7	61.5
47.7	61.5
48	61.5
48.3	61.5
48.6	61.5
49.2	61.5
49.5	61.5
49.7	61.5
49.7	61.5
49.7	61.5
49.7	61.5
49.7	61.8
50	61.8
50	62.1
50	62.1
50	62.1
50	62.1
50.3	62.4
51.2	63.2
51.5	63.8
52.3	64.4
52.9	65.2
53.7	65.8
54	66.1
54.3	66.4
54.3	66.7
54.3	66.7
54.3	66.7
53.7	66.7
53.5	66.7
53.2	66.7
53.2	66.7
53.2	66.7
53.2	66.7
53.2	66.7
53.2	67
53.2	67
53.5	67.5
54	68.1
54.6	68.7
55.5	69.3
56	69.8
56.9	70.4
57.8	71
58.3	71.5
58.9	71.8
59.2	71.8
59.2	71.5
59.2	71
59.5	70.4
59.5	69.8
60.1	69.5
60.1	69.5
60.3	69.5
60.3	69.5
60.6	69.5
60.9	69.5
60.9	69.8
61.2	69.8
61.2	69.8
61.2	69.8
61.5	70.4
61.5	71
61.8	71.5
61.8	71.8
61.8	71.5
61.8	71.5
61.5	71.5
61.5	71.5
61.2	71.5
61.2	71.5
61.2	71.5
60.9	71.5
60.9	71.5
60.9	71.5
60.9	71.5
61.2	71.8
61.5	71.8
62.1	72.4
62.6	73.3
63.2	73.8
63.8	74.4
63.8	74.4
63.8	74.4
63.8	74.4
63.8	74.4
63.8	74.4
63.8	74.4
63.8	74.4
63.8	74.4
63.5	74.4
63.5	74.4
63.2	74.4
63.2	74.4
62.9	74.4
62.6	74.4
62.6	74.1
62.3	74.1
62.3	74.1
62.1	74.1
62.1	74.1
61.8	74.1
61.8	74.1
61.8	74.1
61.8	74.1
61.8	74.1
61.8	74.1
61.8	74.1
61.8	74.1
61.8	74.1
61.8	74.1
61.8	74.1
61.8	74.1
61.8	74.1
61.8	74.1
61.8	74.1
61.8	73.8
61.8	73.8
61.8	73.8
61.8	73.3
61.8	73.3
61.8	73.3
61.8	73.3
61.8	73.3
61.8	73.3
61.8	73.3
61.8	73.3
61.8	73.3
61.8	73.3
62.1	73
62.3	73
62.9	72.7
63.8	72.1
64.9	71.3
66.4	69.8
67.5	67
68.1	63
68.1	57.5
67.5	50.9
67.2	44.3
66.6	38
66.1	32.3
65.8	26.6
65.5	21.4
64.9	17.7
64.3	15.4
64.1	15.1
63.8	16
63.8	18.6
63.8	22.9
64.1	28
64.9	33.5
65.2	40
66.1	46.9
66.9	54.4
67.8	62.1
68.9	69.8
70.1	76.4
70.9	81
71.2	82.7
71.2	81.9
71.2	78.7
70.9	73.6
70.4	67.8
69.8	61.5
68.9	54.9
68.4	48.1
67.8	41.5
67.2	35.2
66.6	28.6
65.8	22.3
65.2	17.1
64.6	14.6
63.8	15.7
63.2	18.6
63.5	23.1
64.6	28.3
65.8	33.7
66.6	40
67.5	46.3
68.4	52.9
69.2	60.1
70.1	67
70.9	73.6
71.8	79.3
72.4	83.6
72.9	85.9
73.2	85.3
73.2	82.7
72.9	79
72.4	74.4
71.8	69
71.2	63.2
70.4	56.9
69.8	50.4
69.2	43.5
68.4	37.2
67.8	30.9
66.9	24.9
66.4	19.7
65.5	17.1
64.3	17.4
63.8	19.4
63.2	23.1
63.2	27.7
63.8	32.9
64.6	37.8
65.2	43.2
66.1	49.2
66.6	54.9
67.2	61
68.4	67.3
69.5	73
70.4	78.4
71.2	82.1
71.8	82.1
72.4	80.4
72.4	77
72.4	72.1
71.8	66.7
70.9	60.1
70.1	53.2
69.2	46.3
68.4	39.5
67.5	32.9
66.6	26.9
65.8	21.1
65.2	17.1
64.3	16.8
63.8	20
63.8	24.3
64.3	29.2
64.9	34
65.5	38.9
66.1	44.3
66.9	49.8
67.8	55.8
68.9	62.1
70.1	68.1
70.9	73.3
71.8	77
72.4	77.3
72.9	75.3
72.9	71.3
72.7	66.1
72.1	60.4
70.9	53.8
70.1	47.2
69.2	40.3
68.6	33.5
67.8	26.9
66.9	20.3
66.1	14
65.2	10
64.3	9.4
63.8	11.4
64.1	15.4
64.6	20
64.9	24.6
65.5	29.2
65.8	33.7
66.1	38.6
66.1	43.8
66.6	49.8
67.5	56.4
68.4	63.2
69.8	70.4
70.9	77
71.8	81.6
72.7	82.1
72.9	80.1
72.9	76.1
72.7	71
72.4	65
71.8	58.4
70.9	51.5
70.4	44.3
69.8	37.5
69.5	31.7
69.2	27.2
68.9	22.6
68.9	18.9
68.4	17.4
66.9	18.3
65.8	20.3
65.5	23.4
65.5	27.4
65.8	32.3
66.6	38
67.5	44.1
68.6	50.6
69.8	57.8
70.6	64.4
71.5	70.4
72.4	75.3
72.7	78.1
72.7	78.4
72.7	76.1
72.4	72.4
71.8	67.5
70.9	62.1
70.4	55.8
69.8	48.9
68.9	41.8
68.6	35.2
68.1	28
67.5	21.1
67.2	14.3
66.6	8.3
66.1	4.5
65.8	4
65.8	5.7
65.8	8.8
66.1	12.3
66.9	15.7
67.5	19.1
68.1	23.4
68.4	28
68.6	32.9
69.2	38
70.1	43.8
70.6	50.1
71.8	56.4
72.7	62.4
73.5	67
74.1	69
74.4	68.7
74.4	64.7
74.4	63
74.1	58.7
73.5	53.5
72.7	47.8
71.8	41.8
70.9	35.7
70.1	29.7
68.9	23.7
68.4	17.7
67.8	12.8
67.5	9.7
67.5	9.4
67.5	10.5
67.5	12.6
67.5	15.1
67.5	18.3
67.5	22
67.5	26.6
67.8	31.7
68.4	37.5
69.2	43.8
70.1	50.4
70.9	56.7
71.8	62.7
72.7	67
73.2	69
73.2	68.1
73.2	65.5
73.2	61.5
72.9	56.1
72.7	50.1
72.1	43.8
71.5	37.2
70.9	30.6
70.6	24
70.4	17.7
70.1	11.4
70.1	5.1
70.1	0.8
70.1	0
70.1	1.4
70.1	3.4
70.1	5.7
70.1	8.3
70.1	11.1
70.1	15.1
70.1	20.3
70.1	25.7
70.6	31.7
71.2	38.6
71.8	46.3
72.7	54.1
73.8	62.1
74.9	68.7
75.8	73.8
76.1	75.6
76.1	74.1
75.8	71
75.2	66.7
74.4	61.5
73.2	55.2
72.4	48.4
71.5	41.5
70.9	34.6
70.4	27.7
70.1	21.1
69.8	14.3
69.8	8
69.5	3.1
68.9	2.2
68.6	4
68.6	6.3
68.6	8.8
68.6	11.4
68.6	14.3
68.6	18.6
68.9	23.7
70.1	29.4
70.9	35.7
71.5	42.6
72.4	49.5
72.9	56.7
73.5	64.1
74.1	70.1
74.7	73.8
74.9	74.7
74.7	73.3
74.4	70.1
74.1	66.1
73.2	61.2
72.1	55.5
70.9	48.9
70.1	42.1
69.5	35.2
68.9	28.3
68.6	21.4
68.6	14.8
68.4	10
67.8	8.8
67.5	10
67.5	12.3
67.5	14.8
67.5	18
67.8	22
68.1	26.3
68.6	31.7
69.5	37.5
70.4	43.5
71.5	49.8
72.7	56.1
73.5	62.1
74.7	66.7
75.5	68.4
75.5	67.5
75.5	64.4
75.5	59.8
74.9	54.4
74.4	48.4
73.5	41.8
72.7	35.2
71.8	28.6
71.2	22.3
70.9	15.7
70.9	9.4
70.9	3.4
70.9	0
70.9	0.5
70.9	2.8
70.9	6.3
70.9	9.1
70.9	12.3
70.9	16
70.9	21.1
70.9	27.4
71.2	33.5
71.5	39.8
72.1	46.9
72.7	54.1
73.8	61.5
74.9	67.8
75.8	71.8
76.4	73.3
76.4	71.8
76.4	68.1
76.1	63.5
75.2	58.1
74.1	51.5
72.7	44.6
71.5	37.8
70.4	30.9
69.5	24
68.9	17.4
68.6	10.8
68.4	4.5
67.8	0.5
67.2	0.8
67.2	2.5
67.2	5.1
67.2	7.4
67.2	9.7
67.2	12.8
67.2	16.8
67.2	22
68.1	27.4
68.6	33.2
69.2	39.5
70.4	46.3
71.5	53.5
72.7	60.4
74.1	65.8
74.9	69
75.2	69.3
75.2	66.4
75.2	62.1
74.7	56.9
73.8	50.6
72.4	43.8
70.4	33.5
69.8	30.3
68.9	23.4
68.1	16.8
67.8	10.5
67.8	4.8
67.5	2.5
67.5	3.4
67.5	6
67.5	8.8
67.5	11.4
67.5	14.3
67.5	18.3
67.8	23.7
68.6	29.7
69.8	36
70.6	46.1
71.2	49.5
72.1	56.4
72.9	63.2
73.5	69.3
74.7	72.7
74.7	73
74.7	70.7
74.7	66.7
74.4	61.8
73.8	56.4
72.9	50.1
72.1	43.5
70.9	36.6
70.1	30
69.2	23.1
68.4	13.4
68.1	10.5
67.5	5.7
67.2	4.5
67.2	5.1
67.2	6.8
67.2	8.5
67.2	10.5
67.5	13.4
68.1	16.6
68.9	21.1
70.4	26.9
71.5	32
72.4	37.5
73.2	43.2
74.1	48.9
75.2	57.2
75.8	59.5
76.7	62.7
77.2	63.5
77.2	62.1
77.2	58.9
77.2	54.4
76.7	49.5
76.1	44.1
75.2	38.3
74.4	32.3
73.2	26
72.4	19.4
70.9	10.5
70.6	8.5
69.8	6.8
69.5	7.7
69.5	9.7
69.5	12.3
69.5	14.8
69.5	18
69.5	22
69.5	26.9
69.8	32.3
70.6	38.3
71.2	45.2
72.9	56.4
73.5	59.8
74.7	67.5
76.1	76.7
76.7	79
76.7	78.1
76.7	74.7
76.4	69.5
75.5	63.2
74.4	56.4
72.4	45.8
71.5	42.3
70.6	35.5
69.8	28.6
69.5	21.7
69.2	14.8
69.2	8.8
68.9	4
68.6	3.1
68.4	4.2
68.4	6.8
68.4	9.7
68.4	12.8
68.4	16.6
68.4	20.9
68.4	26.3
68.9	32.6
70.1	39.5
70.9	47.5
72.7	56.1
74.1	64.4
75.2	72.7
76.4	79.3
77.2	82.4
77.5	82.1
77.2	79.6
76.7	75.3
75.8	69.5
74.7	63.5
73.5	56.7
72.4	49.8
71.2	42.6
70.4	35.7
69.5	28.6
68.9	21.4
68.6	14.8
68.4	9.4
67.2	8.3
66.9	9.7
66.9	12.3
67.2	15.1
67.5	18
67.8	21.4
68.1	26
68.4	31.5
69.2	37.5
70.1	44.1
70.9	51.2
71.8	58.7
72.4	65.8
72.9	72.7
73.5	78.4
73.8	81.9
73.8	82.7
73.2	81.3
72.7	77.8
71.8	72.4
70.4	66.1
68.9	58.9
67.2	51.8
65.2	44.3
62.9	33.2
62.3	29.4
62.1	22
61.8	15.1
61.8	9.1
61.5	6
60.9	6.5
60.9	8
61.2	10
61.5	12.3
61.5	15.1
61.8	18.9
62.1	23.1
63.2	28.6
64.3	34.9
65.2	41.2
66.4	47.5
66.6	54.1
67.2	61
67.5	67.5
68.1	73.6
68.6	78.1
68.9	80.7
69.2	81
69.2	79
68.9	74.7
68.1	69.3
66.9	62.7
65.2	55.5
63.5	48.1
61.8	40.6
60.3	33.2
59.8	25.7
59.8	18.3
59.8	12
59.5	7.7
58.9	7.7
59.2	9.4
60.1	11.4
60.6	14
61.2	17.4
61.5	21.7
62.1	26.6
62.9	32.3
63.8	38.3
64.6	44.6
65.8	51.2
66.6	58.4
67.5	65.5
68.6	72.4
70.1	79.6
70.4	80.7
70.4	81
70.1	79.3
69.8	75.8
69.2	70.4
68.4	64.1
66.9	57.2
65.5	50.1
64.1	42.9
62.6	35.7
62.1	28.3
62.1	20.9
62.1	13.7
62.1	7.4
62.1	2.8
61.2	2.5
61.5	3.7
62.1	5.4
62.3	7.4
62.6	10.3
63.2	13.7
63.8	18
64.6	23.1
65.5	28.3
66.6	34.3
67.5	40.3
68.4	46.9
69.2	53.8
70.4	63.8
70.6	66.7
71.2	71.3
71.5	73.8
71.5	74.4
71.5	72.7
71.2	69.5
70.9	64.7
70.4	58.9
69.2	52.6
68.1	46.1
66.9	38.6
66.1	31.2
65.5	24
65.2	16.8
64.9	8.8
64.6	8.3
63.8	9.1
64.1	11.7
64.9	14.8
65.5	18
66.1	22
66.6	26.6
67.5	31.5
68.4	37.5
69.5	43.5
70.6	50.4
72.1	57.8
73.2	65
74.7	71.5
75.8	76.1
76.4	78.1
76.4	77.6
76.4	75.6
76.1	71.8
75.2	66.7
74.4	61
72.9	54.4
71.8	47.8
70.6	40.9
69.8	33.7
69.2	26.9
68.6	19.7
68.6	12.8
68.6	6.5
68.1	2
67.5	1.4
67.5	2.8
67.5	5.1
67.5	7.4
67.5	10
67.5	13.4
67.5	17.7
67.8	23.1
68.1	28.6
68.6	34.6
68.9	41.5
70.1	48.6
70.9	56.4
72.1	64.1
73.5	71
74.7	75.8
75.8	77.3
75.8	76.4
75.5	73.6
74.9	69
74.4	63.2
73.5	56.9
72.7	50.1
71.8	42.6
70.9	35.7
70.6	28.6
70.6	21.4
70.6	14.6
70.6	7.7
70.1	0.2
69.5	0.8
68.6	0.2
68.6	1.4
68.6	3.1
68.6	4.8
68.6	7.1
68.6	10.5
69.2	15.1
70.1	19.7
70.6	25.2
71.5	30.6
72.1	36.6
72.4	43.2
73.5	53.8
74.1	57.5
74.9	64.7
75.8	70.4
76.7	74.1
76.7	74.7
76.7	72.7
76.4	68.7
75.8	63.5
74.9	57.8
73.8	50.9
72.7	43.8
71.2	36.9
70.4	29.7
69.5	22.3
69.2	15.4
69.2	9.4
68.6	6.3
67.8	6.8
68.1	8.3
68.6	10
69.2	12.3
69.8	14.8
70.4	18.3
70.9	22.6
72.1	27.2
72.9	32.3
73.8	37.8
74.7	43.5
75.2	49.8
75.8	59.2
76.4	62.4
77.2	67.8
77.8	72.7
77.8	75.6
77.8	75.8
77.8	73.8
77.2	70.4
76.7	65.2
75.8	59.2
74.7	52.4
73.5	45.2
72.4	37.8
71.5	30.6
71.2	23.4
70.9	16.6
70.9	10.5
70.4	6.5
70.1	6
70.1	6.3
70.1	7.1
70.1	8.3
70.1	10
70.1	12.3
70.1	15.4
70.1	18.9
70.4	24
71.5	29.7
72.9	40.3
73.5	44.1
74.9	51.5
75.8	59.5
76.9	67.3
78.1	74.1
79	79
79	81.3
79	80.4
78.7	77.6
77.5	73.6
76.7	68.1
75.8	61.5
74.4	54.4
73.2	46.9
72.1	39.5
71.5	32
70.9	24.3
70.4	17.1
70.1	10.3
70.1	5.1
69.5	4.2
69.2	5.4
69.5	6.8
69.8	7.7
69.8	9.1
69.8	11.1
69.8	14
70.1	19.4
70.4	21.7
70.9	26.3
71.5	32.3
72.4	38.9
73.5	45.8
74.4	53.2
75.5	59.5
76.4	64.4
76.9	66.4
77.2	65.5
76.9	62.4
76.7	57.8
76.1	52.1
74.9	45.5
73.5	38.9
72.1	32
70.4	24.9
69.2	18
68.4	11.4
67.8	7.1
67.2	6.5
66.9	8.3
67.2	10.3
67.8	12.6
67.8	15.4
67.8	18.9
67.8	23.1
68.4	28
68.9	33.7
70.1	40.6
71.2	48.1
72.4	55.5
73.5	63
74.7	69.5
75.5	73.6
76.1	74.1
76.1	71.8
76.1	67.8
75.8	63.2
74.9	57.5
74.1	51.2
73.2	44.3
72.4	37.5
71.5	27.2
71.2	20.3
70.9	13.4
70.9	6.8
70.9	0.8
70.6	2
70.4	1.1
70.4	0.5
70.4	2.5
70.4	5.1
70.4	6.3
70.4	9.1
70.6	12.8
71.8	17.1
72.9	22.6
74.1	28.6
75.2	34.9
76.4	41.5
76.9	48.1
77.5	54.9
78.4	61.2
79	66.4
79.5	68.7
79.8	67.5
79.8	64.1
79.2	59.2
77.8	50.6
77.2	47.5
75.8	40.6
74.7	33.7
73.2	26.9
72.1	20
71.5	13.1
70.9	7.1
70.4	4
70.1	4.2
70.4	5.4
70.6	6.8
70.9	8.3
70.9	10.3
71.2	12.8
71.2	16.3
71.8	20
72.4	24.6
73.2	30.6
74.1	37.2
74.9	44.1
75.5	51.2
75.8	58.4
76.7	65
77.2	72.1
77.5	73.3
77.5	73.3
77.2	71
76.7	67.3
75.5	63
74.4	57.5
73.2	50.4
72.4	43.5
70.9	36
70.1	28.6
69.8	21.1
69.5	14
69.5	8
68.9	4.8
68.4	5.7
68.6	7.7
68.6	8.3
68.6	10.3
68.6	12.8
68.6	16
68.6	19.4
69.2	23.1
70.1	27.4
70.6	32.6
71.5	38.3
72.4	44.3
72.9	50.9
73.2	56.7
73.5	61.2
73.8	63.8
73.8	63.5
73.5	61.8
73.2	58.4
72.9	53.8
72.1	47.8
70.6	41.5
69.2	34.9
67.8	28
66.4	21.1
65.2	14.3
64.6	7.7
63.8	2.5
62.9	1.1
62.9	2
63.5	3.7
64.3	6
64.6	8.8
64.9	12.6
65.2	16.3
65.8	20.3
66.1	24.9
66.6	29.4
67.5	34.6
68.4	40.6
69.8	47.2
70.9	54.7
72.4	61.8
73.5	67.8
74.4	71.3
74.4	71.3
74.4	68.4
73.8	64.4
72.9	59.8
71.8	54.4
70.6	48.4
69.5	42.1
68.4	35.2
67.2	28.3
66.1	21.4
65.5	14.6
65.2	8.3
64.3	4.5
63.8	4.2
64.1	5.7
64.6	8
65.2	10.8
65.8	14
66.1	17.7
66.6	22
67.2	26.6
68.1	30.9
68.9	35.7
69.8	40.6
70.6	46.1
71.5	52.1
72.7	58.4
73.5	64.1
74.4	69.5
74.9	73.6
75.2	74.7
75.2	73.6
75.2	70.7
74.9	65.8
74.4	60.4
73.5	54.4
72.4	47.8
70.9	40.9
69.5	34
68.1	26.6
66.6	19.4
65.5	12.6
64.9	6.5
63.5	4.5
62.3	4.8
62.6	5.4
62.6	7.4
62.9	11.7
63.2	13.4
63.8	17.1
64.6	21.7
65.2	26.3
66.4	30.9
67.2	36
68.4	41.5
69.2	47.5
70.1	53.5
70.6	59.8
71.2	65.5
72.1	69.8
72.7	71.5
72.7	71
72.7	68.4
72.4	64.7
71.8	59.5
70.9	53.8
69.8	47.2
68.4	40.3
66.9	33.5
65.2	26.3
64.3	19.1
63.8	12.3
63.8	6.8
62.6	5.1
62.3	5.7
62.9	6.8
63.5	8.5
64.1	10.5
64.3	13.4
64.6	16.6
65.2	20.3
66.1	24.6
67.2	28.9
68.4	34
69.5	39.8
70.6	45.8
71.5	52.1
72.4	58.4
72.9	63.8
73.5	68.1
73.8	70.7
73.8	70.7
73.8	68.7
73.5	65
72.9	60.1
72.4	54.4
71.8	47.8
70.6	40.9
69.5	33.7
68.4	26.6
67.5	19.4
67.2	12.6
66.9	7.1
66.4	4.8
66.1	5.4
66.6	6.8
67.2	8.5
67.5	10.5
67.8	13.1
68.1	16
68.4	19.7
68.9	23.7
69.8	28.3
70.4	33.2
71.2	38.9
72.1	44.9
73.2	54.4
73.5	57.5
74.1	63.2
74.4	67
74.4	67.8
74.4	66.4
74.4	63
74.1	58.7
73.5	53.8
72.7	48.1
71.8	42.1
70.9	35.2
69.8	28.3
68.6	21.4
67.5	14.6
66.9	9.1
65.5	7.4
65.5	8
66.1	9.7
66.9	12
67.5	14.6
68.1	17.4
68.1	20.6
68.4	24.3
68.6	28.6
69.2	33.5
69.8	38.9
70.4	44.6
71.5	50.9
72.4	57.8
73.2	64.4
74.4	69.8
74.9	73.3
74.9	73.8
74.9	72.1
74.4	68.7
73.8	63.8
72.7	58.4
71.8	52.6
70.4	46.3
69.2	39.2
67.8	32.3
66.4	25.4
65.2	18.9
64.3	12.6
63.5	8
63.2	7.1
63.5	8.3
64.6	10
65.5	12.3
66.1	14.8
66.4	17.7
66.6	21.1
66.9	24.9
67.2	29.7
68.1	34.9
68.9	40.9
70.1	50.6
70.6	54.1
71.5	60.7
72.4	66.7
73.2	70.4
73.5	71.3
73.5	69.8
73.5	66.4
72.9	61.8
71.8	56.9
70.9	51.2
70.1	44.6
68.9	37.8
67.5	30.9
66.4	24
65.2	17.1
64.6	10.8
63.8	7.4
63.2	7.4
63.8	8.5
[truncated: 721 more rows]
