# Supplementary material for: Bot fit: A novel approach to assessing lower limb muscular strength
Source: PLoS One. 2026 Mar 26;21(3):e0339187. doi: 10.1371/journal.pone.0339187 (PMC13021169; doi:10.1371/journal.pone.0339187)
Supplement: S3 File — Raw joint angle data (left and right legs) collected from 25 participants across all exercise protocols. This compressed folder contains individual participant files (sub1–sub25) with time-series signals representing lower-limb motion recorded by the Bot Fit system during resistance exercise trials. (ZIP) [file pone.0339187.s003.zip › sub2/kickback_max.csv]

AngL	AngR
10.5	0.5
10.5	0.5
10.5	0.5
10.5	0.5
10.5	0.5
10.5	0.5
10.5	0.5
10.5	0.5
10.5	0.5
10.5	0.5
10.5	0.5
10.5	0.5
10.5	0.5
10.5	0.5
10.5	0.5
10.5	0.5
10.5	0.5
10.5	0.5
10.5	0.5
10.5	0.5
10.5	0.5
10.5	0.5
10.5	0.5
10.5	0.5
10.5	0.5
10.8	0.2
11.1	0.2
11.4	0.8
11.4	1.1
11.1	0.8
10.5	0.2
9.6	0.5
9.1	1.4
9.1	1.4
9.4	1.1
9.9	0.5
10.2	0.2
10.2	0.2
10.2	0.2
10.2	0.2
10.2	0.2
10.2	0.2
10.2	0.2
10.2	0.2
10.2	0.2
10.2	0.2
10.2	0.2
10.2	0.2
10.2	0.2
10.2	0.2
10.2	0.2
10.2	0.2
10.2	0.2
10.2	0.2
10.2	0.2
10.2	0.2
10.2	0.2
10.2	0.2
10.2	0.2
10.2	0.2
10.2	0.2
10.2	0.2
10.2	0.2
10.2	0.2
10.2	0.2
10.2	0.2
10.2	0.2
10.2	0.2
10.2	0.2
10.2	0.2
10.2	0.2
10.2	0.2
10.2	0.2
10.2	0.2
10.2	0.2
10.2	0.2
10.2	0.2
10.2	0.2
10.2	0.2
10.2	0.2
10.2	0.2
10.2	0.2
10.2	0.2
10.2	0.2
10.2	0.2
10.2	0.2
10.2	0.2
10.2	0.2
10.2	0.2
10.2	0.2
10.2	0.2
10.2	0.2
10.2	0.2
10.2	0.2
10.2	0.2
10.2	0.2
10.2	0.2
10.2	0.2
10.2	0.2
10.2	0.2
10.2	0.2
10.2	0.2
10.2	0.2
10.2	0.2
10.2	0.2
10.2	0.2
10.2	0.2
10.2	0.2
10.2	0.2
10.2	0.2
10.2	0.2
10.2	0.2
10.2	0.2
10.2	0.2
10.2	0.2
10.2	0.2
10.2	0.2
10.2	0.2
10.2	0.2
10.2	0.2
10.2	0.2
10.2	0.2
10.2	0.2
10.2	0.2
10.2	0.2
10.2	0.2
10.2	0.2
10.2	0.2
10.2	0.2
9.9	0.2
9.6	0.2
9.4	0.2
9.4	0.2
9.4	0.2
9.4	0.2
9.4	0.2
9.4	0.2
9.4	0.2
9.4	0.2
9.4	0.2
9.4	0.2
9.4	0.2
9.4	0.2
9.4	0.2
9.4	0.2
9.4	0.2
9.4	0.2
9.4	0.2
9.4	0.2
9.4	0.2
9.4	0.2
9.4	0.2
9.4	0.2
9.4	0.2
9.4	0.2
9.4	0.8
9.4	1.7
9.4	2.8
9.4	4.8
8.8	8.8
8.5	12.3
7.9	16
7.6	19.7
7.4	23.1
7.1	26.6
6.8	29.4
6.8	32
6.5	34.3
6.2	35.7
6.2	37.2
5.9	38
5.9	38
5.9	37.8
5.9	37.5
5.9	36
5.6	33.5
5.6	30.6
5.6	27.2
5.6	23.4
5.6	19.7
5.6	15.7
5.3	12
4.5	8.5
2.5	5.4
0.5	3.4
3.9	3.4
11.1	3.7
13.7	3.7
18.8	3.7
23.7	3.7
28	3.7
31.4	3.7
34	3.7
36	3.7
37.4	3.7
38.6	3.7
39.4	3.7
40	3.7
40	3.7
40	3.7
39.1	3.7
37.4	3.7
34.8	3.7
31.7	3.7
28	3.7
24	3.7
19.7	3.7
15.4	3.7
9.1	4
7.1	4
2.8	4.5
1.1	5.7
3.6	7.1
5.3	8.8
5.9	11.1
6.2	14.6
6.2	19.1
5.9	24
5.9	28.9
5.9	33.7
5.9	38
5.9	41.5
5.9	44.1
5.9	45.5
5.9	46.1
5.9	46.3
5.9	46.3
5.9	46.3
5.9	46.3
5.6	45.5
5.3	43.8
5.1	41.5
4.8	37.2
4.5	35.2
3.9	31.2
3.6	26.6
2.8	22
1.9	17.1
0.2	12.3
2.2	8
5.6	4.8
9.6	2.8
14.8	1.7
20.2	1.1
25.4	1.1
29.7	0.5
33.1	0.5
35.4	0.8
37.4	1.4
38.3	2
39.1	2
39.4	2
39.4	1.7
39.4	1.7
39.4	1.7
39.1	1.7
38	1.7
35.7	2
32.3	2
26	2
23.7	2
19.1	2
14.8	2
10.8	2.2
7.1	3.1
3.9	4.2
1.1	5.7
2.5	8.5
3.6	9.7
5.3	12.6
5.9	16
6.2	19.7
6.8	24.6
7.1	30
7.4	35.2
7.6	39.5
7.9	42.9
8.2	45.2
8.5	46.6
8.5	47.2
8.2	47.8
8.2	47.5
8.2	47.5
8.2	47.5
8.2	47.2
8.2	46.3
8.2	44.6
8.2	42.1
8.2	38.9
8.2	35.5
8.2	31.5
8.2	27.2
7.9	22.6
7.1	18
5.6	13.4
3.1	9.7
2.5	5.4
4.8	4.5
9.9	3.4
15.4	3.1
21.7	3.1
26.8	2.8
31.1	2.5
34.6	2
37.4	1.7
39.7	1.4
41.7	1.4
43.7	0.8
44.9	0
45.2	0.5
45.2	0.8
45.2	1.1
44.6	1.1
42.9	1.1
40.6	1.1
35.7	1.1
34	1.1
30.3	1.1
26.8	1.1
22.8	1.1
19.1	1.1
14.8	1.1
10.5	1.1
6.2	0.5
2.8	0.5
0.5	3.7
1.1	5.4
1.6	9.4
2.2	14.3
2.8	19.7
3.9	24.9
5.1	29.7
6.2	33.7
7.4	37.8
7.9	41.2
7.9	43.8
7.6	45.8
7.6	47.8
7.6	49.8
7.6	51.2
7.6	52.1
7.6	52.6
7.6	52.6
7.6	52.6
7.6	52.4
7.6	52.1
7.6	51.2
7.6	49.5
7.6	47.2
7.6	44.3
7.6	40
7.6	38.6
7.6	35.7
7.6	32.9
7.6	29.4
7.6	25.7
7.6	22
7.6	18.3
7.1	15.1
5.6	12.6
2.2	10.3
0.8	10
2.5	10
6.2	10
10.8	10
15.1	10
19.1	10
22.5	10
26	10
30.3	9.4
31.4	9.1
33.1	9.1
34	9.1
35.4	8.5
36	7.1
35.4	6.5
34.3	6.5
32.8	6.5
31.1	6.5
28.5	6.5
25.4	6.3
22	6.3
18.8	6
14.5	6
13.4	6
11.4	6.3
9.6	6.3
8.2	6.3
6.8	6.3
5.9	6.5
5.3	6.8
4.5	7.7
4.5	8.5
4.2	9.7
4.5	11.1
4.5	12.6
5.1	15.4
5.6	16.6
7.1	19.1
9.4	21.7
11.9	24.9
14.8	28
17.8	31.7
20.7	35.2
23.8	38
27	40.3
29.5	42.1
31.6	43.8
33.6	45.5
35.6	46.6
39.6	48.9
41	49.5
44.2	51.5
47.9	53.8
51	56.9
53.9	60.1
55.9	62.7
57	64.4
56.8	65.5
55.6	66.4
54.2	67.3
52.2	68.4
50.5	69.8
48.7	71.3
47.3	72.7
46.4	73.8
45.6	75.3
45.3	76.4
45.6	77.3
46.2	78.1
46.2	79
45.9	81
45.3	81.6
44.2	82.7
43	83.6
42.2	84.2
41.6	84.7
41.3	85.9
41.3	87
41.3	88.2
41.3	89
41.3	90.5
41.3	91
42.2	92.2
43.9	93
46.2	94.5
48.2	96.8
50.5	98.2
52.2	99.9
53.9	101.3
55.3	102.2
57.3	103.3
58.2	103.9
59.3	104.5
60.8	105.1
62.2	105.3
63.3	105.9
64.5	105.9
65.3	105.9
66.2	105.9
67.1	105.9
68.5	105.9
68.8	105.9
69.6	105.6
69.6	104.8
69.1	103.1
67.9	100.2
66.5	96.8
65.1	92.7
63.9	89
63.3	85.6
62.8	82.1
61.6	77.6
61.3	76.1
60.2	73.6
59.3	71.3
58.5	69.5
57.6	68.1
56.8	67.3
56.5	66.4
56.2	66.1
55.9	66.1
55.6	65.8
55.3	65.5
55	65.5
55	65.5
55	65.5
55.3	65.5
55.6	65.5
55.9	65.5
56.2	65.5
56.2	65.5
56.2	65.5
56.5	65.5
56.8	65.8
57	65.8
57	65.8
57	65.8
57	65.8
57	65.8
57	65.8
57	65.8
57	65.8
57.3	65.5
57.3	65.5
57.6	65.5
57.6	65.5
57.6	65.8
57.6	65.8
57.6	65.8
57.6	65.8
57.6	65.8
57.6	65.8
57.6	65.8
57.6	65.8
57.6	65.8
57.6	66.1
57.6	66.1
57.6	66.7
57.6	66.7
57.6	66.7
57.6	66.7
57.6	66.7
57.9	66.7
57.9	66.7
58.2	66.7
58.2	66.7
58.2	66.7
58.2	66.7
58.2	66.7
58.2	66.7
58.2	66.7
58.2	66.7
58.2	66.7
58.2	66.7
58.2	66.7
58.2	66.7
58.2	66.7
58.2	66.7
58.2	66.7
58.2	66.7
58.2	66.7
58.2	66.7
58.2	66.7
58.2	66.7
58.5	66.7
58.5	66.7
58.5	66.7
58.5	66.7
58.5	66.7
58.5	66.7
58.5	66.7
58.5	66.7
58.5	66.7
58.5	66.7
58.5	66.7
58.5	66.7
58.5	66.7
58.5	66.7
58.5	66.7
58.5	66.7
58.5	66.7
58.5	66.7
58.5	66.7
58.5	66.7
58.5	66.7
58.5	66.7
58.5	66.7
58.5	66.7
58.5	66.7
58.5	66.7
58.5	66.7
58.5	66.7
58.5	66.7
58.5	66.7
58.5	66.7
58.5	66.7
58.5	66.7
58.5	66.7
58.5	66.7
58.5	66.7
58.5	66.7
58.5	66.7
58.5	66.7
58.5	66.7
58.5	66.7
58.5	66.7
58.5	66.7
58.5	66.7
58.5	66.7
58.5	66.7
58.5	67
58.5	67
58.5	67
58.5	67
58.5	67
58.5	67
58.5	67
58.5	67
58.5	67
58.5	67
58.5	67
58.5	67
58.5	67
58.5	67
58.5	67
58.5	67
58.5	67
58.5	67
58.5	67
58.5	67
58.5	67
58.5	67
58.5	67
58.5	67
58.5	67
58.5	67
58.5	67
58.5	67
58.5	67
58.5	67
58.5	67
58.5	67
58.8	67
58.8	67
59	67
59.3	67
59.3	67
59.3	67
59.3	67
59.3	67
59.3	67
59.3	67
59.3	67
59.3	67
59.3	67
59.3	67
59.3	67
59.3	67
59.6	67
59.6	67
59.6	67
59.9	67
60.2	67.3
60.2	67.5
60.2	68.1
60.2	68.4
60.5	68.4
60.8	68.4
61.1	68.4
61.1	68.4
61.1	68.4
61.1	68.4
61.1	68.4
61.1	68.4
61.1	68.4
61.1	68.4
61.1	68.4
61.1	68.4
61.1	68.4
61.1	68.4
61.1	68.4
61.3	68.4
61.3	68.4
61.3	68.4
61.3	68.4
61.3	68.4
61.3	68.4
61.3	68.4
61.3	68.4
61.3	68.4
61.3	68.4
61.3	68.4
61.3	68.4
61.3	68.4
61.3	68.4
61.3	68.4
61.3	68.4
61.3	68.4
61.3	68.4
61.3	68.4
61.3	68.4
61.3	68.4
61.3	68.4
61.3	68.4
61.3	68.4
61.3	68.4
61.3	68.4
61.3	68.4
61.3	68.4
61.3	68.4
61.3	67.8
61.3	67
61.3	65.5
61.3	63.8
61.3	61.5
61.3	59.2
61.6	56.1
61.9	53.2
62.2	49.8
62.2	46.1
62.2	42.1
62.2	38
61.9	32
61.9	30.3
61.9	26.6
61.9	23.1
61.9	19.7
61.9	16.6
61.9	13.4
61.9	10.3
61.9	7.4
61.9	4.8
61.3	4.8
60.2	6.3
59.3	9.1
58.5	13.4
58.5	18.3
59	23.7
59.3	29.2
59.6	34.9
59.9	40.3
60.5	46.1
61.1	51.5
61.6	56.9
62.2	62.7
62.8	67.8
63.3	73
64.2	79.3
64.5	80.7
65.1	83
65.3	83.9
65.3	83.6
65.3	83
65.3	81
65.3	78.1
65.3	74.7
65.3	70.7
65.3	66.4
65.3	59.8
65.3	57.5
65.3	52.6
65.3	47.8
65.1	42.6
64.8	37.8
64.2	32.9
63.6	28.3
63.3	23.7
62.8	19.1
62.2	15.1
61.6	11.4
60.8	8.8
59.9	8
58.8	8.8
58.2	10.8
58.2	14
58.2	17.7
58.5	22
58.8	26.6
59	34
59	36.6
59.3	42.1
59.9	47.8
60.2	53.8
60.8	60.1
61.6	66.4
62.5	72.7
63.6	78.4
64.5	83.9
65.3	87.9
66.2	90.2
67.1	90.5
67.4	89.3
67.4	86.7
67.1	82.7
67.1	77.8
66.8	69.3
66.8	66.4
66.5	60.1
65.9	53.8
65.3	47.2
64.8	40.9
64.2	34.9
63.6	28.9
63.1	23.7
62.8	21.7
63.3	19.1
63.6	16.3
63.3	14
61.9	14.8
60.2	17.4
59	23.1
59.3	25.2
60.2	30.3
61.9	35.7
63.3	42.1
64.2	48.9
65.3	55.2
66.2	61.2
66.8	66.7
67.6	72.1
68.5	76.7
69.1	80.7
69.9	84.4
70.5	86.7
70.8	87.9
70.5	86.7
70.5	84.2
70.5	80.7
70.5	76.1
70.2	71.3
69.9	65.8
69.6	60.4
69.4	54.9
69.1	49.5
68.5	43.5
68.2	37.8
67.9	32
67.9	26
67.6	20
66.8	16.3
65.9	14.3
65.6	14.3
65.6	15.4
65.6	17.4
65.9	20.6
66.5	25.7
66.8	27.4
67.4	31.5
67.6	35.7
68.2	40.3
68.8	45.5
69.4	50.9
69.9	57.2
70.8	63.2
71.6	69.5
72.5	77.3
72.8	79.6
73.4	83
73.4	85.3
73.4	86.2
73.1	85.6
72.8	84.4
72.5	81.6
72.2	77.6
71.4	69.8
71.1	67
70.5	61.2
69.9	55.2
69.4	49.2
69.4	42.9
69.4	37.2
69.4	31.2
69.4	24.6
69.1	18.9
67.6	14
67.4	13.1
67.4	13.1
67.4	13.7
67.4	15.1
67.4	16.6
67.4	18.9
67.4	22
67.6	25.7
68.2	30
68.5	35.2
69.4	40.6
69.9	46.3
70.5	52.4
70.8	58.7
71.6	65
72.5	71.3
73.1	76.7
73.7	80.7
73.9	83
73.9	83.3
73.7	82.1
73.4	81.3
72.8	78.4
72.2	74.4
71.6	69.5
71.1	64.1
70.5	58.7
69.6	52.9
68.8	46.9
68.5	41.2
68.2	35.2
68.2	28.9
68.2	22.3
67.6	17.4
67.1	14.3
66.5	13.4
66.5	14.3
66.5	16.3
66.5	19.4
66.8	24.9
67.1	26.6
67.4	30.9
67.9	36.3
68.5	42.3
69.6	49.2
70.8	56.7
72.2	64.4
73.4	72.1
74.5	78.7
75.4	84.4
75.9	88.4
75.9	89.9
75.9	89.9
75.9	87
75.7	85
75.4	80.4
74.8	74.4
73.9	67.8
72.8	61
71.6	53.8
70.8	46.9
70.2	40.3
69.6	33.5
69.6	26.6
69.4	16.3
69.4	13.1
69.1	7.1
68.2	3.7
67.6	3.1
67.6	3.7
67.6	5.1
67.6	7.4
67.6	10.3
67.6	13.4
67.6	17.1
67.6	21.7
68.2	27.2
68.8	32.9
69.9	39.5
70.8	46.6
71.9	53.5
72.5	60.7
73.7	67.8
74.5	73.8
75.4	78.7
75.9	81.6
75.9	83
75.9	82.7
75.7	81.6
75.4	78.7
75.1	74.4
74.5	69.3
73.9	63.5
73.1	54.4
72.8	50.9
72.2	44.6
71.9	38
71.4	31.2
71.1	24.3
70.5	17.4
69.9	10.8
68.8	6.5
67.4	5.4
67.1	6.3
67.1	9.7
67.1	11.1
67.6	14
68.2	17.4
68.5	21.4
69.1	26.6
69.6	32
70.2	38.3
70.8	45.2
71.9	52.6
73.4	64.4
73.7	68.4
74.8	76.1
75.7	82.4
75.9	87.3
75.9	89.9
75.9	90.5
75.4	89.3
75.1	85.9
74.5	81.3
73.4	75.8
72.2	69.5
71.1	63.2
69.6	56.7
68.5	50.1
67.6	43.2
67.1	36.9
66.5	30.3
66.2	23.4
65.9	16.8
65.1	10
64.8	8.8
64.5	8.3
64.5	9.1
64.5	10.8
64.5	13.1
64.5	16
64.8	19.4
65.1	23.7
65.6	28.6
66.5	34.6
67.6	44.1
67.9	47.2
68.8	54.1
69.1	61
69.9	67.8
70.8	74.4
71.6	80.1
72.2	83.9
72.2	85.6
72.2	85.6
71.9	85
71.9	83.3
71.4	80.1
71.1	75.6
70.2	70.1
69.6	64.1
68.8	58.1
68.2	52.1
67.9	42.9
67.6	39.8
67.9	33.7
67.9	27.7
67.9	21.4
67.6	15.1
67.1	10.8
66.2	9.4
65.9	10
65.9	12
65.9	14.8
66.2	18.3
66.5	22
66.8	26.3
67.1	30.9
67.1	36.3
67.6	42.6
68.8	49.5
69.9	56.7
70.8	63.8
71.9	73.8
72.5	77
73.1	81.9
73.4	85
73.4	86.7
73.4	87
73.1	85.9
72.5	83.3
71.9	79
71.1	74.1
70.2	68.1
68.5	58.9
67.9	55.8
67.4	49.5
66.8	42.9
66.8	36.6
66.8	30.6
66.5	23.7
66.5	17.1
65.9	12.3
65.1	10.3
65.1	10.8
65.1	13.7
65.1	15.1
65.3	17.7
65.6	20.6
66.2	23.4
66.5	27.4
67.1	32.3
67.9	38.3
69.1	44.6
70.2	51.8
70.8	58.9
71.4	66.1
72.2	73
72.5	79.6
73.4	84.7
73.9	87.9
73.9	89.3
73.9	89.3
73.7	87.9
73.4	84.4
72.8	79.9
71.6	74.4
70.2	68.4
68.5	58.7
68.2	55.5
67.4	48.6
66.5	42.1
65.9	35.2
65.3	28.3
65.1	18
64.8	14.6
64.5	8.5
63.1	6.3
62.5	6.5
62.5	7.7
62.5	10
62.8	12.6
62.8	15.1
63.1	18.3
63.6	22
64.2	29.4
64.5	32
64.8	38
65.1	44.1
65.3	50.6
65.6	57.5
66.2	64.4
67.1	71.3
67.9	77.8
68.8	82.7
69.4	86.2
69.4	87.6
69.1	87.9
68.2	86.4
67.9	85.3
67.1	81.9
66.5	77
65.6	71
64.5	64.7
63.3	58.4
62.2	51.8
61.6	45.2
61.1	38.9
60.8	32.9
60.8	27.2
60.8	21.1
61.1	15.4
60.8	12.3
60.2	11.7
59.9	12.3
59.9	14.6
59.9	15.4
60.2	17.7
60.2	20.3
60.8	24
61.3	28.6
61.9	34
62.8	40.6
63.9	47.5
64.8	54.7
66.2	65
66.5	68.1
67.4	74.4
67.9	79.6
68.8	83
68.8	85
68.8	85.6
68.8	84.4
68.5	81.9
68.5	77.8
68.2	72.7
67.6	67
67.4	60.7
66.8	54.4
66.5	48.1
66.2	38.6
66.2	35.7
66.2	29.4
66.2	23.4
66.2	17.4
66.2	11.7
65.6	8
65.6	6.5
65.6	6.8
65.6	7.4
65.6	9.4
65.6	13.7
65.6	15.4
65.6	18.9
65.6	23.1
65.9	28.3
66.2	33.7
66.8	40.3
67.6	47.2
68.5	54.7
69.4	61.8
70.2	68.4
70.8	74.4
71.4	78.7
71.6	81
71.6	81.3
71.4	80.4
71.1	79
70.5	75.8
70.2	71.5
69.9	66.1
69.4	60.4
68.8	54.1
67.9	47.5
67.4	41.2
66.8	34.9
66.5	25.4
66.5	18.6
66.2	15.4
65.6	10
65.1	6
65.1	4
65.1	4
65.1	4
65.1	4.8
65.1	6
65.1	8.3
65.1	9.1
65.1	10.8
65.1	12.8
65.1	15.4
65.1	18
65.1	21.1
65.1	24.6
65.1	28
65.1	31.7
65.3	35.7
65.6	39.5
65.9	43.2
66.2	47.2
66.2	50.9
66.2	54.4
66.2	57.5
66.2	60.1
66.2	62.7
66.2	64.4
66.2	66.1
66.2	67.3
66.2	67.8
66.2	67.8
65.9	67.5
65.9	67.3
65.9	67.3
65.9	67
65.9	66.4
65.9	66.1
65.9	66.1
65.9	66.4
65.9	66.4
65.9	66.4
65.9	66.4
65.9	66.4
65.6	66.4
65.6	66.4
65.1	66.4
64.8	66.4
64.5	66.4
64.2	66.4
64.2	66.7
64.2	66.7
64.2	66.7
64.2	66.7
64.2	66.7
64.2	66.7
64.2	66.7
64.2	66.7
64.2	66.7
64.2	66.7
64.2	66.7
64.2	66.7
64.2	67
64.5	67
64.5	67
64.5	67
64.5	67
64.5	67.3
64.5	67.8
64.5	67.8
64.5	67.8
64.5	67.8
64.5	67.8
64.5	67.8
64.5	67.8
64.5	67.8
64.5	67.8
64.5	67.8
64.5	67.8
64.5	67.8
64.5	67.8
64.5	67.8
64.5	67.8
64.5	67.8
64.5	67.8
64.5	67.8
64.5	67.8
64.5	68.1
64.8	68.4
64.8	69
65.1	69
65.3	69.3
65.6	69.8
65.6	69.8
65.6	69.8
65.6	69.8
65.6	69.8
65.6	69.8
65.6	69.8
65.6	69.8
65.6	69.8
65.6	69.8
65.6	69.8
65.6	69.8
65.6	69.8
65.6	69.8
65.6	69.8
65.6	69.8
65.6	69.8
65.6	69.8
65.6	69.8
65.6	69.8
65.6	69.8
65.6	69.8
65.6	69.8
65.6	69.8
65.6	69.8
65.6	69.8
65.6	69.8
65.6	69.8
65.9	69.8
65.9	69.8
66.2	69.8
66.2	69.8
66.2	69.8
66.2	69.8
66.2	69.8
66.2	69.8
66.2	69.8
66.2	69.8
66.2	69.8
66.2	69.8
66.2	69.8
66.2	69.8
66.2	69.8
66.2	69.8
66.2	69.8
66.2	69.8
66.2	69.8
66.2	69.8
66.2	69.8
66.2	69.8
66.2	69.8
66.2	69.8
66.2	69.8
66.2	69.8
66.2	69.8
66.2	69.8
66.2	69.8
66.2	69.8
66.2	69.8
66.2	69.8
66.2	69.8
66.2	69.8
66.2	69.8
66.2	69.8
66.2	69.8
66.2	69.8
66.2	69.8
66.2	69.8
66.2	69.8
66.2	69.8
66.2	69.8
66.2	69.8
66.2	69.8
66.2	69.8
66.2	69.8
66.2	69.8
66.2	69.8
66.2	69.8
66.2	69.8
66.2	69.8
66.2	69.8
66.2	69.8
66.2	69.8
66.2	69.8
66.2	69.8
66.2	69.8
66.2	69.8
66.2	69.8
66.2	69.8
66.2	69.8
66.2	69.8
66.2	69.8
65.9	69.8
65.9	69.5
65.9	69.5
65.3	69.5
65.1	69.5
64.8	69.5
65.1	69.5
65.1	69.5
65.6	69.5
65.9	69.8
66.5	69.8
67.1	70.7
68.2	71.5
69.1	72.7
70.5	73.8
71.6	75.6
73.1	76.7
73.9	78.1
74.5	79
75.1	79.3
75.7	79
75.9	79
76.2	79
76.8	79
77.4	79.3
77.7	79.6
77.7	79.6
77.7	80.1
77.4	80.1
77.4	79.9
77.1	79.3
77.1	78.4
76.2	77.3
74.8	75.8
73.1	74.1
71.4	72.1
69.4	70.1
67.4	67.8
65.1	65.5
62.8	63
60.8	60.1
58.5	57.2
55.9	54.1
53.3	50.9
50.5	48.1
47.6	45.5
45	43.2
43	41.5
41	40.9
39.3	41.2
37.6	42.3
36.1	44.1
34.7	46.6
33.6	49.5
32.7	52.9
31.6	56.7
30.7	61
29.8	65.5
29.3	69.8
29	74.1
29	77.6
28.7	80.7
28.7	84.2
28.7	84.7
28.7	85
28.4	84.7
27.8	84.4
27.3	83.9
26.1	83
25	82.1
23.2	81.6
21.2	81.6
19	81.6
17.2	80.4
16.4	78.7
15.8	77.3
15.8	76.7
15.8	76.7
16.1	76.7
16.7	75.8
17.2	74.7
17.5	73.8
18.1	72.7
19.2	71.3
20.7	69.5
22.7	68.1
25	66.4
27.3	64.7
31.8	61.8
33.3	60.7
36.7	58.7
39.9	56.9
43	55.5
45.6	53.8
47.9	52.4
49.3	50.9
49.3	48.9
48.7	48.1
47.3	46.6
45	45.2
42.4	43.8
39.3	42.1
36.4	40.9
35.8	40.6
36.7	40.9
37.6	40.9
38.1	40.9
38.1	40.6
37.6	40.3
36.7	38.9
34.7	36.3
33.8	35.2
31.8	32.9
29.8	30.6
27.8	28.3
25.8	25.4
23.5	23.1
21.5	20.6
19.8	18.3
17.8	16.3
15.8	14.8
14.4	13.7
12.9	12.8
12.1	12.6
11.8	12
11.5	12
11.2	12
10.9	12
10.9	11.7
10.6	10.5
10.4	9.1
9.8	7.7
9.5	6.5
9.2	5.4
9.2	4.2
9.2	4
9.2	3.4
9.2	3.7
9.2	3.7
9.5	3.4
9.5	3.4
9.5	3.4
9.5	3.4
9.5	3.4
9.5	3.4
9.5	3.4
9.5	3.4
9.5	3.4
9.8	3.4
10.1	3.4
10.4	3.4
10.6	3.4
10.9	3.4
10.9	3.7
10.9	3.7
10.9	3.7
10.9	3.7
10.9	3.7
10.6	3.7
9.8	3.7
8.4	3.7
6.6	3.7
4.3	3.7
2.3	3.7
0.3	3.7
1.8	3.7
3.5	3.7
3.8	3.7
4.3	3.7
4.6	3.7
4.6	3.7
4.3	3.7
4.3	3.7
4.3	3.7
4.3	3.7
4.3	3.7
4.3	3.7
4.3	3.7
4.3	3.7
4.3	3.7
4.3	3.7
4.3	3.7
4.3	3.7
4.3	3.7
4.3	3.7
4.3	3.7
4.3	3.7
4.3	3.7
4.3	3.7
4.3	3.7
4.3	3.7
4.3	3.7
4.3	3.7
4.3	3.7
4.3	3.7
4.6	3.7
4.6	3.7
4.6	3.7
4.6	3.7
4.9	3.7
5.2	3.7
5.5	3.7
5.5	3.7
5.5	3.7
5.5	3.7
5.8	3.7
6.1	3.7
6.4	3.4
6.4	3.4
6.4	3.1
6.6	2.5
6.9	2.2
7.5	1.7
7.8	1.4
8.1	1.4
8.1	1.4
8.1	1.4
8.1	1.4
8.1	1.1
8.4	0.8
8.6	0.5
9.2	0.2
9.8	0.2
9.8	0.2
9.8	0.2
9.8	0.2
9.8	0.2
9.8	0.2
9.8	0.2
10.1	0.2
10.1	0.2
10.4	0.5
10.6	0.5
10.6	0.5
10.6	0.5
10.6	0.5
10.6	0.5
10.6	0.5
10.6	0.5
10.6	0.5
10.6	0.5
10.6	0.5
10.6	0.5
10.6	0.5
10.6	0.5
10.6	0.5
10.6	0.5
10.6	0.5
10.6	0.5
10.6	0.5
10.6	0.5
10.6	0.5
