# Supplementary material for: Bot fit: A novel approach to assessing lower limb muscular strength
Source: PLoS One. 2026 Mar 26;21(3):e0339187. doi: 10.1371/journal.pone.0339187 (PMC13021169; doi:10.1371/journal.pone.0339187)
Supplement: S3 File — Raw joint angle data (left and right legs) collected from 25 participants across all exercise protocols. This compressed folder contains individual participant files (sub1–sub25) with time-series signals representing lower-limb motion recorded by the Bot Fit system during resistance exercise trials. (ZIP) [file pone.0339187.s003.zip › sub2/kneeup_const.csv]

AngL	AngR
10.5	24.5
10.5	24.5
10.5	24.5
10.5	24.5
10.5	24.5
10.5	24.5
10.5	24.5
10.5	24.5
10.5	24.5
10.5	24.5
10.5	24.5
10.5	24.5
10.5	24.5
10.5	24.5
10.5	24.5
10.5	24.5
10.5	24.5
10.5	24.5
10.5	24.5
10.5	24.5
10.5	24.5
10.5	24.5
10.5	24.5
11.1	25.1
11.6	26
12.5	26.8
12.8	27.1
12.5	26.8
11.9	26.5
10.8	25.7
9.9	24.5
9.4	24
9.6	24.3
9.9	24.5
10.2	24.5
10.2	24.5
10.2	24.5
10.2	24.5
10.2	24.5
10.2	24.5
10.2	24.5
10.2	24.5
10.2	24.5
10.2	24.5
10.2	24.5
10.2	24.5
10.2	24.5
10.2	24.5
10.2	24.5
10.2	24.5
10.2	24.5
10.2	24.5
10.2	24.5
10.2	24.5
10.2	24.5
10.2	24.5
10.2	24.5
10.2	24.3
10.2	24.3
10.2	24.3
10.2	24.3
10.2	24.3
10.2	24.3
10.2	24.3
10.2	24.3
10.2	24.3
10.2	24.3
10.2	24.3
10.2	24.3
10.2	24.3
10.2	24.5
10.2	24.5
10.2	24.5
10.2	24.5
10.2	24.5
10.2	24.5
10.2	24.5
10.2	24.5
10.2	24.5
10.2	24.5
10.2	24.5
10.2	24.5
10.2	24.5
10.2	24.5
10.2	24.5
10.2	24.5
10.2	24.5
10.2	24.5
10.2	24.5
10.2	24.5
10.2	24.5
10.2	24.5
10.2	24.5
10.2	24.5
10.2	24.5
10.2	24.5
10.2	24.5
10.2	24.5
10.2	24.5
10.2	24.5
10.2	24.5
10.2	24.5
10.2	24.5
10.2	24.5
10.2	24.5
10.2	24.5
10.2	24.5
10.2	24.5
10.2	24.5
10.2	24.5
10.2	24.5
10.2	24.5
10.2	24.5
10.2	24.5
10.2	24.5
10.2	24.5
10.2	24.5
10.2	24.5
10.2	24.5
10.2	24.5
10.2	24.5
10.2	24.5
10.2	24.5
10.2	24.5
10.2	24.5
10.2	24.5
10.2	24.5
10.2	24.5
10.2	24.5
10.2	24.5
10.2	24.5
10.2	24.5
10.2	24.5
10.2	24.5
10.2	24.5
10.2	24.5
10.2	24.5
10.2	24.5
10.2	24.5
10.2	24.5
10.2	24.5
10.2	24.5
10.2	24.5
10.2	24.5
10.2	24.5
10.2	24.5
10.2	24.5
10.2	24.5
10.2	24.5
10.2	24.5
10.2	24.5
10.2	24.5
10.2	24.5
10.2	24.5
10.2	24.5
10.2	24.5
10.2	24.5
10.2	24.5
10.2	24.5
10.2	24.5
10.2	24.5
10.2	24.5
10.2	24.5
10.2	24.5
10.2	24.5
10.2	24.5
10.2	24.5
10.2	24.5
10.2	24.5
10.2	24.5
10.2	24.5
10.2	24.5
10.2	24.5
10.2	24.5
10.2	24.5
10.2	24.5
10.2	24.5
10.2	24.5
10.2	24.5
10.2	24.5
10.2	24.5
10.2	24.5
10.2	24.5
10.2	24.5
10.2	24.5
10.2	24.5
10.2	24.5
10.2	24.5
10.2	24.5
10.5	24.5
10.5	24.5
10.5	24.5
10.5	24.5
10.5	24.5
10.5	24.5
10.5	24.5
10.5	24.5
10.5	24.5
10.5	24.5
10.8	24.5
10.8	24.5
10.8	24.5
10.8	24.5
10.8	24.5
10.8	24.5
10.8	24.5
10.8	24.5
10.8	24.5
10.8	24.5
10.8	24.5
10.8	24.5
10.8	24.5
10.8	24.5
10.8	24.5
10.8	24.5
10.8	24.5
10.8	24.5
10.8	24.5
10.8	24.5
10.8	24.5
10.8	24.5
10.8	24.5
10.8	24.5
10.8	24.5
10.8	24.5
10.8	24.5
10.8	24.5
10.8	24.5
10.8	24.5
10.8	24.5
10.8	24.5
10.8	24.5
10.8	24.5
10.8	24.5
10.8	24.5
10.8	24.5
10.8	24.5
10.8	24.5
10.8	24.5
10.8	24.5
10.8	24.5
10.8	24.5
10.8	24.5
10.8	24.5
10.8	24.5
10.8	24.5
10.8	24.5
10.8	24.5
10.8	24.5
10.8	24.5
10.8	24.5
10.8	24.5
10.8	24.8
10.8	25.1
11.1	25.7
11.1	25.7
11.1	26
11.1	26
11.1	26
11.1	25.7
11.1	25.4
10.8	25.1
10.5	25.1
10.5	25.1
10.5	25.1
10.5	25.1
10.5	25.1
10.5	25.1
10.5	25.1
10.5	25.1
10.5	25.1
10.5	25.1
10.5	25.1
10.5	25.1
10.5	25.1
10.5	25.1
10.5	25.1
10.8	25.1
10.8	25.1
10.8	25.1
10.8	25.1
10.8	25.1
10.8	25.1
10.8	24.8
10.8	24.8
10.5	24.5
10.2	24.3
9.9	24
9.6	24
9.6	23.7
9.6	23.7
9.6	23.7
9.6	23.7
9.6	23.4
9.4	23.4
9.4	23.4
9.4	23.4
9.4	23.4
9.4	23.4
9.4	23.4
9.4	23.4
9.4	23.4
9.4	23.4
9.4	23.4
9.4	23.4
9.4	23.4
9.4	23.4
9.4	23.1
9.4	23.1
9.4	23.1
9.1	23.1
9.1	23.1
9.1	23.1
9.1	23.1
9.1	23.1
9.1	23.1
9.1	23.1
9.1	23.1
9.1	23.1
9.1	23.1
9.1	23.4
9.1	23.4
9.1	23.4
9.1	23.4
9.1	23.4
9.1	23.4
9.1	23.4
9.1	23.4
9.1	23.4
9.1	23.4
9.1	23.4
9.1	23.4
9.1	23.4
9.1	23.4
9.1	23.4
9.1	23.4
9.1	23.4
9.1	23.4
9.1	23.1
8.8	22
8.8	21.1
8.2	18.2
7.4	13.7
7.1	7.1
6.5	0.5
6.5	7.9
7.1	15.4
8.2	22.5
9.6	29.7
10.2	39.4
9.9	42.3
8.5	46.6
7.1	50.3
6.2	53.2
5.6	54
5.3	52.6
5.6	48.9
5.9	43.7
6.8	38
7.9	31.7
8.5	24.8
7.6	17.4
5.9	9.9
1.6	1.3
0.5	5.1
5.9	12.2
13.7	19.4
22.2	26
30	30.6
38.3	33.1
47.2	33.4
56	32
64.3	28.8
72.7	24.8
80.1	22.2
86.7	21.4
87	20.8
85.3	21.1
79.8	22
73.5	24
66.1	25.7
57.8	26
49.7	26
40.9	26
32	26
23.7	26
16.2	25.1
9.1	21.1
3.1	13.9
0.2	5.6
1.6	3.1
2.8	12.5
4.5	22.5
5.6	36.3
5.6	40.6
5.3	48.6
5.1	54
4.8	57.5
4.2	58.6
4.2	58
3.9	55.8
3.9	52.6
4.5	48.3
5.3	43.2
6.8	36.9
8.2	29.4
8.2	21.1
7.6	12.8
6.2	3.9
1.3	9.4
1.3	13.7
8.8	22
17.7	27.1
26.5	28.5
35.7	28.3
45.2	28.3
53.7	27.4
62.1	26
70.6	24.5
82.1	23.4
85.5	23.1
89.5	23.1
87.8	22
83.5	22
77.2	23.1
69.5	24.5
60.9	25.4
52	26.3
42.9	26.3
33.1	26.3
23.4	26.3
15.1	26.3
8.5	25.1
1.9	19.4
2.8	9.9
3.3	0.5
3.6	9.1
4.8	18.8
6.5	28
7.9	41.4
7.9	45.7
7.9	54.3
7.9	62.3
7.4	69.2
6.5	73.2
6.5	72.9
7.1	70.1
8.8	66.1
10.8	60.9
12.2	54.3
12.8	47.4
12.5	40.3
11.9	32.3
10.5	23.1
8.5	13.7
5.9	4.2
0.8	5.3
8.2	14.5
17.7	22
26.8	25.1
36.3	25.1
46	25.1
55.2	25.1
64.6	25.1
73.5	25.1
82.1	25.4
90.7	25.1
98.1	24.8
102.7	23.4
100.1	21.4
98.1	21.7
93.3	23.1
85.8	24.8
77.8	26.3
69.2	27.1
60.1	27.1
50.6	27.1
40.9	26.8
30.6	26.3
15.7	24
10.8	22
2.8	15.4
1.6	5.9
3.9	4.2
5.3	13.9
6.2	23.7
6.8	33.4
7.1	42.6
7.1	52
7.1	64.9
6.8	68.6
5.6	75.5
4.2	78.1
4.5	77.5
5.3	74.9
7.4	70.4
9.6	64.3
10.5	56.9
10.5	48.3
10.2	39.7
9.6	30.8
8.2	21.4
6.2	11.9
3.3	2.8
1.3	6.8
9.4	16.2
18.5	22.5
25.8	23.4
35.8	23.4
45.9	23.7
55.3	24.3
64.8	24.3
78.2	24.3
82.5	24.3
90	23.4
96	22
95.7	20.2
92	19.7
86.3	21.1
79.4	23.7
71.1	25.4
62.2	25.7
53.3	25.7
39	25.1
33.8	24.8
24.1	23.4
14.4	21.1
4.6	16.2
2.6	8.2
6.1	0.8
6.9	10.5
7.5	20.5
8.1	30.3
8.9	39.7
9.5	49.2
10.1	58
10.1	66.4
9.8	74.4
8.9	80.7
8.1	81.8
8.1	79.5
9.2	75.8
11.5	70.6
13.2	63.8
13.8	51.5
13.8	47.2
13.5	38.3
12.4	28.8
10.6	19.7
8.6	10.2
5.8	0.5
4.9	13.9
9.8	18.2
19.2	25.4
28.4	28
37.9	28.5
47.9	28.5
57.5	28
66.6	26.8
75.2	25.7
83.5	24.5
91.3	24
96.7	23.1
96.1	22
91.8	21.4
85.5	22.2
78.1	23.7
69.5	24.5
60.9	24.8
51.7	24.8
41.7	24.8
31.7	24.8
21.7	24.5
11.4	24
1.6	20.2
5.9	12.2
8.8	2.5
8.8	7.6
9.6	17.7
10.8	27.7
11.6	36.9
11.6	46
11.6	54.9
11.4	63.5
10.8	71.2
9.1	77.8
7.4	79.5
6.8	77.5
8.5	70.6
9.9	67.5
12.5	60.3
14.2	52
14.2	43.2
13.7	34.6
10.5	21.1
9.4	16.2
7.6	7.4
5.6	1.1
1.3	9.9
10.8	18.2
20	22
29.4	23.1
38.9	24.5
52.9	26.3
57.5	26.3
66.1	26
74.4	26
82.4	26
89.3	26.3
93.6	26.3
92.4	25.7
87.5	25.7
81.2	26.5
74.4	27.4
67.2	27.7
60	27.7
52	27.7
42.3	27.7
32.3	27.7
22.2	27.7
11.9	26
2.5	20.8
3.9	12.5
5.6	3.3
5.9	6.5
7.4	16.5
9.4	26.3
11.1	35.4
11.6	44.6
11.6	53.5
11.4	61.8
9.4	73.5
8.5	76.4
7.6	78.4
7.6	76.4
8.5	72.4
10.2	66.6
12.5	59.8
13.9	51.7
14.2	43.4
13.9	34.6
12.5	25.7
9.9	16.8
7.4	7.6
4.2	1.1
2.8	9.9
12.5	17.9
21.7	22.5
30.8	23.7
40.6	24.3
50.3	25.4
59.2	26
68.1	26.3
76.4	26.3
84.4	26.3
91.8	26
95.8	26
94.4	24.8
89.8	24.8
83.2	25.4
76.1	26.3
68.4	26.8
60.3	26.8
51.7	26.8
42	26.8
31.7	26.8
21.7	26.3
11.1	23.1
1.3	16.5
4.8	7.9
6.5	1.3
7.9	16.5
8.5	21.4
10.5	31.1
11.6	40.3
11.9	49.2
11.9	57.8
11.4	65.8
9.6	72.7
7.9	75.5
7.1	74.7
7.6	72.1
8.8	67.8
10.5	61.8
12.5	54.6
12.8	46.3
12.2	37.4
10.2	28.5
7.4	19.4
4.5	10.2
0.8	0.8
5.3	9.4
14.5	18.5
23.7	26.3
31.7	28.8
40.6	27.4
49.7	27.4
58.6	27.4
67.5	27.4
76.1	27.4
83.8	27.4
94.4	27.7
96.1	27.7
95	27.4
90.1	27.4
83.5	27.7
76.9	28.3
69.8	28.3
61.8	28.3
53.2	28.3
44	28.3
34.3	28.3
25.1	28
16.8	26.3
8.5	21.4
1.3	13.1
2.8	3.9
3.9	5.3
4.5	14.8
5.9	24.3
7.1	33.4
7.4	41.7
7.6	50.3
7.6	58.9
7.6	66.6
7.6	73.8
7.4	77.8
7.6	78.1
8.2	76.1
9.6	72.1
11.4	66.6
12.5	59.8
13.1	51.7
13.1	43.4
13.1	34.6
11.9	25.4
9.1	11.1
8.2	6.2
5.6	3.1
0.8	12.8
10.2	21.7
19.1	27.1
28	27.1
38	27.1
47.4	27.1
61.8	27.1
66.1	27.1
74.9	27.1
83.2	27.1
90.7	27.1
96.4	26.8
96.4	26
93.3	25.7
89.3	26.5
84.1	27.7
78.1	28
72.1	28
65.5	28
58	28
49.7	28
40.3	28
30.6	28
20.2	28
9.9	27.4
0.5	23.4
9.1	14.8
13.9	1.1
13.9	3.6
14.2	13.7
15.1	23.7
16.8	33.4
17.4	42.6
16.8	51.5
15.4	59.8
13.4	67.5
10.5	73.2
8.5	73.8
7.6	70.6
7.9	65.8
9.1	59.2
11.4	51.7
14.5	44.6
15.7	36.9
15.4	28.5
13.9	20.5
11.1	11.9
7.1	3.1
1.3	5.3
7.9	13.9
17.1	20.8
26	24.5
35.1	25.4
49.5	25.4
54.3	25.4
63.5	25.4
72.4	25.4
80.7	26.3
88.1	27.4
93.6	27.1
93.6	26.3
90.4	25.7
86.4	26
82.1	26.3
74.4	26.3
71.5	26.3
65.5	26.3
58.3	26.3
50.9	26.3
42.3	26.3
33.1	26.3
23.1	25.7
13.1	24
3.9	19.1
2.5	11.4
5.3	2.8
6.5	6.8
7.4	21.4
7.9	26
8.5	35.1
8.5	44.3
8.5	53.2
8.2	61.2
7.4	68.9
5.9	74.4
4.5	75.8
4.5	74.9
4.8	72.1
5.3	67.8
7.4	62.3
10.2	56
11.1	49.2
11.1	41.7
11.1	33.7
10.5	25.4
9.1	16.5
7.1	7.1
2.8	5.3
0.2	9.6
8.8	18.5
17.9	25.4
26.8	29.4
35.7	30.8
44.9	31.1
54	31.4
62.9	30.8
75.5	29.4
79.5	29.1
87.3	28.5
93.6	28.5
96.1	28.5
95	28
91.8	28
87.3	28
81.8	28
76.1	28
69.8	28
62.6	28
54.9	28
46.6	28
38	28
29.1	28
19.7	27.4
10.5	22.8
3.1	15.1
1.3	6.2
3.3	3.1
4.5	12.8
5.9	22.2
7.9	31.7
9.6	40.9
10.2	50
9.9	58.9
8.5	67.2
6.2	74.7
2.5	77.8
1.9	77.2
2.2	74.7
3.6	70.4
6.5	64.6
10.5	57.8
12.5	49.7
12.8	41.4
12.8	34.3
11.9	26.8
9.9	18.5
5.6	6.5
3.9	2.2
1.1	6.5
9.1	15.4
18.2	21.4
27.7	24.8
36.6	26.5
45.7	26.3
54.3	26.3
63.2	26.3
71.5	26.5
83.2	27.7
87	28
93.3	28.3
95.6	27.7
93.8	27.7
89.3	27.7
79.2	28.5
75.8	28.8
68.1	29.4
60	29.4
51.7	29.4
42	29.1
31.4	29.1
21.1	28.8
10.8	27.1
0.5	20.8
7.4	12.5
9.4	4.5
9.4	5.3
9.6	15.1
10.8	24.8
12.5	34.6
13.1	43.4
13.1	52
12.2	60.6
10.2	68.4
7.4	73.5
7.4	73.5
7.6	71.8
8.8	68.6
9.9	63.8
11.9	57.5
13.7	50.6
14.5	42.9
14.5	34.8
13.9	26.5
11.6	17.4
9.1	8.5
5.3	0.8
1.9	10.2
11.6	18.2
20.5	22.2
34.6	24.3
39.4	24.8
48.9	26
57.8	26.5
66.6	26.5
74.9	26.5
82.7	26.3
89.8	25.4
93.8	24.8
92.1	24
90.4	24
85.5	24.5
79.5	25.7
73.2	26.3
66.4	26.5
59.2	26.3
50.3	26.3
40	26.3
29.7	26.3
19.1	25.7
4.2	21.7
0.5	18.5
6.5	10.2
8.2	1.1
8.2	8.8
8.2	18.2
8.2	27.7
8.5	37.1
9.6	46.3
10.2	55.2
9.9	63.8
9.1	71.2
7.6	75.2
7.1	76.1
7.4	74.4
7.9	70.9
9.4	66.4
12.2	60.9
13.4	54
13.4	45.7
13.4	37.1
12.8	28.5
11.4	19.7
9.4	10.5
6.8	1.3
2.5	7.9
5.9	17.1
15.1	25.1
23.7	30
32.6	30.6
42	30.3
51.2	28.8
60	26.5
68.6	24.8
76.9	24.3
87.8	23.4
91	23.4
93.8	23.1
92.4	23.1
88.4	23.4
82.4	23.7
75.2	23.7
67.8	23.7
58.9	23.7
48.9	23.7
38.6	23.7
22	21.4
16.5	18.8
5.9	11.4
3.6	2.5
9.4	5.9
11.4	13.9
12.8	24.3
13.1	34.3
12.8	43.7
11.4	52.6
9.4	60.9
7.1	68.9
4.8	73.5
4.2	73.5
4.5	70.6
5.9	65.8
8.8	59.5
11.9	51.5
13.9	43.4
13.1	30.6
12.5	26.3
10.5	17.4
8.8	8.2
7.1	0.8
3.1	9.9
5.3	18.5
14.5	26
27.7	29.4
32.6	29.4
42	29.4
51.2	29.1
60.3	28.8
68.9	29.1
77.2	28.8
84.7	28
90.7	27.1
92.4	26
88.4	24.8
85.5	24.8
78.7	25.4
71.5	26
63.8	26.3
55.2	26.3
45.7	26.3
35.4	26.3
25.1	26
14.5	24.5
0.8	15.4
4.2	11.1
7.4	2.8
8.5	6.5
10.2	16.5
11.1	26.3
11.1	35.4
10.2	44.3
8.5	52.9
6.2	61.2
3.6	68.9
1.6	74.4
1.9	74.7
2.2	73.8
3.6	71.8
5.6	68.4
7.9	62.6
9.1	55.2
9.4	47.2
9.6	38.6
9.6	30
9.6	20.8
8.5	11.4
6.5	1.9
3.3	7.4
3.9	16.8
12.8	25.1
21.7	31.1
30.3	32
39.4	30.3
53.7	28.3
58.3	27.4
67.2	26.5
75.5	26.3
83.5	26
89.8	25.7
91.8	25.1
89.8	24.8
85.8	24.8
80.7	24.8
74.9	24.8
68.6	24.8
61.8	24.8
53.5	24.8
44	24.5
34.3	24.5
24	24
13.4	21.4
4.2	15.7
1.6	7.4
3.6	1.9
5.1	12.2
7.4	26.5
7.9	30.8
8.2	40
7.9	48.6
7.4	56.6
5.9	64.1
4.8	69.5
4.5	73.5
4.8	73.5
5.1	71.5
5.9	67.5
7.6	61.2
10.5	49.2
10.8	44.9
10.5	35.7
10.5	26.8
10.5	17.4
9.6	7.6
7.9	2.2
3.9	11.9
4.2	20.8
13.1	28.8
25.1	31.7
29.4	30.6
38.3	28.5
47.2	27.4
55.8	26.8
64.6	26.8
72.7	26.5
80.1	26
86.7	25.4
89.5	25.1
88.4	24.8
84.1	24.5
79	24.8
73.8	25.1
67.8	25.4
61.8	25.4
54.9	25.4
48	25.4
39.4	25.4
30.3	25.1
20.5	25.1
10.8	23.4
2.2	17.4
2.5	9.1
3.1	0.2
3.3	9.9
5.1	19.7
7.4	28.8
9.1	37.4
9.6	46
8.5	54.9
5.3	66.9
4.2	69.8
2.5	72.7
2.5	72.7
3.1	70.6
4.5	66.9
6.5	61.5
9.1	54.6
11.4	46.6
11.9	34.3
11.9	30
11.6	21.7
9.6	12.8
6.8	3.6
3.6	5.6
2.2	14.5
11.4	23.1
25.1	30.8
29.7	31.7
38.9	31.4
47.7	30.3
56.6	30.3
65.2	30
76.9	29.4
80.4	28.8
87.5	28.3
93	28
94.4	27.7
92.7	27.7
89.5	27.7
84.4	27.7
75.2	27.7
72.1	27.7
64.9	27.7
56.3	27.7
47.4	27.7
37.1	27.4
26.5	25.7
16.5	23.1
6.8	18.5
0.8	10.8
4.2	1.6
4.5	8.2
4.5	17.7
4.5	27.1
4.8	36
5.1	44.6
5.9	53.2
5.9	61.8
5.9	68.1
5.9	72.4
6.2	73.8
6.8	73.8
7.1	70.6
7.6	65.5
9.1	55.8
10.5	48.3
10.8	44
11.1	35.7
11.1	26.8
10.8	17.7
9.9	8.5
8.2	1.3
3.1	10.8
6.2	19.4
15.1	26.8
23.7	29.7
32.8	30.3
42.3	31.1
51.7	32
60.3	31.4
68.9	29.4
77.2	26.8
85	24.8
91.3	24
93.6	23.7
91.3	23.7
86.7	24
77.8	24.8
74.7	24.5
67.5	24.5
58.9	24.5
49.7	24.5
39.7	24.5
28.8	24
18.2	21.4
8.2	16.5
1.3	9.1
6.2	1.9
6.2	6.2
6.5	16.2
6.5	25.7
6.5	34.8
6.5	43.4
6.5	52
6.2	60
5.3	66.6
4.8	70.1
4.8	70.6
5.1	69.8
5.9	66.4
7.1	61.2
9.1	55.2
10.8	48
11.4	39.7
11.6	26.8
11.6	22.5
11.6	13.7
11.4	4.5
9.9	4.8
4.5	13.9
4.8	22.5
13.4	29.1
21.7	30.6
30.3	29.7
43.7	29.7
48	29.7
56.9	29.1
65.2	28.3
73.2	27.4
80.7	27.1
87.5	27.1
91.6	27.1
91	26.5
87.8	26.5
83.2	26.5
78.4	26.8
72.9	27.1
66.6	27.1
60	27.1
52.3	27.1
42.9	27.1
32.8	27.1
22.5	27.1
12.8	26.3
3.3	21.7
3.3	13.7
5.1	4.2
4.8	5.3
4.8	14.8
5.1	24.5
5.3	33.7
5.9	42.6
5.9	51.7
5.9	60
4.5	67.8
2.8	73.5
1.6	75.5
1.9	74.4
3.3	70.4
4.2	68.4
6.5	63.5
8.5	57.8
9.4	50.6
9.4	43.7
9.4	37.1
9.4	29.1
8.8	20.2
7.1	6.2
5.9	1.6
1.9	7.9
5.6	16.8
15.1	24
24	28.3
32.8	30.3
42	29.7
49.9	28.3
58.8	26.3
66.8	24.8
74.2	23.7
81.4	23.1
87.7	22.8
90.8	22.8
90.8	22.8
90	23.4
87.7	23.4
83.7	23.4
78.5	23.4
72.5	23.4
65.6	23.4
57	23.4
47.9	23.4
38.4	23.4
28.4	23.4
18.7	23.4
9.5	20.5
2.1	13.9
1.8	5.6
3.2	7.9
3.5	12.8
4.6	22.5
5.8	31.7
6.1	40.3
6.1	49.2
5.8	57.5
4.9	64.6
3.2	69.2
2.9	71.8
2.9	71.5
3.5	68.6
4.1	66.6
5.5	61.8
7.8	55.8
8.9	48.3
8.9	40.6
8.9	32.8
8.1	25.1
6.6	16.8
4.3	8.5
0.9	0.2
10.1	13.9
14.4	17.9
23.2	23.1
31	23.4
39.6	23.4
48.7	23.4
57	22.8
65.1	21.7
72.8	20.8
80.5	20.2
87.7	20.5
94.6	20.8
94.6	20.8
93.4	21.1
90.3	21.7
85.4	22.5
79.7	23.4
73.4	24
66.8	24
59.9	24
51.6	24
43	24
34.7	23.7
26.1	23.7
17.5	22.2
8.6	17.7
2.1	10.8
1.5	2.8
3.2	6.2
5.5	15.4
7.8	24.5
9.2	32.8
9.8	41.1
9.5	49.5
8.6	56.3
7.2	62.1
5.5	67.2
4.3	70.6
3.8	72.1
3.8	71.8
4.3	70.1
5.8	66.9
7.5	62.3
7.8	55.8
7.8	48.6
7.8	41.4
7.8	33.1
7.8	24.5
7.8	15.7
6.9	6.8
4.9	1.6
0.3	10.8
8.6	19.4
17.2	24.3
25.3	24.8
34.1	24.8
43	24.8
51.3	24.3
59.6	23.4
67.6	22.5
75.4	22
82.5	21.7
89.1	21.7
92.6	21.4
92	21.4
89.7	21.7
86	21.7
81.1	22.2
75.1	22.5
68.2	22.5
60.5	22.5
51.9	22.5
42.2	22.5
32.1	22.2
21.8	22
11.5	19.4
1.8	13.1
4.3	5.3
6.4	3.1
6.6	12.5
6.6	22
6.9	30.8
6.9	39.7
6.9	50.6
6.9	53.7
6.9	58.9
6.9	63.5
6.9	67.5
6.6	69.5
6.9	69.5
7.2	68.4
8.1	64.6
8.4	62.6
8.6	56.9
8.6	49.7
8.6	42
7.8	34
4.9	21.7
2.3	13.7
0.9	9.9
3.8	2.5
10.9	6.2
19.8	14.8
27.8	21.1
39	23.1
47.6	23.7
56.2	23.7
64.2	23.7
71.6	23.7
78.8	24
85.1	24.3
89.1	23.7
90.3	23.4
90.6	23.4
89.7	23.4
87.4	23.4
83.4	23.4
77.9	23.4
72.2	23.4
65.3	23.4
52.2	23.4
47.3	23.4
37	23.4
26.7	22.2
16.1	18.5
6.6	11.6
0.9	3.9
1.2	5.1
2.6	14.8
4.9	24.8
6.9	34
7.2	43.2
7.2	52
5.5	64.6
4.6	67.8
3.2	71.2
2.9	71.8
2.9	70.6
3.5	68.1
4.9	64.6
6.6	60
8.6	54
9.2	46.3
9.2	37.7
8.4	24.5
7.5	20
5.5	10.5
2.6	1.3
2.9	8.2
11.8	17.4
20.7	24.8
29	27.7
37.9	26.5
47.3	26.3
61.3	26.3
65.6	26
73.9	26
81.7	26
88	26
89.7	26
88	26
84.5	26
80	26.3
74.8	26.3
66.5	26.3
63.6	26.3
57.6	26.3
50.5	26
42.2	26
33	25.4
23	24
13.2	21.7
4.1	16.5
2.3	8.8
5.5	5.1
5.5	9.9
5.5	19.4
5.8	28.8
6.4	38.3
6.4	46.9
5.8	55.2
4.3	62.6
2.9	67.5
2.6	70.4
2.6	70.1
2.9	68.4
3.8	65.2
5.2	60.3
8.9	49.7
10.4	45.7
11.5	37.1
11.2	28.5
11.2	20
10.1	11.1
7.5	1.6
3.8	7.6
3.2	16.8
12.1	25.1
21	32.3
29.3	35.7
38.1	35.4
47	33.4
56.2	30.6
64.8	28.3
72.8	27.1
80.8	26.8
87.4	26.8
91.1	26.5
89.7	26.5
88.3	26.5
84	26.5
78.8	26.5
72.8	26.5
66.8	26.5
59.3	26.5
51.3	26.5
41.6	26.5
31.3	26
20.4	24.3
10.1	20.2
0.6	13.7
5.2	6.2
6.6	1.3
7.2	10.8
7.5	20.2
8.1	29.7
9.2	38.6
9.2	51.5
8.9	55.8
6.9	62.6
5.8	68.1
4.9	71.5
4.3	71.8
4.3	70.4
4.6	67.2
5.2	62.6
6.6	56.6
8.9	49.5
10.6	41.1
10.6	32.6
10.1	23.4
8.6	13.9
6.4	4.5
3.5	4.8
2.9	14.2
12.1	22.8
21	30
29.3	32
38.1	30
47.3	27.4
60.8	26.5
65.1	26.5
73.4	25.7
80.8	24.5
87.1	23.7
89.7	23.4
88.3	23.7
85.4	24.3
81.1	25.1
75.1	25.7
65.6	26
62.2	26
54.8	26
46.2	26
37.3	26
27.5	26
17.5	25.7
7.8	23.7
1.2	17.4
5.8	8.8
6.6	0.5
6.6	10.2
6.9	20
7.5	28.8
7.5	37.4
7.5	46
7.2	54.3
6.6	60
6.6	64.9
6.4	65.2
6.1	63.8
5.5	60.6
5.8	56.6
6.6	52
7.8	46.3
9.5	38.9
10.1	31.1
10.1	22.8
9.2	14.2
8.1	5.3
5.8	7.6
4.3	11.9
2.1	20.5
10.4	27.7
19	31.4
27.8	32.8
36.4	32.8
45.3	32
53.9	30.3
66.2	27.1
70.2	26.3
77.4	25.4
84	24.8
86.5	24.8
85.4	24.5
82.5	24.5
78.2	24.5
72.8	24.5
66.5	24.5
59.6	24.5
51.9	24.5
43.3	24.5
33.3	24.5
23	23.7
12.4	20.2
2.3	13.7
7.8	1.6
8.9	2.5
10.6	11.9
12.4	21.7
13.2	31.1
12.4	40
9.8	48.6
6.4	56.6
3.8	62.9
2.9	65.8
2.9	65.5
3.5	63.2
4.6	59.8
6.1	54.9
8.1	48.6
10.1	41.1
10.4	32.8
10.1	24
9.2	15.1
7.2	6.2
4.6	3.3
4.3	17.1
8.9	21.4
17.5	29.1
25.8	34.8
34.1	36.3
42.7	35.4
50.6	34.3
59.2	32.6
66.9	30.3
74.4	28.3
79.2	27.4
79.2	26.3
76.1	25.7
71.2	26.3
64.9	26.3
58.3	26.3
50.9	26.3
42.6	26.3
28	26.3
23.1	26
13.1	24.8
3.3	20.2
5.3	12.5
10.5	3.6
11.9	5.3
12.8	14.8
13.7	24.3
14.5	33.4
14.5	42.3
13.1	50.6
10.2	58
7.6	63.2
6.8	65.8
6.5	65.2
6.8	62.6
7.4	58.3
8.5	52.6
10.2	45.7
11.9	38.3
12.2	26.3
11.6	21.7
9.6	13.1
6.5	4.2
1.6	5.1
6.8	14.2
15.4	22.2
24	29.7
32	34.8
40.3	35.4
53.2	32
57.5	30.6
65.8	28.3
73.8	26.8
81	26.8
87	27.4
89.5	27.1
89.3	27.1
87.5	27.1
83.8	27.1
78.7	27.1
70.4	27.1
66.9	27.1
60.6	27.1
53.2	27.1
44.3	27.1
33.7	27.1
23.1	26.8
12.8	24.8
2.5	18.8
6.2	10.5
11.1	2.5
13.7	6.8
15.9	16.8
17.1	26.3
16.5	35.4
14.2	44
11.4	52.3
8.5	60
6.8	65.5
6.8	68.4
7.4	68.4
7.9	67.8
9.1	65.2
10.8	61.5
12.5	56.3
12.8	49.2
12.8	40.9
12.8	32.3
11.6	23.1
9.4	13.7
6.2	4.5
2.2	5.1
5.3	14.8
14.5	23.4
22.8	29.7
31.1	30.6
40.9	29.7
50	30
58.3	29.4
66.4	28.5
73.8	27.4
80.7	26.3
85	25.7
84.4	25.7
83.5	25.7
80.7	25.7
76.4	25.7
71.2	26.3
65.5	26.3
59.2	26.3
52.3	26.3
44	26.3
34.6	26.3
25.1	26.3
15.1	24.5
5.6	19.7
1.1	11.6
3.9	3.3
5.6	5.3
7.6	14.8
9.9	24
12.2	37.4
12.2	41.7
10.5	50
7.6	56.9
5.3	62.6
4.2	65.8
3.9	65.5
3.9	63.2
3.9	59.2
4.8	54.3
5.6	48.3
7.1	41.1
7.9	33.4
7.9	25.1
7.6	16.5
6.8	7.6
3.6	5.3
1.6	10.2
5.3	19.1
13.9	26.8
22.2	33.1
30.6	34.3
38.9	32.8
47.7	30.6
56	28.3
64.3	27.1
72.4	26.8
79.5	26.3
85.8	26.3
89.5	26
89.8	26
88.7	26
86.1	26
81.8	26
76.7	26
71.2	26
62.1	26
58.3	26
50	26
39.7	26
29.1	25.4
18.5	23.7
8.5	19.7
1.1	13.1
6.2	6.5
7.4	1.6
8.2	11.4
10.2	21.1
12.5	30.8
13.7	44.3
13.1	48.3
11.1	56.9
7.4	64.1
4.2	67.8
3.1	69.2
2.8	68.1
3.1	65.2
3.6	61.2
4.5	55.8
5.9	48.9
7.6	41.1
7.9	32.8
7.1	24.3
5.9	15.4
4.5	5.9
1.9	3.3
3.1	12.8
11.4	22
19.7	29.7
26.8	31.7
33.7	30.3
42.3	28.8
50.6	28
58.9	26.8
67.2	26
74.9	25.4
82.4	25.4
89.8	26
90.1	26
88.4	26.3
84.7	26.3
79.5	26.5
74.4	26.8
68.6	26.8
62.3	26.8
55.5	26.8
48	26.8
39.1	26.8
29.4	26.8
14.2	26.8
8.8	26.5
0.8	22.8
7.9	15.7
9.9	7.1
9.9	2.5
9.9	12.2
10.5	21.7
11.6	31.1
11.9	40
11.4	53.2
10.5	57.2
7.9	64.1
5.9	67.2
5.1	67.8
4.8	66.1
4.5	62.9
4.8	58.6
5.1	49.7
5.3	46
6.5	38.3
7.6	30.6
7.1	21.7
5.1	12.8
2.2	3.6
0.8	5.6
5.9	15.4
14.8	24.3
23.7	32.3
31.7	37.7
39.4	36.6
48	33.4
56	30.8
63.8	30.6
70.9	30.6
77.2	30.6
81.8	30.3
85	30
87	30
87.5	30
87.3	30
85.8	30
82.7	30
78.7	30
74.4	30
69.5	30
63.2	30
55.2	30
45.7	30
36	29.4
26	27.4
16.2	22.8
6.8	16.2
0.2	8.5
3.6	0.5
4.8	9.1
4.5	18.5
3.9	27.7
3.9	41.1
4.2	45.7
4.5	54.6
4.5	62.6
4.5	68.9
4.5	70.9
4.5	69.8
4.8	67.8
5.1	64.3
5.6	59.2
5.9	52
6.2	44
6.2	36.3
5.1	28.3
2.8	19.1
0.2	10.2
3.1	1.3
8.5	8.5
16.5	17.7
24.8	25.1
31.1	27.1
38.6	27.1
47.2	27.4
55.8	26.8
63.2	25.7
70.4	24.5
77.2	23.7
85.8	23.4
[truncated: 751 more rows]
