# Supplementary material for: Bot fit: A novel approach to assessing lower limb muscular strength
Source: PLoS One. 2026 Mar 26;21(3):e0339187. doi: 10.1371/journal.pone.0339187 (PMC13021169; doi:10.1371/journal.pone.0339187)
Supplement: S3 File — Raw joint angle data (left and right legs) collected from 25 participants across all exercise protocols. This compressed folder contains individual participant files (sub1–sub25) with time-series signals representing lower-limb motion recorded by the Bot Fit system during resistance exercise trials. (ZIP) [file pone.0339187.s003.zip › sub2/kneeup_max.csv]

AngL	AngR
10.5	4.2
10.5	4.2
10.5	4.2
10.5	4.2
10.5	4.2
10.5	4.2
10.5	4.2
10.5	4.2
10.5	4.2
10.5	4.2
10.5	4.2
10.5	4.2
10.5	4.2
10.5	4.2
10.5	4.2
10.5	4.2
10.5	4.2
10.5	4.2
10.5	4.2
10.5	4.2
10.5	4.2
10.5	4.5
10.8	4.8
11.7	5.7
12.8	6.3
13.1	6.8
12.8	6.5
12.3	6
11.1	5.1
10	4
9.4	3.4
9.7	3.4
10.3	4
10.8	4.5
11.1	4.8
11.4	5.1
11.1	4.8
11.1	4.8
11.1	4.8
11.1	4.8
11.1	4.8
11.1	4.8
11.1	4.8
11.1	4.8
11.1	4.8
11.1	4.8
11.1	4.8
11.1	4.8
11.1	4.8
11.1	4.8
11.1	4.8
11.1	4.8
11.1	4.8
11.1	4.8
11.1	4.8
11.1	4.8
11.1	4.8
11.1	4.8
11.1	4.8
11.1	4.8
11.1	4.8
11.1	4.8
11.1	4.8
11.1	4.8
11.1	4.8
11.1	4.8
11.1	4.8
11.1	4.8
11.1	4.8
11.1	4.8
11.1	4.8
11.1	4.8
11.1	4.8
11.1	4.8
11.1	4.8
11.1	4.8
11.1	4.8
11.1	4.8
11.1	4.8
11.1	4.8
11.1	4.8
11.1	4.8
11.1	4.8
11.1	4.8
11.1	4.8
11.1	4.8
11.1	4.8
11.1	4.8
11.1	4.8
11.1	4.8
11.1	4.8
11.1	4.8
11.1	4.8
11.1	4.8
11.1	4.8
11.1	4.8
11.1	4.8
11.1	4.8
11.1	4.8
11.1	4.8
11.1	4.8
11.1	4.8
11.1	4.8
11.1	4.8
11.1	4.8
11.1	4.8
11.1	4.8
11.1	4.8
11.1	4.8
11.1	4.8
11.1	4.8
11.1	4.8
11.1	4.8
11.1	4.8
11.1	4.8
11.1	4.8
11.1	4.8
11.1	4.8
11.1	4.8
11.1	4.8
11.1	4.8
11.1	4.8
11.1	4.8
11.1	4.8
11.1	4.8
11.1	4.8
11.1	4.8
11.1	4.8
11.1	4.8
11.1	4.8
11.1	4.8
11.1	4.8
11.1	4.8
11.1	4.8
11.1	4.8
11.1	4.8
11.1	4.8
11.1	4.8
11.1	4.8
11.1	4.8
11.1	4.8
11.1	4.8
11.1	4.8
11.1	4.8
11.1	4.8
11.1	4.8
11.1	4.8
11.1	4.8
11.1	4.8
11.1	4.8
11.1	4.8
11.1	4.8
11.1	4.8
11.1	4.8
11.1	4.8
11.1	4.8
11.1	4.8
11.1	4.8
11.1	4.8
11.1	4.8
11.1	4.8
11.1	4.8
11.1	4.8
11.1	4.8
11.1	4.8
11.1	4.8
11.1	4.8
11.1	4.8
11.1	4.8
11.1	4.8
11.1	4.8
11.1	4.8
11.1	4.8
11.1	4.8
11.1	4.8
11.1	4.8
11.1	4.8
11.1	4.8
11.1	4.8
11.1	4.8
11.1	4.8
11.1	4.8
11.1	4.8
11.1	4.8
11.1	4.8
11.1	4.8
11.1	4.8
11.1	4.8
11.1	4.8
11.1	4.8
11.1	4.8
11.1	4.8
11.1	4.8
11.1	4.8
11.1	4.8
11.1	4.8
11.1	4.8
11.1	4.8
11.1	4.8
11.1	4.8
11.1	4.8
11.1	4.8
11.1	4.8
11.1	4.8
11.1	4.8
11.1	4.8
11.1	4.8
11.1	4.8
11.1	4.8
11.1	4.8
11.1	4.8
11.1	4.8
11.1	4.8
11.1	4.8
11.1	4.8
11.1	4.8
11.1	4.8
11.1	4.8
11.1	4.8
11.1	4.8
11.1	4.8
11.1	4.8
11.1	4.8
11.1	4.8
11.1	4.8
11.1	4.8
11.1	4.8
11.1	4.8
11.1	4.8
11.1	4.8
11.1	4.8
11.1	4.8
11.1	4.8
11.1	4.8
11.1	4.8
11.1	4.8
11.1	4.8
11.1	4.8
11.1	4.8
11.1	4.8
11.1	4.8
11.1	4.8
11.1	4.8
11.1	4.8
11.1	4.8
11.1	4.8
11.1	4.8
11.1	4.8
11.1	4.8
11.1	4.8
11.1	4.8
11.1	4.8
11.1	4.8
11.1	4.8
11.1	4.8
11.1	4.8
11.1	4.8
11.1	4.8
11.1	4.8
11.1	4.8
11.1	4.8
11.1	4.8
11.1	4.8
11.1	4.8
11.1	4.8
11.1	4.8
11.1	4.8
11.1	4.8
11.1	4.8
11.1	4.8
11.1	4.8
11.1	4.8
11.1	4.8
11.1	4.8
11.1	4.8
11.1	4.8
11.1	4.8
11.1	4.8
11.1	4.8
11.1	4.8
11.1	4.8
11.1	4.8
10.8	4.8
10.5	4.8
10.3	4.8
10.3	4.8
10	4.8
10	4.8
9.7	4.8
9.4	4.8
9.1	4.8
8.8	4.8
8.5	4.5
7.7	4.5
7.1	4.2
6	3.7
4.5	3.4
3.4	2.8
2.2	2.5
1.4	2.2
0.2	2
0.5	2
1.1	2
1.1	2
1.1	2
0.5	2
0.2	2
1.4	1.7
2.8	2
4.5	2
5.7	2
6.3	2.2
6.8	2.2
7.4	2.2
7.7	2.2
8	2.2
8.5	2.2
8.5	2.2
8.8	2.2
8.8	2.2
8.8	2.2
8.8	2.2
8.8	2.2
8.8	2.2
8.8	2.2
8.8	2.2
8.8	2.2
9.1	2.2
9.1	2.2
9.1	2.2
9.4	2.2
9.7	2.2
9.4	2.2
9.4	2.2
9.4	2.2
9.4	2.2
9.4	2.2
9.4	2.2
9.4	2.2
9.4	2.2
9.4	2.2
9.4	2.2
9.4	2.2
9.4	2.2
9.4	2.2
9.4	2.2
9.4	2.2
9.4	2.2
9.4	2.2
9.4	2.2
9.4	2.2
9.4	2.2
9.4	2.2
9.4	2.2
9.4	2.2
9.4	2.2
9.4	2.2
9.4	2.2
9.4	2.2
9.4	2.2
9.4	2.2
9.4	2.2
9.4	2.2
9.4	2.2
9.4	2.2
9.4	2.2
9.4	2.2
9.4	2.2
9.4	2.2
9.4	2.2
9.4	2.2
9.4	2.2
9.4	2.2
9.4	2.2
9.4	2.2
9.4	2.2
9.4	2.2
9.4	2.2
9.4	2.2
9.4	2.2
9.4	2.2
9.4	2.2
9.4	2.2
9.4	2.2
9.4	2.2
9.4	2.2
9.4	2.2
9.4	2.2
9.4	2.2
9.4	2.2
9.4	2.2
9.4	2.2
9.4	2.2
9.4	2.2
9.4	2.2
9.4	2.2
9.4	2.2
9.4	2.2
9.4	2.2
9.4	2.2
9.4	2.2
9.4	2.2
9.4	2.2
9.4	2.2
9.4	2.2
9.4	2.2
9.4	2.2
9.4	2.2
9.4	2.2
9.4	2.2
9.4	2.2
9.4	2.2
9.4	2.2
9.4	2.2
9.4	2.2
9.4	2.2
9.4	2.2
9.4	2.2
9.4	2.2
9.4	2.2
9.4	2.2
9.4	2.2
9.4	2.2
9.4	2.2
9.4	2.2
9.4	2.2
9.4	2.2
9.4	2.2
9.4	2.2
9.4	2.2
9.4	2.2
9.4	2.2
9.4	2.2
9.4	2.2
9.4	2.2
9.4	2.2
9.4	2.2
9.4	2.2
9.4	2.2
9.4	2.2
9.4	2.2
9.4	2.2
9.4	2.2
9.4	2.2
9.4	2.2
9.4	2.2
9.4	2.2
9.4	2.2
9.4	2.2
9.4	2.2
9.4	2.2
9.4	2.2
9.4	2.2
9.4	2.2
9.4	2.2
9.4	2.2
9.4	2.2
9.4	2.2
9.4	2.2
9.4	2.2
9.4	2.2
9.4	2.2
9.4	2.2
9.4	2.2
9.4	2.2
9.4	2.2
9.4	2.2
9.4	2.2
9.4	2.2
9.4	2.2
9.4	2.2
9.4	2.2
9.4	2.2
9.4	2.2
9.4	2.2
9.4	2.2
9.4	2.2
9.4	2.2
9.4	2.2
9.4	2.2
9.4	2.2
9.4	2.2
9.4	2.2
9.4	2.2
9.4	2.2
9.4	2.2
9.4	2.2
9.4	2.2
9.4	2.2
9.4	2.2
9.4	2.2
9.4	2.2
9.4	2.2
9.4	2.2
9.4	2.2
9.4	2.2
9.4	2.2
9.4	2.2
9.4	2.2
9.4	2.2
9.4	2.2
9.4	2.2
9.4	2.2
9.4	2.2
9.4	2.2
9.4	2.2
9.4	2.2
9.4	2.2
9.4	2.2
9.4	2.2
9.4	2.2
9.4	2.2
9.4	2.2
9.4	2.2
9.4	2.2
9.4	2.2
9.4	2.2
9.4	2.2
9.4	2.2
9.4	2.2
9.4	2.2
9.4	2.2
9.4	2.2
9.4	2.2
9.4	2.2
9.4	2.2
9.4	2.2
9.4	2.2
9.4	2.2
9.4	2.2
9.4	2.2
9.4	2.2
9.4	2.2
9.4	2.2
9.4	2.2
9.4	2.2
9.4	2.2
9.4	2.2
9.4	2.2
9.4	2.2
9.4	2.2
9.4	2.2
9.4	2.2
9.4	2.2
9.4	2.2
9.4	2.2
9.4	2.2
9.4	2.2
9.4	2.2
9.4	2.2
9.4	2.2
9.4	2.2
9.4	2.2
9.4	2.2
9.4	2.2
9.4	2.2
9.4	2.2
9.4	2.2
9.4	2.2
9.4	2.2
9.4	2.2
9.4	2.2
9.4	2.2
9.4	2.2
9.4	2.2
9.4	2.2
9.4	2.2
9.4	2.2
9.4	2.2
9.4	2.2
9.4	2.2
9.4	2.2
9.4	2.2
9.4	2.2
9.4	2.2
9.4	2.2
9.4	2.2
9.4	2.2
9.4	2.2
9.4	2.2
9.4	2.2
9.4	2.2
9.4	2.2
9.4	2.2
9.4	2
9.4	1.7
9.4	1.4
9.4	0.5
9.4	0.5
9.1	2.5
9.1	3.4
8.8	5.4
8.5	8.3
8.3	12.3
8.3	17.4
8	23.7
8	30.3
8	37.2
7.7	44.3
7.1	50.6
5.7	59.8
5.1	62.1
4.5	66.4
4.2	69.8
4.2	72.7
4.2	75.3
4.2	77
4.2	77.3
4.2	76.7
4.2	75
4.2	71.3
4.2	63.8
4.2	61
4.5	55.5
4.5	49.8
4.5	43.8
4.5	38
4.5	32.6
4.5	27.2
4.5	22.3
4.2	17.1
3.1	12.3
0.2	6.8
2.8	5.4
4.8	5.1
10.5	5.1
18	5.1
25.7	5.4
32.9	5.4
40	5.1
47.8	5.1
55.2	5.1
62.4	5.1
69	5.4
75.8	5.4
82.7	5.4
88.4	5.4
90.5	5.4
89.9	5.1
87.9	4.5
83.9	4.2
78.7	4
73.3	2.8
67.3	2.2
60.7	1.7
54.1	1.4
47.8	1.1
41.5	0.8
35.5	0.8
29.2	0.8
23.1	0.8
17.7	0.8
12.8	1.1
8.3	3.4
3.4	12
2.5	15.4
1.7	22.9
1.4	31.7
1.4	40.3
0.5	49.2
0.2	57.2
0.2	65
0.2	71.5
1.1	76.4
1.7	80.7
1.4	83.9
0.5	84.7
0	83.6
0.5	79.3
0.8	77.3
2	72.7
2.8	67.5
3.4	61.8
3.4	56.1
3.4	49.8
3.4	43.2
3.4	36.9
3.1	30.6
2	20.3
0.8	16.8
2.8	11.4
8.5	9.4
16	9.1
24.9	9.1
34	9.1
42.3	9.1
50.4	8.3
58.9	6.3
66.4	4.2
73.8	2.8
81	1.4
87.3	0.5
93	0
97	1.1
96.8	1.1
95	1.1
91.9	1.1
87.9	1.4
83.3	2
77.3	2.2
70.4	2.2
62.4	2.8
54.7	3.4
46.9	3.4
39.8	3.4
32.6	3.1
25.4	3.1
17.4	2.5
10	0.5
4.5	6
2.8	12.8
2.5	21.7
2.5	30.6
2.5	39.5
2	48.1
0.2	56.9
2	65.2
3.7	73.3
4.5	80.7
4.2	87.9
4	94.2
3.7	96.8
3.4	96.5
3.7	95.3
3.7	92.7
4.2	88.7
5.4	84.2
6.8	78.1
7.7	71.5
8	65
8	57.8
8	50.4
8	42.6
8	35.2
7.1	27.2
4.8	20
1.1	14
5.1	10.8
13.4	10.3
22.3	10.3
31.2	10.3
39.2	10.3
47.2	9.7
55.8	8.3
64.1	7.1
72.1	6.5
80.1	5.7
87.3	5.1
93.3	5.1
96.2	4.5
95.3	3.1
94.2	2.8
90.7	2
86.7	0.8
81.9	0
75.8	0.2
69	0.2
62.4	0.2
55.2	0.2
44.9	0.2
41.8	0.2
35.7	0.2
29.2	0.2
22	0.2
13.7	1.4
6.3	5.7
2	12.6
0.5	20.9
1.1	30
1.1	39.2
1.1	47.8
2	56.4
4	65
6	73
7.4	80.4
8.3	87.6
8.3	94.2
8	98.2
7.1	97.9
7.4	97.3
7.4	95
8	91
9.1	85.9
10.5	79.9
11.1	73.6
11.1	66.7
11.1	60.1
10.8	53.2
10.5	46.1
10	39.2
8.8	32.6
6.8	26.3
0	18.6
3.4	16.8
12	14.8
21.4	14
30.6	13.4
39.5	13.4
48.1	13.1
56.7	12.3
65	10.8
72.7	9.7
79.9	8.3
86.7	7.1
95.3	4.5
97	3.1
96.8	2.8
95	2.5
91.9	2.8
87.6	2.8
81.9	2.5
75.3	2.2
67.8	1.1
60.1	0.2
51.5	0.8
43.2	0.8
30.9	0.8
26.9	0.8
18.6	0.8
10.5	0
4	2.2
1.1	8
3.1	16.6
3.4	25.4
3.4	34
3.4	42.6
3.7	55.2
4	59.5
4.8	67.8
5.7	75.8
6.5	83.3
6.8	90.2
7.1	96.5
6.5	98.5
6.5	98.2
6.5	95
6.5	93
6.8	88.2
7.7	82.1
8.5	75.8
8.5	69.3
8.5	62.7
8.5	55.2
8.5	48.4
8.5	41.2
8	34.6
6.5	27.7
4	20.9
0.2	15.1
7.4	11.1
16.6	8.5
25.7	7.4
34.6	6.8
43.8	6.5
52.4	6
60.7	6
73.3	6
77.3	6
84.4	6
90.2	6
95	6
97.6	4.8
96.2	3.4
90.5	2.2
87.6	1.7
81.6	0
74.7	1.4
67.3	2.2
59.5	2.2
51.8	2.2
44.3	2.2
36.3	2.2
28.9	2.2
21.7	2.2
14.6	1.4
8	2
4	8
2.5	15.7
1.7	24.9
0.5	34
0.5	42.6
1.7	51.2
3.1	59.8
4	68.1
4.8	76.1
4.8	83.9
4.2	91
4	96.8
3.7	97.9
4	96.5
4.8	93.3
6.5	88.4
8.3	81.9
10	74.1
11.1	66.7
11.1	59.8
11.1	52.9
11.1	45.2
11.1	36.9
10.5	26
9.7	22.6
6.3	15.7
0.2	10
7.7	6.5
16.6	4.8
25.7	4.2
34.9	4.2
44.1	4.2
52.9	4.2
61.8	4.2
74.4	4.2
78.4	4.2
85.9	4.5
91	4.5
95.3	4.2
98.8	3.1
99.3	1.7
97.3	0.2
93.3	0.2
85.3	1.7
82.4	2.2
76.1	2.2
69	2.2
61.8	2.2
54.4	2.2
46.1	2.2
38	2.2
29.7	2.2
17.7	2
13.7	1.1
5.4	4
0.5	11.4
1.1	20.3
1.4	29.4
1.4	38.6
2.5	47.8
4.8	56.4
6.5	65
7.7	73.6
8	81.6
8	89
8	95.9
7.4	98.8
6.5	97.9
6.8	95.6
7.4	92.2
8.5	87.6
10.3	82.1
11.4	75.8
12	69.5
12	63
11.7	56.1
11.7	48.6
11.7	41.2
11.7	34
10.5	27.2
7.1	19.7
1.4	12.8
6.5	8.5
15.7	6.3
25.2	5.7
34	5.7
43.2	5.4
51.8	5.4
60.5	5.4
68.8	5.4
76.3	5.4
82.6	5.4
88.9	5.4
93.7	5.4
96.9	5.4
97.2	4.8
92.6	2.8
90	2.2
84.3	0.2
77.7	1.1
70.5	2.2
63.1	2.2
55.4	2.2
42.8	2.2
38.2	2.2
29.6	2.2
21.6	2.2
13.8	1.4
6.1	3.4
1.2	11.4
0.1	19.7
0.1	29.2
0.4	38.6
2.1	47.5
4.1	55.8
5.2	64.4
5.2	72.7
5.2	80.7
5	88.2
4.7	94.7
4.4	99.3
4.4	100.8
5.2	100.8
6.1	99.6
6.7	97
7.3	93.3
7.8	88.4
8.7	82.4
9	75.8
9	69.3
9	62.7
9	55.5
9	44.9
9	41.8
8.7	34.6
7.3	26.6
3.8	18.9
1.8	13.1
10.1	9.4
24.2	6.8
28.7	6.5
37.9	6.5
46.8	6.3
55.7	6.3
64.5	6
73.1	6
81.1	6
87.7	6.5
92.9	6.5
96.6	6.5
98.6	6.3
97.8	6
96.3	5.7
92.3	4.2
87.2	2
80.3	0
72.6	1.4
64.8	2.2
56.8	2.2
48.8	2.2
40.8	2.2
32.7	2.2
24.4	2.2
16.1	2
7.8	0
1	5.1
2.7	12
3.2	20.6
3.2	29.7
3.2	38.3
4.4	51.5
5.2	55.8
7	64.4
8.1	72.4
9.3	80.7
9.5	88.2
9.5	95.3
9.5	101.3
8.1	103.1
7.3	102.5
7.3	101.3
7.3	98.2
8.1	93.9
9.3	88.4
10.4	82.1
11.3	71.8
11.3	68.1
11.3	61.2
11.3	53.8
11.3	46.3
11	38.9
9.5	31.5
7	24.9
2.1	18.9
5	14.6
14.4	11.7
23.9	10
33	9.1
42.2	8.3
51.1	7.1
59.7	6.8
68.3	6.8
76.8	7.1
84	8
90.3	8.8
95.5	8.8
99.8	8.8
100.6	8.8
99.8	8.3
96.9	7.4
92.3	6.3
86.6	4.8
80	4
72.8	3.4
66	2.8
57.7	2.5
49.4	2.5
41.3	2.5
33	2.8
24.7	2.8
16.4	3.1
4.1	8.8
1.5	12
0.4	19.7
1	28.9
1.2	38
2.1	46.6
3.5	32.2
5.8	44.8
6.4	48.8
7.3	56.8
7.3	64.5
7.3	71.4
7.3	77.7
7	81.1
6.7	81.1
7	80.3
7	78.3
7.3	75.1
7.5	70.8
8.7	66
9.5	59.9
10.4	53.1
10.4	45.9
10.4	39
10.4	32.2
8.4	20.1
7.5	16.1
5.8	8.4
3.5	1.5
1	5.5
8.4	11.5
16.4	15.3
24.4	16.4
33	16.4
40.8	16.4
48.2	16.4
56.2	16.4
64.5	17
72.3	17
79.1	17
85.2	17
90	17
93.5	17.8
95.5	19
95.2	20.7
93.2	22.1
90	22.7
86	22.7
81.7	22.7
76.8	22.7
71.1	22.7
64.8	23
58.5	23.6
52.2	23.6
46.2	23.6
40.5	23.6
34.7	23.6
28.7	23.6
22.4	23.6
16.7	23.6
11.3	23.6
6.7	23.6
2.4	23.6
1.2	23.6
3.8	23.6
6.1	23.3
7.3	23.3
7.8	23.3
7.5	23
6.7	23
6.1	22.7
6.4	21.9
7	21.3
7.5	20.7
8.7	20.4
9.8	20.1
9.8	20.1
9.8	20.1
9.8	20.1
9.8	20.1
9.8	20.4
9.8	20.4
9.8	20.4
9.8	20.4
9.8	20.4
9.8	20.4
9.8	20.4
9.8	20.4
9.8	20.4
9.8	20.4
10.1	20.4
10.4	20.4
10.4	20.4
10.7	20.7
11	21.3
11.3	21.6
11.5	21.6
11.5	21.6
11.5	21.6
11.5	21.6
11.5	21.6
11.5	21.6
11.5	21.6
11.5	21.6
11.5	21.9
11.5	21.9
11.5	22.1
11.5	22.1
11.5	22.1
11.5	22.1
11.5	22.1
11.5	22.1
11.5	22.1
11.5	22.1
11.5	22.1
11.5	22.1
11.5	22.1
11.5	22.1
11.5	22.1
11.5	22.1
11.5	22.4
11.5	22.4
11.5	22.4
