# Supplementary material for: Bot fit: A novel approach to assessing lower limb muscular strength
Source: PLoS One. 2026 Mar 26;21(3):e0339187. doi: 10.1371/journal.pone.0339187 (PMC13021169; doi:10.1371/journal.pone.0339187)
Supplement: S3 File — Raw joint angle data (left and right legs) collected from 25 participants across all exercise protocols. This compressed folder contains individual participant files (sub1–sub25) with time-series signals representing lower-limb motion recorded by the Bot Fit system during resistance exercise trials. (ZIP) [file pone.0339187.s003.zip › sub2/lunge_const.csv]

AngL	AngR
6	0.2
6	0.2
6	0.2
6	0.2
6	0.2
6	0.2
6	0.2
6	0.2
6	0.2
6	0.2
6	0.2
6	0.2
6	0.2
6	0.2
6	0.2
6	0.2
6	0.2
6	0.2
6	0.2
6	0.2
6	0.2
6	0.2
6	0.2
6	0.2
6	0.2
6.3	0.2
6.8	0.8
7.4	1.4
7.7	1.4
7.4	1.4
6.8	0.5
6	0.2
5.1	0.8
4.8	1.1
5.1	0.8
6	0.2
6.5	0
6.8	0.2
6.8	0.2
6.8	0.2
6.8	0.2
6.8	0.2
6.8	0.2
6.8	0.2
6.8	0.2
6.8	0.2
6.8	0.2
6.8	0.2
6.8	0.2
6.8	0.2
6.8	0.2
6.8	0.2
6.8	0.2
6.8	0.2
6.8	0.2
6.8	0.2
6.8	0.2
6.8	0.2
6.8	0.2
6.8	0.2
6.8	0.2
6.8	0.2
6.8	0.2
6.8	0.2
6.8	0.2
6.8	0.2
6.8	0.2
6.8	0.2
6.8	0.2
6.8	0.2
6.8	0.2
6.8	0.2
6.8	0.2
6.8	0.2
6.8	0.2
6.8	0.2
6.8	0.2
6.8	0.2
6.8	0.2
6.8	0.2
6.8	0.2
6.8	0.2
6.8	0.2
6.8	0.2
6.8	0.2
6.8	0.2
6.8	0.2
6.8	0.2
6.8	0.2
6.8	0.2
6.8	0.2
6.8	0.2
6.8	0.2
6.8	0.2
6.8	0.2
6.8	0.2
6.8	0.2
6.8	0.2
6.8	0.2
6.8	0.2
6.8	0.2
6.8	0.2
6.8	0.2
6.8	0.2
6.8	0.2
6.8	0.2
6.8	0.2
6.8	0.2
6.8	0.2
6.8	0.2
6.8	0.2
6.8	0.2
6.8	0.2
6.8	0.2
6.8	0.2
6.8	0.2
6.8	0.2
6.8	0.2
6.8	0.2
6.8	0.2
6.8	0.2
6.8	0.2
6.8	0.2
6.8	0.2
6.8	0.2
6.8	0.2
6.8	0.2
6.8	0.2
6.8	0.2
6.8	0.2
6.8	0.2
6.8	0.2
6.8	0.2
6.8	0.2
6.8	0.2
6.8	0.2
6.8	0.2
6.8	0.2
6.8	0.2
6.8	0.2
6.8	0.2
6.8	0.2
6.8	0.2
6.8	0.2
6.8	0.2
6.8	0.2
6.8	0.2
6.8	0.2
6.8	0.2
6.8	0.2
6.8	0.2
6.8	0.2
6.8	0.2
6.8	0.2
6.8	0.2
6.8	0.2
6.8	0.2
6.8	0.2
6.8	0.2
6.8	0.2
6.8	0.2
6.8	0.2
6.8	0.2
6.8	0.2
6.8	0.2
6.8	0.2
6.8	0.2
6.8	0.2
6.8	0.2
6.8	0.2
6.8	0.2
6.8	0.2
6.8	0.2
6.8	0.2
6.8	0.2
6.8	0.2
6.8	0.2
6.8	0.2
6.8	0.2
6.8	0.2
6.8	0.2
6.8	0.2
6.8	0.2
6.8	0.2
6.8	0.2
6.8	0.2
6.8	0.2
6.8	0.2
6.8	0.2
6.8	0.2
6.8	0.2
6.8	0.2
6.8	0.2
6.8	0.2
6.8	0.2
6.8	0.2
6.8	0.2
6.8	0.2
6.8	0.2
6.8	0.2
6.8	0.2
6.8	0.2
6.8	0.2
6.8	0.2
6.8	0.2
6.8	0.2
6.8	0.2
6.8	0.2
6.8	0.2
6.8	0.2
6.8	0.2
6.8	0.2
6.8	0.2
6.8	0.2
6.8	0.2
6.8	0.2
6.8	0.2
6.8	0.2
6.8	0.2
6.8	0.2
6.8	0.2
6.8	0.2
6.8	0.2
6.8	0.2
6.8	0.2
6.8	0.2
6.8	0.2
6.8	0.2
6.8	0.2
6.5	0.2
6.5	0.2
6.5	0.2
6.5	0.2
6.5	0.2
6.5	0.2
6.5	0.2
6.5	0.2
6.5	0.2
6.5	0.2
6.5	0.2
6.5	0.2
6.5	0.2
6.5	0.2
6.5	0.2
6.5	0.2
6.5	0.2
6.5	0.2
6.5	0.2
6.5	0.2
6.5	0.2
6.5	0.2
6.5	0
6.3	0
6.3	0
6	0
6	0
6	0
6	0
6	0
6	0
6	0
6	0
6	0.2
6	0.2
6	0.2
6	0.2
5.7	0.5
5.4	0.8
5.4	0.8
5.1	0.8
5.1	0.8
5.1	0.8
5.1	0.8
5.1	0.8
5.1	0.8
5.1	0.8
5.1	0.8
5.1	0.8
5.1	0.8
5.1	0.8
5.1	0.8
5.1	0.8
5.1	0.8
5.1	0.8
5.1	0.8
5.1	0.8
5.1	0.8
5.1	0.8
5.1	0.8
5.1	0.8
5.1	0.8
5.1	0.8
5.1	0.8
5.1	0.8
5.1	0.8
5.1	0.8
5.1	0.8
5.1	0.8
5.1	0.8
5.1	0.8
5.1	0.8
5.1	0.8
5.1	0.8
5.1	0.8
5.1	0.8
5.1	0.8
5.1	0.8
5.1	0.8
5.1	0.8
5.1	0.8
5.1	0.8
5.1	0.8
5.1	0.8
5.1	0.8
5.1	0.8
5.1	0.8
5.1	0.8
5.1	0.8
5.1	0.8
5.1	0.8
5.1	0.8
5.1	0.8
5.1	0.8
5.1	0.8
5.1	0.8
5.1	0.8
5.1	0.8
5.1	0.8
5.1	0.8
5.1	0.8
5.1	0.8
5.1	0.8
5.1	0.8
5.1	0.8
5.1	0.8
5.1	0.8
5.1	0.8
5.1	0.8
5.1	0.8
5.1	0.8
5.1	0.8
5.1	0.8
5.1	0.8
5.1	0.8
5.1	0.8
5.1	0.8
5.1	0.8
5.1	0.8
5.1	0.8
5.1	0.8
5.1	0.8
5.1	0.8
5.1	0.8
5.1	0.8
5.1	0.8
5.1	0.5
5.1	0.5
5.1	0.5
5.1	0.5
5.1	0.5
5.1	0.5
5.1	0.5
5.1	0.5
5.1	0.5
5.1	0.5
5.1	0.5
5.1	0.5
5.1	0.5
5.1	0.5
5.1	0.5
5.1	0.5
5.1	0.5
5.1	0.5
5.1	0.5
5.1	0.5
5.1	0.5
5.1	0.5
5.1	0.5
5.1	0.5
5.1	0.5
5.1	0.5
5.1	0.5
5.1	0.5
5.1	0.5
5.1	0.5
5.1	0.5
5.1	0.5
5.1	0.5
5.1	0.5
5.1	0.5
5.1	0.5
5.1	0.5
5.1	0.5
5.1	0.5
5.1	0.5
5.1	0.5
5.1	0.5
5.1	0.5
5.1	0.5
5.1	0.5
5.1	0.5
5.1	0.5
5.1	0.5
5.1	0.5
5.1	0.5
5.1	0.5
5.1	0.5
5.4	0.5
5.4	0.5
5.4	0.5
5.7	0.5
6.3	0.5
6.3	0.5
6.3	0.5
6.3	0.5
6.3	0.2
6.3	0.2
6.3	0
6.3	0.5
6.3	0.5
6.3	0.5
6.3	0.5
6.3	0.5
6.3	0.5
6.3	0.2
6.3	0.2
6.3	0.2
6.3	0.2
6.3	0.2
6.3	0.2
6.3	0.2
6.3	0.2
6.3	0.2
6.3	0.2
6.3	0.2
6.3	0.2
6.3	0.2
6.3	0.2
6.3	0.2
6.3	0.2
6.3	0.2
6.3	0.2
6.3	0.2
6.3	0.2
6.3	0.2
6.3	0.2
6.3	0
6.3	0.2
6	0.5
5.7	1.4
5.1	2.2
4.2	3.4
3.4	4.5
1.4	7.4
0.8	8.5
1.1	10.8
2.8	13.7
4.8	16.6
6.5	19.4
7.7	21.4
8.5	22.9
9.1	23.4
10	23.4
10.5	23.4
12.8	22.9
16.3	21.7
20.9	20
25.4	18
30	15.4
33.7	12.8
37.2	10
39.8	7.4
43.2	4
44.3	2.8
46.6	1.1
49.2	0.2
52.1	0.8
54.9	0.8
57.5	0.5
60.7	0.2
63.2	0
65.8	0.8
68.1	2.8
68.7	3.7
69.5	4.5
69.8	4.8
69.8	4
69.5	2.8
69.5	1.1
69.5	0.5
69.5	2.5
68.7	3.7
66.4	3.7
65.5	3.7
63.8	3.7
61.2	3.7
58.7	3.7
55.5	3.7
52.1	3.4
48.6	2.2
46.1	0.8
43.5	1.1
40	4
37.2	6.5
34	9.1
30.6	11.1
27.4	12.3
24	12.6
20.6	12.6
17.4	12.6
15.1	12.6
13.4	12.6
12.6	12.6
11.7	12.6
11.1	12.6
10.8	12.6
10.8	12.6
10.8	12.6
10.8	12.6
11.1	12.3
11.7	11.7
12.8	10.5
14.8	10
16.8	9.1
19.4	8
22.6	6.3
26	4.2
28.6	2
30.6	0.2
34.6	3.7
36	4.5
38.9	6
42.3	6.8
46.1	7.1
49.5	7.1
52.6	7.1
55.2	7.1
57.5	7.1
59.8	7.1
61.8	7.1
63.8	7.1
67.3	7.1
68.4	7.1
70.7	7.1
72.4	7.1
73.8	7.1
74.7	6.3
75.3	5.1
75.8	4
76.4	3.7
76.4	3.7
76.4	3.7
76.4	3.7
76.4	3.7
76.4	3.7
76.4	3.7
75.8	3.7
74.4	3.7
72.1	3.7
69.8	3.7
66.7	3.7
63.2	2.2
59.5	0.2
56.9	2
54.4	4.8
51.2	8.3
47.8	11.7
44.6	14.8
39.5	18.3
37.8	19.1
34	20.3
30.3	20.6
26	20.6
22	20.6
18.9	20.6
16.6	20.6
16	20.6
16	20.6
16	19.7
16	18.9
15.4	18.6
14.3	18.6
13.1	18
13.1	16.3
13.1	16.3
13.1	15.7
13.1	15.1
14	13.7
15.4	13.1
18.3	13.1
22.3	13.1
26.3	13.1
30.3	13.1
34.3	12.8
38.3	12
41.8	10
44.9	7.7
46.9	5.7
49.5	3.7
52.4	1.7
54.9	0.2
58.1	0.2
63	0
64.4	0
67	0
69	0
71.3	0
73.8	0
76.4	0
78.4	0
79.9	0
80.7	0
81.3	0
81.6	0
81.6	0
81.6	0
81.6	0
81.6	0
81.6	0
81.6	0
81.6	0
81	0
79.9	0
77.8	0
76.1	0
74.1	0
71.8	0
68.7	0
65	0
60.7	0
56.1	0.2
49.8	2.8
48.4	4
45.5	7.1
42.6	10.8
40	13.7
36.9	16.3
33.7	17.7
30	18.3
26	18.3
21.1	18.3
20	18
18.3	17.7
17.1	17.1
16	16.6
15.4	15.7
15.4	15.7
15.4	15.7
15.4	15.7
14.8	15.7
14.6	15.7
14.6	15.4
14.6	14
14.6	12.6
14.8	11.7
15.4	11.4
18	11.4
19.1	11.7
21.4	12
24.6	12.3
28	12.3
32	12.3
36	12.3
39.8	12
44.1	11.1
47.2	9.7
49.5	8
52.9	5.1
54.4	4.5
57.2	3.7
60.4	3.7
63.5	3.7
66.4	3.7
69	3.7
71.3	3.7
73.3	3.7
75.6	3.7
78.7	3.7
79.3	3.7
80.7	3.7
81.3	3.7
82.1	3.7
82.4	3.7
82.7	3.7
83.3	3.7
83.3	3.7
83.3	3.7
83.3	3.7
83.3	3.7
82.7	3.7
81.6	3.7
79	3.7
78.4	3.7
76.7	3.4
74.7	2.8
71.3	2.2
67.5	2
63.5	2
59.8	2
56.1	2
51.8	2.2
45.8	4.8
44.1	6
41.2	7.7
38	9.7
35.2	11.4
32	12
28	12
24.6	12
21.4	12
18.9	12
16.3	12
14	12
12.8	11.1
11.7	9.7
11.4	8.8
11.1	8.8
11.1	8.8
11.1	8.8
11.1	8.8
11.1	8.8
11.1	8.8
11.7	8.8
14	8.8
17.4	8.8
22.3	8.8
27.2	8.8
32	8
36.3	6.3
38.9	4
41.5	0.8
44.3	2
47.2	4.2
50.1	5.7
55.5	6
57.2	6
60.4	6
63	6
65.5	6
67.3	6
69.3	5.7
71.3	5.4
73	5.1
75.8	4.5
77	4.5
78.1	4.2
79.3	4
80.4	3.7
81	3.7
81.3	3.4
81.9	3.1
81.9	2.8
81.9	2.8
81.9	2.8
81.9	2.8
81.9	2.8
81	2.2
80.1	2
79	2
77.3	2
75.3	2
73.3	2
70.7	2
67.8	2
64.1	2
59.5	2
54.9	1.4
50.6	0
47.5	2.5
44.6	5.7
42.3	9.1
39.5	12
36.6	13.7
33.2	14.8
29.7	15.1
25.7	15.1
22.3	15.1
19.4	15.1
17.4	15.1
15.7	15.1
14.3	15.1
13.4	14.8
13.1	14.3
13.1	14.3
13.1	14.3
13.1	14.3
13.1	14
13.1	12.8
13.1	11.1
13.1	9.7
13.7	8.5
16	8.3
20.3	8.3
25.7	8.3
30.9	7.7
34.9	6.8
37.5	5.1
39.5	3.1
42.3	0.8
45.5	0.5
48.6	1.7
52.4	2.5
56.1	3.1
59.2	3.1
62.7	3.1
65.5	3.1
67.8	3.1
70.1	3.1
72.1	3.1
73.8	3.1
75.6	3.1
77	3.1
78.4	3.1
80.1	3.1
82.1	3.1
82.7	3.1
82.7	3.1
82.7	3.1
82.7	3.1
82.7	3.1
82.7	3.1
82.7	3.1
82.7	3.1
82.4	3.1
80.7	3.1
79.9	3.1
78.4	3.1
77	3.1
75	3.1
72.7	3.1
70.1	3.1
67	3.1
63	3.1
58.7	3.1
53.8	2.5
49.5	1.1
45.8	1.4
42.9	4.5
40	7.7
37.2	11.1
34	13.4
30.6	15.1
27.2	15.4
23.7	15.4
20.6	15.4
17.7	15.4
17.1	15.4
16	15.4
15.1	15.4
14	15.4
13.4	15.4
13.1	15.4
12.6	15.4
12.6	15.4
12.6	14.8
12.6	12.6
12.6	11.7
12.6	10.8
13.1	10.3
14.6	10.3
16.6	10.3
18.3	10.3
20	10.3
23.1	10.3
27.7	9.4
33.2	7.4
39.2	3.7
40.6	2.5
42.9	0.2
45.8	1.4
48.6	1.7
52.1	1.7
55.2	1.7
58.4	1.7
61.2	1.7
64.1	1.7
66.4	1.4
70.4	0.2
71.8	0.5
74.4	1.7
76.1	3.1
77.3	4
77.8	4
78.7	4
80.1	4
81.6	4
82.4	4
83.3	4
83.3	4
83.6	4
83.6	4
83.6	4
83.6	4
83.6	4
83.6	4
83.3	4
81.9	4
80.4	4
78.1	4
77.6	4
75.8	4
73.3	4
70.7	4
67.3	4
63.5	4
59.2	4
54.9	4
49.2	6.3
47.8	7.4
45.2	10
42.9	12
40.3	13.4
36.9	14
33.7	14.3
30.3	14.3
27.4	14.3
24.9	14.3
22	14.3
21.1	14.3
19.7	14.3
18	14.3
17.1	14.3
16.8	14.3
16.6	14.3
15.7	14.6
15.1	14.6
14.8	14.6
14.8	14
14.8	12.6
14.8	12
14.8	11.1
15.4	11.1
16.6	11.1
17.7	11.1
18.3	11.4
18.9	11.4
20.9	11.4
24.6	11.4
29.7	11.1
38	8.8
40.3	7.4
44.6	4.8
47.5	2.5
50.4	0
53.5	2
56.9	2.8
60.7	2.8
64.4	2.8
67.5	2.8
69.8	2.8
72.1	2.8
74.7	2.8
77.3	2.8
79.6	2.8
81.3	2.8
83	2.8
84.7	2.8
85.9	2.8
86.7	2.8
87.9	2.8
88.2	2.8
88.7	2.8
88.7	2.8
88.7	2.8
88.7	2.8
88.7	2.8
88.7	2.8
88.7	2.8
88.2	2.8
86.2	2.8
85.6	2.8
84.2	2.8
82.4	2.8
80.4	2.8
77.8	2.8
75	2.8
71.8	2.8
68.1	2.8
63.8	2.2
60.1	0.8
55.5	2.8
54.4	4.5
52.1	8
49.8	11.1
46.9	13.7
44.1	15.7
40.9	16.8
37.5	17.1
33.7	17.1
30	17.1
26.9	17.1
24.3	16.8
22	16.3
19.4	15.7
17.4	15.7
16.6	15.7
16.6	15.7
16.6	15.7
16.6	15.4
16.6	14.8
16.6	14
16.6	12.8
16.8	12
18	11.7
20.3	11.7
23.4	11.7
26.9	11.4
30.3	10.5
33.7	8.8
38	4.5
39.5	2.8
41.8	0.2
44.3	3.4
47.2	5.7
50.4	7.1
53.5	8
56.7	8
59.8	8
62.7	8
65.5	8
67.5	8
70.1	8
72.7	7.4
75.3	6.5
77.8	5.7
80.1	4.8
81.6	4.5
83	4.5
84.2	4.5
85.3	4.5
86.2	4.5
86.7	4.5
86.7	4.5
86.7	4.5
86.7	4.5
86.7	4.5
86.7	4.5
86.7	4.5
86.7	4.5
86.7	4.5
85.9	4.5
84.2	4.5
83	4.5
81.6	4.5
80.1	4.5
78.4	4.5
76.1	4.5
73.3	4.8
70.1	4.8
66.4	4.8
62.1	4.8
57.5	4.2
53.2	2.5
49.8	0.2
46.9	3.1
44.1	6.3
40.9	8.8
37.5	11.1
32.6	12.8
30.9	13.4
27.4	13.4
24.3	13.4
21.1	13.4
19.1	13.4
17.7	12.8
16.3	12.3
15.1	12
13.7	12
13.1	12
13.1	12
13.1	12
13.1	12
13.1	11.7
13.1	10.5
13.1	9.4
13.1	8.5
13.1	8.3
13.7	7.4
14.8	7.4
16.8	7.4
19.4	7.4
22.9	7.4
27.4	7.1
32.3	5.7
36	4
38.6	2
41.2	0.5
44.1	2.8
47.5	4.8
50.9	6.3
54.4	7.7
58.9	8.3
60.7	8.3
63.5	8.3
66.1	8
68.1	8
70.4	8
72.7	8
74.7	7.7
76.4	7.1
77.8	6.8
79.3	6.8
80.7	6.8
81.9	6.8
82.7	6.8
83.6	6.8
83.9	6.8
84.2	6.8
84.2	6.8
84.2	6.8
84.2	6.8
84.2	6.8
84.2	6.8
83.9	6.8
82.7	6.8
81.3	6.8
80.1	6.8
78.7	6.8
77.3	6.8
75	7.1
72.4	8.3
69	9.1
65	9.4
61	9.4
57.2	9.1
53.2	8.3
48.9	6.3
45.8	3.4
42.9	0.2
40	2.5
37.2	5.1
34	7.4
30.6	9.1
27.2	10.5
23.7	11.4
20.6	11.7
17.7	11.7
15.7	11.7
14.6	11.7
14.3	11.7
14.3	11.7
14.3	11.7
14.3	11.7
14.3	11.7
14.3	11.7
14.3	11.7
14.3	11.1
14.3	10.5
14.3	9.7
14.8	9.1
16.3	9.1
18.6	9.1
20.9	9.1
22.9	9.1
25.4	9.1
29.2	8.3
33.5	6.3
36.9	3.4
39.8	0.5
42.3	2
45.2	4
48.4	5.4
51.5	6.8
54.9	7.4
59.5	7.7
61.2	7.7
64.4	7.7
67.3	7.7
69.8	7.7
72.1	7.7
75	7.7
78.1	7.7
80.4	7.7
81.9	7.7
83.3	7.7
84.4	7.7
85.6	7.7
86.2	7.7
87	7.7
87.6	7.7
87.9	7.7
88.4	7.7
88.7	7.7
88.7	7.7
88.7	7.7
88.7	7.7
88.4	7.7
88.4	7.7
88.2	7.7
87.3	7.7
85.9	7.7
84.4	7.7
83.3	7.7
81.6	8
78.1	8.8
76.4	8.8
73.3	8.8
69.8	8.5
66.1	8
62.1	6.3
59.2	3.4
56.9	0
54.7	3.7
52.4	7.4
48.1	11.7
46.3	12.8
42.9	14.8
39.5	16
36	16.8
32.6	17.1
27.2	17.1
25.4	17.1
22.6	17.1
20.9	17.1
19.7	17.1
19.7	17.1
19.7	17.1
19.7	17.1
19.7	17.1
19.7	17.1
19.7	16.6
19.7	15.1
19.7	13.4
19.7	12.6
19.7	12.3
20.9	12.3
21.7	12.3
24	12.3
27.2	12.3
31.7	11.4
37.2	9.1
40.9	6
42.9	2.5
44.3	0.8
46.6	3.7
49.5	5.4
52.9	6.3
57.2	6.3
61	6.3
64.1	6.3
66.4	6.3
68.7	6.3
71.3	6.3
74.1	6.3
76.4	5.4
78.4	5.4
81	5.4
82.1	5.4
83.3	5.4
84.2	5.4
84.7	5.1
85.9	5.1
86.4	5.1
87	5.1
87	5.1
87	5.1
87	5.1
87	5.1
87	5.1
87	5.1
86.7	5.1
86.2	5.1
85	5.1
83.9	5.1
82.4	5.4
80.7	6.5
78.1	7.4
75.6	8
72.7	8
69.8	8
64.1	6.8
61.8	6
58.4	3.4
55.8	0.2
53.2	3.4
50.9	7.7
48.1	11.4
45.5	14.8
42.3	17.7
39.2	19.7
36.3	20.9
33.2	21.1
27.7	21.1
26	21.1
23.7	21.1
22.3	20.9
21.1	20.3
20.3	20
20	20
20	20
20	20
20	19.4
20	18.3
20	17.7
20	17.7
20	17.4
20	16.8
20	15.4
20	14.6
20.3	14.3
21.4	14
23.7	13.1
27.2	11.7
31.7	9.4
36.3	6.8
40	4
42.9	0.5
45.5	2.5
48.4	5.7
51.5	8.3
54.7	10
58.1	10.5
61.5	10.5
64.7	10.5
67	10.5
70.4	10.5
71.5	10.5
74.1	10.5
76.7	10.5
79	10.5
80.7	10.5
82.4	10.5
83.9	10.5
85	10.5
85.6	10.5
85.9	10.5
85.9	10.5
86.2	10.5
87	10.5
87	10.5
87	10.5
86.7	10.5
86.7	10.5
86.4	10.5
85.6	10.5
84.2	10.5
83	10.5
81.6	10.5
79.9	10.5
77.6	10.5
75	10.5
71.8	10.5
68.7	10.5
65	10
61.2	8
58.7	4.8
56.7	2
54.7	1.4
52.4	4
49.8	6
46.6	8
43.5	9.7
40.3	11.1
37.5	12.6
34.3	14
30.9	15.1
27.4	15.4
22	15.4
20.6	15.4
17.7	15.4
16.6	15.1
16.3	15.1
16.3	15.1
16.3	15.1
16.3	15.1
16.3	15.1
16.6	14.6
17.4	13.4
18	12.8
18.6	12.6
20	12.3
22	12.3
24.9	12
28.6	11.1
33.2	9.1
37.2	6.5
40	4.2
42.1	1.4
44.1	1.7
46.3	4.2
48.9	6.3
51.8	8
54.9	8.8
58.1	8.8
62.7	8.8
64.4	8.8
67	8.8
69.3	8.8
71.5	8.8
73.8	8.8
75.8	8.8
77.6	8.8
79	8.8
80.7	8.8
81.6	8.8
82.4	8.8
83	8.8
83.3	8.8
83.6	8.8
83.9	8.8
84.2	8.8
84.2	8.8
84.2	8.8
84.2	8.8
84.2	8.8
84.2	8.8
83.9	8.8
83.9	8.8
83.3	8.8
82.1	8.8
81	8.8
79.9	8.8
78.7	8.8
76.7	8.8
74.4	8.8
69.5	8.8
67.5	8.5
63.8	7.1
60.7	4.5
58.1	1.4
55.8	1.7
53.5	5.4
50.9	8.8
48.4	11.7
45.8	14
41.8	16.6
40.3	17.4
37.5	18
34.6	18.3
31.7	18.3
29.2	18.3
26.9	18.3
24.9	18.3
22.9	18.3
20.9	18.3
19.1	18.3
18	18.3
17.4	18.3
17.4	18.3
17.4	18
17.4	16.6
17.4	14.6
17.4	12.6
17.4	11.4
17.4	10.5
18.9	9.1
21.1	8.3
22.6	7.7
26	6.5
30.6	4.5
35.2	2.2
38.6	0
40.9	2.2
43.2	4.5
46.1	6.8
49.5	8.3
52.6	9.1
56.1	9.7
59.8	10
63	10
65.8	9.7
67.5	9.7
69.3	9.7
71.3	9.7
73.6	9.7
76.1	9.7
76.7	9.7
78.1	9.7
79.9	9.7
81.6	9.7
82.7	9.7
83.6	9.7
83.6	9.7
83.6	9.7
83.9	9.7
84.4	10.5
84.4	10.8
84.4	11.1
84.4	11.1
84.4	11.1
84.4	11.1
84.4	11.1
84.4	11.1
83.9	11.1
82.7	11.1
81	11.1
80.4	11.4
78.7	12
76.4	12
73.6	12
70.4	12
67	11.7
63	10.5
59.2	8.8
56.4	6.3
53.8	2.8
51.5	0.2
49.2	3.4
46.3	5.7
43.5	7.4
40	8.8
36.6	9.7
33.2	9.7
30	9.7
26.9	9.7
24.3	9.7
22.3	9.7
20.9	9.7
19.7	9.7
19.1	9.7
18.6	10
18	10.3
17.7	10.3
17.7	10.3
17.7	10.3
17.7	10.3
17.7	10.3
17.7	10.3
18	10.3
18.9	10.3
20.9	10.3
24	10.3
28.3	9.4
32.9	8
36.6	6
39.5	2.2
40.3	1.1
42.3	1.7
45.2	4.2
48.6	6.3
51.8	8
54.9	9.4
58.4	10
61.5	10
64.7	10
67.8	10
70.4	10
72.4	10
74.7	10
76.7	10
78.1	10
79.3	10
80.1	10
81	10
82.1	10
83	10
83.6	10
83.6	10.3
83.9	10.8
83.9	11.4
83.9	11.4
83.9	11.4
83.9	11.4
83.9	11.4
83.9	11.4
83.6	11.4
82.4	11.4
81	11.4
79	11.4
78.4	11.4
76.7	12
74.4	13.1
71.3	14
67.8	14.3
64.7	14.3
61.2	14.3
56.9	12.8
51.5	8.5
50.1	6.8
47.8	2.8
45.5	1.4
43.2	4.8
40.3	8
37.5	10.5
34.6	12.6
32.3	14.3
30	15.4
27.7	16
25.7	16.3
23.7	16.3
22	16.3
20.9	16.3
20	16.3
18.6	16.3
16.8	16.3
16.3	16.3
16.3	16.3
16.3	16
16.3	15.4
16.3	13.7
16.3	12.3
16.3	11.1
16.6	10
17.1	9.1
18.3	8.8
19.7	8.8
20.9	9.4
22	11.4
24	14.3
26.9	17.1
29.7	19.4
32.6	21.1
35.5	21.1
38.3	21.1
43.2	20.3
44.9	19.7
48.1	17.7
50.6	14.8
52.6	10.8
54.7	6.5
56.4	1.7
58.1	2.5
60.4	5.4
62.7	7.7
65.5	8.8
68.7	9.1
71.5	9.1
73.6	9.1
75.6	9.1
78.1	9.1
80.1	9.1
82.1	9.1
84.2	9.4
87	10.3
87.6	10.5
88.7	10.8
89.3	10.8
89.3	10.8
89.3	10.8
89.3	10.8
89.3	10.8
89.3	11.1
89.3	11.7
89.3	11.7
89.3	11.7
89.3	11.7
88.4	11.7
87.3	11.7
86.2	11.7
85	11.7
83.6	12
81.9	12.3
79.3	12.6
76.4	12.6
73.3	12.6
69.8	12
65.8	10
63	6.8
60.7	3.4
58.7	0.5
56.4	4.5
54.1	8.3
49.8	12.6
48.6	13.7
45.8	16.3
43.5	18.6
41.2	20.6
39.2	22
36.9	22.9
34.3	22.9
32	22.9
30	22.9
28.6	22.9
27.7	22.9
26.9	22.9
25.7	22.9
24.9	22.9
24.3	22.9
23.7	22.6
23.7	22
23.7	20.6
23.7	19.4
23.7	18.3
23.7	17.7
24.3	17.1
24.9	17.1
26	17.4
27.2	17.4
28	17.4
28.9	17.4
30	17.4
32	17.1
35.2	16
39.5	13.7
43.8	10.8
47.8	7.7
52.4	2.8
53.2	1.4
54.9	1.1
57.2	2.8
60.1	3.4
63.2	3.4
65.8	3.4
68.4	3.4
70.7	3.4
73	3.4
75	3.4
77.3	3.4
79.3	3.4
81.3	3.4
83.3	3.4
84.4	3.4
85.3	3.4
86.2	3.4
87	3.4
88.2	3.4
88.4	3.4
88.7	3.4
88.7	3.4
88.7	3.4
88.7	3.4
88.7	3.4
88.7	3.4
88.7	3.4
88.2	3.4
87.3	3.1
86.2	3.1
85	3.1
83.9	3.1
81.3	3.1
80.1	3.1
77.6	2.8
74.7	2.2
71.5	0.5
69	1.4
67	4
64.7	7.1
62.7	10.8
60.1	14.3
57.8	17.1
55.2	19.7
52.6	22
50.1	23.7
47.5	25.2
44.9	26
42.3	26.6
39.5	26.6
36.6	26.6
33.7	26.6
31.5	26.6
29.2	26.6
27.4	26.6
25.7	26.6
24.9	26.6
24.3	26.6
23.7	26.3
23.7	25.7
23.7	24
23.7	22.9
23.7	21.7
23.7	21.1
23.7	20.3
23.7	20
23.7	19.7
23.7	19.7
23.7	20
23.7	20
23.7	20
23.7	20
23.7	20
23.7	20
24	20.3
25.2	20.3
27.2	20.3
30.6	20
34.6	18.9
38.9	17.1
42.3	14.3
44.9	10.3
46.9	3.1
47.8	1.1
49.5	3.1
51.8	6.3
54.7	8.5
57.5	9.7
61	9.7
64.4	9.7
67	9.7
69	9.7
70.7	9.4
74.1	9.4
75.3	9.4
77.3	8.5
79.6	7.4
81.9	6.8
83.3	6.5
84.4	6.5
85.6	6.5
87	6.5
88.2	6.5
89.3	6.5
89.3	6.5
89.3	6.5
89.3	6.5
89.3	6.5
89.3	6.5
89.3	6.5
89.3	6.5
89.3	6.5
88.4	6.5
87.6	6.5
86.4	6.5
85.3	6.5
84.2	6.5
83	6.5
81.3	6.5
79.3	6.5
77	6.5
74.7	6.5
71.5	6.5
68.7	6.5
65	5.7
61.5	3.7
58.7	1.4
56.7	1.4
54.4	4.2
52.1	7.1
49.8	9.7
46.9	12
44.3	14
41.5	15.7
38.6	16.8
36.3	18
34	18.6
32	18.9
30	19.1
28.6	19.1
27.4	19.1
26.3	19.1
24.9	19.1
23.4	19.1
21.1	19.1
21.1	19.1
21.1	19.1
21.1	19.1
21.1	18.9
21.1	17.7
21.1	16.8
21.1	15.7
21.4	15.1
22.3	14.6
23.1	14.3
24.3	14.3
24.9	14.3
24.9	14.3
24.9	14.3
25.2	14.3
26.6	14
29.4	13.1
32.6	11.7
36	9.7
39.8	7.4
43.8	4.8
47.5	2.2
50.4	0
52.6	2
54.9	3.1
57.8	3.7
61	3.7
63.8	3.7
66.7	3.7
69	3.7
71	3.7
73.3	3.7
75.6	2.8
77.8	1.7
79.6	0.5
81.3	0.2
82.4	0.2
83.3	0.2
84.4	0.2
85	0.2
85.9	0.2
86.4	0.2
87	0.2
87.3	0.5
87.3	1.1
87.3	1.7
87.3	1.7
87.3	1.7
87.3	1.7
87.3	1.7
86.7	1.7
85.3	1.7
84.2	1.7
83.3	1.7
81.3	1.7
80.1	1.7
78.1	1.7
75.6	1.7
72.7	1.7
69.5	1.7
65.8	1.7
62.1	1.4
58.4	0.2
55.2	1.7
52.6	4
50.4	6.3
48.1	8.8
45.5	11.1
42.9	12.8
40	14.3
37.5	14.8
35.2	15.1
32.6	15.1
29.2	15.1
28	15.1
26.3	15.1
24.9	15.1
23.7	15.1
22.6	15.1
21.7	15.1
21.1	14.6
20.6	13.1
18.9	11.7
17.1	9.7
15.7	7.1
14.8	4.2
14.3	2
14	0.8
14	0.8
13.7	0.8
12.8	0.8
12	0.8
11.1	0.8
11.1	0.8
11.1	0.5
11.1	0.2
11.1	1.1
10.8	1.4
10.8	1.4
10.8	1.7
10.8	2.2
10.8	2.5
10.8	2.5
10.8	2.5
10.8	2.5
10.8	2.5
10.8	2.5
10.8	2.5
10.8	2.5
10.8	2.5
10.8	2.5
10.8	2.5
10.8	2.5
10.8	2.5
10.8	2.5
10.8	2.5
10.8	2.5
10.8	2.5
10.8	2.5
10.8	2.5
10.8	2.5
10.8	2.5
10.8	2.5
10.8	2.5
10.8	2.5
10.8	2.5
10.8	2.5
10.5	2.5
10.3	2.5
9.7	2.5
9.7	2.5
9.7	2.5
9.4	2.5
9.1	2.5
9.1	2.5
9.1	2.5
9.1	2.5
9.1	2.5
8.5	2.5
8	2.5
7.7	2.5
7.7	2.5
7.4	2.5
7.4	2.5
7.4	2.5
7.4	2.5
7.4	2.5
7.4	2.5
6.8	2.5
6.5	2.5
6.3	2.5
6	2.5
5.7	2.5
5.7	2.5
5.7	2.5
5.4	2.5
5.1	2.5
4.8	2.5
4.5	2.5
4.5	2.5
4.2	2.5
4	2.5
3.7	2.5
3.4	2.5
3.1	2.5
2.5	2.5
2.2	2.5
[truncated: 21 more rows]
