# Supplementary material for: Bot fit: A novel approach to assessing lower limb muscular strength
Source: PLoS One. 2026 Mar 26;21(3):e0339187. doi: 10.1371/journal.pone.0339187 (PMC13021169; doi:10.1371/journal.pone.0339187)
Supplement: S3 File — Raw joint angle data (left and right legs) collected from 25 participants across all exercise protocols. This compressed folder contains individual participant files (sub1–sub25) with time-series signals representing lower-limb motion recorded by the Bot Fit system during resistance exercise trials. (ZIP) [file pone.0339187.s003.zip › sub2/lunge_max.csv]

AngL	AngR
13.1	4.8
13.1	4.8
13.1	4.8
13.1	4.8
13.1	4.8
13.1	4.8
13.1	4.8
13.1	4.8
13.1	4.8
13.1	4.8
13.1	4.8
12.8	4.8
12.8	4.8
12.8	4.8
12.8	4.8
12.8	4.8
12.8	4.8
12.8	4.8
12.8	4.8
12.8	4.8
12.8	4.8
12.8	4.8
13.1	4.8
13.4	4.8
13.7	4.8
13.7	4.8
13.4	4.8
13.1	4.5
12.3	4.2
11.4	3.4
10.8	2.2
10.5	2
10.8	2.2
11.4	2.5
11.4	2.5
11.4	2.5
11.4	2.5
11.4	2.5
11.4	2.5
11.4	2.5
11.4	2.5
11.4	2.5
11.4	2.5
11.4	2.5
11.4	2.5
11.4	2.5
11.4	2.5
11.4	2.5
11.4	2.5
11.4	2.5
11.4	2.5
11.4	2.5
11.4	2.5
11.4	2.5
11.4	2.5
11.4	2.5
11.4	2.5
11.4	2.5
11.4	2.5
11.4	2.5
11.4	2.5
11.4	2.5
11.4	2.5
11.4	2.5
11.4	2.5
11.4	2.5
11.4	2.5
11.4	2.5
11.4	2.5
11.4	2.5
11.4	2.5
11.4	2.5
11.4	2.5
11.4	2.5
11.4	2.5
11.4	2.5
11.4	2.5
11.4	2.5
11.4	2.5
11.4	2.5
11.4	2.2
11.4	2.2
11.4	2.2
11.4	2.2
11.4	2.2
11.4	2.2
11.4	2.2
11.4	2.2
11.4	2.2
11.4	2.2
11.4	2.2
11.4	2.2
11.4	2.2
11.4	2.2
11.4	2.2
11.4	2.2
11.4	2.2
11.4	2.2
11.4	2.2
11.4	2.2
11.4	2.2
11.4	2.2
11.4	2.2
11.4	2.2
11.4	2.2
11.4	2.2
11.4	2.2
11.4	2.2
11.4	2.2
11.4	2.2
11.4	2.2
11.4	2.2
11.4	2.2
11.4	2.2
11.4	2.2
11.4	2.2
11.4	2.2
11.4	2.2
11.4	2.2
11.4	2.2
11.4	2.2
11.4	2.2
11.4	2.2
11.4	2.2
11.4	2.2
11.4	2.2
11.4	2.2
11.4	2.2
11.4	2.2
11.4	2.2
11.4	2.2
11.4	2.2
11.4	2.2
11.4	2.2
11.4	2.2
11.4	2.2
11.4	2.2
11.4	2.5
11.4	2.5
11.4	3.1
11.4	3.4
11.7	3.4
12	3.4
12.3	3.4
12.6	3.4
12.6	3.4
12.8	3.4
12.8	3.4
12.8	3.4
12.8	3.4
12.8	3.4
12.8	3.4
12.8	3.4
12.8	3.4
12.8	3.4
12.8	3.4
12.8	3.4
12.8	3.4
12.8	3.4
12.8	3.4
12.8	3.4
12.8	3.4
12.8	3.4
12.8	3.4
12.8	3.4
12.8	3.4
12.8	3.4
12.8	3.4
12.8	3.4
12.8	3.4
12.8	3.4
12.8	3.4
12.8	3.4
12.8	3.4
12.6	3.4
12.3	3.4
12	3.1
11.7	2.8
11.7	2.8
11.4	2.8
11.4	2.8
11.1	2.8
11.1	2.8
11.1	2.8
11.1	2.8
11.1	2.8
11.1	2.8
11.1	2.8
11.1	2.8
10.8	2.8
10.3	2.8
9.4	2.8
8.5	2.8
7.4	2.8
6.3	2.5
5.1	2.5
4	2
2.5	2
1.4	1.7
0.5	1.7
0	1.7
0.5	1.7
1.1	1.7
1.7	1.7
2	1.7
2.2	1.4
2.8	0.8
2.8	0.8
2.8	0.8
2.8	0.8
2.5	0.8
2.2	0.8
2	0.8
1.7	0.8
1.4	0.8
0.8	0.8
0.2	0.8
0.2	0.8
0.8	0.8
1.4	0.8
2	0.8
2.5	0.8
2.8	0.8
3.4	0.8
4	0.8
4.5	0.8
4.8	0.8
5.4	0.8
6	1.1
6	1.1
6.5	1.1
6.8	1.1
7.1	1.1
7.4	1.1
7.7	1.1
8	1.1
8	1.1
8.3	1.1
8.3	1.1
8.5	1.1
8.8	1.1
8.8	1.1
8.8	1.1
8.8	1.1
8.8	1.1
8.8	1.1
8.8	1.1
8.8	1.1
8.8	1.1
8.8	1.1
8.8	1.1
8.8	1.1
8.8	1.1
8.8	1.1
8.8	1.1
9.1	1.1
9.1	1.1
9.1	1.1
9.4	1.1
9.7	0.8
10	0.8
10	0.8
10	0.8
10.3	0.8
10.3	0.8
10.3	0.8
10.3	0.8
10.3	0.8
10.3	0.8
10.3	0.8
10.3	0.8
10.3	0.5
10.3	0
10.3	0
10.3	0
10.3	0
10.3	0
10.3	0
10.3	0
10.3	0
10.3	0
10.3	0
10.3	0
10.3	0
10.3	0
10.3	0
10.3	0
10.3	0.2
10.3	0.2
10.3	0.2
10.3	0.2
10.3	0.2
10.3	0.2
10.3	0.2
10.3	0.2
10.3	0.2
10.3	0.2
10.3	0.2
10.3	0.2
10.3	0.2
10.3	0.2
10	0.2
10	0.2
9.7	0.2
9.7	0.2
9.4	0.2
9.4	0.2
9.4	0.2
9.4	0.2
9.4	0.2
9.4	0.2
9.4	0.2
9.4	0.2
9.4	0.2
9.4	0.2
9.4	0.2
9.4	0.2
9.4	0.2
9.4	0.2
9.4	0.2
9.4	0.2
9.4	0.2
9.4	0.2
9.4	0.2
9.4	0.2
9.4	0.2
9.4	0.2
9.4	0.2
9.4	0.2
9.4	0.2
9.4	0.2
9.4	0.2
9.4	0.2
9.4	0.2
9.4	0.2
9.4	0.2
9.4	0.2
9.4	0.2
9.4	0.2
9.4	0.2
9.4	0.2
9.4	0.2
9.4	0.2
9.4	0.2
9.4	0.2
9.4	0.2
9.4	0.2
9.4	0.2
9.4	0.2
9.4	0.2
9.4	0.2
9.4	0.2
9.4	0.2
9.4	0.2
9.4	0.2
9.4	0.2
9.4	0.2
9.4	0.2
9.4	0.2
9.4	0.2
9.4	0.2
9.4	0.2
9.4	0.2
9.4	0.2
9.4	0.2
9.4	0.2
9.4	0.2
9.4	0.2
9.4	0.2
9.4	0.2
9.4	0.2
9.4	0.2
9.4	0.2
9.4	0.2
9.4	0.2
9.4	0.2
9.4	0.2
9.4	0.2
9.4	0.2
9.4	0.2
9.4	0.2
9.4	0.2
9.4	0.2
9.4	0.2
9.4	0.2
9.4	0.2
9.4	0.2
9.4	0.2
9.4	0.2
9.4	0.2
9.4	0.2
9.4	0.2
9.4	0.2
9.4	0.2
9.4	0.2
9.4	0.2
9.4	0.2
9.4	0.2
9.4	0.2
9.4	0.2
9.4	0.2
9.4	0.2
9.4	0.2
9.4	0.2
9.4	0.2
9.4	0.2
9.4	0.2
9.4	0.2
9.4	0.2
9.4	0.2
9.4	0.2
9.4	0.2
9.4	0.2
9.4	0.2
9.4	0.2
9.4	0.2
9.4	0.2
9.4	0.2
9.4	0.2
9.4	0.2
9.4	0.2
9.4	0.2
9.4	0.2
9.4	0.2
9.4	0.2
9.4	0.2
9.4	0.2
9.4	0.2
9.4	0.2
9.4	0.2
9.4	0.2
9.4	0.2
9.4	0.2
9.4	0.2
9.4	0.2
9.4	0.2
9.4	0.2
9.4	0.2
9.4	0.2
9.4	0.2
9.4	0.2
9.4	0.2
9.4	0.2
9.4	0.2
9.4	0.2
9.4	0.2
9.4	0.2
9.4	0.2
9.4	0.2
9.4	0.2
9.4	0.2
9.4	0.2
9.4	0.2
9.4	0.2
9.4	0.2
9.4	0.2
9.4	0.2
9.4	0.2
9.4	0.2
9.4	0.2
9.4	0.2
9.4	0.2
9.4	0.2
9.4	0.2
9.4	0.2
9.4	0.2
9.4	0.2
9.4	0.2
9.4	0.2
9.4	0.2
9.4	0.2
9.4	0.2
9.4	0.2
9.4	0.2
9.4	0.2
9.4	0.2
9.4	0.2
9.4	0.2
9.4	0.2
9.4	0.2
9.4	0.2
9.4	0.2
9.4	0.2
9.4	0.2
9.4	0.2
9.4	0.2
9.4	0.2
9.4	0.2
9.4	0.2
9.4	0.2
9.4	0.2
9.4	0.2
9.4	0.2
9.4	0.2
9.4	0.2
9.4	0.2
9.4	0.2
9.4	0.2
9.4	0.2
9.4	0.2
9.4	0.2
9.4	0.2
9.4	0.2
9.4	0.2
9.4	0.2
9.4	0.2
9.4	0.2
9.4	0.2
9.4	0.2
9.4	0.2
9.4	0.2
9.4	0.2
9.4	0.2
9.4	0.2
9.4	0.2
9.4	0.2
9.4	0
9.4	0
9.4	0.2
9.4	0.5
8.8	1.4
8.3	1.7
7.1	2.8
5.7	4.2
4	6.3
2	8.3
0.2	10.5
2.2	12.8
4	15.1
5.4	17.4
6.3	18.9
6.8	19.7
7.4	20
8.3	19.7
9.7	18.9
12.3	17.7
15.7	15.7
19.7	13.4
24.3	10.8
28.6	8.3
32.3	5.7
35.7	3.1
38.6	1.1
41.2	0.2
43.5	0.2
46.1	0.2
48.9	0
51.8	0.2
54.9	1.1
58.4	2
63.8	3.4
65.2	4
68.4	4.5
71	4.8
73.3	4.8
75.3	5.1
76.7	6
77.6	6.8
79	7.7
80.4	8
82.4	8
85	8.3
85	8.3
85	8.5
85	8.5
85	8.5
85	8.5
84.4	8.5
83.3	8.3
81.9	7.4
80.1	5.7
77.6	4.2
73	3.7
71	3.7
67.5	3.7
63.2	3.7
58.9	3.7
54.4	4.5
50.4	6
46.9	8
44.3	10.3
41.8	12.3
38.9	14
35.7	15.1
32.6	15.1
29.2	15.1
26.3	15.1
24	15.1
22.3	15.1
20.9	15.1
19.4	15.1
17.4	15.1
15.7	14.6
13.7	13.1
11.4	12
9.4	12
8.8	11.7
8.8	11.4
8.8	10.5
8.8	9.7
8.8	8.8
8.8	8.5
9.1	8.5
10	8.5
11.7	8.5
12	8.5
13.1	8.5
14.8	8.5
17.1	8.5
19.4	8.8
21.4	9.4
24.6	9.7
27.7	9.7
31.2	9.4
35.2	8.5
39.5	6.8
42.6	4.2
44.9	1.1
47.2	2.2
49.5	5.1
52.1	6.8
54.9	7.4
57.8	7.4
60.4	7.1
62.1	6.5
62.7	6.3
64.7	6.3
66.7	6.3
68.4	6.3
70.1	6.3
71.5	6.3
73	6.3
74.1	6.3
74.7	6.3
75.6	6.3
75.8	6.3
77	6.3
78.1	6.3
78.7	6.3
79.3	6.3
79.6	6.3
79.9	6.3
79.9	6.3
79.9	6.3
79.9	6.3
79.9	6.3
79.9	6.3
79.9	6.3
79.6	6.3
78.7	6.3
77.3	6.3
75.6	6.3
73.3	6.3
70.7	6.3
67.3	6.3
63	6.3
56.4	4.8
54.4	3.7
50.9	1.1
48.1	2
45.2	4.8
42.3	7.7
38.9	9.7
35.5	11.1
32	11.7
28.6	11.7
25.7	11.7
23.4	11.7
22	11.7
21.4	11.7
21.1	11.7
21.1	11.7
21.1	11.7
21.1	11.7
21.1	11.7
20.3	11.7
18.3	11.7
16.3	11.7
15.1	11.7
15.1	11.7
14.8	11.7
14.8	11.7
14.8	11.7
14.8	11.7
14.8	11.7
14.8	11.7
14.8	11.7
14.8	11.7
15.1	11.7
15.7	11.7
17.4	11.7
19.4	11.7
22	11.7
25.2	11.7
29.2	11.1
32.9	10.3
35.7	8.3
37.8	5.7
39.2	2.5
40.6	0
42.3	2.5
44.6	4
47.5	5.1
52.1	5.7
53.5	5.7
55.8	5.7
57.5	5.7
59.2	5.7
61.2	5.7
63.5	5.7
65.2	5.7
67	5.1
68.7	4.5
70.7	4.5
72.4	4.5
73.8	4.5
75.3	4.5
76.7	4.5
77.8	4.5
78.7	4.5
79.3	4.5
79.9	4.5
80.1	4.5
80.1	4.5
80.1	4.5
80.1	4.5
80.1	3.7
80.1	3.1
80.1	2.8
80.1	2.8
80.1	2.8
79.6	2.2
78.7	1.7
77.3	1.7
75.3	1.7
72.7	1.7
69.8	1.7
66.4	1.7
60.1	0.8
58.4	2
55.5	4.8
52.9	8.3
50.4	12.3
47.5	16
44.6	18.9
41.5	20.9
38	22
34.9	22
32	22
30	22
28.6	22
28	22
28	22
28	22
28	21.1
28	20
28	20
27.4	20
25.7	20
24	20
22.9	19.4
22.3	18
21.7	17.1
21.1	16.8
20.9	16.8
20.6	16.8
20.6	16.8
20.6	16.8
20.6	16.8
20.6	16.8
20.6	16.8
20.6	16.8
20.6	16.8
20.6	16.8
20.6	16.8
20.6	16.8
20.9	16.8
22.6	16.8
25.4	16.8
29.4	16.8
33.7	16
37.5	14.6
39.8	12
41.8	8.8
44.3	3.1
45.2	1.4
47.2	1.4
49.8	2.8
52.6	3.1
56.1	3.1
58.7	3.1
60.4	2.8
61.8	2.2
63.8	2.2
67.5	1.7
68.4	1.4
70.7	0.8
73	0.2
75	0.2
76.7	0.2
78.4	0.2
79.6	0.2
80.7	0.2
81.6	0.2
82.1	0.2
82.7	0.2
83.3	0.2
83.6	0.2
83.6	0.2
83.6	0.2
83.6	0.2
83.6	0.2
83.6	0.2
83.6	0.2
83.6	0.2
83.6	0.2
82.7	0.2
81.6	0.2
80.1	0.2
79	0.2
77.3	0.2
75.3	0.2
72.4	0.2
69.5	0.2
66.1	0
62.1	0.5
58.7	1.7
55.5	3.7
52.6	6
49.8	8.5
47.2	11.1
44.1	13.1
41.2	14.8
37.8	15.4
34	15.7
30.6	15.7
27.7	15.7
25.4	15.7
23.7	15.7
22.3	15.4
21.7	14.6
20.6	13.4
19.4	12.6
18.3	12.3
17.1	12
16.6	10.8
15.7	10.3
14.8	10
14.6	9.4
14.6	8.5
14.6	8
14.6	7.4
14.6	7.4
14.6	7.4
14.6	7.4
14.6	7.4
14.6	8
14.6	9.1
14.8	10.5
15.4	12
16.8	12.8
18.9	13.4
21.7	13.7
24.9	13.7
30.9	13.7
32.9	13.7
36.3	12.8
39.2	11.1
41.5	8.3
42.9	5.1
44.6	2
46.1	0.5
48.4	2
50.9	2
55.8	2
56.9	2
58.9	2
60.7	2
62.1	2
63.5	1.4
65	0.2
67	0.8
69.3	1.1
71.3	1.4
73	1.4
74.7	1.4
76.7	1.4
78.1	1.4
79	1.4
79.3	1.4
80.4	1.4
81.3	1.4
82.1	1.4
82.7	1.4
83.3	1.4
83.6	1.4
83.6	1.4
83.6	1.4
83.6	1.4
83.6	1.4
83.6	1.4
83.6	1.4
83.6	1.4
83.6	1.4
83.6	1.4
83.3	1.4
82.1	1.4
80.7	1.4
79.6	1.4
78.4	1.4
77	1.4
75.6	1.4
73.3	1.4
71	0.8
67.8	0.5
64.1	0.5
60.1	0.8
55.5	0.8
51.2	1.7
47.2	3.4
43.8	5.4
40.9	7.7
38	9.7
35.2	11.7
31.7	13.4
28.9	14.6
25.7	14.8
22.9	14.8
20.3	14.8
18.9	14.8
18	14.8
18	14.8
17.7	14.8
17.4	14.8
16.6	14.6
15.7	13.7
14.8	12.3
13.7	11.4
13.4	10.8
13.4	10.3
13.4	10
13.4	9.7
13.4	9.4
13.4	9.4
13.4	9.4
13.4	9.4
13.4	9.4
13.4	9.4
13.7	9.4
14.8	9.4
15.4	9.4
16.6	9.4
18.3	9.4
20.6	9.4
23.7	9.4
28.3	9.4
32.9	8.8
36.9	7.7
39.5	5.7
41.2	3.4
43.8	0.5
44.9	2
47.2	3.4
50.1	4.2
53.2	4.2
56.4	4.2
58.9	4.2
61	4.2
62.7	4.2
64.4	3.7
66.1	3.1
68.1	2.5
70.7	1.7
71.5	1.4
73.3	1.1
75	1.1
77	1.1
78.4	1.1
79.3	1.1
80.1	1.1
81	1.1
81.6	1.1
82.1	1.1
82.7	1.1
83	1.1
83.6	1.1
83.6	1.1
83.6	1.1
83.6	1.1
83.6	1.1
83.6	1.1
83.6	1.1
83.6	1.1
83.6	1.1
83	1.1
81	1.1
80.4	1.1
79.3	1.1
77.8	1.1
76.4	1.1
74.4	1.1
72.1	1.7
69.5	2.8
66.1	3.1
60.4	3.1
58.4	3.1
54.9	3.1
50.9	2.2
46.9	0.8
43.8	1.4
40.9	4
38	6.5
35.2	8.8
32	10.8
28.9	12.3
25.7	13.1
22.6	13.4
19.4	13.4
17.1	13.4
15.7	13.1
15.1	12.6
15.1	11.7
15.1	11.1
15.1	11.1
14.8	10.8
14.8	9.7
14.3	8.8
14	8.3
14	7.7
14	7.7
14	7.7
14	7.7
14	7.7
14	7.7
14	7.7
14	7.7
14	8
14	8
14	8
14.3	8
15.4	8
17.7	8
20.9	8
23.7	8
26	7.7
27.4	6.8
28	5.1
28	3.1
28.3	0.5
28.3	2.5
28.9	5.4
29.2	7.4
29.4	8.3
29.7	8.5
30.3	8.3
30.6	8.3
30.6	8.3
30.6	8.3
30.6	8.3
30.6	8.5
30.6	9.1
30.6	10
30.6	10.5
30.6	10.8
30.6	11.1
30.6	11.7
30.6	11.7
30.6	11.7
30.3	11.7
30.3	11.7
30.3	11.7
30.3	11.7
29.4	11.7
28.9	11.7
27.7	11.7
27.7	11.7
26.9	11.7
26.3	11.7
25.4	11.4
24.6	11.1
24	10.3
23.4	9.1
23.1	7.7
23.1	6.3
23.1	4.5
23.1	3.4
23.1	2.5
23.1	1.7
22.9	1.1
22.9	0.5
22.6	0
22.6	0.2
22.6	0.8
22.3	1.4
22	2
22	2.2
22	2.8
22	3.4
22	3.7
22	4
22	4
22	4
22	4
22	4
22	4
22	4
22	3.7
22	3.1
22	2.8
22	2.8
22	2.8
21.4	2.8
20.9	2.8
20.3	2.8
19.7	2.8
19.1	2.8
18.9	2.8
18	2.5
17.4	2.5
16.8	2
16	1.4
15.1	1.1
14.3	0.5
13.7	0.5
13.1	0.5
12.6	0.5
12	0.2
11.1	0
10.3	0.2
9.1	0.5
8.3	1.1
7.7	1.1
7.1	1.1
6.5	1.1
6	1.1
5.4	1.1
5.1	1.1
4.5	1.4
4	1.4
3.4	1.7
3.1	2
2.5	2
1.7	2
1.4	2
1.1	2
0.5	2
0.2	2
0.2	2
0.8	2
1.1	2
1.4	2
2	2
2.5	2
2.8	2
3.4	2
3.7	2
3.7	2
3.7	2
3.7	2
3.7	2
3.7	2
3.7	2
3.7	2
3.7	2
3.7	2
3.7	2
3.7	2
4	2
4	2
4	2
4	2
4	2
4	2
4	2
4	2
4	2
4	2
4	2
4.2	2
4.5	2
4.5	2
4.8	2
4.8	2
4.8	2
4.8	2
4.8	2
4.8	2
4.8	2
4.8	2
4.8	2
4.8	2
4.8	2
5.1	2
5.4	2
5.4	2
5.4	2
5.4	2
5.4	2
5.4	2.2
5.4	2.2
5.4	2.2
5.7	2.2
5.7	2.2
6	2.2
6.3	2.2
6.3	2.2
6.5	2.2
6.5	2.2
6.5	2.5
6.8	2.5
7.1	3.4
7.4	4
7.7	4.2
8	4.5
8.3	4.8
8.5	4.8
8.8	4.8
8.8	4.8
8.8	4.8
8.8	4.8
8.8	4.8
8.8	4.8
8.8	4.8
9.1	4.8
9.1	4.8
9.1	4.8
9.1	4.8
9.1	4.8
9.1	4.8
9.4	4.8
9.7	4.8
9.7	4.8
9.7	4.8
9.7	4.8
9.7	4.8
9.7	4.8
9.7	4.8
9.7	4.8
9.7	4.8
9.7	4.8
9.7	4.8
9.7	4.8
9.7	4.8
9.7	4.8
9.7	4.8
9.7	4.8
9.7	4.8
9.7	4.8
9.7	4.8
9.7	4.8
9.7	4.8
9.7	4.8
9.7	4.8
9.7	4.8
9.7	4.8
9.7	4.8
9.7	4.8
9.7	4.8
9.7	4.8
9.7	4.5
9.7	4.5
9.7	4.5
9.7	4.5
9.7	4.5
9.7	4.5
9.7	4.5
9.7	4.5
9.7	4.5
9.7	4.5
9.7	4.5
9.7	4.5
9.7	4.5
9.7	4.5
9.7	4.5
9.7	4.2
9.7	4
9.7	3.7
9.7	4
9.7	4
9.7	4
9.7	4
9.7	4
9.7	4
9.7	4
9.7	4
9.7	4
9.7	4
9.7	4
9.7	4
9.7	4
9.7	4
9.7	4
9.7	4
9.7	4
9.7	4
9.7	4
9.7	4
9.7	4
9.7	4
9.7	4
9.7	3.7
9.7	3.7
9.7	3.7
9.7	3.7
9.7	3.7
9.7	3.7
9.7	3.7
9.7	3.7
9.7	3.7
9.7	3.7
9.7	3.7
9.7	3.7
9.7	3.7
9.4	3.7
9.4	3.7
9.4	3.7
9.4	3.7
9.4	3.7
9.4	3.7
9.4	3.7
9.4	3.7
9.4	3.7
9.1	3.7
9.1	3.7
8.8	3.7
8.8	3.7
8.8	3.7
8.8	3.7
8.5	3.7
8.5	3.7
8.5	3.7
8.5	3.7
8.5	3.4
8.5	3.1
8.5	2.8
8.5	2.8
8.5	2.8
8.5	2.8
8.3	2.8
8.3	2.5
8.3	2.2
8	2
7.4	1.7
7.4	1.4
7.4	0.8
6.8	0.8
6.8	0.8
6.5	0.5
6.5	0
6.3	0
6	0.2
5.7	0.5
5.4	0.8
5.1	1.1
4.8	1.4
4.8	1.4
4.8	1.7
4.5	2
4.5	2
4.2	2
4.2	2
4.2	2
4.2	2
4.2	2
4.2	2
4.2	2
4.2	2
4.2	2
4.2	2
4.2	2
4.2	2
4.2	2
4.2	2
4.2	2
4.2	2
4.2	2
4.2	2.2
4.2	2.2
4.2	2.2
4.2	2.2
4.2	2.2
4.2	2.2
4.2	2.2
4.2	2.2
4.2	2.2
4.2	2.2
4.2	2.2
4.2	2.2
4.2	2.2
4.2	2.2
4.2	2.2
4.2	2.2
4.2	2.2
4.2	2.2
4.2	2.2
4.2	2.2
4.2	2.2
4.2	2.2
4.2	2.2
4.2	2.2
4.2	2.2
4.2	2.2
4.2	2.2
4.2	2.2
4.2	2.2
4.2	2.2
4.2	2.2
4.2	2.2
4.2	2.2
4.2	2.2
4.2	2.2
4.2	2.2
4.2	2.2
4.2	2.2
4.2	2.2
4.2	2.2
4.2	2.2
4.2	2.2
4.2	2.2
4.2	2.2
4.2	2.2
4.2	2.2
4.2	2.2
4.2	2.2
4.2	2.2
4.2	2.2
4.2	2.2
4.2	2.2
4.2	2.2
4.2	2.2
4.2	2.2
4.2	2.2
4.2	2.2
4.2	2.2
4.2	2.2
4.2	2.2
4.2	2.2
4.2	2.2
4.2	2.2
4.2	2.2
4.2	2.2
4.2	2.2
4.2	2.2
4.2	2.2
4.2	2.2
4.2	2.2
4.2	2.2
4.2	2.2
4.2	2.2
4.2	2.2
4.2	2.2
4.2	2.2
4.2	2.2
4.2	2.2
4.2	2.2
4.2	2.2
4.2	2.2
4.2	2.2
4.2	2.2
4.2	2.2
4.2	2.2
4.2	2.2
4.2	2.2
4.2	2.2
4.2	2.2
4.2	2.2
4.2	2.2
4.2	2.2
4.2	2.2
4.2	2.2
4.2	2.2
4.2	2.2
4.2	2.2
4.2	2.2
4.2	2
4.2	2
4.2	2
4.2	2
4.2	2
4.2	2
4.2	2
4.2	2
4.2	2
4.2	2
4.2	2
4.2	2
4.2	2
4.2	2
4.2	2
4.2	2
4.2	2
4.2	2
4.2	2
4.2	2
4.2	2
4.2	2
4.2	2
4.2	2
4.2	2
4.2	2
4.2	2
4.2	2
4.2	2
4.2	2
4.2	2
4.2	2
4.2	2
4.2	2
4.2	2
4.2	2
4.2	2
4.2	2
4.2	2
4.2	2
4.2	2
4.2	2
4.2	2
4.2	2
4.2	2
4.2	2
4.2	2
4.2	2
4.2	2
4.2	2
4.2	2
4.2	2
4.2	2
4.2	2
4.2	2
4.2	2
4.2	2
4.2	2
4.2	2
4.2	2
4.2	2
4.2	2
4.2	2
4.2	2
4.2	2
4.2	2
4.2	2
4.2	2
4.2	2
4.2	2
4.2	2
4.2	2
4.2	2
4.2	2
4.2	2
4.2	2
4.2	2
4.2	2
4.2	2
4.2	2
4.2	2
4.2	2
4.2	2
4.2	2
4.2	2
4.2	2
4.2	2
4.2	2
4.2	2
4.2	2
4.2	2
4.2	2
4.2	2
4.2	2
4.2	2
4.2	2
4.2	2
4.2	2
4.2	2
4.2	2
4.2	2
4.2	2
4.2	2
4.2	2
4.2	2
4.2	2
4.2	2
4.2	2
4.2	2
4.2	2
4.2	2
4.2	2
4.2	2
4.2	2
4.2	2
4.2	2
4.2	2
4.2	2
4.2	2
4.2	2
4.2	2
4.2	2
4.2	2
4.2	2
4.2	2
4.2	2
4.2	2
4.2	2
4.2	2
4.2	2
4.2	2
4.2	2
4.2	2
4.2	2
4.2	2
4.2	2
4.2	2
4.2	2
4.2	2
4.2	2
4.2	2
4.2	2
4.2	2
4.2	2
4.2	2
4.2	2
4.2	2
4.2	2
4.2	2
4.2	2
4.2	2
