# Supplementary material for: Bot fit: A novel approach to assessing lower limb muscular strength
Source: PLoS One. 2026 Mar 26;21(3):e0339187. doi: 10.1371/journal.pone.0339187 (PMC13021169; doi:10.1371/journal.pone.0339187)
Supplement: S3 File — Raw joint angle data (left and right legs) collected from 25 participants across all exercise protocols. This compressed folder contains individual participant files (sub1–sub25) with time-series signals representing lower-limb motion recorded by the Bot Fit system during resistance exercise trials. (ZIP) [file pone.0339187.s003.zip › sub2/squat_const.csv]

AngL	AngR
5.1	17.7
5.1	17.7
5.1	17.7
5.1	17.7
5.1	17.7
5.1	17.7
5.1	17.7
5.1	17.7
5.1	17.7
5.1	17.7
5.1	17.7
5.1	17.7
5.1	17.7
5.1	17.7
5.1	17.7
5.1	17.7
5.1	17.7
5.1	17.7
5.1	17.7
5.1	17.7
5.1	17.7
5.1	17.7
5.1	17.7
5.1	17.7
5.7	18.2
6	18.5
6.3	19.4
6.3	19.7
6	19.1
5.1	18.5
4.2	17.7
3.7	16.8
4	16.8
4.5	17.1
4.8	17.7
5.1	18.2
5.1	18.5
4.8	18.5
4.8	18.5
4.8	18.5
4.8	18.5
4.8	18.5
4.8	18.5
4.8	18.5
4.8	18.5
4.8	18.5
4.8	18.5
4.8	18.5
4.8	18.5
4.8	18.5
4.8	18.5
4.8	18.5
4.8	18.5
4.8	18.5
4.8	18.5
4.8	18.5
4.8	18.5
4.8	18.5
4.8	18.5
4.8	18.5
4.8	18.5
4.8	18.5
4.8	18.5
4.8	18.5
4.8	18.5
4.8	18.5
4.8	18.5
4.8	18.5
4.8	18.5
4.8	18.5
4.8	18.5
4.8	18.5
4.8	18.5
4.8	18.5
4.8	18.5
4.8	18.5
4.8	18.5
4.8	18.5
4.8	18.5
4.8	18.5
4.8	18.5
4.8	18.5
4.8	18.5
4.8	18.5
4.8	18.5
4.8	18.5
4.8	18.5
4.8	18.5
4.8	18.5
4.8	18.5
4.8	18.5
4.8	18.5
4.8	18.5
4.8	18.5
4.8	18.5
4.8	18.5
4.8	18.5
4.8	18.5
4.8	18.5
4.8	18.5
4.8	18.5
4.8	18.5
4.8	18.5
4.8	18.5
4.8	18.5
4.8	18.5
4.8	18.5
4.8	18.5
4.8	18.5
4.8	18.5
4.8	18.5
4.8	18.5
4.8	18.5
4.8	18.5
4.8	18.5
4.8	18.5
4.8	18.5
4.8	18.5
4.8	18.5
4.8	18.5
4.8	18.5
4.8	18.5
4.8	18.5
4.8	18.5
4.8	18.5
4.8	18.5
4.8	18.5
4.8	18.5
4.8	18.5
4.8	18.5
4.8	18.5
4.8	18.5
4.8	18.5
4.8	18.5
4.8	18.5
4.8	18.5
4.8	18.5
4.8	18.5
4.8	18.5
4.8	18.5
4.8	18.5
4.8	18.5
4.8	18.5
4.8	18.5
4.8	18.5
4.8	18.5
4.8	18.5
4.8	18.5
4.8	18.5
4.8	18.5
4.8	18.5
4.8	18.5
4.8	18.5
4.8	18.5
4.8	18.5
4.8	18.5
4.8	18.5
4.8	18.5
4.8	18.5
4.8	18.5
4.8	18.5
4.8	18.5
4.8	18.5
4.8	18.5
4.8	18.5
4.8	18.5
4.8	18.5
4.8	18.5
4.8	18.5
4.8	18.5
4.8	18.5
4.8	18.5
4.8	18.5
4.8	18.5
4.8	18.5
4.8	18.5
4.8	18.5
4.8	18.5
4.8	18.5
4.8	18.5
4.8	18.5
4.8	18.5
5.1	18.5
5.1	18.5
5.1	18.5
5.1	18.5
5.4	18.5
5.4	18.5
5.4	18.5
5.4	18.5
5.4	18.5
5.7	18.5
5.7	18.5
5.7	18.5
5.7	18.5
5.7	18.5
5.7	18.5
5.7	18.5
5.7	18.5
5.7	18.5
5.7	18.5
5.7	18.8
5.7	18.8
6	18.8
6	18.8
6	19.4
6.3	20
6.8	20
7.1	20.5
7.4	20.5
7.4	20.5
7.4	20.5
7.4	20.5
7.4	20.5
7.7	20.5
7.7	20.5
7.7	20.5
8	20.5
8	20.5
8.3	20.5
8.3	20.5
8.3	20.5
8.3	20.5
8.3	20.5
8.3	20.5
8.3	20.5
8.3	20.5
8.3	20.5
8.3	20.5
8.3	20.5
8.3	20.5
8.3	20.5
8.3	20.5
8.3	20.5
8.3	20.5
8.3	20.5
8.3	20.5
8.3	20.5
8.3	20.5
8.3	20.5
8.3	20.5
8.3	20.5
8.5	20.5
8.5	20.5
8.8	20.5
8.8	20.5
9.1	20.5
9.1	20.8
9.1	20.8
9.1	21.4
9.1	21.7
9.4	21.7
9.4	21.7
9.4	21.7
9.4	21.7
9.4	21.7
9.4	21.7
9.4	21.7
9.4	21.7
9.4	21.7
9.4	21.7
9.4	21.7
9.4	21.7
9.4	21.7
9.4	21.7
9.4	21.7
9.4	21.7
9.4	21.7
9.4	21.7
9.4	21.7
9.4	21.7
9.4	21.7
9.4	21.7
9.4	21.7
9.4	21.7
9.4	21.7
9.4	21.7
9.4	21.7
9.7	21.7
10	21.7
10	21.7
10	21.7
10	21.7
10	22
10	22.2
10	22.5
10	22.5
10	22.5
10	22.5
10	22.5
10	22.5
10	22.5
10	22.5
10	22.5
10	22.5
10	22.2
10	22.2
10	22.2
10	22.2
10	22.2
10	22.2
10	22.2
10	22.2
10	22.2
10	22.2
10	22.2
10	22.2
10	22.2
10	22.2
10	22.2
10	22.2
10	22.2
10	22.2
10	22.2
10	22
10	22
10	22
10	22
10	22
10	22
10	22
10	22
10	22
10	22
9.7	22
9.4	22
9.4	22
9.1	22
9.1	22.2
9.1	22.2
9.1	22.2
9.1	22.2
9.1	22.2
9.1	22.2
9.1	22.2
9.1	22.2
9.1	22.2
9.1	22.2
9.1	22.2
9.1	22.2
9.1	22.2
9.1	22.2
9.1	22.2
9.1	22.2
9.1	22.2
9.1	22.2
9.1	22.2
9.1	22.2
9.1	22.2
9.1	22.2
9.1	22.2
9.1	22
9.1	22
9.1	22
9.1	22
9.1	22
9.1	22
9.1	22
9.1	22
9.1	22
9.1	22
9.1	22
9.1	22
9.1	22
9.1	22
9.1	22
9.1	22
9.1	22
9.1	22.2
9.1	22.2
9.1	22.2
9.1	22.2
9.1	22.2
9.1	22.2
9.1	22.2
9.1	22.2
9.1	22.2
9.1	22.2
9.1	22.2
9.1	22.2
9.1	22.2
9.1	22.2
9.1	22.2
9.1	22.2
9.1	22.2
9.1	22.2
9.1	22.2
9.1	22.2
9.1	22.2
9.1	22.2
9.1	22.2
9.1	22.2
9.1	22.2
9.1	22.2
9.4	22.2
9.4	22.2
9.4	22.2
9.4	22.2
9.4	22.2
9.4	22.2
9.4	22.2
9.4	22.2
9.7	22.2
10	22.2
10	22.2
10	22.2
10	22.2
10	22.2
10	22.2
10	22.2
10	22.2
10	22.2
10	22.2
10	22.2
10	22.2
10	22.2
10	22.2
10	22.2
10	22.2
10	22.2
10	22.2
10	22.2
10	22.2
10	22.2
10	22.2
10	22.2
10	22.2
10	22.2
10	22.2
10	22.2
10	22.2
10	22.2
10	22.2
10	22.2
10	22.2
10	22.2
10	22.2
10	22.2
10	22.2
10	22.2
10	22.2
10	22.2
10	22.2
10	22.2
10	22.2
10	22.2
10	22.2
10	22.2
10	22.2
10	22.2
10	22.2
10	22.2
10	22.2
10	22.2
10	22.2
10	22.2
10	22.2
10	22.2
10	22.2
10	22.2
10	22.2
10	22.2
10	22.2
10	22.2
10	22.2
10	22.2
10	22.2
10	22.2
10	22.2
10	22.2
10	22.2
10	22.2
10	22.5
10	22.5
10	22.5
10	22.5
10.3	22.5
10.3	22.5
10.3	22.5
10.3	22.5
10.3	22.5
10.3	22.5
10.3	22.5
10.3	22.5
10.3	22.5
10.3	22.5
10.3	22.5
10.3	22.5
10.3	22.5
10.3	22.5
10.3	22.5
10.3	22.5
10.3	22.5
10.3	22.5
10.3	22.5
10.3	22.5
10.3	22.5
10.3	22.5
10.3	22.5
10.3	22.5
10.3	22.5
10.3	22.5
10.3	22.5
10.3	22.5
10.3	22.5
10.3	22.5
10.3	22.5
10.3	22.5
10.3	22.5
10.3	22.5
10.3	22.5
10.3	22.5
10.3	22.5
10.3	22.5
10.3	22.5
10.3	22.5
10.3	22.5
10.3	22.5
10.3	22.5
10.3	22.5
10.3	22.5
10.3	22.5
10.3	22.5
10.3	22.5
10.3	22.5
10.3	22.5
10.3	22.5
10.3	22.5
10.3	22.5
10.3	22.5
10.3	22.5
10.3	22.5
10.3	22.5
10.3	22.5
10.3	22.5
10.3	22.5
10.3	22.5
10.3	22.5
10.3	22.5
10.3	22.5
10.3	22.5
10.3	22.5
10.3	22.5
10.3	22.5
10.3	22.5
10.3	22.5
10.3	22.5
10.3	22.5
10.3	22.5
10.3	22.5
10.3	22.5
10.3	22.5
10.3	22.5
10.3	22.5
10.3	22.5
10.3	22.5
10.3	22.5
10.3	22.5
10.3	22.5
10.3	22.5
10.3	22.5
10.3	22.5
10.3	22.5
10.3	22.5
10.3	22.5
10.3	22.5
10.3	22.5
10.3	22.5
10.3	22.5
10.3	22.5
10.3	22.5
10.3	22.5
10.3	22.5
10.3	22.5
10.3	22.5
10.3	22.5
10.3	22.5
10.3	22.5
10.3	22.5
10.3	22.5
10.3	22.5
10.3	22.5
10.3	22.5
10.3	22.5
10.3	22.5
10.3	22.5
10.3	22.5
10.3	22.5
10.3	22.5
10.3	22.5
10.3	22.5
10.3	22.5
10.3	22.5
10.3	22.5
10.3	22.5
10.3	22.5
10.3	22.5
10.3	22.5
10.3	22.5
10.3	22.5
10.3	22.5
10.3	22.5
10.3	22.5
10.3	22.5
10.3	22.5
10.3	22.5
10.3	22.5
10.3	22.5
10.3	22.5
10.3	22.5
10.3	22.5
10.3	22.5
10.3	22.5
10.3	22.5
10.3	22.8
10.3	22.8
10.3	23.1
10.3	23.4
10.3	23.4
10.3	23.4
10.3	23.4
10.3	23.4
10.3	23.4
10.3	23.4
10.3	23.4
10.3	23.4
10.3	23.4
10.3	23.4
10.3	23.4
10.3	23.4
10.3	23.4
10.3	23.4
10.3	23.4
10.3	23.4
10.3	23.4
10.3	23.4
10.3	23.4
10.3	23.4
10.3	23.4
10.3	23.4
10.3	23.4
10.3	23.4
10.3	23.4
10.3	23.4
10.3	23.4
10.3	23.4
10.3	23.4
10.3	23.4
10.3	23.4
10.3	23.4
10.3	23.4
10.3	23.4
10.3	23.4
10.3	23.4
10.3	23.4
10.3	23.4
10.3	23.4
10.3	23.4
10.3	23.4
10.3	23.4
10.3	23.4
10.3	23.4
10.3	23.4
10.3	23.4
10.3	23.4
10.3	23.4
10.3	23.4
10.3	23.4
10.3	23.4
10.3	23.4
10.3	23.4
10.3	23.4
10.3	23.4
10.3	23.4
10.3	23.4
10.3	23.4
10.3	23.4
10.3	23.4
10.3	23.4
10.3	23.4
10.3	23.4
10.3	23.4
10.3	23.4
10.3	23.4
10.3	23.4
10.3	23.4
10.3	23.4
10.3	23.4
10.3	23.4
10.3	23.4
10.3	23.4
10.3	23.4
10.3	23.4
10.3	23.4
10.3	23.4
10.3	23.4
10.3	23.4
10.3	23.4
10.3	23.4
10.3	23.4
10.3	23.4
10.3	23.4
10.3	23.4
10.3	23.4
10.3	23.4
10.3	23.4
10.3	23.4
10.3	23.4
10.3	23.4
10.3	23.4
10.3	23.4
10.3	23.4
10.3	23.4
10.3	23.4
10.3	23.4
10.3	23.4
10.3	23.4
10.3	23.4
10.3	23.4
10.3	23.4
10.3	23.4
10.3	23.4
10.3	23.4
10.3	23.4
10.3	23.4
10.3	23.4
10.3	23.4
10.3	23.4
10.3	23.4
10.3	23.4
10.3	23.4
10.3	23.4
10.3	23.4
10.3	23.4
10.3	23.4
10.3	23.4
10.3	23.4
10.3	23.4
10.3	23.4
10.3	23.4
10.3	23.4
10.3	23.4
10.3	23.4
10.3	23.4
10.3	23.4
10.3	23.4
10.3	23.4
10.3	23.4
10.3	23.4
10.3	23.4
10.3	23.4
10.3	23.4
10.5	23.4
10.5	23.4
10.8	23.4
10.8	23.4
10.8	23.4
10.8	23.4
10.8	23.4
10.8	23.4
10.8	23.4
10.8	23.4
10.8	23.4
10.8	23.4
11.1	23.4
11.1	23.4
11.1	23.4
11.1	23.4
11.1	23.4
11.1	23.4
11.4	23.4
11.4	23.4
11.7	23.4
11.7	23.4
11.7	23.4
11.7	23.4
11.7	23.4
11.7	23.4
11.7	23.4
11.7	23.4
11.7	23.4
11.7	23.4
11.7	23.7
11.7	23.7
11.7	23.7
11.7	23.7
11.7	23.7
11.7	23.7
11.7	23.7
11.7	23.7
11.7	23.7
11.7	23.7
11.7	23.7
11.7	23.7
11.7	23.7
11.7	23.7
11.7	23.7
11.7	23.7
11.7	23.7
11.7	23.7
11.7	23.7
11.7	23.7
11.7	23.7
11.7	23.7
11.7	23.7
11.7	23.7
11.7	23.7
11.7	23.7
11.7	23.7
11.7	23.7
11.7	23.7
11.7	23.7
11.7	23.7
11.7	23.7
11.7	23.7
11.7	23.7
11.7	23.7
11.7	23.7
11.7	23.7
11.7	23.7
11.7	23.7
11.7	23.7
11.7	23.7
11.7	23.7
11.7	23.7
11.7	23.7
11.7	23.7
11.7	23.7
11.7	23.7
11.7	23.7
11.7	23.7
11.7	23.7
11.7	23.7
11.7	23.7
11.7	23.7
11.7	23.7
11.7	23.7
11.7	23.7
11.7	23.7
11.7	23.7
11.7	23.7
11.7	23.7
11.7	23.7
11.7	23.7
11.7	23.7
11.7	23.7
11.7	23.7
11.7	23.7
11.7	23.7
11.7	23.7
11.7	23.7
11.7	23.7
11.7	23.7
11.7	23.7
11.7	23.7
11.7	23.7
11.7	23.7
11.7	23.7
11.7	23.7
11.7	23.7
11.7	23.7
11.7	23.7
11.7	23.7
11.7	23.7
11.7	23.7
11.7	23.7
11.7	23.7
11.7	23.7
11.7	23.7
11.7	23.7
11.7	23.7
11.7	23.7
11.7	23.7
11.7	23.7
11.7	23.7
11.7	23.7
11.7	23.7
11.7	23.7
11.7	23.7
11.7	23.7
11.7	23.7
11.7	23.7
11.7	23.7
11.7	23.7
11.7	23.7
11.7	23.7
11.7	23.7
11.7	23.7
11.7	23.7
11.7	23.7
11.7	23.7
11.7	23.7
11.7	23.7
11.7	23.7
11.7	23.7
11.7	23.7
11.7	23.7
11.7	23.7
11.7	23.7
11.7	23.7
11.7	23.7
11.7	23.7
11.7	23.7
11.7	23.7
11.7	23.7
11.7	23.7
11.7	23.7
11.7	23.7
11.7	23.7
11.7	23.7
11.7	23.7
11.7	23.7
11.7	23.7
11.7	23.7
11.7	23.7
11.7	23.7
11.7	23.7
11.7	23.7
11.7	23.7
11.7	23.7
11.7	23.7
11.7	23.7
11.7	23.7
11.7	23.7
11.7	23.7
11.7	23.7
11.7	23.7
11.7	23.7
11.7	23.7
11.7	23.7
11.7	23.7
11.7	23.7
11.7	23.7
11.7	23.7
11.7	23.7
11.7	23.7
11.7	23.7
11.7	23.7
11.7	23.7
11.7	23.7
11.7	23.7
11.7	23.7
11.7	23.7
11.7	23.4
11.7	23.4
11.7	23.4
11.7	23.1
11.7	23.1
11.7	23.1
11.7	23.1
11.7	22.8
11.7	22.2
11.7	22
11.7	21.7
11.7	21.1
11.7	20.8
11.7	20.5
11.7	20
11.7	19.7
11.7	19.1
11.7	18.8
11.7	18.2
11.7	17.9
11.7	17.7
11.7	17.4
11.4	17.1
11.4	16.8
11.1	16.5
10.8	16.2
10.8	16.2
10.8	16.2
10.8	16.2
10.8	16.2
10.8	16.2
10.8	16.2
10.8	16.5
10.8	16.5
10.8	16.5
10.8	16.5
10.8	16.5
10.8	16.8
10.8	16.8
10.8	16.8
10.8	16.8
11.1	16.8
11.1	16.8
11.1	17.1
11.1	17.7
11.1	18.2
11.4	18.8
11.7	19.4
12	20.2
12	20.8
12	21.4
12	21.7
12.3	22.2
12.3	22.8
12.3	23.1
12.3	23.4
12.3	24
12.3	24.3
12.3	24.5
12	24.5
12	24.5
12	24.5
12	24.5
12	24.5
12	24.8
12	25.4
12	26
12	26.3
12	26.3
11.7	26.3
11.7	26.3
11.7	26.3
11.7	26.3
11.4	26.3
11.4	26.3
11.4	26.3
11.1	26.3
10.8	26.3
10.8	26.3
10.8	26.3
10.8	26.3
10.8	26.3
10.8	26.3
10.8	26.3
10.8	26.3
10.8	26.3
10.8	26.3
10.8	26.3
10.8	26.3
10.8	26.3
10.8	26.3
10.8	26.3
10.8	26.3
10.8	26.3
10.8	26.3
10.8	26.3
10.8	26.3
10.8	26.3
10.8	26.3
10.8	26.3
10.8	26.3
10.8	26.3
10.8	26.3
11.1	26.3
11.1	26.3
11.1	26.3
11.1	26.3
11.4	26.3
11.7	26.3
12	26.3
12.3	26.3
12.3	26.3
12.3	26.3
12.3	26.3
12.3	26.3
12.6	26.3
12.8	26.3
12.8	26.3
12.8	26.3
12.8	26.3
12.8	26.3
12.8	26.3
12.8	26.3
13.1	26.3
13.4	26.3
13.4	26.3
13.7	26.3
13.7	26.3
13.7	26.3
13.7	26.3
13.7	26.3
13.7	26.3
13.7	26.3
13.7	26
13.7	26
13.7	26
13.7	26
13.7	26
13.7	26
14	26
14	26
14	26
14	26
14	26
14	26
14	26
14	26.3
14	26.3
14	26.3
14	26.3
13.7	26.3
13.7	26.3
13.7	26.3
13.7	26.3
13.7	26.3
13.7	26.3
13.7	26.3
13.7	26.3
13.7	26.3
13.7	26.3
13.7	26.3
13.7	26.3
13.7	26.3
13.4	26.3
13.4	26.3
13.4	26.3
13.4	26.3
13.4	26.3
13.4	26.3
13.4	26.3
13.4	26.3
13.4	26.3
13.4	26.3
13.4	26.3
13.4	26.3
13.4	26.3
13.4	26.3
13.4	26.3
13.1	26.3
12.8	26.3
12.8	26.3
12.6	26.3
12.6	26.3
12.6	26.3
12.6	26.3
12.6	26.3
12.6	26.3
12.6	26.3
12.6	26
12.6	26
12.6	26
12.6	26
12.6	26
12.6	26
12.6	26
12.6	26
12.6	26
12.6	26
12.6	26
12.6	26
12.6	26
12.6	26
12.6	26
12.6	26
12.6	26
12.6	26
12.6	26
12.6	26
12.6	26
12.6	26
12.3	26
12.3	26
12	26
12	26
11.7	26
11.7	26
11.7	26
11.7	26
11.7	26
11.7	26
11.7	26
11.7	26
11.7	26
11.7	26
11.7	26
11.7	26
11.7	26
11.7	26
11.7	26
11.7	26
11.7	26
11.7	26
11.7	26
11.7	26
11.7	26
11.7	26
11.7	26
11.7	26
11.7	26
11.7	26
11.7	26
11.7	26
11.7	26
11.7	26
11.7	26
11.7	26
11.7	26
11.7	26
11.7	26
11.7	26
11.7	26
11.7	26
11.7	26
11.7	26
11.7	26
11.7	26
11.7	26
11.7	26
11.7	26
11.7	25.7
11.7	25.7
11.7	25.7
11.7	25.4
11.7	25.1
11.4	25.1
11.4	25.1
11.4	25.1
11.4	25.1
11.4	25.1
11.4	25.1
11.4	25.1
11.1	25.1
11.1	25.1
11.1	25.1
11.1	25.1
11.1	25.1
11.1	25.1
11.1	25.1
11.1	25.1
11.1	25.1
10.8	25.1
10.8	25.1
10.5	24.8
10	24.5
9.1	24
8.3	23.1
6.8	22
5.4	21.1
3.4	19.7
0	17.1
1.7	16.2
5.1	13.9
8.8	10.8
12.3	7.4
14.8	3.6
16.8	0.5
18	2.5
19.1	3.6
19.7	3.6
20	3.3
19.4	2.2
19.1	1.6
18	0.2
16.3	1.6
14.6	3.1
13.1	4.5
12.3	5.1
12	5.3
12	5.1
12	5.1
12	4.8
12	4.8
12	4.8
12	5.1
12	5.1
12	5.1
12	5.1
12	5.1
11.7	5.1
11.7	5.1
11.4	5.1
11.1	5.1
10.8	5.1
10.8	5.1
10.8	5.1
10.5	5.1
10.5	5.1
10.5	5.1
10.5	5.1
10.5	5.1
10.5	5.1
10.5	5.1
10.5	5.1
10.5	5.1
10.5	5.1
10.5	5.1
10.5	5.1
11.4	5.1
12.6	4.5
14.3	3.1
16.8	0.8
19.7	2.2
23.1	5.3
26.6	9.1
30.3	12.8
34	16.5
36.6	19.4
38.3	20.8
38.6	20.8
38	20.2
36	17.9
34.9	17.1
32.3	14.8
30	12.2
27.4	9.6
25.2	7.4
23.1	5.9
22.3	4.8
21.7	4.5
21.7	4.5
21.7	4.5
21.7	4.5
21.7	4.5
21.7	4.5
21.7	4.5
21.7	4.5
21.4	4.2
21.1	4.2
20.3	3.6
19.1	2.5
17.4	0.8
15.1	1.3
13.1	3.3
11.4	5.1
10	6.5
8.3	7.6
7.1	8.8
5.7	10.2
4	11.6
1.7	13.9
0.8	14.5
0.8	15.9
2	17.4
3.1	18.2
4	18.8
4.5	18.8
4.5	18.5
4.2	18.2
4	18.5
4	18.5
4	18.5
4	18.5
4	18.5
4	18.5
4.2	18.5
4.2	18.5
4.2	18.5
4.2	18.5
4.2	18.5
4.2	18.5
4.2	18.5
4.2	18.5
4.2	18.5
4.5	18.5
4.5	18.5
4.5	18.5
4.5	18.5
4.8	18.5
4.8	18.5
4.8	18.5
4.8	18.5
4.8	18.5
4.8	18.5
4.8	18.5
4.8	18.5
4.8	18.5
4.8	18.5
4.8	18.5
4.8	18.5
4.8	18.5
4.8	18.5
4.8	18.5
4.8	18.5
4.8	18.5
4.8	18.5
4.8	18.5
4.8	18.5
4.8	18.5
4.8	18.5
4.8	18.5
4.8	18.5
4.8	18.5
4	18.2
1.1	16.8
0.2	15.9
3.7	13.4
8.3	10.2
13.1	6.2
18	1.6
22.9	3.9
27.2	9.1
31.7	14.2
36	19.4
40.9	24.3
45.8	28.8
49.2	33.1
52.4	36.6
54.9	38.6
56.7	40
57.8	41.1
58.9	42.3
61	44.3
63.2	46.9
65.5	49.5
67.5	51.5
68.4	52.6
68.4	52.6
68.4	52.6
68.4	52.6
67.8	52
66.4	50.6
64.4	48.3
61.5	45.7
58.4	42.6
54.9	39.1
51.2	35.4
46.9	31.4
42.9	27.1
38.6	22.8
34.6	18.5
30.9	14.5
27.2	11.1
23.7	7.6
20.3	4.5
16.8	1.1
13.1	2.5
9.1	5.6
4	9.9
2.8	11.1
0.5	12.5
0.5	13.4
0.8	13.7
0.5	13.4
0.8	13.1
2.8	11.9
4.8	10.8
7.1	9.4
9.7	7.4
12.6	5.1
16	2.2
19.4	1.6
23.4	5.6
28	9.9
33.2	14.5
38.6	20
44.6	26
51.2	33.1
58.1	40
64.7	46.6
71	53.2
76.7	58.9
80.1	62.6
81.3	64.1
81.9	64.1
81.9	64.1
81.9	64.1
82.1	64.6
82.4	64.6
82.4	64.6
81.9	64.1
80.7	62.6
78.4	60.6
75.8	58
72.4	54.6
68.1	50.6
63	45.4
56.9	39.7
51.2	34
45.8	28.3
40	22.8
34.6	17.1
29.4	12.2
25.2	8.2
21.7	4.5
18.6	1.1
15.1	2.2
12	5.3
8.8	8.2
5.7	11.1
3.1	13.7
1.1	15.1
0.2	15.7
0	15.4
0.2	14.5
0.2	13.7
0.5	12.8
1.1	12.2
2	12.2
3.4	12.2
5.7	11.1
8.5	9.4
11.7	6.5
15.7	3.1
20	1.3
24.3	6.2
29.2	11.1
34.3	16.2
40	21.7
46.1	28
53.2	34.8
63.2	45.4
66.4	48.6
72.4	55.5
77	61.2
80.4	63.8
82.1	64.6
82.7	64.6
82.7	65.5
83.9	66.9
85.3	68.1
86.4	68.9
86.4	69.2
86.2	68.9
85.3	68.1
83.3	66.4
80.1	63.2
76.1	59.2
71.5	54.6
66.1	49.5
60.7	44.3
55.2	38.9
49.8	33.4
44.3	28.3
39.8	23.1
35.7	19.1
32	15.4
28.9	11.6
25.7	8.5
21.7	4.8
17.7	1.1
13.4	3.3
8.8	7.4
4.8	11.4
1.1	14.5
2	17.1
3.4	18.8
3.4	19.1
2.2	19.1
0.2	17.9
2	15.4
4.2	12.2
6.8	9.6
9.7	7.4
12.6	5.3
16	2.8
18.9	1.1
22	5.1
26.3	9.4
30.9	13.9
36.3	19.1
42.9	25.4
49.8	32.6
56.9	39.4
63.8	46.3
70.4	53.2
76.4	59.5
81.3	65.2
84.2	68.1
85.3	68.9
85.6	69.2
85.6	69.5
85.9	70.1
86.4	70.6
86.7	70.6
86.4	70.4
85.3	69.5
83.3	67.5
80.7	64.6
77.3	61.5
73.3	57.5
68.4	52.9
63	47.4
56.9	41.7
51.2	36
45.5	30.3
40	24.8
34.6	18.8
29.7	13.4
24.9	8.8
20.6	4.5
16.6	0.5
12.3	3.6
8	7.6
3.7	11.6
0.5	15.1
4	18.5
6.3	20.8
6.3	21.4
4.2	20
1.1	16.8
2.5	12.5
6	8.5
9.4	5.1
12.3	2.8
14.8	0.8
17.4	1.3
19.7	4.2
22.9	7.1
26.6	10.2
31.2	14.2
36.6	19.4
42.9	25.7
49.8	32.6
56.9	39.4
63.5	46.6
70.1	53.2
76.1	59.5
82.1	65.8
83.3	66.4
84.2	66.9
84.4	67.5
84.4	68.1
85	69.2
86.2	70.1
87	70.6
86.7	70.6
86.2	69.8
84.7	68.4
82.1	65.8
78.7	62.6
74.7	58.6
69.8	54
64.4	48.6
58.7	42.9
52.9	37.4
47.2	31.7
41.8	26.3
36.6	20.8
32.3	16.2
28.6	12.2
23.4	6.8
21.7	4.8
17.4	0.8
13.1	3.3
8.8	7.6
4.8	11.4
1.7	14.2
0.2	15.9
1.1	16.8
0.5	16.5
1.4	14.8
4.2	11.9
9.1	6.2
10.5	4.2
13.4	1.1
16.3	2.2
19.4	5.1
22.9	7.6
26.9	10.5
31	14.2
35.9	18.8
41.6	24.3
48.5	30.8
55.1	38
61.7	44.6
68.3	51.2
74.3	57.5
78.9	63.5
82	66.4
83.4	67.5
84.6	68.1
85.4	68.9
86.6	70.4
88	72.1
89.2	73.2
90	73.8
90	73.5
89.4	73.2
88.3	72.1
86.3	70.1
83.7	67.5
80.6	64.3
76.8	60.9
72.8	56.6
67.7	51.5
62.2	46
56.5	40.6
51.1	35.1
45.9	30.3
41.3	25.7
36.2	20
34.7	18.2
31.6	14.8
28.2	11.1
24.2	7.4
20.1	3.3
16.1	1.1
11.5	4.8
7.3	8.5
3.8	11.6
1.2	13.9
0.1	15.1
0.7	14.8
3.2	13.4
6.1	10.8
9.3	7.6
12.1	4.5
16.4	0.2
17.8	1.1
21.3	3.1
24.7	5.3
28.2	8.2
31.9	11.6
36.2	16.2
41.3	21.7
47.6	28.3
54.5	35.1
61.1	41.7
67.4	48.3
73.7	54.9
78.6	61.2
82.3	65.2
84.3	66.9
85.7	67.8
86.6	67.8
87.2	68.1
87.7	69.5
88.3	70.6
89.2	70.6
89.2	70.6
88.9	70.4
87.4	69.2
85.4	67.2
82.6	64.3
78.9	60.9
74.6	56.6
69.7	52
64.2	46.6
58.5	40.9
50.2	32.6
44.8	27.4
41.9	24.8
37.3	20.5
33.9	16.8
31	13.9
28.2	11.4
25	8.5
21.3	4.8
16.7	0.5
11.8	4.2
5	10.5
3.2	12.2
0.1	14.5
2.1	15.7
2.4	15.7
0.4	14.2
2.1	12.8
5.8	9.1
9.8	5.3
13.8	1.9
17.3	0.8
20.4	2.5
23.3	3.9
25.9	6.2
27.9	9.4
30.5	13.7
34.7	18.5
40.5	24.3
47.3	30.6
54.2	37.4
61.1	44.3
67.4	50.6
73.7	56.9
78.6	62.6
82.3	65.8
83.7	67.8
84.9	68.6
85.4	69.2
85.7	69.8
86.9	71.2
87.4	71.8
88.3	72.7
88.6	72.9
88.3	72.9
88	72.7
87.2	71.8
85.4	70.1
83.1	68.1
80.3	65.2
76.6	61.8
70	55.5
67.4	52.9
62	47.4
56.5	42.3
51.4	36.9
46.8	32.3
42.8	28
39	24.3
35.9	20.5
32.7	16.8
29.3	13.4
25.6	9.4
21.9	5.6
17.6	1.3
13.3	3.1
9.3	6.8
5.2	9.9
2.1	12.8
0.4	14.8
1	14.5
3	12.8
5.8	9.6
9.3	6.2
12.1	2.5
15	0.8
17	2.8
18.1	4.2
19.3	5.3
22	7.1
23.4	7.9
26.9	10.2
31.2	13.7
36.3	18.5
42.9	24.3
49.5	31.1
56.1	38
63	44.6
69.3	51.2
74.7	57.8
80.1	64.9
81.6	66.1
83.3	67.2
84.2	67.8
84.4	67.8
85	68.6
86.2	70.1
87.3	71.2
88.2	72.1
88.2	72.4
87.6	71.8
86.2	70.6
82.4	66.9
80.7	65.5
77	61.8
72.7	57.8
67.5	52.9
62.1	47.4
56.7	42.3
51.2	37.1
46.3	32.3
42.1	28
38.3	24.3
34.9	20.5
31.7	16.8
28	13.4
24.6	9.6
20.9	5.9
17.1	1.9
11.1	3.6
9.1	5.3
5.7	8.8
2.5	11.6
0.2	13.7
1.4	15.1
1.7	15.4
0.5	14.5
1.7	12.2
4.2	9.4
6.8	6.8
9.1	4.5
11.7	2.2
14.3	0.2
17.1	2.2
20.3	5.1
24	7.9
27.7	11.4
31.7	15.4
36.6	20
42.3	25.4
48.9	32
55.5	38.6
62.1	45.4
68.1	52
73	57.8
77	61.2
79	62.9
80.1	63.5
80.4	63.8
80.7	64.1
81	64.9
81.6	65.5
81.9	65.8
81.9	65.8
81.9	65.8
81.3	65.2
79.9	63.8
77.3	61.5
72.4	56.6
70.4	54.6
65.5	50.3
60.4	44.9
54.9	39.4
49.5	34.6
44.9	29.7
41.2	26
38	22.5
35.2	19.4
30.9	14.8
29.2	13.1
26	9.6
22.3	6.2
18.6	2.8
15.1	0.8
12	3.9
8.8	7.1
6	9.4
3.7	11.1
2	11.9
0.8	12.8
1.1	13.1
2.2	12.8
3.7	11.6
4.8	10.5
6.3	9.6
7.7	8.8
9.7	7.6
12	6.2
14.6	3.6
17.1	0.2
20.3	4.5
24	8.5
28.6	12.5
33.5	16.8
38.6	22
45.2	28
54.9	38.3
58.4	41.4
65	47.7
71	53.7
75	58
77.3	60
78.1	60.9
78.4	60.9
78.1	60.9
78.4	61.8
79.6	62.6
81	63.8
81.3	64.1
81.3	64.1
81.3	63.8
80.7	63.2
79.6	62.1
77.3	59.8
74.4	56.6
70.7	53.5
66.4	49.2
61.8	44.6
56.7	39.7
51.8	34.8
47.2	30
42.9	26
39.8	22.2
36.9	19.1
34	16.2
31.2	13.4
28	10.2
24.9	7.4
20	2.5
18.6	1.1
15.4	1.9
12.8	4.8
10.5	6.8
9.4	8.2
8.8	8.2
8.3	8.2
7.7	8.2
6.5	8.5
5.4	8.8
4.8	9.1
5.4	9.1
6.3	8.8
7.7	7.4
9.7	5.3
12.3	2.2
15.7	1.3
20.3	5.3
25.4	9.4
30.9	13.9
36.3	18.8
42.1	24.3
48.1	30.6
54.7	37.4
61.2	44
67.5	50.9
73	57.2
78.7	64.1
79.9	65.2
81.3	66.1
82.1	66.6
82.4	66.6
82.4	67.2
82.7	68.4
83.6	69.2
84.4	69.5
84.4	69.5
83.6	68.4
82.7	67.8
80.4	65.5
77.3	62.6
73.3	58.9
68.7	54.3
63.8	49.2
58.4	43.7
52.6	38.3
47.2	32.8
41.8	27.4
[truncated: 1,121 more rows]
