# Supplementary material for: Bot fit: A novel approach to assessing lower limb muscular strength
Source: PLoS One. 2026 Mar 26;21(3):e0339187. doi: 10.1371/journal.pone.0339187 (PMC13021169; doi:10.1371/journal.pone.0339187)
Supplement: S3 File — Raw joint angle data (left and right legs) collected from 25 participants across all exercise protocols. This compressed folder contains individual participant files (sub1–sub25) with time-series signals representing lower-limb motion recorded by the Bot Fit system during resistance exercise trials. (ZIP) [file pone.0339187.s003.zip › sub2/squat_max.csv]

AngL	AngR
12.1	22.5
12.1	22.5
12.1	22.5
12.1	22.5
12.1	22.5
12.1	22.5
12.1	22.5
12.1	22.5
12.1	22.5
12.1	22.5
12.1	22.5
12.1	22.5
12.1	22.5
12.1	22.5
12.1	22.5
12.1	22.5
12.1	22.5
12.1	22.5
12.1	22.5
12.1	22.5
12.1	22.5
12.1	22.5
12.1	22.5
12.7	22.8
13.3	24
14.4	25.1
15	25.7
14.7	25.1
14.4	24.8
13.6	24.3
12.4	23.1
11.8	22.8
12.1	22.8
12.4	23.4
13	23.7
13	24
13	24
12.8	24.3
12.8	24.3
12.8	24.3
12.8	24.3
12.8	24.3
12.8	24.3
12.8	24.3
12.8	24.3
12.8	24.3
12.8	24.3
12.8	24.3
12.8	24.3
12.8	24.3
12.8	24.3
12.8	24.3
12.8	24.3
12.8	24.3
12.8	24.3
12.8	24.3
12.8	24.3
12.8	24.3
12.8	24.3
12.8	24.3
12.8	24.3
12.8	24.3
12.8	24.3
12.8	24.3
12.8	24.3
12.8	24.3
12.8	24.3
12.8	24.3
12.8	24.3
12.8	24.3
12.8	24.3
12.8	24.3
12.8	24.3
12.6	24.3
12.6	24.3
12.6	24.3
12.6	24.3
12.6	24.3
12.6	24.3
12.6	24.3
12.6	24.3
12.6	24.3
12.6	24.3
12.3	24.3
12.3	24.3
12	24.3
11.7	24.3
11.7	24.3
11.7	24.3
11.7	24.3
11.7	24.3
11.7	24.3
11.7	24.3
11.7	24.3
11.7	24.3
11.7	24.3
11.7	24.3
11.7	24.3
11.7	24.3
11.7	24.3
11.7	24.3
11.7	24.3
11.7	24.3
11.7	24.3
11.7	24.3
11.7	24.3
11.7	24.3
11.4	24.3
11.4	24.3
11.4	24.3
11.1	24.3
11.1	24.3
10.8	24.3
10.8	24.3
10.8	24.3
10.8	24.3
10.8	24.3
10.8	24.3
10.8	24.3
10.8	24.3
10.8	24.3
10.8	24.3
10.8	24.3
10.8	24.3
10.8	24.3
10.8	24.5
10.8	24.5
10.8	24.5
10.8	24.5
10.8	24.5
10.8	24.5
10.8	24.5
10.8	24.5
10.8	24.5
10.8	24.5
10.8	24.5
10.8	24.5
10.8	24.5
10.8	24.5
10.8	24.5
10.8	24.5
10.8	24.5
10.8	24.5
10.8	24.5
10.8	24.5
10.8	24.5
10.8	24.5
10.8	24.5
10.8	24.5
10.8	24.5
10.8	24.5
10.8	24.5
10.8	24.5
11.1	24.5
11.1	24.5
11.1	24.5
11.4	24.5
12.3	24.5
12.3	24.5
12.6	24.8
12.6	25.1
12.6	25.7
12.6	25.4
12.6	25.4
12.6	25.4
12.6	25.4
12.8	25.4
12.8	25.4
12.8	25.4
12.8	25.4
12.8	25.4
12.8	25.4
12.8	25.4
12.8	25.4
12.8	25.4
12.8	25.4
12.8	25.4
12.8	25.4
13.1	25.4
13.1	25.4
13.1	25.4
13.1	25.4
13.1	25.1
13.1	25.1
13.1	25.1
13.1	25.1
13.1	25.1
13.1	25.1
13.1	25.1
13.1	25.1
13.1	25.1
13.1	24.8
12.8	24.8
12.8	24.8
12.8	24.8
12.8	25.1
12.8	25.1
12.8	25.1
12.8	25.1
12.8	24.8
12.8	24.8
12.8	24.3
12.6	23.7
12.6	23.4
12.3	23.1
12	23.1
12	22.8
12	22.5
12	22.2
11.7	22
11.7	21.7
11.7	21.4
11.7	20.8
11.7	20.5
11.7	19.7
11.7	18.2
11.7	17.7
11.7	16.5
11.7	15.4
11.7	14.2
11.7	13.4
11.7	12.5
11.4	12.2
11.4	11.6
11.4	11.6
11.1	11.6
10.8	11.6
10.8	11.6
10.8	11.9
10.8	11.9
10.8	11.9
10.8	12.2
10.8	12.5
10.8	13.1
10.8	13.7
10.8	13.9
10.8	13.9
10.8	13.9
10.8	14.2
10.8	14.5
10.8	15.1
10.8	15.7
10.8	16.2
10.8	17.1
10.8	17.7
10.8	18.8
10.8	19.7
10	20
9.7	20
8.3	20.2
6.8	20.2
5.1	20.2
3.7	20.2
2	20.2
0	20.5
2	20.5
4	20.5
5.7	20.5
8	20.5
8.5	20.5
9.7	20.5
10.3	20.5
10.3	20.5
9.7	20.5
8.5	20.5
7.1	20.5
5.7	20.5
4	20.5
2.8	20.5
2	20.8
1.4	21.7
0.8	21.7
0.2	21.7
0.8	21.7
2	21.7
3.1	22
4.5	22.2
6	22.8
7.4	23.4
8.5	23.4
9.1	23.4
9.1	23.4
9.1	23.4
9.1	23.4
9.1	23.4
9.1	23.4
9.1	23.4
9.1	23.4
9.1	23.4
9.1	23.4
9.1	23.4
9.1	23.4
9.1	23.4
9.1	23.4
9.1	23.4
9.1	23.4
9.1	23.4
9.4	23.4
9.4	23.4
9.4	23.4
10	23.4
10.3	23.4
10.3	23.4
10.3	23.4
10.3	23.4
10.3	23.4
10.5	23.4
10.5	23.4
10.5	23.4
10.8	23.4
10.8	23.4
10.8	23.4
10.8	23.4
10.8	23.4
10.8	23.4
10.8	23.4
10.8	23.4
10.8	23.4
10.8	23.4
10.8	23.4
10.8	23.4
10.8	23.4
10.8	23.4
10.8	23.4
10.8	23.4
10.8	23.4
10.8	23.4
10.8	23.4
10.8	23.4
10.8	23.4
10.8	23.4
10.8	23.4
10.8	23.4
10.8	23.4
10.8	23.4
10.8	23.4
10.8	23.4
10.8	23.4
10.8	23.4
10.8	23.4
10.8	23.4
10.8	23.4
10.8	23.4
10.8	23.4
10.8	23.4
10.8	23.4
10.8	23.4
10.8	23.4
10.8	23.4
10.8	23.4
10.8	23.4
10.8	23.4
10.8	23.4
10.8	23.4
10.8	23.4
10.8	23.4
10.8	23.4
10.8	23.4
10.8	23.4
10.8	23.4
10.8	23.4
10.5	23.4
10.5	23.4
10.3	23.4
10	23.4
10	23.4
10	23.4
10	23.4
9.7	23.4
9.7	23.4
9.4	23.4
9.4	23.1
9.4	23.1
9.4	22.8
9.4	22
9.4	21.1
9.4	19.7
9.4	18.2
9.4	16.2
9.4	14.5
9.4	12.8
9.4	11.4
9.1	10.2
8.8	9.4
8.3	9.4
8	9.4
7.7	9.4
7.4	9.4
7.1	9.6
7.1	10.2
7.1	11.1
7.1	11.9
7.1	12.2
7.1	13.1
6.8	13.7
6.5	14.2
6.5	14.8
6.3	15.1
5.7	15.1
4.8	15.1
3.1	15.1
1.1	15.1
0.8	15.1
3.1	15.1
5.4	15.1
7.4	15.1
9.1	15.1
10.5	15.1
12	15.1
12	15.1
11.7	15.1
11.1	15.1
10	15.1
8.8	15.1
7.7	15.1
6.5	15.1
5.7	15.1
4.8	15.1
4.2	15.1
3.7	15.1
3.1	15.1
2.2	15.7
1.4	15.9
0.5	15.9
0.2	15.7
0.2	15.4
0.2	14.8
0.2	13.7
1.1	12.2
2.2	10.5
4	8.2
6	6.2
8	4.2
12	1.9
13.4	1.1
16.6	0.2
20	1.6
23.4	3.6
26.6	6.5
30	9.9
33.7	13.9
38	17.9
42.3	22.5
46.6	27.1
50.9	31.4
54.9	35.7
58.9	39.7
62.4	43.4
65.5	46.6
68.4	49.5
70.7	51.7
73	54
75	56.3
77.3	58
79.6	60
81.6	62.1
84.2	64.9
85	65.8
86.7	67.5
88.4	69.2
89.9	70.9
91.3	72.4
92.5	73.5
93.6	74.7
94.5	75.5
95.3	76.4
95.9	76.7
96.5	77.5
97	77.8
97.6	78.4
97.6	78.1
97.6	78.1
97.6	78.1
97.6	78.1
97.3	77.8
96.8	77.5
95.6	76.4
93.9	74.9
92.2	73.2
90.2	71.5
88.2	69.5
86.2	67.8
83.9	65.5
81.9	63.2
79.6	60.9
77	58.6
74.1	55.8
71.3	52.9
68.1	49.7
65	46.6
61.8	43.4
58.7	40.6
55.5	38
51.8	34.8
46.3	30
44.6	28.3
40.6	24.8
36.9	21.1
33.2	17.4
29.4	13.7
25.7	9.9
22.3	6.5
18.9	3.1
15.7	0.2
12.8	3.1
10.3	5.3
8	7.4
6.3	8.8
5.4	9.4
4.8	9.9
4.8	9.9
5.1	9.9
5.4	9.9
5.7	9.9
6.3	9.6
6.3	9.6
6.3	9.6
6.8	9.1
7.7	8.2
9.1	7.1
11.4	5.1
14.3	2.5
17.4	0.8
21.1	4.2
25.4	7.9
29.4	11.6
33.7	15.7
38	19.7
42.3	23.7
46.1	27.4
50.1	31.1
53.5	34.8
56.7	38.3
59.8	41.7
62.7	44.9
65.5	48
68.4	50.9
71	53.2
73.3	55.5
75.8	57.5
78.1	59.8
80.1	61.8
82.7	64.6
83.9	65.5
85.6	67.5
87.3	69.5
88.7	71.2
90.2	72.7
91.6	73.8
92.7	74.9
94.2	76.7
94.5	76.9
95.6	77.8
96.2	78.4
96.8	79
97.3	79.2
97.9	79.8
98.2	80.1
98.5	80.1
98.2	80.1
98.2	80.1
98.2	80.1
97.9	79.8
97.3	79.2
96.2	78.1
94.5	76.7
92.7	74.9
90.5	72.9
88.4	70.6
86.2	68.4
83.6	65.8
80.7	63.2
78.1	60.6
75.3	57.5
72.4	54.6
69.3	51.2
65.8	47.7
62.1	44
58.4	40.3
54.4	36.6
50.4	32.8
46.3	28.8
42.6	25.1
38.6	21.4
35.2	17.9
31.5	14.2
28	10.5
24.3	6.8
20.9	3.3
17.1	0.2
13.7	3.6
10.8	6.5
8.3	9.1
6.3	10.8
4.8	11.9
4	12.5
3.4	12.8
3.1	12.8
2.8	12.8
2.5	12.8
2.5	12.8
2.5	13.1
2.5	13.7
2.2	14.2
2	14.2
1.7	14.5
1.7	14.8
1.7	14.8
1.7	14.8
1.7	14.8
1.7	14.8
1.7	14.8
1.7	15.1
1.4	15.1
1.1	15.1
1.1	15.1
1.1	15.7
0.8	15.9
0.8	16.2
0.8	16.2
0.8	16.2
0.8	16.2
0.8	15.9
0.5	15.9
0.5	15.7
0.2	15.7
0.2	15.7
0.2	15.7
0.2	15.7
0.2	15.7
0.2	15.7
0.2	15.7
0.2	15.7
0.2	15.7
0.2	15.4
0.2	15.4
0.2	15.4
0.2	15.1
0.2	14.8
0.2	14.8
0.2	14.8
0.2	14.8
0.2	14.8
0.2	14.8
0.2	14.8
0.2	14.8
0.2	14.8
0.2	14.8
0.2	14.8
0.2	14.8
0.2	14.8
0.2	14.8
0.2	14.8
0.2	14.8
0.2	14.8
0.2	14.8
0.2	14.8
0.2	14.8
0.2	14.8
0.2	14.8
0.2	14.8
0.2	14.8
0.2	14.8
0.2	14.8
0.2	14.8
0.2	14.8
0.2	14.8
0.2	14.8
0.2	14.8
0.2	14.8
0.2	14.8
0.2	14.8
0.2	14.8
0.2	14.8
0.2	14.8
0.2	14.8
0.2	14.8
0.2	14.8
0.2	14.8
0.2	14.8
0.2	14.8
0.2	14.8
0.2	14.8
0.2	14.8
0.2	14.8
0.2	14.8
0.2	14.8
0.2	14.8
0.2	14.8
0.2	14.8
0.2	14.8
0.2	14.8
0.2	14.8
0.2	14.8
0.2	14.8
0.2	14.8
0.2	14.8
0.2	14.8
0.2	14.8
0.2	14.8
0.2	14.8
0.2	14.8
0.2	14.8
0.2	14.8
0.2	14.8
0.2	14.8
0.2	14.8
0.2	14.8
0.2	14.8
0.2	14.8
0.2	14.8
0.2	14.8
0.2	14.8
0.2	14.8
0.2	14.8
0.2	14.8
0.2	14.8
0.2	14.8
0.2	14.8
0.2	14.8
0.2	14.8
0.2	14.8
0.2	14.8
0.2	14.8
0.2	14.8
0.2	14.8
0.2	14.8
0.2	14.8
0.2	14.8
0.2	14.8
0.2	14.8
0.2	14.8
0.2	14.8
0.2	14.8
0.2	14.8
0.2	14.8
0.2	14.8
0.2	14.8
0.2	14.8
0.2	14.8
0.2	14.8
0.2	14.8
0.2	14.8
0.2	14.8
0.2	14.8
0.2	14.8
0.2	14.8
0.2	14.8
0.2	14.8
0.2	14.8
0.2	14.8
0.2	14.8
0.2	14.8
0.2	14.8
0.2	14.8
0.2	14.8
0.2	14.8
0.2	14.8
0.2	14.8
0.2	14.8
0.2	14.8
0.2	14.8
0.2	14.8
0.2	14.8
0.2	14.8
0.2	14.8
0.2	14.8
0.2	14.8
0.2	14.8
0.2	14.8
0.2	14.8
0.2	14.8
0.2	14.8
0.2	14.8
0.2	14.8
0.2	14.8
0.2	14.8
0.2	14.8
0.2	14.8
0.2	14.8
0.2	14.8
0.2	14.8
0.2	14.8
0.2	14.8
0.2	14.8
0.2	14.8
0.2	14.8
0.2	14.8
0.2	14.8
0.2	14.8
0.2	14.8
0.2	14.8
0.2	14.8
0.2	14.8
0.2	14.8
0.2	14.8
0.2	14.8
0.2	14.8
0.2	14.8
0.2	14.8
0.2	14.8
0.2	14.8
0.2	14.8
0.2	14.8
0.2	14.8
0.2	14.8
0.2	14.8
0.2	14.8
0.2	14.8
0.2	14.8
0.2	14.8
0.2	14.8
0.2	14.8
0.2	14.8
0.2	14.8
0.2	14.8
0.2	14.8
0.2	14.8
0.2	14.8
0.2	14.8
0.2	14.8
0.2	14.8
0.2	14.8
0.2	14.8
0.2	14.8
0.2	14.8
0.2	14.8
0.2	14.8
0.2	14.8
0.2	14.8
0.2	14.8
0.2	14.8
0.2	14.8
0.2	14.8
0.2	14.8
0.2	14.8
0.2	14.8
0.2	14.8
0.2	14.8
0.2	14.8
0.2	14.8
0.2	14.8
0.2	14.8
0.2	14.8
0.2	14.8
0.2	14.8
0.2	14.8
0.2	14.8
0.2	14.8
0.2	14.8
0.2	14.8
0.2	14.8
0.2	14.8
0.2	14.8
0.2	14.8
0.2	14.8
0.2	14.8
0.2	14.8
0.2	14.8
0.2	14.8
0.2	14.8
0.2	14.8
0.2	14.8
0.2	14.8
0.2	14.8
0.2	14.8
0.2	14.8
0.2	14.8
0.2	14.8
0.2	14.8
0.2	14.8
0.2	14.8
0.2	14.8
0.2	14.8
0.2	14.8
0.2	14.8
0.2	14.8
0.2	14.8
0.2	14.8
0.2	14.8
0.2	14.8
0.2	14.8
0.2	14.8
0.2	14.8
0.2	14.8
0.2	14.8
0.2	14.8
0.2	14.8
0.2	14.8
0.2	14.8
0.2	14.8
0.2	14.8
0.2	14.8
0.2	14.8
0.2	14.8
0.2	14.8
0.2	14.8
0.2	14.8
0.2	14.8
0.2	14.8
0.2	14.8
0.2	14.8
0.2	14.8
0.2	14.8
0.2	14.8
0.2	14.8
0.2	14.8
0.2	14.8
0.2	14.8
0.2	14.8
0.2	14.8
0.2	14.8
0.2	14.8
0.5	14.5
0.8	14.5
1.1	14.2
2	13.9
2.8	13.1
4.2	11.9
6.3	10.5
8.3	8.5
10.8	6.5
13.7	3.9
16.8	1.1
20.6	2.5
24	5.9
28	9.6
32	13.7
36	17.7
40	22
43.8	25.7
46.9	28.8
49.2	31.1
50.4	32.6
50.4	32.8
50.4	32.8
50.4	32.8
50.6	33.4
51.5	34.3
53.8	36.6
57.2	40
61	43.7
64.1	47.2
66.4	49.5
67.5	50.6
68.1	50.9
68.1	51.2
68.4	51.5
69	51.5
69.3	51.5
69.3	51.7
69.3	51.7
69.3	51.7
69.3	51.7
69	51.7
68.7	51.2
67.3	50
65.2	48
62.7	45.4
59.8	42.6
56.7	39.4
53.2	36.3
49.8	32.8
46.1	29.1
42.6	25.4
39.5	22
36.3	19.1
34	16.5
32	14.2
30.3	12.5
28.3	10.8
26.3	8.8
24.3	6.8
22.3	5.1
20.6	3.3
19.1	2.2
18.6	1.6
18.3	1.6
17.7	1.6
16.8	1.6
16.3	1.6
16	1.6
16.6	2.2
17.4	3.3
19.7	5.3
22.6	8.5
26.6	12.5
34.3	18.2
37.5	20.2
44.1	24.5
50.4	30
56.1	36.3
61.8	42.6
67.5	48.9
73	54
77	58.9
80.1	62.9
82.7	65.5
84.7	67.2
87	68.9
89.3	70.9
91.6	73.5
93.9	76.1
95.9	78.1
97.6	79.8
98.8	81
99.6	81.8
100.5	82.4
100.5	82.7
100.5	82.4
99.9	82.1
98.8	81
97.3	79.5
95.3	77.8
93	75.5
89	71.8
87.9	70.4
85	67.5
81.9	64.6
79	61.5
75.3	58
71.3	54
67	49.7
62.7	45.4
58.4	41.4
54.4	37.7
48.9	32.6
47.2	31.1
44.6	28.5
42.1	26.5
40	24.5
36.9	22
32.9	18.2
28.6	14.2
24.3	10.2
20.3	6.2
19.7	5.6
19.7	5.1
20.3	5.1
20.6	5.1
21.1	5.1
21.7	5.1
22.6	5.1
23.7	5.6
25.4	6.8
27.4	9.4
30.6	13.1
34.9	17.9
39.8	23.1
45.5	28
50.9	33.4
55.8	38.9
61	43.7
65.5	48.3
69.5	52.3
75.6	58.3
77.6	60.3
80.4	63.5
83	65.8
85	67.8
86.7	69.2
88.7	70.6
90.7	73.2
93	76.1
95.3	78.1
97.9	80.4
98.2	81
99	81.5
99.3	82.1
99.6	82.1
99.6	82.1
99	81.8
98.2	81.2
97	79.8
95.3	78.1
93.3	76.1
89.6	72.7
88.4	71.5
85.6	68.9
83	66.4
80.4	63.5
77.6	60.6
73.8	57.5
70.4	53.7
66.4	49.5
62.1	45.4
58.1	41.7
54.4	38.3
51.5	35.4
48.9	33.1
46.1	30.8
43.2	28.3
39.5	24.8
35.2	21.1
30.6	16.5
26	12.2
22.6	8.5
20.3	5.6
19.7	4.2
20.3	4.5
21.1	4.8
21.7	4.8
21.7	4.8
21.7	5.1
22.3	5.3
23.4	6.8
25.7	9.6
29.4	13.4
34.6	18.5
40	23.7
46.1	28.8
51.8	34
56.9	39.4
64.7	46.9
67	49.2
71.3	53.7
75.3	58
78.7	61.5
81.6	64.3
84.2	66.6
86.2	68.6
88.7	70.4
90.7	72.1
92.5	74.4
95.3	77.2
97	79
97.6	79.5
98.5	80.4
98.8	81
98.8	81
98.8	81
98.2	80.4
97	79.2
95.3	77.8
93.6	75.8
90.2	72.7
89	71.2
86.4	68.6
83.9	66.4
81	63.8
78.4	60.9
75.3	57.8
71.8	54.3
67.8	50.6
63.8	46.6
59.8	42.6
55.8	39.1
52.4	36
48.1	32.3
46.9	31.1
44.3	29.1
41.8	26.8
38.3	23.7
34	19.7
29.4	15.7
25.7	12.2
23.4	9.6
22.9	8.5
23.1	8.2
23.7	8.2
24.3	8.2
24.3	8.2
24.9	8.2
25.7	8.5
26.9	9.4
28.9	11.6
31.7	14.8
36	19.4
41.5	24.3
47.2	29.7
52.9	34.6
59.8	41.7
62.1	44
66.1	48
69.8	52
73.6	56.3
77.3	60
80.7	63.2
83	65.5
85	66.9
86.7	68.6
88.4	70.1
91.6	71.8
92.2	72.4
93.6	74.4
95.6	76.4
97.6	78.1
99	79.8
99.6	80.7
99.9	81.2
100.2	81.2
100.2	81
99.6	80.7
98.8	79.8
97.6	78.4
95.9	76.7
93.6	74.7
91.3	72.4
88.7	69.8
85	66.1
83.6	64.9
80.7	62.1
77.6	59.2
74.4	55.5
70.7	52
67	48.3
63	44.9
59.2	41.1
55.8	38
51.5	34
50.1	32.8
47.8	30.6
45.5	28.5
42.6	26
38.6	22.5
33.5	17.9
28.3	13.4
24	9.6
20.9	6.8
19.4	4.8
19.4	4.5
19.7	4.5
20	4.5
20	4.5
20	4.5
20.6	4.8
22.9	6.2
24.3	7.1
27.4	10.2
31.5	14.2
36.3	19.1
41.5	24.3
46.9	28.8
52.1	33.7
56.9	38.6
62.1	43.4
66.4	48
70.7	52.6
74.7	56.9
78.4	60.6
81.3	64.1
83.9	66.6
86.2	68.4
88.2	69.8
90.5	70.9
92.5	73.2
94.7	75.8
97	78.4
99	80.4
100.2	81.8
101	82.7
101.3	83
101.3	83
101	82.7
100.2	82.1
99	81
97.3	79.2
95.3	77.2
93	74.9
90.5	72.7
87.9	70.1
85.3	67.5
81.3	63.5
79.9	62.3
77	59.5
73.8	56
70.1	52.3
66.1	48.3
61.8	44
57.8	40.3
54.1	37.1
50.9	34.3
48.4	31.7
46.1	29.7
42.3	26.3
40.9	24.8
37.2	21.7
32.6	17.7
27.4	13.1
23.1	9.1
19.7	6.2
18	4.8
17.7	4.5
18.6	4.5
19.1	4.5
19.4	4.5
19.7	4.5
20.3	4.8
21.4	5.1
22.9	6.2
25.4	7.9
28.6	10.5
32.6	13.9
36.6	17.9
41.5	22.5
46.6	27.7
51.8	33.1
60.1	41.1
62.7	43.7
67.8	48.9
72.7	53.5
76.7	57.5
80.1	60.3
82.7	62.3
85	64.9
87.3	66.9
89.6	68.9
91.3	70.9
93	72.9
93.6	74.4
94.2	75.5
94.5	75.5
94.7	75.5
94.7	75.5
94.5	75.5
92.7	74.1
91.9	73.2
89.6	70.9
86.4	67.8
82.7	64.3
78.1	60
73.3	55.5
68.1	50.3
62.4	45.2
57.2	40
51.8	34.6
44.6	27.7
42.3	25.7
38.9	21.7
35.7	18.5
32.9	15.4
30	12.5
26.9	9.6
23.7	6.5
20.6	3.3
17.1	0.5
12.3	3.6
11.1	4.8
8.8	6.5
7.4	7.9
6.8	8.2
6.5	8.2
6.3	8.2
7.1	8.2
8.3	8.2
9.7	7.9
10.8	7.6
11.7	7.1
12.8	5.6
15.1	4.2
18	1.6
21.4	1.9
25.2	5.9
29.4	10.8
34	15.7
39.2	21.1
45.2	27.4
52.1	34
58.7	40.6
65.2	47.2
71.3	53.5
76.7	59.2
80.7	63.2
83	65.2
84.7	66.6
86.4	67.8
88.2	68.9
89.6	70.1
90.5	72.1
92.2	74.4
92.7	74.7
93	74.9
93	74.9
92.7	74.9
91.9	74.1
90.2	72.4
87.9	69.8
85	66.9
81.3	63.5
77	59.5
72.1	54.6
64.1	46.6
61.2	44
55.8	38.9
50.9	34.3
46.9	30
43.5	26.8
40.6	23.7
37.8	20.2
34	16.8
30.6	13.1
27.2	9.4
23.4	5.6
19.7	2.2
16	1.3
12.6	4.5
9.7	7.4
7.1	9.6
5.1	11.4
4.2	11.9
4.2	11.9
6	11.1
7.7	9.4
9.1	7.6
10.5	5.6
10.5	5.3
10.5	5.1
10.8	5.1
11.7	5.1
13.4	3.9
16	1.6
19.1	1.6
23.4	5.3
28	9.6
33.2	14.5
38.3	20
44.6	26
51.2	32.8
58.1	39.4
64.7	46
71	52.9
76.4	59.2
80.7	64.1
83.6	66.4
85.3	67.8
86.4	68.1
87	68.9
88.2	70.9
90.5	72.9
92.5	74.7
93.3	75.8
93.6	75.8
93.6	75.8
93	75.2
91.9	74.1
89.6	72.1
86.7	69.2
83.3	65.5
79	61.8
74.4	56.9
69	51.7
63.5	46.3
55.5	38.3
52.9	35.7
47.5	30.6
42.9	25.7
38.9	21.4
35.7	17.9
32.3	14.5
28.9	10.8
25.4	6.8
21.4	2.8
17.1	1.3
13.1	5.3
9.4	8.5
6.3	11.1
4	13.4
2.5	14.8
2.2	15.1
2.5	14.8
4	13.4
6	11.4
8	8.8
9.1	7.1
9.1	6.2
8.5	6.5
7.7	8.2
7.4	8.8
7.1	9.9
7.1	10.5
7.1	10.5
7.1	10.2
7.1	9.6
7.1	9.6
7.1	9.9
6.8	9.9
6.8	9.9
6.5	9.9
6.3	9.9
6	9.9
5.7	9.9
5.4	9.9
5.4	9.9
5.4	9.9
5.4	9.9
5.4	9.9
5.4	9.9
5.4	9.9
5.4	9.9
5.4	9.9
5.4	9.9
5.4	10.2
5.1	10.2
4.8	10.2
4.5	10.5
4.2	10.8
4	11.4
4	11.9
3.7	12.2
3.4	11.9
3.4	11.9
3.4	11.9
3.4	11.9
3.4	11.9
3.4	11.9
3.1	11.9
3.1	11.9
2.8	11.9
2.5	12.2
2.5	12.5
2.2	13.1
2.2	13.4
2	13.9
1.4	13.9
1.1	13.9
0.8	13.9
0.8	13.9
0.8	13.9
0.8	13.9
0.8	13.9
0.8	13.9
0.5	13.9
0.2	14.2
0	14.5
0	15.1
0.2	15.1
0.2	15.1
0.2	15.1
0.2	15.1
0.5	15.1
0.5	15.1
0.5	15.1
0.5	15.1
0.5	15.1
0.5	15.1
0.5	15.1
0.5	15.1
0.5	15.1
0.5	15.1
0.5	15.1
0.5	15.1
0.5	15.1
0.5	15.1
0.5	15.1
0.5	15.1
