# Supplementary material for: Bot fit: A novel approach to assessing lower limb muscular strength
Source: PLoS One. 2026 Mar 26;21(3):e0339187. doi: 10.1371/journal.pone.0339187 (PMC13021169; doi:10.1371/journal.pone.0339187)
Supplement: S3 File — Raw joint angle data (left and right legs) collected from 25 participants across all exercise protocols. This compressed folder contains individual participant files (sub1–sub25) with time-series signals representing lower-limb motion recorded by the Bot Fit system during resistance exercise trials. (ZIP) [file pone.0339187.s003.zip › sub20/hipcurl_const.csv]

AngL	AngR
48.1	50.6
48.1	50.6
48.1	50.6
48.1	50.6
48.1	50.6
48.1	50.6
48.1	50.6
47.8	50.6
47.8	50.6
47.8	50.6
47.8	50.6
47.8	50.6
47.8	50.6
47.8	50.6
47.8	50.6
47.8	50.6
47.8	50.6
47.8	50.6
47.8	50.6
47.8	50.6
48.1	50.6
48.6	50.6
48.9	50.6
49.2	50.9
49.5	50.9
49.5	51.2
49.2	51.2
48.4	51.2
47.5	51.2
46.3	52
45.8	52.6
46.3	53.7
47.2	54.9
48.1	55.5
48.6	55.2
48.6	55.2
48.6	54.9
48.6	54.9
48.6	54.9
48.6	54.9
48.6	54.9
48.4	54.9
48.1	54.9
47.5	54.9
47.5	54.9
47.5	54.9
47.5	54.9
47.2	54.9
46.9	54.9
46.6	54.9
46.6	54.9
46.3	54.9
46.3	54.9
46.3	54.9
46.3	54.9
46.3	54.6
46.3	54.6
46.3	54
46.3	53.7
46.1	52.9
45.2	52
44.3	50.6
43.2	49.2
42.3	48
42.3	47.7
42.6	48
43.5	48.9
44.9	50
45.8	51.2
46.1	51.5
45.8	51.2
45.8	50.9
45.5	50.6
45.5	50.3
45.2	50.3
45.2	50.3
45.2	50.3
45.2	50.3
45.2	50.3
45.2	50.3
45.2	50.3
45.2	50.3
45.2	50.3
45.2	50.3
45.2	50.3
45.2	50.3
45.2	50.3
45.2	50.3
45.2	50.3
45.2	50.3
45.2	50.3
45.2	50.3
45.2	50.3
45.2	50.3
45.2	50.3
45.2	50.3
45.2	50.3
45.5	50.3
45.5	50.3
45.8	50.3
46.1	50.3
46.1	50.6
46.1	50.6
46.1	50.6
46.1	50.6
46.1	50.6
46.1	50.6
46.1	50.6
46.1	50.6
46.1	50.6
46.1	50.6
46.1	50.6
46.1	50.6
46.1	50.6
46.1	50.6
46.1	50.6
46.1	50.6
46.1	50.6
46.1	50.6
46.1	50.6
46.1	50.6
46.1	50.6
46.1	50.6
46.1	50.6
46.1	50.6
46.1	50.6
46.1	50.6
46.1	50.6
46.1	50.6
46.1	50.6
46.1	50.6
46.1	50.6
46.1	50.6
46.1	50.6
46.1	50.6
46.1	50.6
46.1	50.6
46.1	50.6
46.1	50.6
46.1	50.6
46.1	50.6
46.1	50.6
46.1	50.6
46.1	50.6
46.1	50.6
46.1	50.6
46.1	50.6
46.1	50.6
46.1	50.6
46.1	50.6
46.1	50.6
46.1	50.6
46.1	50.6
46.1	50.6
46.1	50.6
46.1	50.6
46.1	50.6
46.1	50.6
46.1	50.6
46.1	50.6
46.1	50.6
46.1	50.6
46.1	50.6
46.1	50.6
46.1	50.6
46.1	50.6
46.1	50.6
46.1	50.6
46.1	50.6
46.1	50.6
46.1	50.6
46.1	50.6
46.1	50.6
46.1	50.6
46.1	50.6
46.1	50.6
46.1	50.6
46.1	50.6
46.1	50.6
46.1	50.6
46.1	50.6
46.1	50.6
46.1	50.6
46.1	50.6
46.1	50.6
46.1	50.6
46.1	50.6
46.1	50.6
46.1	50.6
46.1	50.6
46.1	50.6
46.1	50.6
46.1	50.6
46.1	50.6
46.1	50.6
46.1	50.6
46.1	50.6
46.1	50.6
46.1	50.6
46.1	50.6
46.1	50.6
46.1	50.6
46.1	50.6
46.1	50.6
46.1	50.6
46.1	50.6
46.1	50.6
46.1	50.6
46.1	50.6
46.1	50.6
46.1	50.6
46.1	50.6
46.1	50.6
46.1	50.6
46.1	50.6
46.1	50.6
46.1	50.6
46.1	50.6
46.1	50.6
46.1	50.6
46.1	50.6
46.1	50.9
46.1	50.9
46.1	50.9
46.1	50.9
46.1	50.9
46.3	51.2
46.6	51.7
47.2	52.3
47.8	52.9
48.4	53.5
48.4	53.7
48.6	54
48.6	54
48.6	54
48.6	54
48.6	54
48.6	54
48.6	54
48.6	54
48.6	54
48.6	54
48.6	54
48.6	54
48.6	54
48.6	54
48.6	54
48.6	54
48.6	54
48.6	54
48.6	54
48.6	54
48.6	54
48.6	54
48.6	54
48.6	54
48.6	54
48.6	54
48.6	54
48.6	54
48.6	54
48.6	54
48.6	54
48.6	54
48.6	54
48.6	54
48.6	54
48.6	54
48.6	54
48.6	54
48.6	54
48.6	54
48.6	54
48.6	54
48.6	54
48.6	54
48.6	54
48.6	54
48.6	54
48.6	54
48.6	54
48.6	54
48.6	54
48.6	54
48.6	54
48.6	54
48.6	54
48.6	54
48.6	54
48.6	54
48.6	54
48.6	54
48.6	54
48.6	54
48.6	54
48.6	54
48.6	54
48.6	54
48.6	54
48.6	54
48.6	54
48.6	54
48.6	54
48.6	54
48.6	54
48.6	54
48.6	54
48.6	54
48.6	54
48.6	54
48.6	54
48.6	54
48.6	54
48.6	54
48.6	54
48.6	54
48.6	54
48.6	54
48.6	54
48.6	54
48.6	54
48.6	54
48.6	54
48.6	54
48.6	54
48.6	54
48.6	54
48.6	54
48.6	54
48.6	54
48.6	54
48.6	54
48.6	54
48.6	54
48.6	54
48.6	54
48.6	54
48.6	54
48.6	54
48.6	54
48.6	54
48.6	54
48.6	54
48.6	54
48.6	54
48.6	54
48.6	54
48.6	54
48.6	54
48.6	54
48.6	54
48.6	54
48.6	54
48.4	54
48.4	54
47.8	53.7
47.5	53.2
47.2	52.9
46.9	52.9
46.9	52.9
46.9	52.9
46.9	52.9
46.9	52.9
46.9	52.9
46.9	52.9
46.9	52.9
46.9	52.9
46.9	52.9
46.9	52.9
46.9	52.9
46.9	52.9
46.9	52.9
46.9	52.9
46.9	52.9
46.9	52.9
46.9	52.9
46.9	52.9
46.9	52.9
46.9	52.9
46.9	52.9
46.9	52.9
46.9	52.9
46.9	52.9
46.9	52.9
46.9	52.9
46.9	52.9
46.9	52.9
46.9	52.9
46.9	52.9
46.9	52.9
46.9	52.9
46.9	52.9
46.9	52.9
46.9	52.9
46.9	52.9
46.9	52.9
46.9	52.9
46.9	52.9
46.9	52.9
46.9	52.9
46.9	52.9
46.9	52.9
46.9	52.9
46.9	52.9
46.9	52.9
47.2	52.9
47.2	52.9
47.5	52.9
48.1	53.2
48.4	53.2
48.6	53.2
48.6	53.2
48.9	53.2
48.9	53.2
49.2	53.2
49.2	53.2
49.5	53.2
49.5	53.2
49.5	53.2
49.8	53.2
49.8	53.2
50.1	52.9
50.4	52.9
50.4	53.2
50.4	53.2
50.4	53.2
50.4	53.2
50.4	53.2
50.4	53.2
50.4	53.2
50.4	53.2
50.4	53.2
50.1	53.2
49.8	53.2
49.5	53.2
49.2	53.2
48.9	53.2
48.6	53.2
48.4	53.2
48.4	53.5
48.1	53.7
48.1	54
47.8	54.3
47.8	54.3
47.8	54.6
47.8	54.6
47.8	54.6
47.8	54.6
47.8	54.6
47.8	54.6
47.8	54.6
47.8	54.6
47.8	54.6
47.8	54.6
47.8	54.6
47.8	54.6
47.8	54.6
47.8	54.9
47.8	54.9
47.8	54.9
48.1	54.9
48.1	54.9
48.1	54.9
48.1	54.9
48.1	54.6
48.4	54.3
48.4	54
48.6	54
48.9	54
48.9	54
48.9	53.7
48.9	53.5
48.9	53.2
48.9	52.9
48.9	52.6
48.9	52.3
48.9	52.3
48.9	52.3
49.2	52.3
49.2	52.3
49.5	52.6
49.5	52.9
49.5	53.5
49.8	53.7
50.1	54.3
50.1	54.6
50.1	54.9
50.1	54.9
50.1	54.9
50.1	54.9
49.8	55.2
49.5	55.2
49.5	55.2
49.5	55.5
49.5	56
49.5	56
49.2	56
49.2	56
48.6	56
48.4	56
48.4	56
48.4	56
48.4	56
48.1	56
47.8	56
47.8	55.8
47.8	55.8
47.5	55.5
47.2	55.2
46.3	54.6
45.2	54
44.1	52.6
42.6	51.5
41.8	50.9
41.5	51.5
41.8	52.9
42.6	54.9
44.1	57.5
45.8	60.9
47.5	64.3
48.9	68.1
50.1	71.5
50.6	74.9
51.2	78.7
51.2	82.1
51.2	85.5
51.2	88.7
51.2	91.8
51.2	94.7
51.5	97
51.8	99.6
51.8	101.9
51.8	103.9
51.5	105.3
51.2	106.2
50.6	106.4
50.1	106.2
49.8	105.3
49.2	104.2
48.9	103.6
48.9	103
48.9	103
49.5	103
50.6	103
52.4	102.7
54.4	102.4
56.1	101.9
57.8	101.9
58.9	101.9
59.5	101.3
60.1	101
60.1	100.7
60.1	100.1
60.1	100.1
60.1	99.3
59.8	98.4
58.9	97.6
58.1	96.4
57.5	95.3
56.9	94.1
56.1	92.7
54.7	91.3
53.2	89.8
51.5	88.4
50.1	87
48.6	85.3
46.9	83.2
45.5	81.5
43.8	79.5
42.3	77.5
40.6	75.5
38.9	73.5
37.2	70.9
35.5	68.6
33.7	66.1
32.3	63.8
30.9	61.5
29.4	59.2
27.7	57.2
26	54.9
24	52.9
21.7	50.6
19.7	48.3
18	46
16.3	43.7
14.8	41.1
13.4	39.1
12.3	36.9
10.3	35.1
8.3	33.7
6.8	32.8
5.7	32
5.1	30.8
4.8	30
4.5	29.1
4.2	28.3
3.7	27.4
3.1	26.5
2.5	25.4
2.5	24.3
2.5	23.1
2.2	22.2
2.2	21.4
2.2	20
2.2	18.2
2.2	16.2
2	14.2
1.4	12.2
0.5	9.9
0	8.2
0.8	5.9
1.1	4.2
1.4	2.2
1.4	0.8
1.7	0.8
2	2.2
2.5	3.3
3.1	4.5
4	5.9
4.5	7.1
5.4	7.9
6.3	8.2
7.4	8.2
8.3	8.2
9.1	8.2
10	8.2
10.5	8.5
10.8	8.5
10.8	8.8
10.5	8.8
9.7	8.8
8.5	8.5
7.1	7.6
5.7	6.8
4	6.2
2.8	5.6
1.7	5.6
0.8	5.6
0.8	5.6
0.8	5.6
1.1	5.6
1.4	5.6
2.2	5.6
2.8	5.6
3.7	5.9
4.5	5.9
5.7	6.2
6.8	6.5
8.5	7.4
9.1	7.6
10	8.2
11.1	8.2
12	8.2
12.6	8.2
13.1	8.2
13.4	8.2
13.4	8.2
13.4	8.2
13.7	8.2
14.3	8.2
14.6	8.8
14.6	9.1
14.8	9.1
15.1	9.4
15.1	9.6
15.1	9.6
15.1	9.6
15.1	9.6
15.1	9.6
14.8	9.6
14.8	9.6
14.8	9.6
14.8	9.4
14.8	9.4
14.8	9.4
14.8	9.4
14.8	9.1
14.8	9.1
14.8	9.1
14.8	9.1
14.8	9.1
14.8	9.4
14.8	9.4
14.8	9.4
14.8	9.4
14.8	9.4
14.8	9.4
14.8	9.4
14.8	9.4
14.8	9.4
14.8	9.4
14.8	9.4
14.8	9.4
14.8	9.4
14.8	9.4
14.8	9.4
14.8	9.4
14.8	9.4
14.8	9.4
14.8	9.4
14.8	9.4
14.6	9.4
14.3	9.4
14	9.4
14	9.4
14	9.4
14	9.4
14	9.4
14	9.4
14	9.4
14	9.4
14	9.4
13.7	9.4
13.7	9.4
13.4	9.4
13.1	9.4
12.8	9.1
12.8	9.1
13.1	9.1
13.1	8.8
13.4	8.8
13.7	8.8
14.3	8.8
14.3	8.8
14.3	8.5
14	8.5
13.7	8.2
13.1	8.2
12.6	8.2
12.3	8.2
12.3	8.2
12.3	7.9
12.3	7.9
12.3	7.9
12.3	7.9
12.3	7.9
12	7.9
11.7	7.6
11.4	7.6
11.1	7.4
11.1	7.4
10.8	7.4
10.8	7.4
10.8	7.1
10.8	7.1
10.8	7.1
10.8	7.1
10.8	7.1
10.8	7.1
10.8	7.1
10.8	7.1
10.8	7.1
10.8	7.1
10.8	7.1
10.8	7.1
10.8	7.1
10.8	7.1
10.8	7.1
10.8	7.1
10.8	7.1
10.8	7.1
10.8	7.1
10.8	7.1
10.8	7.1
10.8	7.1
10.8	7.1
10.8	7.1
10.8	7.1
10.8	7.1
10.8	7.1
10.8	7.1
10.8	7.1
10.8	7.1
10.8	7.1
10.8	7.1
10.8	7.1
10.8	7.1
10.8	7.1
10.8	7.1
10.8	7.1
10.8	7.1
10.8	7.1
10.8	7.1
10.8	7.1
10.8	7.1
10.8	7.1
10.8	7.1
10.8	7.1
10.8	7.1
10.8	7.1
10.8	7.1
10.8	7.1
10.8	7.1
10.8	7.1
10.8	7.1
10.8	7.1
10.8	7.1
10.8	7.1
10.8	7.1
10.8	7.1
10.8	7.1
10.8	7.1
10.5	7.1
10.3	7.1
10	7.1
9.7	7.1
9.4	7.1
9.1	7.1
8.8	7.1
8.8	7.1
8.5	7.1
8.3	7.1
8	7.1
7.7	7.1
7.4	7.1
7.1	7.1
6.8	7.1
6.3	7.1
6	7.1
5.7	7.1
5.4	7.1
5.1	7.1
5.1	7.1
5.1	7.1
4.8	7.1
4.5	7.1
4.2	7.1
4.2	7.1
4.2	7.1
4	7.1
3.7	7.1
3.7	7.1
3.4	7.1
3.4	7.1
3.4	7.1
3.1	7.1
2.8	7.1
2.8	7.1
2.8	7.1
2.8	7.1
2.8	7.1
2.8	7.1
2.8	7.1
2.8	7.1
2.8	7.1
2.8	7.1
2.8	7.1
2.8	7.1
2.8	7.1
2.8	7.1
2.8	7.1
2.8	7.1
2.8	7.1
2.8	7.1
2.8	7.1
2.8	7.1
2.8	7.1
2.8	7.1
2.8	7.1
2.8	7.1
2.8	7.1
2.8	7.1
2.8	7.1
2.8	7.1
2.8	7.1
2.8	7.1
2.8	7.1
2.8	7.1
2.8	7.1
2.8	7.1
2.8	7.1
3.1	7.1
3.1	7.1
3.4	7.1
4	7.1
4	7.1
4.2	7.1
4.8	7.1
4.8	7.1
5.1	7.1
5.7	7.1
6	7.1
6.5	7.1
6.8	7.1
6.8	7.1
7.1	7.1
7.7	7.1
8	7.1
8.3	7.1
8.5	7.1
8.8	7.1
9.1	7.1
9.4	7.1
9.7	7.1
10	7.1
10.3	7.1
10.5	7.1
10.5	7.1
10.8	7.1
10.8	7.1
10.8	7.1
11.1	7.1
11.4	7.1
11.4	7.1
11.4	7.1
11.4	7.1
11.4	7.1
11.4	7.1
11.4	7.1
11.4	7.1
11.4	7.1
11.4	7.1
11.4	7.1
11.4	7.1
11.4	7.1
11.4	7.1
11.4	7.1
11.4	7.1
11.4	7.1
11.4	7.1
11.4	7.1
11.4	7.1
11.4	7.1
11.4	7.1
11.4	7.1
11.4	7.1
11.4	7.1
11.7	7.1
11.7	7.1
11.7	7.1
11.7	7.1
12.3	7.1
12.3	7.1
12.3	7.1
12.3	7.1
12.3	7.4
12.3	7.4
12.3	7.4
12.3	7.4
12.3	7.4
12.3	7.6
12.3	7.9
12.3	7.9
12.3	7.9
12.3	7.9
12.3	7.9
12.3	7.9
12.3	7.9
12.3	7.9
12.3	7.9
12.3	7.9
12.3	7.9
12.3	7.6
12.3	7.6
12.3	7.6
12.3	7.4
12.3	7.4
12.3	7.1
12	6.8
11.4	6.2
11.1	5.9
10.8	5.3
10.5	5.1
10.3	5.1
10.3	4.5
10	4.5
9.7	3.9
9.4	3.9
9.1	3.3
8.8	3.1
8.5	2.8
8.5	2.8
8.3	2.8
8.3	2.8
8.3	2.8
8.3	2.8
8.3	2.8
8.3	2.8
8.3	2.8
8.3	2.8
8.3	2.8
8.3	2.8
8.3	2.8
8.3	2.8
8.3	2.8
8.3	2.8
8.3	2.8
8.3	2.8
8.3	2.8
8.3	2.8
8.3	2.8
8.3	2.8
8.3	2.8
8.3	2.8
8.3	2.8
8.3	2.8
8.3	2.8
8.3	2.8
8.3	2.8
8.3	2.8
8.3	2.8
8.3	2.8
8.5	2.8
8.5	2.8
8.5	2.8
8.5	3.1
8.8	3.1
8.8	3.1
8.8	3.1
8.8	3.1
8.8	3.1
8.8	3.1
8.8	3.1
8.8	3.1
8.8	3.1
8.8	3.1
8.8	3.1
8.8	3.3
8.8	3.6
9.1	4.2
9.1	4.5
9.1	4.5
9.1	4.5
9.1	4.5
9.1	4.5
9.1	4.5
9.1	4.5
9.1	4.5
9.1	4.8
9.1	4.8
9.1	5.1
9.1	5.1
9.1	5.1
9.4	5.1
9.7	5.3
9.7	5.3
9.7	5.3
9.7	5.3
9.7	5.3
9.7	5.3
9.7	5.3
9.7	5.3
9.7	5.3
9.7	5.3
9.7	5.3
9.7	5.3
9.7	5.3
9.7	5.3
9.7	5.3
9.7	5.3
9.7	5.3
9.7	5.3
9.7	5.3
9.7	5.3
9.7	5.3
9.7	5.3
9.7	5.3
9.7	5.3
9.7	5.3
9.7	5.3
9.7	5.3
9.7	5.3
9.7	5.3
9.7	5.3
9.7	5.3
9.7	5.3
9.7	5.3
9.7	5.3
9.7	5.3
9.7	5.3
9.7	5.3
9.7	5.3
9.7	5.3
9.7	5.3
9.7	5.3
9.7	5.3
9.7	5.3
9.7	5.3
9.7	5.3
9.7	5.3
9.7	5.3
9.7	5.3
9.7	5.3
9.7	5.3
9.7	5.3
9.7	5.3
9.7	5.3
9.7	5.3
9.7	5.3
9.7	5.3
9.7	5.3
9.7	5.3
9.7	5.3
9.7	5.1
9.7	4.8
9.7	4.5
9.7	4.2
9.7	3.9
9.7	3.3
9.7	2.8
9.7	2.5
9.7	2.2
9.7	1.9
9.7	1.9
9.7	1.9
9.7	1.9
9.7	1.9
9.7	1.9
9.1	2.2
8.5	2.8
7.4	3.1
5.7	3.3
3.4	3.3
0.8	3.3
2.2	3.6
6	3.6
9.1	3.6
12.6	3.6
16.8	3.6
18.3	3.6
21.1	3.6
23.7	3.6
26.3	3.6
28.6	3.6
30.9	3.6
33.2	3.6
35.2	3.9
37.2	4.2
38.9	4.5
40.3	4.8
41.8	5.1
43.2	5.6
44.3	5.9
45.5	6.2
46.3	6.5
46.6	6.5
47.2	6.8
46.9	7.1
46.9	7.1
46.6	7.1
45.8	7.1
44.6	6.5
42.9	6.2
41.2	5.9
39.2	5.3
37.5	5.1
35.5	4.8
33.5	4.5
31.5	4.5
29.2	4.5
26.6	4.5
24	4.5
21.4	4.5
18.9	4.5
16.6	4.5
14	4.5
11.4	4.5
8.8	4.5
6.3	4.5
3.7	4.5
1.1	4.5
1.7	4.5
4.2	4.5
6.5	4.2
8.5	4.2
10.3	3.3
11.4	2.5
12.3	1.1
12.8	0.5
13.4	2.2
13.7	4.8
14	8.2
14	12.2
14	16.8
14	21.4
14	25.7
14	29.7
14	33.1
14	36.3
14	39.1
14	42.9
14	44.3
14	46.6
14	48.9
14	51.2
14	53.2
14	55.5
14	57.2
14	58.6
14	59.5
14	60.3
14	60.6
14	60.3
14	60
14	59.2
13.7	57.8
13.4	55.5
13.1	53.2
12.8	50.6
12.8	47.7
12.8	44.3
13.1	40.9
13.1	37.1
13.1	33.1
13.1	28.8
13.1	24.3
13.1	19.4
13.1	14.5
13.1	9.6
13.1	4.8
13.1	0.5
13.1	3.6
12.3	7.4
10.5	10.2
8.5	11.4
5.7	11.4
2.2	11.4
1.7	11.4
6	11.1
10.5	10.8
14.8	10.8
19.1	10.5
23.1	10.5
27.2	10.5
30.6	10.5
33.7	10.5
36.9	10.5
39.5	10.5
41.8	10.5
43.8	10.5
45.8	10.8
47.5	11.1
48.9	11.6
50.1	12.2
50.9	12.8
51.2	13.1
51.2	13.4
50.9	13.4
50.4	13.4
49.2	13.4
47.8	13.4
45.8	13.4
43.5	13.1
40.9	12.8
38.3	12.5
35.5	12.2
32.9	11.6
29.4	11.1
26.3	11.1
22.6	10.8
18.9	10.5
14.8	10.5
10.8	10.5
6.8	10.5
0.5	10.5
1.4	10.5
5.4	9.9
9.1	9.1
12.3	7.9
14.6	6.2
15.7	4.2
16.3	1.3
16.6	1.9
16.6	5.6
16.6	10.2
16.3	15.1
16	20.5
16	25.7
16	30.6
16	35.1
15.7	38.9
15.7	42.6
15.1	45.4
14.6	48
14.3	50.6
14.3	52.9
14	55.2
14.3	57.2
14.3	58.9
14.3	60.3
14.3	61.2
14	61.2
14	60.6
14	59.8
14	58
13.7	55.5
13.4	52.3
13.1	49.2
12.8	43.7
12.8	41.7
12.8	37.7
13.1	33.1
13.1	28.5
13.1	23.7
13.1	18.8
13.1	13.4
13.1	8.2
13.1	3.3
12.8	1.6
11.4	7.6
10.5	9.4
9.1	11.4
7.1	11.9
4.8	12.2
2	12.2
1.1	12.2
4.5	11.9
8.5	11.6
13.1	11.6
17.7	11.4
22.3	11.4
27.2	11.4
31.5	11.4
35.2	11.9
38.9	13.1
42.3	14.2
44.9	15.4
46.9	16.5
48.6	17.1
50.1	17.4
51.8	17.4
52.9	17.4
53.8	17.7
54.4	17.7
54.7	17.9
54.4	18.2
53.2	18.2
51.8	18.2
49.8	18.2
47.2	18.2
44.1	18.2
40.9	18.2
37.5	18.2
33.5	17.9
29.4	17.7
25.2	17.1
20.9	16.5
16.3	15.7
11.7	14.8
7.4	13.9
2.8	12.8
1.1	11.1
4.5	8.8
7.4	5.9
8.8	1.9
9.7	2.8
10	7.9
10.3	13.9
10.5	19.7
10.5	25.1
10.5	32.3
10.5	34.3
10.5	38
10.8	41.4
11.4	44.6
12.3	47.4
13.4	50
14.3	52.3
14.8	54.3
15.1	56.3
15.1	57.8
15.1	58.9
15.1	59.8
15.1	60
15.1	59.8
15.1	58.3
14.8	56.3
14.8	53.5
14.8	50
14.8	45.7
14.8	41.4
14.8	36.9
14.6	32.6
14.6	28
14	23.4
13.7	18.5
13.1	13.4
12.3	7.9
10.8	1.9
8.8	3.3
6	8.2
2	11.4
2.8	13.1
8.8	14.2
14.6	15.1
20.3	15.7
25.2	15.9
28.9	16.8
32.3	17.4
34.6	17.7
35.7	17.4
36.3	17.1
36.3	17.1
36.3	17.4
35.5	17.4
34.6	17.4
33.5	17.4
31.7	17.4
29.7	17.1
27.7	17.1
24.9	16.5
20.3	15.9
18.6	15.7
14.8	15.1
10.3	14.2
5.4	13.4
0.5	11.9
4.2	10.2
8.8	7.9
12.3	3.9
14.8	1.3
16.8	7.6
18	14.5
19.1	20.8
20	26.5
20.3	32
20	36.3
19.1	39.4
18	41.4
17.4	42.3
16.8	42.9
16.6	43.2
16.6	43.2
16.8	42.9
17.1	42.9
17.1	42.6
17.4	41.7
17.4	39.7
17.4	36.9
17.4	33.1
17.4	26.3
17.4	23.7
17.4	17.7
17.1	11.6
16.3	5.6
15.1	0.5
13.4	5.9
10.8	10.2
7.7	12.8
3.7	14.2
4	14.8
6.8	14.8
12	14.8
17.1	14.8
20.9	14.8
24	14.8
26.9	15.1
29.2	15.9
31.2	16.8
32.6	17.4
33.5	17.7
34	17.7
33.7	17.7
33.5	17.4
32.3	17.4
30.3	17.1
27.7	16.8
22.6	16.5
20.6	16.5
16.3	16.5
11.4	16.2
6	15.7
0.8	15.1
3.7	13.7
7.7	11.6
11.4	8.2
14	3.6
15.1	1.9
15.4	8.5
15.7	15.4
16.3	22
17.1	27.7
17.7	32
18	35.1
17.7	37.7
18	39.7
18	41.4
18.3	42.6
18.6	43.7
18.6	44.3
18.6	44.9
18.6	45.2
18.6	44.9
18.6	44.3
18.6	42.9
18.6	40.3
18.6	36.6
18.6	32.3
18.6	27.1
18.6	21.4
18.6	15.4
18.6	8.8
17.7	2.2
16.6	3.9
15.1	9.1
12.6	12.2
9.1	13.7
4.2	13.9
1.4	13.9
7.4	13.9
12.8	13.9
18	13.9
22.3	13.9
26	14.5
28.9	15.1
30.9	15.7
32.3	16.5
33.2	17.1
34	17.7
34	17.7
34	17.7
34	17.7
33.7	17.4
32.9	17.1
31.2	17.1
28.9	17.1
26.3	17.1
22.9	17.1
19.1	17.1
15.4	17.1
11.4	17.1
6.8	16.8
2.5	16.8
2	16.8
6.3	16.5
10	16.2
12.6	16.2
14.8	15.9
16.6	15.4
17.7	14.5
18.6	13.7
19.4	12.8
19.7	11.9
19.7	10.8
18.9	9.6
18	9.1
17.1	8.5
16.6	8.5
16.6	8.8
16.6	8.8
16.3	8.8
16	9.4
15.7	9.6
15.7	9.6
15.7	9.6
15.1	9.6
14.6	9.6
14.3	9.6
14	9.6
14	9.6
14	9.6
14	9.6
14	9.6
14	9.6
14	9.6
14	9.4
13.7	9.4
13.7	9.4
13.4	9.4
13.1	9.1
12.8	8.8
12.6	8.5
12.3	8.5
12.3	8.5
12	8.2
11.7	7.6
11.4	7.4
10.8	6.8
10	6.2
9.1	5.3
8.5	4.5
7.7	3.6
6.8	2.8
6	2.2
5.1	1.3
4.2	0.8
3.7	0.2
2.8	0.2
2.2	0.5
2	0.5
1.4	0.5
1.4	0.5
1.1	0.5
0.8	0.5
0.5	0.5
0.5	0.5
0.5	0.8
0.5	1.1
0.5	1.1
0.5	1.1
0.5	1.1
0.5	1.1
0.8	1.1
1.1	1.1
1.4	1.1
1.7	0.8
2.2	0.2
2.5	0.8
3.1	1.6
4	2.8
4.8	3.9
6	4.8
7.1	5.9
8.3	6.8
9.1	7.6
10.3	8.2
11.4	9.1
12.3	9.6
12.8	10.2
13.4	10.8
14	11.4
14.6	11.6
14.8	12.2
15.4	12.8
16	13.4
16.6	13.9
17.1	14.5
17.4	14.8
18	15.1
18.3	15.4
18.6	15.7
18.9	15.7
18.9	15.7
19.1	15.7
19.1	15.7
19.1	15.7
19.1	15.7
19.1	15.7
19.1	15.7
19.1	15.7
19.1	15.7
19.1	15.7
18.9	15.7
18.9	15.7
18.6	15.7
18.3	15.7
18	15.7
18	15.7
17.7	15.7
17.7	15.4
17.4	15.1
17.1	14.8
16.8	14.5
16.6	13.9
16	13.7
15.7	13.4
15.4	13.1
15.1	12.8
14.8	12.5
14.6	12.2
14.3	11.9
14	11.9
14	11.6
13.7	11.6
13.4	11.4
13.1	11.4
13.1	11.4
13.1	11.4
13.1	11.4
13.1	11.4
12.8	11.4
12.8	11.4
12.8	11.4
12.8	11.4
13.1	11.4
13.1	11.4
13.1	11.4
13.1	11.4
13.1	11.4
13.1	11.4
13.1	11.4
13.1	11.4
13.1	11.4
13.1	11.4
13.1	11.4
13.1	11.4
13.1	11.4
13.1	11.4
13.1	11.4
13.1	11.4
13.1	11.4
13.1	11.4
13.1	11.4
13.1	11.4
13.1	11.4
13.1	11.4
13.1	11.4
13.1	11.4
13.1	11.4
13.1	11.4
13.1	11.4
13.1	11.4
13.1	11.4
13.1	11.4
13.1	11.4
13.1	11.4
13.1	11.4
13.1	11.4
13.1	11.4
13.1	11.4
13.1	11.4
13.1	11.4
13.1	11.4
13.1	11.4
13.1	11.4
13.1	11.4
13.1	11.4
13.1	11.4
13.1	11.4
13.1	11.4
13.1	11.4
13.1	11.4
13.1	11.4
13.4	11.6
13.4	11.6
13.7	11.6
14	11.6
14.3	11.9
14.6	12.5
14.8	12.8
15.4	13.1
16	13.4
16.3	13.9
16.8	14.2
17.4	14.8
17.7	14.8
17.7	15.1
18	15.1
18	15.1
18	15.1
18	15.1
18	15.1
18	15.1
18	15.1
17.4	14.8
17.1	14.2
16.8	13.9
16.6	13.7
16.6	13.9
16.6	13.9
16.6	13.9
16.6	13.9
16.6	13.9
16.6	13.9
16.6	13.9
16.6	13.9
16.6	13.9
16.3	13.9
16	13.9
15.7	13.7
15.7	13.7
15.7	13.7
15.7	13.4
15.4	13.4
15.1	13.4
14.8	13.4
14.8	13.1
14.8	13.1
14.8	13.1
14.8	13.1
14.8	13.1
14.8	13.1
14.8	13.1
14.8	13.1
14.8	13.1
14.8	13.1
14.8	13.1
14.8	13.1
14.8	13.1
14.6	13.1
14.3	13.1
14	13.1
14	13.1
14	13.1
14	13.1
13.7	13.1
13.7	13.1
13.4	13.1
13.1	13.1
13.1	13.1
13.1	13.1
13.1	13.1
13.1	13.1
13.1	13.1
13.1	13.1
12.8	13.1
12.6	13.1
12	13.1
11.4	13.1
10.8	13.1
10.3	13.1
9.7	13.1
8.8	13.1
8	13.1
7.1	13.1
5.7	13.1
5.4	13.1
4.5	13.1
4	13.1
3.4	13.1
3.1	13.1
3.1	13.1
2.8	13.1
2.5	13.1
2.5	13.1
2.5	13.1
2.5	13.1
2.5	13.1
2.8	13.1
2.8	13.1
2.8	13.1
2.8	13.1
2.8	13.1
2.8	13.1
2.8	13.1
3.1	13.1
3.4	13.1
4	13.1
4.8	13.1
5.4	13.1
6	13.1
6.5	13.1
6.8	13.1
7.4	13.1
8	13.1
8.5	13.1
9.1	12.8
9.7	12.8
10.5	12.2
11.4	11.6
12	11.4
12.6	10.5
13.4	9.6
14.6	8.2
15.4	6.8
16.6	4.8
17.1	1.9
17.7	1.3
17.7	5.1
17.4	9.1
17.4	13.1
16.8	16.8
16.6	20.2
16.6	23.7
16.3	26.8
16.3	29.7
16.3	32.8
16.3	36
16.3	39.1
16.3	42
16	44.9
15.7	47.4
15.7	49.7
15.7	51.5
15.7	53.2
15.7	54.3
15.7	55.2
15.7	55.8
15.7	56
15.7	55.8
15.7	55.5
15.1	54.6
14.3	53.5
13.4	52
12.8	50.3
12.3	48.3
11.7	46
11.1	43.7
10.5	41.1
10	38.3
9.4	35.4
8.8	32.6
8.3	27.7
8.3	26
8	22.5
8	19.1
7.7	15.9
7.4	12.5
6.8	9.6
6	6.8
5.4	4.2
4.8	1.6
4	0.5
3.4	2.5
3.1	3.6
2.8	4.2
2.5	4.5
2.8	4.2
2.8	3.3
3.1	1.6
3.4	0.8
3.7	3.3
4	6.2
4.5	9.9
4.8	13.9
5.4	18.5
5.7	23.1
5.7	27.4
5.7	31.4
6.3	35.7
6.8	39.1
7.7	42.6
8.5	45.4
9.4	49.5
9.4	50.6
9.7	53.5
9.4	56
9.4	58.3
9.4	60.3
9.4	62.1
9.4	62.9
9.4	62.9
9.4	62.6
9.4	62.1
9.4	60.6
9.1	58.6
8.8	56
8.8	52
8.8	50.3
8.5	46.9
8.3	43.2
8	39.1
7.7	35.4
7.4	31.7
6.8	28
6	24.5
5.1	21.1
4.2	17.9
3.7	14.5
2.8	11.4
2.2	7.9
1.7	4.8
1.4	1.6
0.8	1.1
0.5	3.3
0.5	4.2
0.5	4.2
0.5	3.3
0.8	1.9
1.1	0.5
1.7	2.8
2.2	5.6
2.5	8.8
2.8	12.2
2.8	15.9
2.8	19.7
2.8	23.4
2.8	26.8
2.8	30.3
2.8	33.4
2.8	36.6
2.8	39.7
2.8	42.6
2.8	45.2
2.8	47.7
2.8	50.3
2.8	52.3
2.8	54.3
2.8	56
2.8	57.2
2.8	58.3
2.8	58.9
2.8	58.9
2.8	58.6
2.8	58
2.8	56.3
2.8	55.5
2.5	53.7
2.5	51.5
2.2	49.2
2	46.6
1.7	44
1.4	41.4
1.4	38.6
1.1	35.4
1.1	32.6
1.1	29.4
1.1	26.3
1.1	22.8
1.1	19.7
1.1	16.8
0.8	13.9
0.5	11.6
0.2	8.2
0	7.1
0	4.8
0.2	2.8
0.2	1.1
0.2	0.8
0.2	2.2
0.2	3.3
0.2	4.2
0.2	4.8
0.2	5.1
0.2	5.1
0.2	5.1
0.2	5.1
0.2	5.1
0.2	4.5
[truncated: 1,936 more rows]
