# Supplementary material for: Bot fit: A novel approach to assessing lower limb muscular strength
Source: PLoS One. 2026 Mar 26;21(3):e0339187. doi: 10.1371/journal.pone.0339187 (PMC13021169; doi:10.1371/journal.pone.0339187)
Supplement: S3 File — Raw joint angle data (left and right legs) collected from 25 participants across all exercise protocols. This compressed folder contains individual participant files (sub1–sub25) with time-series signals representing lower-limb motion recorded by the Bot Fit system during resistance exercise trials. (ZIP) [file pone.0339187.s003.zip › sub20/hipcurl_max.csv]

AngL	AngR
12.8	14.5
13.1	14.2
13.4	13.9
13.4	13.7
13.4	13.1
13.4	12.5
13.1	11.6
13.1	10.8
13.4	9.9
13.4	8.5
14	6.8
14.8	5.1
15.4	3.3
16.3	0.5
16.6	0.8
16.8	3.1
16.8	6.2
16.8	9.6
16.6	13.4
16.6	17.4
16.3	21.1
16.3	24.8
16.3	28
16.6	30.8
16.8	34.6
16.8	36
16.8	38.9
16.3	42.3
15.1	46.3
14	50.6
13.1	54
13.1	56.9
13.4	58.9
14	60.6
14.3	61.5
14.8	63.5
15.1	65.2
15.1	66.9
15.1	68.6
15.1	69.8
15.1	70.9
15.1	71.8
14.8	71.8
14.8	72.1
14.8	71.8
14.8	71.8
14.6	70.9
14.3	69.5
14	68.4
13.7	66.6
13.4	64.9
13.1	62.6
13.1	60.6
13.1	58
13.1	55.5
13.1	52.6
13.1	49.5
13.1	46.3
13.1	41.4
12.8	40
12.8	36.9
12.8	33.4
12.8	30.3
12.8	27.1
12.6	23.7
12.6	20.2
12.3	16.8
12.3	13.1
12.3	9.6
12.6	6.2
12.6	3.1
12.6	0.5
12.6	1.9
12.6	3.3
12.6	4.5
12.6	5.1
12.3	5.6
11.7	5.9
11.1	6.5
10.3	7.4
9.4	8.2
8.5	9.1
7.7	9.9
6.5	10.8
5.1	11.4
3.4	11.9
1.1	12.2
2	12.2
5.4	12.2
9.4	12.2
13.4	12.2
17.4	12.2
21.1	12.2
24.9	12.2
28.3	12.2
31.5	12.5
34.9	13.1
37.8	13.4
40.6	13.9
43.8	14.2
46.6	14.8
49.5	15.1
52.4	15.4
54.9	15.9
57.2	16.2
59.5	16.8
59.5	16.8
59.5	16.8
61.5	17.1
66.7	18.5
67.8	18.8
68.7	18.8
69.3	19.1
69.5	19.1
69.8	19.1
69.8	19.1
70.1	19.1
69.8	19.1
69.8	19.1
69.5	19.1
69	19.1
68.1	18.8
67	18.8
65.8	18.5
65	18.2
63.8	17.9
63	17.9
61.8	17.7
60.4	17.4
58.9	16.8
56.9	16.2
56.1	15.9
54.7	15.7
52.6	15.4
50.9	15.1
48.9	14.8
46.9	14.5
44.9	14.2
42.6	13.9
40.3	13.7
36.6	13.7
35.5	13.7
32.6	13.7
30	13.4
27.2	13.4
24.3	13.4
21.7	13.4
18.9	13.4
16	13.4
12.8	13.4
9.7	13.4
6.5	13.7
3.4	14.2
0	14.2
3.1	14.2
6.3	14.2
8.5	14.2
10	14.2
11.1	13.4
11.7	12.2
12.3	9.9
12.6	9.1
13.1	7.4
14.3	5.3
14.8	3.1
15.1	0.2
14.8	3.6
14.8	7.9
14.6	12.2
14.6	16.8
14.6	21.1
14.6	28
14.8	30.3
15.1	34.6
15.1	38.6
15.1	42.6
15.1	46
15.1	49.7
15.1	53.2
15.1	56.6
15.4	59.8
16	62.9
16.6	65.8
16.8	68.1
17.1	70.4
17.4	72.1
17.7	73.8
17.7	75.5
17.7	76.9
18	78.1
18	79
18.3	79.8
18.3	80.1
18.3	80.1
18.3	79.8
18.3	79.8
18.3	79.5
18.3	78.4
18.3	77.2
18.3	75.8
18.3	74.4
18	72.7
17.1	70.1
16.8	69.2
16.3	67.5
15.7	65.5
15.1	63.5
14.6	61.2
14	58.6
13.7	55.8
13.7	52.9
13.7	49.5
13.7	46
13.7	42.9
13.7	38
13.7	36.6
13.4	33.4
13.1	30.6
12.8	27.7
12.8	25.1
12.8	22.2
12.8	19.7
12.8	17.1
12.8	14.5
12.8	12.2
12.8	9.6
12.8	7.4
13.1	5.1
13.1	2.5
13.1	0.2
13.1	2.2
13.1	4.5
13.1	6.2
13.1	7.4
13.1	8.5
13.1	9.6
13.1	10.5
13.1	11.1
13.1	11.6
13.1	12.2
13.1	12.5
13.1	12.5
13.1	12.5
12.8	12.8
12.6	13.1
12	13.1
10.8	13.1
10.3	13.1
9.1	13.1
7.7	13.1
6.5	13.1
5.4	13.1
4.5	13.1
4	13.1
3.7	13.1
3.7	13.1
3.7	13.1
4	13.1
4.5	12.8
5.4	12.5
6.3	12.8
7.1	12.8
7.7	12.8
8.3	12.8
8.5	12.8
9.1	12.8
9.4	12.8
9.7	12.8
10	12.8
10.5	13.1
11.1	12.8
12	12.8
12.6	12.8
13.4	12.8
14.3	12.8
15.1	12.8
16	12.8
16.3	12.8
16.6	12.8
16.8	12.5
16.8	12.5
16.8	11.9
16.8	11.6
16.8	11.1
16.8	10.8
16.8	10.2
16.6	10.2
16.6	9.9
16.6	9.6
16.6	9.4
16.6	9.1
16	8.5
15.7	8.5
15.4	8.5
15.1	8.2
14.8	8.2
14.8	8.2
14.6	8.2
14.3	8.2
14.3	8.2
14	7.9
14	7.4
14	7.1
14	6.8
14	6.2
14	5.9
14	5.6
14	5.3
14	5.3
14	5.3
14	5.3
14	5.3
14	5.3
14	5.3
14	5.3
14	5.3
14	5.3
14	5.3
14	5.6
14	5.6
13.7	5.9
13.4	6.2
12.6	6.2
11.7	6.2
10.5	6.5
9.4	6.5
8.3	6.5
7.1	6.5
5.7	7.1
4.8	7.4
4	7.6
4	7.9
3.7	8.2
3.7	8.2
4	8.2
4.2	8.2
4.8	8.2
5.1	8.2
5.4	8.2
5.7	8.5
6	8.8
6	9.1
6.3	9.1
6.5	9.1
6.5	9.1
6.5	9.1
6.5	9.1
6.5	9.1
6.5	9.1
6.5	9.1
6.8	9.1
7.1	9.1
7.7	9.1
8.3	9.1
9.1	9.4
9.7	9.9
10.3	10.2
11.1	10.5
11.7	10.8
12.3	10.8
12.8	10.5
13.4	10.5
14	10.5
14.3	10.5
14.3	10.5
14	10.5
14	10.5
14	10.5
14	10.5
14	10.5
14	10.5
14	10.5
14	10.5
14	10.5
14	10.5
14.3	10.5
14.3	10.5
14.3	10.5
14.3	10.5
14.3	10.5
14.3	10.5
14.3	10.5
14.3	10.5
14.3	10.5
14.3	10.5
14.3	10.5
14.3	10.5
14.3	10.5
14.3	10.5
14	10.5
14	10.5
14	10.5
14	10.5
14	10.5
14	10.5
14	10.5
14	10.5
14	10.8
14	10.8
14	10.8
14	11.1
14	11.1
14	11.4
14	11.4
14	11.4
14	11.4
14	11.4
14	11.4
14	11.6
14	11.6
14	11.9
14	12.2
14	12.2
14	12.2
14	12.2
14	12.2
14	12.2
13.7	12.5
13.7	12.5
13.4	12.5
13.1	12.5
13.1	12.5
13.1	12.5
13.1	12.5
13.1	12.8
13.1	12.8
13.1	13.1
13.1	13.1
13.1	13.1
12.8	13.1
12.6	13.1
12	13.1
12	13.1
12	13.1
11.7	13.1
11.7	13.1
11.4	13.1
11.4	13.1
11.1	13.1
11.1	13.1
10.8	13.1
10.5	13.1
10.5	13.1
10.5	13.1
10.3	13.1
10	13.1
10	13.1
10	13.1
9.7	13.1
9.4	13.1
9.1	13.1
9.1	13.1
9.1	13.1
9.1	13.1
9.1	13.1
9.1	13.1
9.1	13.1
8.8	13.1
8.8	13.1
8.5	13.1
8.5	13.1
8.5	13.1
8.5	13.1
8.5	13.1
8.5	13.4
8.5	13.9
8.5	13.9
8.5	13.9
8.5	13.9
8.5	13.9
8.5	13.9
8.5	13.9
8.5	13.9
8.5	13.9
8.5	13.9
8.5	13.9
8.5	13.9
8.5	13.9
8.5	13.9
8.5	13.9
8.5	13.9
8.3	13.9
8.3	13.9
8	13.9
8	13.9
8	13.9
8	14.2
8	15.1
8	15.1
8	15.1
8	15.1
8	15.1
8	15.1
8	15.1
8	15.1
8	15.1
8	15.1
8	15.1
8	15.1
8	15.1
8	15.1
8	15.1
8	15.1
8	15.1
8	15.1
8	15.1
8	15.1
8	15.1
8	15.1
8	15.1
7.7	15.1
7.1	15.1
6.8	15.1
6.5	15.1
6.3	15.1
6	15.1
5.7	15.1
5.4	15.1
5.4	15.4
5.4	16.2
5.4	17.1
5.4	17.4
5.1	17.7
4.2	17.9
3.4	17.9
2.5	17.9
2	17.9
1.4	17.9
0.8	17.9
0	17.9
0.5	17.9
1.4	17.9
2.5	17.9
3.1	17.9
4	17.9
4.8	17.9
5.7	17.9
6.5	17.9
7.7	17.9
8.5	17.9
9.4	17.9
10.3	17.9
11.1	17.9
12	17.9
12	17.9
12.3	17.9
12.6	17.9
12.8	17.9
12.8	17.9
12.8	17.9
12.8	17.9
12.8	17.9
12.8	17.9
12.8	17.9
13.1	17.9
13.4	17.9
13.4	17.9
13.4	17.9
13.4	17.9
13.4	17.9
13.4	17.9
13.4	17.9
13.4	17.9
13.4	17.9
13.4	17.9
13.4	17.9
13.4	17.9
13.4	17.9
13.4	17.9
13.4	17.9
13.4	17.9
13.4	17.9
13.4	17.9
13.4	17.9
13.4	17.9
13.4	17.9
13.4	17.9
13.4	17.9
13.4	17.9
13.4	17.9
13.4	17.9
13.1	17.9
12.6	17.9
11.7	17.9
10.8	17.9
10.3	17.9
9.7	17.9
8.5	17.9
8.3	17.9
7.7	17.9
7.1	17.9
6.5	17.9
5.7	17.9
4.8	17.9
4	17.9
3.4	17.9
2.8	17.9
2	17.9
1.4	17.7
0.8	17.4
0.8	17.1
0.8	16.2
0.8	15.9
0.8	15.4
0.8	15.4
0.8	15.4
0.8	15.4
0.2	15.1
0.2	14.8
0.2	14.8
0.2	14.8
0.2	14.8
0.2	14.8
0.2	14.8
0.2	14.8
0.2	14.8
0.2	14.8
0.2	14.8
0.2	14.8
0.2	14.8
0.2	14.8
0.2	14.8
0.2	14.8
0.2	14.8
0.2	14.8
0.2	14.8
0.5	14.8
1.1	14.8
1.7	14.8
2.2	14.8
2.5	14.8
3.1	14.8
3.7	14.8
4.5	14.8
5.1	14.8
5.7	14.8
6.3	14.8
7.1	14.8
7.7	14.8
8.5	14.8
9.4	14.8
10.5	14.8
11.4	14.8
12.6	14.8
13.7	14.8
14.6	14.8
15.7	14.8
16	14.8
16.8	14.8
17.1	14.8
17.7	14.8
17.7	14.8
17.7	14.8
17.7	14.8
17.7	14.8
17.7	14.8
17.7	14.8
17.7	14.8
17.7	14.8
17.7	14.8
17.7	14.8
17.7	14.8
17.7	14.8
17.7	14.8
17.7	14.8
17.7	14.8
17.7	14.8
17.7	14.8
17.7	14.8
17.7	14.8
17.7	14.8
17.7	14.8
17.7	14.8
17.7	14.8
17.7	14.8
17.7	14.8
17.7	14.8
17.7	14.8
17.7	14.8
17.7	14.8
17.4	14.8
17.4	14.8
17.1	14.8
17.1	14.8
17.1	14.8
17.1	14.8
16.8	14.5
16.8	14.5
16.8	14.2
16.8	14.2
16.6	13.9
16.3	13.7
16.3	13.7
16.3	13.7
16	13.4
15.7	13.1
15.7	12.8
15.7	12.5
15.4	12.2
15.4	11.9
15.1	11.9
15.1	11.9
15.1	11.9
14.8	11.4
14.6	11.1
14.6	11.1
14.3	11.1
14	10.8
13.4	10.5
13.1	10.5
12.8	10.5
12.3	10.5
11.7	10.5
10.8	10.5
10.3	10.5
9.7	10.5
8.8	10.5
8.3	10.2
7.4	10.2
6.5	9.9
5.7	9.6
4.8	9.4
4.2	9.1
3.7	8.8
3.1	8.5
2.5	8.2
2	8.2
1.4	7.9
0.8	7.6
0.2	7.4
0	7.1
0.5	6.8
0.8	6.5
1.1	5.9
1.4	5.6
1.7	5.1
2.2	4.5
2.5	4.5
3.1	4.2
4	3.9
4.5	3.6
5.1	3.6
6	3.6
6.5	3.6
7.4	3.6
8	3.3
8.8	3.3
9.1	3.3
9.7	3.1
9.7	2.8
9.7	2.5
9.7	1.9
10	1.6
10.3	1.3
10.5	0.8
10.8	0.8
11.4	0.5
11.7	0.2
12	0.2
12.3	0.8
12.6	1.3
12.6	1.6
12.6	2.8
12.6	3.1
12.6	3.6
12.6	4.2
12.6	4.5
12.6	5.1
12.8	5.3
13.1	5.6
13.1	5.6
13.1	5.9
13.1	6.2
13.1	6.2
13.1	6.2
13.1	6.2
13.1	6.5
13.1	6.8
13.1	7.1
13.1	7.1
13.1	7.1
13.1	7.1
13.1	7.1
13.1	7.4
13.1	7.4
12.8	7.4
12.8	7.4
12.8	7.4
12.6	7.4
12.3	7.4
12.3	7.6
12	7.4
12	7.4
11.4	7.4
11.4	7.4
11.1	7.4
10.8	7.4
10.5	7.4
10.3	7.4
10	7.4
9.7	7.4
9.4	7.4
9.1	7.1
8.8	6.8
8.3	6.5
8	6.2
7.7	5.9
7.4	5.6
7.1	5.3
6.8	5.1
6.3	4.8
6	4.8
6	4.8
5.4	4.8
5.1	4.8
4.8	4.8
4.5	4.5
4.5	4.2
4.5	3.9
4.5	3.6
4.5	3.3
4.5	3.1
4.5	2.8
4.5	2.5
4.5	2.5
4.5	2.5
4.8	2.5
4.8	2.5
5.4	2.5
6.3	2.5
6.8	2.5
7.1	2.5
7.4	2.5
7.1	2.5
6.8	1.9
6.3	1.1
5.4	0.5
3.7	2.2
2.8	2.5
1.1	3.3
1.1	3.9
3.7	3.9
6.5	3.9
10	3.9
13.1	3.9
16.6	3.9
20	3.9
23.1	3.9
26	3.9
28.6	3.9
30.9	3.9
33.2	3.9
35.5	4.2
37.8	4.5
39.8	5.1
41.8	5.6
43.8	6.2
45.8	6.5
47.8	6.8
49.8	7.1
51.5	7.4
53.2	7.9
55.2	8.5
55.5	8.8
56.4	9.1
56.7	9.6
56.7	9.9
56.4	9.9
56.1	9.9
55.2	9.9
53.8	9.9
52.1	9.9
50.1	9.9
47.5	9.6
44.9	9.6
42.3	9.6
39.8	9.6
35.2	9.6
33.7	9.6
30.6	9.4
27.2	9.4
23.7	9.1
20.6	8.8
17.1	8.2
13.7	7.9
10	7.6
6	7.6
2.5	7.6
1.1	7.6
4.5	7.4
7.4	6.8
9.7	5.9
10.8	4.8
12	1.9
12.3	0.8
12.6	2.2
13.1	5.9
13.4	10.2
13.4	15.1
13.4	20.2
13.4	24.8
13.4	29.4
14	33.4
14.6	37.4
15.1	40.9
15.7	44.3
16	47.2
16	50.3
16	53.2
16	55.8
16	58.3
16.3	60.9
16.8	62.9
17.7	64.6
18.3	66.1
18.9	66.9
19.1	67.2
19.4	66.9
19.4	66.6
19.4	66.1
19.4	64.9
19.4	62.9
19.4	60.6
19.4	57.8
19.4	54.6
19.1	49.2
19.1	47.2
18.9	43.4
18.6	39.1
18.3	34.8
18	30.3
18	25.7
18	21.4
18	16.8
18	12.5
18	7.9
17.7	3.3
17.4	0.8
16.6	4.8
15.1	8.2
12.8	11.1
10	12.2
6.3	12.5
2	12.8
3.1	12.8
8.5	12.8
14	12.5
21.4	12.5
24.3	12.8
28.6	12.8
32.6	13.4
36.9	14.2
41.5	15.4
45.8	16.5
49.5	17.1
53.2	17.7
56.4	17.7
59.2	18.2
62.4	18.8
64.7	19.7
66.7	20.8
68.4	22
69.5	23.1
70.1	24.5
70.1	25.4
70.1	26.5
70.1	26.8
70.1	26.8
69.8	26.8
69	26.8
66.4	26.8
65.5	26.8
63.2	26.8
60.4	26.8
57.5	26.8
54.1	26.8
50.9	26.8
47.5	26.8
43.8	26.8
40	26.8
34.3	26.8
32.3	26.8
27.7	26.8
22.9	26.8
18	26.8
12.8	26.8
8.3	26.5
4.2	25.7
1.4	24.5
0	23.1
0.2	21.7
0.2	20
0.2	19.7
0.2	19.1
0.2	18.2
0.2	16.8
0.2	14.2
0.2	11.4
0.2	8.2
0.5	4.8
0.8	1.1
0.8	1.9
0.8	4.8
0.8	7.6
0.8	9.9
0.8	11.9
0.8	13.7
0.8	15.1
0.8	16.5
1.1	17.9
1.7	19.7
2.5	21.7
3.4	24
4.5	26.5
6	30.8
6.5	32.6
7.1	35.7
7.7	39.1
8.3	42.6
8.3	45.2
8.3	47.7
8.5	50.3
9.4	52.9
10.8	56.9
11.7	58.6
13.1	61.5
15.1	64.3
16.8	67.2
19.1	70.1
21.1	72.4
23.1	74.4
24.9	76.4
27.4	78.7
28	79.2
29.7	80.4
30.9	81.2
31.5	81.5
31.7	81.8
32	81.8
32	81.8
31.7	81.8
31.7	81.8
31.7	81.5
31.7	80.7
31.7	77.8
31.7	76.7
31.7	74.1
31.7	71.5
31.5	68.6
30.6	65.5
30	62.3
29.4	59.2
28.6	55.8
27.7	52.6
26.6	49.5
25.4	46.3
24	43.7
22.6	39.7
22.3	38.6
21.7	35.7
21.4	33.1
21.4	30.3
21.4	27.1
21.4	24.5
21.4	21.7
21.4	19.1
21.4	16.2
21.4	13.1
21.1	9.9
20.3	7.1
18.6	5.3
16	4.5
12.6	4.5
8	4.2
3.1	4.2
1.4	4.2
6	3.9
10.5	3.1
14.8	2.2
18.9	1.1
23.1	0.5
26.9	1.6
30.9	2.5
34.6	3.3
38.3	4.2
41.8	4.8
47.5	5.6
49.2	6.2
52.6	7.1
55.8	8.5
59.5	10.8
63.8	13.7
66.4	15.4
68.4	16.8
70.4	18.5
72.4	20.2
73.6	21.7
74.7	23.1
75.8	24.5
76.1	25.1
76.1	26
76.1	26.5
76.1	26.5
76.1	26.5
75.8	26.5
74.1	26.5
71.5	26.3
68.4	26.3
65.2	25.7
62.1	25.1
58.7	24.3
55.2	23.1
52.1	22
48.9	20.8
45.5	20
42.3	18.8
39.2	17.9
35.7	17.4
32.6	16.8
29.4	16.5
26.3	16.2
23.7	16.2
21.4	16.2
19.1	16.2
16.6	16.2
15.7	16.2
14.3	16.2
12.8	15.9
11.4	15.1
10.3	14.2
9.7	12.8
9.1	9.1
9.1	7.9
9.1	5.1
9.1	2.8
9.4	0.5
10.3	1.6
11.4	4.2
13.4	6.8
15.4	9.4
17.4	11.9
19.4	14.2
21.4	16.5
22.9	18.8
24.6	20.8
26.9	22.8
29.2	24.5
32	26.3
34.6	28.5
37.5	30.8
40.6	34
43.8	37.7
46.6	42
49.8	46.6
52.6	51.2
56.1	55.2
58.9	58.6
61.8	61.5
64.4	63.8
66.4	65.8
69.3	68.9
70.4	70.1
72.4	72.4
75	74.7
77.3	77.2
79.3	79.8
81	81.8
82.4	83.5
83.6	84.7
84.7	85.8
85.9	87
87	88.1
87.9	89.3
89.3	91
89.6	91.3
90.5	91.8
91	92.4
91.3	92.7
91.3	92.7
91.3	92.7
91.3	92.7
91.3	92.7
91.3	92.7
91.3	92.7
91	92.7
90.7	91.8
90.2	90.7
88.4	88.7
86.4	86.4
84.7	85
84.2	84.7
82.7	83.8
80.4	82.1
77.8	79.5
73.8	76.1
72.7	74.7
70.1	72.9
68.4	71.5
67.3	70.6
67	70.4
66.4	70.4
65.8	70.1
65	69.5
64.1	68.6
63	67.8
61.5	66.4
61	66.1
60.1	65.2
59.2	64.6
59.2	64.3
59.5	64.3
59.5	64.6
59.5	64.6
59.2	64.3
58.9	64.3
58.7	64.1
58.1	63.2
56.9	62.1
56.4	61.5
55.5	60.6
54.7	59.8
54.1	59.2
53.5	58.6
52.9	58
52.6	58
52.6	58
52.6	58
52.6	58
52.6	58
52.6	58
52.6	58
52.9	58.3
52.9	58.3
52.9	58.3
52.9	58.3
52.9	58.6
52.9	58.6
53.5	59.2
54.1	60
54.9	61.2
55.5	61.5
55.8	62.1
56.1	62.1
55.5	62.1
54.7	61.8
53.8	61.5
52.1	60.6
50.6	60
49.5	59.2
48.4	58.3
47.2	57.8
46.3	57.2
45.2	56.6
44.9	56.6
44.3	56.3
44.1	56
43.8	56
43.8	55.8
43.2	55.8
42.3	55.8
41.2	55.8
40	55.8
38.3	55.8
36.3	55.8
35.7	55.8
34.9	55.8
34.3	55.8
33.7	55.8
33.7	55.8
33.5	55.8
33.5	55.8
33.7	55.8
33.7	55.8
33.7	55.8
33.7	55.8
34	55.5
34	55.5
34.3	55.5
34.3	55.5
34.3	55.5
34.3	55.5
34.3	55.5
34.3	55.8
34.3	56.3
34.3	57.2
34.3	57.5
34.3	57.8
34.3	58
34.3	58.3
34.3	58.3
34.3	58.3
34.3	58.3
34.3	58.3
34.9	58
35.2	57.8
35.7	56.6
35.7	56.3
35.7	55.5
35.7	54.9
35.7	54.3
35.7	54
35.7	53.5
35.7	53.5
35.7	53.2
35.7	53.2
35.7	53.2
35.7	53.2
35.7	53.2
35.7	53.2
35.7	53.2
35.7	53.2
35.7	53.2
35.7	53.2
35.7	53.2
35.7	53.2
35.7	53.2
35.7	53.2
35.7	53.2
36	53.2
36.9	53.2
38	52.9
39.2	52.9
40.3	52.9
41.8	52.6
44.1	52.3
44.6	52.3
45.8	52.3
47.2	52.3
48.4	52.3
49.5	52.3
50.1	52.3
50.4	52.3
50.1	52.3
48.9	52.6
47.2	52.6
45.5	52.6
43.5	52.6
41.8	52.6
40.3	52.6
39.8	52.6
39.5	52.6
40	52.6
40.6	52.6
41.5	52.6
42.1	52.3
42.6	52.3
42.9	52.3
42.9	52.6
42.9	52.6
42.9	52.6
42.9	53.2
42.9	53.7
42.9	54
42.9	54
42.9	54
42.9	54
42.9	54
42.9	54.3
42.9	54.3
42.6	54.6
42.6	55.2
42.9	55.8
42.9	55.8
42.9	55.8
42.9	55.8
42.9	55.8
42.9	55.8
43.2	55.8
43.2	55.8
43.2	55.8
43.2	55.5
43.2	55.5
43.2	55.5
43.2	55.5
43.2	55.5
43.2	55.8
43.2	55.8
43.2	56
43.2	56
43.2	55.8
43.5	55.5
43.5	55.5
43.5	55.5
43.5	55.5
43.5	55.2
43.5	54.9
43.5	54.9
43.5	54.9
43.5	54.9
43.5	54.9
43.5	54.9
43.5	54.9
43.5	55.2
43.5	55.2
43.5	55.2
43.5	55.5
43.5	55.8
43.5	55.8
43.5	56
43.5	56.3
43.5	56.9
43.5	57.2
43.5	57.5
43.5	57.8
43.5	57.8
43.5	57.8
43.5	57.8
43.5	57.8
43.5	57.5
43.5	57.5
43.5	57.5
43.5	57.5
43.5	57.5
43.5	57.5
43.5	57.5
43.5	57.5
43.5	57.5
43.5	57.5
43.5	57.5
43.5	57.5
43.5	57.2
43.5	57.2
43.5	57.2
43.5	57.2
43.5	57.2
43.5	57.2
43.5	57.2
43.5	57.2
43.2	57.5
43.2	57.5
42.9	57.8
42.6	58.3
42.3	58.9
42.3	59.8
42.1	60.6
41.8	61.8
41.8	63.2
41.5	64.6
41.5	66.4
41.5	68.1
41.5	69.8
41.5	71.5
41.5	73.5
41.5	74.9
41.5	76.7
41.5	77.8
41.5	79
41.2	79.5
40.9	80.4
40.6	80.7
40.3	81
39.8	81.2
39.5	81.5
39.2	81.5
39.2	81.5
39.2	81.5
39.2	81.8
39.2	81.8
39.2	82.1
39.2	82.1
39.2	82.4
39.2	82.4
39.2	82.4
39.2	82.4
39.2	82.4
39.2	82.4
39.2	82.4
39.2	82.4
39.2	82.4
39.2	82.4
39.2	82.4
39.2	82.4
39.2	82.4
39.2	82.4
39.2	82.4
39.2	82.4
39.2	82.4
39.2	82.4
39.2	82.4
39.2	82.4
39.2	82.4
39.2	82.4
39.2	82.4
39.2	82.4
39.2	82.4
39.2	82.4
39.2	82.4
39.2	82.1
39.2	82.1
39.2	81.8
39.2	81.5
39.2	81.2
39.2	81.2
39.2	81.2
39.2	80.7
39.2	79.8
39.2	79
39.2	78.1
39.2	77.2
39.2	76.1
39.2	74.7
39.2	73.5
39.2	72.4
39.2	70.4
39.2	69.5
39.2	68.1
39.2	66.4
39.2	64.9
39.2	63.2
39.2	61.8
39.2	60.3
39.2	58.9
39.2	57.8
39.2	56.3
39.2	55.8
39.2	54.3
39.2	53.2
39.2	52
39.2	51.2
39.2	50
39.2	49.2
39.2	48.3
39.2	47.7
39.5	47.4
40	46.9
40	46.9
40.6	46.9
40.9	46.9
41.2	46.6
41.5	46
41.8	45.2
41.8	44.3
41.8	43.2
41.8	42.3
41.8	40.9
41.8	40.6
41.8	39.7
41.8	39.1
41.8	38.6
41.8	38
42.1	37.4
42.1	37.4
42.3	37.1
42.6	36.9
42.6	36.9
42.9	36.9
42.9	36.9
43.2	36.9
43.5	36.9
43.5	36.9
43.5	36.9
43.8	36.9
44.1	36.6
44.6	36
44.9	35.7
44.9	35.4
44.9	35.4
44.9	35.1
44.9	35.1
44.9	35.1
45.2	35.1
45.2	34.8
45.2	34.8
45.2	34.3
45.2	34
45.2	33.7
45.2	33.4
45.2	33.4
45.2	33.4
45.2	33.4
45.2	33.4
45.2	33.4
45.2	33.4
45.2	33.4
45.2	33.4
45.2	33.4
45.2	33.4
45.2	33.4
45.2	33.4
45.2	33.4
45.2	33.4
45.2	33.4
45.2	33.4
45.2	33.4
45.2	33.4
45.2	33.4
45.2	33.4
45.2	33.4
45.2	33.4
45.2	33.7
44.9	34.3
44.3	35.4
43.8	37.4
42.9	39.4
41.8	44
41.2	46
40.3	50
39.5	55.2
39.2	60.3
38.9	65.8
38.9	71.5
39.2	79.8
39.2	82.4
39.5	86.4
39.8	89.5
40.3	91.6
40.6	92.7
40.9	92.7
40.9	92.4
40.6	92.1
40.3	91.3
40.6	89.3
40.6	86.4
40.6	83
40.6	79.2
40.6	75.5
40.6	70.9
40.6	66.4
40.6	61.5
40.6	56.6
40.6	51.7
40.6	47.2
40.6	42.6
40.6	38.3
40.6	34.3
40.6	30.8
40.3	28.3
40	26.3
40	25.4
40	25.7
39.8	26.8
39.2	29.1
38.6	32
38.6	36
38.9	40.3
38.9	45.7
39.5	51.5
40	58
41.5	68.4
42.1	72.1
43.5	79
44.3	85
44.6	90.1
44.6	93.6
44.6	95.8
44.6	97.3
44.3	97.9
43.8	97.3
43.5	95.8
43.5	93
43.5	89
43.2	84.7
42.9	80.1
42.6	74.9
42.1	69.5
41.5	63.8
40.9	58
40.3	49.7
40.3	47.2
40.3	42.6
40.3	38.9
40	36
39.8	34.6
39.8	34
39.2	34.3
38.6	34.8
37.5	36.6
36	41.1
36	43.2
35.7	47.2
35.7	52
35.7	57.5
35.7	63.2
36.3	68.9
37.2	75.5
38	82.1
39.2	88.7
40	94.1
40.6	97.9
40.6	99.9
40.6	100.4
40.6	100.1
40.6	98.7
40.6	95.8
40.6	91.8
40.6	87.5
40.6	82.7
40.6	77.2
40.6	71.8
40.6	66.1
40.3	60
40	53.7
40	47.7
40	42.3
40	37.4
40	34
39.8	31.7
39.8	30.6
39.5	30.6
38.9	30.6
37.8	31.7
36.3	33.7
35.5	36.6
34.6	42.3
34.6	44.6
34.6	50
34.9	56
35.5	62.1
36.3	69.2
37.5	76.4
38.9	83.8
39.8	90.7
39.8	95.8
39.8	98.7
39.8	100.1
39.8	100.4
39.2	99.3
39.2	98.1
39.5	95
39.5	90.7
39.5	86.1
39.5	81.5
39.5	76.1
39.2	70.6
38.9	64.9
38.3	55.8
38	52.3
37.8	46.3
37.5	41.1
37.5	36.9
37.5	33.7
37.5	31.1
37.2	29.7
37.2	29.1
36.9	29.1
36.3	29.7
35.2	31.7
34.3	34.8
34	39.1
34	44.3
34	50
34	56.6
34.3	63.2
34.9	70.4
35.5	77.8
36.9	88.4
37.5	91.6
38	96.7
38.3	99.6
38	101.3
37.8	101.3
36.9	100.7
36.9	99
36.9	95.3
36.9	91.3
36.9	83.8
36.9	81.2
36.9	75.5
36.9	69.2
36.6	62.6
36.6	56
36.3	49.2
36.3	42.3
36.3	36
36.3	30.6
35.7	24.5
35.7	23.1
35.5	21.4
35.5	21.1
35.2	22.2
34	24.5
32.9	27.7
32	33.4
32	35.7
32.3	40.3
32.3	46.6
32.6	53.5
33.2	61.2
34.6	69.5
35.7	77.5
36.3	85.5
36.9	93
37.5	98.4
38.6	99.6
39.8	98.4
40.6	96.1
41.5	92.1
42.6	87
43.2	80.4
43.5	73.2
43.2	65.8
42.3	57.5
40.6	50
38.3	43.2
36.3	36.6
35.7	30.8
35.7	26.8
36	26.5
37.2	27.4
38	29.4
