# Supplementary material for: Bot fit: A novel approach to assessing lower limb muscular strength
Source: PLoS One. 2026 Mar 26;21(3):e0339187. doi: 10.1371/journal.pone.0339187 (PMC13021169; doi:10.1371/journal.pone.0339187)
Supplement: S3 File — Raw joint angle data (left and right legs) collected from 25 participants across all exercise protocols. This compressed folder contains individual participant files (sub1–sub25) with time-series signals representing lower-limb motion recorded by the Bot Fit system during resistance exercise trials. (ZIP) [file pone.0339187.s003.zip › sub20/kickback_const.csv]

AngL	AngR
13.5	32.9
13.5	32.7
13.2	32.1
13.2	31.2
12.9	30.4
12.6	29.2
12.6	28.4
12.6	26.9
12.6	26.1
12.6	24.9
12.6	23.5
12.6	22.1
12.6	20.6
12.6	18.9
12.6	17.2
12.6	15.5
12.6	13.8
12.6	12
12.6	10.3
12.6	8.6
12.6	6.9
12.6	4.9
12.6	2
12.6	0.9
12.9	1.3
13.2	3.3
13.5	4.8
13.5	5.6
12.9	5.6
11.8	5.3
10.6	5.3
10.1	5.3
10.1	5.9
10.4	6.8
10.6	7.6
10.9	8.8
11.2	9.3
11.2	9.1
10.9	9.1
10.9	9.1
10.9	9.1
10.9	9.1
10.9	9.1
10.9	9.1
10.9	9.1
10.9	9.1
10.9	9.3
10.9	9.3
10.9	9.3
10.9	9.3
10.9	9.3
10.9	9.3
10.9	9.3
10.9	9.3
10.9	9.3
10.9	9.9
10.9	10.5
10.9	10.8
10.9	10.8
10.9	10.8
10.9	10.8
10.9	10.8
10.9	10.8
10.9	10.8
10.9	10.8
10.9	10.8
10.9	10.8
10.9	10.8
10.9	10.8
10.9	10.8
10.9	10.8
10.9	10.8
10.9	10.8
11.2	10.8
11.2	10.8
11.2	10.8
11.2	10.8
11.5	10.8
12.1	10.8
12.1	10.8
12.1	10.8
12.1	10.8
12.1	10.8
12.1	10.8
12.1	10.8
12.1	10.8
12.1	10.8
12.1	10.8
12.1	10.8
12.1	10.8
12.1	10.8
12.1	10.8
12.1	10.8
12.1	10.8
12.1	10.8
12.1	10.8
12.1	10.8
12.1	10.8
12.1	10.8
12.1	10.8
12.1	10.8
12.1	10.8
12.1	10.8
12.1	10.8
12.1	10.8
12.1	10.8
12.4	10.8
12.4	10.8
12.4	10.8
12.4	10.8
12.4	10.8
12.4	10.8
12.4	10.8
12.4	10.8
12.4	10.8
12.4	10.8
12.4	10.8
12.4	10.8
12.4	10.8
12.4	10.8
12.4	10.8
12.4	10.8
12.4	10.8
12.4	10.8
12.4	10.8
12.4	10.8
12.4	10.8
12.4	10.8
12.4	10.8
12.4	10.8
12.4	10.8
12.4	10.8
12.4	10.8
12.4	10.8
12.4	10.8
12.4	10.8
12.4	10.8
12.4	10.8
12.4	10.8
12.4	10.8
12.4	10.8
12.4	10.8
12.4	10.8
12.4	10.8
12.4	10.8
12.4	10.8
12.4	10.8
12.4	10.8
12.4	10.8
12.4	10.8
12.4	10.8
12.4	10.8
12.4	10.8
12.4	10.8
12.4	10.8
12.4	10.8
12.4	10.8
12.4	10.8
12.1	10.8
12.1	10.8
12.1	10.8
12.1	10.8
12.1	10.8
11.8	10.8
11.8	10.8
11.8	10.8
12.1	10.8
12.1	10.8
12.1	10.8
12.1	10.8
12.1	10.8
12.1	10.8
12.1	10.8
12.4	10.8
12.4	10.8
12.4	10.8
12.4	10.8
12.4	10.8
12.4	10.8
12.4	10.8
12.4	10.8
12.1	10.8
12.1	10.8
12.1	10.8
12.1	10.8
12.1	10.8
12.1	10.8
12.1	10.8
12.1	10.8
12.1	10.8
12.1	10.8
12.1	10.8
12.1	10.8
12.1	10.8
12.1	10.8
12.1	10.8
12.1	10.8
12.1	10.8
12.1	10.8
12.1	10.8
12.1	10.8
12.1	10.8
12.1	10.8
12.1	10.8
12.1	10.8
12.1	10.8
12.1	10.8
12.1	10.8
12.1	10.8
12.1	10.8
12.1	10.8
12.1	10.8
12.1	10.8
12.1	10.8
12.1	10.8
12.1	10.8
12.1	10.8
11.8	10.8
11.8	10.8
11.8	10.8
11.8	10.8
11.8	10.8
11.8	10.8
11.8	10.8
11.8	10.8
11.8	10.8
11.8	10.8
11.8	10.8
11.8	10.8
11.8	10.8
11.8	10.8
11.8	10.8
11.8	10.8
11.8	10.8
11.8	10.8
11.8	10.8
11.8	10.8
11.8	10.8
11.8	10.8
11.8	10.8
11.8	10.8
11.8	10.8
12.1	10.8
12.1	10.8
12.1	10.8
12.1	10.8
12.1	10.8
12.1	10.8
12.1	10.8
12.1	10.8
12.1	10.8
12.1	10.8
12.1	10.8
12.1	10.8
12.1	10.8
12.1	10.8
12.1	10.8
12.1	10.8
12.1	10.8
12.1	10.8
12.1	10.8
12.1	10.8
12.1	10.8
12.1	10.8
12.1	10.8
12.1	10.8
12.1	10.8
12.1	10.8
12.1	10.8
12.1	10.8
12.1	10.8
12.1	10.8
12.1	10.8
12.1	10.8
12.1	10.8
12.1	10.8
12.1	10.8
12.1	10.8
12.1	10.8
12.1	10.8
12.1	10.8
12.1	10.8
12.1	10.8
12.1	10.8
12.1	10.8
12.1	10.8
12.1	10.8
12.1	10.8
12.1	10.8
12.1	10.8
12.1	10.8
12.1	10.8
12.1	10.8
12.1	10.8
12.1	10.8
12.1	10.8
12.1	10.8
12.1	10.8
12.1	10.8
12.1	11.1
12.1	11.3
12.1	11.3
12.1	11.3
12.1	11.6
12.1	11.6
12.1	11.6
12.1	11.6
12.4	11.6
12.4	11.6
12.4	11.6
12.4	11.6
12.4	11.6
12.4	11.6
12.4	11.6
12.4	11.6
12.4	11.6
12.4	11.6
12.4	11.6
12.4	11.6
12.4	11.6
12.4	11.6
12.4	11.6
12.4	11.6
12.4	11.6
12.4	11.6
12.4	11.6
12.4	11.6
12.4	11.6
12.1	11.6
12.1	11.6
12.1	11.6
12.1	11.6
12.1	11.6
12.1	11.6
12.1	11.6
12.1	11.6
12.1	11.6
12.1	11.6
12.1	11.6
12.1	11.6
12.1	11.6
12.1	11.6
12.1	11.6
12.1	11.6
12.1	11.6
12.1	11.6
12.1	11.6
12.1	11.6
12.1	11.6
12.1	11.6
12.1	11.6
12.1	11.6
12.1	11.6
12.1	11.6
12.1	11.6
12.1	11.6
12.1	11.6
12.1	11.6
12.1	11.6
12.1	11.6
12.1	11.6
12.1	11.6
12.1	11.6
12.1	11.6
12.1	11.6
12.1	11.6
12.1	11.6
12.1	11.6
12.1	11.6
12.1	11.6
12.1	11.6
12.1	11.6
12.1	11.6
12.1	11.6
12.1	11.6
12.1	11.6
12.1	11.6
12.1	11.6
12.1	11.6
12.1	11.6
12.1	11.6
12.1	11.6
12.1	11.6
12.1	11.6
12.1	11.6
12.1	11.6
12.1	11.6
12.1	11.6
12.1	11.6
12.1	11.6
12.1	11.6
12.1	11.6
12.1	11.6
12.1	11.6
12.1	11.6
12.1	11.6
12.1	11.6
12.4	11.6
12.4	11.6
12.4	11.6
12.4	11.6
12.4	11.6
12.4	11.6
12.4	11.6
12.4	11.6
12.4	11.6
12.4	11.6
12.4	11.6
12.4	11.6
12.4	11.6
12.4	11.6
12.4	11.6
12.4	11.6
12.4	11.6
12.4	11.6
12.4	11.6
12.4	11.6
12.4	11.6
12.4	11.6
12.4	11.6
12.4	11.6
12.4	11.6
12.4	11.6
12.4	11.6
12.4	11.6
12.4	11.6
12.4	11.6
12.4	11.6
12.4	11.6
12.4	11.6
12.4	11.6
12.4	11.6
12.4	11.6
12.4	11.6
12.4	11.6
12.4	11.6
12.4	11.6
12.4	11.6
12.4	11.6
12.4	11.6
12.4	11.6
12.4	11.6
12.4	11.6
12.4	11.6
12.4	11.6
12.4	11.6
12.4	11.6
12.4	11.6
12.4	11.6
12.4	11.6
12.4	11.6
12.4	11.6
12.4	11.6
12.4	11.6
12.4	11.6
12.4	11.6
12.4	11.6
12.4	11.6
12.4	11.6
12.4	11.6
12.4	11.6
12.4	11.6
12.4	11.6
12.4	11.6
12.4	11.6
12.4	11.6
12.4	11.6
12.4	11.6
12.4	11.6
12.4	11.6
12.4	11.6
12.4	11.6
12.1	11.6
12.1	11.6
12.1	11.6
12.1	11.6
12.1	11.6
12.1	11.6
12.1	11.6
12.1	11.6
12.1	11.6
12.1	11.6
12.1	11.6
11.8	11.6
11.8	11.6
11.8	11.6
11.8	11.6
11.8	11.6
11.8	11.6
11.8	11.6
11.8	11.6
11.8	11.6
11.8	11.6
11.8	11.6
11.8	11.6
11.8	11.6
11.8	11.6
11.8	11.6
11.5	11.9
11.2	11.9
10.6	11.6
10.1	11.6
9.5	11.6
8.9	11.6
8.4	11.6
7.8	11.6
7.5	11.6
6.9	11.6
6.3	11.6
5.8	11.6
5.5	11.3
4.9	11.3
4.3	11.1
3.8	10.8
3.2	10.8
2.3	10.8
2.1	10.8
1.5	10.8
1.2	10.8
0.9	10.8
0.9	10.8
0.9	10.8
0.9	10.8
0.9	10.8
0.9	10.8
0.9	10.8
0.9	10.8
0.9	10.8
0.9	10.8
1.2	10.8
1.5	10.8
2.3	10.8
2.9	10.8
3.8	10.8
4.6	10.5
5.5	10.5
6.3	9.9
6.6	9.3
6.9	8.8
6.9	7.9
6.3	6.5
6.1	6.2
5.2	5.3
4.3	4.2
3.5	3
2.3	1.6
1.2	0.5
0.1	0.9
1.6	2.3
3	3.7
4.4	4.9
6.2	6.3
7.6	7.5
8.7	8.6
9.9	9.8
11	10.9
12.2	12
12.7	12.9
13.6	14
14.5	14.9
15.3	16.3
15.6	16.9
15.9	17.5
16.2	17.8
16.5	18.3
16.8	18.6
16.8	18.6
17	18.6
17	18.6
17	18.6
17	18.6
17	18.6
17.3	18.6
17.3	18.6
17.3	18.6
17.3	18.6
17.3	18.6
17.3	18.6
17.3	18.6
17.3	18.9
17	19.2
16.5	19.8
15.9	20.9
15.6	21.2
15.3	22.4
14.7	23.8
14.5	24.9
14.7	25.8
14.7	25.8
14.7	25.5
14.7	24.1
14.5	22.4
13.6	19.2
13	18.1
11.6	15.5
10.4	13.2
9.6	11.5
9	10.6
8.7	10.6
8.7	10.6
8.7	10.6
8.7	10.6
8.7	10.6
8.7	10.6
8.7	10
8.4	9.5
7.6	8.6
7	7.7
6.4	6.6
5.9	5.5
5.6	4.6
5	3.7
5	3.7
5	3.5
5	3.5
5	3.5
4.7	3.7
4.4	3.7
4.1	3.7
4.1	3.7
4.4	3.7
4.4	3.7
4.4	3.7
4.4	3.5
4.4	3.5
4.4	2.9
4.4	2
4.1	1.4
4.1	1.2
3.9	0.9
3.6	0.9
3.3	0.6
2.7	0.2
1.9	0.7
0.7	1.6
0.3	2.5
1.8	3.3
3.2	3.9
4.9	4.8
6.3	5
8.1	5.3
9.2	5.9
10.1	5.9
10.4	6.2
10.9	6.2
11.2	6.5
11.5	6.5
12.1	6.5
12.1	6.5
12.1	6.2
12.1	6.2
12.4	5.9
12.9	5.6
13.2	5.3
13.2	4.8
13.5	4.2
14.1	3.6
14.1	2.7
14.7	2.2
14.7	1.6
14.7	0.7
14.7	0
14.7	0.9
14.7	1.7
14.7	2.6
14.7	3.2
14.7	4
14.7	4.6
14.7	5.2
14.7	5.5
14.4	5.7
14.4	5.7
14.4	5.7
14.1	5.5
13.8	5.5
13.2	5.5
12.6	5.5
12.1	5.5
11.5	5.2
11.2	4.6
10.9	3.7
10.9	2.3
10.9	1.7
10.9	0.9
10.9	0.3
10.9	0.5
10.9	0.7
10.9	1
10.9	1.3
10.9	1.3
10.9	1.3
10.9	1.3
10.9	1.3
10.9	1.3
10.9	1.6
10.9	1.6
10.9	2.2
10.9	2.7
10.9	3.6
10.9	4.5
10.9	5.3
10.9	5.9
10.9	6.8
10.6	7.3
10.4	7.9
10.1	8.5
9.5	8.8
9.2	9.1
8.6	9.3
8.1	9.6
7.5	9.9
6.3	10.2
6.1	10.2
5.2	10.2
4.6	10.2
4.1	10.2
4.1	10.2
4.1	10.2
4.1	10.2
4.1	10.2
4.1	10.2
4.1	10.2
4.1	10.2
4.1	10.2
4.1	10.2
4.1	10.5
4.3	10.8
4.3	11.1
4.3	11.1
4.3	11.1
4.3	11.1
4.3	11.1
4.3	11.1
4.3	11.1
4.3	11.1
4.9	11.1
5.5	11.1
6.3	11.1
6.9	11.1
7.5	11.1
8.1	11.1
8.6	11.3
9.5	11.3
9.8	11.6
10.4	11.6
10.6	11.6
10.9	11.6
11.2	11.9
11.8	11.9
12.1	11.9
12.9	12.2
13.5	12.5
14.7	12.8
15.2	12.8
15.8	12.8
16.4	13.1
16.4	13.1
16.4	13.1
16.4	13.1
16.4	13.1
16.4	13.3
16.7	13.3
16.9	13.3
16.9	13.3
17.2	13.3
17.2	13.3
17.2	13.3
17.2	13.3
17.2	13.3
17.2	13.3
17.2	13.3
17.2	13.3
17.2	13.3
17.2	13.3
17.5	13.3
17.5	13.3
17.8	13.3
17.8	13.3
17.8	13.3
17.8	13.3
17.8	13.3
17.8	13.3
17.8	13.3
17.8	13.3
17.8	13.3
17.8	13.3
17.8	13.3
17.8	13.3
17.8	13.3
17.8	13.3
17.8	13.3
17.8	13.3
17.8	13.3
17.8	13.3
17.8	13.3
17.8	13.3
17.8	13.3
17.8	13.3
17.8	13.3
17.8	13.3
17.8	13.3
17.8	13.3
17.8	13.3
17.8	13.3
17.8	13.3
17.8	13.3
17.8	13.3
17.8	13.3
17.8	13.3
17.8	13.3
17.8	13.3
17.8	13.3
17.8	13.3
17.8	13.3
17.8	13.3
17.8	13.3
17.8	13.3
17.8	13.3
17.5	13.3
17.5	13.3
17.2	13.3
17.2	13.1
17.2	13.1
17.2	13.1
17.2	13.1
17.2	13.1
17.2	12.8
17.2	12.8
16.9	12.5
16.7	12.2
16.7	12.2
16.4	12.2
16.4	12.2
16.4	12.2
16.4	11.9
16.4	11.9
16.4	11.9
16.4	11.6
16.4	11.6
16.4	11.6
16.4	11.6
16.1	11.6
16.1	11.6
16.1	11.6
16.1	11.6
16.1	11.6
16.1	11.6
16.1	11.6
16.1	11.6
16.1	11.6
16.1	11.6
16.1	11.6
16.1	11.6
16.1	11.6
16.1	11.3
16.1	11.3
16.1	11.1
16.1	11.1
15.8	10.8
15.5	10.5
15.2	10.5
15.2	10.5
15.2	10.5
15.2	10.5
15.2	10.5
15.2	10.5
15.2	10.5
15.2	10.5
15.2	10.5
15.2	10.5
15.2	10.5
15.2	10.5
15.2	10.5
15.2	10.5
15.2	10.5
15.2	10.5
15.2	10.5
15.2	10.2
15.2	10.2
15.2	9.9
15.2	9.9
15.2	9.9
15.5	9.6
15.5	9.3
15.5	9.1
15.5	8.8
15.5	8.8
15.5	8.5
15.5	8.2
15.5	7.9
15.5	7.9
15.5	7.9
15.5	7.6
15.8	7.3
15.8	7
15.8	7
15.8	7
16.1	6.8
16.1	6.8
16.1	7
16.1	7
16.1	7
16.1	7
16.1	7
16.1	7
16.1	7
16.1	7
16.1	7
15.8	7
15.2	7
14.9	7.3
14.7	7.3
14.4	7.3
13.8	7.3
13.5	7.3
12.9	7.3
12.4	7.3
11.8	7.3
10.9	7.3
10.4	7.6
9.5	7.9
8.9	8.2
8.1	8.5
7.5	8.5
6.3	8.5
5.2	8.5
4.6	8.5
4.1	8.5
3.2	8.5
2.6	8.5
2.1	8.5
1.8	8.2
1.8	8.2
1.5	8.2
1.5	8.2
1.5	8.2
1.5	8.2
1.5	8.2
1.5	8.2
1.8	8.2
1.8	8.2
2.1	8.2
2.6	8.2
2.6	8.2
2.6	8.2
2.6	8.2
2.9	8.2
3.5	8.2
3.5	8.5
3.5	8.5
3.5	8.8
3.5	9.1
4.1	9.3
4.9	9.1
5.5	9.1
6.3	9.1
6.9	9.1
7.2	9.1
7.5	9.1
7.8	9.1
8.1	9.1
8.6	9.1
8.9	8.8
9.5	8.5
9.8	7.9
10.1	7
10.1	6.5
10.1	5.6
10.1	4.8
10.1	4.2
9.8	3.3
9.5	2.5
9.2	1.6
8.6	0.5
8.1	0.3
7.8	0.9
7.8	1.4
7.8	1.2
7.8	1.2
8.1	1.2
8.4	1.2
8.9	1.2
9.2	1.2
9.8	1.2
10.4	1.2
10.9	1.2
11.8	1.2
12.6	0.9
12.9	0.6
12.9	0
12.9	0.7
12.9	1.3
12.9	1.9
12.6	2.2
12.6	2.7
12.6	3.6
12.6	4.2
12.6	5
12.6	5.3
12.6	5.9
12.6	5.9
12.6	6.5
12.6	6.8
12.6	7
12.6	7.6
12.6	7.9
12.6	8.2
12.6	8.5
12.6	8.5
12.6	8.5
12.6	8.5
12.6	8.5
12.6	8.8
12.6	9.1
12.6	9.3
12.6	9.3
12.6	9.3
12.1	9.3
11.2	9.3
9.2	9.3
8.6	9.3
7.2	9.3
5.8	9.3
4.6	9.3
3.5	9.3
2.9	9.3
2.6	9.3
2.6	9.3
2.6	9.3
2.6	9.1
3.2	9.1
3.8	9.1
4.3	9.1
4.9	9.1
5.5	9.1
6.1	9.1
6.1	9.1
6.1	8.8
6.1	8.8
6.1	8.8
6.1	8.5
6.1	8.2
6.1	7.9
5.8	7.3
5.8	7
5.8	6.8
5.8	6.5
5.8	6.5
5.8	6.5
5.8	6.5
5.8	6.5
5.8	6.5
5.8	6.5
5.8	6.5
5.8	6.5
5.8	6.5
5.8	6.5
5.8	6.8
5.8	6.8
5.8	6.8
5.8	6.8
5.8	6.5
5.8	6.5
5.8	6.5
5.8	6.5
5.8	6.2
5.8	5.6
5.8	4.8
5.8	4.5
6.1	3.6
6.1	2.7
6.3	1.9
6.9	1.3
7.5	0.7
8.1	0.5
8.6	0.5
10.1	0.5
10.4	0.5
11.5	0.5
12.4	0.5
13.2	0.5
14.1	0.5
14.7	0.5
14.7	0.5
14.7	0.5
14.4	0.5
13.8	0.5
13.5	0.7
13.2	0.7
13.2	1.3
13.5	2.5
13.8	3.3
14.1	4.5
14.7	5.3
15.2	5.9
15.5	6.5
15.8	7
16.1	7.6
16.4	8.2
16.7	8.8
16.9	9.3
17.5	10.5
17.8	11.1
18.4	11.9
18.7	13.1
19.2	13.9
19.5	14.8
19.8	15.1
20.1	15.4
20.7	15.6
20.4	15.6
20.7	15.9
20.7	15.9
20.4	15.9
20.4	15.9
20.4	15.9
20.4	15.9
20.4	15.9
20.4	15.9
20.4	15.9
20.4	15.9
20.4	15.9
20.1	15.9
20.1	15.9
19.8	15.9
19.2	15.9
19.2	15.9
18.9	15.9
18.7	15.9
18.1	15.9
17.8	15.9
17.2	15.6
16.9	15.6
16.4	15.1
15.5	14.8
14.9	14.5
14.1	14.2
13.5	13.6
13.5	13.1
13.5	11.9
13.5	10.8
13.8	8.5
14.1	5
14.1	1.3
14.7	3.2
14.9	8
14.9	13.5
14.9	20.6
14.9	22.9
14.9	26.9
14.9	30.1
14.4	32.1
14.1	32.9
13.5	33.5
13.5	33.5
13.5	33.5
13.5	33.2
13.5	32.9
13.5	32.1
13.5	30.7
13.5	28.9
13.5	26.6
13.5	23.5
13.5	19.5
13.5	14.6
13.5	9.5
13.2	4.3
11.8	0.2
7.8	4.2
5.8	4.5
1.2	5
3.9	5
9	5
13.6	5
17.9	5
21.9	5.6
25.6	6.5
28.5	7.3
30.5	7.9
32.2	8.8
33.6	9.6
35.7	11.1
36.5	11.9
36.8	11.9
36.8	12.2
36.5	12.5
36.5	12.5
36.5	12.5
35.7	12.5
33.4	12.5
32.2	12.5
29.9	12.5
27.3	12.5
24.8	12.5
21.6	12.5
17.9	12.5
13.9	12.5
9.9	12.5
6.4	12.5
3.3	12.2
1.3	11.1
0	8.8
0.9	6.2
0.9	3.3
0.9	0.2
0.9	2.9
0.9	6
1.5	8.9
2.1	11.8
2.9	14.3
4.1	16.6
4.9	18.9
6.3	22.4
6.6	23.8
7.5	26.1
8.6	28.7
10.6	32.1
11.8	34.4
12.6	36.1
13.8	37.8
14.7	39
15.8	40.1
16.7	40.7
17.5	41.3
18.7	41.3
19.2	41.5
19.8	41.5
19.8	41.5
19.8	41.5
19.8	41.3
19.8	41.3
19.8	41.3
19.8	41.3
19.8	40.4
19.8	38.7
19.8	36.7
19.8	34.4
19.8	32.1
19.8	29.5
19.8	26.9
19.8	22.6
19.8	21.2
19.8	18.6
19.8	16.1
19.8	14
19.8	12.3
18.9	10.9
18.1	9.8
16.4	8.9
12.6	7.7
10.9	7.5
7.8	6.6
4.3	6
0.6	5.5
2.7	5.2
5.9	4.9
9	4.6
11.6	4.3
14.2	3.7
18.2	2.3
19.6	2
21.9	0.6
24.8	0.7
27.3	2.5
29.6	3.9
32.2	5.3
34.2	6.8
36.2	7.6
37.7	8.2
39.1	8.5
40.2	9.3
42.2	10.5
43.7	11.3
44	11.3
44	11.6
44	11.6
44	12.2
44	12.5
44	12.5
44	12.5
44	12.5
44	12.5
43.7	12.5
43.1	12.5
42	12.5
41.1	12.5
39.9	12.5
38.8	12.5
37.7	12.5
35.4	12.5
34.8	12.5
33.4	12.5
31.6	12.5
30.2	12.5
28.5	12.5
26.8	12.5
25.1	12.5
22.8	12.5
20.5	12.5
17.9	12.5
15	12.5
11.9	12.5
9	12.5
6.4	12.5
4.1	12.5
2.4	12.5
1.3	11.9
0.4	10.8
0.1	9.6
0	7.9
0	4.8
0	3.6
0.3	0.7
0.9	2
1.5	4.9
2.3	7.5
3.5	10.3
4.9	12.9
6.1	15.5
7.5	18.1
8.1	20.3
8.6	22.9
9.2	26.4
9.2	27.8
9.5	30.1
10.4	32.9
11.2	35.8
12.1	38.4
12.6	40.4
12.9	42.4
13.8	44.1
14.4	45.6
15.2	46.4
15.8	47.3
16.4	47.8
17.2	48.1
17.8	48.4
18.1	48.4
18.7	48.4
18.7	48.4
18.7	48.4
18.7	48.4
18.7	48.1
18.7	48.1
18.7	48.1
18.7	48.1
18.7	47.3
18.7	46.1
18.7	44.4
18.7	43
18.7	41.5
18.7	40.1
18.7	37.5
18.7	36.7
18.7	35.2
18.7	33.5
18.7	31.8
18.7	30.4
18.7	28.9
18.7	27.5
18.7	26.4
18.7	24.9
18.7	23.5
18.7	22.4
18.7	20.6
18.7	18.9
18.7	17.2
18.7	15.2
18.7	12.9
18.1	10.6
17.2	8.6
14.7	6.3
13.8	6
11.2	5.5
8.6	5.2
5.2	5.2
2.1	4.9
1	4.9
3.9	4.6
7	4
9.6	3.5
12.2	2.9
15.9	1.7
17	1.4
19.3	0.6
21.6	0
24.2	0.7
26.8	1.3
29.4	1.9
31.4	2.2
33.6	2.5
35.9	3
37.9	3.9
40.5	5.3
42.8	6.5
44.2	6.8
45.7	7
47.4	7.6
48	7.6
48.8	8.2
49.7	8.8
50.3	9.3
50.3	9.9
50.3	10.5
50.3	10.8
50.3	10.8
50.3	10.8
50.3	10.8
50.3	10.8
50.3	10.8
49.7	10.8
48.8	10.8
47.7	10.8
46.5	10.8
45.1	10.8
42.8	10.8
42	10.8
40.2	10.8
38.2	10.8
36.5	10.8
34.5	10.8
32.5	10.8
30.5	10.8
28.5	10.8
26.5	10.8
24.5	10.8
21.6	10.8
20.8	10.8
18.8	10.8
16.8	10.8
15.3	10.8
14.2	10.8
13	10.8
12.5	10.8
11.9	10.8
11.3	10.8
10.7	10.8
9.9	10.8
9.6	10.8
9	10.8
8.2	10.8
7	10.8
5.9	10.8
4.7	10.8
3.6	10.5
2.7	10.2
1.6	9.3
0.7	8.5
0.6	7
1.2	6.5
2.3	5.6
3.5	4.8
4.3	3.6
5.2	2.5
6.1	1.6
6.6	0.5
6.6	0.3
6.6	1.2
6.6	2
6.6	2.3
6.6	2.3
6.3	2.3
5.5	2.3
4.3	2.3
2.9	2.9
0.9	3.5
1.3	4.6
4.1	6.3
7	8.3
11	13.2
11.9	14.9
13.9	19.5
15.9	23.8
17.9	26.9
20.5	29.5
22.2	31.8
23.9	33.8
25.6	35.5
27.3	36.7
29.1	37.5
30.5	38.7
32.2	39.5
33.6	40.4
34.8	41.5
35.7	43
36.2	44.4
37.1	45.8
37.9	47
38.5	48.1
39.4	49
39.9	49.6
40.2	49.6
40.5	49.6
40.5	49.6
40.5	49.6
40.5	49.6
40.5	49.8
40.5	50.4
40.5	50.4
40.5	50.4
40.5	50.4
40.5	50.4
40.5	50.4
40.2	50.4
39.9	50.1
39.7	49.8
38.8	49.3
37.9	48.4
36.8	47.6
35.7	46.7
34.5	45.6
33.4	44.4
32.2	43.3
31.4	42.1
30.2	41
29.6	40.1
28.8	39.3
28.5	38.4
29.4	37.5
29.9	37.5
30.2	39
31.1	40.1
32.5	40.1
33.4	41
33.9	42.1
34.2	42.4
34.5	42.4
34.8	42.4
34.8	42.4
34.8	42.4
34.8	42.4
34.8	42.4
34.8	42.4
34.8	42.4
34.8	42.4
34.8	42.4
34.8	42.4
34.8	42.7
35.1	42.7
35.4	43
35.9	43.5
36.8	44.1
37.4	44.7
38.2	45.6
38.8	46.1
39.9	47
40.2	47.6
41.1	48.1
42	49
42.8	50.1
44.2	51.3
45.4	52.4
46.5	53.6
48	54.4
48.8	55.3
49.7	56.1
50.5	56.7
50.8	57
51.1	57.6
51.4	57.9
51.4	57.9
51.4	57.9
51.4	57.9
51.1	57.9
50.8	57.9
50	57.6
49.1	57
47.7	55.9
45.7	54.7
43.7	53.3
41.7	51.9
40.2	50.7
38.8	49.8
37.9	49.3
37.7	49
37.7	49
37.7	49
37.7	48.7
37.7	48.1
37.7	47.6
37.7	46.4
37.7	45.8
37.9	45
38.2	44.1
38.5	43.5
39.1	43
39.7	42.7
40.5	42.7
40.8	42.7
40.8	42.7
40.8	42.7
40.8	43
40.8	43.5
40.8	43.8
40.8	44.4
40.8	45
40.8	45
40.8	45.8
40.8	46.4
40.8	47.3
40.5	48.1
39.9	49.3
39.7	49.8
39.7	49.8
39.9	49.8
39.9	49.8
39.9	49.8
39.9	50.1
39.7	50.4
39.7	51
39.7	51.9
39.7	52.4
39.7	53
39.7	53.3
39.7	53.9
39.7	54.4
39.7	54.7
39.7	55
39.7	55.3
39.7	55.6
39.7	55.6
39.7	55.6
39.7	55.6
39.7	55.6
39.9	55.6
39.9	55.6
39.9	55.6
39.9	55.6
40.2	55.6
40.5	55.6
41.1	55.6
41.7	55.6
42.2	55.3
43.1	55.3
44	55
44.2	55
45.1	55
46	55
46.8	55
47.7	55
48.8	55
49.1	55
49.1	55
48.8	55
48.3	55.3
47.1	55.3
45.7	55.3
44.2	55.3
43.1	55.3
42.8	55.3
43.1	55.3
43.4	55.3
43.7	55.3
44.2	55.3
44.5	55.3
44.8	55.3
44.5	55.3
44.2	55.3
43.7	55.6
43.1	56.1
42.8	57.6
42.8	57.9
42.8	59
42.8	60.2
42.8	61.3
42.8	62.4
42.8	63.6
42.8	64.5
42.8	65.3
42.8	66.2
42.8	66.5
42.8	66.5
42.8	66.5
42.8	66.5
42.8	66.5
42.8	66.5
42.8	66.5
42.8	66.2
42.8	65.6
42.8	65
42.8	64.5
42.8	63.6
42.8	62.7
42.8	61.6
42.8	61.3
42.8	60.4
42.8	60.2
42.8	59.9
42.8	59.6
42.8	59.6
42.8	59.6
42.8	59.6
42.8	59.9
42.8	60.4
42.8	61.6
42.8	62.4
42.8	63.6
42.8	64.7
42.8	66.2
42.8	67.3
42.8	68.2
42.8	69.3
42.8	70.2
42.8	71
42.8	71.9
42.8	73.3
42.8	73.6
42.8	74.8
42.8	75.9
42.8	76.8
42.8	77.9
42.5	78.8
42.2	79.6
42	80.2
41.4	80.5
41.1	81.4
41.1	81.6
40.8	81.9
40.8	82.2
40.5	82.2
40.5	82.2
40.5	82.2
40.5	81.9
40.8	81.9
40.8	81.9
40.8	80.8
40.8	80.5
40.8	79.3
40.8	78.2
40.8	77.1
40.8	75.9
40.8	74.8
40.8	73
40.8	72.5
40.8	71.3
40.8	70.5
40.8	69.3
40.8	68.5
40.8	67.9
40.8	67.3
40.8	67
40.8	66.7
40.8	66.5
40.8	66.2
40.8	66.2
40.8	66.2
40.8	66.2
40.8	66.2
40.8	66.2
40.8	66.2
40.8	66.2
40.8	66.5
40.8	66.7
40.8	67
40.8	67.6
40.8	67.9
40.8	67.9
40.8	68.2
40.8	68.2
40.8	68.2
40.8	68.2
40.8	68.2
40.8	68.2
40.8	68.2
40.8	68.2
41.1	67.9
41.4	67.9
41.4	67.9
41.7	67.9
41.7	67.3
41.7	67
41.7	66.7
41.7	66.5
41.7	66.2
41.7	65.9
41.7	65.6
41.7	65.3
41.7	65
42	64.7
42	64.7
42	64.5
42	64.5
42	64.5
42	64.5
42	64.5
42	64.5
42	64.5
42	64.5
42	64.5
42	64.5
42	64.5
42	64.5
42	64.7
42	64.7
42	65
42	65
42	65
42	65
42.2	65
43.1	64.7
44	64.7
45.1	64.5
46.2	63.3
47.1	61.3
47.7	58.4
47.7	52.7
47.7	50.7
47.7	46.4
47.7	42.4
47.7	38.7
47.7	35
47.7	31.2
47.7	27.5
47.7	24.1
47.4	20.6
46.8	17.5
46	13.5
45.4	12.6
44.5	11.8
44	12
43.7	13.8
43.4	17.5
43.4	22.9
44	29.2
45.1	36.7
46.8	43.8
48.3	51.3
49.1	58.7
50.3	65
50.8	69.9
51.4	72.5
51.7	72.8
52	72.2
52.8	70.5
53.7	67.9
54	65
54.3	61.6
54.3	57.3
54	52.4
53.7	47.8
53.1	43.3
52	38.7
50.3	33.8
49.1	28.1
48	22.6
46.8	18.1
46	14.9
46	14
46	15.2
46.2	18.3
46.8	22.6
47.7	27.8
49.4	37
50	39.8
50.5	45.8
50.8	51.9
51.1	57.6
51.1	63.3
51.7	69.3
52.3	74.8
53.1	79.1
54	81.1
54	80.8
54	79.9
54	78.2
54	75.6
53.4	73
52.8	69.6
52.8	65
52.3	59.9
51.4	53.9
50.8	47.8
50	41.3
49.4	34.7
48.5	28.9
48	23.8
47.4	20.1
47.1	17.8
47.1	16.6
47.4	17.2
47.7	18.6
47.7	21.5
47.7	25.2
47.7	29.5
47.7	34.7
48	40.4
48.5	47
49.4	54.1
50.5	61.6
52	69
53.1	75.6
53.4	80.2
53.1	82.2
52.8	82.2
52.8	81.1
52.8	78.2
53.1	77.1
53.1	73.6
53.1	69.9
53.1	65.3
53.1	60.4
53.1	54.7
52.8	48.7
52.8	42.1
52.3	35.5
51.4	28.7
50.5	22.1
49.7	16.3
49.7	12.9
49.7	13.2
50.3	14.9
50.8	18.1
51.4	21.8
51.4	26.1
51.4	30.4
51.4	35.2
51.4	40.7
51.4	46.7
51.4	53.6
51.4	60.2
51.4	66.7
51.4	73
51.4	77.6
51.1	80.2
50.5	80.2
49.7	79.1
49.4	77.1
49.7	74.2
49.7	70.8
49.7	66.7
49.7	62.2
49.4	57
48.8	48.7
48.5	45.6
48.3	39.3
47.7	32.4
47.1	25.5
46.2	18.6
45.4	12.9
45.1	9.5
45.1	8.9
45.4	10.3
45.4	13.5
45.4	16.9
45.7	21.2
45.7	25.8
45.7	30.9
45.7	37
46	43.8
47.1	51
48.5	58.7
50	66.5
51.7	72.8
52.6	76.5
51.7	76.5
51.4	75.6
50.3	73.6
50.3	70.5
50.3	66.7
50.3	62.7
50.3	58.7
50.3	54.1
50.3	49.3
50	44.1
50	38.4
49.7	32.4
49.1	26.1
48.3	19.8
47.4	14.3
47.4	11.5
47.4	11.2
47.4	12.9
47.4	15.8
47.4	19.5
47.4	23.5
47.4	27.8
47.4	33.2
47.4	39
47.7	45.6
48.3	52.7
49.1	60.2
50.3	67.6
51.1	73.3
51.4	76.2
50.8	75.9
49.1	73.3
49.1	72.2
49.1	68.5
49.1	64.7
49.1	61
49.1	56.7
49.1	52.1
49.1	46.7
49.1	41.3
49.1	35.2
48.8	29.2
48	23.2
46.8	17.5
46	12.3
[truncated: 1,481 more rows]
