# Supplementary material for: Bot fit: A novel approach to assessing lower limb muscular strength
Source: PLoS One. 2026 Mar 26;21(3):e0339187. doi: 10.1371/journal.pone.0339187 (PMC13021169; doi:10.1371/journal.pone.0339187)
Supplement: S3 File — Raw joint angle data (left and right legs) collected from 25 participants across all exercise protocols. This compressed folder contains individual participant files (sub1–sub25) with time-series signals representing lower-limb motion recorded by the Bot Fit system during resistance exercise trials. (ZIP) [file pone.0339187.s003.zip › sub20/kickback_max.csv]

AngL	AngR
4.5	7.3
4.5	8.4
4.5	9
4.5	9.5
4	9.8
3.4	9.8
2.8	9.8
2.5	9.8
2.5	9.5
2.2	9.3
2.2	8.4
2.2	7.3
2.2	6.1
2	5
2	3
2	2.4
1.7	1.2
1.4	0.4
1.1	0.4
0.5	1.2
0	1.8
0.5	2.4
1.4	3.2
2.8	4.7
4.5	6.1
6	7.3
6.8	8.1
6.8	7.8
6.3	7.3
6.3	7
6.5	7
7.1	7.3
8.3	8.1
9.7	9.5
10.3	9.8
10.8	10.7
11.1	11
11.1	11.3
11.1	11.3
10.8	11.5
10.5	11.5
10.3	11.5
10	11.5
10	11.5
10	11.5
10	11.5
10	11.5
10	11.5
10	11.5
10	11.5
10	12.1
9.7	12.7
9.7	13.3
9.7	13.6
9.7	13.8
9.4	13.8
9.4	13.8
9.1	13.8
9.1	13.8
8.8	13.8
8.5	13.8
8.5	13.8
8.3	13.8
8	13.8
7.4	13.8
7.1	13.8
6.8	13.8
6.5	14.1
6.5	14.1
6.5	14.4
6	14.7
5.1	14.4
3.7	14.1
1.7	13.3
0.2	11.8
1.7	10.7
2.2	10.4
2	10.7
2	11
1.7	11.5
1.1	11.5
0.5	11.5
0	11.5
0.8	11.5
1.7	11.8
2.5	11.8
4	12.1
5.4	12.4
6.8	12.4
8.3	12.4
9.7	12.4
10.8	12.4
11.4	12.4
11.7	13
11.7	13.3
12	13.3
12.3	13.3
12.6	13.3
12.6	13.3
12.6	13.3
12.8	13.3
13.1	13.3
13.4	13.3
13.7	13.3
14	13
14.3	13
14	12.7
14	12.7
14	12.4
14	12.1
14	11.8
14	11.8
14	11.8
14	11.8
14	11.5
14	11.3
14	11.3
14	11.3
14	11.3
14	11
14	11
14	11
14	11
14	11
14	11
14	11.3
14	11.3
14	11.3
14	11.3
14	11.3
14	11.3
14	11.3
14	11.3
14	11.3
14	11.3
14	11.3
14	11.3
14.3	11.3
14.3	11.3
14.3	11.3
14.3	11.3
14.3	11.3
14.6	11.3
14.6	11
15.1	11
15.4	11
15.4	11
15.4	10.7
15.7	10.4
16	10.1
16	9.8
16	9.5
16	9
16	8.7
16	8.4
16	8.1
16.3	8.1
16.3	7.8
16.6	7.8
16.6	7.8
16.6	7.8
16.6	7.8
16.6	7.8
16.6	7.8
16.6	7.8
16.6	7.8
16.6	8.1
16.6	8.1
16.6	8.1
16.6	8.4
16.6	8.7
16.6	9
16.6	9
16.6	9
16.6	9
16.6	9
16.6	9.5
16.6	9.5
16.6	9.8
16.6	9.8
16.6	9.8
16.6	9.8
16.6	9.8
16.6	10.4
16.6	10.7
16.6	10.7
16.6	11
16.6	11.3
16.6	11.5
16.6	11.5
16.6	11.5
16.6	11.5
16.6	11.5
16.6	11.5
16.6	11.5
16.6	11.5
16.6	11.5
16.6	11.5
16.6	11.5
16.6	11.5
16.6	11.5
16.6	11.5
16.6	11.5
16.6	11.5
16.6	11.5
16.6	11.5
16.6	11.5
16.6	11.5
16.6	12.1
16.6	12.4
16.6	12.4
16.6	12.4
16.3	12.4
16	12.4
15.7	12.4
15.7	12.4
15.7	12.4
15.7	12.4
15.7	12.4
15.7	12.4
15.7	12.4
15.7	12.4
15.7	12.4
15.7	12.4
15.7	12.4
15.7	12.4
15.7	12.4
15.7	12.4
15.7	12.4
15.7	12.4
15.7	12.4
15.7	12.4
15.7	12.4
15.7	12.4
16	13
16	13.3
16	13.3
16	13.3
16	13.3
15.7	13.3
15.7	13.3
15.7	13.3
15.7	13.3
15.7	13.3
15.7	13.3
15.7	13.3
15.7	13.3
15.7	13.3
15.7	13.3
15.7	13.3
15.7	13.3
15.7	13.3
15.7	13.3
15.7	13.3
15.7	13.3
15.7	13.3
15.7	13.3
15.7	13.3
15.7	13.3
15.7	13.3
15.7	13.3
15.7	13.3
15.7	13.3
15.7	13.3
15.7	13.3
15.7	13.3
15.7	13.3
15.7	13.3
15.7	13.3
15.7	13.3
15.7	13.3
15.7	13.3
15.7	13.3
15.7	13.3
15.7	13.3
15.7	13.3
15.7	13.3
15.7	13.3
15.7	13.3
15.7	13.3
15.7	13.3
15.7	13.3
15.7	13.3
15.7	13.3
15.7	13.3
15.7	13.3
15.7	13.3
15.7	13.3
15.7	13.3
15.7	13.3
15.7	13.3
15.7	13.3
15.7	13.3
15.7	13.3
15.7	13.3
15.7	13
15.7	13
15.7	13
15.7	13
15.7	13
15.7	12.7
15.7	12.7
15.7	12.7
15.7	12.7
15.7	12.7
15.7	12.7
15.7	12.7
15.7	12.7
15.7	13
15.7	13
15.7	13
15.7	13
15.7	13
15.7	13
15.4	13
15.1	12.7
14.8	12.7
14.8	12.7
14.8	13
14.8	13
14.8	13
14.8	13
14.8	13
15.1	13
15.4	13
15.7	13
16	13
16.3	13
16.6	13
16.6	13
16.6	13
16.6	13
16.6	13
16.6	13
16.6	13
16.6	13
16.6	13
16.6	13
16.6	13
16.6	13
16.6	13
16.6	13
16.6	13
16.6	13
16.6	13.3
16.6	13.3
16.6	13.6
16.6	14.1
16.6	14.1
16.6	14.1
16.6	14.1
16.3	14.1
16	13.8
16	13.8
15.7	13.8
15.7	13.8
15.7	13.8
15.7	13.8
15.7	13.8
15.7	13.8
15.7	13.8
15.7	13.8
15.7	13.8
15.7	13.8
15.7	13.8
15.7	13.8
15.7	13.8
15.7	13.8
15.7	13.8
15.7	13.8
15.7	13.8
15.7	13.8
15.7	13.8
15.7	13.8
15.7	13.8
15.7	13.8
15.7	14.1
15.7	14.1
15.7	14.1
15.4	14.1
15.1	14.1
15.1	14.1
14.8	14.1
14.8	14.1
14.8	14.1
14.8	14.1
14.6	14.1
14.6	14.4
14	14.4
13.7	14.7
13.7	14.7
13.7	14.7
13.7	14.7
13.4	14.7
13.1	14.7
12.8	14.7
12.6	14.7
12.3	14.4
12.3	13.8
11.7	13
11.4	11.8
10.8	10.4
10	8.7
8.5	7
7.1	4.7
5.1	2.4
3.1	0.1
0.8	2.4
0.8	4.4
2.2	6.1
3.4	7.3
4.2	8.7
5.1	9.5
6	10.4
6.8	11
7.7	11.8
8.8	12.7
9.7	13.6
10.8	14.4
11.7	14.7
12.3	15
12.6	15
12.8	14.7
13.1	14.1
13.4	13
13.4	11.3
13.7	9.5
13.7	7.3
13.7	4.7
13.7	1.8
13.7	1.2
14	4.1
14.3	6.7
14.6	9
15.1	10.7
15.4	12.7
15.4	13
15.4	13
15.4	12.7
15.4	12.1
15.4	11
15.4	9.5
15.1	7.5
15.1	5.5
15.1	3.5
15.1	1.2
14.8	0.7
14.8	3.2
14.8	5.8
14.8	8.1
15.1	10.7
15.1	13.3
15.1	16.1
15.1	19
15.1	21.9
15.1	24.4
15.1	27
15.1	29.3
15.1	31.3
15.1	33
15.1	34.5
14.8	35.6
14.3	36.2
14	35.9
13.7	35.6
13.7	34.7
13.4	33.3
13.7	31.3
13.4	28.4
13.4	25.3
13.1	21.6
12.8	17.6
12	13.3
11.4	8.7
11.1	4.1
10.8	0.4
10.5	4.4
10.8	8.1
11.1	13
11.4	14.1
12.3	15.3
13.1	15.3
14	15.3
14.8	14.4
14.8	13
14.6	11.5
14	9.5
13.7	7.8
13.1	5.8
12.6	3.5
12	1
11.1	1.8
10.5	4.7
10	7.3
9.1	9.5
8.3	11.8
7.4	13.6
6.3	15
5.4	16.4
4.5	17.6
4	18.7
3.1	19.6
2.5	20.1
2	20.7
1.7	21
1.1	21
0.5	21
0.2	20.7
0.2	19.9
1.1	18.4
2	16.4
2.8	14.4
4	11.8
5.1	9
6.3	6.1
7.4	1.8
7.7	0.7
8.3	1.2
8.3	3
8	4.4
7.1	5.5
5.4	6.1
2.8	7
0.5	7.5
4.8	8.1
9.7	8.1
14.8	8.4
19.7	8.7
24	9
27.7	9.8
30.9	10.7
32.9	11.8
34.3	12.4
35.2	13
36	13
36.3	13
36.6	13
36.6	13
36.6	13
36.6	13
36.6	13.3
36	13.6
34.9	13.8
32	14.1
30.9	14.1
28.3	14.4
25.7	14.7
22.9	15
19.7	15.3
16	15.3
12.3	15.3
8.5	15
4.2	15
0.2	14.4
3.7	13.3
7.4	12.1
10.8	10.4
15.7	7.5
17.1	6.4
19.1	3.8
20.9	0.4
22	3.8
23.1	8.7
23.4	14.1
21.7	21
20.9	23.3
19.1	27
17.4	30.2
16.6	32.2
16.3	33.3
16.3	33.9
16.6	33.9
16.8	33.9
17.1	33.9
16.8	33.9
16.8	33.9
16.8	33.6
16.8	33
16.8	31.6
16.8	29.6
16.8	26.7
16.8	23.6
16.8	19.6
16.8	15.6
16.8	10.7
16.8	6.1
16.8	1.2
16.6	3.5
15.4	7.8
13.1	11.3
10.3	12.7
6.3	13.3
1.7	13.6
3.1	13.6
8	13.8
12.3	13.8
16.3	13.8
19.7	14.1
22.9	14.7
25.4	15.6
27.4	16.7
28.9	17.3
30	17.8
30.6	18.4
31.2	18.4
31.2	18.4
31.2	18.4
30.9	18.4
30.6	18.4
29.4	18.4
28	18.4
26	18.4
23.4	18.4
20.9	18.1
17.7	17.8
14.3	17.8
10.8	17.3
7.1	16.4
3.1	15.6
1.1	14.4
5.1	13
9.4	11.3
13.4	9.5
16.6	7.5
18.6	5
20	1.2
20.9	3.5
21.7	9
22.3	14.1
22.6	19
22.9	23.6
22.6	27.3
22.3	30.2
21.7	31
21.1	31.3
21.1	31.3
20.9	31.3
20.9	31
20.9	31
20.9	30.5
20.9	30.2
20.9	29.3
20.9	28.2
20.9	26.4
20.9	24.2
20.9	21.3
20.9	17.8
20.9	13.8
20.9	9.5
20.9	4.7
20.3	0.1
19.1	4.4
16.8	8.4
14.3	10.7
11.1	11.5
6.8	12.1
2.2	12.4
2.5	13
7.4	13.6
12	14.1
15.7	14.4
20.3	15.3
21.4	15.8
23.4	16.7
24.9	17.3
26	17.8
26.6	18.1
26.6	18.4
26.9	18.4
26.6	18.4
26.3	18.1
25.4	17.6
23.1	17.3
22	17.3
19.7	17.3
17.1	17.3
14.3	17.3
10.5	17
6.5	16.7
2.5	16.1
2	15.3
6	14.1
9.7	12.7
13.1	10.4
16	7.3
17.4	3.5
17.7	1.2
18	7
18.3	12.7
18.3	17.8
18.3	22.7
18.3	26.4
18.3	29.3
18.6	30.7
18.9	31.6
19.7	31.6
20.3	31.6
21.1	31.6
21.1	31.3
21.1	30.7
21.1	29.9
20.9	28.4
20.9	26.4
20.9	23.6
20.9	20.1
20.9	16.4
20.9	12.1
20.6	7.5
20.3	2.7
19.1	1.8
17.4	6.1
15.4	9.3
12.8	11
9.4	12.1
5.1	12.4
0.2	12.4
4.8	12.4
9.4	12.4
13.7	12.4
17.4	12.4
20.9	13.3
23.7	14.4
26	15.6
27.7	17.3
28.3	17.6
28.9	18.1
29.2	18.4
28.9	18.4
28.9	18.1
28.9	18.1
28.3	17.8
26.9	17.8
23.4	17.8
22	17.8
18.9	17.8
15.1	17.8
11.1	17.8
6.8	17.8
2.2	17.6
2.2	17
6.8	15.8
10.8	14.4
14.3	11.8
16.3	8.7
18	1.8
18.6	0.7
19.1	6.4
19.7	11.8
20	17.3
20.6	21.9
21.4	25.9
22	28.7
22	30.5
22	31.3
21.7	31.9
21.7	32.2
21.7	32.2
21.7	32.2
21.7	31.9
21.7	31.3
21.7	30.2
21.7	28.4
21.7	26.4
21.7	21.6
21.4	19.6
21.4	15.3
21.1	10.1
20.6	4.7
19.7	1
18.6	6.4
16.6	11
14	14.1
10.3	15.3
5.4	15.6
0.2	15.6
6.3	15.6
12	15.3
16.8	15.6
20.3	15.6
23.1	15.6
25.4	15.8
27.4	17
28.6	17.8
29.4	18.4
29.7	19
29.7	19.3
29.7	19.3
29.7	19.3
29.7	19.3
29.2	19.3
28.3	19
26.6	19
24	19
20.9	19
17.1	19
13.1	19
8.3	18.7
3.1	17.8
2	17
7.1	15.6
11.4	13.6
15.4	11
18.3	7.5
20	3.5
20.9	1.2
21.4	6.7
21.7	12.4
22	17.6
22	22.4
22.3	26.7
22.9	30.5
22.9	32.7
22.9	33.9
22.9	34.5
22.6	34.2
22.6	34.2
22.6	34.2
22.6	33.6
22.3	32.2
22.3	30.5
22.3	27.9
22.3	24.7
22.3	21
22.3	16.4
22	11.3
21.7	5.8
21.1	0.1
20.6	5.2
19.4	10.7
17.4	14.4
14.6	16.4
10.3	17
4.5	17
1.7	17
7.7	16.4
14.5	13.6
19	13.6
22.5	13.6
25.1	14.2
26.5	14.8
27.6	15.9
27.9	16.5
28.2	17.4
28.2	17.6
28.2	17.9
27.9	17.6
27.3	17.1
26.2	16.8
24.2	16.5
21.9	16.5
18.8	16.5
15	16.5
11	16.5
6.4	16.2
1.6	15.6
3.2	14.8
7.5	13.1
11.5	10.8
14.7	7.9
16.4	4.2
17.2	0.6
17.8	5.7
18.4	11.5
19.2	16.6
21.5	23.2
22.1	24.9
23.5	28.1
24.1	30.1
23.8	31.2
23.5	31.8
23	31.8
22.4	31.8
21.8	31.8
21.5	31.5
21.2	30.7
21	29.2
21	27.2
21	24.6
21	21.5
21	17.8
21	13.5
21	9.2
21	1.7
21	0.7
20.7	4.8
19.8	8.2
18.9	10.5
17.2	11.6
14.9	12.5
12.6	13.1
10.4	13.3
9.2	13.6
9.2	13.6
8.4	13.6
2.9	13.9
1.5	13.9
0.1	13.9
0.4	13.9
0.1	13.9
0.6	13.9
2.1	13.9
4.1	13.9
6.3	13.9
8.4	13.9
9.8	13.9
11.2	13.9
12.1	13.6
12.6	13.1
12.9	12.8
12.9	12.2
12.9	11.6
12.9	11.3
12.9	10.8
12.9	10.8
12.6	10.8
12.6	10.8
12.6	10.8
12.6	10.8
12.6	10.8
12.6	10.8
12.6	10.5
12.6	10.5
12.6	9.9
12.6	9.9
12.6	9.9
12.6	9.9
12.6	9.9
12.6	9.9
12.6	9.9
12.6	9.9
12.6	9.9
12.6	9.9
12.6	9.9
12.6	9.9
12.6	9.9
12.9	9.9
12.9	9.9
12.9	9.9
13.2	9.9
13.2	9.9
13.8	9.9
13.8	9.9
13.8	9.9
13.8	9.9
13.8	9.9
13.8	9.9
13.8	9.9
13.8	9.9
13.8	9.9
13.8	9.6
13.8	9.6
13.8	9.3
13.8	8.8
13.8	8.8
13.8	8.8
13.8	8.8
13.8	8.8
13.8	8.8
13.2	9.1
12.1	9.6
10.4	10.5
8.1	11.1
5.2	11.6
1.5	11.9
2.1	11.6
6.4	11.6
10.4	11.6
14.5	11.6
17.6	11.6
21.9	11.6
22.8	11.6
24.5	11.6
25.9	11.6
26.8	11.6
27.3	11.6
27.6	11.6
27.6	11.6
27.3	11.6
27.3	11.6
26.8	11.6
25.3	11.6
23.6	11.6
21.3	11.9
18.5	11.9
15.3	11.9
11.6	12.5
7.6	12.8
3.6	12.8
0.6	12.8
4.6	12.5
8.9	11.1
12.6	9.3
15.2	6.8
16.9	3.9
18.1	0.5
19.5	3.5
20.4	8
21.2	12.3
21.2	16.6
21.2	20.6
21.2	24.1
21.2	27.2
21.2	30.7
21.2	31.2
21.2	32.4
21.2	32.9
21.2	32.9
21.2	32.9
21.2	32.9
21.2	32.7
21.2	32.1
21.2	30.4
21.2	28.4
21.2	25.5
21.2	22.4
21.2	18.6
21.2	14.3
21.2	9.8
21	4.9
20.1	0.2
18.9	5
17.2	9.3
14.7	12.5
11.5	14.5
6.9	15.4
1.5	15.9
4.7	15.9
11	15.6
16.8	15.4
21.6	15.1
25.6	15.4
28.2	15.6
30.8	17.1
31.6	17.6
32.8	18.5
33.4	19.4
33.4	19.4
33.1	19.1
32.5	18.8
31.4	17.9
30.8	17.9
29.4	17.4
27.3	17.4
24.2	17.4
20.8	17.1
16.2	17.1
11	17.1
5.3	16.8
0	16.5
5.8	15.9
10.9	14.8
15.2	13.1
18.1	10.5
19.5	7
20.1	2.7
20.7	2.6
20.4	11.2
20.4	14
20.4	19.2
20.7	24.4
21	28.9
22.1	32.7
23	35.8
23.5	37.5
24.1	38.7
24.7	39.5
24.7	40.1
24.7	40.4
24.7	40.4
24.7	40.4
24.7	40.1
24.7	39.5
24.7	38.4
24.7	36.1
24.7	32.9
24.7	28.9
24.7	24.4
24.7	19.5
24.7	14.6
23.8	9.2
22.7	4
20.7	0.2
17.5	3.3
11.5	5.6
8.6	5.9
2.9	6.2
3.3	6.5
9.6	7
15	7.9
19.6	9.1
24.2	10.5
27.6	12.2
30.2	13.9
33.4	15.9
34.5	16.8
36.5	18.5
37.7	19.1
38.5	19.1
39.1	19.4
39.7	19.4
39.7	19.4
39.7	19.4
39.4	19.4
38.2	19.4
36.2	19.4
32.8	19.4
27.3	19.4
25.6	19.4
21.6	19.4
17.6	19.4
13.3	19.4
8.4	19.4
3.6	19.1
0.9	18.2
4.6	16.5
7.8	12.8
8.1	11.1
8.1	7.3
8.1	3
8.1	1.2
8.1	4.9
8.1	8.6
8.1	12
8.1	15.2
8.1	18.1
8.4	22.1
8.4	23.2
9.5	26.1
10.9	28.9
12.1	30.9
12.9	32.4
14.1	33.5
15.2	34.4
16.4	35
17.5	35.2
18.7	35.2
20.1	35.2
21	35.2
21.2	35.2
21.2	35.2
21.2	34.7
21.2	32.9
21.2	30.1
21.2	26.6
21.2	22.9
21.2	19.5
21.2	15.8
21.2	12.6
21	9.5
20.1	6.9
18.4	5.7
16.4	5.7
13.5	5.7
10.9	5.7
8.6	5.7
5.8	5.7
1.5	5.7
0.1	5.7
3	5.7
5.9	5.7
8.7	5.7
11.3	5.7
13.6	5.7
15.3	5.7
16.5	5.7
17.3	5.7
18.2	5.7
18.5	5.7
18.8	5.7
19.3	6
19.3	6.6
19.3	8
19	10.3
19	13.2
19	15.8
19.3	18.1
19.9	20.1
20.8	22.1
21.9	24.1
25.3	26.9
26.8	27.8
29.6	29.8
31.6	32.1
33.6	34.1
35.1	36.1
36.2	37.8
37.1	39.5
37.9	41.3
38.5	42.7
39.4	44.1
40.5	45
41.7	45.6
42.8	46.1
44	46.4
44.5	46.7
44.8	47.3
44.8	48.1
44.8	48.7
44.8	49.6
44.8	49.8
45.4	50.1
45.7	50.1
46.2	50.1
46.5	50.1
46.8	50.1
47.1	50.1
47.1	50.1
47.4	50.1
47.4	50.1
47.4	50.1
47.4	49.8
47.4	49.6
47.4	49
47.4	48.4
47.4	47.8
47.1	47.3
47.1	46.7
46.8	46.1
46.5	45.6
46	44.7
45.1	44.1
44.5	43.3
44	42.4
43.4	41.3
43.1	40.4
42.5	39.5
42.2	38.7
42	37.8
41.4	36.7
41.1	36.1
40.8	35.2
40.5	34.7
40.2	33.8
39.9	33.5
39.7	32.9
39.4	32.7
39.4	32.1
39.1	31.8
38.5	32.1
37.7	32.9
37.1	33.5
36.8	33.5
36.5	34.1
36.2	34.7
35.9	35.5
35.9	36.4
35.9	37.2
35.9	37.8
35.9	38.7
35.9	38.7
35.4	39.3
35.1	39.5
34.5	39.5
33.9	39.8
33.4	40.1
32.8	40.1
32.8	40.1
32.8	40.4
32.8	40.7
32.8	41.3
33.1	41.8
33.4	42.7
33.9	43
34.5	43.3
34.8	43.3
34.8	43.3
35.1	43.3
35.1	43.3
35.1	43.3
35.1	43.5
35.1	43.5
35.1	43.8
35.7	44.1
35.9	44.4
36.5	44.4
37.1	44.7
37.7	45.3
38.2	45.3
38.8	45.6
39.4	46.1
40.2	46.7
41.1	47.3
42	48.1
43.1	49
45.1	50.4
45.7	50.7
46.5	51.6
47.7	52.1
48.3	52.7
48.8	53
48.8	53
48	53
47.1	53
46.2	53
45.4	52.7
44.8	52.7
44.2	52.4
43.4	52.1
42.5	51.9
41.7	51.3
40.8	50.4
40.2	49.6
39.9	48.7
39.7	47.6
39.7	46.7
39.7	45.8
39.7	45.3
39.7	44.7
39.7	44.4
39.7	44.1
39.7	43.8
39.7	43.8
39.7	43.8
39.7	43.8
39.7	43.8
39.7	43.8
39.7	43.8
39.7	43.8
39.4	44.1
39.4	44.1
39.1	44.4
38.8	44.4
38.2	44.4
38.2	44.7
38.2	45.3
38.2	45.8
38.2	46.1
38.2	46.1
38.2	46.1
38.2	46.1
38.2	46.1
38.2	46.7
38.2	47.3
38.2	47.8
38.2	48.1
38.2	48.7
38.5	49
38.8	49.3
39.1	49.8
39.4	50.1
39.7	50.7
40.2	51
40.8	51.6
41.1	51.9
41.4	51.9
41.4	51.9
41.4	51.9
41.7	51.9
42	51.9
42.5	51.6
43.1	51.6
43.4	51.6
43.4	51.6
43.4	51.6
43.4	51.6
43.4	51.6
43.4	51.6
43.4	51.6
43.4	51.6
43.4	51.6
43.7	51.6
43.7	51.6
43.7	51.6
43.7	51.9
43.1	52.1
42.2	51.9
41.1	51.9
40.2	51.9
39.1	51.9
38.5	51.9
38.2	51.6
37.9	51.6
37.9	51
37.9	50.7
37.9	50.1
37.9	50.1
37.9	50.1
37.9	50.1
38.5	50.1
39.4	50.1
40.2	50.1
40.8	50.1
40.8	50.1
40.8	50.1
40.8	50.1
40.8	50.1
40.8	50.1
40.5	50.4
40.2	50.7
39.9	51
39.4	51.3
39.1	51.3
38.5	51.3
37.9	51.3
37.4	51.9
37.1	53
37.1	54.7
37.1	56.4
37.1	59.6
37.1	60.4
37.1	62.7
37.1	64.7
37.1	66.7
37.1	68.7
37.1	70.8
37.1	72.8
37.1	74.8
37.1	76.5
36.8	78.2
36.2	79.6
35.4	80.8
34.8	81.1
33.9	81.1
33.4	81.1
33.1	81.1
33.1	81.1
33.1	81.1
33.1	81.1
33.1	81.1
33.4	81.1
33.4	81.1
33.4	81.1
33.4	81.1
33.4	81.1
33.4	81.1
33.4	80.5
33.4	79.9
33.4	79.1
33.4	78.8
33.4	78.2
33.4	77.6
33.4	77.3
33.4	76.8
33.6	76.2
33.9	75.9
33.9	75.6
33.9	75.3
33.9	74.8
33.9	74.2
33.9	73.9
33.9	73.9
33.9	73.9
33.9	73.6
33.9	73.3
33.9	73
33.9	73
33.9	72.8
33.9	72.5
33.9	72.2
34.2	72.2
34.5	72.2
34.8	72.2
35.1	72.2
35.4	72.2
35.4	72.2
35.4	72.2
35.4	72.2
35.4	72.2
35.4	72.2
35.4	72.2
35.4	72.2
35.4	72.2
35.1	72.2
35.1	72.2
35.4	71.9
35.4	71.6
35.4	71.3
35.4	71.3
35.4	71.3
35.4	71.3
35.4	71
35.4	70.8
35.4	70.5
35.4	70.5
35.4	70.5
35.4	70.5
35.4	70.5
35.4	70.5
35.4	70.5
35.4	70.5
35.4	70.5
35.4	70.5
35.4	70.5
35.4	70.5
35.4	70.5
35.4	70.5
35.4	70.5
35.4	70.5
35.4	70.5
35.4	70.5
35.4	70.5
35.4	70.5
35.4	70.5
35.4	70.5
35.4	70.5
35.4	70.5
35.4	70.5
35.4	70.5
35.4	70.5
35.4	70.5
35.4	70.5
35.4	70.5
35.4	70.5
35.4	70.5
35.4	70.5
35.4	69.9
35.4	69.6
35.4	69.3
35.4	69
35.4	69
35.4	68.7
35.4	68.7
35.4	68.7
35.4	68.7
35.4	68.7
35.4	68.5
35.4	68.5
35.4	68.5
35.4	68.5
35.4	68.5
35.4	68.5
35.4	68.5
35.7	68.5
35.9	68.5
36.2	68.5
36.2	68.5
36.2	67.9
36.2	67.6
36.2	67.3
36.2	67.3
36.2	67.3
36.2	67
36.2	67
36.2	66.7
36.2	66.5
36.2	66.5
36.2	66.5
36.2	66.5
36.2	66.5
36.8	66.5
38.2	66.2
38.8	65.9
40.5	65
42	63.3
43.1	60.7
44	57
44.2	52.7
44.2	47.8
44.2	40.1
44.2	37.8
44.2	32.9
44.5	28.4
44.8	23.8
44.8	19.2
44.8	14.9
44.8	9.2
44.8	7.7
44.8	5.5
44.5	4.3
44.5	4.9
44.2	7.2
44	11.2
44	16.1
44.2	21.8
45.4	31.5
46	35.2
46.8	43
48	50.7
49.1	58.2
49.7	65.3
50.5	70.5
50.8	73.6
50.8	74.2
50.8	73.9
50.8	71.3
51.1	69.9
51.1	66.7
50.8	63.3
50	60.2
48.8	57.3
48.3	53.9
48.3	49.3
48	44.1
47.7	38.7
47.1	32.9
45.7	24.9
45.4	22.6
44.2	18.6
43.7	16.1
43.4	15.2
43.4	16.6
43.4	19.8
43.7	24.6
44.5	29.8
45.7	39
46.2	42.4
47.1	49
47.7	55.9
48.5	63
49.4	70.2
50.3	76.2
51.1	79.3
51.4	80.2
51.4	79.3
51.4	77.9
51.4	75.9
51.1	73.3
51.1	69.9
51.1	65.3
50.8	59.9
50	54.1
49.1	47.6
48.5	40.7
48	33.5
47.4	23.2
47.4	19.8
46.8	13.8
46	8.6
45.4	4.3
45.4	1.7
45.7	2.6
45.7	5.2
45.7	9.5
45.7	14.9
46	24.1
46.2	27.2
46.5	34.7
47.1	43
48	51.9
49.1	60.4
49.7	69
50.5	76.2
51.4	81.1
51.4	80.5
50.8	78.5
50	73.9
50	71.9
50.3	67.3
50.3	62.4
50.3	57.3
50	51.9
50	46.1
49.7	39.8
49.4	32.9
48.8	25.5
48.3	18.1
47.4	7.2
47.1	4.6
47.1	2
46.8	2.9
47.1	5.5
47.4	9.2
47.4	14
47.4	19.2
47.4	24.9
47.4	31.2
47.4	38.7
47.4	46.4
48	54.7
48.5	63
49.4	71.3
50	78.8
50.5	83.1
49.7	81.4
49.1	80.2
48.5	77.6
48.8	73.6
49.1	68.5
49.1	63
49.1	57.3
49.1	51.6
48.8	45.3
48.5	39.3
47.4	28.1
47.1	24.4
46	16.6
45.1	9.2
45.1	2.6
44.8	0.3
44.2	2
44.5	6.3
45.4	11.5
46.2	17.2
46.2	23.2
46.2	32.4
46.2	35.5
46.2	43.3
46.2	51
46.5	59.3
47.4	67.9
47.7	75.6
48.3	81.4
47.7	81.9
47.1	81.1
46.2	78.8
46.2	75.1
46.5	70.8
46.5	65.9
46.5	60.4
46.5	55.3
46.5	50.1
46.5	44.4
46.5	35.2
46.5	32.1
46.2	24.9
45.7	17.8
44.8	10.3
44.5	3.7
44.5	0
44	0
44	2.6
44	6.9
44	12.3
44.2	17.5
44.2	23.2
44.2	29.5
44.2	36.7
44.2	44.4
44.5	52.7
44.5	60.7
44.8	69
44.8	76.8
44.5	82.5
44.5	83.1
44.2	81.1
44.2	78.2
44.2	72.2
44.2	69.9
44.2	64.5
44.2	58.7
44.2	53.3
44.2	47.8
44.2	42.1
44.2	35.8
44.2	29.2
44	18.6
44	15.5
43.7	9.5
43.4	4.6
44	2.6
44	3.7
44	6.9
44	11.2
44	16.1
44	21.2
44	27.2
44	33.8
44	41.3
44	49
44	57.3
44	65.6
44.2	73.6
44	83.1
44	83.9
43.7	83.1
43.4	80.8
43.4	77.9
43.4	73.9
43.7	69
43.7	63.6
43.7	57.9
43.7	52.4
43.7	43.8
43.7	40.7
43.7	34.1
43.7	27.2
43.7	19.8
43.7	12.6
43.7	5.7
43.7	0.5
44.5	4.5
44.5	4.5
44.5	1.6
44.8	5.5
44.8	8
45.1	12.9
45.1	18.1
45.1	24.4
45.1	31.5
45.1	39.3
45.1	47.3
45.4	55.9
46	64.2
46.5	71.9
47.4	77.6
47.1	80.2
45.7	79.1
45.4	78.2
45.7	75.6
46.2	71.9
46.2	67.6
46.5	62.7
46.5	57.6
46.5	51.3
46.5	45
46.5	38.1
46.2	31.2
46	23.8
45.4	16.6
44.5	10
43.7	3.7
43.4	0.5
43.1	0.7
43.4	1.4
44	5.5
45.1	9.8
45.1	14.9
45.1	20.3
45.1	26.1
45.1	32.9
45.1	40.4
45.4	48.4
46	57
46.5	65.3
46.5	73.3
46.5	79.9
46.5	81.9
46.5	79.9
46.2	74.8
46.2	70.8
46.2	68.5
46.2	63.3
46.2	57.9
46.2	52.7
46.2	47.3
46.2	41.5
46.2	35.5
46	25.2
46	21.8
45.4	14.9
44.8	8.3
44.8	2
44.5	0.2
44.2	0.6
44.2	2.9
44.2	6.6
44.2	10.6
44.2	15.5
44.2	20.9
44.2	26.9
44.2	33.8
44.5	45.3
44.8	49.3
45.4	57.6
46.2	65.9
46.5	73.6
46.5	79.3
46.8	79.9
46.5	78.2
46.5	75.3
46.5	71.6
46.8	66.7
46.8	62.2
47.1	57
47.1	51.9
47.1	45.8
47.1	39.5
47.1	32.7
47.1	25.2
46.8	17.8
46.5	10.6
46.2	3.2
46.2	2.7
45.7	4.8
44.8	3.9
45.4	0.3
45.7	2.3
45.7	6.3
45.7	10.9
45.7	15.8
45.7	21.5
45.7	28.4
45.7	35.5
45.7	43
46.2	50.7
47.4	62.7
47.7	66.2
48.5	71.9
48.8	74.5
47.7	74.2
46.5	72.8
46.5	69
46.8	61.9
46.8	59.6
46.8	54.7
46.8	49.6
46.8	43.8
46.8	37.8
46.8	31.2
46.5	24.1
46.2	16.6
45.4	9.5
44.8	2.9
44.8	2.7
44.5	3.6
44.2	1.6
44.5	4.3
45.1	6.6
45.7	11.2
45.7	16.1
45.7	21.5
45.7	27.5
45.7	34.7
45.7	41.8
46.2	49.6
46.8	61.3
47.1	65
47.4	71.3
47.4	75.9
46.5	76.8
46	75.6
45.7	73.3
46	70.2
46	66.5
46	62.7
46	56.4
46	54.1
46	49.3
46	44.1
46	38.1
46	32.1
45.7	26.1
45.1	20.6
44.5	15.8
44.2	11.5
44.2	8.6
44.5	8.6
44.5	9.2
44.5	11.8
44.8	15.2
44.8	19.2
44.8	24.1
44.8	29.5
44.8	36.1
44.8	42.7
45.1	49.8
46	61.3
46.5	64.7
47.4	70.5
47.7	73.6
46.8	73.3
46.5	71.3
46.8	68.2
46.8	64.7
46.8	61
47.1	57
47.4	53
47.4	49
47.4	44.4
47.4	39
47.4	33.2
47.4	27.2
47.4	20.9
47.4	14.3
47.4	8
47.4	1.7
47.1	1.6
47.1	2.5
47.1	1.6
47.1	0.9
47.1	4.9
47.1	10
47.1	14.9
47.1	20.3
47.1	26.9
47.1	34.1
47.4	41.8
48	49.6
48.8	57.3
49.4	64.7
49.7	70.8
50	74.2
49.7	75.1
48.3	74.5
48	72.5
48.5	69
48.8	65.3
49.1	61.3
49.1	54.7
49.1	52.1
49.1	47
49.1	41.5
49.1	35.8
48.8	29.2
48.5	22.9
48	16.3
47.1	10.3
46.2	5.2
45.4	3.7
45.1	4.9
45.4	7.7
45.7	12.3
46.8	17.2
47.1	22.4
47.1	28.1
47.1	34.1
47.1	40.7
47.4	47.8
47.7	55.6
[truncated: 651 more rows]
