# Supplementary material for: Bot fit: A novel approach to assessing lower limb muscular strength
Source: PLoS One. 2026 Mar 26;21(3):e0339187. doi: 10.1371/journal.pone.0339187 (PMC13021169; doi:10.1371/journal.pone.0339187)
Supplement: S3 File — Raw joint angle data (left and right legs) collected from 25 participants across all exercise protocols. This compressed folder contains individual participant files (sub1–sub25) with time-series signals representing lower-limb motion recorded by the Bot Fit system during resistance exercise trials. (ZIP) [file pone.0339187.s003.zip › sub20/kneeup_const.csv]

AngL	AngR
10.6	6.5
10.6	6.5
10.6	6.5
10.6	6.5
10.6	6.5
10.6	6.8
10.6	6.8
10.6	6.8
10.6	7
10.6	7.3
10.6	7.3
10.6	7.3
10.6	7.6
10.6	7.6
10.6	7.6
10.6	7.9
10.6	7.9
10.6	8.2
10.6	8.2
10.6	8.2
10.6	8.2
10.6	8.2
10.6	8.2
10.6	8.2
10.6	8.2
10.6	8.2
10.9	8.2
11.2	8.8
11.5	9.1
12.1	9.6
12.1	9.9
11.8	9.6
10.9	9.1
10.1	8.2
9.8	7.3
9.8	7
10.1	7.6
10.4	7.9
10.9	8.2
11.2	8.2
10.9	8.2
10.9	8.2
10.9	8.2
10.9	8.2
10.9	8.2
10.9	8.2
10.9	8.2
10.9	8.2
10.9	8.2
10.9	8.2
10.9	8.2
10.9	8.2
10.9	8.2
10.9	8.2
10.9	8.2
10.9	8.2
10.9	8.2
10.9	8.2
11.2	8.2
11.2	8.2
11.2	8.2
11.2	8.2
11.2	8.2
11.2	8.2
11.2	8.2
11.2	8.2
11.2	8.2
11.2	8.2
11.2	8.2
11.2	8.2
11.2	8.2
11.2	8.2
11.2	8.2
11.2	8.2
11.2	8.2
11.2	8.2
11.2	8.2
11.2	8.2
11.5	8.2
12.1	8.5
12.1	8.5
12.1	8.8
12.1	9.1
12.1	9.1
12.1	9.1
12.1	9.1
12.1	9.1
11.8	9.1
11.8	9.1
11.8	9.1
11.8	9.1
11.8	9.1
11.8	9.1
11.8	9.1
11.8	9.1
11.8	9.1
11.8	9.1
11.8	9.1
11.8	9.1
11.8	9.1
11.8	9.1
11.8	9.1
11.8	9.1
11.8	9.1
11.8	9.1
11.8	9.1
11.8	9.1
11.8	9.1
11.8	9.1
11.8	9.1
11.8	9.1
11.8	9.1
11.8	9.1
11.8	9.1
11.8	9.1
11.8	9.1
11.8	9.1
11.8	9.1
11.8	9.1
11.8	9.1
11.8	9.1
11.8	9.1
11.8	9.1
11.8	9.1
11.8	9.1
11.8	9.1
11.8	9.1
11.8	9.1
11.8	9.1
11.8	9.1
11.8	9.1
11.8	9.1
11.8	9.1
11.8	9.1
11.8	9.1
11.8	9.1
11.8	9.1
11.8	9.1
11.8	9.1
11.8	9.1
11.8	9.1
11.8	9.1
11.8	9.1
11.8	9.1
11.8	9.1
11.8	9.1
11.8	9.1
11.8	9.1
11.8	9.1
11.8	9.1
11.8	9.1
11.8	9.1
11.8	9.1
11.8	9.1
11.8	9.1
11.8	9.1
11.8	9.1
11.8	9.1
11.8	9.1
11.8	9.1
11.8	9.1
11.8	9.1
11.8	9.1
11.8	9.1
11.8	9.1
11.8	9.1
11.8	9.1
11.8	9.1
11.8	9.1
11.8	9.1
11.8	9.1
11.8	9.1
11.8	9.1
11.8	9.1
11.8	9.1
11.8	9.1
11.8	9.1
11.8	9.1
11.8	9.1
11.8	9.1
11.8	9.1
11.8	9.1
11.8	9.1
11.8	9.1
11.8	9.1
11.8	9.1
11.8	9.1
11.8	9.1
11.8	9.1
11.8	9.1
11.8	9.1
11.8	9.1
11.8	9.1
11.8	9.1
11.8	9.1
11.8	9.1
11.8	9.1
11.8	9.1
11.8	9.1
11.8	9.1
11.8	9.1
11.8	9.1
11.8	9.1
11.8	9.1
11.8	9.1
11.8	9.1
11.8	9.1
11.8	9.1
11.8	9.1
11.8	9.1
11.8	8.8
11.5	8.8
11.2	8.5
10.6	7.9
9.8	7
9.2	6.2
8.4	5.6
7.8	5
7.2	4.5
6.6	3.9
6.1	3.3
5.2	2.2
4.9	1.9
4.1	1
3.5	0.2
2.6	0.6
1.8	1.4
1.2	2.3
0.3	3.2
0.1	3.7
0.7	4.3
1	4.9
1.6	5.2
1.6	5.5
1.9	5.5
1.9	5.5
1.9	5.5
1.9	5.5
1.9	5.5
1.9	5.5
1.6	5.5
1.3	5.5
1	5.5
0.4	4.9
0	4
0.9	3.2
1.8	2.3
2.6	1.4
3.2	0.6
4.1	0.2
4.6	1
5.2	1.6
5.5	2.5
6.1	3
6.3	3.6
6.9	4.2
7.2	4.8
7.8	5
8.1	5.6
8.4	5.9
8.6	6.2
8.6	6.5
8.9	6.8
9.2	6.8
9.2	6.8
9.2	6.8
9.2	7
9.2	7.3
9.2	7.3
9.2	7.3
9.2	7.3
9.2	7.3
9.2	7.3
9.2	7.3
9.2	7.3
9.2	7.3
9.2	7.3
9.2	7.3
9.2	7.3
9.2	7.3
9.2	7.3
9.2	7.3
9.2	7.3
9.2	7.3
9.2	7.3
9.2	7.3
9.2	7.3
8.9	7.3
8.6	7.3
8.6	7.3
8.4	7.3
7.8	7.3
7.5	7.3
7.5	7.3
7.5	7.3
7.5	7.3
7.5	7.3
7.5	7.3
7.5	7.3
7.5	7.3
7.5	7.3
7.5	7.3
7.5	7.3
7.5	7.3
7.5	7.3
7.5	7.3
7.5	7.3
7.5	7.3
7.5	7.3
7.8	7.3
7.8	7.3
7.8	7.3
7.8	7.3
7.8	7.3
7.8	7.3
7.8	7.3
7.8	7.3
7.8	7.3
7.8	7.3
7.8	7.3
8.1	7.3
8.1	7.3
8.4	7.3
8.6	7.6
8.6	7.9
8.9	8.2
9.2	8.8
9.2	9.1
9.5	9.3
9.2	9.3
9.2	9.3
9.2	9.3
9.2	9.3
9.2	9.3
9.2	9.3
9.2	9.3
9.2	9.3
9.5	9.3
9.5	9.3
9.5	9.3
9.5	9.3
9.5	9.3
9.5	9.3
9.5	9.3
9.5	9.3
9.5	9.3
9.5	9.3
9.5	9.1
9.5	9.1
9.5	9.1
9.5	9.1
9.5	9.1
9.8	9.1
10.1	9.1
10.4	9.1
10.1	9.1
10.1	9.1
10.1	9.1
10.1	9.1
10.1	9.1
10.1	9.1
10.1	9.1
10.1	9.1
10.1	9.1
10.1	9.1
10.1	9.1
10.1	9.1
10.1	9.1
10.1	9.1
10.1	9.1
10.1	9.1
10.1	9.1
10.1	9.1
10.1	9.1
10.1	9.1
10.1	9.1
10.1	9.1
10.1	9.1
10.1	9.1
10.1	9.1
10.1	9.1
10.1	9.1
10.1	9.1
10.1	9.1
10.1	9.1
10.1	9.1
10.1	9.1
10.1	9.1
10.1	9.1
10.1	9.1
10.1	9.1
10.1	9.1
10.1	9.1
10.1	9.1
10.1	9.1
10.1	9.1
10.1	9.1
10.1	9.1
10.1	9.1
10.1	9.1
10.1	9.1
10.1	9.1
10.1	9.1
10.1	9.1
10.1	9.1
10.1	9.1
10.1	9.1
10.1	9.1
10.1	9.1
10.1	9.1
10.1	9.1
10.1	9.1
10.1	9.1
10.1	9.1
10.1	9.1
10.1	9.1
10.1	9.1
10.1	9.1
10.1	9.1
10.1	9.1
10.1	9.1
10.1	9.1
10.1	9.1
10.1	9.1
10.1	9.1
10.1	9.1
10.1	9.3
10.1	9.3
9.8	9.3
9.5	9.3
8.9	9.3
8.4	9.3
7.2	9.3
6.6	9.1
5.8	8.5
4.9	7.9
4.1	7
3.5	5.9
2.6	5.3
2.3	4.8
2.1	4.5
2.3	4.5
2.6	4.8
2.9	5
3.2	5.3
3.8	5.9
4.6	6.5
5.5	7.3
6.1	8.5
6.9	9.6
7.5	10.5
8.1	11.3
8.4	11.9
8.9	12.5
9.2	12.5
9.5	12.8
9.8	12.8
9.8	12.8
10.1	12.8
10.1	12.8
10.1	12.8
10.1	12.8
9.8	12.8
9.8	12.8
9.8	12.8
9.8	12.8
9.8	12.8
9.8	12.8
9.8	12.8
9.8	12.8
9.8	12.8
9.5	12.8
8.9	12.8
8.9	12.5
8.9	12.5
8.9	12.2
8.9	12.2
9.2	12.2
9.2	12.2
9.2	12.2
9.2	12.2
9.2	12.2
9.2	11.9
9.2	11.6
9.2	11.3
9.2	11.3
9.2	11.3
9.2	11.3
9.2	11.3
9.2	11.3
9.2	11.1
9.2	11.1
9.2	10.8
9.2	10.8
9.2	10.8
9.2	10.8
9.2	10.5
9.2	10.5
9.2	10.2
9.2	9.9
9.2	9.6
9.2	9.3
9.2	8.8
9.2	8.5
9.2	8.2
9.2	7.9
8.9	7.6
8.9	7.3
8.9	7.3
8.6	7.3
8.6	7.3
8.6	7.3
8.6	7.3
8.6	7.3
8.6	7.3
8.6	7.3
8.6	7.3
8.6	7.3
8.6	7.3
8.6	7.3
8.6	7.3
8.6	7
8.6	7
8.6	7
8.4	7
8.4	7
8.4	7
8.4	7
8.4	7
8.4	7
8.4	7
8.4	7
8.4	7.3
8.4	7.3
8.4	7.3
8.4	7.3
8.4	7.3
8.4	7.3
8.4	7.3
8.4	7.3
8.4	7.3
8.4	7.3
8.4	7.3
8.4	7.3
8.4	7.3
8.4	7.3
8.4	7.3
8.4	7.3
8.4	7.3
8.4	7.3
8.4	7.3
8.4	7.3
8.4	7.3
8.4	7.3
8.4	7.3
8.4	7.3
8.4	7.3
8.4	7.3
8.4	7.3
8.4	7.3
8.4	7.3
8.4	7.3
8.4	7.3
8.4	7.3
8.4	7.3
8.4	7
8.4	7
8.4	7
8.4	7
8.4	7
8.4	7
8.4	7
8.4	7.3
8.4	7.3
8.4	7.3
8.6	7.3
8.6	7.3
8.9	7.3
9.2	7.3
9.5	7.3
9.5	7.3
9.8	7.3
9.8	7.3
9.5	7.3
9.5	7.3
9.5	7.3
9.5	7.3
9.5	7.3
9.5	7.3
9.5	7.3
9.5	7.3
9.5	7.3
9.5	7.3
9.5	7.3
9.5	7.3
9.5	7.3
9.5	7.3
9.5	7.3
9.5	7.3
9.5	7.3
9.5	7.3
9.5	7.3
9.5	7.3
9.5	7.3
9.5	7.3
9.5	7.3
9.5	7.3
9.5	7.3
9.5	7.3
9.5	7.3
9.5	7.3
9.5	7.3
9.5	7.3
9.5	7.3
9.5	7.3
9.5	7.3
9.5	7.3
9.5	7.3
9.5	7.3
9.5	7.3
9.5	7.3
9.5	7.3
9.5	7.3
9.5	7.3
9.5	7.3
9.5	7.3
9.5	7.3
9.5	7.3
9.5	7.3
9.5	7.3
9.2	7.3
9.2	7
9.2	7
9.2	7
9.2	7
9.2	7
9.2	7
9.2	7
9.2	6.5
9.2	6.2
9.2	6.2
9.2	6.2
9.2	6.2
9.2	6.2
9.2	6.2
9.2	6.2
9.2	6.2
9.5	6.2
9.8	6.2
10.1	6.2
10.6	6.2
10.9	6.2
11.2	6.2
11.5	6.2
11.8	6.2
12.1	6.2
12.1	6.2
12.1	5.6
12.1	5
12.1	4.5
12.1	3.6
12.1	2.5
12.1	1.6
12.1	1
12.1	0.7
12.1	0.2
12.1	0.6
12.1	0.6
12.1	1.2
12.1	2
12.1	2.6
12.1	3.5
12.1	4.3
12.1	5.2
12.1	5.7
12.1	6.6
12.1	7.5
12.1	8
12.1	8.3
12.1	8
12.1	8
12.1	8
12.1	7.7
11.8	7.5
11.8	6.9
11.8	6
11.8	5.7
11.8	5.2
11.8	4.9
11.8	4.3
11.8	4
11.8	3.7
11.8	3.5
11.8	3.2
11.8	2.9
11.8	2.6
11.8	2.3
11.8	2
11.8	1.7
11.8	1.2
11.8	0.9
11.8	0.3
11.8	0
11.8	1
11.8	1.3
11.8	1.9
11.5	2.5
11.2	2.7
10.9	3.3
10.4	3.3
9.8	3.6
8.9	3.6
8.1	3.6
6.3	3.6
5.8	3.6
4.6	3.6
3.5	3.6
2.3	3.6
1.2	3.6
0.6	3.6
0	3.6
0.1	3.6
0.1	3.6
0.3	3.6
1.2	3.6
2.3	3.6
3.2	3.6
3.8	3.6
4.3	3.6
4.9	3.6
5.8	3.6
6.3	3.6
6.9	3.6
7.2	3.6
7.5	3.6
7.8	3.6
7.8	3.6
8.1	3.6
8.1	3.6
8.4	3.3
8.4	3.3
8.4	3
8.4	3
8.4	3
8.6	3
8.9	3
9.2	3
9.2	3
9.2	3
9.2	2.7
9.2	2.5
9.2	2.2
9.2	1.9
9.2	1.9
9.2	1.6
9.2	1.6
9.2	1.3
9.2	1.3
9.2	1.6
9.2	1.6
9.2	1.6
9.2	1.6
9.2	1.6
9.2	1.6
9.2	1.6
9.2	1.3
9.2	1.3
9.2	1
9.2	0.7
9.2	0.7
9.2	0.5
9.2	0.5
9.2	0.5
9.2	0.7
9.2	0.7
9.2	0.7
8.9	1
8.9	1.3
8.9	1.3
8.9	1.3
8.9	1.3
8.9	1.3
8.9	1.3
8.9	1.3
8.9	1.3
8.9	1.6
8.9	1.9
8.9	2.5
8.9	2.7
8.9	3
8.9	3
8.9	3
8.9	3
8.9	3
8.9	3
8.9	3
8.9	3
8.9	3
8.9	3
8.9	3
8.9	3.3
8.9	3.6
8.9	3.6
8.9	3.9
8.9	3.9
8.9	4.2
8.9	4.2
8.9	4.2
8.9	4.2
8.9	4.2
8.9	4.2
8.9	4.2
8.9	4.2
8.9	4.2
8.9	4.2
8.9	4.2
8.9	4.2
8.9	4.5
8.9	5
8.9	5.6
9.2	5.9
9.2	6.2
9.2	6.5
9.2	6.5
9.2	6.5
9.2	6.5
9.2	6.5
9.2	6.5
9.2	6.5
9.2	6.5
9.2	6.5
9.2	6.5
9.2	5.3
9.8	0.2
10.1	2.3
10.4	9.8
10.1	17.5
10.4	25.2
11.5	32.9
13.5	40.4
15.2	47.6
17.2	54.7
18.7	61
19.8	66.2
20.4	70.5
20.4	73.6
20.4	75.9
20.1	76.5
20.1	76.2
20.1	74.8
19.2	72.2
18.7	68.5
18.1	64.2
17.8	58.7
17.2	51.6
16.4	43.5
15.2	34.7
12.1	25.5
6.9	16.3
0.4	7.2
9	1.6
17.3	9.9
25.6	17.9
37.9	26.2
42.2	26.8
51.4	25.7
60.6	22.8
68.9	19.4
76.3	16.2
81.5	13.9
81.5	13.1
79.5	13.6
76.6	15.6
72.9	17.4
64.6	17.6
61.4	17.6
55.1	17.6
47.1	17.6
37.4	17.4
27.3	16.2
17	13.6
6.4	9.1
3.2	2.2
13.2	11.5
14.9	16.9
17.5	27.5
18.7	37.5
18.9	47.8
18.9	57.6
18.9	66.7
18.1	74.8
16.1	80.2
14.7	80.2
14.4	79.1
14.9	76.5
14.9	75.1
15.5	72.2
16.4	68.5
16.4	64.2
15.8	57.3
15.5	48.1
14.9	38.7
13.8	28.9
11.5	18.3
6.3	8.3
1.6	1.3
10.2	9.3
17.3	11.6
26.8	12.8
37.1	14.5
46.5	15.4
56	15.9
64.9	16.2
72.9	15.9
79.5	15.4
80.9	14.2
79.8	13.9
77.5	14.5
73.5	15.1
68.6	15.9
62.9	16.2
56.3	15.9
48.5	15.4
39.7	14.8
25.3	13.1
20.2	12.2
9.9	9.1
0.1	4.5
13.5	8
17.5	13.2
21.5	22.6
22.4	32.1
22.4	41.8
21.8	51.3
21.5	60.4
21	69
20.4	76.5
19.8	81.4
18.9	81.9
19.2	80.8
19.8	78.8
20.1	75.3
19.8	70.5
19.8	65.3
19.8	58.7
18.9	50.4
18.1	40.7
16.7	30.4
11.5	14.6
8.4	9.2
0.3	1
8.7	10.5
17	17.1
25.3	18.5
35.7	19.1
46	19.6
55.7	19.9
64.6	19.4
72.3	18.2
77.2	16.5
76.6	15.4
74.3	15.4
71.2	15.9
67.4	17.1
62.3	18.2
55.7	18.5
47.4	18.2
33.9	15.9
29.1	14.5
18.8	9.9
8.7	3.9
0.9	4
10.4	13.2
18.9	22.6
25.8	32.1
27.5	41.5
26.4	51.3
23.8	65
23	69.6
21.5	77.3
20.1	84.2
19.5	87.1
19.8	86.8
20.4	84.5
21.2	80.2
21.5	75.1
21.5	69.6
21.5	63.3
21.5	55.9
20.7	46.4
19.2	36.1
14.4	19.5
11.8	14.3
4.9	4
3.3	5.3
11.6	12.5
19.6	15.1
29.6	17.1
39.7	19.4
49.7	21.7
59.7	23.1
68.9	23.1
77.2	22.5
84.3	20.8
86.1	18.2
83.2	15.6
79.2	15.4
74	15.9
67.4	17.1
60.3	17.1
52.3	17.1
43.1	16.8
33.4	15.4
23.3	12.8
13	9.1
3	3.3
6.1	4
13.8	13.5
18.9	23.2
22.7	33.2
24.7	43.3
25.2	53.3
25.2	63
24.7	71.6
20.7	82.2
18.9	83.9
15.5	84.2
14.1	82.5
14.9	79.6
16.9	75.1
17.5	69
17.5	62.4
17.5	55.3
17.2	45.8
15.8	35.8
12.1	19.8
10.4	14.3
4.6	3.5
2.7	6.5
11.6	15.4
19	19.1
27.6	19.4
37.7	19.6
48	20.2
57.7	21.1
67.2	21.7
75.7	21.7
83.2	21.4
86.6	19.9
84.6	18.5
80.9	17.9
76	18.8
70	19.1
62.6	18.8
54.3	18.2
40.5	16.8
35.7	16.2
25.6	13.9
15.3	10.5
5	5.3
4.9	2.3
13.8	12
21.2	21.8
25	31.5
27.3	46.4
27.3	51.3
27.3	61.3
27.3	70.5
26.7	78.8
25.5	85.9
24.1	90.5
22.4	90.2
21.8	87.7
22.4	84.2
22.7	79.1
22.7	73.3
22.7	67
22.7	59.9
22.4	50.7
21.5	40.7
18.4	24.6
16.4	19.2
10.4	8.9
2.6	1
5.3	8.8
13.3	12.5
23.6	15.9
33.6	19.4
43.7	22.2
53.4	24.2
67.7	24.2
72	23.7
80	21.1
85.2	18.5
84.3	16.5
81.2	16.2
76	17.1
69.4	18.5
57.7	18.8
53.4	18.8
44.8	18.5
35.4	17.4
25.1	15.1
14.5	11.3
4.1	5.9
5.2	0.9
14.4	10.3
22.1	19.8
26.4	29.2
26.7	43.3
26.7	47.8
26.7	57.6
26.7	67
26.7	75.3
26.4	82.8
25.8	87.4
24.4	87.4
23.5	85.4
23	82.5
23	78.5
23	73
23	67
22.7	59.6
21.5	50.1
20.7	39.8
19.5	29.2
17.2	18.3
11.2	7.2
2.6	3.3
6.7	12.2
14.7	15.6
24.2	16.2
34.8	18.2
45.1	21.1
55.4	23.1
64.9	23.7
73.7	23.7
81.8	23.1
86.6	21.4
85.5	19.1
82	18.5
77.8	19.6
72.3	21.1
66	20.8
58.3	20.2
45.1	18.8
40.5	18.2
30.2	16.2
19.6	12.8
9	7.6
1.5	0.7
11.5	8.3
19.8	18.1
25	27.5
25.2	41.3
25.2	45.8
25.2	55.9
25.5	65.6
25.5	74.8
25.5	82.5
25.2	89.1
24.4	90.5
23	88.5
23	84.2
23	78.5
23	72.5
23	65.6
22.7	57.6
21.8	47.8
20.4	37.2
17.8	26.4
13.2	15.2
6.6	4.6
0.7	5
6.7	12.8
17.3	16.2
22.2	17.4
32.5	19.9
42.5	22.8
52.6	25.7
62.6	27.1
71.7	27.4
79.8	26.5
86.3	23.9
86.6	20.5
83.5	17.9
75.7	18.5
72.6	19.4
65.4	20.2
57.1	19.9
48.3	19.6
38.8	18.5
28.5	15.1
17.6	10.2
7	3.9
3.5	3.7
13.2	12.9
21.2	21.8
25.5	30.4
25.8	39.3
25.8	48.7
25.8	58.4
25.8	67.6
25.8	75.6
25.5	83.1
25	87.1
24.1	86.2
23.5	83.4
24.1	78.8
24.4	73.6
24.1	67.3
24.1	60.4
23.5	51
22.7	41.3
21.2	30.7
18.1	19.8
12.4	8.6
4.3	1.6
5	11.3
13	17.4
21.3	18.5
31.4	19.4
41.4	21.1
51.4	21.9
60.9	22.2
69.7	22.5
77.2	22.2
82.6	20.8
82	19.1
78.6	17.6
70.3	17.9
66.9	18.5
59.4	18.8
50.8	18.8
41.4	18.2
31.1	15.6
20.2	11.1
9.3	5.3
1.2	1.7
10.9	10.3
19.8	20.1
25	29.2
26.1	38.7
26.1	48.4
26.1	58.2
26.1	67.6
26.4	76.5
26.4	83.9
26.1	90.2
25.5	90.5
24.4	87.7
24.7	83.1
25	77.6
25	71.3
25	64.2
24.7	55.3
23.5	45.3
19.5	28.9
17.5	23.5
12.6	12.3
6.1	1.2
1.9	9.1
9	17.1
14.5	18.8
22.2	19.4
31.9	21.7
42	23.4
51.4	24.8
60.9	25.7
69.7	25.9
77.5	25.4
83.5	23.9
82.3	21.4
78.3	19.1
73.2	18.8
67.2	19.1
59.7	19.1
51.7	18.8
42.8	18.2
32.8	16.5
22.5	13.6
11.6	8.8
1.3	2.2
8.6	6.9
17.8	17.2
26.1	26.9
30.7	36.1
30.1	45.6
29	55
28.4	64.5
27	73
25.5	81.1
24.4	87.7
23.5	89.4
23.2	87.7
23	83.6
23	78.2
23	68.7
23	65.3
23	57.6
22.1	48.1
20.7	37.8
18.7	26.6
15.2	15.5
9.5	4.6
1.8	5.9
6.4	15.1
12.5	20.2
19.3	21.4
28.8	23.1
38.8	24.5
48.3	25.4
57.7	25.7
66.6	25.7
74.6	25.1
81.2	23.1
83.2	20.8
80.6	19.4
75.7	19.4
69.4	19.9
62.3	19.9
54.6	19.6
40.8	18.2
35.9	17.4
25.9	15.1
15	11.6
4.1	6.8
6.3	0.3
16.4	10
28.1	24.6
29.8	29.2
29.3	38.1
27.5	47.6
27.3	57
27.3	65.9
27.3	74.2
27.8	81.9
28.4	88.5
27.8	90.5
26.4	87.9
25.5	83.6
25.5	78.2
25.8	72.5
25.8	66.5
25.5	59
25	50.1
24.1	39.5
22.1	28.9
18.4	18.3
12.1	7.5
0.7	7
4.7	11.3
11.3	16.5
18.8	18.2
28.5	20.8
38.8	23.1
48.5	24.5
58	25.1
67.2	24.8
74.9	23.7
80.9	21.1
81.5	18.2
78.6	16.5
73.7	16.8
67.2	18.2
59.4	18.5
46.5	18.5
42	18.5
32.2	17.6
21.9	15.1
11.3	11.3
1	5.9
8.4	0.3
17.2	9.5
23.8	18.6
27.5	27.5
29	37.2
29.3	51.6
29.3	56.4
29.3	66.2
29	75.1
28.4	82.5
27.5	88.2
26.4	88.2
25.2	85.6
25.2	80.8
25.2	75.3
25.2	65.9
25.2	62.4
25	54.4
23.8	44.4
22.1	34.4
19.8	23.8
16.1	12.6
9.2	1.7
0.1	8.5
9.9	17.6
21.9	23.4
26.2	23.7
36.5	23.9
46.5	24.2
56	24.5
65.2	24.2
72.9	23.4
79.8	21.4
81.8	19.4
79.8	17.6
76	17.6
70.9	18.5
64.6	18.8
57.1	18.5
44	18.5
39.1	18.2
29.1	16.5
17.9	13.1
7.3	8.8
3.2	3
13.5	4.6
21.8	13.8
26.4	22.4
26.4	30.9
26.4	40.4
27	54.4
27.5	59.3
29.3	67.9
30.1	75.9
30.4	83.1
29.5	87.7
27.5	86.8
26.4	83.9
26.4	79.6
26.4	74.2
26.4	64.2
26.4	60.2
25.8	51
25	41
23.5	30.4
21.2	20.1
17.2	9.5
10.4	1
1.2	10.8
7.3	19.1
14.5	22.8
23.6	24.5
33.4	25.7
43.1	25.9
52.8	26.2
62	26.2
70.3	25.9
78	24.8
82	22.5
80	20.2
75.2	18.5
69.7	18.8
63.4	19.9
55.7	19.9
47.7	19.9
38.8	19.9
29.1	18.8
19	16.2
8.7	11.9
1.2	5.6
11.5	2
20.7	11.5
28.7	20.6
32.4	29.5
31.3	38.7
29.8	48.4
29	57.9
29	66.7
29.3	75.1
29.8	82.2
29.8	87.9
28.4	88.2
26.4	85.1
25.5	80.2
25.5	74.5
25.5	68.2
25.5	61
25	53
23.8	43.3
22.4	33.2
20.4	22.9
16.9	12.3
11.2	2.3
2.6	7.6
5.3	15.6
15.6	19.6
20.5	20.8
30.5	22.5
40.2	24.5
50	26.2
59.7	27.1
68.3	26.5
75.7	24.5
79.8	21.4
74	15.9
71.5	15.6
64.9	16.5
56.8	17.6
48.5	17.9
39.7	17.6
30.2	16.8
19.9	13.9
9.3	9.1
0.6	3
10.4	3.7
19.2	12.3
25.2	20.3
26.4	27.8
26.4	41.8
26.4	46.7
27	55.9
28.7	65.3
30.7	73.6
32.1	81.1
31.6	86.2
28.4	85.9
25.2	83.1
23.8	79.3
23.2	74.5
23	68.2
22.7	61.6
21.8	53.9
21	44.1
19.8	33.8
18.1	22.6
15.5	11.5
10.4	0.3
0.1	14.8
3.3	18.8
8.4	20.5
16.8	21.4
27.1	23.4
36.5	24.5
46	24.8
55.4	25.1
64	25.1
71.7	23.7
78.3	21.1
79.5	17.4
75.7	14.2
70.3	14.8
63.4	17.4
55.1	18.2
46.2	17.9
36.8	16.8
26.5	13.1
15.6	7.6
0.3	3.2
5.5	6.9
14.9	15.2
23.2	23.8
28.4	31.8
29.3	39.8
30.1	49.3
30.4	58.7
30.7	67.3
30.7	75.3
30.7	82.8
30.7	88.2
30.1	87.7
29.3	83.9
29	78.8
29	73.3
29	67.3
28.7	61
28.4	53.3
27.5	43.5
26.1	33.2
23.5	22.9
18.9	12.3
12.4	1.7
4.1	7.9
4.1	16.5
10.7	20.5
19.6	22.8
34.8	24.8
39.7	24.8
49.1	24.5
58.3	23.9
66.6	23.1
74.3	22.2
80.3	19.9
80.6	17.9
77.8	16.8
73.2	17.1
67.7	18.5
57.1	19.4
53.1	19.4
44.8	19.4
35.7	18.8
25.3	17.1
15	13.3
4.1	7.6
6.1	0.3
15.5	8.9
24.1	18.1
29.5	26.9
30.7	36.1
31	46.4
30.7	55.9
30.1	64.7
29	72.8
27.5	79.9
26.1	84.2
25.2	84.5
25	82.2
25	78.2
25	73.3
25	68.7
25	63.9
24.7	57.6
23.8	44.7
23.5	39.8
22.7	29.2
20.7	18.9
16.1	8
6.9	2.7
2.4	12.2
11.3	19.4
19.6	21.1
34.2	21.7
39.1	22.2
48.5	23.1
57.4	23.1
65.7	23.1
73.2	22.5
78.9	21.7
78.6	20.2
75.7	19.4
70.9	19.4
65.2	19.9
59.1	20.5
52	20.5
44.2	20.5
35.1	19.6
25.1	17.9
15	15.1
0	8.2
5.5	5.3
14.9	1.7
23	8.9
28.1	16.9
29.5	25.8
30.4	35.5
31.3	45.6
32.4	55
33.3	63.9
33.8	75.9
33.3	82.2
32.4	83.9
29.5	83.6
27.8	81.6
27.3	78.8
27.3	74.2
27	68.2
26.7	61.6
25.8	53.6
24.7	43.8
23.2	33.2
21	22.4
16.4	10.9
9.2	0.2
0.3	10.2
7.9	17.9
14.7	19.6
23.9	20.2
34.2	22.2
44	24.2
53.1	25.1
61.7	24.8
69.7	23.7
76.3	21.7
79.5	19.9
78.3	18.8
72.3	19.1
69.2	19.6
62.6	20.2
55.7	21.1
48	21.1
39.1	21.1
29.4	20.5
19	18.5
8.4	15.1
1.8	9.6
11.8	3
20.7	4.9
27.5	12.9
29.5	21.2
29.5	30.7
29.8	40.4
30.1	49.8
31.3	59.6
32.4	68.2
33.3	76.2
33.8	82.8
32.1	85.6
29.3	83.9
27	80.2
26.4	75.3
26.1	69
25.8	61.9
25.2	54.1
25	45.6
23.8	35.5
21.8	20.3
21	15.2
17.5	5.2
11.2	4.5
2.3	13.9
5	18.8
13	19.1
23.1	20.8
32.8	23.1
42.5	25.9
56.6	28.5
61.1	28.5
69.4	28.5
76.6	27.4
80	25.4
77.8	22.8
73.5	21.1
67.7	21.1
57.7	22.5
53.7	22.5
45.7	22.5
36.8	21.7
27.1	19.4
16.8	15.4
6.2	9.9
3.8	3
13.5	4.9
22.7	14
30.1	26.6
30.1	30.4
30.1	39.3
30.1	48.7
30.7	57.6
31.8	66.5
33	74.5
33.6	81.6
32.7	86.5
29.8	85.9
27.3	82.8
26.4	78.8
26.4	73.3
26.4	63.6
26.1	59.9
25.5	51.3
24.4	41
23.2	30.7
21.2	19.5
17.8	8.3
10.6	2.5
1.8	12.5
6.4	20.2
17	22.2
22.2	22.5
31.9	23.7
42	25.4
51.4	27.7
60.3	28.5
68	27.7
75.5	25.4
79.8	23.1
77.2	20.5
75.2	20.5
70	21.1
63.7	21.4
56.6	21.7
49.1	21.7
40.5	21.4
31.1	20.8
20.8	19.1
10.4	15.9
0	11.1
10.1	4.8
19.2	4
29.3	17.8
29.8	22.1
29.8	31.5
29.8	41.3
30.4	50.7
30.7	59.6
30.4	67.9
30.1	75.3
29.8	81.6
29	83.4
27.3	81.9
26.4	78.5
26.1	73.9
26.1	68.7
25.5	63.3
25	57.3
23.8	49.6
22.7	40.1
21.8	29.5
20.4	18.6
16.4	7.2
9.5	3.3
0.9	13.3
6.7	20.5
12.5	21.7
21	22.2
35.9	23.7
40.8	23.9
50.3	24.2
59.1	24.2
66.9	23.9
73.7	22.2
75.7	20.5
73.7	19.6
68.3	18.2
62.3	17.9
55.7	17.9
48	17.6
39.1	16.8
29.6	15.6
19.6	13.1
9	9.3
0.9	4.8
10.9	1.2
20.4	9.5
27.5	17.8
29.8	26.4
29.8	35.5
29.8	49.6
29.8	54.1
30.4	63.3
31.6	71.6
33	79.1
33	84.8
31	85.1
29.3	83.4
28.7	79.9
28.4	74.8
28.1	69.3
27.5	63.9
25.5	57.9
22.1	46.4
21.2	41.8
20.4	32.1
20.1	21.5
18.1	10.3
12.1	0.2
4.1	9.9
3	17.1
8.2	18.5
17	19.6
31.1	21.9
35.9	22.8
45.7	25.7
54.8	28
63.7	28.5
71.7	28
77.8	26.2
77.2	23.4
73.2	20.2
67.7	20.2
61.4	21.7
49.4	21.9
45.4	21.9
36.5	21.9
27.3	21.1
17	18.8
7	15.6
2.6	11.1
12.6	4.2
21.2	4
27.3	10.9
27.5	17.8
27.5	31.5
27.5	36.4
28.1	45.8
29.5	55.6
31.8	64.5
33.6	72.5
33.3	78.8
28.1	80.2
24.7	77.6
23	74.2
22.1	66.2
22.1	62.4
22.1	54.4
22.1	45
22.1	35
21.8	24.1
20.4	12.9
16.4	1.7
10.1	8.8
2.1	18.2
4.1	24.2
9.6	24.8
18.8	25.9
28.5	28
37.9	30
47.1	31.7
56	32
64.6	31.7
72.3	30.2
79.2	27.7
81.2	24.8
78.3	21.9
73.2	21.4
64.6	23.7
61.1	23.9
53.4	23.9
45.4	23.9
36.2	23.7
26.2	22.2
15.6	19.4
5.3	15.1
4.9	7.9
14.7	0.9
23.2	10
28.4	19.2
29	28.7
29	38.1
29	47.8
28.1	57
27.5	65.6
27.5	73.3
27.3	80.2
26.4	83.9
24.1	83.4
23	81.4
22.7	77.9
22.7	73.3
22.7	67.6
22.7	61.6
22.7	54.4
22.4	44.7
22.1	34.1
20.1	22.9
14.9	10.9
7.5	0
0.7	10.2
9.3	18.5
17	21.4
27.1	21.9
37.4	22.2
47.4	22.2
56.8	22.2
65.7	22.2
73.5	21.4
79.2	20.2
79.5	19.4
76.6	19.4
72	19.6
66.6	20.2
60.9	21.4
54.8	21.7
47.4	21.7
38.8	21.7
29.6	21.1
19.9	19.1
9.6	15.6
0	11.3
9.8	5.3
18.7	3.2
26.1	11.5
29	20.1
31	29.5
32.1	39
32.7	48.1
32.7	57.6
33	66.5
33	74.5
32.7	80.8
30.7	82.8
28.4	80.8
27.5	77.3
27.5	73
27.5	67.9
27.5	61.9
26.7	54.7
25.5	46.1
24.4	35.8
22.7	25.5
20.7	14.6
16.4	4
9.2	6.5
0.9	15.6
5.6	20.2
13	21.4
23.1	23.7
37.7	26.5
42.2	26.8
51.4	27.1
60	26.8
68	26.2
74.9	24.8
78.6	21.9
78	21.4
74.9	20.8
70.3	21.7
64.6	22.2
58.3	21.9
[truncated: 1,716 more rows]
