# Supplementary material for: Bot fit: A novel approach to assessing lower limb muscular strength
Source: PLoS One. 2026 Mar 26;21(3):e0339187. doi: 10.1371/journal.pone.0339187 (PMC13021169; doi:10.1371/journal.pone.0339187)
Supplement: S3 File — Raw joint angle data (left and right legs) collected from 25 participants across all exercise protocols. This compressed folder contains individual participant files (sub1–sub25) with time-series signals representing lower-limb motion recorded by the Bot Fit system during resistance exercise trials. (ZIP) [file pone.0339187.s003.zip › sub20/kneeup_max.csv]

AngL	AngR
1.9	3
0.7	3
0.1	3
0.1	3
0.4	3
1	3
1.3	3
1.3	3
1	3
0.4	2.7
0.9	2.5
2.6	1.9
4.1	1.3
5.5	0.2
6.6	1.2
7.2	2.9
6.9	4.9
6.6	6.9
6.1	8.9
5.8	10.6
5.5	12
5.5	13.2
5.8	14
5.8	14.3
6.3	13.8
6.3	13.5
6.9	12.9
7.2	12.3
6.9	12.3
6.1	12.9
4.9	13.5
3.8	14.3
2.6	14.6
2.3	14.3
2.6	12.9
2.6	11.2
3.2	8.9
3.5	6.3
3.5	3.7
3.2	1.7
2.9	0.9
2.1	0.3
0.3	0.3
1.6	0.6
3.9	0.6
6.2	0.6
8.4	0.6
10.4	0.3
12.5	0.2
14.2	1
15.3	1.6
15.6	2.2
15.6	2.2
15.3	1.6
14.5	1
13.6	0.5
12.5	0.2
11	0.5
9.3	0.5
7.9	0.5
6.7	0.5
5.6	0.7
4.7	0.7
4.1	0.7
3.9	0.7
3.6	0.7
3	0.7
2.4	0.7
1.9	0.7
1	0.7
0.1	0.7
0.6	0.7
1.2	0.7
1.5	0.7
1.8	0.7
1.8	0.7
2.1	0.7
2.6	0.7
3.2	0.7
3.8	0.7
4.3	0.7
5.2	0.7
5.8	0.7
6.3	0.7
6.9	0.7
6.9	0.7
6.9	0.5
6.9	0.2
7.2	0
7.5	1.2
7.8	2
8.1	3.2
8.4	4
8.6	4.9
8.9	5.5
9.5	5.7
9.5	5.7
9.8	5.5
10.1	4.6
10.1	3.7
10.1	2.9
10.1	2
10.4	1.2
10.4	0.6
10.6	0.2
11.2	1
10.9	1.9
10.9	2.7
10.9	3.6
10.9	4.5
10.9	5
10.9	5.9
10.9	6.5
10.9	6.8
10.9	7
10.9	7.3
10.9	7.3
10.6	7.3
10.6	7.3
10.6	7.3
10.6	7.3
10.6	7.3
10.6	7.3
10.6	7.3
10.6	7.3
10.6	7.3
10.6	7.3
10.6	7.3
10.6	7.3
10.4	7.3
10.4	7.3
10.1	7.3
10.1	7.3
10.1	7.3
10.1	7.3
10.1	7.3
10.1	7.3
10.1	7.3
10.1	7.3
10.1	7.3
10.1	7.3
9.8	7.3
9.8	7.3
9.8	7.3
9.8	7.3
9.8	7.3
9.8	7.3
9.8	7.3
9.8	7.3
9.8	7.3
9.8	7.3
9.8	7.3
9.8	7.3
9.8	7.3
9.8	7.3
9.8	7.3
9.8	7
9.8	7
9.8	6.8
9.8	6.5
9.8	6.2
9.5	6.2
9.5	6.2
9.5	5.9
9.5	5.6
9.5	5.3
9.5	5.3
9.5	5.3
9.5	5.3
9.5	5.3
9.5	5
9.5	5
9.5	4.8
9.5	4.8
9.5	4.8
9.2	4.8
9.2	4.8
9.2	4.8
9.2	4.8
9.2	4.8
9.2	4.8
9.2	4.8
9.2	4.8
9.2	4.8
9.2	4.8
9.2	4.8
9.2	4.8
9.2	4.8
9.2	4.8
9.2	4.8
9.2	4.8
9.2	4.8
9.2	4.8
8.9	4.8
8.9	4.8
8.6	4.8
8.4	4.8
8.1	4.8
8.1	4.8
7.5	4.8
7.5	4.8
7.5	4.8
7.2	4.8
6.9	4.8
6.9	4.8
6.6	4.8
6.6	4.8
6.6	4.8
6.6	4.8
6.3	4.8
6.1	4.5
5.8	4.5
5.8	4.2
5.8	3.9
5.8	3.9
5.5	3.9
5.2	3.9
5.2	3.6
4.9	3.6
4.9	3.6
4.9	3.6
4.9	3.6
4.9	3.6
4.9	3.6
4.9	3.9
4.9	3.9
4.9	3.9
4.9	3.9
4.9	3.9
4.9	3.9
5.2	3.9
5.2	3.9
5.2	3.9
5.2	3.9
5.2	3.9
5.2	3.9
5.2	3.9
4.9	3.9
4.9	3.9
4.9	3.9
4.9	3.9
4.9	3.9
4.9	3.9
4.9	3.9
4.9	3.9
4.9	3.9
4.9	3.9
4.9	3.9
4.9	3.9
4.9	3.9
4.9	3.9
4.9	3.9
4.9	3.9
4.9	3.9
4.9	3.9
4.9	3.9
4.9	3.9
4.9	3.9
4.9	3.9
4.9	3.9
4.9	3.9
4.9	3.9
4.9	3.9
4.9	3.9
4.9	3.9
4.9	3.9
4.9	3.9
4.9	3.9
4.9	3.9
4.9	3.9
4.9	3.9
4.9	3.9
4.9	3.9
5.2	3.9
5.2	3.9
5.5	3.9
5.8	3.9
6.3	3.9
6.9	3.9
7.2	3.9
7.5	3.9
8.1	3.9
8.4	3.9
8.6	3.9
8.9	3.6
9.5	3.6
9.5	3.6
9.8	3.6
10.1	3
10.1	2.7
10.1	2.2
10.1	1.6
10.1	0.5
10.1	1.2
10.1	3.5
10.4	6.9
10.4	11.5
10.1	16.6
10.1	22.4
10.1	27.8
10.4	32.9
10.6	37.5
10.9	42.4
11.2	46.7
11.2	51
11.5	55.6
12.4	60.2
12.9	64.5
13.5	68.5
14.7	74.2
15.2	75.9
15.8	78.8
16.4	80.5
16.9	81.6
16.9	81.9
16.9	81.6
16.9	81.4
16.9	79.9
16.4	77.6
16.1	75.1
15.5	71.9
15.2	68.7
14.9	65
14.1	61.3
13.5	57
12.6	52.7
12.1	48.1
11.8	43.3
11.5	38.1
11.5	32.7
11.5	26.9
11.5	20.9
11.2	14.9
10.1	8.6
8.4	2.6
5.8	2.7
1.2	7.6
5.9	11.6
14.5	12.8
24.2	13.1
33.4	13.1
41.4	13.6
47.7	15.1
53.4	16.8
58.6	17.6
62.6	16.8
66	16.2
68.3	15.9
70	16.5
71.5	17.4
72.6	18.5
73.5	19.4
74	20.2
74.3	20.5
73.7	20.5
72.9	20.2
70.6	19.4
67.7	18.5
63.7	17.6
58.9	17.1
53.4	16.5
46.8	16.2
39.7	15.9
32.5	15.6
25.3	15.6
17.9	15.4
10.7	14.8
3.9	13.9
1.2	13.1
5.5	11.3
8.1	8.8
8.4	5.3
7.2	1.6
6.1	2
5.5	5.2
6.1	7.2
7.2	8.6
8.9	9.2
10.6	9.8
12.1	10
13.2	10
13.8	10.6
14.4	10.9
14.4	10.9
14.4	10.6
14.4	10.6
14.4	10.6
14.4	10.3
14.4	9.2
14.4	8
14.4	6.6
14.4	5.5
14.4	4.3
14.4	3.2
14.4	2.3
14.4	1.4
14.4	0.6
14.4	0.2
14.4	1
14.4	1.6
14.4	2.2
14.4	2.7
14.4	3
14.4	3.3
14.4	3.6
14.4	3.9
14.1	4.2
13.5	4.5
13.2	4.8
12.6	4.8
12.4	4.8
11.8	5
10.9	5.3
10.4	5.6
9.8	5.6
9.2	5.9
8.4	5.9
7.5	6.2
6.3	6.8
6.1	6.8
5.2	7
4.3	7.3
3.2	7.3
1.8	7.3
0.3	7.3
1	7.3
2.1	7.3
3	7.3
3.3	7.3
3.6	7.3
3.6	7.3
3.6	7.3
3.6	7.3
3.3	7.3
2.7	7
1.6	7
0.4	7
0.3	7
1.2	7
1.8	7
1.8	7
2.3	6.8
2.9	6.5
3.5	6.5
3.5	6.5
3.5	6.5
3.5	6.5
3.5	6.5
3.5	6.5
3.5	6.5
3.5	6.5
3.8	6.5
4.3	6.5
4.6	6.5
4.9	6.5
5.2	6.2
5.5	6.2
5.8	5.9
6.3	5.3
6.6	5
6.9	4.8
7.2	4.2
7.2	3.6
7.2	3
7.2	2.2
7.2	1
7.2	0
7.2	2.3
7.2	2.9
6.9	4.6
6.9	6
6.9	7.5
6.9	8.6
6.9	9.8
7.2	10.3
7.2	10.9
7.5	10.6
7.5	10.3
7.8	9.8
7.8	8.6
7.8	7.2
7.8	5.5
7.8	3.7
8.1	2.3
8.4	1.2
8.6	0.6
8.9	0
9.2	0
9.2	0
9.2	0
9.2	0.2
9.2	0.7
9.5	1
9.5	1.6
9.8	1.9
10.1	2.2
10.1	2.5
10.1	2.5
10.1	2.5
10.1	2.7
10.1	3
9.5	3.6
9.2	4.2
8.6	4.8
7.8	5.3
7.5	5.9
6.9	6.2
6.6	6.8
6.6	7.3
6.6	8.2
6.6	9.1
6.9	10.2
7.2	11.1
8.1	11.6
8.9	12.5
9.8	13.3
10.6	14.2
11.2	15.1
12.1	15.9
12.6	16.5
13.2	17.1
13.8	17.4
13.8	17.4
13.8	17.4
13.8	17.1
13.8	16.5
13.8	15.6
13.5	15.1
13.5	14.2
13.2	13.6
13.2	13.3
13.2	13.1
13.2	13.1
13.2	13.1
12.9	13.1
12.6	13.1
12.4	13.1
12.4	13.1
12.4	13.1
12.4	13.1
12.4	13.1
12.6	13.1
12.6	13.1
12.6	13.1
12.9	12.5
12.6	11.9
12.6	11.1
12.6	10.5
12.4	9.9
11.8	9.9
11.5	9.6
11.2	9.6
10.9	9.6
10.9	9.6
10.9	9.6
10.9	9.6
10.9	9.6
10.9	9.6
10.9	9.6
10.9	9.6
10.9	9.3
10.6	8.5
10.6	8.5
10.4	7.9
9.8	7.3
9.8	7
9.8	7
9.8	7
9.8	7
9.8	7
9.8	7
9.8	7
9.8	7
9.8	7
9.5	7
9.5	7
9.5	7
9.5	7
9.5	7.3
9.5	7.3
9.5	7.3
9.5	7.3
9.5	7.3
9.5	7.3
9.5	7.3
9.5	7.3
9.5	7.3
9.5	7.6
9.5	7.9
9.5	8.5
9.5	8.8
9.5	9.1
9.5	9.1
9.5	9.1
8.9	9.1
8.6	9.1
8.4	9.1
8.1	9.1
7.8	9.1
7.5	9.1
7.2	9.1
6.6	9.1
6.3	9.1
5.5	9.1
4.9	9.1
4.1	9.1
3.2	9.1
2.1	9.1
0.6	9.1
0.4	9.1
1.9	9.1
2.7	8.8
3.9	8.8
3.9	8.8
4.1	8.8
3.9	8.8
3.3	8.5
1.9	8.2
0.7	7.9
0.9	8.2
2.3	8.2
3.8	8.2
4.3	8.2
4.6	8.2
4.9	8.2
5.5	8.2
6.3	8.2
6.6	8.2
6.9	8.2
7.2	7.9
7.5	7.6
7.8	6.5
7.8	6.2
7.8	5.6
7.8	5.3
8.1	5
8.4	4.8
8.4	4.8
8.6	4.8
8.9	4.8
9.2	4.8
9.2	4.8
9.2	4.8
9.2	4.8
9.2	4.8
9.2	4.8
8.9	4.8
8.6	4.8
8.6	4.8
8.6	4.8
8.6	4.8
8.6	4.8
8.6	4.8
8.6	4.8
8.6	4.8
8.6	4.8
8.6	4.8
8.6	4.8
8.4	4.8
8.4	4.8
8.4	4.8
8.4	4.8
8.4	4.8
8.6	4.8
8.9	4.8
9.2	5
9.5	5.3
9.5	5.6
9.2	5.6
9.2	5.6
9.2	5.6
8.6	5.3
7.8	5
7.2	4.8
6.6	4.2
5.8	3.9
5.5	3.3
5.2	2.7
4.9	2.7
4.9	2.7
4.9	3
4.9	3
4.9	3
4.9	3
4.9	3
4.9	3
4.9	3
4.9	3.3
4.9	3.3
4.9	3.6
4.9	3.6
4.9	3.6
4.9	3.6
4.9	3.6
4.9	3.6
5.2	3.9
5.5	4.2
5.8	4.5
6.1	4.8
6.3	5
6.3	5
6.3	5
6.3	5
6.3	5
6.3	5
6.3	5
6.3	5
6.3	5
6.3	5
6.3	5
6.3	5
6.6	5
6.6	5
6.9	5
6.9	5
6.9	5.3
6.9	5.6
7.2	5.6
7.2	5.6
7.5	5.6
7.5	5.6
7.8	5.9
8.1	6.2
8.1	6.5
8.6	6.8
8.9	6.8
8.9	7.3
9.2	7.6
9.2	7.6
9.2	7.6
9.2	7.6
9.2	7.6
9.2	7.6
9.2	7.6
9.2	7.6
9.2	7.6
9.2	7.6
9.2	7.6
9.2	7.6
9.2	7.6
9.2	7.6
9.2	7.6
9.2	7.3
9.2	7.3
9.2	7.3
9.2	7.3
9.2	7.3
9.2	7.3
9.2	7.3
9.2	7.3
9.2	7.3
9.2	7.3
9.2	7.3
9.2	7.3
9.2	7.3
9.2	7.3
9.2	7.3
9.2	7.3
9.2	7.3
9.2	7.3
9.2	7.3
9.2	7.3
9.2	7.3
9.2	7.3
9.2	7.3
9.2	7.3
9.2	7.3
9.2	7.3
9.2	7
9.2	7
9.2	7
9.2	7
9.2	7
9.2	7
9.2	7
9.2	7
9.2	7
9.2	7
9.2	7
9.2	7
9.2	7
9.2	7.3
9.2	7.3
9.2	7.3
9.2	7.3
9.2	7.3
9.2	7.3
9.2	7.3
9.2	7.3
9.2	7.3
9.2	7.3
9.2	7.3
8.9	7.3
8.9	7.3
8.9	7.3
8.9	7.3
8.9	7
8.6	7
8.6	7
8.4	6.8
8.1	6.5
7.8	6.2
7.8	6.2
7.8	6.2
7.8	6.2
7.8	6.2
7.8	6.2
7.8	6.5
7.8	6.5
7.8	6.5
7.8	6.5
7.8	6.5
7.8	6.5
7.8	6.5
7.8	6.5
7.8	6.5
7.8	6.5
7.8	6.5
7.8	6.5
8.1	6.5
8.4	6.5
8.4	6.5
8.4	6.5
8.4	6.5
8.4	6.5
8.4	6.5
8.4	6.5
8.4	6.5
8.4	6.5
8.4	6.5
8.4	6.5
8.4	6.5
8.4	6.5
8.4	6.5
8.4	6.5
8.4	6.5
8.4	6.5
8.4	6.5
8.4	6.5
8.4	6.5
8.4	6.5
8.4	6.5
8.4	6.5
8.4	6.5
8.4	6.5
8.4	6.5
8.4	6.5
8.4	6.5
8.4	6.5
8.4	6.5
8.4	6.5
8.4	6.5
8.4	6.8
8.4	6.8
8.4	6.8
8.4	6.8
8.4	6.8
8.4	6.8
8.4	6.8
8.4	6.8
8.4	6.8
8.6	7
8.6	7.3
9.2	7.6
9.2	7.9
9.2	8.2
9.2	8.2
9.2	8.2
9.2	8.2
9.2	8.2
9.2	8.2
9.2	8.2
9.2	8.2
9.2	8.2
9.2	8.2
9.2	8.2
9.5	8.2
9.5	7.9
10.1	7.6
10.1	7.3
10.1	7.3
10.1	7
10.4	7
10.6	6.8
11.2	6.2
11.2	5.9
11.2	5.6
11.2	4.8
11.2	4.2
11.2	3.6
11.2	3.3
11.2	2.7
11.2	2.7
11.2	2.7
11.2	2.5
11.2	2.2
11.2	1.9
11.2	1.9
11.2	1.6
10.9	1.3
10.9	1
10.9	1
10.9	0.7
10.9	0.5
10.9	0.2
10.9	0
10.9	0.6
10.9	0.9
10.9	1.4
10.9	2
10.9	2.6
10.9	2.9
10.9	2.9
10.9	2.9
10.9	2.9
10.9	2.6
10.9	2
10.9	1.4
10.9	1.2
10.9	0.6
10.9	0.3
10.6	0.2
10.6	0.7
10.4	1.6
10.4	2.2
10.1	2.7
10.1	3.3
10.1	3.9
10.1	4.5
10.1	4.8
10.1	5
10.1	5
10.1	5
10.1	5.3
10.1	5.6
10.1	5.9
10.1	5.9
10.1	5.9
10.1	5.9
10.1	5.9
10.1	6.5
10.1	6.8
10.1	6.8
10.1	7
10.1	7.3
10.1	7.3
10.1	7.6
10.1	7.6
10.1	7.6
9.8	7.6
9.8	7.6
9.8	7.6
9.8	7.9
9.8	8.2
9.8	8.2
9.8	8.2
9.5	8.2
9.5	8.2
9.5	8.2
9.5	8.2
9.5	8.2
9.5	8.2
9.5	8.2
9.5	8.2
9.5	8.2
9.5	8.2
9.5	8.2
9.5	8.2
9.5	8.2
9.5	8.2
9.5	8.2
9.5	8.2
9.5	8.2
9.5	8.2
9.5	8.2
9.5	8.2
9.5	8.2
9.5	8.2
9.5	8.2
9.5	8.2
9.5	8.2
9.5	8.2
9.2	8.2
9.2	8.2
8.9	8.2
8.9	8.2
8.9	8.2
9.2	8.5
9.2	8.5
9.2	8.5
9.2	8.8
9.2	9.3
9.2	9.3
9.2	9.3
9.2	9.3
9.2	9.3
9.2	9.3
9.2	9.3
9.2	9.1
9.2	9.1
9.2	9.1
9.2	8.8
9.2	8.8
9.2	8.8
9.2	8.8
9.2	8.8
9.2	8.8
9.2	8.8
9.2	8.8
9.2	8.8
9.2	8.8
9.2	8.8
9.2	8.8
9.2	8.8
9.2	8.8
9.2	8.8
9.5	8.8
9.8	8.8
10.1	8.8
10.1	8.8
10.1	8.5
10.1	8.2
10.1	7.9
10.1	7.9
10.1	7.9
10.1	7.9
10.1	7.9
10.1	7.9
10.1	7.9
10.1	7.6
10.1	7.3
10.1	7
10.1	7.3
10.1	7.3
10.1	7.3
10.1	7.3
10.1	7.3
10.1	7.3
10.1	7.3
10.1	7.3
10.1	7.3
10.1	7.3
10.1	7.3
10.1	7.3
10.1	7.3
10.1	7.3
10.1	7.3
10.1	7.3
10.1	7.3
10.1	7.3
10.1	7.3
10.1	7.3
10.1	7.3
10.1	7.3
10.1	7.3
10.1	7.3
10.1	7.6
10.1	7.6
10.1	7.9
10.1	8.2
10.1	8.5
10.1	8.8
10.1	9.1
10.1	9.3
10.1	9.3
10.1	9.3
10.1	9.3
10.1	9.3
10.1	9.3
10.1	9.3
10.1	9.3
10.1	9.3
9.8	9.3
9.8	9.3
9.8	9.3
9.8	9.3
9.8	9.3
9.8	9.3
9.8	9.3
9.8	9.3
9.8	9.3
9.8	9.3
9.8	9.3
9.8	9.3
10.1	9.3
10.1	9.3
10.1	9.3
10.1	9.3
10.1	9.3
10.1	9.3
10.1	9.3
10.1	9.3
10.1	9.3
10.1	9.1
10.1	9.1
10.1	9.1
10.1	9.1
10.1	9.1
9.8	9.1
9.8	9.1
9.8	9.1
9.8	8.8
9.8	8.8
9.8	8.8
9.8	8.8
9.8	8.5
9.8	8.5
9.8	8.5
9.8	8.5
10.1	8.5
10.1	8.5
10.1	8.5
10.1	8.5
10.1	8.5
10.1	8.8
10.1	8.8
10.1	9.1
10.1	9.3
10.1	9.3
10.1	9.3
10.1	9.3
10.1	9.3
10.1	9.3
10.1	9.3
10.1	9.3
10.1	9.3
10.1	9.3
10.1	9.1
10.1	9.1
10.1	9.1
10.1	9.1
10.1	8.8
9.8	8.8
9.8	8.8
9.8	8.8
9.8	8.8
9.5	8.8
9.5	8.8
9.5	8.8
9.5	8.8
9.5	8.8
9.2	8.8
8.9	8.8
8.9	8.8
8.9	8.8
8.9	8.8
8.9	8.8
8.9	8.8
8.9	8.8
8.9	8.8
8.9	8.5
8.6	8.5
8.6	8.2
8.6	7.9
8.6	7.9
8.6	7.6
8.6	7.3
8.6	7
8.6	6.2
8.9	5.9
8.9	5.3
8.9	4.5
9.2	3.3
9.5	2.5
9.8	1
10.1	0.3
10.4	1.7
10.6	3.7
11.2	5.5
11.2	7.5
11.2	9.8
11.2	11.8
11.2	13.8
11.2	15.5
11.2	16.6
11.2	17.5
11.2	17.8
11.2	17.8
11.2	17.5
10.9	17.2
10.9	17.2
10.9	16.9
10.9	16.6
10.9	16.3
10.9	16.3
10.9	16.3
10.9	16.1
10.9	15.8
10.9	15.5
10.9	15.5
10.9	15.5
10.9	15.5
10.9	15.5
10.9	14.9
10.9	14
10.9	13.2
10.9	12.6
10.9	12.3
10.9	11.8
10.9	11.2
10.9	10.9
10.9	10.3
10.9	9.8
10.9	8.9
10.9	8.3
10.9	7.7
10.9	6.9
10.9	6
10.9	5.2
10.9	4.6
10.9	3.7
10.9	3.2
10.9	2.6
10.6	1.7
10.6	1.2
10.1	0.6
9.8	0.3
9.5	0
8.6	0.2
8.1	0.5
7.5	0.5
6.6	0.5
5.8	0.5
4.3	0.5
2.9	0.7
1.8	0.7
0.3	0.7
0.7	0.7
1.6	0.7
2.1	0.7
2.1	1
2.1	1.3
2.1	1.3
1.6	1.3
0.7	1.3
0.6	1.3
2.3	1.3
3.8	1.3
4.6	1.3
5.2	1.3
5.5	1.3
6.1	1.3
6.3	1.3
6.6	1.3
6.6	1.3
6.6	1.3
6.6	1.3
6.6	1.3
6.9	1.3
6.9	1.3
7.5	1.3
7.8	1.3
8.1	1.3
8.4	1.3
8.6	1.3
8.6	1.3
8.9	1.3
9.2	1.3
9.2	1.3
9.2	1.3
9.2	1.3
9.2	1.3
9.2	1.3
9.2	1.3
9.2	1.3
9.2	1.3
9.2	1.3
9.2	1.3
9.2	1.3
9.5	1.3
9.5	1.3
9.5	1.3
9.8	1.3
10.1	1.3
10.1	1.3
10.1	1.3
10.1	1
10.1	1
10.1	1
10.1	1
10.1	1
10.1	0.5
10.1	0.6
10.1	1.7
10.1	2.9
10.1	4.3
10.1	5.2
10.1	5.2
10.1	5.2
10.1	4.6
10.1	3.5
10.1	2
10.1	0.6
10.1	0.2
10.1	0.7
10.1	1.3
10.1	1.6
10.1	1.9
10.1	2.2
10.1	2.2
9.8	2.5
9.2	2.5
8.4	2.5
7.5	2.5
6.6	2.5
5.8	2.5
4.6	2.5
3.2	2.2
1.2	2.2
0.6	2.2
0.7	2.2
1.6	2.2
1.9	2.2
1.9	2.2
1.9	2.2
1.9	2.5
1.6	2.5
1	2.5
0.7	2.5
0.1	2.5
0	2.5
0.6	2.5
0.9	2.5
1.2	2.5
1.5	2.5
1.8	2.5
2.1	2.5
2.3	2.5
2.9	2.5
3.2	2.5
3.5	2.5
3.8	2.2
4.3	2.2
4.9	2.2
5.2	2.2
5.8	2.2
6.3	2.2
6.9	2.2
7.2	2.2
7.5	2.2
8.1	2.2
8.1	2.2
8.1	2.2
8.1	2.2
8.1	2.2
8.1	1.9
8.1	1
8.4	2
9.2	8.3
10.1	15.5
11.2	22.9
13.2	30.4
15.5	37.2
17.5	44.1
18.9	51
19.5	57.6
19.8	64.2
19.8	70.8
19.8	77.1
19.8	82.5
20.1	86.2
20.7	88.5
21.5	89.1
22.1	88.5
22.1	87.1
22.1	84.5
21.5	78.5
21.2	76.2
20.7	71.3
20.4	65.9
19.8	59
19.2	51.3
18.9	43
18.1	34.1
16.4	25.2
13.2	16.1
8.9	7.5
3.2	1
9	11.6
13.3	12.8
21.9	12.2
30.5	12.5
39.1	13.3
47.4	14.5
55.4	15.1
63.4	15.6
70.9	15.6
76.9	15.6
80.9	15.9
81.8	16.2
82.6	16.8
82	17.4
80.9	17.9
78.6	18.8
75.2	19.6
70.6	19.1
65.2	18.8
59.4	18.5
51.7	17.6
42.8	17.4
33.6	17.4
24.2	16.5
14.2	15.1
4.7	12.5
4.3	7.9
10.6	0.2
12.6	9.5
12.9	20.1
12.9	30.4
12.9	45
12.9	49.8
12.9	59
12.6	67.3
12.4	73.3
12.4	77.3
12.4	79.6
12.6	80.2
12.6	79.3
12.4	76.8
12.4	73.3
12.6	69.3
12.9	65.3
12.9	60.4
12.6	53.9
12.6	45.8
12.6	37
12.6	27.8
12.6	18.1
12.1	8.6
9.8	0.7
4.1	8.8
4.1	10.2
14.2	10.2
24.2	10.8
33.4	12.2
42.5	14.8
51.1	17.9
59.7	20.2
68	21.4
75.5	21.4
82	21.1
84.9	20.5
84.9	20.5
83.5	21.4
80.9	21.7
77.2	21.4
72.9	21.4
68	21.1
62.6	20.2
55.7	19.4
47.7	19.1
38.2	19.1
28.5	19.1
18.2	19.1
8.2	18.5
1.2	15.4
9.8	8.2
12.4	0.9
12.4	11.2
13.5	21.2
15.2	30.9
16.9	40.1
18.7	49.6
20.1	58.7
20.4	67.6
20.1	75.9
19.5	83.4
18.9	88.8
18.7	90.2
18.7	89.1
18.7	87.1
18.7	83.6
18.7	79.3
18.7	74.8
18.7	69.6
18.4	63.6
18.1	55.6
18.1	46.1
18.1	35.8
18.1	25.2
15.5	9.2
12.9	4
5.2	5.3
3.6	11.3
13.3	12.8
23.6	14.2
33.9	15.6
44	17.1
53.4	17.4
62.3	17.4
70.9	17.4
81.8	16.8
84.3	16.2
86.6	15.9
86.6	15.9
85.8	16.5
82.6	17.6
78	17.9
72.6	17.9
65.7	17.6
58	16.8
48.8	15.9
39.1	14.5
29.1	13.1
18.8	11.1
8.4	7.6
1.5	2.2
10.4	6
15.5	15.8
16.4	25.8
16.7	35.8
16.9	46.4
16.9	61
16.9	65.6
16.9	74.2
16.9	81.9
16.7	88.2
16.1	90.2
15.8	89.4
16.4	86.8
17.2	83.1
17.2	77.9
17.2	72.5
16.7	66.5
16.1	58.4
16.1	44.4
16.1	39.3
16.1	29.2
16.1	19.2
14.9	8.6
9.8	1.6
0.9	10.2
8.4	14.2
18.5	15.6
29.1	17.6
38.8	19.1
48.5	19.4
58.3	19.1
66.9	18.2
74.6	17.1
82	16.2
86.6	15.6
86.6	15.4
84.9	15.9
81.5	16.5
76.3	16.5
70	16.5
58.6	15.9
54.3	15.9
44.8	15.4
35.1	14.8
24.8	13.6
13.9	11.6
3.3	7.9
6.3	1.3
14.7	8
18.7	17.5
20.1	27.5
21.5	37.5
21.8	47.6
21.8	57.6
21.8	67
21.8	75.6
21.8	83.6
21.8	90.5
21.8	93.7
21	93.1
21.2	90.2
21.5	84.8
21.5	82.5
21.5	77.6
21.5	72.8
21.2	66.5
20.4	58.7
20.1	49.6
20.1	39
20.1	28.4
19.8	17.8
16.4	6.9
8.9	3
0.4	9.9
15.6	11.6
21	12.5
31.4	15.1
41.7	17.9
51.4	20.2
60.9	20.5
69.4	19.9
77.5	19.1
84.1	17.9
85.2	16.5
83.5	16.2
81.2	16.5
75.2	17.9
72.6	17.9
66.9	17.9
60.3	17.6
52.6	17.6
43.7	17.6
33.9	17.6
23.9	17.4
13.6	15.6
3.3	12.2
6.1	5.6
17.5	8.6
19.5	13.5
22.1	23.5
24.1	33.5
24.4	43.3
24.1	53.3
23.5	62.4
22.4	71
21.2	78.8
20.7	85.4
20.7	88.2
20.4	87.9
20.7	86.2
21	83.4
21.2	79.6
21.2	75.1
21	70.2
21	64.5
20.4	57
20.1	47.3
20.1	37.2
20.1	26.9
19.8	16.1
16.9	5.2
9.8	4.5
0.6	12.2
9	13.9
24.5	15.6
29.6	16.8
39.9	18.8
49.4	20.2
58.6	19.9
67.4	19.1
75.2	18.2
82.3	17.4
86.1	16.8
85.8	15.9
84.1	15.9
81.2	16.2
76.6	15.9
67.7	15.9
64.3	15.9
56.8	15.6
48	15.6
37.9	15.6
27.6	14.8
17	12.2
1.3	4.8
3.5	1
12.6	8.3
18.9	18.3
22.7	28.4
24.7	38.4
25	49
24.7	59
23.5	68.2
21.2	76.5
18.1	86.5
17.2	87.7
16.4	87.7
16.7	85.4
18.1	81.9
19.2	77.9
19.2	72.8
19.2	67
19.2	60.4
19.2	51.3
19.2	41.5
18.9	31.2
17.8	20.3
15.2	9.8
9.8	0.2
1.8	8.8
6.7	12.2
16.8	14.2
27.1	16.5
37.1	18.8
47.1	20.8
61.7	21.7
66.3	21.7
74.9	21.7
82.3	20.8
88.3	19.4
88.6	18.2
86.9	17.6
83.8	17.9
79.8	18.8
74.3	18.8
68.3	18.8
60.9	18.5
52.3	18.5
42.5	18.5
32.2	17.4
21.6	15.4
10.7	11.9
0.7	6.5
8.6	2.3
16.4	12.3
19.5	22.1
20.4	37
20.4	42.1
20.4	52.1
20.4	61.9
20.4	71
20.7	79.1
20.7	86.5
20.4	90.2
20.1	89.4
20.1	86.5
20.7	82.5
21	77.9
21	73.3
20.7	63.9
20.4	60.2
20.4	50.7
20.4	40.4
20.4	30.1
19.2	19.2
15.8	8.3
8.9	1.6
0.4	10.2
9.6	13.1
24.5	15.1
29.6	16.2
39.9	18.2
49.7	19.4
58.9	19.1
67.4	18.2
75.2	17.1
81.8	15.9
84.9	15.6
84.3	15.9
83.2	16.5
80.6	17.6
74.3	17.9
71.5	17.9
65.2	17.9
57.4	17.6
48.3	17.6
38.5	17.4
28.2	16.2
17.6	13.3
6.7	8.8
3.2	1.3
12.4	8.9
21	24.1
21.8	29.2
22.1	39.3
22.1	49.3
22.1	59.3
22.1	68.2
21.8	76.2
21.5	83.6
21.5	88.8
21.5	90.2
22.1	89.7
23	87.4
23	83.4
23	78.5
23	72.5
23	65.9
23	57.9
23	48.4
23	38.4
23	28.1
22.1	17.8
18.4	7.2
10.6	2.5
3.6	12.5
8.4	13.9
18.8	16.2
29.4	18.8
39.7	20.5
49.7	21.1
59.4	20.2
68.3	18.2
76.3	16.5
83.2	14.8
87.2	13.6
86.3	13.6
85.5	13.9
82.3	15.4
77.5	15.4
71.7	15.4
64.9	15.4
56.6	15.4
47.1	15.4
36.8	15.4
26.2	14.8
9.9	10.8
4.4	8.8
5.5	2.2
14.1	7.2
19.5	17.5
22.4	27.5
24.1	37.5
24.1	47.3
24.1	57.3
23.8	66.7
23.2	75.3
22.4	83.1
21.5	89.9
21.5	93.4
21.5	92.8
21.5	90.2
21.8	86.8
22.1	82.5
22.1	77.6
21.8	71.6
21.8	64.2
21.5	55.3
21.2	45.6
21.2	35.2
20.7	24.9
18.9	14.6
14.4	4.3
6.1	5.6
3.3	13.1
12.7	15.4
23.3	16.8
33.9	17.9
44.5	19.1
54.6	19.1
63.4	18.2
72	18.2
80	17.9
86.6	17.4
88.1	16.2
85.8	16.5
84.3	16.8
80.3	18.2
75.5	18.8
69.4	18.8
63.1	18.8
55.1	18.5
45.7	18.5
35.9	18.5
25.6	17.9
14.7	16.2
4.1	11.6
5.5	3.3
13.8	6.3
17.2	16.6
19.5	26.9
21.2	37.2
22.4	47.6
22.7	57.3
22.4	66.7
21.2	74.8
19.8	81.9
17.8	87.4
17.5	87.1
17.8	85.1
18.9	81.6
20.1	77.3
20.4	72.5
20.4	67.6
20.1	61.6
20.1	53.6
20.1	44.1
20.1	33.8
19.8	23.5
18.1	13.2
14.7	2.6
8.1	6.8
0	14.2
12.5	15.9
17.3	15.9
27.1	16.5
36.8	18.2
46.5	21.4
55.1	22.8
63.4	22.5
71.5	21.9
82.3	21.7
85.8	21.7
90.4	21.7
92.6	22.2
94.4	23.7
94.9	25.1
94.1	25.4
92.4	25.4
90.4	25.4
85.2	25.4
83.2	25.4
79.2	25.4
74.6	25.4
69.4	25.4
64.6	25.4
59.7	25.4
54.6	25.4
50	25.4
45.7	25.4
41.7	25.4
37.7	25.4
33.1	25.4
28.2	24.8
21.3	23.4
19	23.1
14.5	22.2
9.9	20.8
5.3	19.6
1.3	18.2
2.3	16.8
5.5	15.1
7.8	13.6
10.1	11.6
12.9	7.9
13.5	6.8
13.5	4.8
12.6	2.7
12.1	0.7
11.5	2
10.6	4.6
9.8	7.2
9.2	9.5
9.2	11.5
9.2	12.6
9.2	13.2
9.2	13.8
9.2	13.8
9.2	13.8
9.2	13.8
9.2	13.8
9.2	13.5
9.2	13.5
9.5	13.2
9.8	12.6
10.6	12.3
11.8	11.5
12.4	11.2
12.9	10.3
12.9	9.2
12.9	8.6
12.6	7.7
12.6	7.2
12.4	6.3
11.5	4.6
11.2	3.2
10.6	1.7
10.4	0
10.1	1.9
9.5	4.2
9.5	6.5
9.8	7.3
10.4	7.3
11.2	6.2
10.9	5.6
10.9	5
10.6	5
10.1	5
9.2	5
7.8	5
6.6	5
4.6	4.8
4.1	4.8
2.9	4.8
1.2	4.8
0	4.8
0.7	4.8
1.3	4.8
2.1	4.8
2.4	4.8
2.7	4.8
2.7	4.8
2.7	4.8
2.7	4.8
2.7	4.8
2.7	4.8
2.7	4.8
2.4	4.8
2.4	4.8
2.1	5
2.1	5.3
1.9	6.2
1.6	6.8
1.3	7.3
1	7.6
0.4	7.6
0.1	7.6
0.3	7.6
0.6	7.6
0.9	7.6
0.9	7.6
0.9	7.6
0.9	7.9
0.9	7.9
0.9	8.2
0.9	8.5
0.9	8.5
1.2	8.5
1.5	8.8
1.8	9.1
2.1	9.3
2.6	9.6
[truncated: 456 more rows]
