# Supplementary material for: Bot fit: A novel approach to assessing lower limb muscular strength
Source: PLoS One. 2026 Mar 26;21(3):e0339187. doi: 10.1371/journal.pone.0339187 (PMC13021169; doi:10.1371/journal.pone.0339187)
Supplement: S3 File — Raw joint angle data (left and right legs) collected from 25 participants across all exercise protocols. This compressed folder contains individual participant files (sub1–sub25) with time-series signals representing lower-limb motion recorded by the Bot Fit system during resistance exercise trials. (ZIP) [file pone.0339187.s003.zip › sub20/kneeup_max2.csv]

AngL	AngR
5	7.3
4.4	7.3
3.9	7.3
3	7.3
2.1	7.3
1	7.3
1.2	7.3
1.8	7.3
3.2	7.3
4.6	7.3
6.1	7.3
7.8	7.3
8.9	7.3
10.4	7
11.2	6.8
12.1	6.2
12.6	5.3
12.9	4.5
12.6	3.3
12.6	2.2
12.6	1.3
12.6	0.2
12.6	0.6
12.6	1.2
12.6	1.7
12.6	2.6
12.4	3.7
11.5	5.5
10.4	7.7
7.5	11.5
6.6	12.6
5.5	14
4.6	14
4.3	13.5
4.1	12.3
4.1	11.5
4.1	10.6
4.1	9.8
4.1	8.6
4.1	7.7
4.1	6.6
4.1	5.7
4.1	4.9
4.1	4
4.1	3.5
3.8	2.6
3.5	1.4
2.9	0.9
2.6	0
2.3	0.5
2.1	0.7
2.1	0.7
1.8	1
1.2	1
0.9	1
0.3	1
0	0.7
0.4	0.5
0.7	0.2
1	0
1.3	0.6
1.6	0.9
1.9	1.4
1.9	1.7
1.9	1.7
1.9	2
1.9	2
1.9	2
1.9	1.7
2.1	1.7
2.7	1.2
2.7	0.9
2.7	0.6
3	0
3.3	0.2
3.9	0.5
4.7	0.5
5.6	0.5
6.4	0.5
7.3	0.2
7.6	0.2
7.9	0.5
7.9	0.5
7.9	0.5
7.9	0.5
7.9	0.5
7.9	0.5
7.9	0.5
7.9	0.5
7.9	0.5
7.9	0.5
7.6	0.5
7.3	0.5
6.7	0.5
6.2	0.5
5.9	0.5
5.3	0.5
5	0.5
4.7	0.5
4.4	0.5
3.9	0.5
3.3	0.5
2.7	0.5
2.4	0.5
1.9	0.5
1.3	0.5
1	0.5
0.4	0.5
0.4	0.5
0.4	0.5
0.4	0.5
0.4	0.5
0.4	0.5
0.4	0.5
0.4	0.5
0.4	0.5
0.4	0.7
0.1	1
0.3	1.6
0.9	2.5
1.8	2.7
2.6	3.3
3.5	3.6
4.3	3.9
5.2	3.9
6.1	3.9
7.2	3.9
8.4	3.9
9.5	3.9
10.6	3.9
11.5	3.6
12.4	3
12.9	2.2
12.9	0.5
12.6	0.9
11.8	2.3
11.2	3.5
10.4	4.3
10.1	4.9
9.8	4.6
9.5	4.3
9.5	3.7
9.5	2.6
9.5	2.3
9.2	1.7
8.9	1.7
8.6	1.7
8.4	1.7
8.1	1.2
8.1	0.3
8.1	0.5
8.1	1
8.1	1.6
8.1	1.6
8.1	1.6
8.1	1.6
8.1	1.6
7.8	1.6
7.5	1.6
7.5	1.6
7.5	1.6
7.5	1.6
7.5	1.6
7.5	1.6
7.5	1.6
7.5	1.6
7.5	1.6
7.5	1.6
7.5	2.2
7.5	3
7.8	3.9
8.6	5
9.2	5.9
9.8	6.8
10.1	7
10.1	7
10.1	6.5
10.1	5.9
10.1	5
10.1	4.5
10.1	4.2
10.1	3.9
10.1	3.6
10.1	3.6
10.1	3.6
10.1	3.6
10.1	3.6
10.1	3.6
10.1	3.6
10.1	3.3
10.1	3.3
10.1	3.3
10.1	3
10.1	3
10.1	2.7
10.1	2.7
10.1	2.7
10.1	3
10.1	3
10.4	3
10.4	3
10.4	3
10.4	3
10.1	2.7
10.1	2.5
10.1	2.2
10.1	2.2
10.1	2.2
10.1	2.2
10.1	2.2
10.1	2.2
10.1	2.2
10.1	2.2
10.1	2.2
10.1	2.2
10.1	2.2
10.1	2.2
10.1	2.2
10.1	2.2
10.1	2.2
10.1	2.2
10.1	2.2
10.1	2.2
10.1	2.5
10.1	2.7
10.1	3
10.1	3.3
10.1	3.9
10.1	3.9
10.1	3.9
10.1	3.9
10.1	3.9
10.1	3.9
10.1	3.9
10.1	4.2
10.4	4.2
10.6	4.8
11.2	5
12.1	5.9
12.1	6.2
12.4	6.8
12.4	6.8
12.6	6.5
12.9	6.8
12.6	6.8
12.6	6.8
12.6	6.8
12.6	7
12.6	7.6
12.6	8.5
12.6	9.1
12.6	9.9
12.6	10.5
12.6	11.1
12.6	11.6
12.6	12.2
12.4	12.8
11.8	13.6
10.6	14.2
9.2	14.8
7.5	15.1
5.5	15.1
2.9	15.1
0.6	15.1
1.6	15.1
3.3	15.1
5	15.1
5.9	15.1
6.2	15.1
6.2	15.4
5.9	15.4
5.9	15.4
5.3	15.4
4.4	15.4
3.6	15.4
2.7	15.4
2.1	15.4
1.3	15.4
0.7	15.4
0.1	15.4
0.3	15.4
1.2	15.1
2.3	15.1
3.2	15.1
4.1	15.1
4.9	14.8
5.8	14.8
6.3	14.5
6.9	14.2
7.8	13.6
8.4	13.3
9.2	12.8
9.8	12.5
10.4	11.9
11.2	11.1
11.5	10.5
12.1	9.3
12.4	8.5
12.4	7
12.6	5.6
12.9	4.5
12.9	2.7
12.9	1
12.9	0.6
13.2	2.3
13.2	4.6
13.2	5.5
13.8	6.3
13.8	7.2
13.8	7.5
14.1	8
14.1	8.3
14.4	8.6
14.7	8.9
14.7	8.9
14.7	8.9
14.7	8.9
14.7	8.9
14.7	9.2
14.7	9.2
14.7	9.2
14.7	9.2
14.7	9.2
14.7	8.9
14.7	8.9
14.7	8.9
14.7	8.6
14.7	8.6
14.4	8
14.4	7.7
14.4	7.5
14.4	7.5
14.4	7.5
14.4	7.5
14.4	7.5
14.4	7.5
14.4	7.5
14.4	7.2
14.4	6.9
14.4	6.9
14.4	6.9
14.4	6.9
14.1	6.9
13.8	6.9
13.5	6.9
13.2	6.9
13.2	6.3
13.2	5.7
13.5	4.9
13.5	4.3
13.5	3.7
13.5	3.5
13.5	3.5
13.5	2.9
13.5	2.6
13.5	2
13.5	1.4
13.5	0.9
13.5	0
13.2	0.7
12.6	1.6
11.8	2.2
10.6	2.5
9.2	2.7
7.5	3
5.8	3.3
4.1	3.6
2.6	3.9
1.2	4.2
0.1	4.2
1	4.2
1.9	4.5
2.7	4.8
2.7	5
2.7	5.3
2.7	5.6
2.4	5.9
2.4	5.9
2.4	6.2
2.1	6.5
1.9	6.8
1.6	7
1.3	7.6
1.3	7.9
1.6	8.2
1.6	8.5
1.6	8.5
1.6	8.8
1.9	9.1
1.9	9.1
1.9	9.1
1.9	9.1
1.9	9.1
1.9	9.1
1.9	9.1
1.9	9.1
1.6	9.1
1.3	9.1
1	9.1
0.4	9.1
0	9.1
0.3	9.1
1.2	9.1
1.5	9.1
2.3	9.1
2.9	9.1
3.5	9.1
3.5	9.1
3.8	9.1
3.8	9.1
4.3	9.1
4.3	9.1
4.3	9.1
4.3	9.1
4.6	9.1
5.2	9.1
5.8	9.1
6.3	9.1
6.6	9.3
7.2	9.3
7.8	9.3
8.4	9.3
9.2	9.3
9.8	9.3
10.6	9.1
11.2	9.1
11.5	9.1
11.8	9.1
11.8	9.1
11.8	9.1
11.8	8.8
12.1	8.5
12.1	7.9
12.4	7.3
12.9	6.8
12.9	6.2
12.9	5.6
12.9	4.8
12.9	3.9
12.9	2.7
12.9	1.9
12.9	1
13.2	0.5
13.5	0.3
13.8	0.9
14.1	0.9
14.1	1.2
14.7	1.2
14.7	1.2
14.7	1.2
14.7	1.2
14.7	1.2
14.7	1.2
14.7	1.2
14.7	1.2
14.9	1.2
15.2	1.2
15.5	1.2
15.8	1.2
15.8	1.2
16.1	1.2
16.1	1.2
16.1	0.9
16.1	0.6
16.1	0
16.4	0
16.4	0.5
16.4	0.7
16.4	0.7
16.4	1
16.4	1.3
16.4	1.6
16.4	1.9
16.4	2.2
16.4	2.7
16.4	3
16.4	3.6
16.4	3.9
16.4	4.5
16.4	4.8
16.4	5
16.4	5.3
16.4	5.9
16.4	6.2
16.4	6.8
16.4	7
16.4	7.6
16.1	7.6
15.8	7.9
15.2	7.9
14.7	7.9
14.1	7.9
13.5	7.9
13.2	7.9
12.9	7.9
12.6	7.9
12.1	7.9
11.8	8.2
11.2	8.2
10.9	8.2
10.6	8.2
10.4	8.2
10.4	8.5
10.1	8.5
10.1	8.8
10.1	9.3
10.1	9.6
10.1	9.9
10.1	10.5
10.1	10.8
10.1	11.1
10.1	11.1
9.8	11.3
9.5	11.6
9.2	11.9
8.9	12.2
8.6	12.2
8.4	12.2
8.4	12.2
8.1	12.2
7.8	12.2
7.8	11.9
7.8	11.3
7.8	10.8
7.8	10.2
7.8	9.6
7.8	9.1
7.8	8.5
7.8	7.6
7.8	7
7.8	6.8
7.5	6.2
7.5	5.9
7.2	5.6
6.9	5
6.3	4.5
5.8	3.9
5.2	3.3
4.6	2.7
4.1	2.7
3.2	2.5
2.6	2.2
1.8	1.9
1.2	1.9
0.6	1.3
0.3	1
0	1
0	0.7
0	0.5
0.3	0.2
0.6	0.2
1.2	0.2
1.8	0.5
2.1	0.5
2.6	0.5
2.6	1
2.6	2.5
2.6	3
3.2	3.9
3.8	4.8
4.3	5.6
4.9	6.2
5.5	6.8
6.1	7.3
6.3	7.6
6.3	7.9
6.3	8.2
6.3	8.2
6.6	8.2
7.2	8.2
7.5	8.2
7.5	8.2
7.8	8.2
8.1	7.9
8.4	7.9
8.4	7.6
8.4	7.6
8.4	7.3
8.4	7.3
8.4	7.3
8.4	7.3
8.4	7.3
8.4	7.3
8.4	7
8.4	7
8.1	6.8
7.8	6.5
7.2	5.9
6.3	5.6
5.8	5
4.9	4.5
4.3	3.9
4.1	3.6
3.8	3
3.8	2.7
3.5	2.7
3.2	2.2
3.2	1.6
3.2	1
3.2	0.5
3.2	0
3.5	0.3
4.1	0.9
4.6	1.4
5.2	1.4
5.2	1.7
5.2	2.3
5.2	2.6
5.2	2.6
5.2	2.6
5.2	2.6
5.2	2.6
5.2	2.6
5.2	2.6
5.2	2.3
5.2	2.3
4.9	2.3
4.9	2
4.9	1.7
4.9	1.4
4.9	0.6
4.9	0
4.9	0.2
4.6	0.7
4.3	0.7
3.8	0.7
3.5	1
3.2	1.3
2.9	1.6
2.9	1.6
2.9	2.2
2.6	2.7
2.3	3
2.1	3
2.1	3
1.5	3
0.9	3
0.3	3
0.1	3
0.7	3
1.6	3
2.4	2.7
3	2.5
3.3	2.2
3.6	2.2
3.6	2.2
3.6	2.2
3.6	2.2
3.6	2.2
3.6	2.2
3.3	2.5
3	2.7
2.4	2.7
2.1	3
2.1	3
2.4	3
2.4	3
2.4	3
2.4	3
2.4	3
2.4	3
2.1	3
2.1	3
1.9	3.3
1.6	3.6
1	4.2
0.7	4.8
0.1	5
0	5
0	5
0.3	5
0.3	5
0.6	5
0.9	5
1.2	5
1.8	5
1.8	5.3
2.3	5.6
2.9	5.9
3.2	5.9
3.5	6.2
3.8	6.5
4.1	6.8
4.6	6.8
4.9	7
5.2	7.3
5.2	7.9
5.5	8.2
6.1	8.5
6.6	8.5
6.9	9.1
7.2	9.6
7.8	9.9
8.4	10.2
8.9	10.2
9.2	10.2
10.1	10.2
10.4	10.2
10.9	10.2
11.5	10.2
12.1	10.2
12.1	10.2
12.1	10.2
12.1	10.2
12.1	10.2
12.1	10.2
12.1	10.2
12.1	9.9
12.1	9.6
12.4	9.3
12.6	9.1
12.9	8.8
12.9	8.8
13.2	8.8
13.8	8.5
13.8	8.2
13.8	8.2
13.8	8.2
14.1	8.2
14.4	7.9
14.7	7.6
14.9	7.3
14.9	7
14.9	6.8
15.2	6.2
15.5	6.2
15.5	5.9
15.5	5.3
15.5	5
15.5	4.2
15.5	3.9
15.8	3.3
15.8	2.7
16.1	2.5
16.4	2.2
16.4	1.9
16.4	1.9
16.4	1.9
16.4	1.9
16.4	1.6
16.4	1.3
16.7	1
16.7	1.3
16.9	1.3
16.9	1.3
16.9	1.3
16.9	1.3
16.9	1.3
16.9	1.3
16.9	1.3
16.9	1.3
16.9	1.3
16.9	1.3
16.9	1.3
16.9	1.6
16.9	1.9
16.9	2.2
16.9	2.7
16.9	3
16.9	3.6
16.9	4.2
16.9	4.5
16.9	5
16.9	5.3
16.9	5.6
16.9	5.9
16.7	6.5
16.4	6.8
16.4	7
16.1	7.3
16.1	7.3
16.1	7.6
16.1	7.9
15.8	8.5
15.5	9.3
15.5	9.3
15.5	9.6
15.2	9.9
15.2	10.5
14.7	10.8
14.4	11.1
13.8	11.1
13.5	11.3
13.2	11.9
12.9	12.5
12.6	13.1
12.6	13.3
12.6	13.6
12.1	13.9
11.5	14.2
10.9	14.5
10.4	14.5
9.8	14.8
9.2	15.4
8.6	15.6
8.6	16.2
8.6	16.8
8.6	17.1
8.6	17.6
8.6	17.9
8.6	17.9
8.6	17.9
8.6	17.9
8.6	17.6
8.6	17.6
8.6	17.4
8.6	17.1
8.6	16.2
8.6	15.6
8.6	15.4
8.6	15.4
8.6	15.1
8.6	15.1
8.6	15.1
8.6	15.1
8.6	15.1
8.6	15.1
8.6	15.1
8.6	15.1
8.6	15.1
8.6	15.1
8.6	15.1
8.6	15.1
8.6	15.1
8.9	15.1
8.9	15.1
9.2	15.1
9.2	15.1
9.2	15.1
9.2	15.1
9.5	14.8
9.5	14.5
9.5	14.2
9.8	13.9
10.1	13.9
10.1	13.9
10.1	13.9
10.1	13.9
10.1	13.6
10.1	13.3
10.1	13.1
10.1	12.8
10.1	12.5
10.1	12.2
10.1	11.6
10.1	11.3
10.1	11.1
10.1	11.1
10.1	11.1
10.1	11.1
10.1	11.1
10.4	11.1
10.4	11.1
10.6	11.1
11.2	11.1
11.2	10.8
11.5	10.5
11.8	9.9
11.8	9.6
11.8	9.3
11.8	9.1
11.8	8.5
11.8	8.2
11.8	7.6
11.2	7.3
10.6	6.8
9.8	6.2
8.6	5
7.5	3.9
5.8	2.7
4.1	1.3
1.8	0.3
0.1	1.7
2.1	3.5
4.1	4.9
5.3	5.7
6.2	6.3
5.9	6.3
5.6	5.7
4.4	4.9
2.1	2.9
1.3	2
0.3	0.3
2.3	1.6
4.1	3.3
5.8	4.8
6.9	6.2
7.8	7
8.1	7.3
8.1	7.3
8.1	7.3
8.1	7.3
8.1	7.3
8.1	7.3
8.4	7.3
8.6	7.3
8.6	7.3
8.6	7.3
8.9	7.3
8.9	7.3
9.2	7.3
9.2	7.3
9.2	7.6
9.2	7.9
9.2	8.2
9.5	8.5
9.5	8.8
9.8	8.8
9.8	9.1
10.1	9.3
10.1	9.3
10.1	9.3
10.1	9.3
10.1	9.1
10.1	9.1
10.1	9.1
10.1	9.1
10.1	9.1
10.1	9.1
10.1	9.1
10.1	9.1
9.8	9.1
9.8	9.1
9.5	9.1
9.5	8.8
9.2	8.8
8.9	8.8
8.9	8.8
8.6	8.8
8.6	8.8
8.6	8.8
8.4	8.8
8.4	8.8
8.1	8.8
8.1	8.5
7.8	7.9
7.5	7.9
7.5	7.6
7.5	7.6
7.5	7.3
7.5	7.3
7.5	7.3
7.5	7.3
7.5	7.3
7.5	7
7.5	7
7.5	7
7.2	6.8
6.9	6.2
6.6	5.9
6.3	5.6
6.3	5.6
6.3	5.3
6.1	5.3
6.1	5.3
6.1	5.3
6.1	5.3
6.1	5.3
6.1	5
6.1	4.5
5.8	3.9
5.8	3.9
5.8	3.9
5.8	3.9
5.8	3.3
4.9	1.9
4.9	1.9
4.9	1.9
4.9	1.9
4.9	1.6
4.9	1.3
4.9	1
4.1	0.5
3.8	0.5
2.6	0.2
1.5	0
0	0.6
0.7	0.6
1.6	0.6
2.1	0.6
1.9	0.3
1.6	0
0.4	0
0.9	0.5
2.6	1.3
4.3	2.2
6.1	3.3
7.8	3.9
8.6	4.5
9.2	4.8
9.2	4.8
9.2	4.8
9.2	4.5
9.2	4.2
9.2	3.9
9.2	3.3
9.2	2.5
9.2	1.3
9.2	0.2
9.2	1.2
9.2	2.3
9.8	4
10.1	4.6
10.6	5.7
11.2	6.6
11.8	7.5
12.1	7.7
12.1	7.7
11.5	7.5
10.9	7.2
10.4	6.9
8.9	5.7
8.6	5.5
8.4	4.6
8.1	3.2
8.1	2
8.1	0.6
8.1	0.5
8.1	1.9
8.1	3
8.1	3.6
8.1	4.2
8.1	4.2
8.1	4.8
8.1	4.8
8.1	5
8.1	5
8.1	5
8.1	5.3
7.8	5.6
7.5	6.5
7.2	7
6.9	7.9
6.3	8.5
5.5	9.1
4.6	9.1
3.5	9.1
2.1	9.1
0.3	9.1
1	9.1
2.4	9.1
3.6	9.3
4.4	9.3
4.7	9.3
5	9.9
4.7	10.2
3.6	10.2
3	10.2
1.6	9.9
0.3	10.2
2.1	10.2
4.1	10.2
5.5	10.2
6.6	10.2
7.5	10.2
8.1	10.2
8.4	10.2
8.4	10.2
8.4	10.2
8.4	10.2
8.4	10.2
8.6	10.2
8.9	10.2
9.2	10.2
9.8	10.2
10.1	10.2
10.4	10.2
10.6	10.2
10.9	10.2
10.9	10.2
10.9	10.2
10.9	10.2
10.9	10.2
10.9	10.2
10.9	10.2
10.9	10.2
10.9	10.2
10.9	10.2
10.9	10.2
10.9	10.2
10.9	10.2
10.9	10.2
10.9	10.2
10.9	10.2
10.9	10.2
10.9	10.2
10.9	10.2
10.9	9.9
10.9	9.9
10.9	9.9
10.9	9.9
10.9	9.9
10.9	9.6
10.9	9.6
10.9	9.3
10.9	9.1
10.9	8.8
10.9	8.8
10.9	8.8
10.9	8.8
10.9	8.8
10.9	8.8
10.9	8.8
10.9	9.1
10.9	9.1
10.9	9.1
10.9	9.1
10.9	9.1
10.9	9.1
10.9	9.1
10.9	9.1
10.9	9.1
10.9	9.1
10.9	9.1
10.9	9.1
10.9	9.1
10.9	9.1
10.9	9.1
10.6	9.1
10.6	9.1
10.6	9.1
10.6	9.1
10.6	9.1
10.6	9.1
10.6	9.1
10.6	9.1
10.6	8.5
10.6	8.5
10.6	7.9
10.6	7.6
10.6	7.3
10.6	7
10.6	6.8
10.6	6.5
10.6	5.9
10.6	5.3
10.6	4.8
10.9	3.9
10.9	2.7
10.9	1.3
10.9	0.3
10.9	2.3
10.9	4.3
10.9	6.6
10.9	7.2
10.9	8.3
10.9	8.9
10.9	9.2
10.9	9.2
10.9	8.9
10.9	8.6
10.9	8
10.9	7.2
10.6	6
10.4	3.7
10.4	2.9
10.1	1.4
9.8	0.2
9.5	1.3
8.9	2.7
8.4	3.9
7.8	4.5
6.6	5
4.3	5.6
3.5	5.6
1.5	5.9
0.7	5.9
2.4	5.9
3.9	5.9
5	5.9
5.3	5.9
5.3	6.5
5	7
4.7	7.6
4.1	8.2
3.6	8.2
2.7	8.2
1.6	8.2
0.4	8.2
0.9	8.2
2.1	8.2
2.9	8.2
3.8	8.2
4.3	8.2
5.2	8.2
6.1	8.2
6.3	7.9
6.6	7.6
7.2	7
7.5	6.5
8.1	5.9
8.4	5.3
8.6	4.5
8.9	3.3
9.5	2.5
9.8	1.9
10.1	1.9
10.1	2.2
10.1	3
10.1	4.2
9.8	5.6
9.5	7
9.2	7.3
9.2	6.5
9.2	3.9
9.8	0.9
10.9	8
12.6	15.8
14.4	22.9
16.1	30.1
18.1	37
19.5	43.8
20.4	50.4
20.4	57.6
20.1	64.7
19.5	71.9
19.2	78.5
19.2	83.4
19.2	85.4
19.5	85.4
19.5	83.9
18.9	80.8
18.7	76.2
18.1	70.5
18.1	63.6
18.1	56.1
18.1	47.6
17.8	38.4
16.4	29.2
13.8	19.8
10.1	10.3
4.6	1.4
3	7
11.3	15.1
19.3	20.8
27.1	21.1
35.7	20.2
44.2	20.2
52.6	20.2
60.9	19.9
68.6	19.1
74.9	16.8
77.5	15.4
76.9	15.4
74.3	15.6
69.7	16.2
64.6	15.9
58.3	15.9
51.7	15.9
44	15.9
35.4	15.6
25.9	15.4
16.2	13.6
6.2	9.6
3.2	3.3
12.1	4.6
18.9	13.8
21.5	23.2
21.8	33.2
21.2	43.5
19.5	53
16.9	61.6
14.4	69
12.4	70.8
12.1	68.7
12.1	65.3
12.4	60.7
12.9	55.9
13.5	50.4
14.1	44.1
13.8	36.1
13.2	27.2
11.2	12.9
9.8	8.3
5.8	1.3
0.1	10.2
7	17.9
13.6	19.9
22.2	20.2
31.6	20.2
40.8	21.1
50	22.8
58.6	23.9
66.6	23.7
73.2	22.8
76.3	21.9
74.3	20.5
70.3	20.2
65.4	20.2
59.1	20.2
52.6	20.2
45.1	20.2
36.5	19.9
21.6	18.8
16.5	17.9
6.2	14.8
4.1	9.3
13.5	1
21.8	8.6
26.7	18.1
28.1	27.8
28.4	37.8
28.1	47.6
25.8	61.9
25	66.2
23.2	73.6
21.5	78.5
19.8	78.5
18.1	74.2
18.1	72.2
17.8	67
17.8	60.7
17.8	53.6
17.8	44.4
17.8	34.7
16.7	24.1
14.7	13.5
10.9	2.9
5.8	7
1.3	15.9
7	20.5
14.7	20.8
24.5	21.7
34.2	21.9
43.7	22.8
52.8	23.7
61.4	23.7
68.6	22.8
73.2	20.5
72	17.9
68.9	16.2
64.3	15.9
58.6	16.8
52	17.1
44.2	17.1
30.8	17.1
25.9	16.5
16.2	14.8
5.9	11.1
4.1	4.8
13.5	3.5
21.5	12.6
26.4	21.5
27.5	30.7
28.4	40.4
29	50.4
29	63.9
29	67.9
28.1	75.3
26.7	79.3
24.4	78.2
23.2	74.5
23	69.3
23	63.3
23	52.4
23	48.1
21.8	38.7
19.5	28.7
15.5	18.1
8.9	7.5
0	2.5
12.2	13.3
14.7	13.9
21.3	14.2
30.8	15.4
39.9	17.4
49.1	19.9
58	22.8
66.3	23.7
73.2	22.5
76.9	20.8
75.2	19.1
71.2	18.2
65.7	18.2
58.9	18.2
51.4	18.2
43.1	18.2
33.9	17.6
24.2	16.5
13.6	13.3
3.3	8.2
6.6	1.3
20.4	11.5
24.4	15.5
29.3	23.2
30.7	32.4
31	41.8
31	51.3
31	60.4
31	68.7
30.4	75.3
28.4	77.3
24.1	73.3
23.2	71
22.7	66.2
22.4	59.9
22.4	52.4
22.4	44.1
22.1	34.7
20.4	20.1
16.4	10
13.2	5.2
5.5	3.9
2.1	11.3
7.6	13.3
15.3	14.8
24.5	17.1
33.6	19.4
43.1	22.5
52.3	25.1
60.3	25.9
67.4	24.8
71.2	23.1
68.9	20.8
64.3	19.1
58.9	19.1
52	19.1
44.8	19.4
36.8	19.1
27.3	18.8
17.3	17.6
7	14.5
3.2	8.8
17.8	2.6
21.8	6.9
28.1	15.2
29.5	23.8
29.8	33.2
29.8	43
29.8	52.4
30.1	61.6
30.7	69.9
30.4	76.2
28.4	77.3
25.5	74.5
24.1	70.2
23.5	64.7
23.2	57.9
23	49.3
23	39.5
22.1	29.5
19.2	18.6
14.4	8
6.6	2.2
2.4	11.6
11	18.5
18.5	19.6
33.4	19.9
38.2	20.5
48	21.7
57.1	21.9
65.4	21.7
72.6	21.1
77.2	19.6
76.3	18.5
73.5	18.5
68.3	18.5
58	18.5
54.3	18.5
46.5	18.5
37.4	17.9
27.6	16.8
17.3	13.9
6.2	8.5
8.9	2.6
13.5	6.9
22.4	15.8
29	24.1
32.1	32.9
33.8	43
34.1	52.4
33	61.6
30.7	69.6
27.5	75.9
23	75.6
21.8	74.2
21	69.9
22.4	64.7
23.2	58.2
23.2	49.6
23	35.5
22.4	30.4
19.2	19.8
12.9	8.9
4.1	1
4.7	10.5
11.3	17.4
17.3	19.4
26.2	20.2
35.7	21.1
44.8	21.9
54.3	23.4
62.3	24.2
69.4	23.7
74.6	22.2
74	20.2
68	18.8
65.4	19.1
59.1	19.9
51.7	20.2
43.1	19.9
33.6	19.6
23.6	17.4
13	13.1
2.4	6.8
7.5	0.2
16.7	7.2
24.7	14.3
29	21.5
31	30.1
31.8	39.8
31.8	49.3
31.8	58.4
31.3	66.5
29.8	73.3
28.1	75.3
26.4	73.3
25.8	69
25.8	63
25.8	56.4
25.8	48.7
25.5	39.8
25	30.1
22.7	19.8
18.9	9.8
9.2	5.6
5.5	10.5
1.3	19.1
7	23.1
15	24.5
24.8	25.7
34.5	26.5
43.7	27.1
53.1	26.8
61.7	26.5
70	26.2
76.9	25.4
80	24.2
77.2	22.8
72.9	22.8
66.9	22.8
60.3	22.8
53.4	22.8
45.4	22.2
36.2	21.4
21	18.2
15.6	16.5
5	11.6
5.2	4.8
14.9	3.7
23.5	12.9
29	20.3
31	28.4
32.4	37.5
32.7	51.3
32.4	55.6
32.1	64.5
31.6	72.2
31	79.1
29.8	80.8
27.3	78.2
25.5	73.6
24.7	67.9
24.4	57.6
24.4	53.9
23.8	44.4
22.4	34.7
19.5	24.4
14.4	13.5
6.3	2.6
3.3	7.6
11.9	15.6
17.9	17.6
25.6	17.6
39.7	18.5
44.2	19.1
53.7	20.8
62	22.2
69.4	22.2
75.5	21.9
74.9	21.4
71.2	21.1
66	21.4
59.7	22.2
49.1	22.5
44.8	22.2
36.2	21.7
26.8	19.9
16.8	16.8
6.7	12.8
2.9	7.6
12.9	1
22.1	7.2
29	13.8
31.8	24.4
32.7	28.7
33.6	37.8
33.6	47
33.6	55.9
33.8	63.9
33.8	70.5
33.6	73.9
31.8	73
30.4	70.5
29.3	66.7
28.4	62.2
27.8	57.3
26.7	51.3
25.5	44.1
24.1	35.5
20.7	20.1
18.7	14.9
11.2	4
2.3	6.2
6.7	14.8
13.9	18.8
21.6	18.8
31.1	19.1
40.8	20.2
49.7	21.1
58.6	21.4
66.6	21.4
73.5	21.4
76	21.4
73.7	21.4
69.4	22.2
63.4	22.8
56.6	22.5
48.3	21.9
39.1	20.2
29.4	17.4
19	12.5
7.9	5.6
2.1	3.2
11.5	10.9
23	22.1
24.4	24.9
24.7	31.2
25.5	39.8
25.5	48.1
25	56.4
24.1	64.5
24.1	72.2
24.7	78.2
25.8	80.5
27.3	79.9
27.5	77.6
26.7	73
25.8	67.3
25.5	60.7
25.2	52.7
25.2	43.3
24.7	33.2
22.4	22.6
18.7	11.5
12.9	1.2
5.8	9.3
2.4	18.8
8.2	23.4
13.6	23.7
22.5	24.2
32.2	25.1
41.4	26.2
50.3	28
63.1	28.2
66.9	27.7
75.5	25.4
75.2	24.8
72	23.4
67.2	23.4
61.1	23.9
54.6	23.9
47.1	23.9
38.2	23.4
28.5	21.9
18.5	19.4
7.9	14.8
2.3	7.9
17.2	3.7
21.5	7.7
28.1	15.2
29.8	22.4
30.4	31.5
30.4	41.3
30.7	50.7
31.6	59.9
32.7	68.2
32.7	75.3
31.8	80.5
29	79.9
26.1	77.1
24.4	73
23.2	67.9
22.4	61.9
22.1	54.7
21.8	45.8
21.8	35.8
20.7	25.2
17.5	14.6
11.2	4
2.6	5.9
5.9	14.5
12.5	19.1
20.2	21.1
29.4	21.9
38.2	21.9
46.8	21.9
55.1	21.9
62.6	21.1
68.3	20.5
69.4	19.9
66.9	19.9
61.7	20.5
55.1	21.4
47.1	21.4
38.8	21.4
29.9	21.1
21	19.9
11.6	17.9
1.9	15.4
6.9	11.6
15.8	7.3
27.3	2.6
29	6.3
29.5	13.5
29.5	26.4
29.3	34.4
27.5	41.3
25	45.8
23.2	49.3
23	50.1
23	50.7
23.2	51
23.2	51
23.8	51.3
24.7	51.6
25.5	51.9
26.1	51.9
26.1	51.9
26.1	51.6
26.1	50.7
26.1	48.7
26.1	45.8
26.1	41.8
26.1	38.1
26.1	34.1
26.1	29.8
26.1	24.6
25.5	18.6
24.7	11.8
23.5	5.2
21	1.3
17.5	6.8
12.9	10.5
7.5	13.1
1.2	14.8
4.7	15.6
10.2	15.9
14.5	15.6
17	14.5
17.9	12.5
17.9	10.8
17.6	9.6
17.3	8.8
16.8	7.9
15.6	7.9
14.5	7.9
13	8.5
12.2	9.1
12.2	10.5
12.2	11.6
12.2	11.6
12.2	11.1
12.7	10.5
13.9	9.6
15.3	8.8
15.9	7.6
16.2	6.2
15.6	5.3
15	5
13.6	5
11.6	5
9.3	5.6
5	6.8
3.6	7.3
0.7	8.5
2.3	9.6
6.3	10.2
10.1	11.1
12.4	12.2
13.2	13.1
13.8	13.1
14.1	11.9
13.8	10.5
12.6	7.9
12.4	6.8
11.5	4.5
10.6	1.6
10.4	1.4
10.1	4
10.1	6
10.1	7.5
10.1	8.3
10.1	8.3
10.1	8
9.8	7.5
9.5	6.6
9.5	5.7
9.8	4.9
10.1	4
10.6	3.2
11.2	2.6
11.8	1.7
12.4	0.9
12.6	0
12.9	0.7
12.6	1.6
12.6	2.2
12.6	2.5
12.6	2.5
12.6	2.5
12.4	2.7
11.8	3
11.2	3.6
10.9	4.2
10.6	5
10.6	5.9
10.9	6.8
10.9	7
10.9	7
10.9	7
10.6	7
10.4	7.3
10.1	7.3
9.8	7.3
9.5	7.3
8.9	7
8.4	7
7.8	7
7.2	6.8
6.3	6.2
5.8	5.3
4.6	5
3.5	4.8
2.3	4.5
1.2	4.5
0.1	4.5
1.6	4.5
3.3	4.5
5	5
6.7	5.3
8.2	5.6
9	5.6
9.6	5
9.6	3.9
9.3	3.3
9.3	2.7
9.3	2.5
8.7	2.5
8.2	2.5
7	2.5
6.2	2.5
5	2.5
3.9	2.5
2.7	2.5
1.6	2.5
0.4	2.2
0.6	2.2
1.5	1.9
2.6	1.6
3.5	1.3
4.3	1
4.9	1
5.5	1
6.1	1
6.6	1
6.9	0.7
7.2	0.2
7.2	0.6
7.2	1.4
7.2	2
6.9	2.6
6.6	2.9
6.6	3.2
6.6	3.5
6.6	3.7
6.6	4
6.6	4
6.6	4.3
6.9	4.6
7.5	4.9
8.1	4.6
8.4	4.6
8.4	4.6
8.4	4.6
8.4	4.3
8.4	3.7
8.6	3.2
9.2	2.6
10.1	2.3
10.9	1.7
11.5	1.7
11.5	1.7
11.5	1.7
11.5	1.7
11.5	2
11.5	2.3
11.5	2.6
11.5	2.9
11.2	3.2
11.2	3.2
11.2	3.2
11.2	3.2
11.2	3.2
11.2	3.2
11.2	3.2
11.2	3.2
11.2	3.2
11.2	3.2
11.2	3.5
11.2	4
11.2	4.9
11.2	5.7
10.6	6.9
10.4	7.7
9.8	8.6
9.5	9.5
9.2	10
9.2	10.6
9.2	10.9
9.2	11.5
9.2	11.8
9.2	12
9.2	12.3
9.2	12.6
9.2	12.9
9.2	12.9
9.2	13.2
9.2	13.5
9.2	14
9.2	14.3
9.2	14.9
9.2	15.2
9.2	15.5
9.2	15.8
9.2	16.1
9.2	16.3
9.2	16.6
9.2	16.6
9.2	16.6
9.2	16.6
9.2	16.6
9.2	16.6
9.2	16.6
9.2	16.6
9.2	16.6
9.2	16.3
8.9	16.1
8.6	15.8
8.6	15.5
8.4	15.2
8.1	14.9
8.1	14.6
7.8	14.3
7.5	14
7.5	14
7.2	13.8
6.9	13.8
6.6	13.8
6.6	13.8
6.6	13.8
6.6	13.8
6.3	13.8
6.1	13.8
5.8	13.8
5.8	13.8
5.8	13.8
5.8	13.8
5.8	13.8
5.8	13.8
5.8	13.8
5.8	13.8
5.8	14
5.8	14
5.8	14
5.8	14
5.8	14
5.8	14
5.8	14
5.8	14
5.8	14
5.8	14
5.8	14
5.8	14
5.8	14
5.8	14
5.8	14
5.8	14
5.8	14
[truncated: 336 more rows]
