# Supplementary material for: Bot fit: A novel approach to assessing lower limb muscular strength
Source: PLoS One. 2026 Mar 26;21(3):e0339187. doi: 10.1371/journal.pone.0339187 (PMC13021169; doi:10.1371/journal.pone.0339187)
Supplement: S3 File — Raw joint angle data (left and right legs) collected from 25 participants across all exercise protocols. This compressed folder contains individual participant files (sub1–sub25) with time-series signals representing lower-limb motion recorded by the Bot Fit system during resistance exercise trials. (ZIP) [file pone.0339187.s003.zip › sub20/lunge_const.csv]

AngL	AngR
7.2	6.5
7.2	6.5
7.2	6.5
7.2	6.5
7.2	6.5
7.2	6.2
7.2	6.2
7.2	6.2
7.2	6.2
7.2	6.2
7.2	6.2
7.2	6.2
7.5	6.2
7.5	6.2
7.8	6.2
7.8	6.2
7.8	6.2
7.8	6.2
7.8	6.2
7.8	6.2
7.8	6.2
7.8	6.2
7.8	6.2
7.8	6.2
7.8	6.2
8.4	6.5
8.9	6.8
9.5	7
9.8	7.3
9.5	7.3
9.2	6.8
8.4	6.2
7.2	5
6.9	4.2
6.9	4.5
7.2	4.8
7.5	5
7.8	5.3
7.8	5.6
7.8	5.6
7.8	5.6
7.8	5.6
7.8	5.6
7.8	5.6
7.8	5.6
7.8	5.6
7.8	5.6
7.8	5.6
7.8	5.6
7.8	5.6
7.8	5.6
7.8	5.6
7.8	5.6
7.8	5.6
7.8	5.6
7.8	5.6
7.8	5.6
7.8	5.6
7.8	5.6
7.8	5.6
7.8	5.6
7.8	5.6
7.8	5.6
7.8	5.6
7.8	5.6
7.8	5.6
7.8	5.6
7.8	5.6
7.8	5.6
7.8	5.6
7.8	5.6
7.8	5.6
7.8	5.6
7.8	5.6
7.8	5.6
7.8	5.6
7.8	5.6
7.8	5.6
7.8	5.6
7.8	5.6
7.8	5.6
7.8	5.6
7.8	5.6
7.8	5.6
7.8	5.6
7.8	5.6
7.8	5.6
7.8	5.6
7.8	5.6
7.8	5.6
7.8	5.6
7.8	5.6
7.8	5.6
7.8	5.6
7.8	5.6
7.8	5.6
7.8	5.6
7.8	5.6
7.8	5.6
7.8	5.6
7.8	5.6
7.8	5.6
7.8	5.6
7.8	5.6
7.8	5.6
7.8	5.6
7.8	5.6
7.8	5.6
7.8	5.6
7.8	5.6
7.8	5.6
7.8	5.6
7.8	5.6
7.8	5.6
7.8	5.6
7.8	5.6
7.8	5.6
7.8	5.6
7.8	5.6
7.8	5.6
7.8	5.6
7.8	5.6
7.8	5.6
7.8	5.6
7.8	5.6
7.8	5.6
7.8	5.6
7.8	5.6
7.8	5.6
7.8	5.6
7.8	5.6
7.8	5.6
7.8	5.6
7.8	5.6
7.8	5.6
7.8	5.6
7.8	5.6
7.8	5.6
7.8	5.6
7.8	5.6
7.8	5.6
7.8	5.6
7.8	5.6
7.8	5.6
7.8	5.6
7.8	5.6
7.8	5.6
7.8	5.6
7.8	5.6
7.8	5.6
7.8	5.6
7.8	5.6
7.8	5.6
7.8	5.6
7.8	5.6
7.8	5.6
7.8	5.6
7.8	5.6
7.8	5.6
7.8	5.6
7.8	5.6
7.8	5.6
7.8	5.6
7.8	5.6
7.8	5.6
7.8	5.6
7.8	5.6
7.8	5.6
7.8	5.6
7.8	5.6
7.8	5.6
7.8	5.6
7.8	5.6
7.8	5.6
7.8	5.6
7.8	5.6
7.8	5.6
7.8	5.6
7.8	5.6
7.8	5.6
7.8	5.6
7.8	5.6
7.8	5.6
7.8	5.6
7.8	5.6
7.8	5.6
7.8	5.6
7.8	5.6
7.8	5.6
7.8	5.6
7.8	5.6
7.8	5.6
7.8	5.6
7.8	5.6
7.8	5.6
7.8	5.6
7.8	5.6
7.8	5.6
7.8	5.6
7.8	5.6
7.8	5.6
7.8	5.6
7.8	5.6
7.8	5.6
7.8	5.6
7.8	5.6
7.8	5.6
7.8	5.6
7.8	5.6
7.8	5.6
7.8	5.6
7.8	5.6
7.8	5.6
7.8	5.6
7.8	5.6
7.8	5.6
7.8	5.6
7.8	5.6
7.8	5.6
7.8	5.6
7.8	5.6
7.8	5.6
7.8	5.6
7.8	5.6
7.8	5.6
7.8	5.6
7.8	5.6
7.8	5.6
7.8	5.6
7.8	5.6
7.8	5.6
7.8	5.6
7.8	5.6
7.8	5.6
7.8	5.6
7.8	5.6
7.8	5.6
7.8	5.6
7.8	5.6
7.8	5.6
7.8	5.6
7.8	5.6
7.8	5.6
7.8	5.6
7.8	5.6
7.8	5.6
7.8	5.6
7.8	5.6
7.8	5.6
7.8	5.6
7.8	5.6
7.8	5.6
7.8	5.6
7.8	5.6
7.8	5.6
7.8	5.6
7.8	5.6
7.8	5.6
7.8	5.6
7.8	5.6
7.8	5.6
7.8	5.6
7.8	5.6
7.8	5.6
7.8	5.6
7.8	5.6
7.8	5.6
7.8	5.6
7.8	5.6
7.8	5.6
7.8	5.6
7.8	5.6
7.8	5.6
7.8	5.6
7.8	5.6
7.8	5.6
7.8	5.6
7.8	5.6
7.8	5.6
7.5	5.6
7.5	5.6
7.5	5.6
7.5	5.6
7.5	5.6
7.2	5.6
6.9	5.6
6.9	5.6
6.9	5.6
6.9	5.6
6.9	5.6
6.9	5.6
6.9	5.6
6.9	5.6
6.9	5.6
6.9	5.6
6.9	5.6
6.9	5.6
6.6	5.6
6.6	5.6
6.6	5.6
6.6	5.6
6.6	5.6
6.6	5.6
6.6	5.6
6.6	5.6
6.6	5.6
6.6	5.6
6.6	5.6
6.6	5.6
6.6	5.6
6.1	5.6
5.8	5.6
5.8	5.6
5.8	5.6
5.5	5.6
5.2	5.6
4.9	5.6
4.9	5.6
4.6	5.6
4.6	5.6
4.3	5.6
4.1	5.3
4.1	5.3
4.1	5.3
4.1	5.3
4.1	5.3
3.8	5.3
3.8	5.3
3.2	5.3
2.9	5.3
2.9	5.3
2.9	5.3
2.9	5.3
2.9	5.3
2.9	5.3
2.9	5.3
2.9	5.3
3.2	5.3
3.2	5.3
3.2	5.3
3.2	5.3
3.2	5.3
3.2	5.3
3.2	5.3
3.5	5.3
3.5	5.3
3.8	5.3
4.3	5.3
4.6	5.3
4.9	5.3
5.2	5.3
5.5	5.3
5.5	5.3
5.8	5.3
6.1	5.3
6.3	5.3
6.3	5.3
6.6	5.3
6.9	5.3
7.2	5.3
7.8	5.3
8.1	5.3
8.4	5
8.6	5
8.9	4.8
8.9	4.5
8.9	4.5
8.9	4.2
9.2	3.9
9.2	3.9
9.2	3.6
9.5	3.6
9.5	3.6
9.5	3.6
9.5	3.6
10.1	3.3
10.9	3
10.9	3
10.9	3
10.9	3
10.9	3
10.9	3
10.9	3
10.9	3
10.9	3
10.9	3
10.9	3
10.9	3
10.9	3
10.9	3.3
10.9	3.9
10.9	4.5
10.9	5
10.9	5.3
10.9	5.9
10.9	6.5
10.9	7.3
10.9	7.6
10.9	8.2
10.9	8.2
10.9	8.2
10.9	8.2
10.6	8.2
10.4	8.2
9.8	8.2
8.6	8.2
8.1	8.2
7.2	8.2
6.1	8.2
4.9	8.2
3.5	8.2
2.3	8.2
0.9	8.2
0.4	8.2
1.6	8.2
3	8.2
4.1	8.2
5.3	8.2
6.2	8.2
6.7	8.2
7.3	8.2
7.6	8.2
7.9	8.2
7.9	8.2
7.9	8.2
7.9	8.2
7.6	8.2
6.7	8.2
5.9	7.9
4.7	7.9
3.3	7.9
2.1	7.6
0.4	7.3
0	7
1.5	7
2.6	6.8
4.1	6.2
5.5	5.6
6.6	5
7.5	4.2
8.4	3
8.6	2.2
8.9	1.3
9.2	0.2
9.2	0
9.5	0.3
9.5	0.9
9.5	1.2
9.8	1.7
10.4	2
10.6	2
10.9	2
10.9	1.7
10.4	1.7
10.1	1.4
9.5	1.2
8.9	0.3
8.4	0.2
7.8	1
7.2	1.6
6.3	2.5
5.5	3.3
4.3	4.2
3.5	4.8
2.3	5.6
1.5	6.2
0.6	7
0.3	7.6
0	8.2
0	8.2
0	8.2
0	7.9
0	7.6
0.6	6.8
0.6	6.5
0.9	6.2
1.5	6.2
2.3	6.2
3.2	6.5
3.8	6.5
4.6	6.5
5.2	6.5
5.8	6.5
6.1	6.5
6.6	6.5
7.2	6.5
8.1	6.5
8.6	6.5
9.5	6.5
9.8	6.5
9.5	6.5
9.2	6.5
8.9	6.5
8.9	6.5
8.9	6.5
8.9	6.5
8.9	6.5
9.2	6.5
9.2	6.5
9.2	6.5
9.2	6.5
9.2	6.5
9.2	6.5
9.2	6.5
9.2	6.5
9.2	6.5
9.2	6.5
9.2	6.5
9.2	6.5
9.2	6.5
9.2	6.5
9.2	6.5
9.2	6.5
9.2	6.5
9.2	6.5
9.2	6.5
9.2	6.5
9.2	6.5
9.2	6.5
9.2	6.5
9.2	6.5
9.2	6.5
9.2	6.5
9.2	6.5
9.2	6.5
9.2	6.5
9.2	6.5
9.2	6.5
9.2	6.5
9.2	6.5
9.2	6.5
9.2	6.5
9.2	6.5
9.2	6.5
9.2	6.5
9.2	6.5
9.2	6.5
9.2	6.5
9.2	6.5
9.2	6.5
9.2	6.5
9.2	6.5
9.2	6.5
9.2	6.5
9.2	6.5
9.2	6.5
9.2	6.5
9.2	6.5
9.2	6.2
9.2	6.2
9.2	6.2
9.2	6.2
9.2	5.9
9.2	5.6
9.2	5
9.2	5
9.2	4.5
9.2	4.2
9.2	3.6
9.2	3
9.2	2.2
9.2	1.3
9.2	0.5
9.2	0.3
9.2	1.2
9.2	2.3
9.2	3.7
9.2	5.5
9.2	7.2
9.2	9.5
9.2	11.5
9.2	13.8
9.2	15.8
9.2	18.1
9.2	20.1
9.2	21.8
9.2	23.8
9.2	24.4
9.2	24.9
9.2	25.5
9.2	25.5
9.2	25.2
9.2	25.2
9.2	24.9
9.2	24.9
9.2	24.1
9.2	23.5
9.2	22.4
9.2	20.6
9.2	18.9
9.2	16.9
9.2	13.2
9.2	11.8
9.2	9.2
9.2	6
9.2	3.2
9.2	0.6
9.2	1.9
9.2	4.2
8.6	5.6
6.9	7.3
6.1	7.6
4.1	7.6
1.5	7.9
1.6	7.6
4.4	7.6
7.6	7.6
11	7.6
14.2	7.6
17.3	7.6
20.2	7.6
22.5	7.6
24.5	7.6
26.2	7.6
27.3	7.6
27.9	7.6
28.5	7.6
28.5	7.3
28.2	7.3
28.2	7.3
28.2	7.3
27.6	7.3
26.5	7.3
24.8	7.3
21.9	7.3
21	7.3
18.8	7.3
16.2	7.3
13.6	7.3
10.7	7.3
7.6	7.3
4.7	7.3
1.6	7.3
0.9	7.3
3.8	7
4.6	7
6.3	6.5
7.5	5.3
8.4	3.9
8.6	2.5
8.9	0.5
9.2	1.7
9.2	4
9.2	6.3
9.5	8.9
9.5	11.5
10.1	14
10.9	17.5
11.2	18.3
10.9	20.1
10.6	21.5
10.4	22.4
9.8	22.9
9.2	22.9
8.9	22.6
8.9	22.4
8.9	21.5
8.9	20.3
8.9	18.6
8.9	16.9
8.9	14.6
8.9	12
9.2	9.5
9.2	6.9
9.5	4.3
9.5	2
9.5	0.2
9.5	1.6
9.5	2.7
9.2	3.6
9.2	4.2
9.2	4.8
9.2	5
9.2	5.3
9.2	5.6
9.2	5.9
9.2	5.9
9.2	5.9
9.2	5.9
9.2	5.9
9.2	5.9
8.9	5.9
8.9	5.9
8.4	5.6
7.5	5.6
6.3	5.6
4.9	5.6
3.5	5.6
1.8	5.6
0	5.6
0.1	5.6
0.7	5.6
1	5.6
0.7	5.9
0.4	5.9
0.1	6.2
0	6.2
0.6	6.2
1.2	6.2
2.1	6.2
2.6	6.2
3.5	6.2
4.1	6.2
4.6	5.9
4.9	5.6
5.2	4.8
5.2	4.5
5.2	3.6
5.2	2.5
5.2	1.3
5.2	0
5.2	1.4
5.2	2.6
5.2	4
5.2	5.2
5.2	5.7
5.5	6.3
5.5	6.3
6.1	6.3
6.3	6
6.9	5.5
7.2	4.9
7.2	4
7.2	2.9
7.2	2
7.2	1.4
7.2	0.6
7.2	0
7.2	0.7
6.9	1.6
6.9	1.9
6.6	2.2
6.6	2.7
6.3	3
6.1	3.3
5.5	3.6
4.9	3.9
4.3	3.9
3.5	3.9
2.6	3.9
1.8	3.9
0.9	3.9
0.1	3.9
0.7	3.9
1.3	3.9
1.3	3.9
1	3.9
0.7	3.9
0	3.9
0.9	3.9
1.8	3.9
2.6	3.9
3.2	3.9
4.1	3.9
4.3	4.2
4.9	4.8
5.5	5.6
6.1	6.2
6.6	7
7.2	7.6
7.8	8.2
8.6	8.2
9.5	8.2
10.1	8.2
10.9	8.2
11.5	8.2
12.1	8.2
12.1	8.2
12.1	8.2
11.8	8.2
11.8	8.2
11.5	8.2
11.8	8.2
11.8	8.2
11.8	8.2
11.8	8.2
11.8	8.2
11.8	8.2
11.8	8.2
11.8	8.2
11.8	8.2
11.8	8.2
11.8	8.2
11.8	8.2
11.8	8.2
11.8	8.2
11.8	8.2
11.8	8.2
11.8	8.2
11.8	8.2
11.8	8.2
11.5	8.2
11.5	8.2
11.5	8.2
11.5	8.2
11.5	8.2
11.2	8.2
10.9	8.2
10.6	8.2
10.6	8.2
10.6	8.2
10.6	8.2
10.6	8.2
10.6	8.2
10.6	8.2
10.6	8.2
10.6	8.2
10.6	8.2
10.6	8.2
10.6	8.2
10.6	8.2
10.6	8.2
10.6	8.2
10.6	8.2
10.6	8.2
10.6	8.2
10.6	8.2
10.6	8.2
10.6	8.2
10.6	8.2
10.6	8.2
10.6	8.2
10.4	8.2
10.1	8.2
9.8	8.2
9.5	8.2
8.9	8.2
8.6	8.2
8.6	8.2
8.4	7.9
8.1	7.9
8.1	7.6
7.8	7.3
7.8	7.3
7.5	7.3
7.5	7.3
7.5	7.3
7.5	7.3
7.5	7.3
7.5	7.3
7.5	7.3
7.5	7.3
7.5	7.3
7.8	7.3
7.8	7.3
7.8	7.3
7.8	7.3
7.8	7.3
7.8	7.3
7.8	7.3
7.8	7.3
7.8	7.3
7.8	7.3
7.8	7.3
7.8	7.3
7.8	7.3
7.8	7.3
7.8	7.3
7.8	7.3
7.8	7.3
7.8	7.3
7.8	7.3
7.8	7.3
7.8	7.3
7.8	7.3
7.8	7.3
7.8	7.3
7.8	7.3
7.8	7.3
7.8	7.3
7.8	7.3
7.8	7.3
7.8	7.3
7.8	7.3
7.8	7.3
7.8	7.3
7.8	7.3
7.8	7.3
7.8	7.3
7.8	7.3
7.8	7.3
7.8	7.3
7.8	7.3
7.8	7.3
7.8	7.3
7.8	7.3
7.8	7.3
7.8	7.3
7.8	7.3
7.8	7.3
7.8	7.3
7.8	7.3
7.8	7.3
7.8	7.3
7.8	7.3
7.8	7.3
7.8	7.3
7.8	7.3
7.8	7.3
7.5	7.3
7.5	7.3
7.2	7.3
6.9	7.3
6.9	7.3
6.6	7
6.6	7
6.6	6.8
6.6	6.5
6.6	6.2
6.6	5.9
6.6	5.6
6.6	5
6.6	4.5
6.6	3.9
6.6	3.3
6.6	2.7
6.6	2.2
6.6	1.6
6.6	1
6.6	0.3
6.3	0.6
5.8	2
5.2	4
4.1	6.6
3.2	10
1.5	14
0	18.3
1.3	22.4
2.7	26.4
4.1	30.4
5.6	33.8
7	36.7
8.7	39.3
10.2	41.3
11.6	42.7
13	43.3
14.7	43
18.2	40.4
19.3	38.7
22.5	35
25.3	30.7
27.9	25.5
30.5	19.8
32.5	13.8
34.5	7.5
36.5	1.4
38.5	3.3
41.1	6.8
44.2	8.8
47.7	9.3
51.7	9.1
57.4	7.9
60.9	7
62.3	6.8
65.2	6.5
67.7	7
69.7	8.5
71.5	9.6
72.9	10.5
73.7	10.5
74.3	9.9
75.5	9.3
76	9.3
77.2	9.6
77.5	9.9
77.5	10.8
77.5	11.9
77.5	12.2
77.5	12.2
76.3	12.2
76	12.2
74.9	12.2
74	12.2
73.2	12.2
72	12.2
69.7	12.2
67.2	12.2
64.3	12.2
60.3	12.2
55.7	11.9
51.1	11.1
47.1	9.1
43.7	6.5
40.5	3
37.7	0.3
34.8	3.7
32.2	6.9
29.4	9.5
26.5	11.8
22.5	14.6
21	15.5
18.8	16.9
17	18.1
15.6	19.2
14.5	19.8
13.6	20.3
12.7	20.3
12.2	20.3
12.2	20.1
12.2	16.9
12.2	14.9
11.9	11.8
11.6	7.5
11.6	2.9
11.6	0
11.6	0.5
11.6	0.5
11	0
10.4	0.6
9.6	2.3
9	4.9
9	7.5
9	10
9	12.3
9.6	14.3
11.3	16.6
13.3	18.6
15.6	20.6
18.2	21.8
21	22.1
24.5	22.1
28.5	21.5
32.8	20.1
37.1	16.9
40.8	12.6
44	7.2
46	1.7
47.7	4.2
50	9.6
52.6	13.9
55.1	16.2
58.6	17.4
62.6	17.4
66	17.4
69.2	17.4
71.7	17.4
74	17.9
75.2	19.1
75.7	19.9
76.6	20.2
76.9	20.2
77.2	20.2
77.2	20.2
77.2	20.2
76.9	20.2
76.9	20.2
76.3	20.2
75.5	20.2
73.7	20.2
72.3	20.2
70.3	19.6
66.9	17.6
65.4	16.2
62.6	13.1
59.7	9.1
56.6	4.8
53.1	0.2
49.4	4.6
45.4	9.2
41.4	14
37.4	18.9
33.4	23.2
29.4	27.2
25.3	30.1
19	32.4
17.3	32.7
13.9	32.7
11.3	32.4
10.4	31.2
10.4	28.4
10.4	24.4
10.4	18.9
10.4	13.8
10.4	8
10.4	2.6
10.4	2.2
9.3	5.3
9	5.3
8.7	4.8
7.9	1.6
7	4.3
7	11.5
7.6	18.9
9.6	25.5
13.3	31.8
17.9	37.2
22.8	40.7
27.6	41.8
32.8	41
37.9	37.8
42.8	32.4
46.5	26.6
49.4	20.3
51.7	14
53.4	8
55.1	2.3
57.1	2.7
58.9	5.9
61.1	6.5
64.9	6.5
68.6	5.9
71.2	5
74	3.6
74.9	3
76.6	2.5
78	2.2
79.2	2.2
80	3
80	4.2
80	5.3
80	5.9
80	5.9
80	5.9
79.2	5.9
77.2	5.9
76.3	5.9
75.2	5.9
74	5.9
72	5.9
70	5.9
66.3	5.9
64.9	5.9
61.4	5.9
57.1	5.9
51.7	5.9
46.2	5.6
40.8	3.9
35.9	1.3
31.9	2
28.5	6
25.6	10
23.3	14
21	18.1
18.8	20.9
17	22.9
15.6	24.4
14.2	24.6
13.3	24.6
13	24.4
13	23.2
13	19.5
13	14
13	8.9
12.7	3.7
12.7	0.7
12.5	2.5
12.5	0.7
12.5	0.9
12.5	7.2
12.5	14
13	20.3
13.9	26.1
15.9	30.9
18.8	35.2
23.1	37.5
27.9	38.1
33.4	37.8
38.8	35.8
43.7	31.5
47.7	26.1
50.5	20.3
52.6	14.6
54.6	8.6
56.3	2.9
58	1.9
59.4	5.3
61.7	7.3
66.6	7.6
68.3	7.6
71.5	7.6
73.5	7.6
74.9	7.6
76	7.6
76.9	7.6
77.5	7.6
78	8.5
78	9.6
78	10.8
78	11.6
78	11.6
77.8	11.6
76.6	11.6
75.2	11.6
73.7	11.6
72.6	11.6
70.9	11.6
68.9	11.6
66.3	11.6
62.6	11.6
58.3	11.6
53.1	10.8
47.7	8.8
43.1	5.6
38.8	1.6
34.8	2.6
30.8	7.2
27.3	11.5
23.6	15.2
20.2	18.3
16.5	20.6
11.3	22.1
9.6	22.4
7.3	22.4
6.2	22.4
6.2	22.1
6.2	20.3
6.2	16.3
6.2	10.9
6.2	3.5
5.9	1.4
5.6	2.7
5.6	5
5.6	5.3
5.6	4.2
5.6	1
5.9	4.9
6.7	11.2
9.6	17.8
14.2	24.6
19.9	30.9
25.3	35.8
30.5	38.4
35.7	38.7
40.5	38.4
45.4	36.4
49.7	32.7
52	27.5
53.4	21.8
55.4	16.1
58	10.6
60	5.7
61.4	2.3
63.4	0.2
66.6	1.6
69.7	1.9
72.9	2.2
75.7	1.9
77.8	1.9
79.5	1.9
81.5	1.9
82	1.9
82.6	1.9
82.9	2.2
82.9	3.6
82.9	4.8
82.9	5.6
82.9	5.6
81.8	5.6
80	5.6
78.6	5.6
77.2	5.6
75.5	5.6
73.5	5.6
70.9	5.6
67.7	5.6
63.7	5.6
59.4	5.6
54.3	5.3
49.4	4.2
44.8	2.2
40.5	0.3
36.5	3.7
32.8	7.7
29.1	11.5
25.3	14.6
22.2	17.2
17	19.5
15.6	19.5
12.7	19.5
10.2	19.5
9	18.9
9	17.5
9	14
9	9.5
9	4
8.7	0.7
8.2	7.3
7.9	8.5
7.3	9.3
7.3	8.5
7.3	5.3
7.3	0.3
7.9	6.3
9.6	11.5
12.5	16.6
16.8	21.8
25.1	26.6
27.6	26.9
33.4	26.6
38.5	24.6
43.4	20.6
47.1	15.8
49.4	10.3
51.7	4.6
54.6	0.5
57.1	5.3
60.3	8.8
61.7	9.1
65.7	9.1
69.2	8.5
72	7.6
74.3	6.8
76.3	6.5
77.5	6.5
78.9	6.5
80.9	6.5
81.5	6.8
81.5	7.3
81.5	7.6
81.5	7.6
81.2	7.6
80	7.6
78.3	7.6
77.2	7.6
75.7	7.6
73.7	7.6
71.7	7.6
69.2	7.6
66	7.6
59.4	7
57.1	6.5
52.6	5
48	3.3
43.7	1
39.4	1.4
35.1	4.9
31.1	8.3
27.1	11.8
23.3	14.6
19.6	16.3
16.2	17.5
13	17.5
10.2	17.5
7.6	17.5
7.3	17.2
7	16.3
7	14
7	10.3
6.4	8
4.7	6.6
3.9	6.3
3.9	6.9
3.3	8.9
3.3	11.8
3.3	14.6
3.9	16.6
5.9	17.5
8.7	17.8
12.7	17.8
17.9	17.5
23.3	15.5
28.8	12
33.9	7.7
38.5	2.6
42.2	2.2
46	6.8
49.4	9.9
53.1	11.9
56.8	13.1
60.6	13.1
64.3	13.1
67.7	13.1
70.9	13.1
74	13.1
76.3	13.1
78.6	13.3
80.3	13.6
81.2	13.6
81.5	13.6
81.8	13.9
81.8	15.1
81.8	16.2
81.8	16.8
81.5	16.8
79.2	16.8
78.3	16.8
76.6	16.8
75.2	16.8
73.7	16.5
71.5	16.2
68.9	15.9
65.7	15.6
61.7	15.1
57.1	13.9
52.3	12.2
47.7	9.9
41.1	5
39.1	3
35.4	1.2
31.9	5.7
28.5	9.8
24.8	12.9
21	14.9
17	15.8
13.3	15.8
10.2	15.8
8.2	15.8
7.6	15.5
7.6	14.6
7.6	12
7.9	7.5
7.9	3.2
8.2	0
9.3	0.7
9.6	0.9
9.6	4.6
11.3	9.8
14.7	15.2
18.8	20.9
22.8	26.1
27.3	30.4
32.8	33.8
37.9	35.5
42.8	35.5
48	34.1
52.3	30.4
55.1	24.9
57.1	18.9
59.4	12.9
61.7	7.2
63.4	1.4
64.6	3.9
66.9	9.1
68	9.9
70.6	10.8
74	10.8
76.6	10.8
78.3	10.8
80	10.8
81.2	11.1
81.5	11.9
81.5	13.9
81.5	15.6
81.5	17.1
81.2	17.4
80	17.4
78.3	17.1
77.8	16.8
76.6	16.2
75.5	16.2
73.7	16.2
71.7	16.2
69.7	16.2
66	16.2
64.6	16.2
61.4	16.2
57.7	16.2
53.7	16.2
49.7	16.2
45.1	16.2
40.5	15.6
36.2	13.9
32.8	11.6
29.4	10.5
26.8	10.2
24.2	10.2
23.1	10.2
22.8	10.2
22.8	10.2
22.8	10.2
22.8	10.2
22.8	10.2
23.3	10.2
24.5	10.2
25.6	10.2
26.8	8.8
29.6	6.2
34.8	2.7
39.7	0.9
44.2	4.6
48.3	7.7
54.6	10.3
57.1	10.9
61.1	11.5
64	11.5
67.2	11.5
70	11.5
72	11.5
73.5	11.5
74.6	11.5
75.5	11.5
77.2	11.5
77.8	11.5
79.2	11.5
80.3	11.5
81.2	11.5
81.8	11.5
81.8	11.5
81.8	11.5
81.8	11.5
81.8	11.5
81.8	11.5
81.5	11.5
80.6	11.5
79.5	11.5
78.3	11.5
77.5	11.5
76	11.5
74.9	11.5
73.7	11.5
72.3	11.5
70.9	11.5
69.2	11.5
67.4	11.5
65.4	11.2
62.9	9.8
59.4	7.5
55.4	4.9
50.8	2
45.7	0
40.8	0.7
36.2	0.7
29.4	0.7
27.1	0.7
22.2	0
17.9	1.2
14.5	2.6
11.9	4
9.6	5.5
8.2	6.9
7	8
6.7	8.3
6.4	8.3
6.4	8.3
6.4	8
6.4	6
6.4	4.6
6.4	0.9
6.4	2.5
6.4	4.5
6.4	6.8
6.7	9.1
6.7	9.9
6.7	9.6
6.4	8.2
6.4	2.7
6.4	0.7
6.4	2.9
6.7	5.7
7.9	8.3
9.6	11.2
12.5	14
16.5	16.3
20.8	17.2
25.1	17.2
29.9	16.6
34.8	14.9
39.9	11.8
43.7	7.5
46.2	2.9
48	2.2
50.3	6.8
52.8	9.9
55.7	11.9
59.1	12.8
62.6	12.8
66.3	12.8
69.4	12.8
72.6	12.8
75.2	12.8
76.6	12.8
77.8	12.8
78.9	12.8
79.5	12.8
80	13.6
80	15.1
80	16.8
80	17.6
80	17.6
79.5	17.6
78	17.6
76.3	17.6
74.9	17.6
73.7	17.6
72	17.6
70	17.6
67.7	17.6
65.2	17.6
62.3	17.6
58.9	17.6
54.8	17.6
49.4	17.6
41.1	15.9
38.8	15.1
33.9	12.2
29.9	8.5
25.9	4.2
22.8	0
18.2	6.3
16.8	8
14.5	11.2
11.6	13.5
9.3	14.6
7.3	14.9
5.6	14.9
5	14.9
5	14.6
5	12.6
5	9.5
5	4
5	2.9
4.4	2
4.4	2
4.4	2
4.4	2.9
4.4	4.6
4.4	6.6
6.7	8.9
8.4	9.5
12.2	10
16.8	10
21.6	9.8
26.8	8.3
31.4	4.9
35.1	0.3
37.9	4.5
40.2	9.6
42.5	14.8
45.4	18.5
49.1	20.5
53.4	21.1
58	21.1
62.3	21.1
65.4	21.1
69.7	21.1
71.2	21.1
74	21.1
76	21.1
77.2	21.1
77.2	21.1
77.8	21.1
78.9	21.1
79.8	21.1
80.6	21.7
81.5	22.8
81.5	23.1
80.9	23.1
79.2	22.8
77.8	22.2
76.9	21.7
76	21.1
74.6	20.5
73.2	19.9
69.4	19.9
68	19.9
64.6	19.9
61.1	19.9
56.6	19.1
51.7	17.4
47.4	15.1
43.7	12.2
39.7	8.8
35.9	5
32.2	1.6
28.8	1.7
25.3	4.9
21.9	7.2
18.5	8.9
14.7	10
11	10
7.9	10
5.6	10
4.7	9.8
4.7	9.5
4.7	7.7
4.7	4.6
4.7	0.6
4.7	2.2
4.7	5.6
4.7	8.2
4.7	8.8
4.7	8.8
4.7	6.8
4.7	5.3
4.7	1.9
5	1.2
6.2	4
8.2	6.9
11.6	9.5
15.6	11.5
20.2	12.9
24.5	13.2
29.1	12.9
34.2	10.9
38.5	7.7
41.1	3.5
42.8	1.6
44.5	6.8
46.5	11.6
49.1	15.6
52	17.9
56.8	19.4
58.9	19.4
62.3	19.4
65.4	19.4
68.9	19.4
71.5	19.4
73.5	19.4
74	19.6
75.2	19.9
75.2	19.9
75.5	19.9
76	19.9
76.3	20.2
76.3	20.2
76.3	20.8
76.3	21.1
76.3	21.1
75.5	21.1
74	21.1
72.6	21.1
71.5	21.1
70	21.1
68.3	21.1
66.3	21.1
64.3	21.1
62	21.1
59.4	21.1
56	21.1
51.1	20.2
46.2	18.5
42.2	15.9
38.5	11.9
35.1	7.6
32.2	3
29.1	0.9
26.2	4.6
23.3	7.7
20.5	10
17	12
16.2	12
14.7	12
14.2	12
14.2	12
14.2	11.5
14.5	9.2
14.5	5.7
14.5	2.3
14.5	0.5
14.5	4.2
14.5	7.6
14.5	9.3
14.5	9.3
14.5	8.8
13.9	7.3
13	4.8
12.2	1.3
12.2	2
12.2	5.2
12.7	7.5
13.9	8.6
15.9	9.8
18.5	10.3
21.9	10.6
25.6	10.6
30.2	10.3
37.7	7.5
39.4	6
42	2.3
43.7	2.5
45.4	7.3
47.1	12.5
48.8	16.8
51.1	19.9
54.3	21.9
57.7	22.8
61.4	22.8
65.4	22.8
68.9	23.1
71.7	24.5
73.5	25.9
74.3	27.4
74.9	28
75.5	28
75.5	27.7
75.5	27.7
75.5	27.7
75.5	27.7
75.5	27.7
75.5	27.7
74.9	27.7
73.7	27.1
72.6	27.1
71.2	27.1
69.4	26.5
67.4	25.9
65.2	25.1
60.9	23.1
59.1	22.2
55.4	20.2
51.7	17.9
47.4	15.1
42.8	11.3
38.5	7.3
33.9	3.3
29.6	0.9
25.6	4.9
19.9	10
18.2	11.5
15	13.2
12.2	14.3
9.6	14.3
8.2	14.3
7.9	14.3
8.2	13.8
9	11.8
9.9	8
9.9	3.5
9.9	0
9.6	1.6
9.6	2.2
9.6	1.6
9.6	0.3
9.6	3.7
9.6	8.6
9.9	9.5
10.7	11.2
12.7	12.9
15.3	14.9
18.2	16.9
21.9	18.1
26.2	18.3
31.1	18.1
35.9	16.3
40.8	12.9
45.4	5.5
46.5	2.6
48.5	2.7
51.1	8.2
53.7	12.5
55.7	16.2
57.7	18.8
60.3	20.2
65.4	20.2
67.2	20.2
70.3	20.2
72.9	20.2
74.9	20.2
76.3	20.2
77.2	20.2
77.5	20.2
77.5	20.2
77.5	20.2
77.5	20.2
77.5	20.2
77.5	20.2
77.5	20.2
77.5	20.2
76.6	20.2
75.5	20.2
74	20.2
72.6	20.2
70.6	20.2
68.6	20.2
65.7	20.2
62.6	20.2
58.3	20.2
53.1	19.6
47.7	18.5
43.1	16.5
39.4	13.6
35.7	9.9
31.9	5.9
28.5	1.9
25.1	1.4
21.9	4.6
18.8	7.5
15.6	9.8
12.7	11.5
10.2	12.3
8.4	12.3
7.3	12.3
7	12.3
7	12
7	10
7	7.2
7	4.6
7	4.3
7	4.3
7	4.9
7	6.6
7	8.9
7.3	10.3
8.7	10.9
10.7	10.9
13.6	10.9
19.9	10.6
22.8	10.3
27.9	8.9
33.4	6
37.9	2.3
41.7	1.9
44.5	6.8
46.5	11.3
48.3	15.1
50.5	17.4
54	18.2
57.4	18.2
60.9	18.2
63.7	18.2
66.9	18.2
70.3	18.2
72.9	18.2
74	18.2
74.9	18.2
75.5	18.2
76	18.5
76.6	19.1
76.6	19.6
76.6	20.5
76.6	20.8
76.6	20.8
76.3	20.8
75.7	20.8
74.9	20.8
73.7	20.8
72.6	20.8
71.5	20.8
69.7	20.8
67.2	20.8
64.6	20.8
61.7	20.8
58	20.8
53.4	20.5
48.3	19.6
44	18.2
37.9	14.5
35.9	12.8
32.2	9.1
28.8	5
25.3	1.3
21.9	1.7
18.5	4.3
15	6.3
11.9	7.5
8.7	8
5	8
4.1	8
3.3	8
3.3	8
3.3	8
3.3	7.2
3.3	4.9
2.7	3.5
1.9	3.5
1.6	3.5
1.6	3.7
1.3	4
0.4	5.5
0.4	7.2
0.4	8.6
0.7	9.5
2.1	9.8
4.4	9.8
7.9	9.8
15.3	9.5
17.9	9.2
23.1	7.2
28.2	4
32.8	0.6
36.2	3
39.7	7
42.8	11.1
46	14.5
49.7	17.1
53.4	18.8
59.1	20.8
60.9	21.4
64.3	21.9
67.7	22.5
70.9	23.4
73.7	24.8
75.7	25.7
76.9	26.2
78	26.2
78.3	26.2
78.3	26.2
78.3	26.2
78.3	26.2
78.3	26.2
78.3	26.2
78.3	26.2
78.3	26.2
78	26.2
76.9	26.2
75.2	26.2
73.5	26.2
71.5	26.2
69.2	26.2
64.6	26.2
62.6	26.2
58.6	25.4
54.3	23.7
50	21.1
46	17.4
42	13.3
38.2	8.8
34.5	4.2
29.4	2
[truncated: 806 more rows]
