# Supplementary material for: Bot fit: A novel approach to assessing lower limb muscular strength
Source: PLoS One. 2026 Mar 26;21(3):e0339187. doi: 10.1371/journal.pone.0339187 (PMC13021169; doi:10.1371/journal.pone.0339187)
Supplement: S3 File — Raw joint angle data (left and right legs) collected from 25 participants across all exercise protocols. This compressed folder contains individual participant files (sub1–sub25) with time-series signals representing lower-limb motion recorded by the Bot Fit system during resistance exercise trials. (ZIP) [file pone.0339187.s003.zip › sub20/lunge_max.csv]

AngL	AngR
12.6	7.3
12.6	7.3
12.6	7.3
12.6	7.3
12.6	7.3
12.6	7.3
12.6	7.3
12.6	7.3
12.6	7.3
12.6	7.3
12.6	7.3
12.6	7.3
12.6	7.3
12.6	7.3
12.6	7.3
12.6	7.3
12.6	7.3
12.6	7.3
12.6	7.3
12.6	7.3
12.6	7.3
12.6	7.3
12.6	7.3
12.6	7.3
12.6	7.3
12.6	7.3
12.4	7.3
12.4	7.3
12.4	7.3
12.4	7.3
12.4	7.3
12.4	7.3
12.4	7.3
12.4	7.3
12.4	7.3
12.4	7.3
12.4	7.3
12.4	7.3
12.4	7.3
12.4	7.3
12.4	7.3
12.4	7.3
12.4	7.3
12.4	7.3
12.4	7.3
12.4	7
12.4	6.8
12.4	6.2
12.4	5.6
12.4	5.3
12.1	5.3
11.8	5.3
11.8	5.3
11.8	5.3
11.8	5.3
11.8	5.3
11.8	5.3
11.5	5.3
11.5	5.3
10.9	5.3
10.9	5.3
10.9	5.3
10.9	5.3
10.9	5.3
10.9	5.3
10.9	5.3
10.6	5.6
10.4	5.6
9.5	5.6
9.2	5.6
8.9	5.6
8.6	5.6
8.6	5.6
8.6	5.6
8.6	5.6
8.6	5.6
8.6	5.6
8.4	5.6
8.4	5.6
8.1	5.6
8.1	5.3
7.8	5.3
7.8	5.3
7.8	5.3
7.8	5.3
7.8	5.3
7.8	5
7.8	5
7.8	4.5
7.8	4.5
7.8	4.5
7.8	4.5
7.8	4.5
7.8	4.5
7.8	4.5
7.8	4.5
7.8	4.5
7.8	4.5
7.8	4.5
7.8	4.5
7.8	4.8
7.8	4.8
7.8	4.8
8.1	4.8
8.4	4.8
8.4	4.8
8.6	4.8
8.9	4.8
9.2	4.8
9.2	4.8
9.5	4.8
9.5	4.8
9.5	4.8
9.5	4.8
9.5	4.8
9.5	4.8
9.5	4.8
9.5	4.5
9.5	4.5
9.5	4.2
9.2	3.9
9.2	3.9
9.2	3.9
9.2	3.9
9.2	3.9
9.2	3.9
9.2	3.9
9.2	3.9
9.2	3.9
9.2	3.9
9.2	3.9
9.2	3.9
9.2	4.2
9.2	4.2
9.5	4.5
10.1	5
10.6	5.6
11.2	6.5
12.1	7.3
12.6	7.6
12.9	8.2
12.9	8.2
12.9	8.2
13.2	8.2
13.2	8.5
13.8	8.8
14.1	9.3
14.7	9.6
14.9	10.2
15.2	10.2
15.2	10.5
15.2	10.5
15.2	10.5
15.2	10.5
15.2	10.5
15.2	10.5
15.2	10.5
15.2	10.5
15.2	10.5
15.2	10.5
15.2	10.2
15.2	9.9
14.7	9.9
14.4	9.6
14.4	9.6
14.4	9.6
14.4	9.6
14.4	9.6
14.4	9.6
14.4	9.3
14.4	9.3
14.4	9.3
14.1	9.3
13.8	9.1
13.5	8.8
13.5	8.8
13.5	8.8
13.5	8.8
13.5	8.8
13.5	8.8
13.5	8.8
13.5	8.8
13.5	8.8
13.5	8.8
13.5	8.8
13.5	8.8
13.5	8.8
13.5	8.8
13.5	8.8
13.5	8.8
13.5	8.8
13.5	8.8
13.2	8.8
13.2	8.8
13.2	8.8
13.2	8.8
12.9	8.8
12.6	8.5
12.6	8.2
12.6	8.2
12.6	8.2
12.6	8.2
12.6	8.2
12.6	8.2
12.6	8.2
12.6	8.2
12.6	8.2
12.6	8.2
12.6	8.2
12.6	8.2
12.6	8.2
12.6	8.2
12.6	8.2
12.6	8.2
12.6	8.2
12.6	8.2
12.6	8.2
12.6	8.2
12.6	8.2
12.6	8.2
12.6	8.2
12.6	8.2
12.6	8.2
12.6	8.2
12.6	8.2
12.6	8.2
12.6	8.2
12.6	8.2
12.6	8.2
12.6	8.2
12.6	8.2
12.6	8.2
12.6	8.2
12.6	8.2
12.6	8.2
12.6	8.2
12.6	8.2
12.6	8.2
12.6	8.2
12.6	8.2
12.6	8.2
12.6	8.2
12.6	8.2
12.6	8.2
12.6	8.2
12.6	8.2
12.6	8.2
12.6	8.2
12.6	8.2
12.6	8.2
12.6	8.2
12.6	8.2
12.6	8.2
12.6	8.2
12.6	8.2
12.6	8.2
12.6	8.2
12.6	8.2
12.6	8.2
12.6	8.2
12.6	8.2
12.6	8.2
12.6	8.2
12.6	8.2
12.6	8.2
12.6	8.2
12.6	8.2
12.6	8.2
12.6	8.2
12.4	7.9
12.4	7.9
12.1	7.3
11.5	6.8
11.2	5.9
10.9	5.3
10.6	4.8
10.6	3.9
10.6	3.6
10.6	3
10.6	2.2
10.6	1.3
10.6	0.5
10.6	0.6
10.6	1.7
10.6	2.9
10.6	4
10.6	5.5
10.6	7.2
10.6	8.9
10.6	11.2
10.6	13.8
10.6	16.3
10.4	20.6
10.1	22.1
9.8	24.9
9.8	27.8
9.8	30.1
9.8	32.4
9.8	34.4
9.8	36.1
9.8	37.8
9.8	39.5
9.8	40.7
9.8	41.8
9.8	43
9.8	43.5
9.8	43.8
9.8	44.1
9.8	44.1
9.8	44.1
9.8	43.5
9.8	42.4
9.8	41.3
10.1	40.4
10.4	39.5
10.4	38.1
10.4	37
10.6	35.8
10.9	34.4
11.2	32.7
11.8	30.7
12.4	28.7
12.4	26.6
12.4	24.4
12.4	22.1
12.4	19.8
12.4	17.8
12.4	15.8
11.8	14.3
10.6	13.2
9.5	12.6
8.1	12.3
6.6	12
4.9	11.8
1.8	10.3
0.9	10
1	9.2
3.6	8.6
5.9	8
8.2	7.7
10.4	7.7
12.5	7.7
14.5	7.7
16.2	7.7
17.9	7.7
19.3	7.7
21	7.7
22.8	7.7
24.5	7.7
25.9	7.7
27.3	7.7
28.8	7.7
31.1	7.7
31.6	7.7
33.1	7.7
34.5	7.7
35.7	7.7
36.5	7.7
37.4	7.5
37.7	7.2
37.9	6.9
37.9	6.6
37.9	6
37.9	5.7
37.9	5.7
37.7	5.5
37.1	5.5
36.5	5.5
35.4	5.5
33.9	5.2
32.2	5.2
30.2	4.9
28.2	4.6
25.6	4.6
23.1	4.6
20.5	4.6
17.6	4.6
14.5	4.6
11	4.6
7.3	4.6
3.9	4.6
0.1	4.6
4.1	4.6
8.1	4.6
11.8	4.9
14.7	5.7
16.7	7.2
17.5	10
18.7	15.5
18.9	17.8
19.5	22.6
20.1	27.8
20.7	32.7
21.2	37.2
21.2	41
21.2	43.5
21.2	45.6
21.2	47
21.2	48.4
21.2	49.6
21.2	50.1
21.2	50.7
21.2	51.3
21.2	51.6
21.5	51.9
21.5	51.9
22.1	51.9
22.1	51.9
22.1	51.9
21.8	51.6
21.8	50.1
21.8	48.1
21.8	45.3
21.8	42.4
21.8	39.5
21.8	36.4
21.8	32.7
21.8	28.4
21.8	24.1
21.5	20.1
20.4	16.3
18.1	13.8
14.9	12.6
11.5	12.6
7.8	12.6
3.8	12.3
0.1	12.3
4.4	11.8
8.2	10.9
11.3	10.3
14.2	10.3
17.3	10.3
20.5	10.3
23.3	10.3
25.9	10.3
27.9	10.3
29.9	10
31.6	9.5
33.1	8.9
33.9	8.3
34.5	7.5
35.1	6.6
35.1	6
35.1	5.5
35.1	4.9
34.5	4.9
33.6	4.6
32.2	4
30.2	3.7
27.6	3.5
24.8	3.2
21.6	2.6
18.5	2.3
15	2
11.6	1.7
8.2	1.7
4.7	1.4
1.3	1.4
2.3	1.4
5.8	1.4
9.2	1.7
12.1	2.3
13.8	4
14.9	6.3
15.5	9.5
15.5	13.8
15.5	18.6
15.5	24.1
15.5	28.9
15.5	35
15.5	36.7
15.8	39.5
16.1	41.8
16.1	43.5
16.1	44.7
16.1	45.6
16.1	45.8
16.1	46.1
16.1	45.8
15.8	45.8
15.2	45.3
14.7	44.4
14.4	43
14.4	41.3
14.4	39
14.4	36.1
14.4	32.7
14.1	29.2
13.5	25.5
12.9	21.8
12.4	18.1
11.8	14
11.2	10
10.6	5.7
10.4	1.4
9.5	2.2
8.4	4.5
6.9	5.6
5.2	5.6
2.9	5.3
0.6	4.8
1.6	3.9
3.9	3
6.2	2.2
8.4	1.6
10.4	1.3
12.2	1
13.3	1
14.2	1
14.5	1.3
14.5	1.6
13.9	1.9
13	2.5
11.9	3
9.9	4.2
9	4.8
7.3	5.3
5.6	5.6
3.6	5.9
1.9	5.9
0.4	5.6
1.2	5.3
3.2	4.2
3.5	3.9
4.3	2.5
4.9	1
5.5	0.9
5.8	2.9
6.1	4.9
6.3	7.2
6.6	9.5
6.6	11.8
6.9	14.6
6.9	15.5
6.9	16.6
6.9	17.5
7.2	17.8
7.5	17.2
7.8	16.9
8.1	16.1
8.4	14.3
8.6	13.8
8.6	12.3
8.6	10.9
8.6	9.5
8.6	8
8.6	6.3
8.6	4.9
8.6	3.2
8.6	1.7
8.6	0.3
8.6	0.5
8.6	1.6
8.6	2.2
8.6	3
8.6	3.6
8.6	3.9
8.6	4.2
8.4	4.5
8.4	4.8
8.4	5
8.1	5.3
7.5	5.6
7.2	5.6
6.6	5.6
6.1	5.6
5.5	5.3
4.3	4.8
4.1	4.5
2.9	4.2
1.5	3.6
0.3	3.3
0.7	2.7
1.6	2.7
2.1	2.7
2.7	3
2.7	3
2.4	3.3
2.1	3.6
1.6	3.6
0.7	3.6
0.9	3.6
2.6	3.6
4.1	3.6
5.5	3.6
6.6	3.3
7.2	3
7.8	2.7
8.4	2.2
8.4	1.9
8.4	1
8.4	0.2
8.4	1.2
8.4	2.6
8.4	4
8.1	6
7.5	7.7
6.9	10.3
6.6	10.9
6.3	12
5.8	12.9
5.5	13.2
4.9	13.2
4.6	13.2
4.1	12.9
3.5	12.6
2.6	11.8
2.3	11.5
1.8	11.2
0.9	10.6
0	10.3
0.7	10
1.3	10
2.1	9.8
3	9.8
3.6	9.8
4.4	9.8
5.6	9.8
6.4	9.8
7.9	9.8
9.3	9.8
10.4	9.8
11.6	9.8
12.7	9.8
13.3	9.8
13.9	9.8
13.9	9.8
13.6	9.8
12.2	9.2
11.6	9.2
9.9	8.3
8.2	7.7
6.2	7.2
4.1	6.9
2.4	6.9
1.3	6.9
0.4	6.9
0.3	6.9
0.9	6.6
2.1	5.5
2.6	5.2
3.8	4.3
5.2	3.5
6.3	2.6
7.8	1.7
8.9	0.9
9.8	0
10.4	0.5
10.9	1
10.9	1.6
10.9	1.6
10.9	1.9
10.9	2.2
10.9	2.5
10.9	3
11.2	3.3
11.2	3.6
11.5	3.9
11.8	4.2
12.1	4.2
12.1	4.2
12.1	4.2
12.1	4.2
12.1	4.2
12.1	4.2
12.1	4.2
12.1	4.2
12.1	4.2
12.1	4.2
12.1	4.2
12.1	4.2
12.1	4.2
12.1	4.2
12.1	4.2
12.1	4.2
12.1	4.2
12.1	4.2
12.1	4.2
12.1	4.2
12.1	4.2
12.1	4.2
12.1	4.2
12.1	4.2
12.1	4.2
12.1	4.2
12.1	4.2
12.1	4.2
12.1	4.5
11.8	4.8
11.8	5
11.8	5
11.5	5
11.5	5
11.5	5
11.5	5
11.5	5
11.5	5
11.5	5
11.5	5
11.5	5
11.5	5
11.5	5
11.5	5
11.5	5.3
11.5	5.3
11.5	5.3
11.5	5.6
11.5	5.6
11.5	5.6
11.5	5.6
11.5	5.6
11.5	5.6
11.5	5.6
11.5	5.6
11.8	5.6
11.8	5.6
11.8	5.6
11.8	5.6
11.8	5.6
11.8	5.6
11.8	5.6
11.8	5.6
11.8	5.6
11.8	5.6
11.8	5.6
11.8	5.6
11.8	5.6
11.8	5.6
11.8	5.6
11.8	5.6
11.8	5.6
11.8	5.6
11.8	5.6
11.5	5.6
10.9	5.6
10.4	5.9
9.5	5.9
9.2	5.9
8.9	5.9
8.4	5.9
8.4	5.9
8.1	5.9
7.8	5.9
7.8	5.9
7.8	5.9
7.8	5.9
7.8	5.9
7.8	5.6
7.8	5.6
7.8	5
7.8	4.5
7.5	3.3
6.6	1
5.5	2.3
4.1	7.2
2.3	13.2
0.3	19.5
1.9	26.1
4.1	32.1
6.2	37.5
8.4	42.4
10.4	46.1
12.5	48.4
14.2	49.6
16.2	49.3
18.5	47.8
21	45
23.9	41.3
26.5	37
29.4	31.8
31.9	26.1
34.8	20.1
37.4	14
39.9	7.7
42.2	2.6
44.8	1.3
47.4	4.2
50	6.2
52.8	7
56	7.3
60	7
61.4	7
63.4	7.3
65.4	7.3
67.2	7.3
68.6	7.6
69.7	7.9
71.2	8.2
72	7.6
72.9	7
74	6.8
76.3	7.3
76.6	7.6
76.6	8.5
76.6	10.2
76.6	11.9
76.6	13.3
76.6	13.9
76.6	13.9
76.6	13.9
76.6	13.9
76.6	13.9
76.3	13.9
75.2	13.9
73.7	13.9
72.3	13.9
70.3	13.9
68.3	13.9
66	13.9
63.1	13.9
60	13.9
53.7	13.9
51.4	13.3
46.8	12.2
43.1	9.9
39.7	6.8
36.8	3.3
33.6	0.3
31.1	3.5
26.8	6.6
25.3	7.5
22.5	8.3
19.6	8.9
17	8.9
14.7	8.9
13	9.2
10.7	9.2
10.2	9.2
9.3	9.5
8.7	10.3
8.7	11.2
8.7	11.8
8.7	12
8.7	12.3
8.7	12.3
8.7	12.3
8.7	12.3
7.9	12.3
7.9	12
7.6	11.2
7	10
6.2	8.3
5.3	6
4.7	2.6
4.4	1.3
4.1	5
4.1	7.9
4.1	9.9
4.1	11.6
4.1	12.8
4.1	13.3
4.1	13.3
4.1	13.3
4.1	13.3
4.1	13.3
4.1	13.3
4.1	13.3
4.1	13.3
4.1	13.3
4.1	13.3
4.1	12.5
4.1	9.9
4.1	5.6
4.1	0.2
4.1	4.9
4.1	9.2
4.4	12.9
5	16.3
6.4	19.5
7.9	22.1
9.9	24.1
11.6	25.5
13.6	26.1
15.6	26.1
17.9	26.1
20.8	26.1
24.5	25.5
30.8	23.5
32.5	22.4
35.9	19.2
38.2	15.2
40.2	10
42.2	4.9
44.5	0.2
46.8	4.5
49.7	7.6
53.1	9.6
58	11.6
59.4	12.2
62.6	12.5
65.4	12.5
68.6	12.5
70.9	12.5
72.6	12.8
74	13.9
75.2	14.8
76.3	15.9
76.9	15.9
77.8	15.9
78.9	15.9
79.5	15.9
80	16.8
80	17.6
80	18.5
80	18.8
80	18.8
80	18.8
80	18.8
80	18.8
79.8	18.8
79.2	18.8
77.5	18.8
76.3	18.8
75.7	18.8
74.3	18.8
72.9	18.8
71.2	18.8
69.2	18.8
67.2	18.8
64.6	18.8
60.9	18.8
56	18.5
48.3	15.6
46	13.9
42	9.6
38.5	4.8
35.4	0.3
32.5	5.5
29.6	10
27.1	14
24.2	17.5
21.3	20.6
18.8	23.5
16.5	26.1
14.5	28.4
13	30.1
11.9	31.5
11.3	32.1
10.4	32.1
10.2	31.8
10.2	30.7
10.2	27.5
9.9	23.2
8.4	18.3
6.7	13.5
4.7	8.9
3.3	3.2
2.7	1.3
2.4	3.9
2.4	5
3	5.9
3.9	6.5
4.7	6.8
5.3	6.8
5.3	6.8
5.3	6.8
5.3	6.5
5.3	5.3
5.3	2.2
5.3	3.5
5.9	9.5
7.6	14.9
9.9	20.3
11.9	25.8
14.5	29.5
17.3	31.5
20.2	31.8
23.6	31.8
27.6	30.7
31.1	28.1
34.2	24.1
36.2	18.9
37.7	12.9
39.1	6.9
40.5	1.2
42.5	3.6
45.1	7.3
48	10.2
51.4	12.5
54.8	13.9
58.9	15.1
62.3	15.4
65.4	15.4
68.6	15.4
71.2	15.9
73.5	16.8
74.9	17.4
76	17.6
77.8	17.6
78.3	17.6
79.2	17.6
80	18.2
80.3	19.4
80.3	21.7
80.3	23.1
80.3	23.4
80.3	23.4
79.2	23.1
77.8	22.2
77.2	21.9
76.3	21.9
74.9	21.9
73.2	21.9
70.9	21.9
68.6	21.9
66	21.9
63.1	21.7
59.4	21.1
55.7	19.6
49.7	15.9
48	14.5
44.2	11.1
40.8	7.3
37.1	3.6
33.4	0
29.4	3.7
25.6	6.9
20.2	10.9
18.5	12
15.3	13.8
12.2	14.9
9.6	15.8
7.6	15.8
6.2	15.8
5.3	15.8
5.3	15.8
5.3	15.8
5.3	15.8
5.3	15.2
5.3	14
5.3	11.8
5.3	9.2
5.3	6
5.3	2.9
5.3	0.2
5.3	2.7
5.3	5.6
5.3	6.5
5.3	8.5
5.3	12.2
5.3	13.3
5.3	15.1
5.3	15.9
5.3	15.9
5.3	15.9
5.3	15.4
5	13.1
4.4	9.6
4.4	5.3
4.4	0.6
4.4	2.6
4.4	6.3
4.4	10.3
4.4	13.8
4.4	16.6
4.4	18.6
5	20.1
6.4	20.6
8.2	20.9
10.2	20.9
12.7	20.9
17.6	20.1
19.3	19.2
22.2	16.6
24.2	13.2
25.6	8.6
26.8	3.5
28.5	1.6
31.1	6.2
34.2	9.3
37.7	11.6
41.4	13.1
44.8	13.3
49.7	13.3
50.8	13.3
53.4	13.3
55.4	13.3
57.7	13.3
60.3	13.3
62.9	13.1
65.7	12.8
68	12.2
71.2	11.6
72	11.6
73.5	11.6
74.6	11.6
76	11.6
77.5	11.6
78.6	11.6
78.9	11.6
79.2	12.2
79.2	13.3
79.2	14.2
79.2	14.2
79.2	14.2
78.6	14.2
78	14.2
76.6	14.2
75.7	14.2
74.6	14.2
73.2	14.2
71.2	14.2
69.4	14.2
67.4	14.2
65.4	14.2
63.4	14.2
60.9	14.2
57.7	14.2
54	14.2
49.4	13.9
44.2	12.8
39.9	10.5
36.2	7.3
33.1	3.3
29.6	0.9
26.5	4.6
23.3	8.3
20.2	11.5
17.3	14.3
15	17.2
13	20.1
11.6	22.6
11	25.5
10.7	28.1
10.7	30.4
10.7	31.5
10.7	31.8
10.7	31.8
10.7	31.8
10.7	31.2
10.7	29.2
10.7	26.4
10.7	22.9
10.7	18.9
10.7	14.6
10.4	10.6
9.9	6.6
8.7	2.9
7.9	0.7
7	4.2
6.2	7.3
6.2	7.9
5.9	8.2
5.9	8.2
5.9	7.3
5.3	5.6
5	3
4.4	0.3
4.1	5.2
4.1	10.6
4.1	16.1
4.7	20.3
5.6	24.4
7.3	28.1
9.3	31.5
11.6	33.8
13.9	35
16.5	35
19.6	35
23.6	34.1
28.2	31.8
32.2	28.4
37.1	20.9
38.5	18.1
41.1	12.3
43.7	6.9
46.2	1.4
48.5	3.9
50	8.2
52	11.1
56	12.8
57.7	12.8
60.9	12.8
63.7	12.8
66.3	12.8
69.2	12.8
71.5	12.8
72.9	12.5
73.5	12.2
75.2	11.9
75.5	11.9
76.6	11.9
78	12.2
79.2	13.3
79.8	14.8
79.8	16.5
79.8	17.9
79.8	17.9
79.8	17.9
79.2	17.9
78	17.9
76.9	17.9
76	17.9
75.2	17.9
72.9	17.6
72	17.6
70	17.6
68	17.6
65.7	17.6
63.1	17.6
60.3	17.6
57.1	17.6
52.8	17.6
48	17.6
40.2	16.5
37.9	15.6
33.4	13.1
29.4	9.9
25.6	6.5
22.5	2.7
19.3	0.9
16.5	4.3
13.9	7.5
11.3	10.6
9.6	12.9
7.6	15.8
7.3	16.3
7	17.5
7	18.3
7	18.3
7	18.3
7	18.3
7	17.2
7	14.6
7	11.2
7	7.7
6.7	4.9
6.2	2.6
6.2	0.5
5.9	3.6
5.6	6.2
4.7	8.2
4.1	10.2
3.9	11.6
3.9	11.9
3.9	11.9
3.6	11.9
2.7	11.3
2.1	9.6
1.6	7
1.6	0.7
1.6	1.4
1.6	5.5
2.1	8.9
2.7	12
3.9	15.2
5.9	18.3
8.4	21.2
11.3	23.5
14.7	24.9
20.2	25.2
22.2	25.2
26.5	24.9
31.6	24.1
36.5	21.5
40.8	17.8
43.7	12.9
45.7	7.7
47.7	2.6
50	2.5
52.6	7
54.8	9.6
57.7	11.3
61.1	11.9
64.6	11.9
67.7	11.9
70.3	11.9
72.9	11.9
74.6	11.9
76	11.9
77.2	11.9
77.8	11.9
78.6	11.9
80	11.9
81.2	12.8
81.8	14.5
81.8	16.8
81.8	17.9
81.5	18.2
81.2	18.2
79.8	18.2
78.6	18.2
77.5	18.2
76.6	18.2
75.2	18.2
73.7	18.2
72.3	18.2
70.3	18.2
68.6	18.2
66.9	18.2
64.9	18.2
62.9	18.2
60.6	18.2
58	18.2
55.1	18.2
52.3	18.2
49.4	18.2
46.2	18.2
43.1	18.2
39.7	17.9
33.6	17.1
31.9	16.5
28.5	15.1
25.6	13.3
23.1	11.1
20.8	9.1
18.8	7
17	5.3
15	2.7
14.2	1.9
13.3	0.2
12.7	1.7
12.5	3.7
12.5	5.7
12.5	7.7
12.5	9.8
12.5	11.5
12.5	14
12.2	14.9
11.9	16.6
11.9	17.5
11.9	18.3
11.9	18.6
11.9	18.9
11.9	18.9
11.9	18.9
11.9	18.9
11.9	18.9
11.9	18.6
11.9	17.2
11.9	15.5
11.9	13.8
11.9	12.3
11.9	10.9
11.9	9.2
11.9	7.5
11.9	5.5
11.9	3.7
11.9	1.2
11.9	0.3
11.9	1
11.9	2.5
11.9	3.9
11.6	5.3
11.6	6.8
11.3	7.6
11.3	8.5
11.3	9.1
11.3	9.1
11.3	9.1
11.3	9.1
11.3	9.1
11.3	9.1
11.3	9.1
11.3	9.1
11.3	9.1
11.3	9.1
11.3	9.3
11.3	10.2
11.3	11.1
11.3	11.1
11.3	11.1
11.3	11.1
11.3	11.6
11.3	12.8
11.3	13.9
11.3	14.8
11.3	15.6
11.3	16.8
11.3	17.6
11.3	18.2
11.3	19.1
11.3	19.6
11.3	19.9
11.3	20.2
11.3	20.5
11.3	20.5
11.3	20.5
11.3	20.5
11.3	20.5
11.3	20.5
11.3	20.5
11.3	20.5
11.3	20.5
11.3	20.5
11.3	20.5
11.3	20.5
11.3	20.5
11.3	20.5
11.3	20.5
11.3	20.5
11.3	20.5
11.3	20.5
11.3	20.5
11.3	20.5
11.3	20.5
11.3	20.5
11.3	20.5
11.3	20.5
11.3	20.5
11.3	20.5
11.3	20.5
11.3	20.5
11.3	20.5
10.7	20.5
10.2	20.5
9.9	20.5
9.6	20.5
9.6	20.5
9.3	20.5
8.7	20.5
8.4	20.5
7.9	20.5
7	20.5
6.2	20.5
5.3	20.5
4.7	20.5
3.9	20.5
3.3	20.5
2.7	20.5
1.9	20.5
1	20.5
0	20.5
1.2	20.5
2.3	20.2
3.2	19.6
3.5	19.1
3.5	18.5
3.5	17.9
3.5	17.4
3.5	16.8
3.5	15.9
3.5	15.4
3.5	14.5
3.5	13.6
3.5	12.2
4.1	11.1
4.6	9.9
5.2	8.8
5.5	7.3
6.1	5.9
6.3	4.5
6.3	1.9
6.3	0.7
6.3	1.2
6.3	2.9
6.3	4
6.3	4.9
6.3	4.9
6.3	4
6.6	2.9
6.9	1.7
7.5	0.3
8.1	1
8.9	2.5
9.2	2.7
9.8	3
10.1	3
10.1	3
10.1	3
10.1	3.3
10.1	3.6
10.1	4.5
10.1	5.9
10.1	6.2
10.4	7
10.6	8.2
10.9	8.8
11.5	9.6
11.8	10.5
12.1	11.3
12.1	11.9
12.1	12.5
11.8	12.5
11.8	12.5
11.8	12.5
11.5	12.5
11.5	12.5
11.5	12.5
11.5	12.5
11.5	12.5
11.5	12.5
11.5	12.5
11.2	12.5
10.9	12.5
10.9	12.5
10.9	12.5
10.9	12.5
10.9	12.5
10.9	12.5
10.9	12.5
10.6	12.5
10.6	12.8
10.6	12.8
10.6	13.1
10.6	13.3
10.6	13.3
10.6	13.3
10.6	13.3
10.6	13.3
10.6	13.3
10.6	13.3
10.9	13.3
10.9	13.3
10.9	13.3
10.9	13.3
10.9	13.3
10.9	13.3
10.9	13.3
10.9	13.3
10.9	13.3
10.9	13.3
10.9	13.1
10.9	12.8
10.9	12.5
10.6	11.9
10.1	11.3
9.8	10.8
9.8	10.2
10.1	10.2
10.1	10.2
10.1	10.2
10.1	10.2
10.1	10.2
10.1	10.2
10.1	10.2
10.1	10.2
10.1	10.2
10.1	10.2
10.1	10.2
10.1	10.5
10.1	10.8
10.1	11.3
10.4	11.6
10.4	11.6
10.6	11.6
10.9	11.6
10.9	11.6
10.9	11.6
10.9	11.6
10.9	11.6
10.9	11.6
10.9	11.6
10.9	11.6
10.9	11.6
10.9	11.6
10.9	11.6
10.9	11.6
10.9	11.6
10.9	11.6
10.9	11.6
10.9	11.6
10.9	11.6
10.9	11.6
10.9	11.6
10.9	11.6
10.9	11.6
10.9	11.6
10.9	11.6
10.9	11.6
10.9	11.6
10.9	11.6
10.9	11.6
10.9	11.6
10.9	11.6
10.9	11.6
10.9	11.6
10.9	11.6
10.9	11.6
10.9	11.6
10.9	11.6
10.9	11.6
10.9	11.6
10.9	11.6
10.9	11.6
10.9	11.6
10.9	11.6
10.9	11.6
10.9	11.6
10.9	11.6
10.9	11.6
10.9	11.6
10.9	11.6
10.9	11.3
10.9	11.3
10.9	11.6
10.9	11.6
10.9	11.6
10.9	11.6
10.9	11.6
10.9	11.6
10.9	11.6
10.9	11.6
10.9	11.6
10.9	11.6
10.9	11.6
10.6	11.6
10.6	11.6
10.4	11.6
10.1	11.6
10.1	11.6
10.1	11.6
10.1	11.6
10.1	11.6
10.1	11.6
10.1	11.6
9.8	11.6
9.8	11.6
9.8	11.6
9.5	11.6
9.5	11.6
9.5	11.6
9.5	11.6
9.5	11.6
9.5	11.6
9.5	11.6
9.5	11.6
9.5	11.6
9.5	11.6
9.5	11.6
9.5	11.6
9.5	11.6
9.5	11.6
9.5	11.6
9.5	11.6
9.5	11.6
9.5	11.6
9.5	11.6
9.5	11.6
9.5	11.6
9.5	11.6
9.5	11.6
9.8	11.6
9.8	11.6
10.1	11.6
10.1	11.6
10.1	11.6
10.1	11.6
10.1	11.6
10.1	11.6
10.1	11.6
10.1	11.6
10.1	11.6
10.1	11.6
10.4	11.6
10.4	11.6
10.6	11.6
11.2	11.6
11.2	11.6
11.2	11.6
11.2	11.6
11.2	11.6
11.2	11.6
11.2	11.6
11.2	11.6
10.9	11.6
10.9	11.6
10.9	11.6
10.9	11.6
10.9	11.6
10.9	11.6
10.9	11.6
10.9	11.6
10.9	11.3
10.9	11.1
10.9	10.5
10.9	9.6
10.9	8.2
10.9	7.9
10.9	6.8
10.9	5.6
10.9	4.5
10.9	3
10.9	1.6
10.9	0
10.9	2
10.9	4
10.9	6.6
10.9	9.2
10.9	12
10.9	14.9
10.9	17.5
10.9	19.8
10.9	21.8
10.9	23.8
10.9	25.5
10.9	27.2
10.9	28.9
10.9	30.4
10.9	31.5
10.9	32.7
10.9	33.5
10.9	34.4
10.9	35
10.9	35.2
10.9	35.5
10.9	35.5
10.9	35.5
10.9	35.5
10.6	35
10.1	34.1
9.5	32.9
9.5	31.8
9.2	30.1
8.9	28.4
8.9	26.4
8.9	24.1
8.9	21.8
8.9	19.2
8.9	16.6
8.9	13.8
8.9	11.2
8.9	8.3
8.9	5.5
8.9	2.6
8.9	0
8.9	2.2
8.9	4.5
8.9	6.5
8.9	8.2
8.9	9.3
8.9	9.6
8.9	9.9
8.9	9.9
8.9	9.9
8.9	9.9
8.9	9.9
9.2	9.9
9.5	9.9
9.5	9.9
9.8	9.9
9.8	9.9
10.1	9.9
10.1	9.9
9.8	9.9
9.8	10.2
9.5	11.1
9.2	11.9
9.2	12.8
9.2	13.3
9.2	13.9
9.2	14.2
9.2	14.2
9.2	14.2
9.2	14.2
9.2	13.9
9.2	13.3
9.5	12.8
9.5	11.9
9.5	11.3
9.5	10.5
9.5	9.6
9.5	8.5
9.5	7
9.2	5.6
9.2	3.6
9.2	1.6
9.2	0.6
9.2	2.9
9.2	5.2
9.2	7.2
9.2	8.6
9.2	9.8
9.2	10
9.5	9.8
9.8	9.2
10.1	8
10.1	6.9
10.4	5.2
10.4	3.7
10.4	2
10.9	0.6
11.2	0.7
11.8	2.2
12.1	3.6
12.1	4.8
12.1	5.6
12.1	6.5
12.1	6.8
12.1	7
12.1	7.3
12.1	7.6
12.1	8.5
12.1	9.1
12.1	9.6
12.1	10.5
12.1	11.1
12.1	11.6
12.1	12.2
11.8	12.2
11.8	12.2
11.8	12.2
11.8	12.2
11.8	12.2
11.8	12.2
11.8	12.2
11.8	12.2
11.8	12.2
11.8	12.2
11.8	12.2
11.8	12.2
11.8	12.2
11.8	12.2
11.8	12.2
11.8	12.2
11.8	12.2
11.8	12.2
11.8	12.2
11.8	12.2
11.8	12.2
11.8	12.2
11.8	12.2
11.8	12.2
11.8	12.2
11.8	12.2
11.8	12.2
11.8	12.2
11.8	12.2
11.8	12.2
11.8	12.2
11.8	12.2
11.8	12.2
11.8	12.2
11.8	12.2
11.8	12.2
11.8	12.2
11.8	12.2
11.8	12.2
11.8	12.2
11.8	12.2
11.8	12.2
11.8	12.2
11.8	12.2
11.8	12.2
11.8	11.9
11.8	11.9
11.8	11.9
11.8	11.9
11.8	11.9
11.8	11.6
11.8	11.6
11.8	11.6
11.8	11.6
11.8	11.6
11.8	11.6
11.8	11.6
11.8	11.6
11.8	11.6
11.8	11.6
11.8	11.6
11.8	11.6
11.8	11.6
11.8	11.6
11.8	11.3
11.8	11.3
11.8	11.3
11.8	11.3
12.1	11.3
12.1	11.3
12.1	11.3
12.1	11.3
12.1	11.3
12.1	11.3
12.1	11.3
12.1	11.3
12.1	11.3
12.1	11.1
12.1	10.8
11.8	10.8
11.8	10.8
11.8	10.8
11.8	10.8
11.8	10.8
11.8	10.8
11.8	10.8
11.8	10.8
11.8	10.8
11.8	10.8
11.8	10.8
11.8	10.8
11.8	10.8
11.8	10.8
11.8	10.8
11.8	10.8
11.8	10.8
11.8	10.8
11.8	10.8
11.8	10.8
11.8	10.8
11.8	10.8
11.8	10.8
11.8	10.8
11.8	10.8
11.8	10.8
11.8	10.8
11.8	10.8
11.8	10.8
11.8	10.8
11.8	10.8
11.8	10.8
11.8	10.8
11.8	10.8
11.8	10.8
11.8	10.8
11.8	10.8
11.8	10.8
11.8	10.8
11.8	10.8
11.8	10.8
11.8	10.8
11.8	10.8
11.8	10.8
11.8	10.8
11.8	10.8
11.8	10.8
11.8	10.8
11.8	10.8
11.8	10.8
11.8	10.8
11.8	10.8
11.8	10.8
11.8	10.8
11.8	10.8
11.8	10.8
11.8	10.8
