# Supplementary material for: Bot fit: A novel approach to assessing lower limb muscular strength
Source: PLoS One. 2026 Mar 26;21(3):e0339187. doi: 10.1371/journal.pone.0339187 (PMC13021169; doi:10.1371/journal.pone.0339187)
Supplement: S3 File — Raw joint angle data (left and right legs) collected from 25 participants across all exercise protocols. This compressed folder contains individual participant files (sub1–sub25) with time-series signals representing lower-limb motion recorded by the Bot Fit system during resistance exercise trials. (ZIP) [file pone.0339187.s003.zip › sub20/lunge_max2.csv]

AngL	AngR
35.4	10.6
37.7	13.2
39.4	15.8
41.1	18.6
42	21.5
43.1	24.6
44	27.5
44.5	30.1
44.8	32.9
44.8	34.7
44.8	37
45.7	39.5
47.7	41.8
50.5	44.7
53.7	47.8
57.1	51.3
60.6	54.4
63.4	57
65.4	58.7
66.6	59.9
66.9	60.7
68.3	61.6
70.3	63
72	64.7
73.7	66.2
75.2	67
76.3	67.9
77.5	69
79.2	70.2
80.9	71.6
82.9	73.6
84.9	74.8
86.1	75.3
86.1	75.3
85.8	75.3
85.8	75.3
86.1	75.6
86.1	75.9
86.3	75.9
86.3	75.9
86.3	75.9
86.3	75.9
86.3	75.9
86.3	75.9
86.1	75.9
85.8	75.9
85.5	75.9
85.2	75.6
85.2	75.3
84.9	74.8
84.3	74.5
84.1	74.2
83.5	73.9
83.2	73.3
82.6	73
82.3	72.8
81.8	72.2
81.2	71.9
80.9	71.6
80.3	71.3
80.3	71
80	70.8
79.8	70.8
79.8	70.5
79.8	70.5
79.8	70.5
79.8	70.5
79.8	70.5
80	70.8
80	70.8
80	70.8
80	70.8
80	70.8
80	70.8
80	70.8
80.3	70.8
80.6	71
80.9	71.3
81.2	71.9
81.8	71.9
82	72.2
82	72.5
82.3	72.8
82.6	73
82.6	73.3
82.6	73.6
82.6	73.6
82.6	73.6
82.9	73.9
82.9	73.9
82.9	74.2
83.2	74.2
83.5	74.5
83.5	74.5
83.5	74.8
83.8	74.8
84.1	75.1
84.3	75.1
84.3	75.3
84.3	75.6
84.6	75.9
84.9	76.2
85.2	76.5
85.5	76.8
85.8	77.1
85.8	77.1
86.1	77.1
86.1	77.6
86.1	77.9
86.3	78.2
86.3	78.5
86.3	78.5
86.6	78.5
86.6	78.5
86.6	78.5
86.6	78.8
86.6	79.1
86.6	79.6
86.6	79.6
86.6	79.6
86.6	79.6
86.6	79.6
86.6	79.6
86.6	79.6
86.6	79.6
86.6	79.6
86.9	79.6
86.9	79.6
86.9	79.6
86.9	79.9
86.9	80.2
86.9	80.2
86.9	80.2
86.9	80.5
86.9	80.5
87.2	81.1
87.5	81.4
87.8	81.9
87.8	82.2
88.3	82.5
88.6	83.1
88.6	83.4
88.9	83.6
89.5	83.9
89.5	84.2
89.5	84.5
89.8	84.5
89.8	84.5
89.8	84.5
89.8	84.5
89.5	84.5
89.5	84.5
89.5	84.5
89.5	84.5
89.5	84.2
89.5	83.9
89.5	83.4
88.9	82.8
88.6	82.2
87.8	81.4
87.5	80.8
86.9	79.9
86.6	79.3
86.3	79.1
86.1	79.1
85.8	78.8
85.5	78.5
85.2	78.5
84.9	78.5
84.9	78.5
84.9	78.5
84.9	78.8
85.2	79.1
85.8	79.6
86.3	80.2
86.9	80.8
87.2	81.4
87.5	81.9
87.8	82.2
88.1	82.5
88.1	82.8
88.3	82.8
88.3	82.8
88.3	82.8
88.3	82.8
88.3	82.8
88.3	82.8
88.3	82.8
88.3	82.8
88.1	82.8
87.8	82.5
87.5	81.6
86.9	81.1
86.3	80.2
85.5	79.1
84.6	77.9
83.2	76.5
81.8	75.1
80	73.3
78.3	71.3
76.3	69.3
74.6	67.3
72.3	65
70.3	62.7
68	60.4
65.4	58.2
63.1	55.9
60.9	53.3
58.3	50.7
56	48.1
53.7	45.6
51.4	42.7
48.8	40.1
46.5	37.2
44.2	34.7
42	31.8
39.7	29.2
36.2	25.8
35.1	24.6
32.8	22.4
30.5	20.9
27.9	19.8
24.8	19.8
21.3	19.8
18.2	20.6
15	21.5
12.2	22.9
9.6	24.6
7.6	26.6
5.9	28.9
4.4	31.2
3.3	33.8
2.1	36.7
0.7	39.8
0.3	43
1.5	45.8
2.3	49
3.2	51.9
3.8	54.4
4.3	56.4
4.6	57.9
5.2	58.7
5.5	58.7
5.5	58.4
5.8	58.2
6.1	57.3
6.6	55.6
7.5	53.6
8.6	51.3
9.8	48.1
11.5	44.7
12.9	41
14.4	37.2
15.5	33.5
16.4	30.1
16.7	26.9
16.7	24.1
16.7	21.5
16.7	18.9
16.7	16.1
16.7	13.2
16.7	10
16.7	7.2
16.7	4.6
16.7	3.7
15.8	4
14.1	4.6
11.5	5.5
8.4	6.3
4.3	6.9
0.3	7.2
3.3	6.9
6.7	6.9
9.3	6.3
11	5.5
11.6	4.9
11.9	4.3
11.9	4
11.9	4
11.9	4
11.9	4
11.9	4
11.9	4
11.6	4
10.7	4
9.6	4
8.4	3.5
7.6	2.9
6.4	2
5.6	1.7
4.4	1.4
3.9	1.2
3.3	1.2
2.7	1.2
1.9	1.2
0.7	1.2
0.9	1.2
2.6	1.4
5.2	3.2
6.1	4
6.9	6
7.2	8.3
7.2	10.6
6.9	12.6
6.9	14
6.9	14.6
6.9	14.6
6.9	13.8
6.9	12.6
6.9	11.2
6.9	9.8
7.2	8
7.2	6.3
7.8	4.9
8.1	3.7
8.4	2.6
8.4	1.7
8.4	1.2
8.4	0.6
8.4	0.2
8.4	0.7
8.4	1.3
8.4	2.2
8.1	2.5
7.5	2.7
6.9	3
6.1	3
4.9	3
2.9	3.3
2.3	3.3
0.9	3.3
0.4	3.3
1.9	3.3
3	3.9
4.1	4.2
4.7	5
5	5.9
4.7	7
3.9	7.6
2.1	8.2
0.1	8.2
1.2	8.2
2.3	8.2
3.5	8.2
4.1	7.9
4.3	7.9
4.9	7.3
5.2	6.8
5.2	6.5
5.5	6.2
6.1	5.9
6.9	5.9
7.8	5.9
8.4	5.9
8.9	5.9
9.2	5.9
9.2	5.9
9.2	5.9
9.2	6.2
9.2	6.2
9.2	6.2
9.2	6.5
9.2	6.5
9.2	6.5
9.2	6.5
9.2	6.5
9.2	6.5
9.2	6.5
9.2	6.5
9.2	6.5
9.2	6.5
9.2	6.5
9.2	6.5
9.2	6.5
9.2	6.5
9.2	6.5
9.2	6.5
9.2	6.5
9.2	6.5
9.2	6.5
9.2	6.5
9.2	6.5
9.5	6.8
9.8	7.3
10.4	7.6
10.6	8.2
10.9	8.5
11.2	8.8
10.9	9.1
10.9	9.1
10.9	9.1
10.9	9.1
10.9	9.1
10.9	9.1
10.9	9.1
10.9	9.1
10.9	9.1
10.9	9.1
10.9	9.1
10.9	9.1
10.9	9.1
10.9	9.1
10.9	9.1
10.9	9.1
10.9	9.1
10.9	9.1
10.9	9.1
10.9	9.1
10.9	9.1
10.9	9.1
10.9	9.1
10.9	9.1
10.9	9.1
10.9	9.1
10.9	9.1
10.9	9.1
10.9	9.1
10.9	9.1
10.9	9.1
10.9	9.1
10.9	9.1
10.9	9.1
10.9	9.1
10.9	8.8
10.9	8.8
10.9	8.8
10.9	8.8
10.9	8.2
10.9	7.9
10.9	7.9
10.9	7.9
10.9	7.9
10.9	7.9
10.9	7.9
10.9	7.9
10.9	7.9
10.9	7.9
10.9	7.9
10.9	7.9
10.9	7.9
10.9	7.9
10.9	7.9
10.9	7.9
10.9	7.9
10.9	7.9
10.9	7.9
10.9	7.9
10.9	7.9
10.9	7.9
10.9	7.9
10.9	7.9
10.6	7.9
10.6	8.2
10.6	8.2
10.6	8.2
10.6	8.2
10.6	8.2
10.6	8.2
10.6	8.2
10.6	8.2
10.6	8.2
10.6	8.2
10.6	8.2
10.6	8.2
10.6	8.2
10.6	8.2
10.6	8.2
10.6	8.2
10.6	8.2
10.6	8.2
10.6	8.2
10.6	8.2
10.6	8.2
10.6	8.2
10.6	8.2
10.6	8.2
10.6	8.2
10.6	8.2
10.6	8.2
10.6	8.2
10.6	8.2
10.6	8.2
10.6	8.2
10.6	8.2
10.6	8.2
10.6	8.2
10.6	8.2
10.6	8.2
10.6	8.2
10.6	8.2
10.6	8.2
10.6	8.2
10.6	8.2
10.6	8.2
10.6	8.2
10.6	8.2
10.6	8.2
10.6	8.2
10.6	8.2
10.6	8.2
10.6	8.2
10.6	8.2
10.6	8.2
10.6	8.2
10.6	8.2
10.6	8.2
10.6	8.2
10.6	8.2
10.6	8.2
10.6	8.2
10.6	8.2
10.6	8.2
10.6	8.2
10.6	8.2
10.6	8.2
10.6	8.2
10.6	8.2
10.6	8.2
10.6	8.2
10.6	8.2
10.6	8.2
10.6	8.2
10.6	8.2
10.6	8.2
10.6	8.2
10.6	8.2
10.4	8.2
10.1	8.2
9.8	8.2
9.8	8.2
9.8	8.2
9.8	8.2
9.8	8.2
9.8	8.2
9.8	8.2
9.8	8.2
9.8	8.2
9.8	8.2
9.8	8.2
9.8	8.2
9.8	8.2
9.8	8.2
9.8	8.2
9.8	8.2
9.8	8.2
9.8	8.2
9.8	8.2
9.8	8.2
10.1	7.9
10.1	7.9
10.1	7.9
10.1	7.9
10.1	7.9
10.1	7.9
10.1	7.9
10.1	7.9
10.1	7.9
10.1	7.9
10.1	7.9
10.1	7.9
10.1	7.9
10.1	7.6
10.1	7.6
10.1	7.6
10.1	7.3
10.1	7.3
10.1	7.3
10.1	7.3
10.1	7.3
10.1	7.3
10.1	7.3
10.1	7.3
10.1	7.3
10.1	7.3
10.1	7.3
10.1	7.3
10.1	7.3
10.1	7.3
10.1	7.3
10.1	7.3
10.1	7.3
9.8	7.3
9.8	7.3
9.5	7.3
9.5	7.3
9.2	7
8.9	7
8.9	7
8.9	7
8.9	7
8.9	7
8.9	7.3
8.9	7.3
8.9	7.3
8.9	7.3
8.9	7.3
8.9	7.3
8.9	7.3
8.9	7.3
8.9	7.3
8.9	7.3
8.9	7.3
8.9	7.3
8.9	7
8.9	7
8.9	6.5
8.6	6.2
8.4	5.9
8.1	5
7.8	5
7.8	4.8
7.5	4.8
7.5	4.8
7.5	4.8
7.5	4.8
7.5	4.8
7.5	4.8
7.2	4.8
6.9	4.8
6.6	4.8
6.3	4.8
5.8	4.8
5.2	4.8
4.9	4.8
4.1	4.8
3.5	4.8
2.6	4.8
1.5	4.8
0	4.8
1.3	4.8
2.7	4.8
4.4	4.8
5.9	4.8
7	4.8
7.9	4.8
7.9	4.8
7.3	4.8
6.2	4.8
4.7	4.8
3	4.8
1.3	4.8
0.3	4.8
1.2	4.8
2.1	4.8
2.6	4.8
3.5	4.8
3.5	4.8
4.1	4.8
4.6	4.8
5.2	4.5
5.2	4.5
5.2	4.2
5.2	4.2
5.2	3.9
5.2	3.9
5.2	3.9
5.2	3.9
5.2	3.9
5.2	3.9
5.2	3.9
5.2	3.6
5.2	3.6
5.2	3.6
5.2	3.6
5.2	3.6
5.2	3.6
5.2	3.6
5.2	3.6
5.2	3.6
5.2	3.6
5.2	3.6
5.2	3.6
5.2	3.6
5.2	3.6
5.2	3.6
5.2	3.6
4.3	3.6
4.1	3.6
2.9	3.6
1.8	3.6
0.6	3.6
0.4	3.6
1	3.6
1.6	3.6
1.6	3.9
1.3	3.9
1	3.6
0.4	3.6
0	3.6
0.3	3.9
0.6	3.9
0.9	3.9
0.9	3.9
0.9	3.9
1.2	4.2
1.8	4.5
1.8	4.5
2.1	4.8
2.3	4.8
2.6	4.8
2.6	4.8
2.6	4.5
2.9	4.2
3.5	3.6
3.5	3.3
3.5	3
3.5	2.7
3.5	2.7
3.5	2.7
3.5	2.7
3.8	2.7
3.8	2.7
3.8	2.7
3.8	2.7
3.8	2.7
3.8	2.7
3.8	2.7
3.8	2.7
3.8	2.7
3.8	2.7
3.8	2.7
3.8	2.7
3.5	3
3.5	3
2.9	3
2.1	3
0.6	3
1	3
2.4	2.7
4.1	2.7
5	2.7
5.9	2.7
5.9	3
5	2.7
4.7	2.7
3.3	2.5
2.1	1.6
1	0.2
0.1	1.7
0	4
0	5.7
0.3	7.2
0.3	8
0.9	8.3
1.2	8
1.5	7.7
1.8	7.5
1.8	6.9
1.8	6.6
1.8	6.3
1.8	5.7
1.8	5.5
1.8	4.9
1.8	4
1.8	2.9
1.8	1.7
2.1	0.6
2.3	0.5
2.3	1.3
2.6	1.6
2.3	1.9
2.3	1.9
2.3	2.2
2.3	2.2
2.3	2.2
2.3	2.2
2.3	2.2
2.3	2.2
2.3	2.2
2.3	2.2
2.1	2.5
1.8	2.5
1.2	2.7
0.6	3
0	3.3
0.1	3.6
0.1	3.9
0.1	4.5
0.1	4.8
0.1	5
0.1	5
0	5
0.9	4.8
1.5	4.8
2.1	4.8
2.3	4.8
2.6	4.8
2.6	4.8
2.3	4.8
2.3	4.8
2.3	4.5
2.3	4.5
2.3	4.2
2.3	3.6
2.3	2.7
2.3	2.5
2.3	1.6
2.3	0.7
2.3	0
2.3	1.2
2.3	2.3
2.3	3.7
2.3	5.7
2.3	7.7
2.3	10
2.1	12
1.5	14.3
0.9	16.6
0.3	20.9
0	22.4
0	24.9
0	27.5
0	29.5
0	31.2
0.1	32.4
0.7	33.2
1.6	34.1
2.1	34.1
3	34.1
3.6	33.5
4.7	32.7
6.4	30.4
8.7	27.5
11	23.8
13.9	19.8
17	15.5
20.8	10.9
24.5	6.6
28.5	3.2
32.5	0.3
36.5	1.3
40.8	2.5
45.1	3
49.4	3
55.4	3
57.1	3
60.6	3
63.1	3
65.7	3.3
68.6	3.3
70.9	4.2
73.2	5.3
74.9	6.5
76	6.8
76.9	6.8
76.9	6.8
76.9	7.3
77.5	8.8
77.2	9.1
76.6	9.1
76	9.1
75.7	9.1
74.9	9.1
73.7	9.1
72	9.1
68.6	8.5
67.4	8.2
64.9	7.3
62	6.2
58.9	4.2
55.1	1.6
52	1.2
48.5	4.3
45.1	8
41.4	11.8
37.7	15.2
33.9	17.8
28.5	20.3
27.3	20.9
25.3	21.2
23.6	21.2
20.2	21.8
15.9	22.4
12.2	22.4
9.6	22.4
9.3	22.4
9.3	22.1
9.3	20.6
8.7	18.1
7.3	14.9
5.3	12.3
3	10.3
1.3	8.9
0.4	8.9
0.3	9.8
1.5	11.8
1.5	14.6
1.5	17.5
1.5	19.8
0.6	21.8
0.4	23.8
2.1	25.2
4.4	26.1
7.3	26.1
10.7	26.1
15.3	25.8
23.6	24.4
26.2	23.2
31.6	20.3
35.9	16.6
39.9	12.3
43.1	7.7
48	0.9
50	0.7
53.4	3
57.4	4.8
61.7	5.3
65.7	5.6
69.4	5.6
72.3	5.6
74.6	5.6
77.2	5.6
79.8	5.6
80.9	5.6
82.3	6.2
82.9	6.8
82.9	7.6
82.9	8.8
82.9	9.3
82.9	9.3
82.9	9.3
82	9.3
80.9	8.8
80	8.2
78.9	8.2
77.2	8.2
74.6	8.2
72	8.2
68.9	7.9
65.2	6.8
61.1	4.8
57.1	1.9
53.1	1.7
48.8	5.5
44.5	9.8
38.2	16.3
36.2	18.6
32.2	22.9
28.2	26.4
24.2	29.2
20.2	31.2
16.5	32.1
13	32.4
10.2	32.4
8.7	32.4
8.7	31.8
8.7	29.8
8.7	25.8
8.7	20.3
7.6	14.9
5.9	9.5
3.3	4
0.1	0.7
2.3	4.8
3.5	5.9
4.1	3.9
4.1	1.4
3.5	11.8
2.6	14.9
1.2	20.6
1	26.1
3.9	30.4
7	33.2
10.7	34.4
15	34.4
19.9	33.8
25.3	32.1
33.1	25.5
35.7	22.9
39.9	17.5
44	12
47.4	6.6
50.5	1.7
53.1	2.2
55.7	4.8
59.1	6.5
62.6	6.5
66.3	6.5
69.7	6.2
72.3	6.2
75.2	6.2
77.8	6.2
79.8	6.5
81.5	6.8
82.9	7.3
83.8	8.2
83.8	9.3
83.8	9.3
83.8	9.3
83.2	9.3
82.3	9.3
81.5	9.3
80.3	9.3
78.9	9.3
76.9	9.3
74.9	8.8
72.3	7.9
69.4	6.8
66	5
60.3	1.6
58.3	0.5
54	2.6
49.7	5.7
45.4	9.5
41.4	13.5
37.9	18.1
34.5	22.9
30.8	27.2
27.3	30.7
23.9	32.9
20.5	34.7
16.8	35.5
13.3	35.8
10.2	35.8
8.4	35.5
8.2	35
8.2	32.7
8.2	28.9
7.6	23.5
6.2	17.8
4.1	11.8
0.1	2.6
1.2	0
4.3	3.9
6.6	3.9
7.5	1.3
7.5	3.7
7.2	10.3
5.5	16.6
3.2	22.4
0.3	27.8
3	32.7
7	35.8
10.7	37.5
15.3	37.5
20.5	37
25.6	35.2
30.8	31.8
35.9	27.2
40.5	22.4
44.8	16.9
48.5	11.5
51.4	6.3
54.3	1.4
57.1	1.9
60.3	3.9
64	4.2
68	3.9
71.5	3.9
74.3	3.9
76.9	3.9
79.5	3.9
81.5	3.9
82.9	3.9
84.1	3.9
84.6	3.9
84.9	3.9
84.6	3.9
84.6	3.9
84.6	3.9
84.1	3.9
82.3	3.9
80.9	3.9
79.2	3.9
77.5	3.9
75.2	3.9
72.3	3.9
68.9	3.9
64.6	3.6
59.7	2.2
55.4	0
50.8	2.9
46.5	6.6
42.2	10.3
38.2	14.6
34.2	19.2
30.2	23.5
26.2	26.9
20.8	30.4
18.8	30.9
15	31.5
11.6	31.5
9	31.5
7.9	31.5
7.9	30.9
7.9	28.9
7.6	24.9
7.6	19.8
7	14.3
5	9.2
2.1	4.6
1.2	0.6
3.8	0.7
4.6	0.3
4.9	4
4.9	9.5
3.8	14.9
1.8	19.5
0.4	24.1
4.1	28.1
8.4	31.2
13.9	32.7
19.3	32.7
24.8	31.2
30.2	27.8
35.1	22.9
39.7	17.5
44	12.3
49.1	5.2
50.5	2.9
53.1	1
56	3.9
59.1	5.3
62.9	5.6
66.9	5.6
70	5.6
72.9	5.6
75.5	5.6
77.8	5.6
80	5.6
81.5	5.6
82.6	5.6
83.5	6.2
83.5	7.3
83.5	9.3
83.5	9.6
82.9	9.9
82	9.9
81.2	9.9
79.8	9.9
78	9.9
76.3	9.9
74.3	9.9
72	9.9
68.9	9.9
62.6	9.3
60.3	8.8
56	6.2
52	3
48.3	0.6
44.5	5.2
40.5	10
37.1	14.9
33.4	20.1
29.9	24.6
26.2	28.7
23.1	31.8
19.6	34.1
16.8	35
14.2	35
12.2	35
11.9	34.4
11.9	32.1
11.9	28.1
11.9	22.9
11.3	16.9
10.2	11.5
7.9	6
4.7	2
1.9	1.2
0.1	2.9
0.6	7.2
0.6	13.2
0.1	20.1
2.4	26.4
5.6	32.7
9.9	37.8
14.5	41
19	41.8
24.2	41
29.6	38.1
34.8	32.9
39.4	27.5
43.1	21.8
46.8	15.8
50	10
52.8	4.3
55.4	1
57.4	5
60.3	7
64	7.6
68.3	7.6
71.7	7.6
74.9	7.6
77.5	7.6
78.9	7.6
80	7.6
81.2	7.6
81.8	7.6
82	8.8
82	9.6
82	11.3
82	11.9
81.5	11.9
80.3	11.9
78.9	11.9
77.8	11.9
76.3	11.9
74.3	11.9
72	11.9
69.2	11.9
64.3	11.9
62.6	11.9
58.6	11.9
53.7	11.3
48.8	9.3
44.5	6.2
40.5	2.2
37.1	2.6
33.6	7.7
30.2	12.9
27.1	17.8
22.5	24.6
20.8	26.6
18.2	30.4
15.3	33.2
13	35.2
11	36.4
9	36.4
8.7	36.4
8.7	35.2
8.7	31.5
8.7	26.4
8.7	20.3
8.7	15.2
7.6	11.5
5.6	10.9
5	11.8
4.4	14.6
4.1	19.8
4.7	25.8
7.3	31.5
11.3	36.7
15.3	40.7
19.3	43
24.2	43.3
29.9	41.8
35.4	38.4
40.5	33.2
47.1	24.4
48.8	21.5
52	15.5
54.8	9.5
58.3	1.2
59.1	0.7
61.4	3.6
64.6	4.5
68.9	4.5
72.9	4.5
75.7	4.5
77.8	4.5
81.2	4.5
82	4.5
83.5	4.8
84.6	5.6
84.6	7.3
84.6	9.3
84.6	11.1
83.5	11.6
82.3	11.6
81.5	11.3
79.8	11.3
78.9	11.3
77.5	11.1
76	11.1
74	11.1
71.7	11.1
68.9	11.1
65.4	10.8
61.4	9.9
57.1	8.5
50.8	5.6
48.8	4.2
44.2	1.3
39.9	2
35.9	5.7
31.9	9.8
27.9	13.2
24.5	16.3
20.8	18.6
17.6	20.9
14.5	22.6
11.6	24.1
9	24.6
7.3	24.6
5.6	24.6
5	24.4
5	22.9
5	20.3
5	16.3
4.7	12.3
3	10.6
1.3	9.8
0.7	9.8
0.4	10.3
0	12.3
0.9	16.1
0.3	21.2
0.4	22.4
2.7	24.1
6.2	24.9
10.7	24.9
15.6	24.6
21	23.8
26.2	21.2
31.1	17.8
35.4	13.5
38.8	8.6
43.1	0.9
44.5	1.3
46.8	5.3
50	8.2
53.7	9.6
57.4	9.6
61.4	9.6
64.9	9.6
67.7	9.6
70.6	9.6
74.9	9.6
76	9.6
77.8	9.6
78.9	9.6
79.8	9.6
80.3	9.6
80.6	9.9
80.6	10.2
80.6	10.8
80.6	11.1
80.3	11.1
79.5	11.1
78	11.1
76.6	11.1
75.2	11.1
73.7	11.1
71.7	11.1
69.7	11.1
67.2	11.1
62.6	11.1
60.6	11.1
56	9.9
51.1	7.9
47.1	4.8
43.7	1
39.9	3.5
36.5	8.3
33.4	13.2
30.2	17.8
27.3	21.8
24.2	25.5
21.3	28.1
9.3	29.2
9.3	25.5
9.3	20.3
8.4	15.2
5.3	8.9
4.1	7.5
2.7	6.6
2.4	7.5
2.4	10.6
2.4	15.5
18.2	30.4
15.6	31.5
12.7	31.5
10.4	31.5
9.6	31.2
2.4	20.9
3.3	25.5
5.3	29.2
7.9	32.7
13.6	34.7
15.9	34.7
21.6	33.2
27.1	30.1
32.5	25.2
36.8	19.8
40.2	14
43.4	8.3
46.8	2.6
49.7	2.5
52	6.5
56.8	9.3
58.6	9.9
63.1	9.9
67.4	9.9
70.9	9.9
73.2	9.9
75.2	9.9
76.6	9.6
77.5	9.1
78.6	7.9
79.2	7.3
79.8	7
79.8	7
79.8	7
79.8	7
79.8	7
79.8	7
79.5	7
78.6	7
77.5	7
76.9	7
76	7
75.2	7
74	7
73.2	7
72	7.3
70.6	7.9
69.2	9.1
67.2	10.8
64.9	12.5
62.3	14.2
59.7	15.6
56.6	16.2
53.7	16.2
50.5	16.2
46.8	16.2
42.5	16.2
37.9	15.1
34.5	13.1
31.4	10.2
28.8	7
27.1	3.9
25.1	0.5
23.6	2.6
21.9	5.5
20.5	8.3
18.8	11.2
17.3	14
16.2	16.9
15	19.8
13.9	22.1
13	24.1
11.9	25.5
10.7	26.4
9.3	26.9
7.6	26.9
5.9	26.9
4.4	26.9
3.3	26.1
2.7	24.6
2.4	22.1
2.4	18.6
1.9	14.9
1	11.2
0	7.5
1.5	3.7
2.9	0
4.1	3.3
4.6	5.9
4.6	7.6
4.3	7.9
3.8	8.2
2.6	8.2
1.2	8.2
0.7	8.5
3.3	9.1
5.3	9.6
7.3	10.5
9	11.6
10.2	12.5
11.3	13.3
12.2	13.6
12.5	13.6
12.7	13.6
12.5	13.6
12.5	13.6
12.5	13.6
12.2	13.6
11.3	13.6
10.4	13.9
9	13.9
7.6	14.2
6.2	14.2
5	14.5
3.9	14.8
3.3	15.1
2.4	15.4
2.1	15.4
1.6	15.4
1.3	15.4
0.7	15.4
0.1	15.4
0	15.4
0.3	15.4
0.6	15.4
0.9	15.6
0.9	15.6
1.5	15.6
2.1	15.6
2.6	15.6
3.2	15.6
3.5	15.6
3.5	15.6
3.5	15.6
3.5	15.6
3.5	15.6
3.5	15.6
3.5	15.6
3.8	15.4
4.1	15.1
4.3	14.8
4.3	14.5
4.3	14.5
4.3	14.2
4.3	13.9
4.3	13.9
4.3	13.9
4.6	13.9
5.5	13.9
5.5	13.9
5.8	13.9
6.1	13.9
6.1	13.9
5.8	13.9
5.8	13.9
5.8	13.9
6.1	13.9
6.1	13.9
6.1	13.9
6.1	13.6
6.1	13.3
6.1	13.1
6.1	13.1
6.1	13.1
6.1	12.8
6.1	12.8
6.1	12.5
6.3	12.2
6.3	12.2
6.3	12.2
6.6	11.9
6.9	11.6
6.9	11.6
6.9	11.6
6.9	11.6
7.2	11.6
7.2	11.3
7.2	11.3
7.5	11.3
7.5	11.1
7.8	11.1
7.5	10.8
7.5	10.8
7.5	10.5
7.5	10.5
7.5	10.5
7.5	10.5
7.5	10.5
7.5	10.5
7.5	10.5
7.2	10.5
6.9	10.5
6.9	10.5
6.6	9.9
6.1	9.6
5.8	9.6
5.8	9.6
5.8	9.6
5.8	9.6
5.8	9.6
5.8	9.6
5.8	9.6
5.8	9.6
5.8	9.6
5.8	9.6
5.8	9.6
5.8	9.6
5.8	9.6
5.8	9.6
5.8	9.6
5.8	9.6
5.8	9.6
5.8	9.6
6.1	9.6
6.1	9.6
6.1	9.6
6.3	9.6
6.3	9.6
6.6	9.6
6.9	9.6
7.2	9.6
7.2	9.6
7.2	9.6
7.2	9.6
7.5	9.6
7.8	9.9
8.1	9.9
8.1	9.9
8.4	9.9
8.4	9.9
8.6	9.6
9.2	9.1
9.5	7.9
9.8	6.8
10.1	5
10.1	3.3
10.1	1.3
10.1	0.6
10.1	2.6
10.1	4
10.1	5.5
10.1	6.3
10.1	7.2
10.1	7.5
10.1	7.2
10.1	7.2
10.1	7.2
10.1	7.2
10.1	7.2
10.1	6.9
10.1	6
10.1	5.2
10.1	4.3
10.1	3.2
10.4	2.3
10.4	1.7
10.6	1.4
10.9	1.2
10.9	1.2
10.9	1.2
10.9	0.9
10.9	0
10.9	1
10.9	2.2
10.9	3.9
10.9	5.6
10.6	7.3
9.5	8.8
8.4	9.9
6.6	10.8
4.6	11.3
2.6	11.6
0.9	11.3
0.7	11.1
2.1	10.2
3.3	9.3
4.4	8.8
5.6	8.2
6.4	7.6
7	7
7.6	7
7.9	6.5
7.9	6.2
8.2	5.9
8.2	5.3
7.9	4.5
7.9	4.5
7.9	3.9
7.6	3.3
7	3
6.4	2.7
5.6	2.7
4.7	2.7
3.9	2.7
3	2.7
2.4	2.7
1.9	2.7
1.3	2.7
0.7	2.5
0.1	1.9
0	1.6
0.9	1
1.2	1
2.1	1
2.9	0.7
3.8	0.7
4.6	0.5
5.5	0.2
6.3	0.2
7.5	0
8.6	0.3
9.5	0.9
9.8	1.2
10.1	1.7
10.4	2.6
10.9	3.5
11.5	4.3
11.8	5.2
12.1	6.3
12.6	7.2
13.2	8.6
13.5	9.8
14.1	11.2
14.4	12.6
14.9	14.9
15.2	15.5
15.5	16.9
15.5	18.1
15.5	19.5
15.5	20.6
15.5	22.1
14.7	23.2
13.8	24.4
12.9	25.5
12.4	26.6
12.4	27.8
12.6	29.2
12.6	30.4
12.6	31.8
12.6	32.9
12.6	34.4
12.6	35
12.6	35.5
12.6	36.1
12.6	36.4
12.6	36.7
12.6	36.7
12.6	36.7
12.6	36.4
12.6	36.4
12.6	36.4
12.4	36.1
12.1	35.2
11.5	34.1
11.5	32.9
11.5	31.2
11.5	30.7
11.5	29.2
11.5	27.8
11.5	26.4
11.5	25.2
11.5	23.8
11.5	22.1
11.8	20.3
11.8	18.3
11.8	16.3
12.1	14.3
12.1	12.3
12.1	10.3
12.6	8.3
13.2	6.6
13.5	4.6
14.1	2.9
14.4	1.2
14.9	0.2
15.5	1.3
15.5	1.9
15.5	2.7
15.5	3
15.5	3
15.5	3.3
15.5	3.3
15.2	3.3
14.7	3.6
13.8	4.2
12.9	5
11.5	5.9
10.1	7
8.4	7.9
6.6	9.1
4.9	9.6
3.2	9.6
1.5	9.9
0.3	9.9
0.7	9.9
1.6	9.9
2.4	9.9
2.4	9.9
2.7	9.9
2.7	9.9
2.7	9.9
2.7	9.9
2.7	9.9
2.7	10.2
2.7	10.2
2.7	10.2
2.7	10.2
2.7	10.2
2.7	10.2
2.7	10.2
2.7	10.5
3	10.8
3.3	11.1
3.9	11.1
4.4	11.1
5	11.1
5.6	11.1
6.2	11.1
6.4	11.1
6.4	11.1
6.4	11.3
6.4	11.3
6.4	11.6
6.2	11.9
5.9	11.9
5.3	11.9
4.4	12.2
3.6	12.2
2.4	12.8
1	13.1
0	13.6
1.5	13.9
2.6	14.2
4.1	14.2
5.8	14.2
7.2	14.2
8.4	14.2
8.9	14.2
8.9	14.2
8.6	14.2
7.8	14.5
7.2	14.8
6.9	15.4
6.9	15.6
7.5	15.9
8.4	16.2
9.2	16.2
9.8	16.2
10.4	16.2
10.4	16.2
10.1	16.2
10.1	16.2
10.1	16.2
10.1	16.2
10.1	16.2
10.1	16.2
10.1	16.2
10.1	16.2
10.1	15.6
10.4	15.1
10.6	14.5
11.2	13.6
10.9	13.1
11.2	12.5
11.2	11.6
11.2	10.5
10.9	9.6
10.9	9.1
10.9	8.2
10.9	7.6
10.9	7.3
10.9	6.8
10.9	6.5
10.9	5.9
10.9	5.3
10.9	5
10.9	5
10.9	4.8
10.9	4.8
10.9	4.8
10.9	4.8
10.9	4.8
10.9	4.8
10.9	4.8
10.9	5
10.9	5
10.9	5
10.9	5.3
10.9	5.3
10.9	5.3
10.9	5.3
10.9	5.6
10.9	5.6
10.9	5.6
10.9	5.9
10.9	6.5
10.9	7
10.9	7.9
10.9	8.5
10.9	9.3
10.9	9.9
11.2	10.5
11.2	10.8
11.2	11.1
11.2	11.3
11.2	11.6
11.2	11.6
11.2	11.9
10.9	11.9
10.9	11.9
10.9	11.9
10.9	11.9
10.9	12.2
10.9	12.5
10.9	12.5
10.9	12.5
10.9	12.5
10.9	12.5
10.9	12.5
10.9	12.5
10.9	12.5
10.9	12.5
10.9	12.5
10.9	12.5
10.9	12.5
10.9	12.5
10.9	12.5
10.9	12.5
10.9	12.5
10.9	12.5
10.9	12.5
10.9	12.5
10.9	12.5
10.9	12.5
10.9	12.5
10.9	12.5
10.9	12.5
10.9	12.5
10.9	12.5
10.9	12.5
10.9	12.5
10.9	12.5
10.9	12.5
10.9	12.5
10.9	12.5
10.9	12.5
10.9	12.5
10.9	12.5
10.9	12.5
11.2	12.5
11.2	12.5
11.2	12.5
11.2	12.5
11.2	12.5
11.2	12.5
11.2	12.5
11.2	12.5
11.2	12.5
11.2	12.5
11.2	12.5
11.2	12.5
11.2	12.5
11.2	12.5
11.2	12.5
10.9	12.5
10.9	12.5
10.9	12.5
10.9	12.5
10.9	12.5
10.9	12.5
10.9	12.5
10.9	12.5
10.9	12.5
10.9	12.5
10.9	12.5
10.9	12.5
10.9	12.5
10.9	12.5
10.9	12.5
10.9	12.5
10.9	12.5
10.9	12.5
10.9	12.5
10.9	12.5
10.9	12.5
