# Supplementary material for: Bot fit: A novel approach to assessing lower limb muscular strength
Source: PLoS One. 2026 Mar 26;21(3):e0339187. doi: 10.1371/journal.pone.0339187 (PMC13021169; doi:10.1371/journal.pone.0339187)
Supplement: S3 File — Raw joint angle data (left and right legs) collected from 25 participants across all exercise protocols. This compressed folder contains individual participant files (sub1–sub25) with time-series signals representing lower-limb motion recorded by the Bot Fit system during resistance exercise trials. (ZIP) [file pone.0339187.s003.zip › sub20/squat_const.csv]

AngL	AngR
14.5	10.9
13.9	10.3
13	10.3
12.5	10.3
11.9	10.3
11	10.3
10.2	10
9.3	9.5
8.4	8.9
7.3	8
5.9	7.2
4.4	6.3
2.7	5.5
1.3	4.6
0.3	3.7
2.6	2.9
3.5	2.6
4.9	2
6.3	1.2
7.5	0.6
8.4	0.2
8.6	0.7
8.6	1.3
8.9	2.2
8.9	3.3
9.5	4.5
9.8	5
9.5	5.3
9.2	5.3
8.4	4.8
7.5	3.9
7.5	3.9
7.5	3.9
7.8	4.5
8.4	5
8.6	5.6
9.2	5.9
9.5	6.5
9.2	6.5
9.2	6.8
9.2	6.5
9.2	6.5
9.2	6.5
9.2	6.5
9.2	6.5
9.2	6.5
9.2	6.5
9.2	6.8
9.5	7
10.1	7.6
10.9	7.9
10.9	8.2
10.6	7.9
10.1	7.3
8.9	6.5
8.1	5.3
7.8	4.5
7.8	4.5
8.1	4.8
8.4	5
8.6	5
8.6	5.3
8.6	5.3
8.6	5.3
8.6	5.3
8.6	5.3
8.6	5.3
8.6	5.3
8.6	5.3
8.6	5.3
8.6	5.3
8.6	5.3
8.6	5
8.6	5
8.6	4.8
8.6	4.5
8.6	4.2
8.6	4.2
8.6	3.9
8.6	3.9
8.6	3.6
8.6	3.6
8.6	3.6
8.6	3.6
8.6	3.6
8.6	3.6
8.6	3.9
8.4	3.9
8.4	3.9
8.1	3.9
8.1	3.9
8.1	3.9
7.8	3.9
7.8	3.9
7.8	3.9
7.8	3.9
7.8	3.9
7.8	3.9
7.8	3.9
7.8	3.9
7.8	3.9
7.8	3.9
7.8	3.6
7.5	3.6
7.5	3.6
7.2	3.3
6.9	3
6.6	2.7
6.6	2.5
6.6	2.5
6.6	2.5
6.6	2.5
6.6	2.5
6.6	2.5
6.6	2.5
6.6	2.5
6.6	2.5
6.6	2.5
6.6	2.5
6.6	2.5
6.6	2.5
6.6	2.5
6.6	2.5
6.6	2.5
6.6	2.5
6.6	2.5
6.6	2.5
6.6	2.5
6.6	2.5
6.6	2.5
6.6	2.5
6.6	2.5
6.6	2.5
6.6	2.5
6.6	2.5
6.6	2.5
6.6	2.5
6.6	2.5
6.6	2.5
6.6	2.5
6.6	2.5
6.6	2.5
6.6	2.5
6.6	2.5
6.6	2.5
6.6	2.5
6.6	2.5
6.6	2.5
6.6	2.5
6.6	2.5
6.6	2.5
6.6	2.5
6.6	2.5
6.6	2.5
6.6	2.5
6.6	2.5
6.6	2.5
6.6	2.5
6.6	2.5
6.6	2.5
6.6	2.5
6.6	2.5
6.6	2.5
6.6	2.5
6.6	2.7
6.6	3
6.6	3
6.6	3
6.6	3
6.6	3.3
6.6	3.3
6.6	3.3
6.6	3.3
6.6	3.3
6.6	3.3
6.6	3.3
6.6	3.3
6.6	3.3
6.6	3.3
6.6	3.3
6.6	3.3
6.6	3.3
6.6	3.3
6.6	3.3
6.6	3.3
6.6	3
6.6	3
6.6	3
6.6	3
6.6	3
6.6	3
6.6	3
6.6	3
6.6	3
6.6	3
6.6	3.3
6.3	3.3
6.1	3.3
5.8	3.3
5.2	3.3
4.9	3
4.6	3
4.6	3.3
4.6	3.3
4.3	3.3
4.1	3.3
4.1	3.3
4.1	3.3
4.1	3.3
4.1	3.3
4.1	3.3
4.1	3.3
4.1	3.6
4.1	3.6
4.1	3.6
4.1	3.6
4.1	3.6
4.1	3.6
4.1	3.6
4.1	3.6
4.1	3.6
4.1	3.6
4.1	3.6
4.1	3.6
4.1	3.6
4.1	3.6
4.1	3.6
4.1	3.3
4.1	3.3
4.1	3
4.1	3
4.1	2.7
4.1	2.7
4.3	2.7
4.3	2.5
4.3	2.2
4.3	2.2
4.3	1.9
4.3	1.9
4.6	1.9
4.6	1.6
4.9	1.3
5.2	1.3
4.9	1.3
5.2	1.3
5.2	1.3
5.2	1.3
5.2	1.3
5.2	1.3
5.2	1.3
5.2	1.3
5.2	1.3
4.9	1.3
4.9	1.3
4.9	1.3
4.9	1.3
4.9	1.3
4.9	1.3
4.9	1.3
4.9	1
4.9	1
4.9	0.5
4.6	0.2
4.3	0.2
4.1	0.2
4.1	0
4.1	0.3
3.8	0.3
3.8	0.3
3.8	0.3
3.8	0.3
3.8	0.3
3.8	0.3
4.1	0.3
4.1	0.3
4.1	0.3
4.1	0.3
4.1	0.3
4.1	0.3
4.1	0.3
4.1	0.3
4.1	0.3
4.1	0.3
4.1	0.3
4.1	0.3
4.1	0.3
3.8	0.3
3.5	0.3
3.2	0.3
3.2	0.3
3.2	0.3
3.2	0.3
3.2	0.3
3.2	0.3
3.2	0.3
3.2	0.3
3.2	0.3
3.2	0.3
3.2	0.3
3.2	0.3
3.2	0.3
3.2	0.3
3.2	0.3
3.2	0.3
3.5	0.3
4.1	0.3
4.9	0.3
5.8	0.3
6.6	0.3
7.2	0.3
6.9	0.3
6.9	0.3
6.6	0.3
6.1	0.3
5.8	0.3
5.8	0.3
5.8	0.3
5.8	0.3
5.8	0
5.8	0
5.8	0
5.8	0
5.8	0
5.8	0
5.8	0
5.8	0
5.8	0
5.8	0
5.8	0
5.8	0
5.8	0
5.8	0
5.8	0
5.8	0
5.8	0
5.5	0
5.2	0
4.6	0.3
4.3	0.3
4.1	0.3
4.1	0.3
4.1	0.3
4.1	0.3
4.1	0.3
4.1	0.3
4.1	0.3
4.1	0.3
4.1	0.3
4.1	0.3
4.1	0.3
4.1	0.3
4.1	0.3
4.1	0.3
4.1	0.3
4.1	0.3
4.1	0.3
4.1	0.3
4.1	0.3
4.1	0.3
4.1	0.3
4.1	0.3
4.1	0.3
4.1	0.3
4.1	0.3
4.1	0.3
4.1	0.3
4.1	0.3
4.3	0.3
4.3	0.3
4.6	0.3
4.9	0.3
5.5	0.3
6.1	0.3
6.3	0
6.3	0
6.3	0
6.3	0.2
6.3	0.5
6.6	0.7
6.9	0.7
6.9	1
7.2	1.6
7.5	1.9
8.1	2.2
8.4	2.5
8.6	2.7
8.6	2.7
8.9	3
8.9	3.3
9.2	3.3
9.2	3.6
9.2	3.6
9.2	3.6
9.2	3.6
9.2	3.6
9.2	3.6
9.2	3.6
9.2	3.9
9.2	3.9
9.2	3.9
9.2	3.9
9.2	3.9
9.2	3.9
9.2	3.9
9.2	3.9
9.2	3.9
9.2	3.9
9.2	3.9
9.2	3.9
9.2	3.9
9.2	3.9
9.2	3.9
9.2	3.9
9.2	3.9
9.2	3.9
9.2	4.2
9.2	4.5
9.2	4.8
9.5	4.8
9.5	4.8
9.5	4.8
9.8	4.8
10.1	5
10.1	5
10.1	5.3
10.1	5.3
10.1	5.6
10.1	5.6
10.1	5.6
10.1	5.6
10.1	5.6
10.1	5.6
10.1	5.6
10.1	5.6
10.1	5.6
10.1	5.6
10.1	5.6
10.1	5.6
10.1	5.6
10.1	5.6
10.1	5.6
10.1	5.6
10.1	5.6
10.1	5.6
10.1	5.6
10.1	5.6
10.1	5.6
10.1	5.6
10.1	5.6
10.1	5.6
10.4	5.6
10.4	5.6
10.6	5.6
11.2	5.6
11.2	5.6
11.2	5.6
11.2	5.6
11.2	5.6
11.2	5.6
11.2	5.6
11.2	5.6
11.2	5.6
11.2	5.6
11.2	5.6
11.2	5.6
11.2	5.6
11.2	5.6
11.5	5.6
12.1	5.6
12.1	5.6
12.1	5.6
12.1	5.6
12.1	5.6
12.1	5.6
12.1	5.6
12.1	5.6
12.1	5.6
12.1	5.6
12.1	5.6
12.1	5.6
12.1	5.6
12.1	5.6
12.1	5.6
12.1	5.6
12.1	5.6
12.1	5.6
12.1	5.6
12.1	5.6
12.1	5.6
12.1	5.6
12.1	5.6
12.1	5.6
11.8	5.6
11.8	5.6
11.8	5.6
11.8	5.6
11.8	5.6
11.8	5.6
11.8	5.6
11.8	5.6
11.8	5.6
11.8	5.6
11.8	5.6
11.8	5.6
11.8	5.6
11.8	5.6
11.8	5.6
11.8	5.6
11.8	5.6
11.8	5.6
11.8	5.6
11.8	5.6
11.8	5.6
11.8	5.6
11.8	5.6
11.8	5.6
11.8	5.6
11.8	5.6
11.8	5.6
11.8	5.6
11.8	5.6
11.8	5.6
11.8	5.6
11.8	5.6
11.8	5.6
11.8	5.6
11.8	5.6
11.8	5.6
11.8	5.6
11.8	5.6
11.8	5.6
11.8	5.6
11.8	5.6
11.8	5.6
11.8	5.6
11.8	5.6
11.8	5.6
11.8	5.6
11.8	5.6
11.8	5.6
11.8	5.6
11.8	5.6
11.8	5.6
11.8	5.6
11.8	5.6
11.5	5.6
11.5	5.6
11.5	5.6
11.5	5.6
11.5	5.6
11.5	5.6
11.5	5.6
11.5	5.6
11.8	5.6
11.8	5.6
11.8	5.6
11.8	5.6
11.8	5.6
11.8	5.6
11.8	5.6
11.8	5.6
11.8	5.6
11.8	5.6
11.8	5.6
11.8	5.6
11.8	5.6
11.8	5.6
11.8	5.6
11.8	5.6
11.8	5.6
11.8	5.6
11.8	5.6
11.8	5.6
11.8	5.6
11.8	5.6
11.8	5.6
11.8	5.6
11.8	5.6
11.8	5.6
11.8	5.6
11.8	5.6
11.8	5.6
11.8	5.6
11.8	5.6
11.8	5.9
11.8	5.9
11.8	5.9
11.8	6.2
11.8	6.5
11.8	6.8
11.8	6.8
11.8	6.8
11.8	6.8
11.8	6.8
11.8	6.8
11.8	6.8
11.8	6.8
11.8	6.8
11.8	6.8
11.8	6.8
11.8	6.8
11.8	6.8
11.8	6.8
11.8	6.8
11.8	6.8
11.8	6.8
11.8	6.8
11.8	6.8
11.8	6.8
11.8	6.8
11.8	6.8
11.8	6.8
11.8	6.8
11.8	6.8
11.8	6.8
11.8	6.8
11.8	6.8
11.8	6.8
11.8	6.8
11.8	6.8
11.8	6.8
12.1	6.8
12.1	6.8
12.4	6.8
12.9	7
13.2	7.3
13.8	7.9
14.1	8.2
14.7	8.5
14.9	8.5
14.9	8.8
14.9	8.8
14.9	8.8
14.9	8.8
14.9	8.8
14.9	8.8
14.9	8.8
14.9	8.8
14.7	8.8
14.7	8.8
14.7	8.8
14.7	8.8
14.4	8.8
14.4	8.8
14.4	8.8
14.1	8.8
13.5	8.8
13.2	8.8
12.6	8.5
12.6	8.5
12.6	8.5
12.4	8.2
12.4	8.2
12.4	8.2
12.4	8.2
12.4	8.2
12.4	8.2
12.6	8.2
12.6	8.2
12.6	8.2
12.6	8.2
12.6	8.2
12.6	8.2
12.6	8.2
12.6	8.2
12.9	8.2
12.9	8.2
12.9	8.2
12.9	8.2
13.2	8.2
13.5	8.2
13.8	8.2
13.8	8.2
13.8	8.2
13.8	8.2
13.8	8.2
13.8	8.2
13.8	8.2
13.8	8.2
13.8	8.2
13.8	8.2
13.8	8.2
13.8	8.2
13.5	8.2
13.5	8.2
13.5	8.2
13.5	8.2
13.5	8.2
13.5	8.2
13.2	8.2
13.2	8.2
12.9	8.2
12.6	8.2
12.6	8.2
12.6	8.2
12.6	8.2
12.6	8.2
12.6	8.2
12.6	8.2
12.9	8.2
12.9	8.2
12.9	8.2
13.2	8.2
13.5	8.2
13.8	8.2
14.1	8.2
14.7	8.2
14.7	8.2
14.7	8.2
14.7	8.2
14.7	8.2
14.7	8.2
14.7	8.2
14.7	8.5
14.7	8.5
14.7	8.8
14.7	9.3
14.7	9.6
14.7	10.2
14.7	10.5
14.7	10.8
14.4	11.1
14.4	11.1
14.4	11.1
14.4	11.1
14.4	11.1
14.1	11.1
14.1	11.1
13.8	11.1
13.5	11.1
13.5	11.1
13.5	11.1
13.5	10.8
13.5	10.8
13.5	10.5
13.5	10.2
13.5	9.9
13.5	9.6
13.5	9.6
13.5	9.6
13.5	9.3
13.5	9.3
13.5	9.3
13.5	9.3
13.5	9.3
13.5	9.3
13.5	9.3
13.5	9.3
13.5	9.3
13.5	9.3
13.5	9.3
13.5	9.3
13.5	9.3
13.5	9.3
13.5	9.3
13.5	9.3
13.5	9.3
13.5	9.3
13.5	9.3
13.5	9.3
13.5	9.3
13.2	9.3
13.2	9.3
13.2	9.3
12.9	9.3
12.6	9.3
12.6	9.1
12.6	9.1
12.6	9.1
12.6	9.1
12.6	9.1
12.6	9.1
12.6	9.1
12.6	9.1
12.6	9.1
12.6	9.1
12.6	9.1
12.6	9.1
12.6	9.1
12.6	9.1
12.6	9.1
12.6	9.1
12.6	9.1
12.6	9.1
12.6	9.1
12.6	9.1
12.6	9.1
12.6	9.1
12.9	9.1
12.9	9.1
12.9	9.1
12.9	9.1
12.9	9.1
12.9	9.1
12.9	9.1
12.9	9.1
12.9	9.1
12.9	9.3
12.9	9.3
12.9	9.3
12.9	9.1
12.9	9.1
12.9	9.1
12.9	9.1
12.9	9.1
12.9	9.1
12.9	9.1
12.9	9.1
12.9	9.1
12.9	9.1
12.6	9.1
12.6	9.1
12.6	9.1
12.6	9.1
12.6	9.1
12.6	9.1
12.6	9.1
12.6	9.1
12.6	9.1
12.6	9.1
12.6	9.1
12.6	9.1
12.6	9.1
12.6	9.1
12.6	9.1
12.6	9.1
12.6	9.1
12.6	9.1
12.6	9.1
12.6	9.1
12.4	9.1
12.4	9.1
12.4	9.1
12.4	9.1
12.4	9.1
12.4	9.1
12.4	9.1
12.4	9.1
12.4	9.1
12.4	9.1
12.6	9.1
12.6	9.1
12.6	9.1
12.6	9.1
12.6	9.1
12.6	9.1
12.6	9.1
12.6	9.1
12.6	9.1
12.6	9.1
12.6	9.1
12.6	9.1
12.6	9.1
12.6	9.1
12.6	9.1
12.6	9.1
12.6	9.1
12.6	9.1
12.6	9.1
12.9	9.1
12.9	9.1
12.9	9.1
12.9	9.1
12.9	9.1
12.9	9.1
12.6	9.1
12.6	9.1
12.6	9.1
12.6	9.1
12.6	9.1
12.6	9.1
12.6	9.1
12.6	9.1
12.6	9.1
12.6	9.1
12.6	9.1
12.6	9.1
12.6	9.1
12.6	9.1
12.6	9.1
12.6	9.1
12.6	9.1
12.6	9.1
12.6	9.1
12.6	9.1
12.6	9.1
12.6	9.1
12.6	9.1
12.6	9.1
12.6	9.1
12.6	9.1
12.6	9.1
12.6	9.1
12.6	9.1
12.6	9.1
12.6	9.1
12.6	9.1
12.6	9.1
12.6	9.1
12.6	9.1
12.6	9.1
12.6	9.1
12.6	9.1
12.6	9.1
12.6	9.1
12.6	9.1
12.6	9.1
12.6	9.1
12.6	9.1
12.6	9.1
12.6	9.1
12.6	9.1
12.6	9.1
12.6	9.1
12.6	9.1
12.6	9.1
12.6	9.1
12.6	9.1
12.6	9.1
12.6	9.1
12.6	9.1
12.6	9.1
12.6	9.1
12.6	9.1
12.6	9.1
12.6	9.1
12.6	9.1
12.6	9.1
12.6	9.1
12.6	9.1
12.6	9.1
12.6	9.1
12.6	9.1
12.6	9.1
12.6	9.1
12.6	9.1
12.6	9.1
12.6	9.1
12.6	9.1
12.6	9.1
12.6	9.1
12.6	9.1
12.6	9.1
12.6	9.1
12.6	9.1
12.6	9.1
12.6	9.1
12.6	9.1
12.6	9.1
12.6	9.1
12.6	9.1
12.6	9.1
12.6	9.1
12.6	9.1
12.6	9.1
12.6	9.1
12.6	9.1
12.6	9.1
12.6	9.1
12.6	9.1
12.6	9.1
12.6	9.1
12.6	9.1
12.6	9.1
12.6	9.1
12.6	9.1
12.6	9.1
12.6	9.1
12.6	9.1
12.6	9.1
12.6	9.1
12.6	9.1
12.6	9.1
12.6	9.1
12.6	9.1
12.6	9.1
12.6	9.1
12.6	9.1
12.6	9.1
12.6	9.1
12.6	9.1
12.6	9.1
12.6	9.1
12.6	9.1
12.6	9.1
12.6	9.1
12.6	9.1
12.6	9.1
12.6	9.1
12.6	9.1
12.6	9.1
12.6	9.1
12.6	9.1
12.6	9.1
12.6	9.1
12.6	9.1
12.6	9.1
12.6	9.1
12.6	9.1
12.6	9.1
12.6	9.1
12.6	9.1
12.6	9.1
12.6	9.1
12.6	9.1
12.6	9.1
12.6	9.1
12.6	9.1
12.6	9.1
12.6	9.1
12.6	9.1
12.6	9.1
12.6	9.1
12.6	9.1
12.6	9.1
12.6	9.1
12.6	9.1
12.6	9.1
12.6	9.1
12.6	9.1
12.6	9.1
12.6	9.1
12.6	9.1
12.6	9.1
12.6	9.1
12.6	9.1
12.6	9.1
12.6	9.1
12.6	9.1
12.6	9.1
12.6	9.1
12.6	9.1
12.6	9.1
12.6	9.1
12.6	9.1
12.6	9.1
12.6	9.1
12.6	9.1
12.6	9.1
12.6	9.1
12.6	9.1
12.6	9.1
12.6	9.1
12.6	9.1
12.6	9.1
12.6	9.1
12.6	9.1
12.6	9.1
12.6	9.1
12.6	9.1
12.6	9.1
12.6	9.1
12.6	9.1
12.6	9.1
12.6	9.1
12.6	9.1
12.4	9.1
12.4	9.1
12.4	9.1
12.4	9.1
12.4	9.1
12.4	9.1
12.4	9.1
12.4	9.1
12.4	9.1
12.4	9.1
12.4	9.1
12.4	9.1
12.4	9.1
12.4	9.1
12.4	9.1
12.4	9.1
12.4	9.1
12.4	9.1
12.4	9.1
12.4	9.1
12.4	9.1
12.6	9.1
12.6	9.1
12.6	9.1
12.6	9.1
12.6	9.1
12.4	9.1
12.4	9.1
12.4	9.1
12.4	9.1
12.4	9.1
12.6	9.1
12.6	9.1
12.6	9.1
12.6	9.1
12.6	9.1
12.6	9.1
12.6	9.1
12.6	9.1
12.6	9.1
12.6	9.1
12.6	9.1
12.6	9.1
12.6	9.1
12.6	9.1
12.6	9.1
12.6	9.1
12.4	9.1
12.4	9.1
12.1	9.1
11.5	9.1
11.2	8.8
11.2	8.8
10.9	8.8
10.9	8.8
10.9	8.8
10.9	8.8
10.9	8.8
10.9	8.8
10.9	8.5
10.9	8.5
10.9	8.5
10.9	8.5
10.9	8.5
10.9	8.5
10.9	8.5
10.9	8.5
10.9	8.5
10.9	8.5
10.9	8.5
10.9	8.5
10.9	8.5
10.9	8.5
10.9	8.5
10.9	8.5
10.9	8.5
10.9	8.5
10.9	8.5
10.9	8.5
10.9	8.5
10.9	8.5
10.9	8.5
10.9	8.5
10.9	8.5
10.9	8.5
10.9	8.5
10.9	8.2
10.9	8.2
10.9	8.2
10.9	8.2
10.9	8.2
10.9	8.2
10.9	8.2
10.9	8.2
10.9	8.2
10.9	8.2
10.9	8.2
10.9	8.2
10.9	7.9
10.9	7.9
10.9	7.9
10.9	7.6
10.9	7.3
10.9	7.3
10.9	7.3
10.9	7.3
10.9	7.3
10.9	7.3
10.9	7.3
10.9	7.3
10.9	7.3
10.9	7.3
10.6	7.3
10.6	7
10.4	7
10.1	7
9.8	7
9.8	6.8
9.8	6.8
9.8	6.5
9.8	6.5
9.8	6.5
9.5	6.5
9.5	6.5
9.5	6.5
9.5	6.5
9.5	6.5
9.5	6.5
9.5	6.5
9.5	6.5
9.5	6.5
9.5	6.5
9.5	6.5
9.5	6.5
9.5	6.5
9.5	6.5
9.5	6.5
9.5	6.5
9.2	6.5
8.9	6.5
8.9	6.5
8.9	6.5
8.9	6.5
8.9	6.5
8.9	6.5
8.9	6.5
8.9	6.5
8.9	6.5
8.9	6.5
8.9	6.5
8.9	6.5
8.9	6.5
8.9	6.5
8.9	6.5
8.9	6.5
8.9	6.5
8.9	6.5
8.9	6.5
8.9	6.5
8.9	6.5
8.9	6.5
8.9	6.2
8.9	6.2
8.9	5.9
8.9	5.6
8.9	5
8.9	4.8
8.6	4.5
8.6	4.2
8.4	3.9
8.1	3.9
7.8	3.6
7.8	3.6
7.5	3.9
7.5	3.9
7.5	3.9
7.5	3.9
7.5	3.9
7.5	3.9
7.5	3.9
7.5	3.9
7.5	3.9
7.5	3.9
7.5	3.9
7.5	3.6
7.5	3.6
7.5	3.6
7.5	3.6
7.5	3.6
7.5	3.6
7.5	3.6
7.5	3.6
7.5	3.6
7.5	3.6
7.5	3.6
7.5	3.9
7.5	3.9
7.5	3.9
7.5	3.9
7.5	3.9
7.5	3.9
7.5	3.9
7.5	3.9
7.5	3.9
7.5	3.9
7.5	3.9
7.5	3.9
7.5	3.9
7.5	3.9
7.5	3.9
7.8	3.9
7.8	3.9
7.8	3.9
7.8	3.9
8.1	3.9
8.1	3.9
8.4	3.9
8.4	3.9
8.4	3.9
8.4	3.9
8.4	3.9
8.4	3.9
8.4	3.9
8.4	3.9
8.4	3.9
8.4	3.9
8.4	3.9
8.4	3.9
8.4	3.9
8.4	3.9
8.4	3.9
8.4	3.9
8.4	3.9
8.4	3.9
8.4	3.9
8.6	3.9
8.6	3.9
8.9	3.9
9.2	3.9
9.5	3.9
9.5	3.9
9.5	3.9
9.5	3.9
9.8	3.9
9.8	3.9
10.1	3.9
10.1	4.2
10.1	4.2
10.1	4.5
10.1	4.8
10.1	5
10.1	5
10.1	5
10.1	5
10.1	5
10.1	5
10.1	5
10.1	5.3
10.1	5.3
10.1	5.6
10.1	5.6
10.1	5.6
10.1	5.6
10.1	5.6
10.1	5.6
10.1	5.6
10.1	5.6
10.1	5.6
10.1	5.6
10.1	5.6
10.1	5.6
10.1	5.6
10.1	5.6
10.1	5.6
10.1	5.6
10.1	5.6
10.1	5.6
10.1	5.6
10.1	5.6
10.1	5.6
10.1	5.6
10.1	5.6
10.1	5.6
10.1	5.6
10.1	5.6
10.1	5.6
10.1	5.6
10.1	5.6
10.1	5.6
10.1	5.6
10.1	5.6
10.1	5.6
10.1	5.6
10.1	5.6
10.1	5.6
10.1	5.9
10.1	5.9
10.1	5.9
10.1	5.9
10.1	5.9
10.1	5.9
10.1	5.9
10.1	5.9
10.1	5.9
10.1	5.9
10.1	5.9
10.1	5.9
10.1	5.9
10.1	5.9
10.1	5.9
10.1	5.9
10.1	5.9
10.1	5.6
10.1	5.6
10.1	5.6
10.1	5.6
10.1	5.6
10.1	5.6
10.1	5.6
10.1	5.6
10.1	5.6
10.1	5.6
10.1	5.6
10.1	5.6
10.1	5.6
10.1	5.6
10.1	5.6
10.1	5.6
10.1	5.9
10.1	5.9
10.4	5.9
10.4	5.9
10.6	5.9
10.9	5.9
10.9	6.2
10.9	6.5
10.9	6.5
10.9	6.8
10.9	6.5
10.9	6.5
10.9	6.5
10.9	6.5
10.9	6.5
10.9	6.5
10.9	6.5
10.9	6.5
10.9	6.5
10.9	6.5
10.9	6.5
10.9	6.5
10.9	6.5
10.9	6.5
10.9	6.5
10.9	6.5
10.9	6.5
10.9	6.5
10.9	6.5
10.9	6.5
10.9	6.5
10.9	6.5
10.9	6.5
10.9	6.5
10.9	6.5
10.9	6.5
10.9	6.5
10.9	6.5
10.9	6.5
10.9	6.5
10.9	6.8
10.9	6.8
10.9	7
10.9	7.3
10.9	7.6
11.2	7.6
11.2	7.6
11.2	7.6
11.2	7.6
11.2	7.6
11.2	7.6
11.2	7.6
11.2	7.6
11.2	7.6
11.2	7.6
11.2	7.6
11.2	7.6
10.9	7.6
10.9	7.6
10.9	7.6
10.9	7.6
10.9	7.6
10.9	7.6
10.9	7.6
10.9	7.6
10.9	7.3
10.9	7
10.9	7
10.9	7
10.9	7
10.9	7
10.9	7
10.9	7
10.9	7
10.9	7
10.9	7
10.9	7
10.9	7
10.9	7
10.9	7
10.9	7
10.9	7
10.9	7
10.9	7
10.9	7
10.9	7
10.9	7
10.9	7
10.9	7
10.9	7
10.9	7
10.9	7
10.9	7
10.9	7
10.9	7
10.9	7
10.9	7
10.9	7
10.9	7
10.9	7
10.9	7
10.9	7
10.9	7
10.9	7
10.9	7
10.9	7
10.9	7
10.9	7
10.9	7
10.9	7
10.9	7
10.9	7
10.9	7
10.9	7
10.9	7
10.9	7
10.9	7
10.9	7
10.9	7
10.9	7
10.9	7
10.9	7
10.9	7
10.9	7
10.9	7
10.9	7
10.9	7
10.9	7
10.9	7
10.9	7
10.9	7
10.9	7
10.9	7
10.9	7
10.9	7
10.9	7
10.9	7
10.9	7
10.9	7
10.9	7
10.9	7
10.9	7
10.9	7
10.9	7
10.9	7
10.9	7
10.9	7
10.9	7
10.9	7
10.9	7
10.9	7
10.9	7
10.9	7
10.9	7.3
10.9	7.3
10.9	7.3
10.9	7.3
10.9	7.3
10.9	7.3
10.9	7.3
10.9	7.3
10.9	7.3
10.9	7.3
10.9	7.3
10.9	7.3
10.9	7.3
10.9	7.3
10.9	7.3
10.9	7.3
10.9	7.3
10.9	7.3
10.9	7.3
10.9	7.3
11.2	7.3
11.2	7
11.2	7
11.2	7
11.5	7
11.5	7
11.8	7
11.8	7.3
11.8	7.3
11.8	7.3
11.8	7.3
11.8	7.3
11.8	7.3
11.8	7.3
11.8	7.3
11.8	7.3
11.8	7.3
11.5	7.3
11.5	7.3
10.9	7.3
10.6	7.3
10.4	7.3
10.1	7.3
9.8	7.3
9.8	7.3
9.8	7.3
9.8	7.3
9.8	7.3
9.8	7.3
9.8	7.3
9.5	7.3
9.5	7.3
9.5	7.3
9.5	7.3
9.5	7.3
9.5	7.3
9.8	7.3
10.1	7.6
10.1	7.6
10.1	7.9
10.1	8.5
10.1	8.5
10.4	8.5
10.6	8.5
10.9	8.5
11.2	8.5
11.5	8.5
11.5	8.5
11.8	8.5
11.8	8.5
11.8	8.5
11.8	8.5
11.8	8.5
11.8	8.5
11.8	8.2
11.8	8.2
11.8	8.2
11.8	8.2
11.8	8.2
11.8	8.2
11.8	8.2
11.8	8.2
11.8	8.2
11.8	8.2
11.8	8.2
11.8	8.2
11.8	8.2
11.8	8.2
11.8	8.2
11.8	8.2
11.8	8.2
11.5	8.2
11.8	8.2
11.8	8.2
11.8	8.2
11.8	8.2
11.8	8.2
11.8	8.2
11.8	8.2
11.8	8.2
11.8	8.2
11.5	8.2
11.5	8.2
11.2	8.2
10.9	8.2
10.9	8.2
10.9	8.2
10.9	8.2
10.9	8.2
10.9	8.2
10.9	8.2
10.9	8.2
10.9	8.2
10.9	8.2
10.9	8.2
10.9	8.2
10.6	8.2
10.6	8.2
10.6	8.2
10.6	8.2
10.6	8.2
10.6	8.2
10.6	8.2
10.6	8.2
10.6	8.2
10.6	8.2
10.6	8.2
10.6	8.2
10.1	8.2
9.8	8.2
9.5	8.2
9.5	8.2
9.8	8.2
9.8	8.2
10.1	8.2
10.1	8.2
10.1	8.2
10.1	8.2
10.1	8.2
10.1	8.2
10.1	8.2
10.1	8.2
10.1	8.2
10.1	8.2
10.1	8.2
10.1	8.2
10.1	8.2
10.1	8.2
10.1	8.2
10.1	8.2
10.1	8.2
10.1	8.2
10.4	8.2
10.6	8.2
10.9	8.2
11.2	8.2
11.2	8.2
11.2	8.2
11.2	8.2
11.2	8.2
11.2	8.2
11.2	8.2
11.2	8.2
11.2	8.2
11.2	8.2
11.2	8.2
11.2	8.2
11.2	8.2
11.2	8.2
11.2	8.2
11.2	8.2
10.9	8.2
10.9	8.2
10.9	8.2
10.9	8.2
10.6	8.2
10.4	8.2
10.4	8.2
10.1	8.2
9.8	8.2
9.8	8.2
9.5	8.2
9.5	8.2
9.2	8.2
9.2	8.2
9.2	8.2
9.2	8.2
9.2	8.2
9.2	8.2
9.2	8.2
9.2	8.2
9.2	8.2
9.2	8.2
9.2	8.2
9.2	8.2
9.2	8.2
9.2	8.2
9.2	8.2
9.2	8.2
9.2	8.2
9.2	8.2
9.2	8.2
9.2	8.2
9.2	8.2
9.2	8.2
9.2	8.2
9.2	8.2
9.2	8.2
9.2	8.2
9.2	8.2
9.2	8.2
9.2	8.2
9.2	8.2
9.2	8.2
9.2	8.2
9.2	8.2
9.2	8.2
9.2	8.2
9.2	8.2
9.2	8.2
9.2	8.2
9.2	8.2
9.2	8.2
9.2	8.2
9.2	8.2
9.2	8.2
9.2	8.2
9.2	8.2
9.2	8.2
9.2	8.2
9.2	8.2
9.2	8.2
9.2	8.2
9.2	8.2
9.2	8.2
9.2	8.2
9.2	8.2
9.2	8.2
9.5	8.2
9.5	8.2
9.8	8.2
10.1	8.2
10.1	8.2
10.1	8.2
10.1	8.2
10.1	7.9
10.1	7.9
10.1	7.6
10.1	7.6
10.1	7.6
10.1	7.6
10.1	7.6
10.1	7.6
10.1	7.9
10.1	7.9
10.1	7.9
10.1	7.9
10.1	7.9
10.1	8.2
10.1	8.2
10.1	8.2
10.1	8.2
10.1	8.2
10.1	8.2
10.1	8.2
10.1	8.2
10.1	8.2
10.1	8.2
10.1	7.9
10.1	7.6
10.1	7.3
10.1	6.8
10.1	6.5
9.8	6.2
9.5	6.2
9.2	6.2
9.2	5.9
9.2	5.6
9.2	5.3
8.9	5.3
8.9	5
8.9	4.8
8.9	4.5
8.6	4.2
8.6	4.2
8.4	3.9
8.1	3.9
7.8	3.9
7.5	3.9
7.5	3.9
7.2	3.9
7.2	3.9
6.9	3.9
6.6	3.9
6.3	3.9
6.1	3.9
5.8	4.2
5.5	4.5
5.5	4.8
5.5	5.3
5.5	5.6
5.5	5.9
5.5	5.9
5.5	5.9
5.5	5.9
5.5	5.9
5.5	5.9
5.5	5.9
5.5	5.6
5.5	5.6
5.5	5.3
5.5	5
5.8	4.8
6.1	4.2
6.1	3.9
6.1	3.6
6.3	3
6.9	2.7
7.5	2.7
8.1	2.7
8.6	2.7
8.9	2.7
9.2	2.7
9.2	2.7
8.9	2.7
8.9	2.7
8.9	2.7
8.9	3
8.9	3
8.9	3
8.9	3
8.9	3
8.9	3
8.6	3
8.6	3
8.1	3
7.8	3
7.5	3
6.9	3
6.6	3
6.6	3
6.6	3
6.6	3
6.6	3
6.6	3
6.6	3
6.6	3
6.6	3
6.9	3
6.9	3
7.2	3
7.2	3.3
7.2	3.6
7.2	4.2
7.2	4.5
7.2	4.8
7.2	5
7.2	4.8
7.2	4.8
7.2	4.8
7.5	4.8
7.5	4.8
7.8	4.8
7.8	4.8
7.8	4.8
7.8	4.8
7.8	4.8
7.8	4.8
7.8	4.8
7.8	4.8
7.8	4.8
7.8	4.8
7.8	4.8
7.8	4.8
7.8	4.8
7.8	4.8
7.8	4.8
7.8	4.8
7.8	4.8
7.8	4.8
7.8	4.8
7.8	4.8
7.8	4.8
7.8	4.8
7.8	4.8
7.8	4.8
7.8	4.8
7.8	4.8
7.8	4.8
7.8	4.8
7.8	4.8
7.8	4.8
7.8	4.8
7.5	4.8
7.5	4.8
7.5	4.8
7.5	4.8
7.5	4.8
7.5	4.8
7.5	4.8
7.5	4.8
7.5	4.8
7.5	4.8
7.5	4.8
7.5	4.8
7.5	4.8
7.5	4.8
7.5	4.8
7.5	4.8
7.5	4.8
7.5	4.8
7.5	4.8
7.5	4.8
7.5	4.8
7.5	4.8
7.5	4.8
7.5	4.8
7.5	4.8
7.5	4.8
7.5	4.8
7.5	4.8
7.5	4.8
7.5	4.8
7.5	4.8
7.5	4.8
7.5	4.8
7.5	4.8
7.5	4.8
7.5	4.8
7.5	4.8
7.5	4.8
7.5	4.8
7.5	4.8
7.5	4.8
7.5	4.8
7.2	4.5
6.6	3.9
5.8	3
4.6	1.9
2.9	0.2
0.9	2
1.6	4.9
4.7	8.3
10.7	14.6
13	17.2
18.2	22.4
23.9	27.8
29.6	33.5
35.4	39.3
40.8	44.7
46	49.6
50	53.9
52.8	57
55.4	59.3
55.7	59.9
56.6	60.7
58	62.2
60	64.2
63.1	67.3
66.9	71
70.6	74.8
73.5	77.3
[truncated: 2,116 more rows]
