# Supplementary material for: Bot fit: A novel approach to assessing lower limb muscular strength
Source: PLoS One. 2026 Mar 26;21(3):e0339187. doi: 10.1371/journal.pone.0339187 (PMC13021169; doi:10.1371/journal.pone.0339187)
Supplement: S3 File — Raw joint angle data (left and right legs) collected from 25 participants across all exercise protocols. This compressed folder contains individual participant files (sub1–sub25) with time-series signals representing lower-limb motion recorded by the Bot Fit system during resistance exercise trials. (ZIP) [file pone.0339187.s003.zip › sub20/squat_max.csv]

AngL	AngR
3.6	5.3
5	5.3
6.2	5.3
7.6	5.3
9	5.3
10.2	5.3
11	5.3
11.9	5.3
12.5	5.3
12.7	5.6
13	6.2
13	6.8
13	7.3
13	8.2
13	8.8
13	9.1
13	9.6
13	9.9
13	10.2
13	10.5
13	10.8
13	11.1
13	11.3
12.7	11.6
12.2	12.5
11	13.3
9.3	14.8
7.3	15.6
5.6	16.2
3.9	15.6
3.9	15.4
4.1	14.5
3.9	13.6
3	13.1
1.3	12.8
0.9	12.2
3.5	10.8
5.8	8.8
7.5	5.6
8.4	2.2
8.9	1.4
8.9	5.5
8.9	9.2
9.8	13.5
10.1	14.3
10.9	16.1
11.2	16.9
11.8	17.5
12.1	17.8
11.8	18.1
11.8	18.3
11.8	18.6
11.8	18.6
12.1	18.6
12.1	18.6
12.6	18.6
13.2	18.6
13.8	18.3
14.1	18.3
13.8	18.3
13.8	18.3
13.8	18.3
14.1	18.3
14.1	18.3
14.1	18.3
14.7	18.3
14.7	18.3
14.7	17.8
14.7	16.6
14.7	15.2
14.9	13.8
15.2	12.3
15.8	11.5
16.1	10.6
16.1	9.8
14.9	8.3
12.6	6.3
10.1	4.3
5.5	2
4.1	1.4
0.9	0.6
1.6	0
4.1	0.7
6.2	1.9
7.9	3
9	3.9
9.6	4.8
10.2	5.3
10.7	5.9
11.3	6.2
12.2	6.5
12.7	6.5
13.3	6.5
13.6	6.5
13.9	6.5
13.9	6.8
13.9	7
13.9	7.6
13.9	8.2
13.9	8.5
13.9	8.5
14.5	8.8
15.6	9.3
16.5	9.3
17.6	9.3
19.3	9.3
19.6	9.3
20.2	9.3
20.2	9.3
20.2	9.3
19.3	9.3
18.5	9.3
17	9.3
15.3	9.3
13.3	9.6
11	10.2
9	10.8
7.6	11.1
6.7	11.1
5.6	10.8
4.1	10.2
2.4	9.3
1	7.6
0.3	5.3
1.5	2.2
2.3	1.7
2.9	5.7
3.8	9.5
4.9	12.6
5.8	15.2
6.6	16.6
7.5	17.2
8.1	17.5
8.9	17.5
9.8	17.5
10.1	17.5
10.6	17.5
10.9	17.5
11.5	17.5
12.1	17.5
12.4	17.5
12.9	17.5
12.9	17.5
12.9	17.5
12.9	17.5
12.9	17.5
12.9	17.5
12.9	17.5
12.9	18.1
12.9	18.6
12.9	19.8
12.9	20.6
12.9	20.9
13.5	21.2
14.4	21.2
15.5	20.9
16.4	20.1
17.2	18.6
17.8	16.9
18.4	15.2
18.9	13.8
19.8	12.6
20.1	11.5
19.8	10
18.7	8.3
17.2	6.6
15.2	5.2
12.6	4
9.5	3.5
6.1	2.9
2.6	2.6
0.7	2
3.9	0.9
6.4	0.7
8.4	2.5
9.6	4.5
10.2	6.2
10.7	8.5
11	9.1
11.9	9.9
13	10.5
13.9	10.8
14.7	10.8
15.3	10.8
15.6	10.8
15.9	11.1
15.9	11.3
15.6	11.9
15.6	12.2
15.6	12.5
15.3	12.5
14.7	12.5
14.2	12.8
13.9	13.3
13.6	13.9
13.6	14.8
13.6	15.1
12.5	15.4
10.7	15.6
8.7	15.9
7.3	16.2
5.9	16.2
5.3	16.2
4.4	15.9
3	15.1
1.3	13.9
0	13.3
0.9	12.2
1.5	11.1
1.8	9.9
1.8	8.5
1.8	7
2.1	5.6
2.6	4.2
3.5	2.7
3.8	1.3
4.3	0.3
4.6	1.4
5.2	3.5
5.2	3.7
5.2	4.6
5.2	5.7
5.2	6.6
5.2	7.7
5.2	8.6
5.2	9.2
5.2	10
5.2	10.3
5.2	10.9
5.5	10.9
5.5	10.9
5.8	10.9
6.1	10.6
6.1	10.6
6.1	10.6
6.1	10.6
5.8	10.6
5.8	10.6
5.8	10.6
5.8	10.6
6.1	10.3
6.1	10.3
6.1	9.8
6.1	8.9
6.1	7.5
6.1	5.7
6.1	4.3
5.8	2.9
5.8	2
5.8	1.7
4.9	1.2
4.1	0.6
3.2	0.2
2.3	1.3
1.8	2.7
1.5	4.2
1.5	5.6
1.5	7
1.5	8.5
1.5	9.3
1.5	9.9
1.5	9.9
1.5	9.9
1.5	10.2
1.5	10.5
1.5	10.8
1.5	11.3
1.5	11.9
0.9	12.8
0	13.1
1.3	13.3
3	13.3
5.6	13.3
6.4	13.3
8.2	13.3
9.6	13.3
11.3	13.3
12.5	13.3
13.6	13.3
14.7	13.3
15.3	13.3
15.6	13.3
15.6	13.3
15.6	13.3
15.6	13.3
15	13.3
14.2	13.3
13	13.6
11.6	14.2
9.9	14.5
8.2	15.1
5.6	15.6
3.3	15.9
1.6	16.5
0.4	16.8
0.3	16.8
1.5	16.8
2.9	16.5
4.6	15.9
6.3	15.1
7.5	14.2
8.1	12.8
8.6	10.8
9.2	7
9.5	5.6
10.1	2.7
10.6	0.5
11.5	1.7
12.4	4
12.9	5.7
12.9	7.2
12.9	8.3
12.9	9.2
12.9	10.6
12.9	11.2
12.9	12
12.9	13.2
12.6	14
12.6	15.2
12.6	16.1
12.6	16.9
12.4	17.8
12.1	17.8
11.5	17.8
11.5	17.8
11.5	17.8
11.5	17.2
11.5	16.3
11.5	15.5
11.5	15.2
11.8	14.9
11.8	14.9
11.8	14.9
11.8	14.9
11.8	14.9
12.1	14.9
12.1	14.9
12.1	14.3
12.4	13.8
12.6	12.6
13.2	11.2
14.1	8.6
14.4	8
14.7	6.6
14.7	5.5
14.7	4.3
14.7	3.2
14.4	1.7
13.5	0.3
12.4	1
10.6	2.5
8.6	3.6
5.8	5
2.6	6.2
0.4	7
3.3	7.6
6.2	7.9
8.4	7.9
10.2	8.2
11.3	8.5
12.2	8.8
12.5	9.3
12.7	9.9
13	10.2
13	10.8
13	10.8
13	10.8
13	10.8
13	10.8
13	10.8
13	10.8
13	10.8
13	10.8
13	10.8
13	11.1
13.3	11.1
13.6	11.1
14.2	11.1
14.7	11.1
15	11.1
15	11.3
15	11.6
14.7	12.2
14.5	12.5
13.3	12.8
11.6	12.8
9.6	12.8
7.9	12.8
6.4	13.3
5.3	13.6
4.1	13.6
1.9	13.6
1	13.6
0.3	13.1
1.8	12.5
2.6	10.8
3.5	8.5
3.8	5.9
4.3	2.5
4.9	0.9
5.5	4.6
6.3	8
6.9	11.2
7.5	14
8.1	16.3
8.1	17.8
8.1	18.6
8.1	18.9
8.1	19.2
8.1	19.5
8.1	19.5
8.4	19.5
8.6	19.5
8.9	19.2
9.2	19.2
9.5	19.2
9.5	19.2
10.1	19.2
10.1	19.2
10.1	19.2
10.1	19.2
10.1	19.2
10.1	19.2
10.4	19.2
10.6	19.2
11.2	19.5
11.8	19.5
12.1	19.5
12.1	19.5
12.1	19.5
12.1	19.2
12.1	18.1
12.1	15.5
12.1	14.6
12.1	12.6
12.4	11.2
12.9	9.8
13.2	8.9
13.8	8.3
14.1	8
14.1	8
14.7	8.3
14.9	8
15.5	8
15.8	8
15.8	7.7
15.8	7.2
15.5	6.3
14.9	5.2
13.8	3.7
12.1	2.6
9.8	1.7
7.2	0.9
4.1	0.3
0.6	0.5
2.4	1
5.3	1.9
8.7	3.3
9.6	3.9
10.7	4.5
11.6	4.8
12.2	5
13	5
14.2	5.6
14.7	5.6
15.6	5.9
16.2	5.9
17	6.2
17.6	6.5
17.9	6.8
18.2	7
18.5	7.6
18.8	7.9
18.8	8.2
18.8	8.2
18.8	8.2
18.8	8.2
18.8	8.2
18.8	8.2
19	8.2
19	8.2
19	8.2
19	8.2
19	8.2
19	8.2
18.8	8.5
17.9	8.5
16.5	8.8
14.5	9.3
12.7	10.2
11	10.8
9.9	11.3
8.4	11.1
7.3	10.8
5.9	9.9
4.1	8.8
2.4	7.3
0.7	5.3
0.3	3
1.5	0.2
2.6	2.9
3.2	6.3
4.1	9.2
4.9	11.8
5.8	13.8
6.6	15.5
7.5	16.3
8.1	16.9
8.6	17.5
8.9	18.1
9.2	18.9
9.5	19.8
9.8	20.1
10.1	20.3
10.4	20.3
10.9	20.3
11.2	20.3
11.2	20.3
11.5	19.8
11.8	19.2
11.8	18.3
11.8	17.5
11.8	17.2
11.8	17.5
12.1	18.6
12.1	20.1
12.1	21.2
12.1	21.5
12.4	21.2
13.2	20.3
13.8	18.6
14.7	16.3
15.5	13.8
16.1	11.2
16.9	9.2
17.8	8.3
18.1	7.7
17.8	8
17.2	7.7
16.1	7.5
14.7	6.3
12.4	5.5
9.2	4.9
5.5	4.6
1.5	4.3
2.7	4.3
6.4	4
9.6	3.2
12.7	1.7
15	0.3
16.5	1
17.6	2.2
18.2	3.3
18.8	3.9
19.6	4.2
20.5	4.5
21.3	4.5
21.9	4.5
22.2	4.5
22.5	4.5
22.5	4.5
22.5	5
22.2	5.6
21	5.9
19.9	6.5
18.5	7
17	7.9
16.2	8.8
15.6	9.6
15.3	10.5
15	11.3
15	12.2
14.7	13.1
13.9	13.9
12.2	14.5
9.9	15.1
8.4	15.4
7	15.4
5.9	15.4
4.4	14.2
3	12.5
1.6	9.6
0.1	6.5
0.6	3
1.2	1.2
1.8	5.2
2.3	9.2
4.3	14
4.9	15.5
6.6	18.1
7.8	19.5
8.9	20.9
9.8	21.8
10.4	22.9
10.4	24.1
10.4	24.9
10.4	25.8
10.4	26.4
10.6	26.4
11.2	26.1
12.1	25.5
12.9	24.6
14.1	23.5
15.5	22.1
16.7	20.1
17.5	18.3
18.4	16.9
18.9	15.8
18.9	15.2
19.2	15.2
19.5	15.2
19.8	15.2
20.4	14.3
20.7	12.6
21.2	10.6
22.1	8.6
22.7	6.3
23	4.9
22.7	3.5
20.7	1.7
19.8	1.2
16.9	0.3
13.8	0.5
10.4	0.7
6.6	0.5
3.2	0.5
0.1	0.7
3	1
5.6	1.9
7.6	2.7
10.2	3.9
10.7	4.2
11.6	4.5
12.5	4.8
13	5
13.6	5
14.2	5.6
14.2	5.6
14.5	5.9
14.7	5.9
15.3	6.2
15.6	6.8
15.6	7
15.6	7.6
15.6	7.9
15.6	8.2
15.6	8.5
15.6	8.8
15.6	9.1
15.6	9.1
15.6	9.1
15.6	9.3
15.3	9.3
14.5	9.3
13	9.3
11.3	10.2
9.3	11.3
7.3	12.5
5.3	13.6
4.1	14.2
3	14.8
2.1	15.1
1	14.8
0.3	14.2
2.3	13.3
3.8	11.9
4.9	9.9
6.1	7.6
7.2	4.8
8.4	1.6
9.2	1.4
10.4	4.3
11.2	6.9
12.1	9.2
12.6	10.6
13.2	11.2
13.8	11.5
14.1	11.5
14.7	11.5
14.9	11.5
15.5	11.5
15.8	11.5
16.1	11.5
16.4	11.5
16.7	11.5
16.9	11.5
17.2	11.5
17.5	11.2
17.8	10.9
17.8	10.6
18.1	10.3
18.7	10.3
19.2	10.6
19.8	10.6
20.7	10.6
21.2	10.6
22.1	10.6
22.7	10
22.7	8.9
22.7	7.5
22.7	5.5
22.7	3.5
22.7	1.4
21.5	0.7
19.8	3
16.9	4.8
13.5	5.9
9.8	6.2
5.8	6.5
1.8	6.5
1.6	6.5
4.1	6.8
5.9	7.3
6.4	8.2
6.4	9.3
6.2	10.5
6.2	11.3
6.2	11.9
6.2	12.2
6.2	12.2
6.2	12.2
6.4	12.2
6.7	12.2
7.3	12.2
7.9	12.2
8.7	12.2
9.3	12.2
9.6	12.2
9.9	12.2
10.2	12.2
10.7	12.2
11	12.2
11.3	12.2
11.3	12.2
11.3	12.2
11.3	12.2
11	12.2
10.7	12.2
9.9	12.2
8.4	12.5
7	12.8
5.6	13.3
4.1	13.9
2.7	14.2
1.3	14.2
0	14.2
1.8	13.6
3.5	12.8
5.2	11.3
6.3	9.3
7.2	7
7.8	3.9
8.1	0.2
8.6	3.2
9.2	6.9
9.8	10
10.4	12.3
10.9	14
11.2	14.9
11.2	14.9
11.5	14.9
11.8	14.9
12.1	14.9
12.1	14.9
12.1	14.9
12.1	14.9
12.1	14.9
12.1	14.9
12.1	14.6
12.1	14
12.1	13.2
12.4	12
13.2	10.3
13.8	8.9
14.7	7.5
15.2	6.9
15.5	7.2
15.5	7.5
15.5	7.7
15.5	8.3
15.5	8
15.5	8
15.5	7.7
15.5	7.2
15.5	6.6
15.5	5.7
15.2	4.9
14.7	4
13.8	3.2
12.6	2.6
11.5	2.3
9.8	2
8.4	2
6.3	2
4.3	2
2.6	2
0.9	2
0.4	2
1.6	2
2.4	2
2.7	2
2.7	2.3
2.7	2.3
2.7	2.3
2.7	2.3
2.7	2.3
2.7	2.3
2.7	2
2.4	2
2.1	2
1.6	2
0.4	2
0.6	2
1.8	2
3.2	2
4.9	2
7.2	2
7.8	2
9.2	2
10.4	2
11.2	2.3
12.1	2.3
12.9	2.6
13.5	2.9
14.1	3.5
14.4	4
14.7	4.6
14.9	5.2
15.5	5.7
16.1	6
16.7	6.6
16.9	6.9
17.2	7.2
17.2	7.5
17.2	7.7
17.2	8
17.2	8.3
17.2	8.3
17.2	8
17.2	8
17.2	8
17.2	8
17.2	7.7
16.7	7.2
16.4	6.6
16.4	6
16.4	6
16.4	6
16.4	6
16.4	6.6
16.4	7.7
16.4	9.2
16.4	10.6
16.4	12.3
16.4	13.8
16.4	14.9
16.4	15.8
16.4	16.3
16.4	16.6
16.4	16.6
16.4	16.6
16.4	16.6
16.4	16.6
16.4	16.6
16.4	16.6
16.4	16.6
16.4	16.3
16.4	15.8
16.4	14.9
16.4	13.8
16.7	12.3
16.9	11.2
17.5	10
17.8	8.9
18.1	8
18.4	6.9
18.7	6
18.7	5.2
18.7	4.6
18.7	4
18.7	3.2
18.7	2.3
18.7	1.2
18.4	0
17.8	1.3
16.9	2.2
15.5	2.7
13.8	3
11.8	3
7.8	3
6.3	3
3.5	3
1.2	3
1.3	3.3
3.3	3.6
5	3.9
6.2	4.5
7	4.8
7.6	5
8.2	5
9	5.6
10.2	5.9
11	6.2
11.9	6.5
12.5	6.8
13.3	6.8
13.6	7
13.6	7.3
13.9	7.6
13.9	7.9
13.6	8.2
13.6	8.2
13.6	8.2
13.6	8.2
13.6	8.2
13.6	8.5
13.9	8.8
13.9	9.3
13.9	9.9
13.6	10.2
13	10.2
11.9	10.5
10.4	11.3
9.3	12.2
8.2	13.1
6.7	13.9
5.3	14.5
4.1	15.1
3.3	15.4
2.4	15.4
1.6	15.4
0.7	15.4
0	15.4
1.2	15.4
2.3	14.8
3.8	14.5
5.2	13.3
6.9	11.9
8.4	10.2
9.5	7.9
10.4	5.3
10.6	2.2
10.9	0.6
10.9	3.2
10.9	5.5
11.2	7.5
11.5	8.6
11.8	9.5
12.4	10
12.9	10
13.2	10
13.5	10.3
14.1	10.6
14.4	10.9
14.7	11.2
14.9	11.5
15.5	11.8
16.1	11.8
16.1	11.8
16.4	11.8
16.7	12
16.9	12.3
16.9	13.2
16.9	13.8
16.9	14.6
17.2	15.2
17.8	15.2
18.4	14.9
18.9	14.3
19.2	13.2
19.5	11.8
19.5	10.3
19.5	8.9
19.5	7.5
19.5	6.3
18.7	5.5
16.9	4
14.9	2.6
12.6	1.7
9.8	0.9
6.9	0.6
3.8	0.3
0.6	0
2.7	0.2
5.3	0.7
8.4	2.2
9	2.5
9.9	3.6
10.4	4.8
10.4	5.6
10.4	6.5
10.4	7
10.4	7.6
10.7	7.9
11.3	8.2
11.6	8.5
11.9	8.5
12.2	8.8
12.2	9.6
12.2	10.5
12.2	11.1
12.2	11.3
12.2	11.6
12.2	11.6
12.2	11.6
12.2	11.6
12.2	11.9
12.2	12.2
11.9	12.2
11.6	12.5
10.7	12.5
9.3	12.5
7.9	12.5
6.4	12.8
5	13.3
3.9	13.9
2.7	14.5
1.6	14.5
0.4	14.8
0.6	14.8
1.5	14.2
2.3	13.3
2.9	11.9
3.5	9.9
3.8	7.6
4.6	5.3
5.5	2.7
6.6	0.5
7.5	2
8.4	4.3
9.2	6
9.5	7.7
9.5	8.9
9.5	9.8
9.5	10.3
9.8	10.6
9.8	10.9
10.4	11.2
10.6	11.5
10.9	11.8
11.2	12
11.5	12.6
12.4	13.2
12.4	13.5
12.9	13.5
13.2	13.8
13.5	14
13.8	14.3
14.1	14.6
14.1	15.2
14.4	15.8
14.7	16.3
14.9	16.3
15.2	16.6
15.5	16.6
15.8	16.6
16.4	16.3
16.4	15.5
16.7	13.8
16.9	11.8
17.5	9.5
18.4	7.7
18.9	6
19.5	4.3
19.5	2.9
19.5	1.4
18.9	0.3
17.8	0.7
16.1	1.6
13.8	2.2
11.2	2.5
8.4	3
5.2	3.6
2.3	4.5
0.4	5.6
2.7	6.8
4.4	7.9
5.6	9.1
6.2	9.6
6.4	10.2
6.4	10.2
6.4	10.2
6.4	10.2
6.4	10.2
6.7	10.2
6.7	10.8
7.3	11.3
7.9	11.9
8.4	12.5
8.7	12.5
9.3	12.5
9.9	12.5
10.7	12.5
11.3	12.5
11.6	12.5
12.2	12.5
12.2	12.5
12.2	12.5
12.2	12.5
12.2	12.5
12.2	12.5
12.2	12.5
11.6	12.5
10.7	12.5
9.6	12.5
7.9	12.5
5.6	12.5
5	12.5
3.9	12.5
2.4	12.5
0.7	12.5
1.2	12.2
3.2	11.6
4.9	10.2
6.3	8.5
7.2	6.2
8.1	3.3
8.4	0.5
9.2	2.3
10.1	4.9
11.2	7.2
12.4	8.6
13.5	8.9
14.1	8.9
14.7	8.9
14.7	8.9
14.7	9.2
14.7	9.2
14.7	9.5
14.7	10
14.7	10.3
15.2	10.9
15.5	11.5
16.1	12
16.4	12.6
16.4	12.9
16.4	13.5
16.4	13.8
16.4	14
16.4	14.3
16.4	14.3
16.4	14.6
16.4	14.9
16.4	14.9
16.4	14.9
16.4	14.9
16.4	14.6
16.4	13.5
16.4	12.9
16.7	11.2
17.2	9.8
17.8	8.6
18.4	7.5
18.7	6.3
18.7	4.9
18.4	3.7
17.8	2.6
16.7	1.4
14.9	0.3
11.8	0.7
10.6	0.7
7.8	1.3
4.9	1.9
2.1	2.2
0.4	2.7
2.7	3.6
4.4	4.5
5.9	5.3
6.7	6.2
7	7
7.3	7.6
7.6	7.9
7.9	8.5
8.4	8.5
9	8.8
9.6	9.1
10.2	9.3
10.7	9.3
11.6	9.3
12.5	9.3
13	9.3
13.6	9.6
13.9	9.9
13.9	9.9
13.9	9.9
13.9	9.9
14.2	9.9
14.2	9.9
13.9	9.9
13.9	9.9
13.9	9.9
13.6	9.9
13	9.9
12.2	10.2
11	10.2
9.6	10.5
8.2	11.1
5.6	11.9
4.4	12.5
2.7	13.1
0.7	13.3
0.9	13.3
2.9	12.5
4.6	11.3
6.1	9.3
7.2	6.8
7.8	3.3
8.6	0.2
8.9	3.2
9.5	6
10.1	8.6
10.6	10.6
10.9	11.5
11.2	11.8
11.2	11.8
11.8	11.8
12.1	11.8
12.1	11.8
12.1	11.8
12.1	11.8
12.1	11.8
12.6	12
13.2	12.3
13.8	12.6
13.8	12.9
13.8	13.2
13.8	14
13.8	14.3
13.8	14.9
14.1	15.5
14.4	16.1
14.9	16.6
15.8	16.6
16.4	16.6
16.7	16.6
17.2	16.1
16.9	15.5
16.9	14
17.2	12.3
17.5	10.3
18.1	8.9
18.7	7.5
18.7	6
18.7	4.9
18.1	3.7
17.5	3.2
16.4	2.3
14.7	1.4
12.4	0.9
10.1	0.3
7.2	0.2
4.3	0.7
1.8	1
1	1.9
3.3	2.5
5.3	3.3
7	4.2
8.4	4.8
9.6	5.3
10.7	5.9
11.9	6.5
12.7	6.5
13.9	6.5
14.7	6.5
15.9	6.5
16.5	6.5
17	6.8
17.6	6.8
18.2	6.8
18.5	6.8
18.8	6.8
19	6.5
19	6.5
19	6.5
19	6.2
19.3	6.2
19.9	5.9
20.2	5.3
20.5	4.8
20.5	4.5
20.8	4.5
20.2	4.5
19.3	4.8
18.2	4.8
16.8	4.8
15.3	5
13.9	5.3
12.2	5.9
10.4	6.5
9.3	7
8.4	7.6
7	7.9
5.6	7.9
3.9	7.9
2.1	7.3
0.1	6.2
1.8	4.5
3.5	2.2
4.9	0.9
5.8	4
6.9	7.5
7.8	10.9
8.4	13.5
9.2	15.8
10.1	16.6
10.6	16.9
11.2	16.9
11.5	17.2
12.1	17.5
12.1	18.1
12.1	18.6
12.1	19.2
12.6	19.5
13.2	19.2
13.8	19.2
14.4	18.6
14.7	17.5
14.7	16.6
14.9	16.1
14.9	15.5
14.9	14.9
14.9	14.6
14.9	14.6
15.2	14.9
15.5	15.2
16.1	15.5
16.4	15.8
16.7	15.8
16.9	15.2
16.9	14
16.9	12.3
17.2	10.6
17.8	8.9
18.4	7.5
18.7	6
18.4	4.3
17.5	2.9
15.8	1.4
13.5	0.3
10.6	0.5
5.5	0.7
3.5	0.7
0.1	0.7
3.9	1.3
6.7	2.2
9	3.3
10.2	4.5
10.4	5.9
10.4	7
10.4	8.2
10.4	8.8
10.7	9.3
11	9.3
11.6	9.3
12.2	9.3
12.5	9.3
12.7	9.3
13	9.3
13	9.6
13	10.2
12.5	10.8
11.9	11.1
11	11.1
10.2	11.1
9.9	11.1
9.9	11.1
9.9	11.1
9.9	11.3
9.9	11.9
9.6	12.2
8.4	12.5
7	12.5
5.6	12.8
4.4	13.1
3	13.3
1.6	13.3
0.1	13.3
1.2	13.3
2.6	13.1
3.8	11.9
4.6	10.8
5.2	8.8
5.5	6.5
5.5	4.2
6.1	0.5
6.3	0.6
7.2	2.3
8.1	4
8.9	4.9
9.8	5.2
10.4	5.5
10.9	5.7
11.8	6.3
12.6	6.6
13.5	6.9
14.7	7.7
14.9	8.3
15.5	9.2
15.5	10.3
15.5	11.8
15.2	13.2
14.7	14.3
14.4	14.9
14.1	15.5
14.4	15.8
14.4	15.8
14.4	16.1
14.4	16.3
14.4	16.9
14.4	17.5
14.4	18.1
14.4	18.6
14.4	18.6
14.4	18.6
14.7	18.6
14.7	18.3
14.7	17.8
14.7	16.6
14.7	14.9
14.7	13.8
14.9	12.6
14.9	11.5
14.7	10.3
14.7	9.2
14.7	8.3
14.1	7.2
13.5	6
12.1	4.9
10.4	3.7
8.1	2.6
5.2	1.4
2.3	0.3
0.7	1
3.9	2.2
6.2	3.3
8.4	4.5
9.6	5
10.2	5.6
10.4	5.6
10.4	5.6
10.4	5.9
10.4	5.9
10.4	5.9
10.4	6.5
10.4	6.8
10.4	6.8
10.4	6.8
10.4	6.8
10.4	7
10.2	7.3
10.2	7.6
9.9	7.6
9.3	7.6
9	7.6
8.4	7.6
8.4	7.6
8.4	7.6
8.4	7.6
8.4	7.6
8.4	7.6
8.4	7.6
8.4	7.6
8.4	7.9
8.2	8.2
7	8.2
5.9	8.2
4.7	8.2
3.6	8.5
2.7	8.8
1.9	9.1
1	9.3
0	9.6
1.2	9.9
2.1	10.2
2.9	10.5
3.8	10.8
4.1	10.8
4.3	10.8
4.3	10.8
4.3	10.8
4.6	10.8
5.2	10.8
6.3	10.8
7.5	10.8
8.6	10.5
9.5	9.6
10.4	8.5
10.4	6.8
10.4	5
10.4	3
10.1	1.3
10.1	0
10.1	0.9
10.1	1.7
10.1	2
10.1	2.3
10.1	2.3
10.1	2.6
10.4	2.9
10.4	3.2
10.4	3.7
10.6	4.3
10.9	4.9
10.9	5.7
10.9	6.6
10.9	8
10.9	9.5
11.2	10.9
11.2	12
11.8	13.5
12.4	14.3
12.9	14.9
13.8	15.2
14.4	15.2
14.9	15.2
15.2	15.2
15.5	15.2
15.8	14.9
15.8	14.3
16.1	13.5
16.4	12.3
16.9	11.2
17.5	9.8
18.1	8.3
18.7	6.9
19.2	5.2
19.8	3.7
20.1	2.3
20.4	0.9
20.4	0.5
20.4	1.6
20.4	2.7
20.4	3.9
20.1	4.8
19.5	5.9
18.7	6.8
17.5	7.3
16.4	7.6
14.7	7.6
14.1	7.6
12.9	7.6
11.5	7.9
10.1	8.2
8.4	8.5
6.9	9.1
5.5	9.3
3.8	9.9
2.3	10.5
0.9	10.8
0.1	10.8
1.6	10.8
2.4	10.8
3.6	10.8
4.1	10.8
4.4	10.8
4.4	10.8
4.4	10.8
4.4	10.8
4.1	10.8
3.9	10.5
3.3	10.2
2.1	10.2
1.3	9.9
0.4	9.9
0	9.9
0.9	9.9
1.2	9.9
1.8	9.9
2.1	9.9
2.6	9.6
2.9	9.6
3.2	9.6
2.9	9.6
2.9	9.6
2.9	9.6
2.9	9.6
2.9	9.6
3.2	9.6
3.2	9.6
3.2	9.6
3.5	9.6
3.8	9.9
4.3	10.2
4.6	10.2
4.9	10.2
5.8	10.2
6.6	10.2
8.1	10.2
9.5	9.9
11.5	9.3
13.2	7.9
14.9	6.8
16.7	4.2
17.2	3.3
17.5	1.6
17.5	0.2
17.2	1.2
16.9	2.3
16.4	3.2
16.1	3.7
16.1	3.7
16.1	3.7
16.1	3.7
16.1	3.7
16.4	3.7
16.4	3.7
16.7	3.7
16.9	4
17.5	4.9
17.8	6
17.8	7.2
17.8	8.3
17.8	8.9
17.8	8.9
17.5	7.5
17.2	6.9
17.2	5.7
17.2	4.6
17.2	3.5
17.2	2.6
17.2	2
16.7	1.4
16.4	0.9
15.8	0.3
15.5	0
14.9	0.5
14.4	0.7
14.1	1
13.8	1.6
13.2	1.9
12.6	2.2
12.1	2.7
11.2	3.3
9.8	4.2
8.4	4.8
6.9	5.6
4.9	6.5
2.9	7.3
0.9	7.9
1	8.8
3.9	9.9
4.4	10.2
5.9	10.8
6.7	11.3
7.3	11.9
7.6	12.2
7.9	12.5
7.9	12.5
7.6	12.5
7	12.5
5.9	12.5
3.6	12.5
2.7	12.5
1	12.5
0.6	12.8
1.5	13.1
1.5	13.3
0.9	13.6
0	13.6
0.7	13.9
1	14.2
1	14.2
0.4	14.2
0.1	14.2
0.6	14.2
1.8	14.2
3.2	13.9
4.3	13.1
5.5	11.9
6.1	10.8
6.6	9.1
6.9	7.6
6.9	5.6
6.9	3.3
6.9	0.3
6.9	1.4
6.6	3.7
6.6	6
6.6	8
6.6	9.8
6.6	11.2
6.6	12.3
6.9	13.2
6.9	13.8
6.9	14.3
6.9	14.9
6.9	15.2
6.9	15.5
6.9	15.8
6.9	15.8
6.9	15.8
6.9	15.5
6.9	14.9
6.9	14
6.9	13.2
6.9	12.3
6.9	11.8
6.9	11.5
6.9	11.5
6.9	11.2
6.9	11.2
6.9	10.6
6.9	10.3
6.9	10
6.9	9.5
6.9	9.2
6.9	8.6
6.9	8
6.9	7.5
6.9	6.9
6.9	6
6.9	5.5
6.9	4.9
6.6	4.3
6.3	4
5.8	3.5
4.6	3.5
4.3	3.5
3.5	3.5
2.6	3.2
2.1	2.9
1.5	2.3
0.9	1.7
0.9	1.2
0.9	0.3
0.9	0.5
1.2	1
1.5	1.6
1.8	1.6
2.1	1.9
2.3	2.2
2.6	2.5
2.6	2.5
2.3	2.5
2.3	2.5
2.3	2.5
2.3	2.7
2.1	3
2.1	3.9
1.8	4.5
1.8	5
1.8	5.3
2.1	5.6
2.6	5.6
3.2	5.6
3.8	5.6
4.6	5.6
5.2	5.6
5.8	5.6
6.6	5.6
6.9	5.9
7.5	5.9
7.8	6.5
8.1	6.8
8.4	7
8.6	7.3
8.6	7.3
8.6	7.3
8.6	7.3
8.6	7.3
8.6	7.3
9.2	7.3
9.8	7.3
10.4	7.3
11.2	7
12.4	6.5
13.5	5.6
14.1	4.5
14.7	3.3
14.7	1.9
14.7	0.2
14.7	1.2
14.7	2.9
14.7	4.3
14.7	5.5
14.7	6.3
14.7	6.9
14.7	7.5
14.7	8
14.7	8.3
14.7	8.6
14.7	8.9
14.7	9.2
14.7	9.5
14.7	10
14.7	10.3
14.7	10.9
14.7	10.9
14.7	11.2
14.4	11.2
14.4	11.2
14.4	11.2
14.4	11.5
14.4	11.5
14.4	11.8
14.4	11.8
14.4	11.8
14.4	11.8
14.4	11.8
14.4	11.5
14.4	10.6
14.4	9.8
14.4	8.6
14.4	7.5
14.4	6
14.4	5.7
14.4	4.9
14.4	4
14.4	2.9
14.1	2
13.5	1.2
12.9	0.3
12.1	0.2
10.9	1.3
9.5	2.2
8.1	3.3
6.1	4.5
4.3	5.3
2.3	5.9
0.3	6.5
1.3	6.5
3	6.5
4.1	6.5
5.3	6.5
5.9	6.8
5.9	7.3
5.3	7.9
4.7	8.5
3.6	8.8
2.7	9.3
1.6	9.3
0.1	9.3
0.9	9.6
2.3	10.2
4.1	10.5
5.2	10.8
5.2	11.1
4.9	11.3
4.3	11.6
3.8	11.6
3.8	11.6
3.8	11.6
3.8	11.6
3.8	11.6
3.8	11.6
3.5	11.6
3.2	11.6
2.9	11.6
3.2	11.6
3.5	11.6
4.1	11.6
5.2	11.6
6.3	11.6
7.5	11.6
8.6	11.6
9.5	11.6
10.4	11.3
10.6	10.8
11.2	9.6
11.2	7.9
11.2	4.8
11.2	3.6
11.2	1.3
11.2	0.6
11.5	2.6
11.8	4.3
12.1	5.5
12.1	6.3
12.4	6.9
13.2	7.7
14.1	8.3
14.7	8.6
15.2	9.2
15.5	9.5
15.5	9.8
15.5	10
15.5	9.8
15.5	9.8
15.5	9.8
15.5	9.5
15.5	8.6
15.5	7.5
15.5	6.3
15.8	5.2
15.8	3.7
15.8	3.2
15.8	2.6
15.8	2
15.8	1.7
15.8	1.2
15.8	0.6
15.8	0
15.8	0.7
15.8	1.6
15.8	3.6
15.8	4.2
15.8	5.6
15.8	7
15.8	7.9
15.5	8.8
14.9	9.1
14.4	9.3
13.8	9.1
12.9	9.3
12.1	9.3
10.9	9.3
10.1	9.3
8.4	9.3
7.5	9.1
6.1	9.1
4.3	8.8
2.3	8.2
0.3	7.3
1.9	6.5
4.1	5.9
6.2	5
7.9	4.5
9.3	4.2
10.2	3.9
10.2	3.6
9.9	3.6
9.9	3.3
9.6	2.7
9.6	2.5
9.3	1.9
9	1.6
8.4	1.3
7.6	1.3
6.7	1.3
5.3	1.3
3.9	1.3
2.7	1.3
1.3	1.3
0.1	1.3
0.6	1.3
1.8	1.3
2.6	1.3
3.2	1.3
3.5	1.3
3.8	1.3
4.3	1
4.3	1
4.3	0.7
4.3	0.5
4.3	0.2
4.3	0
4.3	0
4.6	0.6
4.6	0.6
5.5	0.9
6.1	0.9
6.6	1.2
7.5	1.4
8.1	1.4
8.6	1.7
9.5	2
10.1	2.6
10.9	3.2
11.8	3.5
12.6	4
13.8	4.9
14.1	5.2
14.1	5.7
14.1	6.6
13.8	7.5
13.8	8.3
13.8	9.8
13.8	10.3
14.1	11.2
14.1	12.3
14.4	12.9
14.7	13.5
14.4	13.8
14.7	14
14.7	14
14.7	14
14.7	14
14.7	14
14.7	13.8
14.7	13.2
14.7	12
14.7	10.9
14.7	9.5
14.7	8.3
14.4	7.2
14.4	6
14.4	4.9
14.4	4.3
14.4	3.5
14.4	2.6
14.4	2
14.1	1.7
13.5	1.4
13.2	1.2
13.2	1.2
12.6	1.2
12.1	0.6
11.8	0.3
11.5	0.2
[truncated: 11,711 more rows]
