# Supplementary material for: Bot fit: A novel approach to assessing lower limb muscular strength
Source: PLoS One. 2026 Mar 26;21(3):e0339187. doi: 10.1371/journal.pone.0339187 (PMC13021169; doi:10.1371/journal.pone.0339187)
Supplement: S3 File — Raw joint angle data (left and right legs) collected from 25 participants across all exercise protocols. This compressed folder contains individual participant files (sub1–sub25) with time-series signals representing lower-limb motion recorded by the Bot Fit system during resistance exercise trials. (ZIP) [file pone.0339187.s003.zip › sub20/squat_max2.csv]

AngL	AngR
12.6	6.5
12.6	6.5
12.6	6.5
12.6	6.5
12.6	6.5
12.6	6.5
12.6	6.5
12.6	6.5
12.6	6.5
12.6	6.5
12.6	6.5
12.6	6.5
12.6	6.5
12.6	6.5
12.6	6.5
12.6	6.5
12.6	6.5
12.6	6.5
12.6	6.5
12.6	6.5
12.6	6.5
12.4	6.5
12.4	6.2
12.1	6.2
11.8	6.2
11.5	6.2
11.5	6.2
11.8	6.5
11.8	6.8
11.8	6.8
11.8	6.8
11.8	6.2
11.2	5.3
10.1	3.9
9.2	2.5
8.6	1.3
8.6	0.7
8.6	0.5
8.6	0.5
8.6	0.5
8.6	0.5
8.6	0.5
8.4	0.5
7.8	0.5
7.2	0.5
6.9	0.5
6.3	0.5
6.1	0.5
5.8	0.5
5.8	0.5
5.8	0.5
5.8	0.7
5.8	0.7
5.8	0.7
5.8	0.7
5.8	0.7
5.8	0.7
5.8	0.7
5.8	0.7
5.8	0.7
5.8	0.7
5.8	0.7
5.8	0.7
5.8	0.7
5.8	0.7
5.8	0.7
5.8	0.7
5.8	0.7
5.8	0.7
5.8	0.7
5.8	0.7
6.1	1
6.1	1.3
6.3	1.9
6.9	2.2
7.2	2.7
7.5	3
7.5	3.3
7.5	3.6
7.5	3.9
7.5	4.2
7.5	4.5
7.8	4.8
7.8	5
7.8	5.3
8.1	5.6
8.1	5.6
8.1	5.6
7.8	5.6
7.8	5.6
7.8	5.6
7.8	5.6
7.8	5.6
7.8	5.6
7.8	5.6
7.8	5.6
7.8	5.6
7.8	5.9
7.8	5.9
7.8	5.9
7.8	5.9
7.8	5.9
7.8	5.9
7.8	5.9
8.1	5.9
8.1	5.9
8.4	5.9
8.6	5.9
8.6	6.2
8.9	6.5
9.2	6.5
9.2	6.5
9.2	6.5
9.2	6.5
9.2	6.5
9.2	6.5
9.2	6.5
9.2	6.2
8.9	5.9
8.9	5.6
8.6	5
8.1	4.5
7.8	3.9
7.5	3.3
6.9	2.7
6.9	2.5
6.6	2.2
6.6	2.2
6.6	2.2
6.6	2.2
6.9	2.2
6.9	2.2
7.2	2.2
7.2	2.2
7.5	2.2
7.5	2.2
7.5	2.2
7.5	2.2
7.5	2.2
7.5	2.2
7.5	2.2
7.5	2.2
7.5	2.2
7.5	2.2
7.5	2.2
7.5	2.2
7.5	2.2
7.8	2.2
7.8	2.2
7.8	2.5
7.8	2.5
7.8	2.7
7.8	3
7.8	3
7.8	3
7.8	3
7.8	3
7.8	3
7.8	3
7.8	3
7.5	3.3
6.9	3.3
6.3	3.3
5.5	3.3
4.9	3.3
4.3	3.3
4.1	3.3
3.8	3.3
3.8	3.3
3.8	3.6
3.8	3.6
3.8	3.9
3.8	3.9
3.5	4.2
2.9	4.2
2.3	4.2
1.8	4.2
1.2	4.2
0.6	4.2
0.3	4.2
0	4.2
0.1	3.9
0.4	3.9
0.4	3.6
0.7	3.6
0.7	3.6
0.7	3
0.7	2.7
0.7	2.5
0.7	2.2
1	1.9
1	1.9
1	1.6
1	1.3
1	1.3
1	1.3
1	1.3
1	1.3
0.7	1
0.7	1
0.4	0.7
0.1	0.5
0.1	0.2
0	0.2
0.6	0.2
0.9	0.5
1.5	0.5
1.8	0.5
2.1	0.5
2.3	0.5
2.6	0.5
2.9	0.2
3.2	0.2
3.5	0.2
3.5	0.2
3.8	0.2
4.3	0.2
4.3	0.2
4.3	0.2
4.3	0.2
4.3	0.2
4.3	0.2
4.3	0.2
4.9	0.2
5.2	0.2
6.1	0.5
6.9	0.5
7.5	0.5
8.4	0.2
9.2	0.2
10.1	0
10.6	0.3
10.9	1.4
10.6	2
9.8	2.9
9.2	4.3
8.6	5.7
8.6	7.2
8.6	8.3
8.6	9.2
8.6	10
8.4	10.3
8.4	10.6
8.4	10.6
8.4	10.6
8.4	10.6
8.4	10.6
8.4	10.6
8.4	10.6
8.4	10.6
8.4	10.6
8.4	10.9
8.4	10.9
8.4	11.2
8.4	11.5
8.4	12
8.4	12.3
8.4	12.3
8.4	12.3
8.4	12.3
8.4	12.3
8.4	12.3
8.4	12.3
8.4	12.3
8.4	12.3
8.4	12.3
8.4	12.3
8.4	12.3
8.4	12.3
8.4	12.3
8.4	12.3
8.4	12.3
8.4	12.3
8.4	12.3
8.4	12.3
8.4	12.3
8.4	12
8.4	12
8.4	11.5
8.4	10.9
8.4	10.6
8.4	10
8.4	9.5
8.4	8.9
8.4	8.3
8.4	7.7
8.4	7.2
8.4	6.3
8.4	5.7
8.4	4.9
8.4	4.3
8.1	3.2
7.5	2.3
6.6	1.4
5.5	1.2
4.3	0.9
2.9	0.9
1.8	0.9
0.3	0.9
0.4	1.2
1.3	1.2
1.9	1.2
2.4	1.2
2.7	1.2
2.7	1.2
2.7	1.2
2.4	1.2
2.4	1.4
2.4	1.7
2.7	2.3
2.7	2.6
2.7	2.9
2.7	2.9
3.3	2.9
3.9	2.9
4.7	2.9
5.3	3.2
5.9	3.2
6.2	3.2
6.7	3.2
7	3.2
7.3	3.2
7.3	3.2
7.3	3.2
7.3	3.2
7.3	3.2
7.3	3.2
7.3	3.2
7.3	3.2
7.3	3.2
7.3	2.9
7.3	2.9
7.3	2.9
7	2.9
7	2.9
6.7	2.9
6.7	2.9
6.2	2.9
5.9	2.9
5.3	2.6
4.7	2.6
4.4	2.3
3.9	2
3	2
2.7	2
2.1	1.7
2.1	1.7
2.1	1.7
1.9	1.7
1.3	1.7
1.3	1.7
1	1.7
1	1.7
0.7	1.7
0.7	1.7
0.4	2
0.1	2
0	2
0.3	2.3
0.9	3.2
1.2	4.3
1.5	6
1.8	7.7
2.1	10
2.6	11.8
2.3	13.8
2.1	15.2
1.5	16.3
0.6	17.2
0	17.5
0.4	17.8
0.4	17.5
0.4	17.5
0.4	17.5
0.4	17.5
0.4	17.5
0.4	17.5
0.4	17.5
0.4	17.5
0.4	17.5
0.4	17.5
0.7	17.5
0.7	17.5
0.7	17.5
0.7	17.5
0.7	17.5
0.7	17.5
0.7	17.5
0.7	17.5
0.7	17.5
0.7	17.5
0.7	17.5
0.7	17.5
0.7	17.5
0.7	17.5
0.7	17.5
0.4	17.5
0.1	17.5
0	17.2
0.3	17.2
0.6	17.2
0.6	16.9
0.9	16.6
1.2	16.3
1.5	16.3
1.5	16.1
1.5	16.1
1.5	16.1
1.8	16.1
1.8	16.1
2.1	16.1
2.3	16.1
2.3	16.1
2.3	16.1
2.3	16.1
2.3	15.8
2.3	15.5
2.3	14.9
2.3	14.6
2.6	14.3
2.6	14
2.9	13.8
3.2	13.5
3.5	12.6
3.5	12
3.5	11.5
3.2	11.2
2.1	10.9
0	10.3
2.1	9.8
4.4	9.8
6.7	9.8
8.4	9.8
9	9.8
9.3	9.8
9	9.5
8.7	9.2
7.9	8.9
7	8.9
6.7	8.9
6.4	8.9
6.4	8.9
7	8.9
8.7	8.9
9.6	8.9
11	8.9
12.2	8.9
13.3	8.9
13.9	8.9
14.2	8.9
14.2	8.9
14.2	8.9
13.9	8.9
13.9	8.6
13.9	8.6
13.9	8.6
13.6	8.3
13.6	8
13.3	7.7
13.3	7.7
13	7.5
12.7	7.2
12.7	6.9
12.7	6.9
12.7	6.9
12.5	6.9
11.9	6.9
11.6	6.9
11	6.9
10.7	6.9
10.7	6.9
10.4	6.9
9.9	6.9
9.6	6.9
9.3	6.9
9	6.9
9	6.9
9	6.9
9	7.2
9.3	7.7
9.3	8.6
9.3	10
9.3	10.9
9.3	11.8
9.3	12.3
9	12.6
8.4	12.9
7.9	13.2
7.6	13.2
7.3	13.2
7	13.2
7	13.2
7	13.2
7	13.2
7	13.2
7	13.2
7	13.2
7	13.2
7	13.2
7	13.2
7	13.2
7	13.2
7	13.2
7	13.2
7	13.2
7	13.2
7	13.2
7	13.2
7	13.2
7	13.2
7	13.2
7	13.2
7	13.2
7	13.2
7	13.2
7	13.2
6.7	13.2
6.4	13.5
6.2	13.5
6.2	13.2
6.7	13.2
7.6	13.2
9	12.6
10.2	12.3
11	11.8
11.3	11.2
11	10.6
10.7	10.3
9.9	10
9.3	10
8.4	10
7.6	10
7	10
7	10
7	10
7	10
7	10
7.3	9.8
7.6	9.5
7.6	9.2
7.6	8.9
7.6	8.6
7.6	8.9
7.6	8.9
7.6	8.6
7.6	8.6
7.6	8.6
7.6	8
7.6	7.7
7.6	7.7
7.6	7.5
7.6	7.2
7.6	6.9
7.6	6.9
7.6	6.9
7.6	6.9
7.6	7.5
7.6	8.3
7.6	9.2
7.9	10
8.4	10.6
8.7	11.2
8.7	11.2
8.7	10.9
8.4	10.9
7.9	10.6
7.6	10.6
7	10.6
7	10.3
7	10.3
7	10.3
7	10
7	10
7	9.8
7	9.8
7	9.8
7	9.8
7.3	9.8
7.3	9.8
7.3	9.8
7.3	9.8
7.3	9.8
7	9.8
7	9.8
7	9.8
7	10
7.3	10
7.6	10
8.2	10.3
9	11.2
10.2	11.8
11	12
11.6	12
11.6	12
11.6	12
11.6	12
11.6	12
11.9	12
12.2	12
12.2	12
12.2	12
12.2	12
12.2	12
12.2	12
12.2	12
12.2	12
12.2	12.6
12.5	13.5
12.5	13.8
12.7	14.9
13	16.3
13.3	17.5
13.6	18.9
13.9	20.1
13.9	20.6
13.9	21.2
13.9	21.2
13.9	21.2
13.9	21.2
13.9	20.9
13.9	20.1
13.9	19.8
13.6	19.5
13.6	18.9
13.3	18.6
13	18.3
13	18.1
12.7	17.8
12.7	17.8
13	17.8
13	17.8
13	17.8
13.3	17.8
13.9	17.8
14.7	17.8
15	17.8
15.3	17.8
15.3	17.8
15.3	17.8
15	17.8
14.5	17.8
13.9	17.8
13.3	17.8
13	17.8
12.7	17.8
12.5	17.8
12.2	17.8
11.9	17.8
11.9	17.8
11.9	17.8
11.9	17.5
11.9	17.5
11.9	17.5
11.9	17.5
12.2	17.5
12.5	17.5
12.5	17.5
12.5	17.5
12.5	17.5
12.2	17.8
11.9	17.8
11.3	17.8
10.7	17.8
10.4	17.5
10.4	17.5
10.4	17.5
10.4	17.2
10.4	16.9
10.2	16.3
9.9	15.8
9.6	15.2
9.6	14.6
9.3	14.3
9.3	13.8
9.3	13.2
9.3	12.6
9.3	12
9.3	11.2
9.3	10.9
9.6	10.6
9.6	10.3
9.6	9.8
9.6	9.5
9.6	9.2
9.6	8.9
9.6	8.9
9.3	8.9
9	8.9
9	8.9
9	8.6
9	8.3
9	8
9	7.7
9	7.7
9	7.7
9	7.7
9	7.7
8.7	8
8.4	8
7.6	8
6.4	8
5.9	8
5.3	8
4.7	8
4.1	7.7
3.9	7.7
3.6	7.7
3.3	7.7
3	7.7
2.7	7.7
2.7	7.7
2.4	7.7
2.4	7.7
2.1	7.7
1.9	7.7
1.6	7.5
1.6	7.2
1.3	6.3
1	5.7
0.7	4.9
0.1	4
0	2.9
0.9	2
1.5	1.4
1.8	0.9
2.3	0.3
2.6	0
2.6	0
2.6	0.3
2.9	0.3
3.2	0.3
3.5	0.3
3.5	0
3.5	0.2
3.5	0.7
3.5	1
3.5	1.3
3.5	1.9
3.5	1.9
3.8	2.2
3.8	2.2
4.3	2.2
4.3	2.2
4.6	2.2
5.2	2.2
5.8	2.2
6.9	2.2
7.8	2.2
8.9	2.5
9.2	2.7
9.2	3
8.9	3.3
8.6	3.3
8.1	3.3
7.5	3.3
7.2	3.3
6.9	3.3
6.9	3.3
6.9	3.3
6.9	3.3
6.9	3.3
6.6	3.6
6.6	3.9
6.3	4.2
6.1	4.5
5.8	5
6.1	5
6.1	5
6.6	5
7.5	5
8.6	5
9.5	5.3
10.4	5.6
11.2	5.6
11.2	5.9
11.2	5.6
10.6	5.6
10.1	5.6
9.8	5.6
9.5	5.6
9.2	5.6
9.2	5.6
9.2	5.6
9.2	5.6
9.2	5.6
9.2	5.6
9.2	5.6
9.2	5.6
9.2	5.6
9.2	5.6
9.2	5.6
9.2	5.6
9.2	5.6
9.2	5.6
9.2	5.6
9.2	5.6
8.9	5.6
8.9	5.3
8.6	5
8.4	4.8
7.8	4.5
7.5	4.2
7.2	3.9
6.9	3.3
6.6	3
6.3	2.2
5.5	1
4.3	0.3
2.6	2.6
0.3	5.5
3	8.9
7.3	13.2
12.2	17.8
17.6	22.6
23.1	27.8
31.6	36.4
34.5	39.3
40.2	45
46	49.8
50.3	54.1
53.7	57.6
56.6	60.4
57.1	61.3
58	62.4
59.1	63.3
60.9	64.5
62.9	66.5
65.4	68.7
68	71
70	73.3
71.7	75.1
73.2	76.5
74.3	77.9
75.2	78.8
75.7	79.1
75.7	79.1
75.7	79.1
75.5	78.8
74.3	77.3
72	75.1
68.9	71.9
65.2	67.9
61.1	63.9
56.6	59.6
51.7	55
46.8	50.1
42	45.3
36.5	40.4
31.4	35.2
26.5	30.4
21.6	26.1
17.6	21.8
13.9	18.1
10.4	14.6
7	11.8
2.4	7.5
1.3	6.3
1.2	4.3
2.3	3.2
2.3	3.5
0.9	4.9
1.6	7.5
4.7	11.2
9.3	15.8
14.7	21.5
21	27.5
27.6	33.8
34.8	40.7
41.7	47.6
48.5	54.7
55.4	61.6
62.6	68.2
69.4	75.1
76	81.4
82.3	87.1
87.8	91.9
91.8	95.4
94.9	98.2
97.8	101.1
101.2	104.5
102.1	105.4
102.7	106
102.7	106
102.7	106
102.1	105.4
100.7	104.3
98.7	102.5
96.4	100
93.5	97.1
88.9	92.5
87.2	91.1
83.5	87.4
79.5	83.9
75.5	79.9
71.2	75.9
66.3	71.3
61.4	66.7
56	61.3
50.8	56.1
46	51.6
42.5	47.8
40.2	45.8
39.7	45.3
39.7	45
39.7	45
39.7	45
39.7	45.3
39.9	46.1
42	48.1
45.7	51.9
51.1	57
57.4	63
63.4	69
69.4	75.1
75.5	80.8
83.8	88.5
86.6	90.8
91.5	95.4
95.8	99.4
99.5	103.1
103.2	106.8
106.7	110
109.5	112.9
111.3	114.6
112.1	115.4
112.4	115.7
112.4	115.4
111.8	115.1
110.7	114
108.1	111.4
105	108.3
101.2	104.8
96.9	100.8
92.4	96.5
87.8	91.9
83.5	87.7
78.9	83.6
74.6	79.6
70	75.1
65.2	70.2
59.7	65
54	59.6
48.5	53.9
43.7	49
40.2	45.6
38.8	43.8
39.1	44.1
39.9	44.7
41.7	46.1
43.7	48.4
46.5	51.6
50	55.6
54.3	60.4
60	65.9
66	71.6
72	77.3
78	82.8
86.3	90.8
89.2	93.1
94.1	97.4
98.1	101.1
102.1	104.8
105.5	108.8
108.7	112.3
111	114.9
112.7	116.3
113.6	117.2
113.8	117.2
113.8	117.2
113.3	116.9
111.8	115.4
109.5	112.9
106.4	110
102.4	106.3
98.4	102
93.8	97.7
89.5	93.4
84.9	89.1
80.6	85.1
73.5	78.5
71.2	76.2
65.7	71
60.6	65.6
55.4	60.2
50.8	55.3
47.1	51.6
45.1	49.3
44	48.4
44	48.4
44	48.4
44	48.7
44.2	49.3
45.1	50.4
47.4	52.4
51.1	56.1
56.6	61.6
62.6	67.6
68.9	73.6
74.9	79.3
80.6	85.4
86.1	90.5
90.9	95.1
96.9	100.5
98.7	102.3
102.1	105.7
105.8	109.4
109.5	112.9
111.8	115.4
113.3	116.9
113.6	117.2
113.6	116.9
113.6	116.9
112.1	115.4
111.3	114.6
108.7	112
105.5	108.8
101.8	105.4
97.8	101.4
93.5	97.1
88.9	92.5
84.3	87.7
79.8	83.1
74.9	78.8
69.7	73.9
64.6	68.7
59.1	63.6
54	58.4
49.4	53.6
46	50.1
43.4	47.8
42	46.4
41.1	46.1
41.1	46.1
41.1	46.4
41.1	47.3
41.7	48.4
43.7	50.7
50	57
52.8	59.9
58.9	66.5
65.2	72.5
71.5	78.5
77.5	84.5
83.5	89.9
89.2	94.8
94.4	98.5
98.7	102.3
104.1	107.4
105.8	109.7
109.3	113.7
112.1	116.3
114.1	118
115.6	118.9
115.8	119.2
115.8	119.2
115.6	118.9
113	116.6
111.5	115.1
108.4	112
104.7	108.3
100.4	104
95.8	99.4
90.9	94.5
86.1	89.9
81.5	85.4
76.9	80.8
72	75.9
66.9	70.5
61.4	65
56	59.6
50.5	54.4
46.2	49.8
43.4	47
41.7	45.6
41.4	45.6
41.4	45.8
41.4	45.8
42	46.1
43.1	47.6
45.7	50.1
49.7	53.9
54.8	59.3
60.6	65.6
66.9	71.9
76	80.8
78.9	83.6
84.6	89.4
90.1	94.8
94.9	98.8
99.2	102.5
103	106
106.4	109.7
109.5	113.1
111.8	115.4
113.3	116.9
113.8	117.2
113.8	117.2
113.8	117.2
113.3	116.6
111.3	114.6
108.4	111.7
105	108.3
101.2	104.8
94.7	98.5
92.4	96
87.5	91.1
82.6	86.2
77.5	81.4
72.6	76.8
67.7	71.9
62	66.7
56.3	61
50.8	55.3
43.7	48.1
42	46.4
39.9	43.8
39.4	42.7
39.4	42.4
39.7	42.4
39.9	42.7
40.5	43.3
42.2	45.6
45.4	49.3
50	55
58.9	64.7
62	68.2
68.3	74.2
74.3	80.5
80	86.2
86.1	91.7
91.2	96.2
95.8	100.3
99.8	103.4
103.2	106.3
106.1	109.7
109	112
111	113.7
111.8	114.6
112.1	114.6
112.1	114.6
111.8	114.6
111	113.4
107.3	110
105.5	108.6
102.1	105.1
98.1	101.4
94.1	97.1
89.5	92.5
82.9	86.2
80.6	83.9
76.3	79.9
71.5	75.3
66.3	70.5
60.9	65.3
55.1	59.9
50	54.4
45.7	50.1
42.8	47
41.1	45
40.8	44.4
41.1	44.4
41.4	44.4
42.2	45
43.7	46.4
46	49.3
49.7	53.3
54	58.7
59.4	65.3
65.4	71.6
71.5	77.6
77.8	83.6
83.5	89.4
89.5	94.8
94.4	99.1
98.7	102.8
103	106
106.1	109.1
109	112.3
111.5	114.6
113	115.7
113.6	116.3
113.6	116
113.3	116
112.4	115.4
110.4	113.7
107.8	111.1
104.7	107.7
101	104.3
97.2	100.5
93.2	96.5
89.2	92.5
84.9	88.2
78	81.6
75.7	79.3
70.9	74.8
65.7	69.6
60.3	64.2
55.1	58.7
50.5	53.9
47.1	50.4
45.1	47.8
44.2	47
44.2	47
44.5	47.3
44.8	48.1
46.2	49.6
48.5	52.1
52	55.9
56.3	60.7
62	66.5
67.7	72.8
73.7	78.8
82.6	87.4
85.5	89.9
90.6	95.4
94.9	99.4
98.9	103.1
102.7	106.6
106.7	110.3
110.4	113.4
113	116
114.7	117.7
115.3	118.3
115.3	118.3
115.3	118.3
115	117.7
113.3	116.3
111	113.7
107.8	110.6
104.4	107.4
100.7	104
96.9	100.3
92.6	96.2
85.8	89.4
83.5	87.1
78.9	82.5
74	77.9
69.4	73.3
64.6	68.5
59.4	63.9
54.8	59
50.8	55
47.7	51.9
45.4	49.6
44.5	48.4
44.5	48.4
44.8	48.4
45.7	49
47.1	50.7
50	53.6
54.3	57.9
59.7	63.6
65.7	69.6
74.6	78.2
77.5	81.4
82.9	87.1
88.3	92.5
92.9	97.7
97.2	102
101.2	105.7
105.5	109.4
109.3	113.1
112.4	116
114.4	117.7
115.3	118.6
115.3	118.6
115.3	118.6
115	118.3
113.8	117.2
111.5	114.9
108.4	111.7
104.7	108.3
98.7	102.5
96.7	100.3
91.8	95.7
86.6	90.8
81.8	85.9
76.6	81.1
72	76.2
67.4	71.3
62.6	66.2
54.8	58.7
52.6	56.1
48	51.9
44.5	48.4
42.8	47
42.5	46.7
42.5	47
42.5	47.6
43.7	49
44.5	49.8
47.4	52.1
51.4	56.1
56.8	61.3
62.9	67.3
68.9	73.6
74.9	79.3
80.6	85.1
86.1	90.8
90.9	95.7
95.8	99.4
100.1	103.4
103.8	107.1
107.5	111.1
110.7	114.9
113	116.9
114.1	117.7
114.1	117.7
114.1	117.7
114.1	117.7
111.8	115.4
110.4	114.3
107.3	111.1
103.8	108
100.1	104
95.8	99.7
91.2	95.1
86.6	90.5
82	85.9
77.5	81.6
70.6	74.8
68.3	72.5
62.9	67.3
57.4	61.6
52.3	56.7
48	52.4
44.5	49.3
42.5	47.3
41.1	46.4
39.7	45.6
37.9	44.4
37.1	43.8
35.1	42.1
32.8	39.8
30.5	37.8
28.8	36.7
27.6	36.1
27.1	36.1
26.5	35.8
25.6	34.7
24.5	32.9
23.1	31.2
21.9	29.2
21	28.1
20.5	27.2
19.9	26.6
19.3	26.1
19	25.8
18.8	24.9
17.9	24.4
17.3	23.5
16.5	22.1
16.2	21.8
15.6	20.6
15.3	19.8
14.7	18.9
14.5	18.3
14.5	18.1
14.2	18.1
13.9	18.1
13.6	18.1
13	18.1
12.7	18.1
12.5	18.1
12.2	18.1
12.2	18.1
12.2	18.1
12.2	18.1
12.2	17.5
12.2	17.2
11.9	16.3
11.9	15.8
11.9	14.9
11.9	14.6
11.9	13.8
11.9	13.2
11.9	12.6
11.9	12
11.9	11.2
12.2	10.3
12.2	9.5
12.5	8.9
13	8.3
14.2	7.7
14.5	7.7
15.3	7.7
16.2	7.7
17	7.7
17.3	7.7
17.3	7.7
17.3	8
17.3	8
17.3	8.3
17.3	8.6
17	9.2
16.8	9.5
16.2	9.8
15.9	9.8
15.9	9.8
15.6	9.8
15.6	9.8
15.6	9.8
15.6	9.8
15.6	9.8
15.6	9.8
15.6	10
15.6	10.3
15.3	10.9
14.7	11.8
13.9	12
13	12
12.2	12
11.6	12
11	11.8
10.7	11.8
10.4	11.5
10.2	11.5
9.6	11.5
9	11.5
8.4	11.5
7.9	11.5
7	11.5
5.9	11.5
5	11.5
4.4	11.5
4.1	11.2
4.1	11.2
3.9	11.2
3.3	11.2
2.7	10.9
2.4	10.6
2.1	10.3
1.6	10
1.3	9.8
1	9.8
0.4	9.8
0	9.8
0.3	9.8
1.2	9.8
1.8	9.8
2.3	9.8
2.6	9.8
3.2	9.8
3.5	9.8
3.8	9.8
4.3	9.8
4.6	10
4.9	10
5.2	10.3
5.2	10.6
5.2	10.9
5.2	11.2
5.2	11.5
5.2	11.8
5.2	11.8
5.2	11.8
5.2	11.8
5.2	11.8
5.2	11.8
5.2	11.8
5.2	11.8
5.2	11.8
5.2	11.8
4.9	11.8
4.9	11.8
4.9	11.8
4.9	11.8
4.9	11.8
4.9	11.8
4.9	11.8
4.9	11.8
4.9	11.8
4.9	11.8
4.9	11.8
4.9	11.8
4.9	11.8
4.9	11.8
4.9	11.8
4.9	11.8
4.9	11.8
4.9	11.8
4.9	11.8
4.9	11.8
4.9	11.5
4.9	11.5
4.9	11.2
4.9	11.2
4.9	10.6
4.9	10.3
4.9	9.8
4.9	8.9
4.9	7.7
5.2	6.9
5.2	6.3
5.2	5.5
5.2	4.9
5.2	4.3
5.2	4
5.2	3.7
5.2	3.7
5.2	3.7
4.9	3.7
4.3	3.7
3.8	3.7
2.9	3.5
2.1	3.5
1.2	2.9
0	2.6
0.7	2.3
1.9	1.7
2.4	1.7
3.3	1.4
3.9	1.2
3.9	1.2
4.1	1.2
4.4	1.2
4.4	1.2
4.4	1.2
4.7	1.2
4.7	1.2
5	1.2
5.3	1.2
5.6	1.2
5.6	1.2
5.6	1.2
6.2	1.2
7	1.2
7.6	1.2
8.4	1.2
9.6	1.2
10.4	1.2
11.6	1.2
12.5	1.2
13	1.2
13.3	1.2
13.3	1.2
13.3	0.9
13.3	0.3
12.7	0.2
11.9	0.7
10.7	1
9.9	1.3
8.7	1.9
7.6	2.2
6.4	2.5
5.6	2.7
5	2.7
4.4	3
3.9	3
3.3	3
2.7	3
1.9	3
1.3	3
0.4	3
0.3	3
1.2	3
2.1	3
2.9	3
3.8	2.7
4.3	1.9
5.2	1
5.5	0
5.5	1.2
5.5	2.9
5.5	4.6
6.1	6.3
6.3	7.7
6.6	9.2
6.9	10.6
7.2	12
7.2	13.5
6.9	14.6
6.9	15.5
6.9	16.1
6.9	16.3
6.9	16.6
6.9	16.6
7.2	16.6
7.2	16.6
7.2	16.6
7.2	16.1
7.2	15.2
7.2	13.8
7.5	12.3
7.8	10.9
8.4	9.2
8.6	7.5
9.2	5.7
9.5	5.2
9.8	5.2
10.1	5.5
10.1	5.5
10.1	5.5
10.1	5.5
10.1	5.5
10.1	5.2
10.1	5.2
10.1	5.5
10.1	5.5
10.4	5.5
10.4	5.2
10.4	5.2
10.4	5.2
10.4	4.6
10.4	4.3
10.4	4.3
10.4	4
10.4	4
10.1	4
10.1	4
10.1	4
10.1	4
10.1	4
10.1	4
10.1	4
10.1	4
10.1	4
10.1	4
10.1	4
10.1	4
10.1	4
10.1	4
10.1	4
10.1	4
10.1	4
10.1	4
10.1	4
10.1	4
10.1	4
10.1	4
10.1	4
10.1	4
10.1	4
10.1	4
10.1	4
10.1	4
10.1	4
10.1	4
10.1	4
10.1	4
10.1	4
10.1	4
10.1	4
10.1	4
10.1	4
10.1	4
10.1	4
10.1	4
10.1	4
10.1	4.3
10.1	4.3
10.1	4.6
10.1	4.6
10.1	4.9
10.1	4.9
10.1	4.9
10.1	4.9
10.1	4.9
10.1	4.9
10.1	4.9
10.1	4.9
10.1	4.9
10.1	4.9
10.1	4.9
10.1	4.9
10.1	5.2
10.1	5.5
10.1	5.7
10.1	5.7
10.1	5.7
10.1	5.7
10.1	5.7
10.1	5.7
10.1	5.7
10.1	5.7
10.1	5.7
10.1	5.7
10.1	5.7
10.1	5.7
10.1	5.5
10.1	5.5
10.1	5.5
10.1	5.5
10.1	5.5
10.1	5.5
10.1	5.5
10.1	5.5
10.1	5.5
10.1	5.5
10.1	5.5
10.1	5.5
10.1	5.5
10.1	5.5
10.1	5.5
10.1	5.5
10.1	5.5
10.1	5.5
10.1	5.5
10.1	5.5
10.1	5.2
10.1	5.2
10.1	4.9
10.1	4.9
10.1	4.9
10.1	4.6
10.1	4.6
10.1	4.6
10.1	4.6
10.1	4.6
10.1	4.6
10.1	4.6
10.1	4.6
10.1	4.6
10.1	4.6
10.1	4.6
10.1	4.6
10.1	4.6
10.1	4.6
10.1	4.6
10.1	4.6
10.1	4.6
10.1	4.6
10.1	4.6
10.1	4.6
10.1	4.6
9.8	4.6
9.8	4.6
9.8	4.6
10.1	4.3
10.1	4
10.1	3.7
10.1	3.7
10.1	3.7
10.1	3.7
10.1	3.7
10.1	3.7
10.1	3.7
10.1	3.7
10.1	3.7
10.1	3.7
10.1	3.7
10.1	3.7
10.1	3.7
10.1	3.7
10.1	3.7
10.1	3.7
10.1	3.7
10.1	3.7
10.1	3.7
10.1	3.7
10.1	3.7
10.1	3.7
10.1	3.7
10.1	3.7
10.1	3.7
10.1	3.7
10.1	3.7
10.1	3.7
10.1	3.7
10.1	3.7
10.1	3.7
10.1	3.7
10.1	3.7
10.1	3.7
10.1	3.7
10.1	3.7
10.1	3.7
10.1	3.7
10.1	3.7
10.1	3.7
10.1	3.7
10.1	3.7
10.1	3.7
10.1	3.7
10.1	3.7
10.1	3.7
10.1	3.7
10.1	4.3
10.1	4.6
10.1	5.5
10.1	6
10.1	6.9
10.4	7.7
10.6	8.6
10.9	9.5
11.2	10.3
11.2	11.2
11.2	11.8
11.2	12.3
11.2	12.6
11.2	12.6
11.2	12.6
11.2	12.6
11.2	12.3
11.2	11.5
11.2	10.3
11.2	9.2
11.5	8
11.8	6.9
12.1	6
12.1	5.5
12.1	4.9
12.1	4.9
11.8	4.6
11.8	3.7
11.8	3.5
11.8	2.9
11.8	2.3
11.5	1.4
10.9	0.9
10.1	0.3
8.9	0.2
7.5	0.5
6.1	0.7
4.6	0.7
2.9	0.7
1.2	0.7
0.4	0.7
2.1	0.5
3.9	0.5
5.3	0.2
7	0
8.2	0
9	0.6
9.9	0.6
10.2	0.9
10.2	1.7
10.2	2.3
10.2	3.5
9.9	4.3
9.6	4.9
9	5.5
8.4	5.5
7.9	5.5
7.3	5.5
6.4	5.5
5.6	5.5
4.7	5.5
3.9	5.5
3	5.5
1.9	5.5
0.7	5.5
0.3	5.5
1.5	5.5
2.6	5.5
3.8	5.5
4.6	5.5
5.2	5.5
5.5	5.5
6.1	5.5
6.6	5.5
7.2	5.5
7.8	5.5
8.6	5.7
9.2	5.7
9.5	6
9.8	6.3
10.1	6.9
10.4	7.5
10.6	8
11.2	8.9
11.8	9.8
12.1	10.6
11.8	11.8
11.8	13.2
11.8	14.3
11.8	15.2
11.8	15.8
11.8	16.3
11.8	16.3
11.8	16.6
11.8	16.6
11.2	16.6
10.6	16.3
9.8	16.1
8.9	15.5
8.6	14.9
8.4	14.3
8.4	13.5
8.4	12.9
