# Supplementary material for: Bot fit: A novel approach to assessing lower limb muscular strength
Source: PLoS One. 2026 Mar 26;21(3):e0339187. doi: 10.1371/journal.pone.0339187 (PMC13021169; doi:10.1371/journal.pone.0339187)
Supplement: S3 File — Raw joint angle data (left and right legs) collected from 25 participants across all exercise protocols. This compressed folder contains individual participant files (sub1–sub25) with time-series signals representing lower-limb motion recorded by the Bot Fit system during resistance exercise trials. (ZIP) [file pone.0339187.s003.zip › sub21/hipcurl_const.csv]

AngL	AngR
5.4	26.9
5.4	26.9
5.4	26.9
5.4	26.9
5.4	26.9
5.4	26.9
5.4	26.9
5.4	26.9
5.7	26.9
5.7	26.9
5.7	26.9
5.7	26.9
5.7	26.9
5.7	26.9
5.7	26.9
5.7	26.9
5.7	26.9
5.7	26.9
5.7	26.9
5.7	26.9
5.7	26.9
5.7	26.9
5.7	26.9
5.7	26.9
5.7	27.4
5.4	28.3
5.1	28.9
5.4	28.9
5.7	28
6.5	27.2
7.7	26.3
8.8	26
9.1	25.7
9.1	26
9.1	26.3
8.8	26.9
8.8	26.9
8.8	26.9
8.8	26.9
8.8	26.9
8.8	26.9
8.8	26.9
8.8	26.9
8.5	27.2
8.3	27.2
8	27.2
8.3	27.4
8.3	27.4
8.3	27.4
8.3	27.4
8.3	27.4
8.3	27.4
8.3	27.4
8.3	27.4
8.3	27.4
8.3	27.4
8.3	27.4
8.3	27.4
8.3	27.4
8.3	27.4
8.3	27.4
8.3	27.4
8	27.4
8	27.4
8	27.4
8	27.4
7.7	27.4
7.1	27.4
6.8	27.4
6.5	27.4
6	27.4
6	27.4
5.7	27.4
5.4	27.4
4.5	27.4
3.7	27.4
3.1	27.4
2.5	27.4
2.2	27.4
2	27.4
2	27.4
1.7	27.4
1.4	27.4
1.1	27.4
0.8	27.4
0.2	27.4
0	27.4
0.5	27.4
1.1	27.4
1.7	27.4
2.2	27.4
2.5	27.4
3.1	27.4
3.7	27.4
4.5	27.4
5.4	27.4
6.3	27.2
7.4	26.9
8.3	26.3
8.8	25.4
9.4	24.6
9.7	23.7
10.3	22.6
10.3	21.4
10.8	20.3
10.8	19.1
10.8	18
10.8	16.8
10.5	16
10.5	14.8
10.5	14
10.5	12.8
10.5	12
10.5	10.5
10.5	9.1
10.5	8
10.5	6.5
10.5	5.4
10.5	4.5
10.5	4
10.5	3.7
10.5	3.4
10.5	3.7
10.5	4
10.5	4.5
10.5	5.7
10.5	8.3
10.5	9.4
10.5	11.1
10.5	13.1
10.5	14.8
10.5	16.3
10.5	18
10.5	19.1
10.5	20.6
10.5	22
10.5	23.1
10.5	25.2
10.5	25.4
10.5	26
10.5	26.3
10.5	26.6
10.5	26.6
10.5	26.6
10.5	26.6
10.5	26.3
10.5	26.3
10.5	25.7
10.5	25.4
10.5	25.4
10.5	25.4
10.5	25.7
10.5	25.7
10.5	25.7
10.5	25.7
10.5	25.7
10.5	25.7
10.5	25.7
10.5	25.7
10.5	25.7
10.8	25.7
10.8	25.7
10.8	25.7
10.8	25.7
10.8	25.7
10.8	25.4
11.1	25.4
11.4	24.9
12	24.3
12	23.7
12	23.1
12	22.3
12	21.1
12	20
12	19.1
12	18
12	17.1
12	16
12	15.1
11.7	14.3
11.7	13.7
11.7	13.4
11.7	13.4
11.7	13.4
11.7	13.7
11.4	14.3
11.4	15.1
11.4	15.7
11.4	15.7
11.4	15.7
11.4	15.1
11.4	14
11.4	12.6
11.4	10.8
11.4	9.1
11.4	7.4
11.4	6
11.4	4.5
11.4	3.1
11.4	2
11.4	0.8
11.4	0
11.4	0.8
11.4	1.1
11.4	0.8
11.1	0.8
10.8	0.5
10.3	0.8
10	2.8
9.7	4.8
10	7.1
10	9.4
10	10.8
10	12.3
10	12.8
10	13.1
10	13.1
10	12.8
10	12
10	11.1
10	9.7
10	8.5
10	7.1
10	5.7
10	4
10	2.5
10	1.1
10	0.2
10	1.1
9.7	1.7
9.7	2.2
9.7	2
9.7	1.7
9.7	1.4
9.1	0.2
8.5	2
8.3	4.2
8.3	7.1
8	10
8	13.4
8	17.1
8	20.9
8	24
8	26.9
8	29.4
8	31.5
8	33.5
8	34.9
8	35.5
8	35.2
8	34.6
8	34
8	32.9
8.3	32
8.3	30.6
8.5	29.2
9.4	27.7
10	25.7
10.5	23.4
11.1	20.3
11.1	16.6
11.1	12.6
11.1	8.5
10.8	5.4
10.8	2.5
10.8	0.5
10.8	0.8
10.8	1.7
10.8	2.2
10.8	2.8
10.8	3.4
10.8	4.2
10.8	4.8
10.8	5.7
10.8	6.5
10.8	7.4
10.8	8.5
10.8	9.4
10.8	10.3
10.8	10.8
10.8	11.7
10.8	12.3
10.8	12.8
10.8	13.1
10.8	13.7
10.8	13.7
10.8	13.7
10.8	13.7
10.8	13.7
10.8	13.7
10.5	13.1
10.3	12.3
9.7	10.8
9.7	9.4
9.7	7.4
9.7	5.1
9.7	2.5
9.7	0
9.7	2.5
9.7	5.1
9.7	7.7
9.7	10
9.7	12
9.7	13.7
9.7	14.6
9.7	14.3
9.7	14.3
9.7	13.7
9.7	12.6
9.7	10.8
9.7	9.4
9.7	7.7
9.7	5.7
9.7	2.8
9.7	2
9.7	0
9.1	2
8.5	3.7
8.3	5.1
7.7	6.5
7.7	7.1
7.4	6.8
7.4	6.3
7.1	5.4
6.8	4
6.8	2.2
6.8	0
7.1	2.8
7.1	5.7
7.1	8.5
7.1	11.1
7.1	13.4
7.1	14.8
7.1	15.4
7.1	15.1
7.1	14.6
7.4	13.4
7.4	11.7
7.7	10
8	8.3
8.3	6
8.3	3.7
8.3	1.1
8.3	1.7
8.3	4.2
8.3	6.5
8.3	8.8
8.3	10.8
8.3	12.3
8.3	13.4
8.3	14.3
8	14.6
8	14.3
7.7	13.7
7.7	12.3
7.4	10.3
7.1	8
7.1	5.1
7.1	2.2
7.1	1.1
7.1	4.2
7.1	7.1
7.1	9.4
7.1	10.5
6.8	10.3
6.5	9.7
6.5	8.5
6.5	6.5
6.5	4.2
6.8	1.7
7.1	0.5
7.1	3.1
7.1	6
7.1	8.5
7.1	11.1
7.1	13.4
6.8	15.1
6.8	16
6.8	16.3
6.5	16.3
6.3	16
6.3	16
6.3	16
5.7	15.4
4.2	6
4.2	4.2
4.2	0.5
4.2	3.1
4.2	6.3
4.2	9.7
4.2	12.3
4	14.3
4	14.6
3.7	14.3
3.7	12.8
4	12.3
4.2	10.5
4.5	8.3
4.8	6
4.8	3.1
5.1	0.2
5.1	2.8
5.4	6
5.4	8.8
5.4	12.3
5.4	13.1
5.1	14.3
4.8	14.3
4.8	14
4.5	12.8
4.5	11.1
4.5	8.8
4.8	6.5
5.7	4.5
6.5	3.1
7.1	2.2
7.1	2
7.1	2.2
7.1	2.8
7.1	4.2
7.1	6.3
7.1	8.3
7.1	10.8
7.1	13.7
7.1	16.6
7.4	20.6
7.4	21.7
8	23.7
8.3	24.9
8	25.2
8	24.9
8	24.3
8	22.9
7.7	20
7.4	16.6
7.1	12.6
7.1	8
7.1	3.1
7.1	1.7
7.1	6.3
6.8	11.1
6	16
4.8	20.9
3.1	25.2
0.5	29.2
2.8	32
7.7	33.2
13.7	33.5
20.6	33.2
27.2	32.6
32.3	32
35.5	31.7
36.3	31.7
35.7	31.5
34.3	31.2
31.7	30
28.9	28.9
25.4	28
21.4	26.3
16.8	24.6
12.3	22
7.4	18.6
0.2	11.4
2	8.5
6	1.7
7.4	5.1
8.3	11.4
8.5	16.8
9.1	20.3
9.1	21.1
9.1	20.9
8.8	19.7
8.5	18
7.7	15.1
6.3	9.7
6	8
5.4	4
4.5	0.5
3.4	5.4
2.2	11.1
0.8	17.1
0.8	24
3.1	29.7
6.5	34
10.8	36.3
17.1	38
24	39.5
30.6	39.8
36.6	38.3
41.2	36.6
44.3	34.3
46.6	32.9
47.2	32
47.2	32.6
46.3	34.3
46.1	35.2
44.9	36.3
43.2	36.9
41.2	37.2
39.2	37.2
36.3	36.9
32.9	36.9
28.6	36.9
24	36.9
16.8	36.9
14.3	36.6
8.8	35.7
3.7	33.7
1.1	30
4.5	24.3
6.3	16.6
6.8	8.5
7.4	0
8.5	8
9.7	15.4
10.5	22.6
11.7	28.3
12.8	31.7
14.3	33.7
15.7	34.9
16.8	35.5
17.7	35.2
17.7	35.2
17.4	34.6
17.4	33.2
17.4	30.6
17.4	24.6
17.4	22.6
17.4	18
17.4	13.4
17.4	8.3
17.4	2.8
17.4	2.2
17.1	7.7
16.3	13.1
14	18.6
10.5	23.1
5.7	26.6
1.1	28.6
9.1	29.2
17.4	29.2
25.2	29.2
32.9	30
40.3	31.5
50.1	34
52.6	34.3
56.4	34.3
58.4	34.6
58.9	34.6
58.9	34.9
58.4	34.9
56.9	34.9
54.7	34.9
49.8	34.9
48.1	34.9
43.5	34.9
38.3	34.9
32.9	34.9
26.9	34.6
20.9	34
14.8	33.5
8.5	32.3
0	29.7
2.5	28
7.4	22.6
10.3	15.4
11.7	6.5
12	2.5
12.6	11.1
13.4	19.4
14.6	27.4
16	34.6
17.4	40
19.1	43.2
21.4	44.6
23.1	45.5
23.4	45.2
23.4	44.6
23.4	43.5
23.4	41.8
23.4	39.2
23.4	35.5
23.4	30.9
23.4	25.4
23.4	20
23.4	14.6
23.4	9.4
23.4	4
23.4	2
23.4	8.3
22.6	14.6
20.3	20.6
16.6	24.6
11.1	26
4	26.6
4.5	26.6
12.6	26.6
20.3	26.6
28.3	27.2
35.5	28.6
42.3	30.3
48.6	32.6
52.4	34
54.4	35.2
56.1	36.3
56.4	36.9
56.4	37.2
56.4	37.2
56.1	37.2
54.9	37.2
51.5	37.2
50.1	37.2
46.6	37.2
42.6	37.2
38.3	37.2
33.5	37.2
28.3	36.9
22.9	36.9
17.4	36.6
8.3	34.3
5.7	32.9
0.8	28.6
2.5	22.3
4.2	14.6
4.2	6.3
4.2	2.2
4.2	9.7
4.5	16
5.4	21.7
7.1	26.6
9.1	30.6
11.7	34
14	36.3
16.8	38.6
20	40.6
20.9	40.9
20.9	40.6
20.6	40.3
20.6	38.6
20.3	34.3
20.3	32
20.3	27.4
20.3	22.6
20.3	17.1
20.3	11.4
20.3	5.1
20.3	1.7
20	8.8
18.6	16.3
15.1	22.9
6.3	28.6
2.2	29.2
6.3	29.4
14.8	29.4
23.1	29.4
31.5	30
38.9	30.6
45.5	31.5
51.5	32
55.2	32
57.5	32.3
59.2	32.9
60.1	33.7
60.4	34.3
60.4	34.9
60.4	35.2
60.1	35.2
58.1	35.2
54.9	35.2
50.9	35.2
46.1	35.2
40.9	35.2
35.7	35.2
30	35.2
24	34.9
17.7	34.9
11.1	33.5
5.1	30.9
0.8	26.3
1.7	19.7
2	12.3
2	1.4
2	1.7
2	6.8
2.2	12.3
2.8	18.3
4.2	23.7
5.7	27.7
7.7	30.9
9.7	33.2
12.3	34.6
13.4	35.2
15.7	35.2
16.3	34.9
16.3	34
16.3	33.2
16.3	31.2
16.3	27.7
16.3	23.4
16.3	19.1
16.3	14.6
16.3	10
16.3	5.1
16	0.2
15.4	6.3
14	12.3
11.4	16.8
6.8	19.7
0.5	20.3
6	20.3
16.3	20.3
19.1	20.3
25.4	20.3
31.5	21.1
37.8	22.9
43.2	26.3
46.6	29.4
48.6	32
49.8	34.6
50.6	37.2
51.5	39.2
52.1	40.6
52.9	41.5
52.9	41.5
52.9	41.5
52.9	41.5
52.1	41.5
50.1	41.5
47.5	41.5
44.9	41.5
42.3	41.5
40	41.5
37.2	41.5
34	41.5
31.2	41.2
28.6	40
26.9	38.3
26.3	33.5
26.3	31.7
26.3	28
26.3	24.9
26.3	22
26.3	19.7
26.3	17.1
26.3	15.4
26.3	14.3
26.3	13.4
26.3	12.8
26	11.7
26	10
26	8.3
26	6.8
26	5.7
26.3	4.8
26.6	4.2
27.2	4
28	3.4
29.2	2.5
30.9	1.1
33.7	0.8
34.9	1.4
36.6	2.5
37.5	4
38.3	5.4
38.9	7.1
39.8	9.1
40.9	10.5
41.8	12
42.6	13.1
44.3	14.3
44.9	14.6
45.8	14.8
46.3	15.4
46.3	16
46.3	16.6
46.3	17.4
46.3	18.6
46.3	18.6
46.3	18.6
46.3	18.6
46.1	18.6
46.1	18.9
46.1	19.1
45.8	19.4
44.9	19.4
44.3	19.4
43.8	19.4
42.9	19.4
42.1	19.1
41.2	18.9
40	18
38.6	16.8
37.2	15.7
35.7	14.6
34.3	13.4
33.2	12.3
32.3	11.1
31.5	10.3
30.9	9.4
30.3	9.1
30	8.5
30	8.3
29.7	8.3
30.3	7.1
31.5	5.4
31.7	6.3
32	7.1
32.9	7.7
34.3	8
35.2	8.5
36.3	9.4
37.8	10.5
38.9	11.7
39.8	13.1
40.9	14.3
42.1	15.4
42.9	16.6
43.8	17.1
44.1	17.7
44.6	18.3
45.2	19.1
45.5	19.7
46.1	20.6
46.9	21.7
47.5	22.9
48.1	24
48.1	24.6
48.1	24.9
48.1	24.9
48.1	24.9
47.5	24.3
46.1	22.3
45.2	21.4
43.8	20.3
42.6	19.1
41.8	18
41.5	17.1
41.5	16.8
41.5	16.8
41.5	16.8
41.5	16.8
41.5	16.8
41.5	16.3
41.5	16
41.5	16
41.5	16
41.5	16
41.5	16
41.5	16
41.5	16
41.5	16
41.5	16
41.5	16
41.5	16
41.5	16
41.5	16
41.5	16
41.5	16
41.5	16
41.5	16
41.5	16
41.5	16.3
41.5	16.6
41.5	16.6
41.5	17.1
41.5	18
41.8	18.3
41.8	18.3
41.8	18.3
41.8	18.3
41.8	18.3
42.3	18.3
42.6	18.3
43.2	18.3
43.8	18.3
44.1	18.3
44.6	18.3
45.2	18.3
45.5	18.3
45.8	18.3
46.3	18.3
46.9	18.3
47.2	18.3
47.5	18.3
47.5	18.3
47.8	18.3
47.8	18.3
48.1	18.3
48.6	18.3
48.6	18.3
48.6	18.3
48.9	18.3
49.5	18.3
49.5	18.3
49.5	18.3
49.5	18.3
49.5	18.3
49.5	18.3
49.5	18.3
49.5	18.3
49.5	18.3
49.5	18.3
49.5	18.3
49.5	18.3
49.5	18.3
49.5	18.3
49.5	18.3
49.5	18.3
49.5	18.3
49.5	18.3
49.5	18.3
49.5	18.3
49.5	18.3
49.5	18.3
49.5	18.3
49.5	18.3
49.5	18.3
49.5	18.3
49.5	18.3
49.5	18.3
49.5	18.3
49.5	18.3
49.5	18.3
49.5	18.3
49.5	18.3
49.5	18.3
49.5	18.3
49.5	18.3
49.5	18.3
49.5	18.3
49.5	18.3
49.5	18.3
49.5	18.3
49.5	18.3
49.5	18.3
49.5	18.3
49.5	18.3
49.5	18
49.5	18
49.5	18
49.5	18
49.5	18
49.5	18
49.5	18
49.5	18
49.5	18
49.5	18
49.5	18
49.5	18
49.5	18
49.5	18
49.5	18
49.5	18
49.5	18
49.5	18
49.5	18
49.5	18
49.5	18
49.5	18
49.5	18
49.5	18
49.5	18
49.5	18
49.5	18
49.5	18
49.5	18
49.5	18
49.5	18
49.5	18
49.5	18
49.5	18
49.5	18
49.5	18
49.5	18
49.5	18
49.5	18
49.5	18
49.5	18
49.5	18
49.5	18
49.5	18
49.5	18
49.2	18
48.6	18
47.8	18
46.1	18.6
45.5	18.9
44.3	21.1
44.1	24.6
44.1	28.9
44.1	33.7
43.8	38.9
43.2	43.5
42.6	47.8
42.1	51.8
41.5	55.2
41.5	57.8
41.5	59.5
41.8	59.8
41.8	59.5
41.8	57.2
41.8	55.8
42.1	52.6
42.1	48.6
42.1	44.1
41.8	39.5
40.9	34.6
39.8	29.7
38	23.4
37.8	21.7
37.5	19.1
37.5	18.3
37.5	18.6
37.5	20.6
37.2	23.1
36.6	27.2
36	31.2
35.5	35.5
34.6	43.5
34.6	45.8
34.6	50.6
34.6	54.9
34.9	58.1
34.9	60.4
34.9	61.5
35.2	61.5
36.3	60.1
38	57.5
39.8	54.7
41.2	49.5
41.5	47.2
41.8	42.3
41.8	37.2
41.5	31.7
40.9	26
39.8	20.9
38.9	15.7
38.3	11.4
38.3	8.8
38.3	8.3
38.6	9.4
38.6	12
38.6	16.3
38.3	22.3
38	28.9
38	36
37.8	43.8
37.5	51.8
37.5	61.5
37.5	64.1
37.2	67.8
36.9	70.1
36.6	71.5
36.3	71.5
37.2	69.8
38.6	67
40	63.5
41.2	59.2
42.1	51.8
42.1	48.9
42.3	42.9
42.3	36.9
42.1	30.3
40.9	24
39.8	17.7
38	8.5
37.8	5.7
37.2	1.4
37.8	0.2
38.6	0
38.9	2.2
38.9	6.3
38.9	11.7
38.9	18
38.9	28.6
38.9	32
38.9	39.8
38.9	47.5
38.9	54.4
38.9	60.1
38.9	64.4
38.6	67.5
37.8	69.5
37.8	69.3
38.9	66.7
39.5	65.2
40.6	61.8
41.5	57.8
42.1	52.9
42.6	47.2
42.9	41.5
43.2	35.5
43.2	29.2
42.9	22.9
42.3	17.4
42.1	12
41.8	7.1
41.8	4.2
41.8	4
41.8	5.4
41.8	8
41.8	11.7
41.8	17.1
41.8	26.9
41.8	30.6
41.8	38.3
41.5	46.1
41.2	53.5
40	59.8
38.9	64.1
37.5	67
36.6	69
35.5	70.7
35.5	70.4
36.3	68.7
37.5	65.5
38	61.8
38.6	56.9
39.2	51.8
39.5	46.1
39.5	40
39.5	33.2
39.2	26.9
38.9	20.9
38.6	15.7
38.6	9.7
38.9	8.3
39.5	7.7
40	8.5
40.6	10.5
40.6	14
40.6	19.7
40.6	25.7
40.6	32.6
40.6	40.3
40.3	48.1
40	55.5
39.8	61.8
38.9	67
37.8	71
36.3	72.7
36	72.7
36	71.3
36.9	68.7
37.8	65.2
38	61
38	53.2
38	50.4
38	44.6
38	38.9
37.8	32.9
37.8	27.2
37.5	22
37.5	17.7
37.8	14.3
37.8	12.3
37.8	12.6
38.3	13.7
38.9	15.7
38.6	18.9
38.6	23.7
38.3	29.7
38	36.3
38	42.9
37.5	49.5
36.9	54.9
36.3	59.5
35.2	64.4
34.9	65.8
34	67.8
34	67.8
34	66.7
34.3	64.1
34.6	60.4
35.2	56.1
35.2	51.5
35.7	46.3
36.3	38.3
36.6	35.7
36.6	30
36.6	24
36	18.3
35.5	12.8
34.9	7.7
34.9	4.5
35.7	4
36.9	4.8
37.5	7.1
37.5	11.1
37.5	16.3
37.5	22.3
37.5	28.3
37.5	35.5
37.2	43.5
37.2	50.6
37.2	56.7
36.9	61.5
36.6	65
36.3	67
35.7	68.4
35.2	68.4
36	66.1
36.9	63.2
37.5	59.5
37.8	55.5
38	50.6
38.3	45.2
38.3	39.5
38	33.7
37.5	28
36.6	22.9
36	18.3
35.2	13.1
35.5	12.3
35.5	12.6
36	14.3
36.9	17.7
36.6	22.3
36.6	28.3
36.6	34.9
36	41.5
35.5	48.1
34.9	54.1
34	59.2
33.5	63.5
32.6	67.3
32	69
32.6	68.4
33.5	66.7
34.9	64.1
36.3	60.7
37.2	56.7
37.8	51.8
38	46.6
38	40.9
37.8	35.2
37.5	30
36.6	25.4
36.3	21.1
36	18
36	15.7
36	15.4
36.3	18.3
36.3	20
36.3	24.9
36.3	30.3
36	36.6
35.7	43.5
34.9	49.8
34.3	55.8
33.7	60.7
33.2	64.7
32.3	68.4
32	70.1
32.9	69.3
33.7	67.8
34.6	65.2
35.7	61.5
36.6	57.2
37.2	52.4
37.5	46.9
37.8	41.2
37.5	32
37.5	29.4
36.6	24.9
36	20.9
36	17.1
36	14.8
36.3	15.1
36.9	17.1
37.5	20.6
37.8	25.2
37.8	30.9
37.8	40.6
37.5	44.1
37.2	51.2
36.6	57.8
35.5	63.5
34.3	67.5
32.9	71
31.5	73
31.2	73
31.5	71.8
32.3	69.8
33.2	67
33.7	63
34.3	58.4
34.3	53.5
34.3	47.8
34.3	41.2
34	35.5
33.5	30
32.9	25.7
32.9	22.9
32.9	21.7
33.2	21.4
33.5	22.9
33.5	26
33.7	30.6
34	36
34	42.6
33.7	49.5
33.7	56.1
33.5	61.8
31.5	68.7
30.3	70.4
28.3	72.7
27.2	73.6
27.2	73.3
27.4	72.7
28.9	70.1
30.6	66.7
31.7	63
32.6	58.4
34	50.4
34	47.8
34	41.8
34	36.3
34	30.9
34	25.7
34	21.1
34	16.8
34.3	13.1
34.9	11.7
35.5	12.8
35.7	13.7
35.7	16
35.7	19.4
35.5	24.6
35.2	30.9
35.2	37.8
34.9	44.6
34.3	51.8
34	58.1
33.2	62.7
31.7	68.1
31.2	69.3
30	71.5
30.3	71.3
30.9	70.1
31.7	67.8
32.9	64.4
33.5	60.1
34.3	55.5
34.9	50.4
35.2	44.9
35.2	38.6
34.6	32.9
33.7	28
33.2	24
33.2	20.9
33.5	20
33.5	21.1
33.5	24
33.7	28
33.5	33.2
32.9	41.8
32	47.5
31.7	50.4
30.6	56.1
29.7	60.7
28.3	64.7
26.9	67.5
26.6	68.7
26.6	68.7
26.6	68.4
27.7	66.7
29.2	63.5
30.6	60.1
31.5	56.4
32.9	51.8
34	46.9
34.9	42.3
35.5	37.5
35.7	31.7
35.7	26
35.5	20.6
34.9	15.4
34.9	10.8
35.2	7.7
35.5	6.8
36	7.4
36	9.4
35.7	12.8
35.5	18
35.2	24
34.9	30
34	40.3
33.7	43.8
33.7	50.4
33.7	56.4
33.2	61.2
32.9	65
32.9	67
32.6	67.5
32	67.5
32.3	65.8
33.2	62.7
33.7	58.7
34	54.7
34.6	50.4
35.2	45.2
35.2	40
35.2	34.6
34.9	30
34.9	24.6
34.9	23.4
34.9	21.4
35.2	20
35.7	20.3
36	22.3
35.7	25.4
35.5	29.4
34.9	34.6
34	39.8
32.9	45.2
31.5	50.4
30.3	55.5
29.2	59.8
27.7	64.1
25.7	67.3
25.4	68.1
25.4	68.1
25.7	67.8
27.2	66.4
29.2	64.1
31.2	59.8
31.7	57.8
32.3	53.5
32.6	48.9
32.9	44.3
33.5	40
33.5	35.5
33.7	30.9
34.3	26.6
34.3	23.1
34.6	20.3
35.5	17.7
36.6	17.7
37.2	18.9
36.9	21.1
36.6	24.3
35.7	28.9
34.9	34.3
34.3	40
33.7	46.1
33.2	52.4
32.9	58.1
32.6	62.7
32	66.1
30.9	68.7
29.4	70.1
29.4	69.8
30	68.7
30.9	66.7
32	63.5
32.9	60.1
33.5	55.8
34.3	51.2
34.9	46.3
34.9	41.2
34.9	35.7
34.9	30.6
34.9	26
34.9	22.3
34.9	19.1
34.9	16.8
35.2	16.8
35.2	18.3
34.9	20.9
34.6	25.2
34.3	30.6
34	36.9
33.2	46.9
32.6	50.1
31.7	56.1
30.6	61
29.2	65
27.4	68.1
26	70.1
25.7	70.1
26.6	69
27.7	67
29.2	64.4
31.5	58.9
32.3	56.9
33.7	52.4
34.9	47.2
35.7	42.1
36	36.9
36	31.2
35.7	25.4
34.9	20.6
34.6	15.7
35.2	11.7
36	10
37.5	10.5
37.5	11.4
37.5	13.7
37.5	17.4
37.5	22
36.9	27.4
36.6	33.7
36	40.3
35.7	47.2
35.5	53.8
35.5	59.5
34.9	65.8
34.3	67.3
33.7	69.3
32.6	70.4
32.3	70.4
32.9	68.7
33.7	65.5
34.3	62.4
34.3	58.4
34.3	53.5
34.3	48.4
34.3	42.9
34.3	37.5
34.3	32.6
34.3	28
34.3	23.7
34.6	22.9
35.7	20.9
36.9	19.7
38	20.6
38.3	22.6
38.3	25.7
38.3	30
38	34.6
37.5	40.3
36.3	46.1
34.9	51.5
33.2	56.9
31.2	61.2
29.2	64.4
27.2	67
24.6	68.7
24.6	68.7
25.2	67.5
26.6	65.2
28.3	62.7
29.7	59.2
31.5	55.2
32.3	50.9
33.5	46.9
35.2	40.9
35.7	39.2
36.9	36
37.8	32.6
38	29.2
38	25.7
38	23.1
38.6	21.4
39.5	21.7
40.3	23.1
40.3	25.7
40.3	29.2
39.8	33.5
38.6	37.8
37.5	42.6
35.5	47.2
33.7	51.8
31.7	56.4
29.7	60.1
27.7	63
25.7	65.2
24	67.3
23.7	67.3
25.4	65.8
26.3	65.2
28.3	63.2
30	60.4
31.2	56.7
32	52.4
32.6	48.1
33.2	43.8
33.7	40
34.3	36
34.9	32.3
35.2	28.6
35.2	22.6
35.2	20.9
35.2	17.7
35.5	15.7
36.6	15.4
36.9	16.3
36.9	18.9
36.6	23.1
36.6	28
36.6	33.7
35.7	40
34.9	46.3
34	52.4
32.9	57.8
32	62.7
31.2	66.4
30.6	69.3
29.4	71
29.2	71
29.4	69.5
30.3	67.3
31.7	64.4
32.9	60.7
34	56.1
34.9	51.2
35.7	46.1
36	40.6
36	35.2
36	29.4
36	21.1
35.7	18.6
35.5	13.7
35.7	9.7
36.9	8
37.8	8
38.3	9.1
38.3	11.4
38.3	15.4
38.3	20.9
38.3	27.2
38.3	33.7
38	40.6
37.8	48.1
37.5	54.7
36.3	63.2
35.7	65.2
34	68.1
32	69.8
29.7	71
28.3	71.3
28.6	70.1
29.4	67.8
30.9	63.2
31.2	61.2
32	56.9
32.6	52.1
32.9	46.3
32.9	40.6
32.9	35.5
32.6	30.9
32.6	27.4
32.6	24.6
32.6	22.9
33.5	21.4
33.7	21.4
34.3	22.9
34	25.2
33.7	28.6
33.5	33.2
32.6	38.3
32	43.8
31.5	48.9
30.9	54.4
30	59.2
29.4	63.2
28.6	66.7
28	69.3
28.6	69.5
30	69.3
30.9	68.4
32.6	66.1
34	63
34.9	59.5
35.7	55.2
36.6	50.9
36.9	46.3
36.9	42.1
36.9	37.8
36.9	33.5
37.2	29.7
37.8	26
38.3	23.1
39.2	20.9
40.3	20.9
40.6	21.4
40.6	22.9
40	25.2
38.9	28.9
38	33.5
37.5	38.3
36.6	44.3
35.5	50.4
34.3	55.8
33.5	60.1
32	63.8
30.9	66.4
29.7	68.4
28.9	69.5
29.4	69
30.3	67.5
30.9	64.7
31.5	61.8
31.7	55.8
31.7	53.8
32	49.2
32.3	45.2
32.9	40.9
33.2	36.9
33.5	30.6
33.5	28.6
33.7	24.3
34.3	20.9
34.6	17.4
35.7	15.4
35.7	15.4
36	16
36	17.7
35.7	20.3
35.2	24.3
34.3	29.7
33.7	35.5
32.9	41.5
32	47.8
31.2	53.5
30	58.9
29.2	63.2
28	66.4
26.6	69.5
26	71
26.9	70.4
27.7	69.5
28.9	67.5
30	64.4
31.7	58.7
32	56.7
32.6	52.1
32.9	47.2
32.9	41.8
33.2	36.6
33.2	31.7
33.2	27.7
33.2	24.3
33.5	21.4
34	19.1
34.9	18
35.2	18.6
35.2	20.6
35.2	23.4
34.6	27.2
34	32.3
33.2	38.3
32.3	44.1
31.7	50.1
30.9	55.5
30.6	60.4
30	64.1
29.4	67
28.9	69
29.2	69
30.3	67.8
31.7	65.8
33.2	63.2
34.6	58.1
34.9	56.1
35.5	52.1
35.7	47.8
36	42.9
36	38.3
36	34
36	29.4
36	25.2
36	21.4
36	18.3
36.3	16.6
36.6	16.6
36.9	16.8
36.6	18.6
36	21.1
35.2	25.2
34.3	30.3
33.7	35.5
32.6	41.5
31.5	47.8
30.6	53.8
29.4	58.9
28	63.5
26.6	66.7
24.9	70.1
24.9	70.4
25.2	70.4
26.3	69.5
27.7	67.5
28.9	64.4
29.7	61
30.3	56.7
30.9	52.1
31.5	47.5
31.5	40.3
31.5	37.8
31.5	32.9
31.5	28.9
31.5	25.7
31.5	23.4
31.7	21.7
32.6	21.7
33.2	23.7
32.9	27.2
32.9	31.5
32.9	36
32	41.5
30.9	47.5
29.7	52.6
28.3	57.5
26.9	61.8
24	66.7
22.9	67.8
21.4	69.3
21.1	69.3
21.1	69
21.4	67.8
22.6	65.2
24	62.1
25.2	58.9
26.3	55.2
27.4	51.2
28.6	44.9
28.9	42.9
29.2	38.9
29.2	34.6
29.2	30.6
29.2	27.2
29.2	24.9
29.2	23.7
29.7	23.7
30.3	24.6
30.6	26.6
30.3	30.3
30	34.9
29.2	40.3
28.3	46.3
27.2	51.8
26	56.7
24.6	61.2
23.1	65
22.3	68.1
22.3	69.5
22.6	69.5
22.9	69.3
24	67.5
25.7	64.4
26.9	59.2
27.2	57.2
28.3	52.9
29.2	48.6
30	44.1
30.9	39.8
31.5	35.2
31.7	30.6
32	26
32	22
32.3	18.6
32.9	14.3
33.5	13.1
34.3	12.8
35.2	14
34.9	16.3
34.3	20
34	24
33.5	28.9
32.9	34.9
32.3	41.2
32	47.8
32	54.4
32	60.1
32	64.7
31.5	67.5
30.9	69
30.3	69.3
30	69
29.7	68.4
30.3	66.4
31.7	60.1
32	58.1
32	53.8
32.3	48.4
32.3	42.9
32	37.8
31.5	32.3
30.6	27.4
30	23.4
29.7	20.9
29.7	19.4
29.7	20.3
30	20.9
30	23.4
30.3	28
30.9	33.5
31.5	39.5
31.2	45.8
30.9	52.1
30	57.5
28.9	61.5
28	65
27.4	67.3
27.2	69
26.9	70.1
27.2	69.5
27.7	67.3
28.9	64.4
29.7	61
30.9	57.2
31.7	52.9
32.3	48.4
32.9	43.8
33.2	39.2
33.2	34.6
33.2	30.3
33.2	26
33.2	22.3
33.2	19.1
33.2	17.4
33.2	16.3
33.2	16
33.2	17.1
33.5	19.1
33.5	22.6
33.5	28
33.2	34.9
32.9	42.1
32.3	48.9
30.3	58.1
29.7	60.4
28	64.4
26.6	67.5
24.6	70.4
24.3	71
24.6	70.4
24.9	69.5
25.7	67.5
26.6	64.1
27.4	60.7
28	56.7
28.9	52.1
29.4	47.5
29.7	42.9
30	37.8
30	32.6
29.7	25.7
29.7	23.7
29.2	20.6
29.2	18
29.7	17.1
30.3	18.3
30.6	20.9
30.6	25.4
30.6	30.6
30.6	36.6
29.7	42.3
28.3	48.4
26.6	53.8
24.6	58.4
22.6	62.4
20.3	65.5
18.6	67.8
18.3	69
18.6	68.7
19.1	68.7
20.3	67.3
22	64.4
23.1	61.2
24.3	57.8
25.7	51.5
26.3	49.5
27.4	45.5
28.3	41.5
29.2	37.5
29.4	33.2
29.4	29.2
29.2	25.2
28.6	22.3
28	20
28	18
28.3	18.3
28.6	20
28.6	23.4
28.6	28
28.6	33.7
28.6	39.8
28	48.9
27.7	52.1
27.7	57.8
27.7	62.1
27.4	65.5
26.9	67.8
27.4	67.3
28.6	65.5
30	63
31.5	60.1
32.3	56.4
32.9	52.1
33.2	47.2
33.2	42.3
33.2	37.2
32.9	30
32.9	27.7
32.3	24
31.7	20.3
[truncated: 1,181 more rows]
