# Supplementary material for: Bot fit: A novel approach to assessing lower limb muscular strength
Source: PLoS One. 2026 Mar 26;21(3):e0339187. doi: 10.1371/journal.pone.0339187 (PMC13021169; doi:10.1371/journal.pone.0339187)
Supplement: S3 File — Raw joint angle data (left and right legs) collected from 25 participants across all exercise protocols. This compressed folder contains individual participant files (sub1–sub25) with time-series signals representing lower-limb motion recorded by the Bot Fit system during resistance exercise trials. (ZIP) [file pone.0339187.s003.zip › sub21/hipcurl_max.csv]

AngL	AngR
7.1	28.6
7.1	28.6
6.8	28.6
6.8	28.6
6.8	28.6
6.8	28.6
6.8	28.6
6.8	28.3
7.1	28.3
7.1	28.3
7.1	28.3
7.1	28.3
7.1	28
7.1	28
7.1	27.4
7.1	26.9
7.1	26
7.1	25.4
7.1	24.9
7.1	24.3
7.1	23.7
7.1	22.9
7.1	22.6
7.1	21.4
7.1	20.6
7.1	20.3
7.1	20
7.1	20
6.5	20
5.7	19.7
4.2	19.1
2.5	18.9
1.1	19.1
0.5	19.7
0.5	21.1
0.8	22.6
1.1	24
1.4	24.3
1.7	24
1.7	23.1
1.7	22
1.7	20.6
1.7	19.4
1.7	18.3
1.7	16.8
1.7	15.7
1.7	14.6
1.7	13.7
1.7	13.1
1.7	12.8
1.7	13.1
1.7	14
1.7	15.1
1.4	16.6
1.4	18
1.4	19.1
1.4	20
1.4	20.6
1.4	20.6
1.4	20.9
1.4	20.9
1.4	20.9
1.4	20.9
1.4	20.9
1.4	20.9
1.4	21.1
1.1	21.4
1.1	22
1.1	22.3
1.1	22.9
1.1	23.4
0.8	23.7
0.2	24
0	24
0.5	24
1.1	24
1.7	24
1.7	24
1.7	24
1.7	24
1.7	24
1.4	24
1.1	24
1.1	24
1.1	24
1.1	24
1.4	23.4
2.2	23.4
3.1	22.9
4	22
4.2	21.1
4.5	20
4.8	18.9
4.8	17.7
4.8	16.3
4.8	15.1
4.8	14.6
4.5	14.3
4.2	14.8
3.4	16.3
3.4	17.1
2.8	18.6
2.5	20.3
2	22
1.4	23.7
1.1	25.4
1.1	26.9
1.1	28
1.1	28.6
1.1	28.3
1.4	26.9
1.4	26.3
2	25.2
2.8	24.3
3.7	23.4
4.8	22.9
6.3	22
7.4	21.4
8.3	20.6
8.8	19.4
8.8	18
8.5	16.8
7.7	16
7.4	15.4
6.8	15.1
6.8	15.1
6.8	15.4
6.8	15.7
6.8	16.8
6.8	18
6.8	19.1
6.8	20.3
6.8	21.1
6.8	22.6
6.8	22.6
6.8	23.1
6.5	23.4
6.3	23.4
5.7	23.7
5.7	24
5.4	24
5.1	24
4.5	24
4.2	24
3.4	24
2.5	24
1.4	24
0	24
1.4	24
3.1	24
5.1	24
6.5	24
8.3	24
9.4	24
10.5	24
11.4	23.7
12.3	23.7
12.6	23.7
12.6	23.7
12.6	23.7
12.6	23.7
12.3	23.7
11.4	23.7
10.3	23.7
9.1	23.7
7.4	23.7
5.7	23.4
3.4	22.6
0.2	20.6
1.7	19.7
3.7	18
5.7	16
7.7	13.4
9.1	9.7
10.3	4.8
10.5	0.2
10.5	5.1
10.5	9.4
10.8	12.8
11.1	14.8
11.4	15.7
12	15.7
12	15.4
12	15.1
12	15.1
11.7	14.8
11.1	14
10.8	12.3
10.5	10
10.5	5.1
10.5	3.1
10.5	0.8
10.5	5.4
10.5	10.5
10.5	15.7
10	21.1
8.8	26.3
7.1	30.3
4.5	32.3
0.5	33.2
4.8	33.5
11.1	33.2
16.8	32.9
22.3	32.6
26.9	32.3
30.6	31.7
33.2	31.2
34.9	30.3
36.3	29.4
37.5	28.9
38	28.3
38.6	28.3
38.6	28.3
38.6	28.3
38	28
36.9	28
34.9	27.7
32.6	27.4
29.4	27.4
25.7	27.4
21.1	27.4
14.6	27.4
12.3	27.4
7.4	27.2
2.5	26.9
2.5	25.7
7.1	24.6
11.4	22.9
14.6	20.6
16.3	17.7
17.4	13.1
17.7	7.4
17.4	0.8
16.6	5.4
15.7	11.4
15.4	16
15.7	18.9
16	21.4
16.3	23.7
16.6	25.2
16.6	26.3
16.6	26.9
16.6	26.9
16.6	26.6
16.6	26.3
16.3	24.9
16	23.7
15.4	21.1
15.4	17.4
15.4	13.1
15.4	8
15.4	2.5
15.4	2.8
15.4	8.3
15.1	13.7
14.6	18.9
13.7	23.1
11.7	26.9
8.8	29.4
5.1	30.9
0	31.2
6	31.2
12.6	31.2
18.6	31.2
24.3	31.5
30.9	32.6
32.3	33.2
34	33.5
35.2	33.5
36	33.5
36.3	33.5
36.3	33.5
36.3	33.5
36.3	33.5
36.3	33.5
35.7	33.5
34.6	33.5
32.9	33.5
30.3	33.5
27.4	33.5
24	33.5
18.3	33.5
16.3	33.5
11.7	33.5
7.1	33.5
2.5	33.2
1.1	32.3
5.1	29.4
5.7	27.4
6.5	22.3
6.8	16
6.8	8.5
6.8	0.8
7.1	6
7.4	12.8
8.8	18.6
10.3	23.1
12	26.6
13.4	29.2
14.6	30.9
15.7	32.3
17.1	34
18.3	35.7
18.3	36
18.3	36
18.3	36
18.3	35.5
18.3	33.5
18.3	30.3
18.3	26.3
18.3	22
18.3	17.4
18.3	13.1
18.3	6
18.3	3.4
18.3	1.7
18.3	7.1
18.3	13.1
17.7	18.9
16.3	24
14	27.7
10.5	29.4
6	30.6
0	30.9
6.5	30.9
12.8	30.9
22	30.9
24.9	31.2
30.3	32.6
34.3	34.6
36.9	35.5
38.9	35.7
40.6	36
41.8	36
42.3	36
42.6	36
42.6	36.3
42.6	37.2
42.6	37.5
42.6	37.5
42.6	37.5
42.1	37.5
40.6	37.5
38.3	37.5
35.5	37.5
32.3	37.5
28.9	37.5
24.6	37.5
19.7	37.5
14.3	37.5
7.1	36
5.1	35.2
2.5	32.3
0.5	27.7
0.2	21.7
0.5	15.4
0.8	8.3
1.1	1.7
1.4	4.2
2.5	10
4.5	14.6
6.8	18.6
8.8	21.7
10.8	24.3
12.3	26.3
13.7	28.3
15.4	30
17.1	32
17.4	32.6
17.4	32.6
17.4	32.6
17.4	32
17.4	30.6
17.4	28
17.4	24.6
17.4	18.6
17.4	16.6
17.4	12
17.4	7.4
17.4	2.5
17.4	3.1
17.4	9.4
17.4	15.4
16.6	20.9
14.6	25.2
11.4	27.4
6.5	27.7
0.2	27.7
6.5	27.7
12.8	27.7
18.9	27.7
24.6	28.3
30.6	30.3
35.2	33.2
37.8	35.7
39.2	37.5
40.3	40
40.6	40.3
40.9	40.6
40.9	40.6
40.9	40.6
40.9	40.6
40.9	40.6
40.9	40.6
40.6	40.6
38.9	40.6
37.8	40.6
35.5	40.6
32.6	40.6
29.2	40.6
25.4	40.6
21.1	40.6
16.6	40.6
12	40.3
7.7	39.2
4.5	37.5
2.5	35.2
2	31.5
2	26.9
2	22.3
2	17.7
2	13.4
2	8.5
2	1.1
1.7	1.1
1.1	5.4
0.8	9.4
0	13.1
0.8	16.3
1.4	18.9
2.5	21.4
3.7	23.4
5.7	26.9
6.5	27.7
8.3	29.7
10.5	31.7
11.7	32.3
12	32.3
12	32.3
12	32
12	30.6
12	28.9
12	26.6
12	24.6
12	22.6
12	20.3
12	17.7
12	15.1
12	13.1
12	10.8
12	8.8
12	6.3
12	3.1
12	2
12	3.1
12	4.2
11.1	5.4
8.5	7.1
5.1	8.5
1.4	10
3.1	11.1
7.7	12.8
15.1	14.8
17.4	15.4
21.7	16.8
25.7	18
29.4	19.4
32.9	21.4
36	24
38.6	26.6
40.6	28.9
42.1	30.6
43.8	32
45.2	33.2
46.6	33.7
47.8	33.7
48.4	33.7
48.6	33.7
48.6	33.7
48.6	33.7
48.4	33.7
46.9	33.7
44.3	33.7
41.8	33.7
39.2	33.7
36.6	33.7
34.3	33.7
31.7	33.7
29.7	33.7
27.2	33.2
24.6	31.5
23.1	28.9
23.1	25.2
23.1	20
23.1	15.4
23.1	12
23.1	9.4
23.1	8
23.1	7.1
23.1	6.8
23.1	6.8
23.1	6.8
23.7	6.5
24.3	6
25.7	4.2
28.9	1.4
30	0
32.6	2.2
35.2	4.5
37.8	6.5
39.8	8.5
42.3	10
44.3	11.7
46.6	13.4
49.2	15.4
51.8	17.7
54.1	20.3
56.4	23.1
58.4	25.7
60.1	27.7
61.2	29.2
62.7	30.3
63.8	30.9
64.7	32
65.8	34
67	36.3
68.4	38.6
69.3	40.3
70.1	41.2
71	41.8
71.8	42.3
73.6	44.3
74.1	44.9
75	46.3
75.6	47.5
75.8	48.4
76.1	48.9
76.7	49.8
77.3	50.4
78.1	50.9
78.4	51.5
78.7	52.1
79	52.6
79	52.6
79	52.9
79	53.5
79	54.1
79	54.4
79	54.9
79	55.2
78.7	55.2
78.7	55.2
78.4	54.9
77.6	54.7
76.4	54.4
75	54.1
73.8	53.5
72.4	52.6
70.7	51.8
69	50.9
67	49.8
65.2	48.6
63.5	47.5
62.1	46.3
60.7	45.2
59.2	44.1
58.4	43.2
57.2	42.1
56.4	41.2
55.8	40
55.5	38.9
54.9	38
54.7	36.9
54.4	35.7
53.8	34.6
53.2	33.5
52.6	31.7
52.4	29.7
51.8	27.7
51.8	25.7
51.8	23.7
51.8	22.3
51.8	20.6
51.8	19.1
51.8	18
51.8	16.8
51.2	16
50.9	15.7
50.9	15.4
50.9	15.4
50.9	15.4
50.9	15.4
50.9	15.4
50.9	15.4
50.9	15.4
50.9	15.4
50.9	15.4
50.9	15.4
50.9	15.4
50.9	15.4
50.9	15.4
50.9	15.4
50.9	15.4
50.9	15.4
50.9	15.4
50.9	15.4
50.9	15.4
50.9	15.4
50.9	15.4
50.4	15.4
50.1	15.4
50.1	15.4
50.1	15.4
49.8	15.4
49.2	15.4
48.6	15.4
48.4	15.4
48.1	15.4
47.8	15.4
47.5	15.4
47.2	15.4
47.2	15.4
47.2	15.4
47.2	15.4
47.2	15.4
47.2	15.4
47.2	15.4
47.2	15.4
47.2	15.4
46.9	15.7
46.3	15.7
46.1	15.7
46.1	16
46.1	16.6
46.1	16.6
46.1	16.6
45.8	16.8
45.8	17.1
45.8	17.1
45.8	17.1
45.8	17.1
45.8	17.1
45.8	17.1
45.8	17.1
45.8	17.1
45.8	17.1
46.1	17.1
46.1	17.1
46.6	17.1
46.9	17.1
47.2	17.1
47.5	17.1
47.8	17.1
47.8	17.1
47.8	16.8
47.8	16.3
47.8	15.4
47.8	15.1
47.8	15.1
48.1	14.8
48.1	14.6
48.1	14.6
48.1	14.6
48.1	14.6
48.1	14.6
48.1	14.6
48.1	14.6
47.8	14.6
47.8	14.6
47.8	14.6
47.8	14.6
47.8	14.6
47.8	14.6
47.8	14.6
47.8	14.6
47.8	14.6
47.8	14.6
47.8	14.6
47.8	14.6
47.8	14.6
47.8	14.6
47.8	14.6
47.8	14.6
47.8	14.6
47.8	14.6
48.1	14.6
48.1	14.6
48.1	14.6
48.1	14.6
48.1	14.6
48.1	14.6
47.8	14.6
47.8	14.6
47.8	14.6
47.8	14.6
47.8	14.6
47.8	14.6
47.8	14.6
47.8	14.6
47.8	14.6
47.8	14.6
47.8	14.6
47.8	14.6
47.8	14.6
47.8	14.6
47.8	14.6
47.8	14.6
47.8	14.6
47.8	14.6
47.8	14.6
47.8	14.6
47.8	14.6
47.8	14.6
47.8	14.6
47.8	14.6
47.8	14.6
47.8	14.6
47.8	14.6
47.8	14.6
47.8	14.6
47.8	14.6
47.8	14.6
47.8	14.6
47.8	14.6
47.8	14.6
47.8	14.6
47.8	14.6
47.8	14.6
47.8	14.6
47.8	14.6
47.8	14.6
47.8	14.6
47.8	14.6
47.8	14.6
47.8	14.6
47.8	14.6
47.8	14.6
47.8	14.6
47.8	14.6
47.5	14.6
46.6	15.4
45.5	17.1
44.6	20
44.6	24
44.3	29.2
44.3	34.6
44.3	39.8
44.1	45.2
43.2	49.8
42.6	53.5
42.3	56.4
42.3	58.4
42.3	59.8
42.3	59.2
42.3	58.7
42.6	56.9
42.6	54.7
42.3	52.1
42.3	48.9
42.6	44.9
42.9	40
42.9	35.2
43.2	30.3
43.5	25.4
43.5	17.7
43.5	15.1
43.2	9.7
43.2	4.5
42.6	0.8
42.6	5.7
42.6	8.8
42.6	10
42.6	9.7
42.6	6.8
42.6	5.1
42.6	0.8
42.6	4.2
42.6	9.1
42.6	14.8
42.6	21.1
42.6	28
42.6	34.6
42.6	40.6
42.6	46.6
42.6	51.5
42.6	54.9
42.6	57.2
42.6	58.4
42.9	58.7
43.5	57.8
44.1	55.8
44.6	53.5
44.6	50.6
44.6	46.9
44.9	42.6
45.2	37.5
45.5	32.3
45.5	27.2
45.5	21.7
45.5	16
45.5	10.3
45.5	4.2
46.1	2
46.3	6.5
46.3	9.1
46.3	9.7
46.3	9.4
46.3	8.5
46.3	6
46.3	1.4
46.3	5.1
46.3	14.3
46.3	17.4
46.3	24.3
46.3	32.3
46.3	40
46.3	46.9
46.3	52.6
46.3	57.2
46.1	60.4
46.1	61.8
46.1	62.1
46.1	61.5
45.8	61
45.5	58.4
45.5	54.9
45.5	50.1
45.5	44.9
45.5	39.8
45.5	34.3
45.5	28.3
45.5	22.6
45.2	16.6
45.2	8.3
45.2	5.4
45.2	0.8
45.2	2.2
45.5	4
45.5	4.5
45.2	4.2
45.2	3.4
45.2	0.8
44.9	4.2
44.9	13.7
44.9	16.6
44.9	23.4
44.9	30.9
44.6	38.6
44.3	45.8
43.2	54.7
42.6	57.2
41.5	61
40.6	63
39.8	64.4
38.9	65.2
38.6	64.7
38.9	63
39.8	59.8
40	56.1
40.3	52.1
40.9	47.2
41.2	42.6
41.8	37.5
42.1	32.6
42.3	24.3
42.3	21.4
42.3	15.7
42.3	10
42.9	4
43.5	1.1
43.8	4.5
43.8	6.3
43.8	6.8
44.1	6.8
44.1	6.3
44.1	4.5
44.1	1.4
44.1	4.2
44.1	10.3
44.1	16.3
44.1	22.9
44.1	30.6
44.1	38.3
44.1	45.8
44.1	52.4
43.8	57.8
42.9	62.1
42.1	64.4
41.5	65.2
40.6	65.8
39.5	65.8
39.5	64.1
40.3	61
40.3	57.2
40.3	53.2
40.6	48.4
40.9	43.5
40.9	38.6
40.9	33.5
40.9	28
40.9	20
40.9	17.4
40.9	12.3
40.9	7.7
40.9	3.4
41.5	0
42.1	1.1
42.3	0.5
42.6	0.2
42.6	2.2
42.6	5.4
42.6	10
42.6	14.8
42.6	20.3
42.1	29.2
41.8	32.3
41.2	38.9
40.3	45.2
39.2	51.5
38	56.9
36.9	61.2
35.2	64.4
33.5	67
32.3	67.8
32.3	67.8
32.3	67.3
32.9	65.2
33.7	62.4
34.6	58.9
35.5	54.9
36.3	50.6
37.5	46.1
38.3	41.2
39.8	33.7
40	31.2
40.6	25.7
40.6	20.6
40.9	15.1
40.9	10
40.9	5.7
41.5	2
42.6	0.2
43.5	0.2
44.1	0.2
44.3	1.1
44.3	2.8
44.3	6
44.3	11.1
44.3	16.8
44.3	23.1
44.3	29.7
44.1	36.6
43.2	43.8
42.3	50.4
41.2	56.1
38.6	62.4
37.5	63.8
36	65.8
34.6	67.3
33.5	68.7
33.5	68.4
34.3	66.7
34.9	64.4
35.2	61.2
35.5	57.5
35.7	53.2
36	49.2
36.6	44.9
37.2	40.3
37.8	35.5
38.3	30.6
38.6	25.7
39.2	21.1
39.5	16.6
39.8	12
39.8	7.7
40	3.7
40.3	0
40.9	2.2
41.5	2.8
41.8	2.5
41.8	1.4
41.8	1.1
41.8	5.4
41.8	10.5
41.8	16.3
41.8	25.7
41.5	29.4
41.5	36.9
41.5	44.3
41.2	51.5
40.3	57.8
39.2	61.8
38	64.4
37.2	66.1
36	67.5
35.2	68.4
35.5	67.3
36	65
36.3	62.4
36.6	58.7
36.9	54.4
36.9	49.5
37.2	44.6
37.8	39.5
38.6	34.3
39.5	28.9
40	24
40.9	16.6
41.2	14
41.5	9.1
41.5	4.5
42.1	0.2
43.2	3.7
43.5	5.1
43.5	4.8
43.5	4
43.5	2.2
43.5	4
43.5	6.5
43.5	12.6
43.5	18.9
43.5	25.7
43.2	33.7
43.2	41.5
43.2	48.9
42.9	55.5
41.8	60.7
40.3	64.1
39.2	66.4
37.8	67.8
36	69.5
36	69.3
36.6	67.5
36.9	65
37.2	61.8
37.5	57.8
37.5	53.8
37.8	49.2
38	44.6
38	39.5
38.3	34.3
38.3	28.9
38.6	23.4
38.6	18.9
38.6	14.6
38.6	10.8
38.6	8
38.9	5.4
39.2	4
39.8	4.2
40	5.4
39.8	7.4
39.8	10.3
39.8	16.6
39.8	19.4
39.8	25.4
39.8	31.7
39.2	38.6
38.3	45.2
37.5	51.2
36.3	56.7
34.6	61
33.5	64.1
31.7	66.7
30.3	68.1
30.3	67.8
30.6	67
31.2	65.5
32	62.7
33.2	58.9
33.7	55.5
34.6	51.5
35.5	47.2
36.6	40.6
36.9	38.6
37.5	34.3
38	29.4
38.6	24.6
38.9	19.7
39.2	15.1
39.2	10.8
39.5	7.1
40	4
40.9	2.5
41.8	2.5
41.8	3.1
41.8	4.2
41.8	6.3
41.8	10
41.8	15.1
41.8	21.1
41.8	27.4
41.5	34
41.2	40.9
40	51.2
39.8	54.1
38.9	59.2
37.8	63
36.3	65.8
35.2	67.3
33.7	68.1
33.7	68.1
34	67
34.6	64.7
35.2	61.5
35.5	57.5
36	53.2
36.6	48.6
37.5	44.1
38	39.2
38.9	34.3
39.5	29.2
39.8	23.4
39.8	17.7
39.8	12.3
39.8	7.1
40	3.1
40.9	1.4
41.5	0.8
41.8	1.1
41.8	2
41.5	4
41.5	7.7
41.5	12.6
41.5	18.6
41.5	25.2
41.5	32.6
41.5	40.6
41.2	49.2
40.3	56.4
39.2	62.4
37.5	66.7
35.2	69.8
32.6	71.8
31.2	72.1
31.2	71.8
31.2	71.5
31.7	69.5
32	66.7
32.3	63.2
32.3	59.2
32.3	54.4
32.3	49.5
32.3	44.1
32.3	38.9
32.6	33.2
33.7	25.2
34	23.1
34.6	19.1
35.5	15.7
36	12.3
36.3	9.1
36.6	6.8
37.2	5.7
37.8	6
37.8	7.1
37.5	8.8
37.5	11.7
37.5	15.1
37.2	20
37.2	28.6
37.2	31.7
37.2	38.3
36.6	44.9
36.3	51.2
35.7	56.9
35.2	61.2
34.3	64.4
32.9	67.8
32.3	68.7
32	69
32.3	68.1
32.3	66.4
32.6	63.5
33.2	59.8
33.7	53.8
34	51.5
34.6	46.6
35.5	42.1
36.6	37.2
37.8	32.3
39.2	27.4
40.3	22.9
40.9	18.6
41.2	13.7
41.2	9.1
41.8	1.4
41.8	0.5
41.5	2.5
41.5	3.1
41.5	2.8
41.5	2.5
41.5	0.8
41.5	3.1
41.5	9.1
41.5	15.4
41.5	21.7
41.5	28.6
41.5	36.6
41.5	44.6
40.9	51.8
40	57.5
37.8	63.5
36.9	65.2
35.7	67.3
34.6	68.4
33.5	69.5
33.7	69.3
34.6	67.5
35.5	64.7
36	61.8
36	58.1
36.3	53.8
36.6	49.5
36.9	45.2
37.2	40.6
38	35.7
38.6	30.6
39.2	25.4
39.8	20.9
39.8	16.3
39.8	12
39.8	8.5
40	4.2
40	3.4
40	3.4
40	4.2
40	6
39.8	9.1
39.8	14
39.5	20
39.5	26.3
39.2	36.9
38.9	40.6
38.3	47.8
37.5	54.4
36.3	60.1
34.9	64.1
33.5	67.3
31.7	69.8
31.5	70.4
31.5	70.4
31.7	69.5
32.6	67.5
33.2	64.7
33.2	61.5
33.5	57.5
33.7	53.2
34.3	48.9
35.2	42.6
35.5	40.3
36.3	35.5
36.9	30.6
37.5	25.4
37.8	20.9
38	16.8
38	13.4
38	10.3
38	8
38.3	6.8
38.3	6.8
38.3	7.7
38.3	9.4
38	12.3
38	16.3
38	21.4
38	26.9
37.8	32.6
37.2	38
36.6	43.2
35.7	50.6
35.5	52.6
34.6	56.1
34.3	58.4
33.5	60.4
32	61.8
31.5	62.1
31.5	61.5
31.5	60.4
31.5	58.7
31.5	56.7
31.7	52.6
31.7	51.5
32.6	48.6
33.5	46.3
34.9	43.8
36	41.5
37.2	39.2
38.3	36.9
39.5	34.6
40.6	32.6
41.5	30.6
43.2	28
43.8	27.2
45.2	25.7
46.3	24.6
47.5	23.7
47.8	23.7
47.8	23.7
47.8	23.7
47.8	23.7
47.8	24
47.8	24
47.8	24.6
47.8	24.9
47.8	25.2
47.8	25.2
47.8	25.2
47.8	24.9
48.1	24.9
48.6	24.9
48.9	24.9
49.2	24.9
49.5	24.9
49.5	24.9
49.5	24.9
49.8	24.9
49.8	24.9
50.4	24.9
50.4	24.9
50.4	24.9
50.4	24.9
50.6	24.9
50.6	24.9
51.5	24.9
51.8	24.9
52.1	24.9
52.6	24.9
52.9	24.9
53.5	24.9
53.8	25.2
54.1	25.2
54.1	25.2
54.1	25.2
54.4	25.2
54.7	25.2
54.9	25.2
54.9	25.2
54.9	25.4
54.9	25.4
55.2	25.7
55.5	26
55.5	26
55.5	26
55.5	26
55.5	26
55.5	26
55.5	26
55.5	26
55.5	26
55.5	26
55.5	26
55.5	26
55.5	26
55.5	26
55.5	26
55.5	26
55.5	26
55.5	26
55.5	26
55.5	26
55.5	26
55.5	26
55.5	26
55.5	26
55.5	26.6
55.5	26.9
55.5	27.2
55.5	27.2
55.5	27.4
55.5	28
55.5	28
55.5	28.3
55.5	28.6
55.8	28.6
56.4	28.9
56.4	29.2
56.9	29.7
57.8	30.3
58.4	30.9
58.7	31.2
58.9	31.7
58.9	31.7
58.9	31.7
58.9	32
59.2	32
59.5	32
59.8	32.9
60.4	33.5
61	34
61.5	34.6
61.8	35.2
62.1	35.5
62.1	35.5
62.4	35.5
62.4	35.5
62.4	35.5
62.4	35.5
62.4	35.7
62.4	36
62.7	36.3
62.7	36.3
62.7	36.3
62.7	36.3
62.7	36.3
62.7	36.3
62.7	36.3
62.7	36.3
62.7	36.3
63	36.6
63.2	36.9
63.5	37.5
63.8	37.8
64.1	38
64.1	38
64.1	38
64.1	38
64.1	38
64.1	38
64.1	38
64.1	38
64.1	38
64.1	38
64.1	37.8
63.5	37.5
63	36.9
62.1	36
61.2	35.2
60.7	34.6
60.1	33.7
59.5	33.2
59.2	32.6
58.7	32.3
58.4	31.7
57.8	31.2
57.8	31.2
57.8	30.9
57.8	30.9
57.8	30.9
57.8	30.9
57.8	30.9
57.8	30.9
57.8	30.9
58.1	30.9
58.1	30.9
58.4	30.9
58.4	30.9
58.7	31.2
58.9	31.2
58.9	31.5
58.9	31.7
59.2	31.7
59.8	31.7
59.8	32
60.1	32.6
60.7	33.2
61	33.7
61	33.7
61	33.7
61	33.7
61	33.7
61	34
61	34.3
61	34.6
61	34.6
61	34.6
61	34.6
61.2	34.6
61.5	34.6
61.5	34.6
61.5	35.2
61.8	35.7
61.8	36.3
61.8	36.6
62.1	37.5
62.1	38
62.4	38.6
62.7	39.2
62.7	40
63.2	40.6
63.5	41.2
64.1	42.1
64.7	42.9
65.2	43.5
66.1	44.3
67	45.2
67.5	45.8
68.4	46.3
69	47.2
69.5	47.8
70.4	48.4
71	48.9
71.5	49.5
72.4	50.4
73.3	50.9
74.1	51.5
75	52.4
75.8	53.2
76.4	53.8
77.3	54.7
78.1	55.5
78.7	56.4
79.6	57.2
80.1	58.1
81	58.9
81.6	59.5
82.4	60.4
83	61
83.6	61.5
83.9	62.4
84.2	63
84.7	63.5
85	64.1
85	64.4
85.3	64.4
85.6	65
85.6	65.2
85.6	65.2
85.6	65.2
85.6	65.2
85.6	65.2
85.6	65.2
85.6	65
85.6	65
85.3	65
85.3	65
85.3	65
85	65
84.4	64.7
83.9	64.1
83.6	63.5
83.3	63
82.4	62.1
82.1	61.8
81.6	61.2
81	60.7
80.1	59.8
79.6	58.9
78.4	58.1
77.6	57.2
76.4	55.8
75.3	54.7
73.6	53.2
72.1	51.8
70.4	50.1
69	48.4
67.3	46.6
65.2	44.9
63.5	43.2
61.8	41.5
59.8	39.8
58.1	38
56.4	36
54.7	34.6
52.9	32.9
51.5	31.2
49.8	29.7
48.6	28.6
47.2	27.4
46.1	26.6
44.9	25.4
43.8	24.6
42.6	23.4
41.5	22.6
40.3	21.4
38.9	20.6
37.8	19.7
36.6	18.9
35.5	18.3
34.3	18
32.9	18
31.5	18.3
30	18.6
28.3	19.7
26.6	21.4
25.2	23.4
23.7	25.4
22.6	27.4
21.1	28.9
19.7	30.6
18	31.7
16.6	32.3
15.1	32.9
13.7	33.5
12.3	34
11.1	34.6
10.3	34.9
9.7	34.6
8.8	34.3
8	33.5
7.7	31.5
7.1	27.2
7.1	25.2
6.5	21.1
6	16.6
5.4	11.1
5.1	5.1
4.8	1.4
4.2	8
4	15.1
3.7	22.3
3.7	28.3
3.7	31.5
4	32.3
4.8	31.7
5.7	30
6.3	28
6.5	26
6.5	24.9
6.5	24.9
6.5	25.2
6.5	26
6.8	26.6
7.7	27.2
10	28
13.4	28.9
17.7	29.4
22.3	28.9
26.6	27.7
30.6	26.3
34	25.2
36.6	24
36.9	23.1
36.3	22.9
35.2	23.1
33.2	23.1
30.9	23.4
28.6	23.7
26.3	24
24.3	24
22.6	24
21.1	24
20.3	24
19.7	23.7
18.6	23.1
16.3	22
14	21.1
10.8	20.3
7.4	19.4
3.1	18.6
0.8	17.4
4.5	15.7
6.8	14
7.7	12
8.3	10
8.3	8
8.3	6
8.3	4.8
8.5	4.2
9.4	3.4
10	1.4
10.3	1.1
10.3	4.8
10	8.8
9.4	13.1
8.8	17.4
8.5	21.4
8.5	24.9
8.3	27.4
7.7	28.6
6.8	29.4
6.3	30
5.4	30
4.5	30
3.4	29.2
2.2	27.7
1.4	25.7
0.8	22.6
0.2	18.6
0	13.7
0	8
0	1.7
0.2	4.8
0.5	11.1
0.5	17.4
1.4	24
2	26.6
2.2	26.6
2	24.9
2.2	21.1
2.2	15.4
2.2	8.8
2.2	2
2.2	4.5
2.2	10.8
2.5	16.3
2.8	21.4
3.4	26.3
3.4	30.9
3.4	34.9
3.1	38.9
2.8	42.3
2.8	44.9
2.5	46.1
2	46.1
1.7	45.8
1.4	45.2
0.5	43.2
0.5	40.3
1.1	36.9
1.7	32.9
1.7	28.3
1.7	23.4
1.7	18
1.7	12
1.7	6
1.7	0.2
1.7	6.3
1.7	12.3
1.7	18
1.4	23.4
1.4	28.3
1.4	32.6
1.4	35.7
1.4	37.8
1.7	38
2.2	38
2.8	36.9
3.1	35.5
3.1	33.7
3.1	31.7
3.1	30
2.8	28.3
2.5	26.6
2	24.3
1.4	22.3
0.8	20
0.2	17.4
0	14.3
0.5	11.4
0.2	8.3
0.2	5.1
0.2	1.1
0.2	0
0.2	2
0.2	3.7
0.2	4.5
0.2	5.1
0.2	4.8
0	4.2
0	3.1
0	1.4
0	0.8
0.2	3.7
0.2	6.8
0.2	10.3
0.5	13.7
1.1	16.6
1.7	19.1
2.5	21.7
2.5	24
2.2	25.4
2	26.3
1.7	26.6
1.1	26.9
0.2	26.9
2.2	26.9
4.2	26.6
6.5	26.6
8.5	26.6
10.8	26.6
13.4	26.6
16	26.6
18.6	26.6
21.1	26.6
23.1	26.6
24.9	26.6
26.3	26.6
27.4	26.6
28.3	26.6
28.9	26.6
29.2	26.6
29.4	26.6
29.4	26.6
29.4	26.6
29.2	26.6
28.6	26.6
26.9	26.3
24.6	26.3
21.4	26.3
18.3	26.3
14.8	26.3
11.4	26.3
8.3	26.3
5.4	26.6
3.1	26.6
1.7	26.6
0.8	26.6
0	26.3
0.8	25.7
2.2	24.9
4	24
5.7	23.4
7.7	22.6
9.7	22
10.8	21.1
11.1	20.3
11.1	19.1
11.1	17.4
11.1	15.7
10.5	14
10.5	11.7
10.5	9.1
10.5	6.3
10.5	2.5
10.5	1.4
10.5	6
10.5	10.5
10.5	15.1
