# Supplementary material for: Bot fit: A novel approach to assessing lower limb muscular strength
Source: PLoS One. 2026 Mar 26;21(3):e0339187. doi: 10.1371/journal.pone.0339187 (PMC13021169; doi:10.1371/journal.pone.0339187)
Supplement: S3 File — Raw joint angle data (left and right legs) collected from 25 participants across all exercise protocols. This compressed folder contains individual participant files (sub1–sub25) with time-series signals representing lower-limb motion recorded by the Bot Fit system during resistance exercise trials. (ZIP) [file pone.0339187.s003.zip › sub21/kickback_const.csv]

AngL	AngR
9.4	28.3
9.1	28
8.8	28
8.5	28
8.3	28
8	28
7.4	28
6.5	27.7
5.7	27.4
4.8	27.4
4	27.4
2.8	27.4
1.7	27.4
0.5	27.4
0.5	27.4
1.4	27.4
2	27.4
2.5	27.4
2.5	27.4
2.5	27.2
2.2	26.9
2.2	26.3
2.2	25.7
2.2	25.2
2.5	24.3
2.8	23.4
3.4	22.9
4.2	22
4.5	21.1
4.2	20
3.1	18
1.4	15.7
1.1	12.8
4	10.3
6.3	8.8
8	8.5
8.8	8.5
9.4	8.5
9.7	8.5
10	8.5
10.8	8.5
11.7	8
12.3	7.1
13.4	6
14.3	5.1
15.1	4.5
15.7	4.2
16.3	4.2
16.3	4.2
16.6	4.2
17.1	4.2
17.1	4.2
17.1	4.2
16.8	4.2
16.8	3.7
16.8	3.4
16.8	2.8
16.8	2.5
16.8	2.5
16.8	2.8
16.8	2.8
16.8	3.4
16.8	4
16.8	4.5
16.8	5.1
16.8	5.4
16.6	5.7
16.6	5.7
16.6	5.7
16.3	5.7
15.7	6
15.4	6.3
14.8	6.8
14	7.4
13.1	8
12.3	8.8
11.7	10
10.8	10.8
10.3	11.4
9.4	12.3
8.8	12.8
8	13.4
7.1	14.3
6.3	14.8
5.4	15.7
4.8	16.6
4	17.4
3.7	18
3.1	18.3
3.1	18.3
3.1	18.3
3.1	18.3
3.1	18
3.1	18
3.1	18
3.1	17.7
3.1	17.4
3.1	17.1
3.1	16.6
3.1	16.3
3.1	16
3.1	16.3
3.1	16.3
2.8	16.3
2.8	16.3
2.8	16.3
2.8	16.3
3.1	16.3
3.1	16.3
3.1	16.3
3.1	16.3
3.1	16.3
3.1	16.3
2.8	16.3
2.5	16.3
2.2	16.3
2.2	16.3
2.2	16.3
2.2	16.3
2.2	16.3
2.2	16.3
2.2	16.3
2	16.3
2	16.3
1.7	16.3
1.1	16.3
1.1	16.3
1.1	15.7
1.1	15.4
1.4	14.6
1.7	14
2.2	13.7
2.8	13.1
3.7	13.1
4.2	12.8
5.1	12.8
5.7	12.8
6.3	12.8
7.1	12.8
8	12.8
8.8	12.8
9.4	12.8
10	12.8
10.3	13.1
10.5	13.4
10.5	13.7
10.8	14
10.8	14.6
10.8	14.6
10.8	14.6
10.8	14.6
10.8	14.8
10.8	15.4
10.8	16
10.8	16.3
10.8	16.3
10.8	16.3
11.1	16.3
11.1	16.3
11.1	16.3
11.1	16.3
10.8	16.3
10.5	16.3
9.7	16.3
8.5	16
7.1	15.4
5.1	14.6
3.7	13.7
2	12.6
1.4	12
0.2	10.5
0.8	8.5
1.7	6
2.2	2.5
2.2	1.7
2.2	6
2.2	9.7
2.2	13.1
2.5	15.7
2.8	17.1
3.4	17.4
4.2	16.8
4.2	16.8
4.2	16.3
4	14.8
4	12.3
4	9.4
4	5.4
4	1.1
4	3.7
4	8.8
4	14
3.7	19.4
3.1	24.3
2.2	28.9
0.8	32.9
1.4	35.5
3.7	36.9
6.8	37.5
10.3	37.5
13.4	37.2
16.6	36.9
19.1	36.9
20.9	37.2
21.1	37.2
21.1	37.2
20.6	36.9
18	36
16.8	35.5
14	34.6
11.1	33.7
8.3	32.6
5.1	30.6
2	28.3
1.1	24.9
4	20.6
6.3	16.3
7.1	12
7.1	8.3
6.5	5.1
6	3.7
5.4	3.7
5.4	4
5.7	4.5
6	5.7
6.5	7.4
6.5	9.4
6.8	11.4
7.1	13.7
7.1	16.6
7.1	19.7
7.1	23.1
7.1	26
6.5	27.7
5.4	28.6
3.4	29.2
0.8	29.2
1.7	28.9
4	28
7.7	26.9
8.8	26.6
10.8	26
12.6	26
14	25.7
15.1	25.7
16	25.7
15.7	25.4
14.8	25.2
14.8	25.2
14.8	25.2
14.3	24.6
6.8	21.7
4.2	20.9
2	19.4
0.5	18
3.1	16.6
5.1	15.1
6.5	13.7
6.8	12
6.5	10.5
4.8	7.4
4.5	6
3.7	3.1
3.4	0.2
3.4	2.2
3.7	4
4	4.8
4	4.8
4	4
3.7	2
2.8	0.5
2	4.2
1.7	5.4
0.8	6.8
0.2	8.3
2	9.1
3.7	10.3
5.7	11.7
7.7	13.4
9.1	15.7
10.5	18.3
11.4	20.9
12.6	22.3
13.1	21.7
14.3	19.7
15.7	17.7
17.1	15.7
18.3	14.6
19.1	14.6
20	14.6
20.6	15.1
20.9	15.4
20.9	15.1
20.3	15.1
19.7	15.1
18.3	14.6
16.6	14
14.6	13.7
12.8	12.8
11.1	12
9.1	10.8
7.4	9.1
5.7	7.4
4.2	5.7
2.5	4
1.4	2.2
0	0.2
0.8	1.7
1.4	4
1.1	6.5
0.8	8.5
0.2	10.5
0	11.7
0	12.3
0	12.3
0	11.7
0.2	10.3
0.5	8.3
0.8	5.4
0.8	2.2
0.8	1.7
1.1	6
1.7	10
2.5	13.7
3.7	17.1
5.1	19.4
6.8	21.7
8.3	22.6
10	23.1
11.4	22.9
12.3	22
13.1	20.3
13.4	20
13.4	19.7
13.4	20
13.4	20.9
13.4	21.7
13.1	22.6
12.6	22.3
11.4	21.7
9.4	20.6
5.7	18.6
4.2	17.4
1.7	15.4
0.5	13.4
2.8	10.5
4.5	8
5.7	4.8
6.3	1.1
6	2.5
5.4	5.7
4.2	8.5
3.1	10.3
2.5	10.8
2.2	10.3
2.2	8.3
2.2	7.1
2.2	4.5
2.2	1.1
2	2.8
1.7	7.1
1.1	12
0.2	16.3
1.1	20.3
3.1	23.7
6	26.6
7.1	27.2
9.7	28.3
12.3	28.3
14.6	27.7
16.3	26.3
17.4	25.2
18.3	24.6
18.3	24.9
18.3	25.2
18.3	25.2
18	25.2
17.4	25.2
16	24.9
14.3	24.6
11.7	24.6
8.8	24
5.7	23.1
2.8	21.7
0.2	19.7
2.2	15.4
2.8	14
3.7	10.5
4.2	7.1
4.2	3.4
4	0
3.4	2.5
2.8	4.2
2.8	5.1
2.8	5.1
3.1	4.5
3.1	3.4
3.1	1.4
2.8	1.4
2	4.8
1.1	9.1
0	13.1
1.4	17.1
4	21.7
5.1	23.1
7.4	25.7
10.3	27.7
12.8	28.6
15.4	28
16.8	26.9
18	25.2
18.3	24.3
18.3	24.3
18.3	24.3
18.3	24.3
17.7	24.3
16.3	24.3
14.6	24
12.3	23.4
9.4	22.9
6.3	21.7
3.4	20.3
0.8	18
1.4	15.4
3.7	10.3
4.2	8.5
4.8	4.5
4.5	0.8
4	1.7
2.8	3.7
2.2	4.2
2	4
2.2	3.4
2.2	1.7
2.2	0.5
2	3.4
1.7	6.5
0.8	10
0.2	13.4
2	16.3
4	19.1
6.3	22
9.1	24.6
12.3	26.6
15.4	27.4
18	27.2
20.3	26
21.4	24.9
21.7	24.3
21.7	24.6
21.4	24.6
20.6	24.6
18.9	24.6
16.8	24.6
14.6	24.6
12	24.3
9.4	23.4
7.4	22.3
5.7	20.9
4	19.1
2.2	16.8
0.5	14.6
1.4	12
3.4	9.7
5.1	7.1
6	4.8
6	3.1
5.7	2.2
5.1	2.2
4.5	3.1
4.2	4.5
4.2	6
4.2	7.4
4	8.8
3.4	10.5
2.2	12
1.1	13.7
0	15.1
1.7	16.8
3.4	18.9
7.4	22
8.5	23.1
10.8	24.9
12.8	26.3
14.8	27.4
16.6	28
18	28
18.9	28
18.6	28
18.6	27.2
18.3	26.9
17.7	26
17.1	25.7
16.3	25.4
15.1	25.2
13.7	24
12.3	23.1
10.8	22
9.4	20.3
7.7	18.6
6	16.6
4.5	14.6
2.8	12.3
0.8	10
0.8	7.7
2.2	5.7
3.1	4
3.4	2.5
3.4	2.2
2.8	3.1
2.5	3.7
1.7	5.4
1.1	6.8
0.2	8.5
0.8	10.3
2	12
3.7	14.3
5.7	16.3
9.7	19.4
11.1	20.6
14	22.6
16.8	24
19.4	25.2
21.4	25.4
23.1	25.2
23.7	25.2
23.4	25.2
23.1	25.2
21.7	24.3
20.9	24
18.9	23.1
16.6	22.3
14.3	21.1
11.7	19.7
9.7	17.7
8	15.1
6.5	12.3
5.1	9.4
4.2	6.8
3.7	4.8
3.1	4
2.8	4
2.8	4.2
3.1	6
3.4	8.5
4	11.4
4.8	13.7
6	15.7
7.7	17.7
9.7	19.4
12	21.1
14	22.9
16.3	24.6
18	26.3
19.4	27.2
21.1	27.2
22	27.2
22.3	27.2
22.3	26.9
22	26.9
21.4	26.6
20.3	26.3
18.6	26
16.3	25.7
13.4	24.9
10.5	24
8	22.6
5.7	20.9
4	18.6
2	14.3
1.4	12.6
1.1	9.7
0.8	6.8
0.8	4.8
0.8	4
0.8	4
0.8	4.8
0.8	6.8
1.1	9.4
1.4	12.3
1.7	14.8
2.2	17.4
3.4	19.7
5.1	21.7
6.8	23.7
8.5	25.2
10.5	26
13.4	26.3
14.6	26.3
16	26.3
17.1	26
18.6	26
20	26
21.1	26
21.7	26
21.4	26
21.4	26
20.6	26
19.7	26
17.4	26
15.4	26
13.4	26
12	26
11.1	26
10.5	26
10	26
9.7	26
9.7	26
9.4	26
8.5	26
7.7	26
6.8	26
6.3	26
5.7	26
5.4	26
5.1	26
5.1	26
5.1	26
5.1	26
5.1	26
5.1	26
5.1	26
5.1	26
5.1	26
5.1	26
5.1	26
5.1	26
5.1	26
5.1	26
5.1	26
5.1	26
5.1	26
5.1	26
5.1	26
5.1	26
5.1	26
5.1	26
5.1	26
5.1	26
4.8	26
4.8	26
4.2	26
4	26
3.7	26
3.4	26
2.8	26
1.7	26
1.4	26
0.8	26
0	26
0.5	26
1.1	26
1.7	25.7
1.7	25.7
2.2	25.4
2.2	25.4
2.5	25.4
2.5	25.4
2.5	25.7
2.5	26
2.5	26.6
2.5	27.2
2.5	27.4
2.5	27.4
2.5	27.4
2.5	27.4
2.5	27.4
2.5	27.4
2.8	27.4
3.4	27.4
3.4	27.4
3.4	27.4
3.4	27.4
3.4	27.4
3.4	27.4
3.4	27.4
3.4	27.4
3.4	27.4
3.4	27.4
3.4	27.4
3.4	27.4
3.4	27.4
3.4	27.4
3.4	27.4
3.4	27.4
3.4	27.4
3.4	27.4
3.4	27.4
3.4	27.4
3.4	27.4
3.4	27.4
3.4	27.4
3.4	27.4
3.4	27.4
3.4	27.4
3.4	27.4
3.4	27.4
3.4	27.4
3.4	27.4
3.4	27.4
3.4	27.4
3.4	27.4
3.4	27.4
3.4	27.4
3.4	27.4
3.4	27.4
3.4	27.4
3.4	27.4
3.4	27.4
3.4	27.4
3.4	27.4
3.4	27.4
3.4	27.4
3.4	27.4
3.4	27.4
3.4	27.4
3.4	27.4
3.4	27.4
3.4	27.4
3.4	27.4
3.7	26.9
4	26.3
4	25.4
4	24.6
4.2	22.3
4.2	21.4
4.2	19.7
4.2	18
4.2	16.3
4.2	14.6
4.2	13.1
4.5	11.7
5.1	10.8
5.4	10.3
6	10.3
6.3	10.3
6.3	10.3
6.3	10.3
6.3	10.5
6.3	10.8
6.5	11.4
6.8	12.3
7.4	12.8
7.7	13.7
8.3	14.3
8.3	14.6
8.3	14.6
8.3	15.1
8.3	15.7
8.3	16.3
8.3	16.8
7.7	17.7
6.5	19.4
6	19.7
4.2	20.6
2.5	21.1
0.2	21.7
2.2	22
4.8	22
7.4	22
10.3	22
12.8	22
15.4	22
17.4	22
19.1	22
20.9	22
22.6	22.3
24	22.3
25.2	22.3
26.3	22.3
27.4	22.3
29.2	22.3
29.7	22.3
30.9	22.3
31.7	22.3
32.3	22.3
32.9	22.3
33.5	22.3
33.5	22.6
33.5	23.4
33.5	24
33.5	24
33.5	24
33.5	24
33.5	24
33.5	24
33.5	24
33.5	24
33.5	24
33.5	24
33.5	24
32.9	24
32.6	24
32.3	24
31.7	24
31.2	24
30.6	24
30	24
29.4	24
28.9	24
28	24
26.9	24
26.6	24
26	24
25.4	24
24.9	24
24.3	24
23.7	24
23.1	24
22.6	24
22.3	24
21.7	24
21.1	24
20.3	24
19.7	24
19.1	24
18.6	24
18	24
17.1	24
16.8	24
16.3	24
15.7	24
14.8	24
14.3	24
13.7	24
13.1	24
12.8	24
12.8	24
12.8	24
12.8	24
12.8	24
12.8	24
12.8	24
12.8	24
12.3	24
12	24
11.7	24
11.7	24
11.4	24
11.1	24
10.8	24
10.5	24
10.5	24
10.3	24
10	24
9.7	24
9.7	24.6
9.4	24.9
8.8	24.9
8.3	25.4
8	26.3
6.8	27.2
6.5	27.4
6	28
5.7	28.6
5.4	28.9
5.1	29.2
5.1	29.4
5.1	29.4
5.1	29.4
4.8	29.4
4.5	29.4
4.2	29.4
4	29.4
3.7	29.4
3.1	29.4
2.5	29.4
2.2	29.4
2	29.4
1.7	29.4
1.1	29.4
0.8	29.4
0.5	29.4
0.2	29.4
0.2	29.4
0.5	29.4
0.8	29.4
1.4	29.4
1.4	29.4
1.4	29.4
1.4	29.4
1.7	29.4
2	29.4
2.2	29.4
2.2	29.4
2.2	29.4
2.8	29.4
2.8	29.4
3.4	29.4
3.4	29.4
3.4	29.4
3.7	29.4
4.2	29.4
4.8	29.4
5.1	29.4
5.4	29.2
5.7	28.9
6	28.6
6.3	27.7
6.3	27.4
6.3	26.6
6.3	26
6.3	25.2
6.3	24.6
6.5	23.7
7.1	22.6
7.1	22
7.4	21.4
7.7	20.6
8	19.7
8	18.9
8.3	18.3
8.3	18.3
8.3	18
8.3	18
8.3	18
8.3	18.3
8.3	19.1
8.3	20
8.3	20.9
8.3	21.7
8.3	22.6
8.3	23.1
8.3	24.3
8.3	25.2
8.3	26
8.3	27.2
8.3	28
8.3	28.9
8.3	30
8.3	31.2
8.3	32.3
8.3	33.7
8.3	34.9
8.3	36
8.3	37.2
8.3	37.8
8.3	38
8	38
8	38
8	38
8	38
8	38
8	38
7.7	38
7.4	38
7.1	38
6.8	38
6.8	38
6.8	38
6.8	38
6.8	38
6.8	38
6.8	38
6.5	38
6.3	38
6	38
5.7	38
5.7	38
5.4	38
5.1	38
5.1	38
4.8	38
4.5	38
4.2	38
4	38
3.7	37.8
3.4	37.8
3.1	37.8
2.8	37.8
2.8	37.8
2.8	37.8
2.5	37.8
2.2	37.8
2	37.8
2	37.8
1.7	37.8
1.7	37.8
1.1	37.8
0.5	37.5
0.2	37.2
0.2	36.9
1.1	36.9
1.7	36.9
2.2	36.9
3.1	36.9
4	36.9
4.8	36.9
6	36.6
7.1	36.3
8.5	36
10.3	35.7
12	35.7
13.4	35.7
15.1	35.7
17.1	35.7
18.9	35.7
20.6	35.7
22	35.7
23.4	35.7
24.3	35.7
24.9	35.7
25.4	35.7
25.4	35.7
25.4	35.7
25.4	35.7
25.4	35.7
25.4	35.7
25.4	35.7
25.4	35.7
25.4	35.7
25.4	35.7
25.4	35.7
25.2	35.7
24.6	35.7
23.7	35.7
22.9	35.7
21.7	35.7
20.3	35.7
18.9	35.7
16.3	35.7
15.4	35.7
13.7	35.7
12.3	34.9
11.1	34.3
10.3	33.2
9.4	31.7
8.5	30.3
7.7	28.9
6.8	27.4
6	25.7
5.1	22.6
4.8	21.4
4.5	18.9
4.5	15.7
4.2	12.6
4.2	9.4
4	6.3
3.7	3.1
3.1	0.8
2.2	1.1
1.4	2.8
0.8	4
0	4.8
0.2	6
0.5	6.3
0.8	6.5
1.1	6.5
1.7	6.3
2	4.8
2.5	0.8
2.8	0.8
3.1	4.8
3.4	9.1
3.4	13.7
3.4	18.6
2.8	23.1
2.2	27.7
0.2	32
2.2	34.9
5.4	36.6
10.3	37.2
16.6	37.5
22.9	37.5
28.3	36.6
32.3	35.7
34.9	35.5
36	35.5
36.6	35.5
36.9	35.5
36.9	35.5
36.9	35.5
36.9	35.5
36.9	35.5
36.6	35.5
36	35.5
34.6	35.5
32.3	35.5
29.7	35.5
26.6	35.5
22.9	35.5
16.6	35.5
14.3	35.5
10.8	35.5
8.5	34.9
6.8	33.5
6	31.7
5.7	29.2
5.4	26
4.5	20
4.2	17.7
3.4	13.7
2.2	10
1.1	6.5
0.2	3.7
1.4	1.4
2.8	0.8
4	2.8
5.1	4.5
7.1	6.8
7.7	7.4
8.8	8.5
9.7	9.7
11.1	10.8
12.8	11.7
13.1	11.7
13.4	11.1
13.4	10.3
13.4	8.5
13.4	5.1
13.4	3.7
13.4	0.5
13.4	2.8
13.4	6.5
13.4	10.3
13.4	14
13.4	17.4
13.4	19.7
12.8	21.7
9.7	25.2
8.3	26
5.1	27.7
1.4	29.2
2.8	30.3
7.4	31.2
12	31.5
17.7	31.5
19.1	31.5
22.3	31.5
25.2	31.7
28	32.3
30.3	33.2
32	34
33.2	34.9
34.6	35.7
36.3	36.3
36.6	36.3
37.5	36.3
37.8	36.3
37.8	36.3
37.8	36.3
37.8	36.3
37.8	36.3
37.8	36.3
37.2	36.3
35.7	36.3
33.7	36.3
31.5	36.3
27.4	36.3
25.7	36.3
22.6	36.3
19.4	36.3
16.3	36.3
13.4	36.3
10.3	36.3
7.7	36
4.8	35.5
4	35.2
3.4	33.7
2.8	31.5
2.2	28.9
2	25.7
2	22.6
1.4	18.9
0.2	15.4
1.1	12
2.5	9.1
4.2	6.3
6.3	3.7
8	1.7
9.7	0.2
11.1	2.2
11.7	3.4
11.7	4.5
11.7	6.3
11.7	6.5
11.7	6.8
11.7	6.8
12.6	7.1
14.3	6.8
14.8	6.3
14.8	5.1
14.8	3.4
14.8	1.4
14.8	1.4
14.8	6.3
14.8	7.7
14.8	11.4
14.6	15.7
14.3	20.3
14	24
13.1	26.9
11.7	29.2
9.7	30.6
6.5	31.7
2.5	32.3
4	32.9
6.3	33.5
12	34.3
17.7	34.9
22.6	34.9
26.3	34.9
29.4	34.3
33.2	34.3
34	34.3
35.7	34.3
37.2	34.3
38.9	34.3
40	34.3
40.9	34.3
41.5	34.3
41.8	34.3
41.8	34.3
41.5	34.3
41.5	34.3
41.2	34.3
39.8	34
37.8	33.7
35.5	33.7
32.6	33.7
29.7	33.7
26.6	33.7
23.1	33.7
19.7	33.7
16.3	33.7
12.8	33.7
10	33.7
7.7	33.7
6.5	33.7
5.4	33.7
4.8	33.2
4.2	32.3
4.2	31.5
4.2	30
3.1	27.4
2.8	26.9
1.7	25.4
0.5	24
0.5	22.6
1.1	20.9
1.4	17.4
1.4	15.7
1.4	12.6
1.4	9.4
1.4	6.3
1.4	3.4
1.4	0.5
1.7	2
1.7	4.2
1.7	5.7
2.2	7.1
2.8	8
3.4	8.5
4	9.1
4.5	9.4
5.1	9.4
5.4	9.4
6	9.4
6.5	9.1
7.1	8.5
7.1	6.8
7.1	4.2
7.4	1.7
7.7	1.4
8	4.5
8.5	8
9.1	10.8
9.1	13.7
9.1	16.3
8.8	18.9
8.8	20.6
8.3	22
7.1	23.4
5.1	24.6
2.8	25.2
0	25.7
5.4	26.6
7.4	27.2
12	28
17.1	28.9
21.7	29.2
25.4	29.4
28.9	30
31.5	30.9
33.5	31.5
35.2	32
35.7	32.3
36.6	32.9
37.2	33.7
37.5	34.3
37.8	35.2
37.8	35.7
37.8	36
37.8	36
37.8	36
37.5	36
35.2	36
34	36
31.7	36
29.7	36
27.2	36
24.6	36
21.4	36
17.7	36
14.8	36
11.4	36
10.8	36
9.4	35.2
8.3	33.2
8	31.2
7.7	28.6
7.4	25.4
7.1	22.6
7.1	19.4
6.5	16
6	13.1
5.7	10.8
5.1	9.1
4.8	7.4
4.2	6
4	4.8
3.4	3.7
3.1	2.8
2.5	2
2.2	1.4
2.2	1.4
2	1.4
2	1.4
2	2
2	3.1
2	5.1
1.7	7.4
1.4	10.3
0.8	13.1
0.2	16.6
0.2	22
0.2	23.1
0.8	24.9
1.4	25.4
3.4	25.7
7.1	26
11.7	26.6
16.6	26.6
20.6	26.6
26.3	26.9
28	27.2
30.9	27.7
32.6	28.9
34	30.3
35.2	32
36	33.2
36.9	34
37.8	34.6
38.9	34.6
40	34.6
41.2	34.6
42.1	34.6
42.6	34.6
42.6	34.6
42.6	34.6
42.6	34.6
42.6	34.6
42.6	34.6
42.6	34.6
42.6	34.6
42.6	34.6
42.3	34.6
41.2	34.6
39.8	34.6
38.6	34.6
37.5	34.6
36	34.6
34.6	34.6
32.3	34.6
29.7	34
28.3	33.7
27.2	32.9
26.3	30.6
25.7	27.2
25.7	22
25.7	20.6
25.7	18.3
25.7	16.3
25.7	15.4
25.7	14.6
25.7	13.7
25.7	12.6
25.7	11.4
25.7	10
25.7	8.8
25.7	7.4
25.7	7.1
25.7	6.5
25.7	6
26	5.7
27.2	4.8
28	3.4
29.2	2
30.3	0
31.2	2
32.3	3.7
33.5	5.1
34.9	6.5
36.6	7.1
38	7.7
39.5	8.3
40.9	8.8
42.1	9.4
43.2	10.3
44.1	11.7
44.6	12.8
44.9	14.3
44.9	15.7
44.9	18
44.9	18.6
44.9	20.3
44.9	21.1
45.2	21.4
45.2	21.4
45.8	21.4
45.5	21.4
45.5	22
45.5	23.1
44.9	23.7
44.3	24.3
42.9	24.3
42.3	24
41.8	23.7
40.9	23.1
40	22.3
38.9	21.4
37.8	20.3
36.6	18.9
35.2	17.7
34	16.6
32.3	15.1
31.7	14.6
30.6	13.7
29.7	13.1
29.4	12.3
30	10.5
30.9	9.1
30.9	8.8
31.2	8.5
31.7	8.5
32	8.5
32.3	8.5
32.6	8.5
33.7	8.5
34.6	8.5
34.9	8.5
35.2	8.5
35.2	8.5
35.2	8.5
35.5	8.5
35.7	8.5
36	8.8
36.6	8.8
37.5	9.7
38.3	10.8
39.5	12.3
40.9	13.7
42.1	15.4
43.2	16.8
44.3	18.6
44.9	18.9
45.5	19.7
45.8	20.3
46.3	21.1
46.6	22
47.2	22.9
47.8	24
48.6	25.2
49.5	26.6
50.1	28.6
50.1	28.9
50.1	29.4
50.1	29.7
50.1	29.7
50.1	29.7
50.1	29.2
50.1	28.6
50.1	27.7
50.4	27.2
50.9	26.9
51.2	26.6
51.8	26.6
52.1	26.6
52.4	26.6
52.4	26.3
52.4	25.4
52.4	24.9
52.4	24.6
52.4	24.6
52.4	24.6
52.4	24.6
52.4	24.6
52.4	24.6
52.4	24.6
52.4	24.6
52.4	24.6
52.4	24.6
52.4	24.6
52.4	24.6
52.4	24.9
52.4	24.9
52.4	24.9
52.1	24.9
51.8	24.9
51.8	24.9
51.8	24.9
51.5	25.2
51.5	25.2
51.5	25.4
51.2	26
51.2	26
51.2	26.3
51.2	26.6
51.2	27.2
51.2	27.7
51.2	27.7
51.2	28
51.2	28
51.2	28
51.2	28
51.2	28
51.2	27.7
51.2	27.7
51.2	27.4
51.2	26.9
51.2	26.3
51.2	26
51.2	25.4
51.2	25.2
51.2	24.6
51.2	24.6
51.2	24.6
51.2	24.6
51.5	24.6
51.5	24.6
51.8	24.6
52.1	24.6
52.1	24.6
52.1	24.6
52.4	24.6
52.6	24.6
52.6	24.6
52.9	24.6
52.9	24.6
52.9	24.6
53.2	24.6
53.2	24.6
53.2	24.6
53.2	24.6
53.2	24.6
53.2	24.6
53.2	24.6
53.2	24.6
53.2	24.6
53.2	24.6
53.2	24.6
53.2	24.6
53.2	24.6
53.2	24.6
53.2	24.6
53.2	24.6
53.2	24.6
53.2	24.6
53.2	24.6
53.2	24.6
53.2	24.6
53.2	24.6
53.2	24.6
53.2	24.6
53.2	24.6
53.2	24.6
53.2	24.6
53.2	24.6
53.2	24.6
53.2	24.6
53.2	24.6
52.9	24.6
52.9	24.6
52.9	24.6
52.6	24.6
52.1	24.6
51.8	24.6
51.5	24.6
51.5	24.9
51.2	25.2
50.9	25.2
50.9	25.2
50.9	25.2
50.9	25.2
50.9	25.2
50.9	24.9
50.9	24.9
51.2	24.9
51.2	24.6
51.5	24.3
51.5	24.3
51.5	24
51.5	24
51.8	24
52.1	24
52.1	24
52.1	24
52.1	24
52.1	24
52.1	24
52.1	24
52.4	24
52.4	24
52.9	24
53.2	24.3
53.5	24.6
53.8	25.2
54.4	25.4
54.9	26
54.9	26
55.2	26
55.2	26.3
55.5	26.9
55.8	26.9
55.8	27.2
55.8	27.4
56.1	27.7
56.1	27.7
56.1	27.7
56.1	27.7
56.1	27.7
56.1	27.7
56.1	27.7
56.1	27.7
56.1	27.7
56.1	27.7
56.1	27.7
56.1	27.7
56.1	27.7
56.1	27.7
56.1	27.7
56.1	27.7
56.1	28
56.1	28.3
55.8	28.6
55.8	28.6
55.8	28.9
55.2	29.2
55.2	29.4
54.9	30
54.9	30.6
54.9	31.2
54.9	32.3
54.9	33.2
54.9	34
54.7	34.9
54.7	35.7
54.1	36.3
53.8	37.2
53.8	38
53.8	38.9
53.5	40
53.5	40.9
53.5	41.5
53.2	42.3
52.9	42.9
52.9	43.2
52.9	43.5
52.9	43.8
52.9	44.3
52.6	44.3
52.6	44.6
52.4	44.9
52.1	44.9
52.1	44.9
52.1	44.9
52.1	45.2
52.1	45.5
52.1	46.1
52.1	46.3
52.1	46.9
52.1	47.2
52.1	47.8
52.1	48.4
52.4	48.9
53.2	48.9
54.7	48.6
56.4	47.8
57.8	45.8
58.9	42.9
59.8	38.6
60.1	34
60.1	28.6
59.8	20.6
59.5	18
59.5	12.6
58.9	7.4
58.1	2.2
57.2	2.2
56.4	6
56.1	8
56.1	7.7
56.1	6.5
56.1	3.7
56.1	0.5
56.1	6
56.1	11.1
56.1	16.3
56.1	22.3
56.1	28.3
56.4	34.3
56.7	39.8
57.2	45.2
57.8	49.8
58.7	53.2
59.2	55.2
59.5	55.5
60.4	55.2
61.5	53.5
62.7	50.4
62.7	46.3
62.7	41.2
62.7	35.5
62.7	29.7
62.1	24
60.7	15.1
60.1	11.7
58.9	4.8
57.8	1.1
56.9	5.7
56.4	7.4
56.1	6.8
56.1	4.8
56.1	0.2
56.1	5.7
56.1	11.7
56.1	17.1
56.1	23.1
56.1	30.3
56.4	37.5
56.9	44.1
58.1	50.1
58.9	54.9
59.5	56.7
59.8	56.7
60.4	55.5
61.2	52.4
61.8	48.1
61.8	42.9
61.8	37.2
61.8	30.9
61.5	24.9
60.4	15.7
59.8	12.3
58.4	5.4
56.9	1.7
55.8	8.3
55.5	13.7
54.9	15.1
54.7	14
54.7	11.4
54.7	7.1
54.9	1.7
56.1	3.7
56.7	9.4
56.7	15.4
56.7	20.9
56.7	26.6
57.2	32.6
58.4	38.9
60.1	44.3
61.2	48.4
61.8	48.9
62.4	48.1
63.8	45.2
64.7	39.5
64.7	37.2
64.7	31.7
64.7	26
64.7	20.3
64.7	14.6
64.4	8.3
64.1	1.7
63.2	4.5
61.8	10.8
60.1	14.8
58.9	16.3
58.7	15.7
58.7	13.4
58.7	6
58.7	3.1
58.9	1.7
58.9	6.8
58.9	12.8
58.9	20
58.9	27.2
58.9	34.3
59.2	40.6
60.1	46.3
61	50.4
61.8	51.8
62.4	51.5
63.8	49.5
65	46.1
65.2	41.8
65.2	36.6
65.2	30.9
65	24.9
64.7	19.1
64.4	12.8
64.1	6
63.2	0.5
62.1	6.8
61	12.6
59.2	14.8
58.9	14.6
58.9	12.8
58.9	9.4
58.9	4.8
58.9	0
58.9	4.8
58.9	10
58.9	16.6
58.9	23.4
58.9	32.6
58.9	35.7
59.2	40.9
59.8	45.2
60.4	48.1
60.7	49.2
61.2	48.9
62.1	47.8
63.2	44.6
63.8	40.3
63.8	35.2
63.8	29.7
63.8	24
63.8	18.6
63.5	12.6
63.2	6
62.7	4
62.4	7.1
61.5	13.7
60.7	19.1
59.5	21.1
59.2	20.9
58.9	18.9
58.9	15.1
58.9	10.3
58.9	2.8
58.9	0.5
58.9	5.1
58.9	12
58.9	19.1
58.9	26
58.9	32.6
58.9	38.9
58.9	44.6
59.2	48.1
59.8	48.9
60.1	48.9
61.2	48.1
63.2	45.5
64.1	41.8
64.1	37.2
64.1	31.7
63.8	25.7
63	19.7
62.1	13.4
60.1	3.4
59.2	0
58.1	6.5
56.7	12
55.5	14.8
55.2	14.6
55.2	13.1
55.2	8
55.2	5.4
55.2	0.5
55.2	4.2
55.2	9.1
55.2	14.8
55.2	21.7
55.5	28.3
55.8	34.6
56.4	40.3
57.8	46.1
58.1	46.6
58.9	46.3
60.1	44.6
61.5	40.9
61.8	36.9
61.8	31.7
61.5	26.6
61.5	21.4
61.2	16.3
60.7	11.1
59.8	1.7
59.2	1.7
58.1	7.4
56.9	11.7
56.4	13.4
56.1	12.8
56.1	10.8
56.1	6.8
56.1	1.7
56.1	3.7
56.1	8.8
56.1	14.3
56.1	23.4
56.1	26.6
56.4	32.9
56.7	38.6
57.5	44.1
58.1	48.6
59.2	50.4
59.8	50.4
60.7	48.9
61.8	45.5
62.1	41.2
62.1	36
62.1	30.9
62.1	25.2
61.5	19.4
60.7	13.1
59.8	6.3
58.7	0.2
56.9	9.7
55.2	13.4
54.7	14
54.1	13.7
54.1	11.7
54.1	7.7
54.1	2
54.1	4
54.1	9.4
54.1	15.7
54.1	22.6
54.7	29.4
55.8	36.3
56.9	42.9
58.1	47.8
58.7	50.1
58.9	50.1
59.5	48.9
60.7	45.5
61.5	40.9
61.5	32.9
61.5	30
61.5	24
61.2	18
60.7	11.7
59.8	4.8
59.2	2
58.4	8.8
57.8	15.1
56.7	20.3
55.5	22
54.9	21.7
54.9	19.7
54.9	15.7
54.9	9.7
55.2	4.2
55.2	1.1
55.2	7.7
55.2	15.7
55.8	23.7
56.9	31.2
57.5	38.9
58.4	45.5
59.8	51.5
60.1	52.4
60.4	52.4
61	51.5
62.4	48.6
62.7	44.3
62.7	38.9
62.7	32.9
62.1	26.9
61.2	17.1
60.7	13.7
59.8	6.8
58.7	0
57.8	6.5
56.9	12.3
55.8	15.7
55.5	16.3
55.5	15.7
55.5	14
55.5	8.5
55.5	6.3
55.5	1.7
55.5	2.8
55.5	8
55.5	14.3
55.8	21.7
57.2	29.2
58.7	36.3
59.8	42.1
[truncated: 2,076 more rows]
