# Supplementary material for: Bot fit: A novel approach to assessing lower limb muscular strength
Source: PLoS One. 2026 Mar 26;21(3):e0339187. doi: 10.1371/journal.pone.0339187 (PMC13021169; doi:10.1371/journal.pone.0339187)
Supplement: S3 File — Raw joint angle data (left and right legs) collected from 25 participants across all exercise protocols. This compressed folder contains individual participant files (sub1–sub25) with time-series signals representing lower-limb motion recorded by the Bot Fit system during resistance exercise trials. (ZIP) [file pone.0339187.s003.zip › sub21/kickback_max.csv]

AngL	AngR
4	35.7
4.5	34.6
5.1	33.2
5.4	31.7
6	29.7
6.5	27.7
6.8	25.4
7.4	23.1
7.4	21.1
7.7	19.1
8.5	16.8
9.1	14.6
9.1	12.8
9.1	11.1
9.1	9.7
9.1	8.5
9.4	7.4
9.4	6.3
9.7	5.4
10	4.5
10	4.2
10	3.7
10	3.4
10	3.7
10.3	4
10.8	4.8
11.1	5.7
11.1	6.3
10.8	6.5
10	6.5
8.5	6.8
7.4	7.1
6.8	8
6.8	9.7
7.4	12.6
8	15.1
8.8	17.4
9.4	19.4
9.4	21.1
9.4	22.9
9.4	24.3
9.4	25.4
9.4	26.6
9.4	27.4
9.4	28
9.4	28.3
9.4	28.3
9.4	27.7
9.4	26.9
9.4	25.4
9.1	24
8.8	22.6
8.5	20.3
8.5	18.3
8	16
7.7	13.7
7.7	11.1
6.8	7.1
6.8	6
6.3	3.1
6	0.8
5.4	1.7
5.1	3.7
4.8	5.1
4.8	6.5
4.5	7.4
4.5	8
4.2	7.7
4	7.7
3.7	7.1
3.1	6
2.5	4
2.2	1.7
2.2	0.5
2.2	3.7
2.2	6.5
2.2	10
2.2	13.4
2.2	16.8
2.2	20
2.2	23.1
2.2	26.3
2.2	28.6
2.2	29.7
2.2	30
2.2	29.7
2.2	28.9
2.2	27.7
2.2	26
2.2	24.3
2.2	22.3
2.2	20
2.2	17.4
2.2	14.6
2.2	11.1
2.2	8
2.2	4.2
2	0.8
2	2.2
1.7	5.1
1.1	7.4
0.8	9.7
0.2	11.4
0.2	12.8
0.8	13.4
1.1	13.4
1.4	13.4
1.7	12.8
2	11.7
2.5	9.7
2.5	7.7
2.5	5.1
2.5	2.2
2.5	0.8
2.5	4.2
2.2	7.4
2	10.8
2	13.7
1.7	16.6
1.7	19.1
1.7	21.4
1.7	23.1
1.7	24
1.7	24
1.7	23.7
1.7	23.4
1.7	22.3
1.7	20.9
1.7	19.4
1.7	17.4
1.7	15.7
1.7	13.7
1.7	11.4
1.7	9.4
1.7	7.4
1.7	5.4
1.7	3.4
1.7	1.1
1.7	0.2
1.7	0.8
1.7	2
1.7	2.8
1.7	3.1
1.7	3.1
1.7	2.8
1.7	2.2
1.7	1.4
1.7	0
1.4	1.7
1.4	3.7
1.1	5.7
1.1	7.7
0.5	10
0	12
0.5	14.3
0.8	16.6
1.4	18.3
1.7	20
2.2	21.1
2.2	22.3
2.2	22.6
2.2	22.9
2.2	22.9
2.2	22.9
2.2	22.9
2.2	22.6
2.5	21.7
2.5	20.9
2.5	19.4
2.5	19.1
2.5	18
2.5	17.1
2.5	16
2.5	15.1
2.5	14
2.5	13.1
2.5	12.3
2.5	11.4
2.5	10.5
2.5	9.7
2.5	9.1
2.5	8.5
2.5	8
2.5	7.4
2.5	7.1
2.5	6.5
2.5	6.3
2.5	6.3
2.5	6.3
2.5	5.7
2.5	5.4
2.5	5.4
2.5	5.4
2.5	5.4
2.5	5.7
2.5	5.7
2.5	5.7
2.5	5.7
2.5	6
2.5	6.3
2.5	6.8
2.5	7.4
2.5	8
2.5	8.3
2.5	8.8
2.5	9.1
2.5	9.7
2.5	10.3
2.8	10.5
3.4	11.1
4	11.7
4.2	12.6
4.5	13.1
4.8	13.7
5.1	13.7
5.1	14
5.1	14.6
5.1	14.6
5.1	14.6
5.1	14.6
5.1	14.6
5.4	14.6
5.4	14.6
5.4	14.8
5.4	15.1
5.4	15.7
5.4	16.6
5.4	16.8
5.4	17.4
5.4	17.4
4.8	17.4
3.1	18
2.5	18.3
1.7	18.6
0.5	18.9
0.5	19.1
1.7	19.1
3.1	19.1
4.5	19.1
6	19.1
7.7	19.1
9.1	19.1
10.8	19.1
13.4	19.1
14	19.1
15.4	19.1
16.6	19.1
17.4	19.1
18	19.1
18.3	19.1
18	19.1
18	19.1
17.7	19.1
17.1	19.1
16.3	18.9
15.1	18.9
13.7	18.9
12	18.9
10.3	18.9
8.3	18.9
6.5	18.9
4.8	18.9
3.7	18.9
3.1	18.9
2.2	18.9
1.4	18.9
0.8	18.9
0.5	18.9
0.5	18.9
0.8	19.1
1.4	19.1
1.7	19.1
2.2	19.1
2.5	19.1
2.5	19.1
2.8	19.4
2.8	20
2.8	20.3
3.1	20.6
3.1	20.9
3.1	20.9
3.4	20.9
3.7	20.9
3.7	21.1
3.7	21.1
3.7	21.1
3.7	21.1
3.7	21.4
3.7	21.7
3.7	22.3
3.4	22.3
3.4	22.6
3.4	22.6
3.1	22.9
3.1	23.1
2.8	23.1
2.5	23.1
2.2	23.1
2.2	23.1
2.2	23.1
2.2	23.1
2	23.1
2	23.1
2	23.1
1.7	23.1
1.4	23.4
1.4	24.3
1.4	24.9
1.1	24.9
1.1	24.9
1.1	24.9
1.1	24.9
1.1	24.9
1.1	24.9
1.4	24.9
1.4	24.9
1.4	24.9
1.4	24.9
1.4	24.9
1.4	24.9
1.4	24.9
1.7	24.9
2	24.9
2.2	24.9
2.8	24.9
3.1	24.9
3.4	24.9
4	24.9
4.2	24.9
4.8	24.9
5.1	24.9
5.7	24.9
6.3	24.9
7.1	24.9
7.7	24.9
8.3	24.9
8.8	24.9
9.4	24.9
10	24.9
10.3	24.9
10.8	24.9
11.1	24.9
11.4	24.9
11.4	25.2
11.7	25.7
11.7	26.6
11.7	26.9
11.4	26.6
11.4	26.6
11.4	26.6
10.5	26.6
9.7	26.6
8.5	26.6
7.1	26.6
5.4	26.6
3.7	26.6
1.7	26.6
0	26.6
2	26.6
3.7	26.6
5.4	26.6
7.1	26.3
9.1	26
10.5	25.2
11.7	24.3
12.3	23.4
12.6	22.3
12.8	20.9
12.8	19.1
12.8	17.4
12.8	15.1
12.8	13.1
12.8	10.5
12.8	7.7
12.8	4.2
12.8	0.8
12.8	2.5
12.8	6
12.8	8.8
12.8	11.4
12.8	13.4
12.8	14.8
12.8	16
12.8	16.6
12.8	16.6
12.8	16.6
12.8	16.6
12.8	16.6
12.8	16
12.8	14.6
12.6	12.6
12.3	10
12.3	6.5
12.3	2.5
12.3	1.4
12.3	7.4
12.3	9.4
12.3	13.4
12	17.7
11.4	22.3
10.3	26.3
9.1	29.7
7.1	32
4.8	33.5
1.7	34.3
2.2	34.6
6.5	34.3
11.1	34.3
15.1	34
19.1	34
22	34
23.7	34
24.3	34
24.3	34
23.4	33.7
22	33.2
19.7	32.3
17.4	31.7
14.8	31.5
12.3	31.5
10	31.5
8.5	31.5
7.7	31.5
7.4	31.5
7.4	31.7
7.4	31.5
7.4	31.5
7.1	31.5
6.3	30.9
4.2	29.4
2.2	28
0.2	26.6
3.4	24.9
6.5	23.1
8.8	20.9
10.5	18
11.7	14.3
12.6	8.8
12.8	2.5
12.6	3.7
12.3	10
12	15.4
12	20.3
12	23.4
11.4	25.4
11.1	26.6
10.5	27.7
10.3	28.6
10.3	29.4
10.3	29.4
10	29.4
9.7	29.2
9.7	28
9.7	26
9.7	23.1
9.7	20
9.7	16
9.7	11.4
9.7	6.5
9.4	1.1
8.8	5.1
8	11.1
6.5	16.8
4.8	22
2.2	25.4
3.4	27.2
6	27.2
11.4	27.4
16.6	27.4
21.4	27.4
25.4	27.4
28.3	27.7
30.3	28.6
31.7	29.7
32.3	30.6
32.3	31.7
32.3	31.7
32.3	31.7
32	31.5
31.7	31.5
30.3	31.2
28.3	30.9
24.3	30.9
22.6	30.9
19.1	30.9
15.1	30.9
10.8	30.9
6	30.6
1.4	30
3.1	29.4
7.4	28.3
10.8	26.9
12.8	24.9
14	21.7
15.1	17.1
16	11.4
16.3	5.1
15.4	1.4
14.6	7.4
14.3	13.1
14.3	17.4
14.3	20
14.3	21.1
14.3	21.7
14.3	22
14.3	22
14	21.7
13.7	21.1
13.1	19.7
12.8	17.7
12.6	15.1
12	12
11.4	8.3
11.1	3.4
10.3	1.7
9.4	7.1
7.7	13.4
5.1	18.9
1.7	24
3.1	27.2
9.1	28
16	28
22.9	27.2
28.3	26.6
32	26.3
34.3	26.9
36	27.4
36.9	28.6
37.8	30
38	30.9
38	31.5
38	31.5
37.8	31.5
37.2	30.9
35.7	30.3
32	29.4
28.9	29.2
25.2	29.2
20.3	28.9
15.1	28.3
9.4	27.7
3.7	26.9
2	25.4
7.1	23.4
11.7	20.6
13.7	16.6
14	10.8
14	4
13.7	3.4
13.1	9.7
13.1	14.8
13.1	18.6
13.7	20.6
14.3	21.4
15.1	21.7
15.7	22
15.7	21.7
15.4	21.7
15.4	21.4
15.1	19.7
14.8	17.7
14.8	14.8
14.8	11.4
14.8	7.4
14.8	3.1
14.8	2
14.8	7.7
14.6	14
14	20.3
12.8	26.9
11.1	32.6
9.1	36.6
5.7	38
1.1	38.3
4.8	38.3
10.8	37.8
16	36.9
20.9	36.3
24.6	36
27.2	36.3
28.6	36.9
29.7	37.5
30	38
30.3	38
30.3	38
30	38
29.4	37.8
28.3	37.5
26.6	36.9
24.9	36.6
22.3	36.3
19.1	35.7
15.7	35.5
11.7	34.6
7.1	34
2.5	33.2
1.7	32.6
6	31.2
10.3	29.4
14	26.9
15.7	23.4
16.3	18.6
16.6	12.3
16.6	5.4
16.3	1.7
15.7	8
15.4	13.1
15.4	16.8
16	18.6
16.3	19.4
16.8	19.4
16.8	19.4
16.8	19.4
16.6	19.4
16.3	18.9
16.3	17.4
16	15.4
15.4	12.6
15.4	9.1
15.1	5.1
14.8	0.2
14	5.1
12.8	11.1
11.7	17.4
10	23.7
7.7	29.4
4.5	34.6
0.2	37.2
6.3	38
13.4	37.8
20.3	36.6
28.6	34.6
30.6	33.7
33.7	32.6
35.5	32
36	31.5
36	31.5
35.7	31.5
35.7	31.5
35.7	31.5
35.5	31.5
33.7	31.2
32.9	31.2
30.9	31.2
28	31.2
24.3	30.9
20.3	30
15.7	29.2
10.8	28
5.4	26.6
0	24.3
5.4	21.1
10	17.4
12	12.8
12.6	6.8
12.6	0
12.3	6.8
11.7	12.8
11.1	17.4
10.5	20.3
10.8	22.3
10.8	23.4
10.8	24.6
10.8	25.7
10.8	26.3
10.8	26.6
10.8	26.6
10.8	25.7
10.8	24
10.8	21.4
10.8	18
10.8	13.7
10.8	9.1
10.8	3.4
10.8	2.5
10.5	9.1
10	16.6
8.8	23.4
6.8	29.4
4	33.5
0.5	34.9
9.7	36.6
12.8	36.6
18.9	36
24	35.2
27.7	33.7
30.3	32.9
31.7	32.6
32.3	32.6
32.3	32.6
32.3	32.9
32.3	33.5
31.7	34.3
30.6	34.9
28.6	34.9
25.7	34.9
22.6	34.9
18.9	34.3
14.3	33.7
9.4	33.5
4.2	33.2
0.8	32.6
6.3	31.2
10.3	28.6
12.3	24.9
13.4	19.1
14.3	12.3
14.6	4.5
14.3	5.7
14.3	8.8
14.3	13.7
14.6	16.8
14.8	18.6
15.1	19.7
15.1	20.3
14.8	20.6
14.8	20.9
14.8	20.9
14.8	20.6
14.8	19.4
14.8	17.4
14.8	15.1
14.8	12.3
14.8	8.8
14.8	5.1
14.8	0.8
14.8	3.7
14.8	8.3
14.8	13.1
14.8	17.7
14.8	21.7
14.8	25.2
14.8	27.4
14.6	28.6
13.4	29.4
12	29.7
10.3	30
8.3	30
6	30
3.4	30
1.1	30
1.4	30
4.2	30
7.4	30
10.5	29.7
13.7	29.4
16.6	29.2
19.1	28.9
20.9	28.3
21.4	28
21.1	27.7
20.6	27.4
19.4	27.2
18	26.9
16	26.3
13.7	26.6
11.1	26.6
8.5	26.6
6.5	26.6
4.8	26.6
4.2	26.6
4	26.6
3.4	26.3
2.2	25.4
0	24
2.8	22.3
5.7	20.6
7.7	18.9
9.1	16.8
10.3	14.3
11.1	10.5
11.7	6
11.4	0.8
11.4	4
11.4	8.3
11.4	11.7
11.7	13.4
12	13.7
12	13.7
12	13.4
12	13.1
11.7	12.6
11.7	11.4
11.7	9.7
11.7	7.4
11.7	4.8
11.7	1.4
11.7	2.2
11.7	6.5
11.7	10.8
11.7	15.1
11.7	19.4
11.7	23.7
11.7	23.7
11.7	23.7
10.8	27.4
5.4	31.7
1.7	32
2.5	32.3
6.8	32.6
11.7	32.6
16	32.6
20	32.6
23.1	32.6
25.4	32.9
26.6	33.7
26.9	33.7
26.9	33.5
26.3	33.2
25.7	33.2
24.3	33.2
22.6	33.2
20.9	33.2
18.6	33.2
16.3	33.2
13.1	33.2
9.4	32.9
5.7	32.6
1.7	32.3
2.2	32
7.7	30.9
9.1	30
10.5	28.3
11.4	25.4
12	21.4
12	16.8
12	11.7
11.7	6.5
11.4	1.7
11.7	2.2
11.7	5.7
12.3	8
13.1	9.4
14.3	10.5
15.4	11.1
15.7	11.1
15.4	11.1
15.4	11.1
14.8	10.8
14.6	9.7
14.3	8.3
14.3	6
14.3	3.4
14.3	0.2
14.3	3.4
14.3	7.4
14.3	11.7
14	16
13.1	20.9
11.7	25.4
10	28.6
8	30.3
4.5	31.7
0.5	32.6
4	33.5
9.1	33.5
14	33.2
18.3	33.2
21.7	33.2
23.4	32.9
24.3	32.6
24.6	32.3
24.3	32.3
24	32.3
22.9	32.3
21.4	32.3
19.4	32.3
17.1	32.3
14.6	32.3
11.7	32
8	31.5
4	31.2
0	30.3
6	28.9
7.4	28
9.1	26
9.7	22.9
10.3	18.3
10.8	12.8
10.8	6.8
10.8	1.1
10.8	4
11.4	10.8
12	12.3
13.1	14.3
14	14.8
14.6	15.1
14.8	15.4
14.8	15.4
14.6	15.4
14.3	15.1
14	14.3
13.1	12.6
12.6	10.5
12.3	7.7
12	4.2
11.7	0
11.4	4.8
11.4	10.3
11.1	15.7
10.3	21.4
8.8	26.9
6.3	30.9
2.8	33.2
1.7	34
7.4	34.6
13.7	34.9
22.3	34.6
24.6	34.6
28.3	34.6
30.6	34.9
31.7	34.9
32.3	35.2
32.3	35.2
32.3	35.2
32.3	35.2
32	35.2
31.5	35.2
30	35.2
28	35.2
24	35.2
22.6	35.2
19.1	35.2
15.4	35.2
10.8	35.2
6.3	34.9
1.7	34.3
2.5	32.9
6.5	30.9
9.4	27.7
11.1	20.9
11.7	18
12	11.4
12	4.8
12	1.1
12.6	6.3
13.1	10.3
14.3	13.1
15.4	14.8
16.3	15.4
17.1	16
18	16.3
18.3	16.3
18.3	16
18.3	15.4
18	13.7
17.4	11.4
17.1	8.8
16.8	5.4
16.3	1.7
16.3	2.8
15.7	8
15.4	13.1
14.8	18
13.4	22.9
10.8	26.9
7.4	29.4
0.5	30.6
3.7	30.6
10.3	30.6
16.6	30.6
22.6	30.9
27.7	31.7
31.2	33.7
33.2	36
34	37.5
34	38.9
34	40
34	40.3
34	40
33.7	40
32.6	40
30.9	39.8
28.6	39.8
25.7	39.8
22	39.8
17.4	39.8
12.3	38.9
7.4	37.8
2.2	35.5
2.2	31.7
5.4	27.2
6.8	20.6
7.1	13.4
7.1	5.4
7.4	2
7.4	8
8.5	13.1
10	17.4
11.7	20.3
13.7	23.1
14	24
14.6	24.9
15.4	26
16.3	26.3
16.3	25.7
16.3	24.3
16.3	22
16.3	18.9
16.3	15.4
16.3	11.1
16	6
15.7	0.2
14.8	5.4
14	11.7
12.6	18.3
10.3	24.3
6.5	29.2
1.7	32.6
8.5	34.3
12.6	34.3
20.3	34.3
27.7	34.3
34.9	35.2
41.2	37.5
46.3	38.3
48.6	38
51.2	38
51.8	38
52.4	38
52.6	38.6
52.6	39.8
52.6	40.6
52.6	40.6
52.6	40.6
52.4	40.6
50.6	40.6
47.5	40.6
43.5	40.6
38.9	40.6
34.3	40.6
26.3	40.6
23.7	40.6
17.7	39.8
12	38.6
6.5	36.6
2	33.5
0.8	28.3
1.7	22
1.7	14.8
1.7	7.4
1.7	1.1
1.7	4.5
2.2	10.3
4.8	17.7
5.7	19.7
8	22.9
10.8	25.4
13.4	27.2
16	28.3
18.6	29.2
19.1	29.4
18.9	29.2
18.9	28.3
18.9	26
18.9	25.2
18.9	22.6
18.9	19.7
18.9	16.6
18.9	13.4
18.9	9.7
18.9	6
18.9	1.7
18.9	2.5
18.9	7.1
17.7	12
16	15.7
12.8	17.7
8.5	18.3
2.5	18.3
4.2	18.3
10.8	18.3
16.8	18.3
22.3	19.4
26.9	21.1
32.9	25.2
34.3	26.6
36.3	29.2
37.8	30.9
39.2	32.9
40	34
41.2	34.6
42.1	34.9
42.9	34.9
42.9	34.9
42.9	34.9
42.9	34.9
42.9	34.9
42.9	34.9
42.1	34.9
40.6	34.9
38.9	34.9
37.5	34.9
36.6	34.9
35.5	34.9
33.7	34.9
31.7	34.6
31.5	34.6
30.9	33.5
30	31.2
29.4	28.3
29.4	24.9
29.4	21.4
29.4	16.8
29.4	15.4
29.4	13.4
29.4	11.7
29.4	10.3
29.4	8.3
29.4	6.3
29.4	4.2
29.4	2.8
29.4	1.4
29.4	0.8
29.4	1.4
29.7	2.5
30.3	3.4
31.2	4.5
32.3	6
33.7	7.4
35.2	8.5
36.3	9.4
37.5	10
38.6	10.3
39.5	10.8
40	11.4
40.3	12.8
41.8	15.4
42.3	16.3
43.8	18
44.6	19.4
45.5	20
45.8	20.6
46.1	21.1
46.3	21.7
46.3	22.6
46.3	22.9
46.3	23.7
46.1	24.3
45.8	24.9
45.2	24.9
44.3	24.9
42.6	24.9
42.1	24.9
40.6	24.9
39.2	24.9
38	24.6
36.6	23.7
35.2	23.1
33.5	22
32	21.1
30.9	20.3
29.7	19.4
28.9	18.3
28	17.1
26.9	16.3
26.6	14.6
27.4	12.8
27.7	11.7
27.7	11.1
28.6	10.8
28.9	10.5
29.4	10.3
30	10.3
30.6	9.7
30.6	9.1
30.6	8.5
30.6	8
30.6	7.4
30.6	7.1
30.6	7.1
30.6	7.1
30.9	7.1
31.2	7.1
31.7	7.4
32.9	8
34.3	9.1
36.9	11.4
37.8	12.6
39.2	14.6
40.6	16
41.8	17.4
42.6	18.6
43.8	19.7
44.6	20.6
45.8	21.7
46.9	23.1
47.8	24.6
48.1	26.6
48.1	27.2
48.1	28.3
48.1	28.9
47.8	29.7
47.2	30
46.3	30
45.8	30
45.5	30
45.2	30
45.2	30
45.2	30
44.9	30
44.9	30
44.9	30
44.9	30
44.9	29.7
44.9	29.7
44.6	29.4
44.1	29.2
43.5	28.9
42.3	28.3
42.1	28.3
41.8	28.3
41.5	28.3
41.5	28.3
41.5	28.3
41.5	28.3
41.5	28.6
41.5	28.6
41.5	28.9
41.5	29.2
41.5	29.7
41.5	30.3
41.5	30.6
41.5	30.6
41.5	30.6
41.8	30.3
41.8	29.7
41.8	28.9
41.8	28.3
41.8	27.4
41.8	26.6
41.8	25.4
42.1	25.2
42.3	24.3
42.9	23.7
43.2	23.4
43.5	22.9
43.8	22.3
43.8	21.7
43.8	21.1
43.8	20.9
44.1	20.9
44.3	20.9
44.9	20.9
44.9	20.9
44.9	20.9
44.9	20.9
44.9	20.9
44.9	20.9
44.9	20.9
44.9	20.9
45.5	20.6
45.5	20.6
45.8	20.3
45.8	19.7
45.8	19.1
45.8	18.6
45.8	18
46.1	17.7
46.3	17.4
46.9	17.4
47.5	17.4
48.1	17.4
48.4	17.4
48.9	17.4
49.5	17.4
50.1	17.4
50.9	17.4
51.5	17.4
52.1	17.4
52.6	17.4
53.2	17.4
53.8	17.7
54.1	17.7
54.1	17.7
54.1	17.7
54.1	17.7
54.1	17.7
54.1	17.7
54.1	17.7
54.1	17.7
54.1	17.7
54.1	17.7
54.1	18
54.1	18.3
54.1	18.3
54.1	18.3
54.1	18.3
54.1	18.3
53.8	18.6
53.5	19.1
53.2	19.7
52.9	20
52.6	20.3
51.8	20.3
51.2	20.3
50.6	20.3
50.4	20.3
50.1	20.3
50.1	20.3
50.1	20.3
50.1	20.3
50.1	20.3
50.1	20.3
50.1	20.3
50.1	20.3
50.1	20.3
50.1	20.3
50.1	20.3
50.1	20.3
50.1	20.3
50.1	20.3
50.1	20.3
50.1	20.3
50.1	20.3
50.1	20.3
50.1	20.3
50.1	20.3
50.1	20.3
50.1	20.3
50.1	20.3
50.1	20.3
50.1	20.3
50.1	20.3
50.1	20.3
50.1	20.3
50.1	20.3
50.1	20.3
50.1	20.3
50.1	20.3
50.1	20.3
50.1	20.3
50.1	20.3
50.1	20.3
50.1	20.3
50.1	20.3
50.1	20.3
50.1	20.3
50.1	20.3
50.1	20.3
50.1	20.3
50.1	20.3
50.1	20.3
50.1	20.3
50.1	20.3
50.1	22.3
50.1	22.9
50.1	23.1
50.1	23.4
50.1	23.4
50.1	20.6
50.1	20.9
50.1	21.4
50.1	21.7
50.1	22
50.1	23.4
50.1	23.7
50.1	23.7
50.1	23.7
50.1	23.7
50.1	23.7
50.4	23.7
50.4	23.7
50.4	23.7
50.4	23.7
50.4	23.7
50.4	23.7
50.4	23.7
50.4	23.7
50.4	23.7
50.4	23.7
50.4	23.7
50.4	23.7
50.4	23.7
50.4	23.7
50.4	23.7
50.4	23.7
50.4	23.7
50.4	23.7
50.4	23.7
50.4	23.7
50.4	23.7
50.4	23.7
50.4	23.7
50.4	23.7
50.4	23.7
50.4	23.7
50.4	23.7
50.4	23.7
50.4	23.7
50.4	23.7
50.4	23.7
50.4	23.7
50.1	23.7
50.1	23.7
50.1	23.7
50.1	23.7
50.1	23.7
50.1	23.7
50.1	23.7
50.1	23.7
50.1	23.7
50.1	24
50.1	24
50.1	24
50.1	24
50.1	24
50.1	24
50.1	24
50.1	24
50.1	24
50.1	24
50.1	24
50.1	24
50.1	24
50.1	24
50.1	24
50.1	24
50.1	24
50.1	24
50.4	24
50.6	24
51.8	24
53.2	23.7
54.7	22.6
55.5	19.1
55.5	17.7
55.5	14.3
55.5	10.5
55.5	6.8
55.8	2.5
56.1	1.7
56.1	6
56.1	13.1
56.1	15.4
56.1	19.7
56.1	23.7
56.1	26.3
56.1	27.4
56.1	27.4
56.1	26.9
56.1	24.6
56.1	20.3
56.1	14.3
56.1	8.5
56.1	2.5
56.1	4
56.1	15.4
56.4	19.1
56.7	26.3
57.2	33.5
58.1	40
58.9	45.8
60.1	50.4
61.5	54.7
61.8	54.9
62.4	54.9
63.2	53.8
64.1	50.6
64.4	46.6
64.4	41.8
64.4	36.6
64.1	31.2
62.7	22.3
61.8	18.9
60.1	12.3
58.4	5.4
56.9	1.4
55.8	7.7
54.4	13.4
52.4	17.4
50.9	19.1
50.6	19.1
50.6	18.3
50.6	15.7
50.6	11.1
50.6	5.4
50.6	0.5
50.6	7.1
50.9	14.6
52.1	22.6
53.5	30.3
55.2	38.3
56.7	44.9
57.5	49.2
58.1	50.4
58.1	50.4
58.9	48.6
60.4	45.5
61	41.8
61.5	37.2
61.8	28.3
61.8	25.2
61.8	18.9
61.5	12.6
61.5	5.7
61.2	0.8
60.7	7.4
59.5	14
58.7	20.3
57.8	25.7
56.7	28.6
56.1	28.9
56.1	28.3
56.1	26.6
55.8	22.9
55.5	17.1
55.5	11.1
55.5	4.8
55.5	5.7
55.5	9.7
55.5	17.1
55.5	24.6
55.5	31.7
55.5	38.6
55.5	44.1
56.1	47.8
57.2	49.2
57.2	49.2
58.4	48.1
59.8	45.2
60.4	41.2
60.4	36.3
60.1	30.6
59.8	24.9
59.2	19.1
58.9	12.6
58.4	2.5
58.1	0.8
57.5	7.7
57.2	14.3
56.9	20.6
56.9	26.3
56.7	30
55.8	30.3
55.5	29.7
55.5	28
55.2	22
55.2	19.1
55.2	13.4
55.2	8
55.2	2.2
55.2	3.4
55.2	9.4
55.2	15.7
55.2	21.7
55.5	27.4
55.8	32.9
56.7	37.8
57.2	41.5
57.8	42.6
58.1	42.3
58.9	40.9
60.1	38
60.4	34
60.4	29.2
60.4	23.7
60.4	18
60.4	12.3
60.4	6.3
60.4	0
60.4	6.3
60.4	12.3
60.4	18.6
60.1	23.7
59.2	27.4
59.2	30
59.2	30.9
59.2	30.9
58.1	28.6
57.5	26.9
56.4	22
56.4	16.3
56.4	9.7
56.4	2.5
56.4	4.8
56.4	12
56.4	19.1
56.4	26
57.5	33.5
57.8	34.9
58.4	36.3
58.7	36.3
59.8	35.7
61.5	33.7
62.7	30.6
63	26.3
63	21.1
62.7	13.1
62.7	10.8
62.7	5.7
62.7	0.2
62.7	5.7
62.1	11.7
61.5	17.7
60.7	22.6
59.2	27.2
58.9	27.7
58.9	27.7
58.9	27.4
58.1	26
56.7	22.9
55.8	18.3
55.8	12.8
55.8	6.3
55.8	5.4
55.8	9.4
55.8	17.1
55.8	24.9
55.8	32.6
55.8	39.2
56.4	44.3
56.9	47.2
57.2	48.1
58.1	47.5
58.9	46.6
60.1	43.5
60.4	38.9
60.4	33.5
60.4	27.4
60.4	21.1
60.1	14.6
59.5	8
59.5	1.4
59.5	5.4
59.5	11.7
59.2	18
58.1	25.4
57.8	26.9
57.8	28
57.8	28
57.8	28
57.8	26.9
57.8	23.7
57.8	18.6
57.8	12.6
57.8	6.5
57.8	0
57.8	6.8
57.8	14.3
57.8	21.7
57.8	28.6
57.8	34.6
58.1	38.6
58.7	40.3
58.9	40.3
59.5	39.5
61.2	36.6
61.5	32.9
61.5	28.6
61.5	23.4
61.5	17.7
61.5	12
61.5	6
61.5	0.2
61.5	9.7
61.5	12.8
61.5	18.6
61.5	23.7
61.5	27.2
61.5	28.9
61.5	29.4
61.5	29.4
61.2	28.6
60.4	26
59.5	21.4
59.5	16.3
59.5	9.7
59.5	2.5
59.5	9.7
59.5	13.7
59.5	22
59.5	30
59.5	37.2
59.5	43.5
59.5	47.2
59.5	48.6
59.8	48.9
60.4	47.8
61.5	44.9
62.1	40.9
62.1	35.7
62.1	30
61.8	24
61.5	17.7
61	11.4
60.7	4.8
60.1	1.7
59.8	8.5
59.5	14.6
59.2	20.6
58.4	24.6
58.4	26.3
58.4	26.6
58.4	26.3
58.4	25.4
57.8	22.6
57.2	17.7
57.2	9.4
57.2	6.5
57.2	0
57.2	6.8
57.2	14.3
57.2	21.7
57.2	28.6
57.2	34.9
57.2	40
58.1	43.2
58.1	43.2
58.4	43.2
60.1	41.5
61.5	38.9
61.8	35.5
61.8	30.3
61.8	24.3
61.5	18
61	11.4
60.4	1.7
60.4	1.7
60.4	8.3
60.4	14.8
60.1	20.9
59.2	26
58.4	28
58.1	28
58.1	27.4
58.1	25.2
58.1	21.4
57.8	15.7
57.8	9.7
57.8	3.7
57.8	2.8
57.8	10.3
57.8	18
57.8	25.2
57.8	32.6
57.8	39.2
58.1	44.6
58.4	47.5
58.9	48.1
59.8	47.8
61.2	45.8
62.1	42.1
62.1	37.8
62.1	29.2
62.1	26
61.8	20.3
61.2	14
61	7.1
60.7	0.5
60.4	6.3
59.8	12.8
59.2	18.9
58.1	24
56.9	26.3
56.7	26.3
56.7	25.7
56.7	23.7
56.4	20
56.4	14.3
56.4	8.3
56.4	2.5
56.4	3.7
56.1	11.4
56.1	18.6
56.1	25.4
56.1	32.3
56.1	38.6
56.1	43.2
56.1	45.8
56.1	46.3
56.7	46.1
58.1	44.1
59.5	41.2
59.8	37.5
59.8	32.6
59.8	26.9
59.5	18.3
59.2	15.4
58.7	9.4
58.7	2.8
58.7	3.7
58.7	10.3
58.7	16.6
58.7	22.6
58.7	28.6
58.7	32.9
58.7	34.6
58.7	34.6
58.7	34.6
58.7	33.7
57.8	28.6
57.8	26.3
57.8	21.4
57.8	16
57.8	10
57.8	3.1
57.8	4
57.8	11.7
57.8	19.4
57.8	27.4
57.8	34.6
57.8	40.6
57.8	44.6
57.8	46.1
57.8	46.1
58.4	44.6
59.8	41.2
60.1	37.2
60.1	32.6
60.1	24.9
60.1	22.3
60.1	16.8
60.1	10.8
59.8	4.5
59.5	2
59.5	8.3
59.5	14.3
58.9	19.1
58.7	22.3
58.7	24.6
58.7	24.9
58.7	24.9
58.7	24.9
58.7	23.7
58.7	20.9
58.7	16.3
58.7	11.1
58.7	6
58.7	0.8
58.7	5.7
58.7	13.4
58.7	24.6
58.7	27.7
58.7	34
58.7	38.6
58.7	41.2
58.9	42.1
59.2	42.3
60.4	42.1
61.5	41.2
62.4	38.3
62.7	33.7
62.4	28
62.4	18.9
62.1	15.7
62.1	9.1
61.8	2.5
61.8	4.2
61.8	11.1
61.8	17.4
61.8	24
61.8	29.7
61.8	34
61.8	35.7
61.8	35.7
61.8	35.2
61.5	33.7
60.7	30.6
60.4	26
60.4	20.3
60.4	14.6
60.4	8.8
60.4	2.8
60.4	2.8
60.4	9.1
60.4	15.1
60.4	21.1
60.4	26.6
60.4	32
60.4	36.3
60.4	38.9
60.4	39.5
60.4	39.2
61	37.5
61.8	33.2
61.8	28.3
61.5	22.6
61.5	16.6
61.5	10.5
61.5	4.2
61.5	2
61.2	8.3
60.7	14.3
59.8	21.7
59.8	23.1
59.5	25.2
59.5	25.2
59.5	25.2
59.5	24.6
59.2	22.3
58.4	18
58.1	12.6
58.1	6.5
57.8	1.1
57.5	9.7
57.5	18.3
57.5	26.9
57.5	35.2
57.5	42.3
57.5	47.5
57.5	49.8
57.5	49.8
58.1	49.2
59.5	46.6
60.1	42.9
60.1	38.6
60.1	33.2
59.8	27.4
59.5	18.3
59.2	15.4
58.9	9.4
58.7	2.5
58.7	4
58.4	10.3
57.8	16.3
56.7	20.6
55.8	22.6
55.8	22.9
55.8	22.6
55.5	21.1
55.5	17.4
55.2	12.6
55.2	6.8
55.2	0.8
55.2	5.7
55.2	12.8
55.2	20.3
55.2	27.4
55.2	34.3
55.2	40.3
55.2	44.3
55.2	45.8
55.5	45.8
56.1	44.6
57.5	42.1
58.4	39.2
58.4	35.2
58.7	30.9
58.7	24
58.7	22
58.9	17.4
58.9	12.8
58.9	8
58.9	3.4
58.9	0.2
58.9	3.7
58.9	6.5
58.7	8.5
58.7	9.7
58.7	9.7
58.7	9.7
58.7	9.4
57.8	8.5
57.2	7.1
56.9	5.4
56.9	3.1
56.9	0
56.9	3.1
56.9	6
56.9	8.5
56.9	11.1
56.9	13.7
56.9	16.3
56.9	18.9
56.9	21.4
56.9	23.7
56.9	27.2
56.9	28
56.9	29.7
56.4	31.2
55.5	32
54.7	32
54.1	32
53.2	32
52.9	32
52.9	32
52.9	31.7
52.9	31.5
52.9	31.2
52.9	31.2
52.9	31.2
52.9	31.2
52.9	30.9
52.9	30.6
52.9	30.6
52.9	30.6
52.9	30.6
52.9	30.6
52.9	30.6
52.9	30.6
52.9	30.6
52.9	30.6
52.9	30.6
52.9	30.6
52.9	30.6
52.9	30.6
52.9	30.6
52.9	30.6
[truncated: 576 more rows]
