# Supplementary material for: Bot fit: A novel approach to assessing lower limb muscular strength
Source: PLoS One. 2026 Mar 26;21(3):e0339187. doi: 10.1371/journal.pone.0339187 (PMC13021169; doi:10.1371/journal.pone.0339187)
Supplement: S3 File — Raw joint angle data (left and right legs) collected from 25 participants across all exercise protocols. This compressed folder contains individual participant files (sub1–sub25) with time-series signals representing lower-limb motion recorded by the Bot Fit system during resistance exercise trials. (ZIP) [file pone.0339187.s003.zip › sub21/kneeup_const.csv]

AngL	AngR
0.3	4.6
0.3	4.6
0.3	4.6
0.3	4.6
0.3	4.6
0.3	4.6
0.3	4.6
0.3	4.9
0	4.9
0	4.9
0	4.9
0	4.9
0	4.9
0.2	5.2
0.5	5.2
1	5.7
1	5.7
1.3	5.7
1.9	5.7
2.5	5.7
2.8	5.7
3.3	5.7
3.6	5.7
3.9	5.7
4.5	5.7
4.8	6
5.1	6.3
5.1	7.2
5.3	8
6.2	8
7.9	7.4
10.2	6.3
12.5	5.2
14.8	4.6
15.9	4.6
16.2	4.9
16.2	5.4
16.2	6
16.2	6.6
16.2	6.6
16.2	6.6
16.2	6.6
16.2	6.6
15.9	6.6
15.9	6.3
15.7	6.3
15.4	6.3
14.8	6.3
13.9	6.3
13.1	6.3
12.8	6.3
12.2	6.3
11.4	6.3
10.2	6.3
8.5	6.3
6.2	6.6
4.2	6.6
2.2	6.6
0.8	6.6
0.6	6.6
1.7	6.6
2.6	6.6
3.1	6
3.7	5.4
4	4.6
4	4
4.3	2.9
4.6	2
5.2	0.9
6	0
6.9	0.8
8.6	2.5
8.9	3.1
9.7	4.5
10.3	5.9
10.6	7.6
10.6	9.4
10.6	10.8
10.6	11.9
10.6	13.1
10.6	13.9
10.6	14.2
10.6	14.5
10.6	14.2
10.3	14.2
10	14.2
9.7	13.9
9.2	13.1
9.2	12.2
9.2	11.6
9.2	11.1
9.2	11.1
8.9	11.1
8.9	11.4
8.6	11.6
8.6	11.9
8.6	12.8
8.6	13.7
8.6	14.2
8.6	14.8
8.6	15.1
8.6	15.4
8.6	15.1
8.6	15.1
8.6	14.8
8.6	13.9
8.6	12.2
8.6	10.2
8.6	8.5
8.6	7.1
8.6	6.2
8.6	5.3
8.6	5.3
8.6	5.6
8.6	5.6
8.3	5.6
8.3	5.6
8.3	5.6
8.6	5.6
8.6	5.6
8.3	5.6
8.3	5.6
8	5.3
7.7	5.3
7.4	5.1
7.4	4.5
7.4	3.9
7.4	3.6
7.4	3.6
7.2	3.6
6.6	3.6
5.7	3.6
5.4	3.6
4.9	3.6
4	3.6
3.1	3.6
2.3	3.6
1.1	3.6
0.2	3.6
1.6	3.6
3.3	3.6
5.1	3.6
6.8	3.6
8.5	3.6
10.2	3.6
12.2	3.6
14.2	3.9
15.7	3.9
17.4	3.9
18.2	3.9
19.1	3.9
19.4	3.9
19.1	3.9
18.8	3.9
18.5	3.9
17.1	3.9
16.5	3.9
15.1	3.9
13.9	3.9
12.8	3.9
11.9	3.9
11.1	3.9
10.5	3.9
9.9	3.9
9.9	3.9
9.6	3.9
9.6	3.9
9.4	3.9
9.4	3.9
9.4	3.9
9.4	3.9
9.6	3.6
9.9	3.6
10.5	3.6
10.5	3.6
10.5	3.6
10.8	3.6
10.8	3.3
10.8	3.3
10.8	3.1
10.8	2.8
10.8	2.8
10.8	2.8
10.8	2.8
10.8	2.8
10.8	2.8
11.1	2.8
11.1	2.8
11.1	2.8
11.1	2.8
11.1	2.8
11.4	2.8
11.4	2.8
11.4	2.8
11.4	2.8
11.4	2.8
11.4	2.8
11.4	2.8
11.4	2.8
11.4	2.8
11.4	2.5
11.4	2.5
11.4	2.5
11.4	2.5
11.6	2.5
11.6	2.5
11.6	2.5
11.6	2.5
11.6	2.2
11.6	1.9
11.6	1.6
11.6	1.6
11.6	1.6
11.6	1.6
11.6	1.6
11.6	1.6
11.6	1.6
11.6	1.3
11.6	1
11.6	0.8
11.6	0.8
11.6	0.8
11.6	0.8
11.6	0.8
11.6	0.8
11.6	0.8
11.6	0.5
11.6	0.2
11.6	0
11.6	0.3
11.6	0.3
11.6	0.3
11.6	0.3
11.6	0.3
11.6	0.3
11.6	0.3
11.6	0.3
11.6	0.3
11.6	0.3
11.6	0.6
11.6	1.1
11.6	1.4
11.6	1.4
11.9	1.7
12.2	2
12.5	2
12.5	2
12.8	2
13.1	2
13.4	2
13.7	2
13.7	2
13.7	2
13.9	2
14.5	2
14.5	2
14.5	2
14.5	2
14.8	2.3
15.1	2.9
15.4	3.1
15.4	3.1
15.4	3.4
15.4	3.7
15.4	3.7
15.4	4
15.7	4
16.2	4
16.5	4
16.5	4
16.5	4
17.4	4
20.2	4
20.8	4
21.4	4
21.4	4
21.4	4
21.1	4
20.5	4
19.4	4
18.8	4
17.4	4
15.7	4
14.5	4
13.4	4
12.2	4
11.1	4
10.2	4
9.4	4
9.1	4
8.8	4
8.5	4
8.5	4
8.5	4
8.5	4
8.5	4
8.2	4
7.9	4
7.3	4
6.5	4
5.3	4
4.2	4
3.3	4
2.2	4
1.6	4
1	4
0.5	4
0	4
0.6	4
1.4	4
2.3	3.7
3.1	3.7
4	3.7
5.2	3.7
5.4	3.7
6.3	3.7
6.9	3.4
7.4	3.1
7.4	2.6
7.2	2.3
6.9	2.3
6.6	1.7
6.6	1.4
6.6	1.1
6.6	0.6
6.9	0
6.9	0.5
6.6	1
6.6	1.9
6.6	2.5
6.6	3.1
6.6	3.6
6.6	4.2
6.6	5.1
6.6	5.6
6.6	6.5
6.3	7.1
6	7.9
6	8.8
5.7	9.4
5.7	9.6
5.7	9.9
5.7	9.9
5.7	9.9
5.7	9.9
5.7	9.9
5.7	9.9
5.7	9.9
5.7	9.6
5.7	9.1
5.7	8.5
5.7	7.6
6	7.1
6	6.5
6	6.2
6	5.9
6	5.6
6	5.1
6	4.5
6	4.2
6	3.3
6	3.3
6	2.8
6.3	2.5
6.3	2.5
6.3	1.9
6.3	1.3
6.6	0.8
6.6	0.2
6.9	0.6
6.9	1.1
6.9	1.4
6.9	2
6.9	2
6.6	2
6.3	2
6	2
5.4	1.7
5.4	1.7
5.2	1.7
4.9	1.7
4.6	1.7
3.7	1.4
2.9	1.4
1.7	0.9
0.3	0.6
1	0.3
2.5	0.2
3.9	0.5
5.3	0.8
6.2	1
7.3	1
7.9	1
8.8	1
9.1	1
9.6	1
10.2	1
10.5	1.3
11.1	1.3
11.4	1.3
11.9	1.6
12.2	1.6
12.5	1.9
12.8	1.9
13.1	2.2
13.4	2.2
13.4	2.2
13.4	2.2
13.4	2.2
13.4	2.2
13.4	2.5
13.4	2.8
13.4	3.1
13.4	3.1
13.4	3.1
13.1	3.1
13.1	3.1
13.1	3.3
12.8	3.3
12.5	3.3
12.2	3.3
11.6	3.3
11.4	3.6
11.1	3.9
10.5	4.2
10.2	4.5
9.9	4.8
9.4	5.1
9.1	5.1
8.5	5.1
8.2	5.3
7.9	5.6
7.6	5.9
7.3	6.2
7.3	6.8
7.3	7.1
7.3	7.3
7.3	7.9
7.1	8.2
7.1	8.8
6.5	9.1
6.2	9.4
5.6	9.9
5.1	10.2
4.8	11.1
4.2	11.9
3.6	13.1
3.3	14.2
3.3	15.4
3.3	16.2
3.3	17.1
3.3	17.7
3.3	18.2
3.3	18.2
3.3	18.5
3.1	18.8
3.1	19.1
2.8	19.4
2.2	19.4
2.2	19.7
1.9	20
1.6	20
1.6	20.2
1.6	20.2
1.6	20.8
1.3	21.4
1	21.7
1	21.7
0.8	21.7
0.5	21.7
0.5	21.7
0.2	21.7
0	21.7
0	21.7
0	21.7
0	21.7
0	21.7
0	21.7
0	21.7
0	21.7
0	21.7
0	21.7
0	21.7
0	21.4
0	20.8
0	20
0	19.4
0	18.5
0	17.7
0	16.8
0	15.7
0	14.5
0	13.4
0	11.9
0	10.8
0	9.6
0	8.5
0	7.9
0	7.3
0	7.3
0.2	7.3
0.2	7.3
0.8	7.3
1	7.3
1	7.3
1.6	7.3
2.2	7.3
3.1	7.3
3.6	7.3
4.5	7.3
5.3	7.3
6.2	7.3
6.8	7.3
7.6	7.3
8.2	7.3
9.1	7.3
9.6	7.3
10.5	7.1
11.1	6.8
11.4	6.5
11.6	6.5
11.9	6.5
12.2	6.5
12.5	6.5
12.5	6.5
12.5	6.5
12.5	6.5
12.2	6.5
11.9	6.5
11.4	6.5
10.2	6.5
9.9	6.5
9.4	6.5
8.5	6.5
7.3	6.5
6.5	6.5
5.3	6.5
4.8	6.5
4.2	6.5
3.9	6.5
3.6	6.5
3.6	6.5
3.6	6.5
3.3	6.5
3.1	6.5
2.8	6.5
2.2	6.5
1.3	6.5
0.8	6.8
0	6.8
0.6	7.1
1.4	7.3
1.7	7.9
2.3	8.8
2.6	9.6
3.1	10.5
3.4	11.6
3.7	12.8
3.7	13.9
3.7	15.1
3.7	16.2
3.7	17.1
3.7	17.4
3.7	17.4
3.7	17.4
3.7	17.4
3.7	17.4
3.7	16.8
3.7	15.7
3.7	14.8
3.7	14.2
3.7	13.9
3.7	13.9
3.7	13.9
3.7	13.9
3.7	13.9
3.7	13.9
3.7	13.9
3.7	13.9
3.7	13.9
3.7	13.9
3.7	13.9
3.7	13.9
3.7	13.4
3.7	13.1
3.7	13.1
3.7	13.1
3.7	13.1
3.7	13.1
3.7	13.1
3.7	12.8
3.7	12.5
3.7	12.2
3.7	12.2
3.7	12.2
3.7	11.6
3.7	11.4
3.7	11.1
3.7	10.8
3.7	10.8
3.7	10.5
3.7	10.5
3.7	10.2
3.7	10.2
3.7	10.2
3.7	10.2
3.7	10.2
3.7	10.2
3.7	10.2
3.7	10.2
3.7	10.2
3.7	10.2
3.7	10.2
3.7	9.9
3.7	9.4
3.7	9.4
3.7	9.4
3.7	9.4
3.7	9.4
3.7	9.4
3.7	9.1
3.7	9.1
3.7	9.1
3.7	9.1
3.7	9.1
3.7	9.1
3.7	9.1
3.7	8.5
3.7	8.5
3.7	8.5
3.7	8.5
3.7	8.2
3.7	8.2
3.7	8.2
3.7	8.2
3.7	8.2
3.7	8.2
3.7	8.2
3.7	8.2
3.7	8.2
3.7	8.2
3.7	8.2
3.7	8.2
3.7	7.9
3.7	7.6
3.7	7.3
3.7	7.3
3.7	7.3
3.7	7.3
3.7	7.3
3.7	7.3
3.7	7.3
3.7	7.3
3.7	7.3
3.7	7.3
3.7	7.3
3.7	7.3
3.7	7.3
3.7	7.3
3.7	7.3
3.7	7.3
3.7	7.3
3.7	7.3
3.7	7.3
3.7	7.3
3.7	7.3
3.7	7.3
4	7.3
4.3	7.3
4.3	7.3
4.6	7.3
4.6	7.3
4.6	7.3
4.6	7.3
4.6	7.3
4.6	7.3
4.6	7.3
4.6	7.3
4.6	7.3
4.6	7.3
4.6	7.3
4.6	7.3
4.6	7.3
4.6	7.3
4.6	7.3
4.6	7.3
4.6	7.3
4.6	7.3
4.6	7.3
4.6	7.3
4.6	7.3
4.6	7.3
4.6	7.3
4.6	7.1
4.9	6.5
5.2	6.2
5.4	5.6
5.7	5.3
5.7	5.1
5.7	4.8
5.7	4.8
5.7	4.8
5.7	4.8
5.7	4.5
6	4.5
6	4.5
6	3.9
6.3	3.6
6.6	3.3
6.6	2.8
6.6	2.5
6.6	2.5
6.6	2.5
6.9	2.5
6.9	2.5
6.9	2.5
6.9	2.5
6.9	2.5
6.9	2.5
6.9	2.5
6.9	2.5
6.9	2.5
6.9	2.2
6.9	1.6
6.9	1.6
6.9	1.6
6.9	1.6
6.9	1.6
6.9	1.6
6.9	1.6
6.9	1.6
7.2	1.6
7.4	1.6
7.7	1.6
7.7	1.3
8	0.8
8.6	0.8
8.9	0.8
8.6	0.8
8.6	0.8
8.6	0.8
8.6	0.8
8.6	0.5
8.6	0.2
8.6	0.3
8.3	0.9
8	1.4
7.4	1.4
7.2	0.3
7.4	2.5
8	8.2
9.7	15.7
12.6	23.7
16.3	31.4
20	38.9
22.9	46.6
24.6	54
24.3	61.5
24.1	68.1
22.6	75.8
21.5	76.4
20	76.1
19.2	74.9
18	71.5
17.5	66.6
17.2	60.9
17.2	54
17.2	46.3
17.2	37.7
16.6	24.5
16	20
12.9	10.8
7.7	1.9
0.6	6
7.3	13.5
15.9	16.9
25.1	17.2
39.4	17.5
44	17.5
53.5	17.5
62.3	16.9
70.4	15.5
77.2	13.2
79.2	10.9
76.9	9.4
72.6	9.4
66.9	9.4
60.9	10
54.3	10.3
46.9	9.7
38.9	9.4
30.3	9.4
21.4	9.4
12.2	9.2
3.1	8
5.2	5.2
11.5	1.3
14.6	10.8
16	26.3
16.9	31.4
19.5	41.7
21.5	51.2
22.9	60.6
23.5	69.2
23.2	73.5
22	84.4
20	86.1
17.8	84.4
16.9	81
17.2	76.7
17.8	71.2
18	65.5
18	59.2
18	51.5
18	42.3
18	27.7
18	22.5
16.3	12.2
12.3	2.2
6.3	7.4
1	14.6
10.2	16.9
21.1	17.8
32	17.8
42.9	17.5
52.3	16.9
61.5	16.3
69.5	15.5
75.8	13.7
76.4	12.3
73.8	11.5
69.5	11.7
64.1	11.7
55.5	12.9
52.3	12.6
45.2	12.6
37.7	12.6
29.4	12.6
20.2	12.6
10.8	11.7
1.3	8.6
7.7	2
14.3	7.1
16.9	16.8
19.2	27.1
21.8	37.4
23.5	47.2
24.3	57.2
24.9	66.3
24.9	74.7
24.3	81.8
22.3	85.2
18.9	83.2
17.8	79.8
17.8	72.6
17.8	69.8
17.8	63.5
17.8	56.6
17.8	48.6
17.8	40
17.8	31.4
17.8	22.8
16.3	13.1
12.6	3.1
6.6	5.7
1.3	10.9
11.1	12.9
21.7	14
32.3	15.7
42.9	16.9
53.2	18
67.5	18
71.5	17.5
78.9	15.5
81	12.3
78.7	10.6
74.1	10.9
68.4	12
61.8	13.2
50.3	13.2
46.6	13.2
38.6	13.2
29.1	12.6
19.7	11.5
9.9	9.2
0.2	4.9
8.3	2.2
14.9	11.1
18.3	20.8
22	31.1
25.2	41.7
26.6	56.3
26.3	61.2
25.8	70.4
24.6	78.1
23.5	84.7
20	84.4
19.2	82.7
19.2	78.7
19.2	73.2
19.2	66.9
19.2	60.6
19.2	53.2
19.2	43.7
19.2	34
19.2	24.2
18.6	13.7
16.3	3.1
7.2	10.6
3.4	12.9
5.6	14.3
17.1	15.2
28.5	16.9
39.1	17.8
49.4	18
59.2	18
68.4	17.8
76.4	16.6
82.1	14.6
81.2	12
75.5	10.9
70.1	11.5
67.2	12.3
60.9	13.2
54.3	13.2
47.7	13.2
40	13.2
30.5	12.9
21.1	12.9
11.4	11.2
1.3	7.4
7.4	0.3
16.3	13.4
17.8	18.5
21.5	29.4
24.9	39.7
26.6	50
26.6	59.8
25.8	69.5
24.9	78.1
24.1	85.8
22.9	92.1
19.8	91.3
19.2	89.5
19.2	85.5
19.2	79.8
19.2	73.8
19.2	66.9
19.2	58.6
19.2	48.3
18.9	38
17.2	26.8
14	15.9
8.9	5.3
2.3	4.6
5.9	11.7
16.2	15.5
32.6	17.8
38.3	18
48.6	18.3
58.6	18.3
68.1	18.3
76.9	18.3
83.8	17.8
83.2	15.7
79.5	14.9
74.4	14.9
67.5	14.9
57.5	16.3
54	16.3
46	15.5
37.1	14
28.3	12.6
18.8	10.3
8.8	6.3
0.6	0.6
9.2	7.6
16	16.8
19.8	26.5
22.3	36.8
23.8	46.9
23.8	56.6
23.2	65.8
22.9	74.7
22.3	82.1
21.5	87.8
18.9	87
17.5	83.8
17.5	79.5
17.5	73.8
17.5	67.5
17.5	57.5
17.5	53.5
17.5	45.2
17.5	35.7
17.5	25.7
16.3	15.4
12.6	4.8
6.3	4.9
1.3	13.5
10.5	18.3
20.8	20.9
31.4	22
41.4	21.2
51.5	19.2
60.3	16.9
68.6	15.2
76.1	13.2
78.1	11.5
75.8	10
71.2	10.3
65.5	11.2
55.5	13.5
51.7	13.7
44.3	13.5
36.6	13.5
27.7	13.5
18.2	12.6
8.2	9.4
1.4	3.7
10	4.5
17.5	13.7
22.3	23.1
26.3	33.1
28.9	42.9
29.8	52
29.2	60.9
27.8	73.8
27.2	77.5
25.8	84.4
23.8	87.3
21.2	85.5
20.3	82.4
20.3	77.8
20.6	72.6
20.9	67.2
20.9	60.6
20.9	52.3
20.9	42.9
20.9	32.6
20.6	22.2
18.9	11.6
14.9	1
8.3	8.9
0.3	16.3
8.8	19.5
19.7	21.2
30.5	21.5
40.9	20.9
50.6	19.2
59.8	17.5
67.8	15.7
75.2	14
77.5	12.3
73.5	11.2
71.2	11.2
65.2	11.7
58.6	13.2
52	14.9
44.3	15.2
36.6	15.2
28	15.2
18.8	14.3
9.1	11.7
0.3	6.9
9.2	0.5
16.6	9.6
20.6	19.4
23.8	29.7
27.2	40
28.6	49.5
28.3	59.2
27.2	68.1
25.8	76.1
24.1	83.2
22	85.8
19.2	83.5
18.6	79.8
18.6	71.2
18.6	67.8
18.6	60.9
18.6	53.2
18.6	44
18.6	34
18.3	23.1
16	12.2
11.5	1.3
4.9	8.3
3.1	17.2
17.7	22.3
23.1	22.9
33.7	23.2
43.7	21.8
52.9	20
61.8	19.2
70.1	18.6
76.9	17.5
78.9	16
76.7	14.6
69.8	14.6
66.6	14.9
60	16.6
52.9	17.5
45.4	17.5
37.1	17.5
23.4	16
18.5	15.2
8.5	12
1.4	7.2
10.6	0.8
18.3	9.9
22.6	19.7
25.2	30
27.5	40
28.1	50
27.5	59.5
26.6	68.6
26.1	76.7
24.9	83
22.9	84.1
20.3	81
19.8	76.4
19.8	70.1
19.8	63.2
19.8	56
19.8	47.4
19.8	37.4
19.2	26.5
15.5	10.8
13.5	5.6
8.9	4
2.3	12.6
5.3	16
15.4	17.8
26.3	19.5
36.6	20.6
46.9	20.9
56.6	20.9
66.3	20.9
74.7	20
85.2	17.5
86.1	16.3
85	14
81.8	13.2
76.9	13.7
70.6	14.3
63.5	14.3
56.3	14.3
48.3	14.3
39.1	14.3
29.4	13.7
19.1	12
8.5	8
1.4	1.7
10.9	7.3
19.2	17.1
24.1	27.1
25.5	37.1
24.1	52.3
22.9	56.9
20.9	65.8
20.3	74.1
20	81.5
19.5	86.1
18	85.2
16.9	81.5
16.9	76.7
17.2	70.6
17.8	64.3
17.8	57.5
17.8	49.5
17.8	39.7
15.7	23.7
14	18.2
9.7	7.6
4.6	2.9
2.5	12
10.5	18
20.2	19.8
30.8	20.3
41.1	20
51.2	19.8
60.3	19.8
72.9	19.8
76.7	19.2
80.7	17.2
79.8	14.9
76.7	14.3
71.8	14.6
66.1	15.7
59.8	16.3
53.2	16.3
41.4	15.5
36.6	15.2
27.4	14.3
17.4	12.3
7.1	8.6
2.6	2.9
11.5	4.5
17.8	13.4
20.3	23.1
21.8	33.4
22.6	43.7
22.9	53.7
22.9	63.2
22.6	72.4
22	80.1
21.2	86.1
18.9	86.1
16.9	82.7
17.2	78.4
17.2	72.6
17.2	66.1
17.2	58.9
17.2	46
17.2	41.1
17.2	31.4
16.6	21.1
14.3	10.5
10	0.3
3.4	10
4.2	16.9
12.8	18
23.7	18.3
39.4	18
44.3	18
54.6	18
64.1	18.9
72.4	19.2
78.9	17.5
78.9	14.9
75.8	12.9
70.9	12.9
65.2	14
58.9	16
52	16.3
44.6	16.3
32.3	14.9
27.7	14.3
18.2	12.6
7.9	9.2
1.4	4
10.6	3.6
19.2	12.8
25.5	22
27.5	31.7
27.2	41.4
24.1	55.8
22.9	60.3
22	69.2
22	77.2
22.3	84.4
21.8	86.7
19.8	84.1
18.9	79.5
18.9	74.1
18.9	64.9
18.9	61.8
18.9	54.6
18.9	46
18.9	36.3
18.9	25.7
17.5	14.8
14	4.2
7.7	5.4
0.6	12.6
7.6	15.2
18.2	16.9
29.1	18.6
39.1	19.2
48.9	19.2
58.3	18.6
67.2	18
75.2	16.6
81.2	14.3
81.2	12
78.4	10.9
73.5	10.6
67.5	11.5
57.5	12.6
53.5	12.6
45.4	12.6
36.6	12.6
27.1	12.3
17.1	10.6
7.1	6.6
2.6	1.4
11.7	5.9
19.5	14.8
22.3	24
22.3	33.7
22.3	43.7
22.3	52.9
22.3	62.3
22.6	70.9
22.6	78.7
22	85.5
18.9	86.4
16	83.8
15.7	79.8
15.7	74.1
15.7	67.2
15.7	60.3
15.5	52.3
15.5	42.9
15.5	32.8
15.2	22.5
12	6.5
10.3	1.3
5.4	8.3
0.8	16.6
7.6	19.8
17.7	20.9
27.7	20.9
42.6	20.9
47.2	20.9
56.3	20.9
65.5	20.9
73.5	20.6
78.7	19.2
77.8	16.9
74.4	14.9
69.5	14.9
63.8	16.3
57.8	17.5
50.9	17.5
44	17.5
36	17.2
26.5	16.3
16.5	14.6
6.2	11.2
3.1	5.7
11.7	1.6
17.8	9.9
20.3	19.1
22	29.1
23.2	43.7
23.2	48.3
23.2	57.5
23.2	66.3
22.9	74.7
22	81.5
20	83.8
17.5	81.8
16.3	78.1
16.3	73.2
16.3	67.2
16.3	60.9
16.3	54
16.3	45.2
16.3	35.4
16.3	25.1
15.2	14.2
11.7	3.3
7.4	6.3
2.6	14.9
3.3	19.5
13.1	21.5
23.7	22.3
34	22.3
44	22.3
54	22.3
67.2	21.2
70.9	19.8
77.2	16.6
77.5	13.5
74.4	11.7
69.2	11.7
62.9	12.9
56.3	15.2
48.3	15.5
39.7	15.5
26	14.6
20.8	13.5
11.1	10
1.3	4.3
7.7	2.2
16	9.9
21.2	19.1
23.2	28.5
23.5	38
23.2	47.7
22.9	56.6
22.9	65.5
22.6	73.8
22.3	81
21.2	84.7
18.6	82.7
17.2	78.7
17.5	74.1
17.8	68.1
17.8	62.1
17.5	55.2
17.5	46.3
17.5	32
17.5	27.4
17.5	17.4
16.3	6.8
12.3	3.1
5.7	12.3
0.8	16.9
9.4	17.8
20	18.9
34.8	19.5
39.7	19.5
49.4	19.5
58.6	19.5
67.5	19.5
74.9	18.6
78.7	17.2
77.5	15.2
73.8	14.9
68.9	15.2
63.8	16.3
54.6	16.9
51.2	16.6
44.3	16
36.3	15.2
27.7	14
18.2	12.9
8.2	10.3
1.1	5.7
10.3	1
18	10.2
21.8	24.2
22	28.8
22	38.9
22	48.3
21.8	57.5
21.8	66.6
21.8	75.2
21.5	82.7
20.3	87
17.5	85
16	81.2
16.9	76.4
17.2	70.6
17.2	64.3
17.2	57.2
17.2	48.6
17.2	38.9
16.9	23.4
16	17.9
12.6	7.3
8	2.6
1.7	11.7
4.8	16.3
14.2	17.8
24.5	18.3
35.1	18.3
44.9	18.3
59.8	18.3
64.6	18.3
72.9	18
79.8	16.6
79.5	13.7
76.1	12.3
70.9	12.6
64.3	13.7
57.2	15.5
49.2	15.2
40.6	15.2
31.4	15.2
22	14.6
12.2	12.6
2.5	9.2
6.6	4.6
14.9	2.2
19.8	10.2
21.5	19.7
23.2	30
24.1	39.7
24.1	49.2
24.1	58.9
23.8	67.8
23.2	75.8
21.8	83
19.2	85.5
16	83.5
15.5	80.1
15.5	75.2
15.5	69.2
15.5	62.9
15.5	56
15.5	47.4
15.5	38
15.5	27.7
14.6	17.1
11.5	6.2
5.7	4
2.2	13.5
10.2	18.3
19.7	18.9
30	18.9
39.7	18.9
49.2	18.9
58.3	18.9
66.9	19.2
74.9	18.9
81.5	17.8
81.8	15.7
79.5	14
75.2	14
70.1	15.2
64.3	16
57.5	15.7
46.9	15.5
42.9	15.2
33.4	14.6
24	14.3
14.2	13.7
4.5	12
5.2	7.7
14	0.3
22.3	12.8
22.9	17.7
23.8	28
24.9	38
24.6	47.4
23.8	56
23.2	64.6
22.3	72.1
20.9	77.2
18	76.9
15.7	73.8
15.2	69.5
16.6	64.6
17.2	58.9
17.2	51.7
17.2	43.7
17.2	34.6
16	24.2
12.3	13.7
6.9	3.1
0.9	6.3
5.6	14.9
13.7	19.2
29.1	21.8
34.3	21.8
44	21.8
53.7	21.8
62.9	21.8
71.2	21.5
78.1	20
79.8	18.3
77.5	16.3
72.6	15.5
67.2	16.3
61.2	17.8
54.6	17.8
47.4	17.5
39.4	16.9
25.4	16
20.2	15.2
10.2	12.3
0.5	7.7
8.6	1.7
16.6	5.6
21.2	14.8
22.6	24.8
23.2	34.8
23.2	49.7
23.2	54.3
23.2	63.5
23.2	72.1
22.6	79.8
21.5	83.8
18.3	82.1
16.6	78.4
17.5	73.8
18.3	68.6
18.3	62.6
18.3	56
18.3	48.6
18.3	38.9
18.3	28.8
16.9	18.2
13.2	7.6
8.3	2.9
1.4	12.3
9.4	19.8
14.5	20.3
25.4	20.9
35.4	20.9
45.4	20.9
54.9	20.9
63.8	20.9
71.5	20.3
77.8	18.3
77.5	15.5
74.4	13.2
69.2	13.2
62.6	14.3
55.8	16.3
47.4	16.6
38.9	16.6
29.7	16.6
20	15.7
9.9	13.7
0.2	10.6
9.4	5.7
18	1.3
24.3	9.6
25.5	19.1
25.8	34.3
25.5	38.9
24.6	48.6
24.1	58
24.1	66.9
23.8	74.7
22.3	81
18.9	80.4
16	76.9
16.3	72.6
17.2	67.5
17.2	60.3
17.2	52.9
17.2	44.3
17.2	29.7
16.3	19.4
15.2	14.2
11.7	3.6
6.9	6.3
0.3	15.7
7.1	22
15.7	22.9
25.4	22.3
34.6	21.2
44	20.6
53.2	20.6
61.8	20.6
69.8	20
75.8	18.3
75.8	15.5
72.9	14
68.6	14.3
60.6	16.6
57.8	17.5
51.5	17.8
44.9	17.8
38	17.8
29.1	17.2
19.4	17.2
9.4	15.7
0.6	12
10	5.7
18	2.8
22.3	11.9
23.2	21.7
23.8	32
23.5	41.4
22.6	50.6
22	59.8
22	68.9
21.8	76.9
21.2	83.8
20	85.5
18.6	83.5
18.9	81
19.2	76.9
19.8	72.4
19.8	67.8
19.8	61.5
19.2	53.2
19.2	44
19.2	34.3
18.9	18.8
18.3	13.7
15.7	3.1
10.3	7.4
2.9	16.6
4.8	21.5
14.2	21.8
25.1	21.8
34.8	21.5
44.3	20.6
57.8	20
62.1	20
70.1	20
77.2	18.9
80.1	16.9
78.7	14.9
75.2	13.7
70.1	14.3
64.3	16
58	16.9
51.2	17.2
43.7	17.2
35.1	17.2
25.7	16.9
15.7	15.7
5.6	12.9
4	7.2
12.9	0.8
19.5	9.9
21.5	19.4
22.6	29.7
24.1	39.1
24.1	48.3
23.8	57.2
23.5	65.8
23.2	74.1
22.6	81.5
21.8	86.4
19.5	85.2
18.9	82.1
19.5	78.1
20	72.6
20.6	64.6
20.6	61.5
20.6	54.6
20.6	45.7
20.6	35.7
20.3	25.4
18.9	13.9
14.9	2.8
8.6	7.4
1.4	16.9
11.6	25.2
16.5	24.9
26.5	24.1
36.3	22.6
45.4	21.2
54.3	20
62.3	20
70.1	19.8
74.7	19.5
72.9	18
71.5	17.8
67.5	17.5
62.3	17.8
57.2	18
51.7	18.9
45.7	18.9
38.9	18.9
30.3	18.6
20.8	18.6
10.5	17.2
4.3	11.5
9.2	8
17.5	0.2
22	9.4
23.8	19.4
26.3	35.1
26.3	40
25.5	49.5
24.6	59.2
23.8	68.1
22.6	76.1
20.3	81.8
17.2	81
14.6	77.2
14	71.8
15.2	66.1
14.9	58.9
14.9	50.3
14.9	41.4
14.9	31.7
14.9	21.7
12.6	6.2
10.9	1.3
6.9	8.9
1.4	16.9
4.2	19.2
13.4	19.5
23.4	19.5
33.4	19.5
43.1	20
52.6	21.2
66.1	21.8
69.8	21.5
76.7	19.2
77.5	16.3
75.2	14.6
71.2	14.6
65.5	15.5
59.5	17.5
52.6	17.8
45.7	17.8
37.4	17.2
28.3	15.7
18.2	13.7
7.9	10
1.4	5.4
10.9	1
19.2	9.4
22.9	18.2
23.2	28
23.2	38
22.6	46.9
22.3	60.6
22.3	64.9
22.3	73.2
21.8	80.4
20.6	84.1
18.3	82.4
17.5	78.9
18	74.7
18.6	69.2
18.9	63.5
18.9	57.2
18.6	49.7
18	40.9
18	31.1
18	21.1
17.5	10.8
14.6	0.8
9.4	8.9
2.6	15.5
9.6	16.3
14.8	16.9
25.4	17.8
35.1	18.3
44.6	19.2
54	19.8
62.9	20.3
70.6	19.5
73.8	16.6
71.5	13.2
67.2	11.5
61.8	12
55.8	13.7
48.9	15.2
41.4	15.2
30	14.6
25.4	14.3
16.2	13.2
6.8	11.2
2.6	7.7
12	2
20	6.2
23.5	15.1
21.5	24.2
20.9	34
21.2	43.7
21.2	52.9
21.8	62.1
22.3	70.6
22.3	78.1
21.8	83.5
19.2	82.7
17.8	79.8
18.3	76.1
18.3	70.4
18.3	64.9
18	58.9
18	51.2
18	41.7
18	32
18	21.7
17.5	11.4
14.3	1
8.9	8.6
2.9	16.3
3.9	18.3
18.8	19.5
23.7	19.5
33.4	19.5
42.9	19.5
52	19.8
61.2	20
69.5	19.8
76.4	18.3
76.9	16
72.1	13.7
69.8	14
64.6	14.9
58.9	16.9
52.9	17.2
45.4	16.9
37.1	16.3
28	15.2
18.2	13.5
7.6	10.3
1.7	5.7
11.2	0.3
19.8	7.3
24.1	15.9
23.5	25.7
22.9	35.1
22.3	44.3
22	53.5
22	62.1
22	70.1
21.5	77.2
19.8	80.1
17.5	78.1
16.9	74.7
18	70.4
18.6	65.5
18.6	60
18.6	54.3
18.6	47.4
18.6	39.1
18.6	30.3
18.6	21.1
18.3	11.4
16.3	0.8
11.7	9.2
5.4	16.6
1	18
11.4	18.6
22	19.5
31.7	19.5
41.1	19.5
50.9	19.5
60	19.5
68.1	18.6
74.9	16.3
75.8	13.7
72.9	12
68.1	12.3
62.1	13.2
56	14.6
49.7	14.9
42.3	14.3
34	13.5
24.8	13.2
15.7	12.9
5.9	11.5
3.4	8.3
12.3	2.6
20	9.9
20.6	14.5
20.6	24.2
21.2	33.7
21.2	42.6
20.9	51.5
21.2	59.8
21.2	67.8
21.2	75.8
21.2	82.4
20.6	85.8
18.9	84.4
18	80.7
18.3	72.9
18.6	70.1
18.6	64.3
18.6	58
18.6	50.6
18.6	41.7
18.6	32.3
18.6	22.8
18.6	13.4
16.9	3.3
12.9	6.3
6.9	12.9
0.8	14
10.2	14
20	14
29.4	14
38.6	14.6
47.4	14.9
56	14.9
64.6	14.6
71.8	13.2
75.5	11.7
74.4	10.6
70.9	10.3
66.3	10.6
61.5	11.5
56.3	12.6
50.3	12.3
44	12
36.6	12
27.7	12
18.2	12
8.2	11.2
1.7	8
15.5	0.2
19.5	3.9
24.1	11.9
24.1	21.7
23.5	31.4
22.3	40.3
20.9	49.2
20.6	57.5
20.9	65.2
20.9	72.1
20.6	75.8
19.2	73.8
19.2	72.4
18.9	68.4
19.2	63.8
19.5	59.2
19.5	54
19.5	48
19.5	40.3
19.2	30.5
18.6	20
16	9.1
9.4	6.3
6	10.9
0	17.5
8.2	18.3
19.1	18.3
29.7	18.3
39.4	18.3
48.6	18.3
[truncated: 1,721 more rows]
