# Supplementary material for: Bot fit: A novel approach to assessing lower limb muscular strength
Source: PLoS One. 2026 Mar 26;21(3):e0339187. doi: 10.1371/journal.pone.0339187 (PMC13021169; doi:10.1371/journal.pone.0339187)
Supplement: S3 File — Raw joint angle data (left and right legs) collected from 25 participants across all exercise protocols. This compressed folder contains individual participant files (sub1–sub25) with time-series signals representing lower-limb motion recorded by the Bot Fit system during resistance exercise trials. (ZIP) [file pone.0339187.s003.zip › sub21/kneeup_max.csv]

AngL	AngR
7.7	15.7
8	14.8
7.7	13.7
7.7	12.2
7.7	10.8
7.7	9.4
7.7	8.5
7.7	7.9
7.2	6.8
6.6	6.2
5.4	5.3
4	4.2
2.3	3.6
0.6	2.8
1.6	1.9
3.9	1.3
6.2	0.8
8.5	0.5
10.2	0.2
11.6	0
12.8	0.3
12.8	0.3
12.5	1.1
11.6	2.3
10.8	3.4
9.9	4.3
10.2	4.6
11.1	4.3
12.2	3.4
13.7	2.3
14.5	1.7
15.4	2
15.4	2
15.4	2
15.9	2
16.8	2.3
17.7	2.6
18.2	2.9
18.8	2.9
19.4	2.9
20	2.9
20.2	2.9
20.2	2.9
20.2	2.9
20.2	2.9
19.7	2.9
18.2	2.9
16.5	2.9
13.9	2.6
13.1	2.3
11.9	0.9
10.8	1.6
10.2	5.1
9.9	8.5
9.9	11.9
9.9	15.1
9.9	17.9
9.9	20.2
9.9	22.2
9.9	24
9.9	25.1
10.2	26.3
10.5	27.1
10.5	27.7
11.1	28
11.9	28.5
12.8	29.4
13.7	30.5
15.1	31.4
16.5	32
17.9	32.3
19.7	32.3
21.4	31.4
23.1	30.3
24.5	28.8
26	27.4
27.4	25.4
29.1	22.8
31.1	20.2
33.1	18.2
35.4	18.2
39.1	19.4
41.1	19.4
44.9	21.7
46.9	26
48	30.5
48.6	34.8
48.9	38.9
48.9	42
49.4	43.7
50	44.9
50.3	45.2
50.9	45.2
51.7	44.9
52.9	45.2
54	46
54.6	48.6
55.5	52
56.6	55.5
58	57.8
59.8	58.3
61.2	58
62.1	58
62.6	58.3
63.2	59.2
64.1	60.3
65.2	61.2
66.1	61.8
66.6	62.3
67.2	62.3
67.5	62.3
68.1	62.3
68.4	62.3
68.9	62.3
68.9	62.3
69.5	62.3
69.8	62.3
69.8	62.3
69.8	62.3
69.8	62.3
69.8	62.3
69.8	62.3
69.8	62.3
69.8	62.1
69.8	61.8
69.8	61.8
69.8	61.5
69.8	61.2
69.8	61.2
69.8	60.9
69.8	60.9
69.8	60.9
69.8	60.9
69.8	60.9
69.8	60.9
69.8	60.9
69.8	60.6
69.8	60.6
69.8	60.6
69.8	60.6
69.8	60.9
69.8	60.9
69.8	60.9
69.8	60.9
69.8	60.9
69.8	60.9
69.8	60.9
70.1	60.9
70.4	60.9
70.4	60.9
70.4	61.2
70.4	61.2
70.4	61.2
70.4	61.2
70.4	61.2
70.4	61.2
70.4	61.2
70.4	61.2
70.4	61.2
70.4	61.2
70.4	61.2
70.4	60.9
70.4	60.9
70.4	60.6
70.4	60.3
70.4	60
70.4	59.8
70.4	59.8
70.4	59.8
70.4	59.5
70.4	58.9
70.4	58.9
70.4	58.9
70.4	58.9
70.4	58.9
70.4	58.9
70.6	58.9
70.6	58.9
70.9	58.9
70.9	58.9
71.2	58.9
71.2	58.9
71.5	58.9
71.5	58.9
71.5	58.9
71.5	58.9
71.5	59.2
71.5	59.2
71.5	59.2
71.5	59.2
71.5	59.5
71.5	59.8
71.2	60
71.2	60
71.2	60
70.9	60
70.9	60
70.4	60
70.1	60
70.1	60
69.8	60
69.5	59.8
69.2	58.9
69.2	58.3
68.4	57.2
67.8	56
67.2	54.6
66.3	53.5
65.5	52
64.6	50.6
63.8	49.2
62.6	47.4
61.5	46
59.8	43.4
59.2	42.3
58	40.6
56.6	38.6
55.5	36.6
54.3	34.8
53.2	32.8
52	31.1
51.2	28.8
50.3	26.8
49.4	24.8
48.6	22.8
48.3	20.8
47.7	18.8
47.2	16.8
46.6	14.8
46.3	12.8
45.7	10.8
44.9	8.8
42.9	5.6
41.7	4.8
39.4	3.3
36.8	1.6
34	0.5
31.1	0.2
28.5	0.8
26	2.2
23.4	3.9
21.1	6.5
18.8	8.8
16.5	11.4
14.5	13.7
12.5	15.7
10.5	17.1
7.6	18.2
6.8	18.2
4.8	17.9
3.1	17.4
1.6	16.5
0.5	15.4
0.6	14.2
1.4	12.8
2.3	11.4
3.4	9.6
4.6	7.9
5.7	6.2
6.6	4.2
7.4	2.5
7.7	1
7.7	0.8
7.2	1
5.7	1
3.1	1
0	1
3.6	1
7.3	1
11.4	1
15.1	1
18.2	1
20.8	1
22.8	0.8
23.7	0.5
24.2	0
24.2	0.6
24.2	1.1
24.5	1.7
24.8	2
24.8	1.7
24.5	1.4
24	0.6
22.2	0.2
20.2	0.5
17.7	0.8
14.5	0.8
10.5	0.8
6.5	0.8
2.8	0.8
1.4	0.8
2.6	0.8
4.3	0.8
6.3	1.9
8	3.1
8.6	4.5
8.3	5.6
7.4	6.8
6.6	7.6
6	8.8
6	9.9
6	11.4
6.3	13.1
6.3	14.8
6	16.5
6	17.9
6	19.1
6	19.7
6	20.2
6	20.5
6	20.8
6	21.1
6	21.4
6	21.1
6	21.1
6	21.1
6	21.1
6	20.5
6	19.4
6.3	17.4
6.9	15.1
7.7	12.8
8.9	10.2
9.7	7.9
10.3	5.6
10.9	3.6
11.5	2.8
11.7	2.8
12	3.1
12.3	3.3
12.6	3.9
12.6	4.2
12.9	4.8
13.2	4.8
13.2	4.8
13.2	4.5
12.9	3.9
12.9	2.5
12.9	0.8
12.9	0.9
12.9	2.3
12.9	3.4
12.9	4.3
12.9	4.9
12.9	5.2
12.6	5.2
12.3	5.4
12	5.4
12	5.4
12	5.4
12	5.4
12	5.4
11.7	5.4
11.5	5.4
11.2	5.2
11.2	5.2
10.9	5.2
10.6	5.2
10.3	4.6
10.3	4.3
10.3	4.3
10.3	4.3
10.3	4.3
10.3	4.3
10	4.3
9.7	4
9.2	3.4
8.9	3.1
8.6	2.9
8.6	2.6
8.6	2.9
8.6	2.9
8.6	2.9
8.6	2.9
8.6	2.9
8.6	2.9
8.6	2.9
8.6	2.9
8.6	2.9
8.6	2.9
8.6	2.9
8.6	2.9
8.6	2.9
8.6	2.9
8.6	2.9
8.6	2.9
8.6	2.9
8.6	2.9
8.6	2.9
8.6	2.9
8.6	2.9
8.6	2.9
8.6	2.9
8.6	2.9
8.6	2.9
8.6	2.9
8.6	2.9
8.6	2.9
8.6	2.9
8.6	2.9
8.6	2.9
8.6	2.9
8.6	2.9
8.6	2.9
8.6	2.9
8.6	2.9
8.6	3.1
8.6	3.1
8.6	3.1
8.6	3.1
8.6	3.1
8.6	3.1
8.6	3.1
8.6	3.1
8.6	3.7
8.6	4
8.6	4
8.6	4
8.6	4
8.6	4
8.6	4
8.6	4
8.6	4
8.6	4
8.6	4
8.6	4
8.6	4
8.3	4
8.3	4
8	4
7.7	4
7.4	4
7.4	4.6
7.4	4.9
7.4	4.9
7.4	4.9
6.6	4.9
6.6	4.9
6.3	4.9
6	4.9
5.7	4.9
5.2	4.9
4.9	4.9
4.6	4.9
4	4.9
3.4	4.9
3.1	4.9
2.6	4.9
1.7	4.9
1.1	4.9
0	4.9
1	4.9
2.5	4.9
4.5	4.9
6.5	4.9
8.8	4.6
11.6	4.6
14.2	4.3
17.7	4
18.8	3.7
21.1	3.4
22.8	3.4
24	3.4
24.2	3.4
24.2	3.4
23.7	3.4
23.1	3.1
22	3.1
20.5	2.9
18.8	2.9
16.8	2.9
14.5	2.9
11.9	2.9
9.4	2.9
7.1	3.1
4.5	3.1
1.9	4
0.3	4.3
2.3	4.9
3.7	4.9
4.6	4.9
4.9	4.9
4.9	4.9
4.9	4.9
4.9	4.6
4.9	4.6
4.9	4.6
4.9	4.6
4.9	4.6
5.2	4.6
6	4.3
6.6	4.3
7.2	4
7.4	3.7
7.7	3.4
8	3.4
8	3.4
8.3	3.1
8.9	2.6
8.9	2.6
8.9	2.6
9.2	2.3
9.2	2
9.4	1.7
9.4	1.7
9.4	1.7
9.4	1.4
9.4	1.4
9.4	0.9
9.4	0.3
9.4	0.2
9.4	0.8
9.4	1.3
9.4	1.6
9.4	2.2
9.4	2.8
9.4	3.1
9.4	3.3
9.4	3.3
9.4	3.3
9.4	3.3
9.4	3.3
9.4	3.3
9.4	3.3
9.4	3.3
9.4	3.3
9.4	3.3
9.4	3.3
9.4	3.3
9.4	3.3
9.4	3.3
9.7	3.3
9.7	3.6
9.7	3.9
9.7	3.9
10	3.9
10.6	3.9
11.2	3.9
11.7	3.9
11.7	3.9
11.7	3.9
12	4.2
12.3	4.5
12.6	5.1
12.6	5.1
12.6	5.3
12.6	5.9
12.6	6.5
12.9	6.8
12.9	7.1
13.5	6.8
13.7	6.5
13.7	6.5
13.7	5.9
13.7	4.8
13.7	3.1
13.7	1.3
13.7	0.3
14	1.1
14	2
14	2.3
14	2.6
14	3.1
14	3.4
14	3.7
14	4
14	4
14	4
14	4
14	4
13.7	4
13.2	4.9
12.9	5.4
12.9	6
12.9	6.3
12.6	6.6
12	6.9
11.7	6.9
10.9	6.9
10.3	6.9
10	6.9
9.4	6.9
9.2	6.3
9.2	6
8.9	5.2
8.6	4.9
8.3	4
8	3.7
7.4	3.7
7.4	3.7
7.2	3.7
6.6	3.7
6.6	3.7
6.3	3.7
6.3	3.7
6.3	3.4
6	3.4
5.7	2.9
5.4	2.6
5.4	2.6
5.2	2.6
5.2	2.6
5.2	2.6
5.2	2.6
5.2	2.6
5.2	2.6
5.2	2.6
5.2	2.6
5.2	2.6
5.2	2.6
5.2	2.6
5.2	2.6
5.2	2.6
5.2	2.6
5.2	2.6
5.2	2.9
5.2	2.9
5.2	2.9
5.2	2.9
5.2	2.9
5.2	2.9
5.2	2.9
5.2	2.9
5.2	2.9
5.2	2.9
5.2	2.9
5.2	2.9
5.2	2.9
5.2	2.9
5.2	2.6
5.2	2.6
5.2	2.6
4.9	2.6
4.9	2.3
4.6	2
4.3	1.7
4.3	1.7
4.3	1.7
4.3	2
4.3	2
4.3	2
4.6	2
4.6	2
4.9	2
4.9	2
5.2	2
5.4	2
5.4	2
5.7	2
6	2
6	2
6	2
6	2
6	2
6	2
6	2
6	2
6	2
5.7	2
5.7	2
5.7	2
5.7	2
5.7	2
5.7	2
5.4	2
5.2	2
4.6	1.7
4	1.7
3.4	1.7
2.6	1.7
1.7	1.7
0.3	1.7
1	1.7
2.8	1.7
4.8	1.7
7.1	1.7
9.4	1.7
12.2	1.7
15.7	1.7
19.1	1.7
22.8	1.7
27.7	1.7
28.8	1.7
31.4	1.7
33.1	1.7
34.6	1.7
35.4	1.7
35.7	1.7
36.3	1.7
36.6	1.7
36.6	1.7
36.8	1.7
36.8	1.7
36.6	1.7
35.4	1.7
33.4	1.7
31.4	1.7
28.5	2
25.4	2
22	2
18.2	2
13.9	2
8.2	2
6.5	2
2.8	2
0.9	2
4	2
6	2
7.4	2
8.6	1.7
10	1.1
11.5	0
12	1
12	2.5
11.7	3.9
11.7	5.6
11.5	7.3
11.5	9.6
11.5	12.5
11.5	15.7
11.2	19.4
10.9	22.8
10.6	26.3
10.3	29.4
10.3	32.3
10.3	34.6
10.3	36.6
10.3	37.7
10.3	38.9
10.3	39.4
10.3	40
10.3	40.6
10.3	40.9
10.3	41.1
10.3	40.9
10.3	40.6
10.3	39.7
10.3	38
10.3	35.7
10.3	33.1
10.3	30.5
10.3	28
10.3	25.1
10.3	22.2
10.3	18.8
10.6	15.1
10.9	9.4
11.2	7.3
11.7	3.6
12.3	0.2
12.6	1.4
12.6	2.6
12.6	3.1
12.6	3.4
12.3	4.3
12	5.2
11.7	6
11.7	6.6
11.5	6.9
11.5	6.9
11.5	6.9
11.5	7.2
11.2	7.2
11.2	7.2
10.9	7.2
10	7.2
8.9	7.2
8	7.2
7.2	7.2
6.3	7.2
5.4	7.2
4.6	7.2
4	7.2
3.1	7.2
2.3	7.2
1.7	7.2
0.6	7.2
0	7.2
1	7.2
2.2	7.2
3.3	7.2
4.8	7.2
6.5	7.2
8.2	6.9
10.2	6.6
12.2	6
14.2	5.4
15.7	5.2
17.1	4.6
17.9	4.6
18.5	4.6
18.8	4.6
18.8	4.6
18.8	4.6
18.8	4.3
18.8	4.3
18.8	4
18.8	3.4
18.8	3.7
18.8	3.7
18.8	3.7
18.8	3.7
19.1	3.7
19.4	3.7
19.7	3.7
19.7	3.7
19.7	3.7
19.4	3.7
18.5	3.7
17.4	3.7
15.7	3.7
13.4	3.7
11.1	3.7
8.8	3.7
6.8	3.7
4.5	3.7
1.9	3.7
1	3.7
0.3	3.7
1.1	3.7
1.7	3.7
2.3	3.7
2.3	3.7
2.9	3.4
3.4	3.4
4	3.4
4.3	3.4
4.6	2.9
4.9	2.3
4.9	1.7
4.9	1.1
4.9	0.6
4.9	0
4.9	0.2
4.9	0.5
4.9	0.8
4.6	0.8
4	0.8
3.7	1
3.4	1
3.4	1
3.4	1
3.4	1
3.4	1
3.4	1
3.4	1.3
3.4	1.3
3.4	1.3
3.4	1.3
3.4	1.3
3.4	1.3
3.4	1.3
3.4	1.3
3.4	1.3
3.4	1.3
3.4	1.3
3.4	1.3
3.4	1.3
3.4	1.3
3.4	1.3
3.4	1.3
3.4	1.3
3.4	1.3
3.4	1.3
3.4	1.3
3.4	1.3
3.4	1.3
3.4	1.3
3.7	1.3
3.7	1.3
3.7	1.3
3.7	1.3
3.7	1.3
3.7	1.3
3.7	1.3
3.7	1.3
4	1
4	0.8
4	0.8
4	0.8
4	0.8
4	0.8
4	0.8
4	0.8
4	0.8
4	0.8
4	0.8
4	0.8
4	0.8
4	1
4	1
4	1
3.7	1
3.7	1
3.7	1
3.7	1
3.7	1
3.7	1
3.7	1
3.7	1
3.7	1
3.7	1
3.7	1
3.7	1
3.7	1
3.7	1
3.7	1
3.7	1
3.7	1
3.7	1
3.7	1
3.7	1
3.7	1
3.7	1
3.7	1
3.7	1
3.7	1
3.7	1
3.7	1
3.7	1
3.7	1
4	1.3
4	1.6
4.3	2.2
4.3	3.1
4.6	3.6
4.6	4.2
4.9	4.8
4.9	5.1
4.9	4.8
4.9	4.8
4.9	4.8
4.9	4.8
4.9	4.5
4.6	3.9
4.3	3.3
4.3	2.5
4	1.6
3.1	0.8
1.4	0.6
0.9	0.9
0.8	1.7
3.1	2.3
5.9	2.6
9.6	2.9
14.5	3.4
19.7	4
25.1	4.3
30.5	4.6
38.6	5.2
41.1	5.4
46.6	6
51.2	6.3
55.8	6.6
60	6.6
63.8	6.6
67.2	6.6
70.4	6.6
73.2	6.6
75.8	6.6
76.1	6.6
76.1	6.6
75.8	6.6
74.4	6.6
71.8	6.6
68.9	6.6
65.8	6.6
60.6	6.6
58.9	6.6
55.2	6.6
51.7	6.6
47.7	6.6
44	6.6
40.3	6.6
36.6	6.6
33.1	6.6
29.4	6.6
26.3	6.6
21.4	6.6
20	6.6
17.1	6.6
13.9	6.6
11.1	6.6
9.1	6.3
7.3	4.9
6.2	2.9
5.6	0.3
5.1	4.2
4.5	9.6
3.9	15.7
3.3	24.8
3.1	27.7
2.2	33.1
1.6	38.3
0.8	43.1
0.5	48
0.3	54.9
0.6	57.2
1.1	61.2
1.7	64.9
2.9	68.4
4.3	70.9
6	72.6
7.4	73.2
9.2	73.8
11.2	73.8
12	73.2
12	72.1
12	69.8
12	68.9
12	66.6
12	64.6
12	62.6
12	60.6
12	58.6
12	56.6
12	52.9
12	51.5
12	48.6
12	45.4
12	42.3
12	38.9
12	35.4
12	32.3
12	28.8
12	25.1
12	20.8
12	16.5
12	11.9
12	7.9
12	3.9
12	1
12	1.4
10.6	4.9
10	6.3
8.6	8.6
6.9	10.3
6	9.7
5.7	8
5.2	5.7
4.6	4
4	3.1
4	2
4	1.4
4	1.1
4	0.9
4	0.9
4	0.9
4	0.9
4	0.9
4	0.9
4	0.9
4	0.9
4	0.9
4	0.9
4	0.9
3.7	0.9
3.7	0.9
3.7	0.9
3.7	0.9
3.7	0.9
3.4	0.9
2.9	0.9
2	0.9
1.1	0.9
0.6	0.9
0	0.9
0.2	0.9
0.2	0.9
0.5	0.9
0.8	0.6
0.8	0.6
0.8	0.3
1	0.3
1	0.3
1	0.3
1	0.3
1	0
1	0.2
1	0.8
0.8	1.3
0.5	1.6
0.3	1.9
1.4	1.9
2.9	1.9
3.1	1.9
3.4	1.9
3.7	1.9
4	1.9
4	2.2
4.6	2.5
4.9	2.8
5.2	3.1
5.7	3.1
6	3.1
6.6	3.1
7.2	3.1
7.7	3.1
8.3	3.1
8.6	3.1
8.9	3.1
9.2	3.1
9.2	3.1
9.4	3.1
9.4	3.1
9.4	3.1
9.4	3.1
9.4	3.1
9.4	3.1
9.4	3.1
9.4	3.3
9.4	3.6
9.4	3.9
9.4	3.9
9.4	3.9
9.7	3.9
9.7	3.9
9.7	3.9
9.7	3.9
9.7	3.9
9.7	3.9
9.7	3.9
9.7	3.9
9.7	3.9
9.7	3.9
9.7	3.9
9.7	3.9
9.7	3.9
9.7	3.9
10	3.9
10	3.9
10	3.9
10.3	3.9
10.3	3.9
10.3	3.9
10.3	3.9
10.3	3.9
10.3	3.9
10.3	3.9
10.3	3.9
10.3	3.9
10.3	3.9
10.3	3.9
10.3	3.9
10.3	4.2
10.3	5.1
10.3	5.1
10.3	5.1
10.3	5.1
10.3	5.1
10.3	5.1
10.3	5.1
10.3	5.1
10.3	5.1
10.3	5.1
10.3	5.1
10.3	5.1
10.3	5.1
10.3	5.1
10.3	5.1
10.3	5.1
10.3	5.1
10.3	5.1
10.3	5.1
10.3	5.1
10.3	5.1
10.3	5.1
10.3	5.1
10.3	5.1
10.3	5.1
10.3	5.1
10.3	5.1
10.3	5.1
10.3	5.1
10.3	5.1
10.3	5.1
10.3	5.1
10.3	5.1
10.3	5.1
10.3	5.1
10.3	5.1
10.3	5.1
10.3	5.1
10.3	5.1
10.3	5.1
10.3	5.1
10.3	5.1
10.3	5.1
10.3	5.1
10.3	5.1
10.3	5.1
10.3	5.1
10.3	5.1
10.3	5.1
10.3	5.1
10.3	5.1
10.3	5.1
10.3	5.1
10.3	5.1
10.3	5.1
10.3	5.1
10.3	5.1
10.3	5.1
10.3	5.1
10.3	5.1
10.3	5.1
10.3	5.1
10.3	5.1
10.3	5.1
10.3	5.1
10.3	5.1
10.3	5.1
10.3	5.1
10.3	5.1
10.3	5.1
10.3	5.1
10.3	5.1
10.3	5.1
10.3	4.8
10.3	4.8
10.3	4.8
10.3	4.5
10.3	4.5
10.3	4.5
10.3	3.9
10.3	3.3
10.3	2.8
10.3	2.5
10	1.6
8.9	1
7.4	0.5
2.6	0
0.6	0
5.1	0.3
12.2	0.3
19.7	0.3
27.4	0.3
34.8	1.1
42.3	2.6
48.9	4
55.2	5.2
60.6	6.3
65.5	7.2
70.1	7.7
74.7	7.7
78.9	7.7
79.5	7.7
79.5	8.3
77.8	10
74.9	10.9
71.2	11.2
67.2	11.7
62.9	12
58	12
53.7	12
49.2	12
44.3	11.7
38.6	11.7
32	11.5
25.4	11.2
17.9	10.6
10.8	9.2
4.8	6.3
0.8	1.4
0.5	6.2
2.2	14.5
1.9	22.8
0	30.8
2.3	38.9
4.3	46.9
6.6	55.2
8.9	63.5
11.2	70.9
13.5	78.1
15.5	84.7
16.6	88.7
16.9	90.4
16.9	90.4
16.9	89.8
16.9	87.5
16.9	84.7
16.9	81
16.9	76.9
16.9	71.5
16.9	64.9
16.9	57.5
16.9	50.3
16.9	43.7
16.9	36.8
16.6	29.4
15.5	21.4
12.3	13.9
6.9	7.3
5.3	0.2
10.5	1.4
20.2	3.7
30	4
39.4	4
49.4	4
58.6	4
67.2	4.3
74.9	4.6
80.1	4
81.5	3.4
81	3.4
80.1	3.4
78.1	4
74.4	4.3
69.8	4.9
64.6	5.2
58.6	5.7
52.3	5.7
45.7	5.7
38.6	5.7
26.3	5.7
22	5.7
14.5	4.6
8.8	1.4
5.9	5.9
5.1	15.9
3.9	25.7
1.6	35.4
1.7	45.2
4.9	54
7.7	62.9
10	71.5
12.3	83.5
12.3	87.3
12.3	91.8
12	92.4
12.3	91.8
12.3	89.5
12.3	83.8
12.3	81.8
12.3	76.9
12.3	71.5
12.3	64.6
12.3	56.9
12.3	49.2
12.3	41.1
12.3	33.7
12.3	25.4
11.5	15.7
7.7	5.6
0.6	2.3
9.1	6
19.1	7.4
29.1	8.6
43.4	11.2
48.3	12
57.5	13.2
66.1	14
74.4	14.6
81.5	14.3
85.2	13.2
84.4	12
82.1	12.6
78.7	13.5
74.7	14
70.1	14
65.2	14
59.8	13.5
53.5	12.6
46.9	11.7
39.4	11.2
31.4	10.9
22.8	10.3
14.2	8.9
5.6	5.2
0.6	2.2
4.3	11.6
6.9	21.7
9.7	32
15.7	46.9
18	51.7
22.3	61.5
24.9	70.4
25.5	78.9
24.6	86.4
22	90.7
16.9	88.1
16	86.7
16.9	83
17.8	77.5
18.6	71.2
18.9	64.6
18.9	57.5
18.9	48.9
18.9	39.4
18.9	30.5
18.9	21.7
18	11.9
11.5	2
7.7	4.9
1.3	6.9
11.6	6.9
22.2	7.4
32.8	9.4
42.9	12.6
52.9	15.7
62.1	17.2
70.9	16.9
82.1	13.5
84.7	12
84.7	9.2
82.7	8.6
78.7	9.4
73.8	11.2
68.1	12.3
61.8	12.3
52.9	12.3
46	11.5
41.7	10.9
33.4	10.3
24.5	10.3
14.8	10
5.1	7.2
3.4	1.1
8.9	7.1
11.7	17.4
15.2	32.8
16.6	38
19.5	47.7
21.8	57.8
23.5	66.6
24.3	75.2
24.1	83
22.9	88.7
20.3	89
18.6	86.4
18	83.2
18	78.9
18.3	73.5
18.6	68.4
18.6	62.3
18.6	54.6
18.6	46
18.6	38
18.6	29.7
18.6	20.5
16.9	10.2
12	0
4.6	8.6
9.9	12.9
15.4	13.2
26.3	14.6
36.8	16
46.9	16.9
56.6	17.2
66.1	17.2
74.4	16.9
81.8	15.2
85.8	12.6
85.2	11.2
82.1	11.2
76.9	11.5
71.5	12.6
66.1	13.7
59.8	13.5
52.9	13.2
46	13.2
38	13.2
29.1	13.2
19.7	13.2
10.5	12
1.9	9.4
4.9	3.7
8.3	5.1
10.3	20.2
11.5	25.1
14.3	35.4
18.3	44.9
22.3	54
24.6	63.5
24.9	76.1
24.1	80.1
21.8	87
18.9	89.3
16	88.1
15.5	85.5
15.5	81.2
15.7	76.1
15.7	70.4
15.7	63.8
15.7	51.2
15.7	47.2
15.7	39.1
15.7	30.8
15.7	22.5
15.5	12.8
12.9	2.5
7.4	7.2
0.2	12.9
15.1	14.9
20.5	15.2
31.4	16.6
41.4	17.5
51.2	17.5
61.2	17.5
70.1	17.5
78.4	17.2
85.2	15.5
85.8	13.2
83.2	12.3
79.2	12.6
73.8	13.2
68.4	14.9
62.3	15.7
55.8	15.2
48.6	14.9
40.9	14.6
32	14
22.8	13.5
8.2	11.5
3.6	9.7
4.6	5.2
10	3.1
13.2	13.1
14.9	23.1
17.2	33.4
20	42.9
23.2	52.3
25.2	61.5
25.8	74.4
25.5	78.4
24.3	85.5
22.3	89.5
20	88.1
19.5	85.2
19.8	81
20	75.5
20	69.2
20	62.6
20	54.3
20	45.2
20	35.4
20	26.3
19.8	17.4
18.3	7.1
13.7	2.9
6.9	11.2
6.8	16.6
12.5	17.5
23.1	18.9
33.7	20
44	20
53.7	20
67.8	20
72.1	20
79.8	18.9
84.4	16
83	13.2
79.5	12.6
74.4	12.9
68.6	14
62.1	15.5
54.6	14.9
46.9	14.6
38.6	14.6
29.4	14
20.2	13.7
10.5	11.5
2.9	4.6
6.3	1.1
10.6	7.9
13.2	17.7
15.2	28
17.8	37.7
20.6	47.4
23.2	56.9
24.3	70.6
24.3	74.7
22.9	82.4
20.6	88.1
17.5	87.5
15.5	84.7
16	78.4
16.3	75.5
16.3	69.5
16.3	62.6
16.3	55.2
16.3	46.3
16.3	37.1
16.3	28.5
16.3	19.4
15.5	9.1
12	1.1
6	10
1.6	14.9
11.6	16.6
22.2	17.5
32.6	18.3
43.1	19.5
53.2	20.3
63.2	21.2
72.9	22
81.5	21.8
88.1	19.8
88.4	17.5
83	16.6
80.4	16.6
74.9	18
69.2	18
62.6	17.5
55.8	16
44.3	14
40.3	13.7
31.1	13.5
21.4	13.2
11.6	12.3
2.2	9.4
6.9	4
12.9	3.9
15.5	13.7
17.8	24
20.3	34
22.9	44
24.6	53.5
24.9	63.2
24.3	71.8
22.3	79.5
19.5	86.4
16.6	88.4
14.3	86.4
14	83
14.6	77.8
15.2	70.9
15.7	64.1
16	56
16	42.3
16	37.4
16	28
15.7	17.9
15.2	7.9
12	2
6.3	11.2
1.3	16
11.4	17.5
27.4	18.9
32.6	19.2
42.9	19.5
53.2	19.8
62.9	20
72.4	20
80.4	20
87	18.9
87	17.2
83.8	15.7
79.5	16
71.8	17.5
68.9	17.2
62.6	16.9
56	16
48.6	15.5
40.3	15.2
30.8	14.9
21.4	14.9
11.4	13.5
1.6	10
11.5	0.2
14	4.5
17.2	14.2
19.5	24.2
21.8	34.3
23.5	44.3
24.3	53.7
24.3	62.9
23.5	71.5
21.8	78.9
18.6	85
15.5	85
12.9	82.4
12.9	78.1
14.3	73.2
15.2	66.3
15.7	59.2
16	51.2
16	42.6
16	29.1
16	24.8
16	15.1
14.9	4.8
10.6	5.2
4	14
4.2	19.5
13.9	20.9
24.8	21.5
35.1	21.5
44.9	20.9
54.6	20.6
64.1	20.6
76.9	21.2
80.7	20.9
85.5	19.2
83.8	16.9
80.4	16.6
75.2	17.2
70.1	19.2
64.3	19.5
57.8	18.9
51.2	17.8
39.1	16.3
34.6	16
24.8	16
15.1	15.2
5.3	12.6
8.6	4.6
12.6	0.9
17.5	7.9
20	17.9
22	28.5
24.1	38.3
25.5	47.7
26.1	56.9
26.1	70.6
25.5	78.9
24.9	82.7
23.2	88.1
20.3	87.8
18.6	85.2
19.5	81.5
20.3	76.4
21.2	70.6
21.2	64.6
21.2	57.5
21.2	48.6
21.2	34.3
21.2	29.7
21.2	20.5
20.9	10.8
18.3	0.2
13.5	9.2
7.2	15.5
1.6	17.5
12.2	18.6
22.8	19.5
33.1	19.5
43.1	19.5
53.2	19.8
62.6	19.8
71.2	19.5
78.7	17.8
82.7	15.5
81.2	12.9
77.8	12.3
72.6	12.6
66.9	13.7
60.6	15.2
53.5	15.2
45.7	15.2
37.4	15.2
28.5	15.2
18.8	14.6
9.1	12.9
0.3	8.3
9.4	1.4
16.3	7.3
19.8	16.8
21.5	26.8
22.6	36.3
23.2	45.7
23.2	54.6
23.2	63.2
22.9	71.2
22.3	78.4
21.2	83
18.3	82.4
16.9	79.8
16.9	76.9
16.9	72.4
17.5	67.5
17.5	62.1
17.5	56.3
17.5	50
17.5	43.4
17.5	37.1
17.5	31.1
17.5	25.4
17.5	19.1
17.5	11.9
18	5.1
18.3	0.9
18.6	5.2
18.9	7.4
18.9	8.6
18.6	8.6
18	8.3
17.5	6.9
17.2	6.6
16.3	6.3
15.2	6.9
13.5	8
11.7	9.2
11.2	9.2
11.2	9.2
10.9	9.2
10.6	8.6
11.2	6.3
11.5	5.2
11.7	3.4
11.5	2.6
11.7	2.3
12	1.7
12.3	1.7
12.6	1.7
12.6	1.7
12.3	1.7
12.3	1.7
12.3	1.7
12.3	1.7
12	1.7
12	1.7
11.7	1.7
11.7	1.4
11.7	1.4
11.7	0.9
11.2	0.6
11.2	0
10.9	0.8
10.3	1.3
10	2.2
10	2.8
9.4	3.1
9.4	3.3
9.4	3.6
9.4	3.6
9.4	3.6
9.4	3.9
9.4	3.9
9.2	3.9
8.9	3.9
8.3	4.2
8.3	4.8
7.7	4.8
7.2	4.8
6.9	4.8
6.6	4.8
5.7	4.8
5.2	4.8
3.7	4.8
2.3	4.8
0.6	4.8
1	4.8
3.1	4.8
5.1	4.8
7.3	4.8
9.4	4.8
11.4	4.8
13.1	4.8
15.1	4.8
16.5	4.8
17.4	4.8
17.9	4.8
18.2	4.8
18.2	4.8
18.2	4.8
18.2	4.8
18.2	4.8
18.2	4.8
18.2	4.5
17.7	3.9
16.8	3.6
15.1	3.6
13.4	3.3
11.4	3.1
9.1	2.5
6.5	2.5
3.9	1.9
1.6	1.6
0.9	0.8
1.7	0.5
2.6	0.5
3.4	0.5
3.7	0.8
4	1
4	1.3
4.3	1.9
4.6	2.5
5.2	3.3
5.7	3.9
6.6	5.1
7.4	5.9
8.3	7.1
8.9	8.5
9.2	9.9
9.4	11.1
9.7	13.1
9.7	13.7
9.7	14.8
9.7	15.9
9.7	16.8
9.4	17.4
9.4	17.1
9.4	16.8
9.4	16.5
9.4	15.7
9.2	14.5
9.2	13.4
9.2	12.5
9.4	11.6
9.4	11.4
9.4	11.4
9.4	11.4
9.4	11.4
9.2	11.4
9.2	11.4
9.2	11.4
9.2	11.4
9.2	11.4
9.4	11.6
9.7	11.9
9.7	12.2
9.7	12.8
9.7	13.4
9.7	13.4
9.7	13.4
10	13.4
9.7	12.8
9.7	10.5
9.7	9.4
10	7.3
10.6	5.9
11.2	4.8
11.5	3.9
11.5	3.6
11.5	3.6
11.5	3.6
11.7	3.9
11.7	3.9
12	4.2
12.3	4.5
12.3	5.1
12.3	5.6
12.3	6.5
12.3	7.9
12.3	9.4
12.3	10.8
12.3	11.4
12	11.4
12	11.1
11.7	10.8
11.2	9.6
11.2	8.8
10.9	7.6
10.9	6.5
10.6	5.3
10.3	4.2
10.3	2.8
10.3	2.2
10.3	1.3
10	0.8
9.4	0.5
8.9	0.5
8	0.8
7.4	1.3
6.6	1.9
5.7	2.2
4.9	2.2
4	2.5
3.7	3.1
3.7	3.9
3.7	4.2
3.7	4.2
3.7	4.8
3.7	5.3
3.4	5.9
2.6	6.8
1.7	7.3
0.6	8.5
0.5	9.4
1.9	10.2
2.8	11.1
3.9	11.6
4.8	12.2
6.2	13.4
6.5	13.9
7.1	14.5
7.9	15.1
8.5	15.7
8.8	16.5
9.4	16.8
9.9	17.4
10.2	17.7
10.8	17.9
11.4	18.2
11.9	18.5
12.2	18.8
12.8	19.1
13.1	19.4
13.4	19.4
13.4	19.4
13.4	19.4
13.4	19.4
13.4	19.4
13.4	19.4
13.4	19.4
13.4	19.4
13.4	19.4
13.4	19.4
[truncated: 416 more rows]
