# Supplementary material for: Bot fit: A novel approach to assessing lower limb muscular strength
Source: PLoS One. 2026 Mar 26;21(3):e0339187. doi: 10.1371/journal.pone.0339187 (PMC13021169; doi:10.1371/journal.pone.0339187)
Supplement: S3 File — Raw joint angle data (left and right legs) collected from 25 participants across all exercise protocols. This compressed folder contains individual participant files (sub1–sub25) with time-series signals representing lower-limb motion recorded by the Bot Fit system during resistance exercise trials. (ZIP) [file pone.0339187.s003.zip › sub21/kneeup_max2.csv]

AngL	AngR
2.9	2.8
2.9	2.2
2.9	1.3
2.6	1
2.6	0.5
2.6	0
2.6	0.3
2.6	0.9
2.6	1.1
2.6	1.1
2.6	1.1
2.3	1.1
2.3	1.1
2	1.1
1.7	1.1
1.7	1.1
1.7	1.1
1.7	1.1
1.4	1.1
1.1	1.1
0.6	1.1
0.3	1.1
0.2	1.1
0.5	1.1
1	1.1
1.3	1.1
1.3	1.4
1.3	2.6
1.3	3.4
1.3	3.7
1.9	3.7
2.5	3.4
3.6	2.6
5.1	1.4
6.5	1.1
7.1	1.1
7.1	1.1
6.8	1.1
6.8	1.7
6.8	2.3
6.8	2.6
6.8	2.9
6.8	2.9
6.8	2.9
6.8	2.9
6.8	2.9
6.8	2.9
7.1	2.9
7.1	2.9
7.6	2.9
7.6	2.9
7.6	2.9
7.6	2.9
7.6	2.9
7.6	2.9
7.6	2.9
7.6	2.9
7.6	2.9
7.6	3.1
7.6	3.1
7.6	3.1
7.6	3.1
7.6	3.1
7.6	3.1
7.6	3.1
7.6	3.1
7.6	3.1
7.6	3.4
7.6	4
7.6	4
7.6	4
7.6	4
7.6	4
7.6	4
7.6	4
7.6	4
7.6	4
7.6	4
7.6	4
7.6	4
7.6	4
7.6	4
7.6	4
7.6	4
7.6	4
7.6	4
7.6	4
7.6	4
7.6	4
7.6	4
7.6	4
7.6	4
7.6	4
7.6	4
7.6	4
7.6	4
7.6	4
7.6	4
7.6	4
7.6	4
7.6	4
7.6	4
7.6	4
7.6	4
7.9	4
7.9	4
7.9	4
7.9	4
7.9	4
7.9	4
7.9	4
7.9	4
7.9	4
7.9	4
7.9	4
7.9	4
7.9	4
7.9	4
8.2	4
8.5	4
8.5	4
8.5	4
8.5	4
8.5	4
8.5	4
8.5	4
8.5	4
8.5	4
8.5	4
8.5	4
8.5	4
8.5	4
8.5	4
8.5	4
8.5	4
8.5	4
8.5	4
8.5	4
8.5	4
8.5	4
8.5	4
8.5	4
8.5	4
8.5	4
8.5	4
8.5	4
8.5	4
8.5	4
8.5	4
8.5	4
8.5	4
8.5	4
8.5	4
8.8	4
8.8	4
8.8	4
8.8	4
9.1	4
9.4	4
9.4	4
9.4	4
9.4	4
9.4	4
9.4	4
9.4	4
9.4	4
9.4	4
9.4	4
9.6	4
9.6	4
9.6	4
9.6	4
9.6	4
9.6	4
9.9	4
10.2	4
10.2	4
10.2	4
10.5	4
10.5	4
10.8	4
10.8	4
11.1	4
11.4	4
11.4	4
11.4	4
11.6	4
11.9	4
12.2	4
12.5	4
12.8	4
12.8	4
13.1	4
13.4	4
13.4	4
13.7	4
13.7	4
13.7	4
13.7	4
13.7	4
13.7	4
13.7	4
13.7	4
13.7	4
13.7	4
13.7	4
13.7	4
13.7	4
13.7	4
13.7	4
13.7	4
13.4	4
13.1	4
13.1	4
12.5	4
11.9	4
11.6	4
10.8	4
10.5	4
9.9	4
9.4	4
9.1	4
8.8	4
8.2	4
8.2	4
8.2	4
8.2	4
8.2	4
7.9	3.7
7.6	3.7
7.1	3.7
6.8	3.7
6.2	3.7
5.9	3.7
5.3	3.7
4.5	3.7
3.9	3.7
3.3	3.7
3.1	3.7
2.8	3.7
2.2	3.7
2.2	3.7
1.6	3.7
1.3	3.7
1	3.7
0.5	3.7
0	3.7
0.9	3.7
1.4	3.7
1.7	3.4
2.3	3.4
2.9	2.9
3.1	2.3
3.1	1.7
3.4	1.1
4	0.3
4.6	0.2
5.2	0.8
5.7	1.6
6.6	2.5
7.2	3.6
7.7	4.8
8.3	5.9
8.3	7.3
8.6	8.5
8.3	9.9
7.4	11.1
7.2	11.6
6.6	12.5
6.3	13.1
6	13.7
6	13.4
6	13.4
5.7	13.4
5.7	13.4
5.7	13.4
5.2	13.4
4.9	13.4
4.6	13.4
4.3	13.4
3.7	13.4
3.4	13.4
3.4	13.4
3.1	13.4
2.6	13.4
2.3	13.4
2	13.4
1.7	13.1
1.4	12.5
1.4	11.9
1.4	11.4
1.4	10.8
1.4	10.5
1.4	10.2
0.9	10.2
0.9	10.2
0.9	10.2
0.9	10.2
0.9	10.2
0.9	10.5
0.9	10.5
0.9	10.5
0.9	10.5
0.9	10.5
0.9	10.5
0.9	10.5
0.9	10.5
0.9	10.5
0.9	10.2
0.9	9.9
0.9	9.4
0.9	8.8
0.9	8.2
0.9	7.9
0.9	7.3
1.1	7.3
1.1	7.1
1.1	6.8
1.1	6.5
1.1	6.5
1.1	6.5
1.1	6.5
1.1	6.5
1.1	6.5
1.1	6.5
1.1	6.5
1.1	6.5
1.1	6.5
1.1	6.5
1.1	6.5
1.1	6.5
1.1	6.5
1.1	6.5
1.1	6.5
1.1	6.5
1.1	6.5
1.1	6.5
1.1	6.5
1.1	6.5
1.1	6.5
0.9	6.2
0.9	5.3
0.9	4.5
0.9	3.9
0.9	3.6
0.9	3.6
0.9	3.3
0.9	2.8
0.9	2.2
0.9	1.9
0.6	1.9
0	1.9
0.8	1.9
1.9	1.9
2.8	2.2
3.9	2.2
5.1	2.2
6.5	2.2
9.1	2.8
10.2	3.1
12.2	3.6
14.5	4.2
16.5	4.8
18.2	5.3
20	5.6
21.1	5.9
22	5.9
22.5	5.9
22.5	6.2
22.5	6.8
22.5	7.3
22.2	7.9
21.4	8.8
20.2	9.6
18.5	10.2
16.5	10.5
14.2	11.1
11.9	11.4
10.2	11.6
9.1	11.9
8.5	12.8
8.2	13.4
8.2	13.9
8.2	14.2
8.5	14.8
8.5	15.1
8.8	15.7
9.4	15.9
9.6	16.8
9.6	17.7
9.6	18.5
9.4	19.1
9.4	20
9.4	20.5
9.4	21.4
9.4	21.7
9.4	22.2
9.4	22
9.4	22
9.4	22
9.4	22
9.4	22
9.4	22
9.4	22
9.4	22
9.4	22
9.4	22
9.4	22
9.4	22
9.4	22
9.4	22
9.4	22
9.4	22
9.4	22.2
9.4	22.5
9.4	23.1
9.4	23.7
9.4	24
9.4	24
9.4	24
9.4	24
9.4	24
9.4	24
9.4	24
9.4	24
9.4	24
9.4	23.7
9.4	23.7
9.4	23.7
9.6	23.7
9.9	23.7
10.5	23.7
10.8	23.7
11.1	23.7
11.4	23.7
11.4	23.7
11.6	23.7
11.9	23.7
12.2	23.7
12.5	23.7
12.8	23.7
12.8	23.7
13.1	23.7
13.4	23.7
13.4	23.7
13.7	23.7
13.7	23.7
13.7	23.7
13.7	23.7
13.7	23.7
13.7	23.7
13.7	23.7
13.7	23.7
13.7	23.7
13.7	23.7
13.7	23.1
13.7	21.7
13.4	20.2
12.5	17.7
11.9	17.1
11.4	15.9
10.8	15.7
10.8	15.9
10.5	15.9
10.2	15.9
9.9	15.9
9.6	15.9
9.4	15.9
9.1	15.7
8.8	14.8
7.9	13.7
7.1	13.1
6.2	12.5
5.3	11.9
4.8	11.4
4.5	10.8
3.9	10.5
3.3	10.2
2.8	9.6
2.2	9.1
1.6	8.5
1	7.9
0.5	7.3
0	7.1
0.6	6.5
1.1	6.2
1.4	5.6
1.7	5.3
2	5.3
2	5.3
2	5.3
2	5.1
2	4.5
2.3	3.9
2.6	3.6
3.1	3.6
3.1	3.6
3.1	3.3
3.1	3.3
3.1	2.8
3.4	2.5
4	2.5
4	2.5
4	2.2
4	1.6
4	1.6
4	1.6
4	1.6
4	1.6
4	1.6
4	1.6
4	1.6
4.3	1.6
4.6	1.3
5.2	0.8
5.7	0.2
6.3	0.3
6.6	0.3
6.9	0.3
6.9	0.3
6.9	0.3
6.9	0.3
6.9	0.3
6.9	0.3
6.9	0.3
6.9	0.3
6.9	0.3
6.9	0.3
6.9	0.3
6.9	0.3
6.9	0.3
7.2	0.3
7.2	0.6
7.7	0.9
8	1.1
8	1.1
8	1.1
8	1.1
8	1.1
8	1.1
8	1.1
8	1.1
8	1.1
8	1.4
8	1.7
8.3	2
8.6	2.3
8.9	2.3
8.9	2.3
8.9	2.3
8.9	2.6
8.9	2.9
8.9	2.9
8.9	2.9
8.9	2.9
8.9	2.9
8.9	2.9
9.2	2.9
9.2	2.9
9.2	2.9
9.7	2.9
9.4	2.9
9.4	2.9
9.4	2.9
9.4	2.9
9.4	2.9
9.4	2.9
9.4	2.9
9.4	2.9
9.4	2.9
9.4	2.9
9.4	2.9
9.4	2.9
9.4	2.9
9.4	2.9
9.4	2.9
9.4	2.9
9.4	2.9
9.4	2.9
9.4	2.9
9.4	2.9
9.4	2.9
9.4	2.9
9.4	2.9
9.4	2.9
9.4	2.9
9.4	2.9
9.4	2.9
9.4	2.9
9.4	2.9
9.4	2.9
9.4	2.9
9.2	2.9
8.9	2.9
8.3	2.9
7.7	2.9
7.4	2.9
7.2	2.9
6.6	2.9
6	2.9
5.2	3.1
4.3	3.1
3.4	3.1
2.6	3.1
1.4	3.1
0.6	3.1
0.5	3.1
1.9	3.1
3.1	3.1
4.5	3.1
5.6	3.1
6.8	3.1
7.9	3.1
9.1	3.1
9.6	3.1
10.5	3.1
11.1	3.1
11.6	3.1
11.9	3.1
12.2	3.1
12.2	3.1
12.2	3.1
12.2	3.1
11.9	2.9
11.6	2.9
10.8	2.9
10.2	2.9
9.1	2.9
8.2	2.9
7.3	2.9
6.8	2.9
5.9	2.9
5.3	2.9
4.5	2.9
4.2	2.9
4.2	2.9
4.2	2.9
4.2	2.9
4.2	2.9
4.2	2.9
4.2	2.9
4.5	2.9
4.8	2.9
5.3	2.6
5.9	2.6
6.2	2.6
6.8	2.3
7.1	2.3
7.3	1.7
7.9	1.7
8.2	1.7
8.5	1.7
8.5	1.7
8.5	1.7
8.5	1.7
8.5	1.7
8.5	1.7
8.5	1.4
8.5	1.1
8.5	0.9
8.8	0.9
8.8	0.9
8.8	0.9
8.8	0.9
8.8	0.9
8.8	0.9
8.8	0.6
8.8	0.6
8.8	0.6
8.8	0.6
9.1	0.3
9.4	0
9.6	0.2
9.6	0.2
9.6	0.2
9.6	0.2
9.6	0.2
9.6	0.2
9.6	0.2
9.6	0.2
9.6	0.2
9.6	0.2
9.6	0.2
9.6	0.2
9.4	0.2
9.4	0.2
9.4	0.2
9.4	0.2
9.4	0.2
9.4	0.2
9.4	0.2
9.4	0.2
9.4	0
9.4	0
9.4	0
9.4	0
9.4	0
9.4	0
9.4	0
9.4	0
9.4	0
9.4	0
9.4	0
9.4	0
9.4	0
9.4	0
9.4	0
9.4	0
9.4	0
9.4	0
9.4	0
9.4	0
9.4	0
9.4	0
9.4	0
9.4	0
9.4	0
9.4	0
9.4	0
9.4	0
9.4	0
9.4	0
9.4	0
9.4	0
9.4	0
9.4	0
9.4	0
9.4	0
9.4	0
9.4	0
9.4	0
9.4	0
9.4	0
9.4	0
9.4	0
9.4	0
9.4	0
9.4	0
9.4	0
9.4	0
9.4	0
9.4	0
9.4	0
9.4	0
9.4	0
9.4	0
9.4	0
9.4	0
9.4	0
9.4	0
9.4	0
9.4	0
9.4	0
9.4	0
9.4	0
9.4	0
9.4	0
9.4	0
9.4	0
9.4	0
9.4	0
9.4	0
9.4	0
9.4	0
9.4	0
9.4	0
9.4	0
9.4	0
9.4	0
9.4	0
9.4	0
9.4	0
9.4	0
9.4	0
9.4	0
9.4	0
9.4	0
9.4	0
9.4	0
9.4	0
9.4	0
9.4	0
9.4	0
9.4	0
9.4	0
9.4	0
9.4	0
9.4	0
9.4	0
9.4	0
9.4	0
9.4	0
9.4	0
9.4	0
9.4	0
9.4	0
9.4	0
9.4	0
9.4	0
9.4	0
9.4	0
9.4	0
9.4	0
9.4	0
9.4	0.3
9.4	0.3
9.6	0.3
9.6	0.3
9.6	0.3
9.6	0.3
9.6	0.3
9.6	0.3
9.9	0.3
9.9	0.3
9.9	0.3
10.2	0.3
10.2	0.3
10.2	0.3
10.2	0.3
10.2	0.3
10.2	0.3
10.2	0.3
9.9	0.3
9.6	0.3
8.8	0.3
7.9	0.3
7.1	0.3
6.2	0.3
5.3	0.6
4.5	0.6
3.6	0.9
2.8	1.1
1.9	1.1
1.3	1.1
0.8	1.1
0.2	1.1
0.6	1.1
1.1	1.1
1.7	1.1
2.3	1.1
3.1	1.1
3.4	1.1
4	1.1
4.3	1.1
4.6	1.1
4.9	1.1
5.2	1.1
5.4	1.1
5.7	0.9
6	0.9
6.6	0.9
7.2	0.9
7.4	0.6
8	0.3
8.3	0.2
8.6	0.8
8.6	1.6
8.6	1.9
8.6	2.5
8.6	3.1
8.6	3.3
8.6	3.9
8.6	4.5
8.6	5.1
8.6	5.6
8.6	6.2
8.6	6.5
8.6	7.1
8.6	7.6
8.6	7.9
8.6	7.9
8.6	7.9
8.6	7.6
8.6	7.6
8.6	7.6
8.6	7.6
8.6	7.6
8.6	7.6
8.6	7.6
8.6	7.6
8.6	7.6
8.6	7.6
8.6	7.6
8.6	7.6
8.6	7.6
8.6	7.6
8.6	7.6
8.6	7.6
8.6	7.6
8.6	7.6
8.6	7.6
8.6	7.6
8.6	7.6
8.6	7.6
8.6	7.6
8.6	7.6
8.6	7.6
8.6	7.3
8.6	5.3
8.6	4.5
8.6	4.5
8.6	4.2
8.6	3.9
8.6	3.6
8.6	3.6
8.6	3.6
8.6	3.3
8.3	2.5
8	1.6
6.9	0.5
6.6	0.2
5.7	0.3
4.3	0.6
2.9	0.9
0.9	1.1
1	1.1
3.3	1.1
5.6	1.1
8.5	1.1
12.5	1.1
13.7	1.1
15.9	1.1
17.7	1.1
19.1	1.1
19.4	1.1
19.1	1.1
18.2	1.1
17.1	1.1
15.4	1.4
13.4	2
11.1	2.6
7.3	3.7
5.9	4
3.1	4.9
0.2	5.2
2.6	5.4
5.2	5.7
7.2	5.7
8.6	5.7
9.4	5.7
9.7	5.4
9.7	5.4
9.7	5.4
9.7	5.4
10	5.4
10.3	5.4
10.9	5.4
11.7	5.4
12	5.4
12.3	5.4
12.3	5.4
12.3	5.4
12.3	5.4
12.3	5.4
12.3	5.4
12.3	5.4
12.3	5.4
12.3	5.4
12.3	5.4
12.3	5.4
12.3	5.4
12.3	5.4
12.3	5.4
12.3	5.4
12.3	5.4
12.3	5.4
12.3	5.4
12.3	5.4
12.3	5.4
12.3	5.4
12.3	5.4
12.3	5.4
12.3	5.4
12.3	5.4
12.3	5.4
12.3	5.4
12.3	5.4
12.3	5.4
12.3	5.4
12.3	5.4
12.3	5.4
12.3	5.4
12.3	5.4
12.3	5.4
12.3	5.4
12.3	5.4
12.3	5.4
12.3	5.4
12.3	5.4
12.3	5.4
12.3	5.4
12.3	5.4
12.3	5.4
12	5.4
12	5.4
12	5.4
12	5.4
12	5.4
12	5.4
12	5.4
12	5.4
12	5.4
12	5.4
12	5.4
12	5.4
12	5.4
12	5.4
12	5.4
12	5.4
12	5.4
12	5.4
12	5.4
12	5.4
11.7	5.4
11.7	5.4
11.5	5.4
11.5	5.4
11.5	5.4
11.5	5.4
11.5	5.4
11.5	5.4
11.5	5.4
11.5	5.4
11.5	5.4
11.2	5.4
11.2	5.4
11.2	5.4
11.2	5.4
11.2	5.4
11.2	5.4
11.2	5.4
11.2	5.4
11.2	5.4
11.2	5.4
11.2	5.4
11.2	5.4
11.2	5.4
11.2	5.4
11.2	5.4
11.2	5.4
11.2	5.4
11.2	5.4
11.2	5.4
11.2	5.4
11.2	5.4
11.2	5.4
11.2	5.4
11.2	5.4
11.2	5.4
11.2	5.4
11.2	5.4
11.2	5.4
11.2	5.4
11.2	5.4
11.2	5.4
11.2	5.2
11.2	5.2
11.2	5.2
11.2	5.2
11.2	5.2
11.2	5.2
11.2	5.2
11.2	5.2
11.2	5.2
11.2	5.2
11.2	5.4
11.5	5.4
11.5	5.4
11.5	5.4
11.5	5.4
11.5	5.7
11.5	5.7
11.5	5.7
11.5	5.7
11.5	5.7
11.5	5.7
11.5	5.7
11.5	5.7
11.5	5.7
11.7	5.7
11.7	5.7
11.7	5.7
11.7	5.7
11.7	5.7
11.7	5.7
11.7	5.7
11.7	5.7
12	5.7
12	5.7
12.3	5.7
12.6	5.7
12.6	5.7
12.6	5.7
12.6	5.7
12.6	5.7
12.6	5.7
12.6	5.7
12.6	5.7
12.6	5.7
12.6	5.7
12.6	5.7
12.6	5.7
12.6	5.7
12.6	5.7
12.6	5.7
12.6	5.7
12.6	5.7
12.6	5.7
12.6	5.7
12.6	6
12.6	6
12.6	6.6
12.6	6.9
12.9	7.2
13.2	7.2
13.5	7.4
13.7	7.4
13.7	7.4
13.7	7.4
13.2	7.4
10.9	7.4
9.7	7.4
6	7.4
0.9	7.7
6.5	8
14.5	9.2
22.5	10.9
31.1	13.2
39.4	16
48	18
56.3	17.8
64.3	16
71.2	13.2
74.1	10
72.4	6.3
68.9	4.3
63.8	4.6
57.5	6
49.2	8
40.9	9.4
31.7	8.9
22.2	5.7
12.8	0.9
3.9	5.1
4.6	13.1
12	21.4
18.9	29.7
22.6	38.3
23.2	47.2
22.6	56
22	64.9
20.9	72.9
18.6	79.5
15.5	80.4
13.2	77.2
13.2	72.1
13.5	64.9
14.3	57.2
14.6	48.9
14.6	39.4
14	29.4
12	18.8
8.6	8.5
4	1.4
3.6	12.3
6.2	12.3
15.7	12.6
26.8	13.2
37.4	13.2
48	13.7
57.5	14.9
65.8	14.6
71.8	12
71.5	8.9
68.1	7.7
59.5	7.7
56	8.3
49.4	9.7
42.9	11.7
34.6	12.3
25.7	11.7
15.9	9.7
6.2	6.6
2.9	2.3
10.9	3.3
15.2	9.9
18	19.1
20.9	29.1
24.1	38.9
26.6	48.9
28.3	58.3
28.6	66.9
28.1	74.7
26.1	79.5
22.3	78.7
20	74.9
19.8	70.4
19.8	64.1
19.8	57.5
19.8	50.3
19.8	41.7
19.8	32
19.5	21.4
18	11.1
15.5	1
10.3	8.3
4.6	14.3
3.6	15.5
15.1	16
31.7	16.6
37.1	16.6
47.7	16.3
57.8	15.7
66.6	14.6
74.9	12
81	8.3
80.1	3.7
75.8	0
69.5	0.3
61.5	3.7
48	8.3
43.4	9.2
34.3	9.7
24.5	9.7
14.8	9.4
5.1	8
4.6	3.7
13.7	4.8
18.9	13.7
20	23.4
21.2	34
22	44
22	53.2
22	62.3
21.8	70.4
21.2	77.5
19.8	80.7
17.5	78.7
16.3	74.9
16.3	69.8
16.3	63.8
16.6	57.5
16.6	50.3
16.6	37.1
16.6	32.3
15.7	22.2
12.9	11.6
8.3	1.3
2.6	8
3.9	15.7
12.2	18
22.8	18.9
33.7	19.2
49.4	19.2
54.6	19.2
64.6	19.2
73.2	18.6
80.4	17.2
82.1	13.7
78.9	10.3
73.8	9.4
68.4	10.9
61.5	12
53.7	12
45.7	12
36.3	11.7
26.3	11.2
15.9	8.9
5.6	5.2
4	0.3
12.9	6.2
19.8	15.4
23.5	25.4
25.8	36.3
26.1	51.5
25.8	56.3
24.6	65.2
23.2	73.5
20.9	80.1
18.9	81.5
16.9	78.4
15.7	73.2
16.3	66.9
17.2	59.5
17.2	51.2
17.2	42.6
16.6	33.4
14.6	23.7
11.2	13.7
7.2	4.2
1	9.7
3.9	13.5
9.9	18
18.5	18.9
29.1	19.5
39.1	19.8
49.2	20.3
59.2	21.5
68.4	22
75.8	21.2
79.2	18
76.4	14
71.5	12
66.1	13.5
59.2	14.6
51.2	14.3
42.9	14.3
33.4	13.2
23.7	10.6
13.7	6.6
3.9	0.9
5.2	5.6
13.2	13.1
20.6	26.3
22	31.1
24.1	40.9
25.2	50.3
25.8	59.8
25.5	68.4
24.9	76.1
22.6	82.7
18.9	83
15.5	79.2
13.7	74.1
14.6	67.8
16.3	60.9
16.3	47.7
16.3	43.1
15.7	33.7
13.7	23.4
9.7	12.8
4.9	2.8
0.8	6.3
7.3	14.9
14.8	20
24.2	21.2
34.8	21.8
44.9	21.5
54.3	20.9
63.2	20.9
71.2	20.6
77.5	20
77.2	16.6
73.5	13.2
68.6	12
62.6	13.2
55.2	14
43.7	14.6
39.1	14.3
29.4	12.9
18.8	9.7
8.5	5.4
1.4	0.3
10.9	6.2
18.9	14.2
23.2	23.1
25.2	33.4
26.1	43.4
26.1	58
25.8	62.6
25.2	70.9
23.8	78.4
21.8	81.8
19.2	79.8
17.8	74.9
17.5	68.9
17.5	61.8
17.5	54
17.5	45.2
16	30
14.9	24.5
11.5	13.9
7.7	3.9
2.9	6.3
2.8	15.2
8.2	19.5
17.4	20.6
28	20.6
38.3	20.6
48.9	20.6
58.9	20.9
68.1	20.9
75.5	19.8
78.4	17.2
73.2	12.3
70.6	12
65.5	13.5
58.9	14.6
50.9	14.6
42.3	14.6
33.4	13.7
23.7	12.3
13.4	9.4
3.6	5.2
5.4	0.2
14.3	7.3
20	15.4
22.6	24.5
24.1	34.6
24.6	44
24.3	52.9
24.3	61.8
23.8	70.1
23.2	77.5
21.8	82.4
18.6	80.7
16.9	77.2
16.9	72.6
16.9	66.6
17.2	60.3
17.2	52.9
17.2	44.3
17.2	34.6
16.9	24.2
15.2	13.7
11.5	2.8
2	11.7
1.6	15.7
9.4	19.2
19.7	19.2
30	18.9
40	17.8
49.4	17.2
58.6	17.5
67.5	17.8
74.7	16.9
77.2	14.6
72.4	9.7
69.8	9.2
64.6	10.3
58.3	12.9
51.5	13.7
43.4	13.5
34.6	13.2
24.8	11.5
14.5	8.3
4.2	3.1
5.4	2.2
14.3	9.4
21.2	17.1
23.5	26
23.8	35.4
23.8	45.2
23.8	54.3
23.8	63.2
24.1	71.5
23.8	78.7
23.2	82.4
21.2	80.1
20.3	75.8
20.6	70.4
21.2	64.3
21.5	58.3
21.2	52
20.9	44.3
20	34.8
18.9	24.2
16	13.4
11.7	3.1
6.3	6.9
0.3	15.5
5.6	19.5
15.4	20.9
26	22
36	22
46.6	22
56.9	22.3
66.3	22.6
74.1	21.5
76.7	16.9
75.2	15.2
70.9	14
65.8	14.9
60.3	17.2
53.7	18
45.7	17.8
37.4	17.2
28	15.7
17.7	12.3
2.8	4.9
1.7	2
11.2	5.1
18.9	12.5
22.6	21.1
23.5	30.8
23.8	40.3
23.8	49.5
23.8	58.3
23.8	66.9
23.8	74.7
23.5	81.2
22	82.4
19.5	79.5
19.2	75.5
19.2	70.1
19.5	64.3
19.8	58.3
19.5	50.9
18.6	42
17.8	26.8
16.9	21.4
14.6	11.1
11.5	0.8
7.2	8.9
2.3	17.2
2.8	20.9
12.2	22.6
22.5	23.2
32.6	23.2
47.4	23.2
52.3	23.2
61.2	22.9
69.2	20.9
74.7	17.5
74.1	13.7
70.6	11.7
65.5	11.5
58.9	12.9
51.7	15.7
43.4	16.6
34.6	16.3
25.1	15.2
15.4	12.3
5.3	7.4
3.7	2.9
12.6	3.3
20.3	11.1
23.5	19.4
24.1	29.1
24.1	38.6
23.8	48
23.5	56.9
22.9	65.5
22.3	72.9
21.8	79.2
20.3	79.2
18.6	75.5
18.6	70.1
18.9	63.5
19.2	56.6
19.2	50
18.9	42
18.9	32.8
18.9	22.8
17.8	11.9
14.3	1.6
8.9	8.3
2.6	16.3
8.5	18.6
13.7	19.2
24	19.5
34.3	19.2
44.3	19.2
54.3	19.5
64.1	20
72.4	19.8
78.7	16.3
77.5	14.3
72.9	11.7
67.5	12
61.2	14.3
53.5	14.9
44.9	14.9
36	14.9
26.3	13.5
15.9	10.6
1	4
3.4	1.7
12.9	3.6
20.9	9.9
24.9	17.7
25.8	27.1
25.2	36.3
24.3	45.4
24.1	54.6
24.1	63.2
23.8	71.2
23.5	77.8
19.5	77.8
18	76.1
17.2	29.4
16.9	24.2
15.2	13.4
11.7	3.1
6.9	6.9
17.2	72.1
17.2	66.3
17.2	59.5
17.2	51.7
17.2	43.7
1.1	16
4.5	21.8
12.2	22.9
22.2	22.3
32	20.9
41.7	19.5
51.7	19.2
61.2	19.2
69.8	19.2
76.9	17.5
77.5	14.3
74.1	10.6
69.2	9.2
63.5	10.9
56.9	13.2
48.9	14.3
40.3	14.6
31.1	14.3
21.1	12.9
10.2	9.2
0.2	4
9.2	1.9
17.8	9.1
22.3	16.8
23.5	26.3
23.2	35.7
23.2	44.9
23.2	53.7
23.2	62.6
23.2	70.6
22.6	77.8
20.9	80.7
18.3	78.9
17.2	75.8
17.8	71.5
18	66.1
18.6	60
18.9	52.9
18.9	44.9
18.9	35.4
18.9	25.7
18.9	15.9
18.9	7.3
18.9	0
18.9	5.4
18.9	8.6
18.9	9.4
18.3	9.4
17.5	9.2
17.2	8.3
17.2	6.6
17.2	5.2
17.2	4.6
17.2	4.6
16.6	4.6
15.7	5.2
14.6	6
13.7	6
13.2	6
12.6	5.7
12.3	5.2
12.3	4.9
12	4.3
12	4
12	3.7
12	3.4
12	3.4
11.7	3.4
11.2	3.1
10	2.3
8.3	1.1
6.3	0.3
4	1
1.7	2.2
0	3.1
1.3	3.6
2.2	3.9
2.5	3.9
2.5	3.9
2.5	3.9
2.5	3.9
2.5	3.9
2.5	4.2
2.2	4.5
1.9	5.3
1.3	5.9
0.5	6.5
0.9	6.8
4.3	7.1
5.7	7.3
8.6	7.9
11.2	8.5
13.7	9.6
16	11.6
16.9	13.9
17.2	16.8
17.2	19.7
16.9	21.7
16.6	22.5
16.3	22.5
16	22.5
15.5	22.2
14.3	22
13.7	22
13.2	22
12.9	22
12.9	22
12.9	22
12.9	22
12.9	22
12.9	22
12.9	22
12.6	22
12.3	22
12	22
12	22
12	22
12	22
12	22
12	22
12	22
12	22
12	22
12	22
12	22
12	22
12	22
12	22
12	22
12	22
12	21.4
12	20.2
12	18.8
12	17.1
12	15.7
12	14.8
12	14.2
12	14.2
12	14.2
12	14.2
12	13.9
12	13.4
12	12.5
12	11.6
12	10.5
12	10.2
12	9.6
12	8.8
11.7	7.9
11.5	7.3
10.6	7.1
10	6.8
9.4	6.2
8.9	5.9
8.3	5.3
7.4	5.1
6.9	4.5
6.3	4.5
5.7	4.2
5.2	3.6
4.6	3.6
3.4	3.6
2.9	3.6
2	3.6
1.1	3.6
0.6	3.6
0	3.6
0.5	3.6
1	3.6
1.3	3.6
1.9	3.6
2.2	3.6
2.5	3.6
2.8	3.3
3.1	3.1
3.1	2.8
3.3	2.5
3.9	2.2
4.5	2.2
5.3	1.9
6.2	1.9
7.1	1.9
7.9	1.9
8.8	1.9
9.9	1.9
10.5	1.9
11.4	1.9
12.2	1.9
13.1	1.9
13.7	1.6
14.2	1.6
14.8	1.3
15.4	1
15.9	1
16.2	0.8
16.2	0.8
16.2	0.8
15.9	0.8
15.7	0.8
14.8	0.8
12.8	0.8
10.5	0.8
7.6	0.5
3.9	0
2.8	0.3
0.5	1.1
1.1	1.4
2.3	1.7
3.1	1.7
3.7	1.4
4	0.9
4	0
4	0.8
4	1.6
4	2.5
4.3	3.6
5.2	4.5
6	5.6
7.2	6.5
8.3	7.6
9.2	9.1
10	10.5
10.3	11.9
10.6	13.4
10.6	14.8
10.6	16.2
10.6	17.7
10.6	18.8
10.6	20
10.6	20.5
10.6	20.8
10.3	21.1
10.3	21.1
10.3	20.8
10.3	20.5
10.3	20
10.3	19.1
10.3	17.9
10.3	16.8
10.3	15.4
10.3	13.9
10.3	12.2
10.3	10.5
10.3	8.5
10	6.8
9.2	5.1
8.6	4.5
7.7	4.8
6.9	5.1
6.3	6.2
6	7.6
5.4	9.4
4.9	11.1
4.3	12.8
3.7	14.2
3.1	15.1
2.9	15.9
2.6	16.5
2.6	16.2
2.6	16.2
2.6	16.2
2.6	15.9
2.6	15.9
2.3	15.9
2	15.7
1.4	14.2
1.7	13.4
1.7	11.9
1.7	10.8
1.7	9.4
1.7	7.9
1.7	6.5
1.7	5.1
1.7	3.6
1.7	1.9
1.7	0.2
1.7	1.4
1.7	3.1
1.7	4
1.7	4.6
1.7	4.9
1.7	4.9
1.1	4.9
0	5.2
1.3	5.2
2.8	5.4
4.5	5.4
6.2	5.4
7.6	5.4
9.4	5.4
10.8	5.4
11.9	5.4
12.8	5.4
13.4	5.4
13.4	5.4
13.1	5.2
12.8	4.9
12.2	4.3
11.4	4
10.2	3.7
9.4	3.7
8.2	3.7
7.1	3.7
6.2	3.7
5.3	3.7
4.5	3.4
3.9	3.4
3.3	3.4
3.3	3.4
3.3	3.4
3.3	3.1
3.3	2.6
3.3	2.6
3.3	2.6
3.3	2.6
3.3	2.6
3.3	2
3.3	1.4
3.6	1.1
3.9	0.6
4.2	0.3
4.2	0.3
4.2	0
4.2	0
4.2	0
4.2	0
4.2	0.2
4.2	0.2
4.2	0.5
4.5	0.8
4.8	1
5.1	1
5.1	1.3
5.1	1.3
5.3	1.3
5.3	1.3
5.6	1.6
5.9	1.9
5.9	1.9
5.9	1.9
5.9	1.9
5.9	1.9
5.9	1.9
5.9	1.9
5.9	1.9
5.9	1.9
5.9	1.9
5.9	1.9
5.9	1.9
5.9	1.9
5.9	1.9
5.9	1.9
5.9	1.9
5.9	1.9
5.9	1.9
5.9	1.9
5.9	1.6
5.9	1.3
5.9	1
5.9	0.8
5.9	0.8
5.9	0.8
5.9	0.8
5.9	0.8
5.9	0.5
5.9	0.5
5.9	0.2
5.9	0
5.6	0.3
5.6	0.3
5.6	0.3
5.6	0.3
5.6	0.6
5.6	0.9
5.6	1.1
5.6	1.1
5.6	1.1
5.6	1.1
5.6	1.1
5.6	1.1
5.6	1.1
5.6	1.1
5.6	1.1
5.6	1.1
5.6	1.1
5.6	1.1
5.6	1.1
5.6	1.1
5.6	1.1
5.6	1.1
5.6	1.1
5.6	1.1
5.6	1.1
5.6	1.1
5.6	1.1
5.6	1.1
5.6	1.1
5.6	1.1
5.6	1.1
5.6	1.1
5.6	1.1
5.6	1.1
5.6	1.1
5.6	1.1
5.6	1.1
5.6	1.1
5.6	1.1
5.6	1.1
5.6	1.1
[truncated: 291 more rows]
