# Supplementary material for: Bot fit: A novel approach to assessing lower limb muscular strength
Source: PLoS One. 2026 Mar 26;21(3):e0339187. doi: 10.1371/journal.pone.0339187 (PMC13021169; doi:10.1371/journal.pone.0339187)
Supplement: S3 File — Raw joint angle data (left and right legs) collected from 25 participants across all exercise protocols. This compressed folder contains individual participant files (sub1–sub25) with time-series signals representing lower-limb motion recorded by the Bot Fit system during resistance exercise trials. (ZIP) [file pone.0339187.s003.zip › sub21/lunge_const.csv]

AngL	AngR
1.1	19.4
1.1	19.4
1.1	19.4
1.1	19.4
1.1	19.1
1.1	19.1
1.1	19.1
1.1	18.9
1.1	18.9
1.1	18.9
1.1	18.9
1.1	18.9
1.1	18.9
1.1	18.9
0.8	18.9
0.8	18.9
0.5	18.6
0.2	18.3
0	17.7
0.2	17.4
0.5	16.8
0.8	16.6
0.8	16.3
0.8	16
1.1	16
1.4	15.7
1.4	15.1
1.4	15.1
1.4	15.1
1.4	14.8
1.4	14.6
1.7	13.4
2.5	12
3.7	10.5
4.5	10
4.8	10
4.2	10.8
4	11.7
3.7	12.6
3.4	13.7
3.1	14
3.1	14.3
3.1	14.6
3.1	14.6
3.1	14.6
3.1	14.6
3.1	14.8
3.1	15.4
2.8	15.7
2.5	15.7
2.2	16
2.2	16.3
2.2	16.3
2.2	16.3
2.2	16.3
2.2	16.3
2.2	16.3
2.2	16.3
2	16.6
1.7	17.1
1.1	17.7
0	18.6
0	18.9
0.5	19.4
0.5	20
0.5	20.6
0.5	21.1
0.5	21.4
0.5	21.7
0.8	22.3
0.8	22.3
0.8	22.3
0.8	22.6
1.1	22.6
1.4	22.6
1.4	22.9
1.4	22.9
1.4	22.9
1.4	22.9
1.4	22.9
1.4	22.9
1.4	22.9
1.4	22.9
1.4	22.9
1.4	22.9
1.4	22.9
1.4	22.9
1.4	22.9
1.4	22.6
1.4	22.6
1.4	22.6
1.4	22.3
1.1	22
1.1	21.7
1.1	21.7
1.1	21.7
1.1	21.7
1.1	21.7
1.1	21.7
1.1	21.4
1.1	21.4
1.1	21.1
1.1	21.1
1.1	20.9
0.8	20.9
0.8	20.9
0.8	20.9
0.2	20.6
0.2	20.3
0.2	20.3
0	20
0.2	19.7
0.5	19.7
0.5	19.7
0.5	19.4
0.5	19.4
0.8	19.4
0.8	19.4
0.8	19.4
0.8	19.1
1.1	18.9
1.4	18.9
1.7	18.9
1.7	18.6
1.7	18.6
1.7	18.6
1.7	18.6
1.7	18.6
1.7	18.6
1.7	18.6
1.7	18.6
1.7	18.6
1.7	18.6
1.7	18.6
2	18.6
2	18.6
2.2	18.6
2.2	18.6
2.2	18.3
2.2	18
2.5	18
2.5	18
2.5	18
2.5	18
2.5	18
2.5	18
2.5	18
2.5	18
2.5	18
2.5	18
2.5	18
2.5	18
2.5	18
2.5	18
2.5	18
2.5	18
2.5	18
2.5	18
2.5	18
2.5	18
2.5	18
2.5	18
2.5	18
2.5	18
2.5	18
2.5	18
2.5	18
2.5	18
2.5	18
2.5	18
2.5	18
2.5	18
2.5	18
2.5	18
2.5	18
2.5	18
2.5	18
2.5	18
2.5	18
2.5	18
2.5	18
2.5	18
2.5	18
2.5	18
2.5	18
2.5	18
2.5	18
2.5	18
2.5	18
2.5	18
2.5	18
2.5	18
2.5	18
2.5	18
2.5	18
2.5	18
2.5	18
2.5	18
2.5	18
2.5	18
2.5	18
2.5	18
2.8	18
3.1	18
3.4	18
3.7	18
3.7	18
4	18
4.2	18
4.5	18
4.8	18
5.1	18
5.7	18
6	18
6.3	18
6.8	18
7.1	18
7.7	18
8.3	18
8.8	17.7
9.4	17.7
10	17.4
10.5	17.1
11.4	16.8
12.3	16.8
12.6	16.6
13.1	16.6
13.7	16.3
14.3	16
14.6	16
15.1	16
15.1	16
15.1	16
15.1	16
15.1	16.3
15.1	16.3
15.1	16.3
14.8	16.3
14.3	16.3
12.8	16.3
11.1	16.3
9.1	16.3
7.4	16.3
5.4	16.3
5.1	16.3
4.2	16.3
3.1	16.3
2.2	16.3
1.1	16.3
0.2	16.3
0.2	16.3
0.5	16.3
0.5	16
0.5	15.1
0.2	14.8
0.2	14
0.2	13.1
0.2	12.6
0.2	12
0.2	11.4
0.2	10.8
0.2	10.5
0.2	10
0.2	10
0.2	9.7
0.2	9.4
0.2	9.4
0.2	9.4
0.2	9.4
0.2	9.4
0.2	9.4
0.2	9.4
0.2	9.4
0.2	10.3
0.2	11.1
0.2	12.3
0.2	13.1
0.2	14.3
0.2	15.4
0.2	15.7
0.2	16
0.2	16.3
0.2	16.3
0.2	16.3
0.2	16.3
0.2	16.3
0.2	16.3
0.2	16.3
0.2	16.3
0.2	16.3
0	16.6
0.2	17.1
0.5	17.7
0.8	18.3
1.4	18.6
2.2	18.9
3.1	19.1
4.2	18.9
5.4	18.9
6.8	18.9
8	18.9
9.4	18.9
10.5	18.9
12	18.9
13.4	18.9
14.6	18.9
15.7	18.9
16.6	18.9
17.1	18.9
17.1	18.9
16.8	18.9
16.6	18.9
16.3	18.9
15.1	18.9
13.1	18.9
11.1	18.9
8.8	18.9
6.8	19.1
4.8	19.1
3.7	19.1
2.8	19.1
2.2	19.1
1.7	19.1
1.4	19.1
1.1	19.1
0.5	19.1
0.2	19.1
0.2	19.1
0.2	19.1
0.2	19.1
0	19.1
0.2	19.1
0.5	19.1
0.5	19.1
0.5	19.1
0.2	19.1
0.2	19.1
0.2	19.1
0.2	19.1
0.2	19.1
0.2	19.1
0.2	19.1
0.2	19.1
0.2	19.1
0.2	19.1
0.2	19.1
0.2	19.1
0.2	19.1
0.2	19.1
0.2	19.1
0.2	19.1
0.2	19.1
0.2	19.1
0.5	19.1
0.5	19.1
0.5	19.1
0.5	19.1
0.5	19.1
0.5	19.1
0.5	19.1
0.5	19.1
0.5	19.1
0.8	19.1
1.1	19.4
1.7	19.4
2	20
2.5	20.6
2.5	20.9
2.5	21.1
2.8	21.4
3.1	21.4
3.1	21.4
3.1	21.4
3.1	21.4
3.1	21.4
3.1	21.4
3.1	21.4
3.1	21.4
3.1	21.4
3.1	21.4
3.1	21.7
3.1	22
3.1	22.3
3.1	22.3
3.1	22.3
3.4	22.6
3.4	22.6
3.4	22.6
3.4	22.9
3.7	23.1
4	23.1
4.2	23.1
4.5	23.1
4.8	23.1
4.8	23.1
5.1	23.1
5.1	23.1
5.1	23.1
5.1	23.1
5.1	23.1
5.1	23.1
5.1	23.1
5.1	23.1
5.1	23.1
5.1	23.4
5.1	23.7
5.1	24
5.1	24.3
5.4	24.3
5.4	24.3
5.4	24.6
5.4	24.9
5.7	24.9
5.7	24.9
6	24.9
6.3	24.9
6.5	24.9
6.3	24.9
6.3	24.9
6.3	24.9
6.3	24.9
6.3	24.9
6.3	24.9
6.3	24.9
6.3	24.9
6.3	24.9
6.3	24.9
6.3	24.9
6.3	24.9
6.3	24.9
6.3	24.9
6.3	24.9
6.3	24.9
6	24.9
6	24.9
6	24.9
6	24.9
5.7	24.9
5.7	24.9
5.4	24.9
5.4	24.9
5.4	24.9
5.4	24.9
5.4	24.9
5.4	24.9
5.4	24.9
5.4	24.9
5.4	24.9
5.4	24.9
5.4	24.9
5.4	24.9
5.4	24.9
5.4	24.9
5.4	24.9
5.4	24.9
5.4	24.9
5.4	24.9
5.4	24.9
5.4	24.9
5.4	24.9
5.4	24.9
5.4	24.9
5.4	24.9
5.4	24.6
5.4	24.6
5.4	24.6
5.4	24.6
5.4	24.6
5.4	24.6
5.4	24.6
5.4	24.6
5.4	24.6
5.4	24.6
5.4	24.6
5.4	24.6
5.4	24.6
5.4	24.6
5.4	24.6
5.4	24.6
5.4	24.6
5.4	24.6
5.4	24.6
5.4	24.6
5.4	24.6
5.4	24.6
5.4	24.6
5.4	24.6
5.4	24.6
5.4	24.6
5.4	24.6
5.4	24.6
5.4	24.6
5.4	24.6
5.4	24.6
5.4	24.6
5.4	24.6
5.4	24.6
5.4	24.6
5.4	24.6
5.4	24.6
5.4	24.6
5.4	24.6
5.4	24.6
5.4	24.6
5.4	24.6
5.4	24.6
5.4	24.6
5.4	24.6
5.4	24.6
5.4	24.6
5.4	24.6
5.4	24.6
5.4	24.6
5.4	24.6
5.4	24.6
5.4	24.6
5.1	24.6
5.1	24.6
5.1	24.6
5.1	24.6
5.1	24.6
5.1	24.6
5.1	24.6
5.1	24.3
5.1	24.3
5.1	24
4.8	23.7
4.8	23.7
4.5	23.7
4.5	23.7
4.5	23.7
4.5	23.7
4.5	23.7
4.5	23.7
4.5	23.7
4.5	23.7
4.5	23.7
4.5	23.7
4.2	23.7
4.2	23.4
4	23.4
4	23.1
3.7	23.1
3.7	22.9
3.7	22.9
3.7	22.9
3.7	22.9
3.7	22.9
3.7	22.9
3.7	22.9
3.7	22.9
3.7	22.9
3.7	22.9
3.7	22.9
3.4	22.9
3.1	22.9
3.1	22.6
3.1	22.6
3.1	22.6
3.1	22.6
2.8	22.3
2.8	22.3
2.8	22.3
2.8	22
2.8	22
2.8	22
2.8	22
2.8	22
2.8	22
2.8	22
2.5	21.7
2.2	21.7
2	21.7
1.7	21.4
1.4	21.4
1.1	21.4
0.8	21.4
0.5	21.4
0.2	21.4
0	21.4
0.2	21.1
0.8	21.1
1.1	20.9
1.7	20.9
2	20.6
2.2	20.6
2.8	20.6
3.1	20.6
3.4	20.6
4	20.6
4.2	20.6
4.8	20.6
5.1	20.6
5.7	20.6
6	20.6
6.5	20.6
6.8	20.6
7.4	20.6
7.7	20.3
8.3	20.3
8.5	20.3
8.8	20.3
9.4	20
10	19.7
10.5	19.7
11.1	19.7
11.4	19.4
11.7	19.4
12.3	19.4
12.6	19.4
12.8	19.4
13.4	18.9
14.3	18.6
14.6	18.6
15.1	18.6
15.1	18.3
15.4	18
15.7	18
15.7	18
16	18
16	18
16	18
15.7	18
15.7	18
14.8	18
13.4	18
11.1	18
8.8	18
6.5	18
5.1	18
4	18
3.4	18
2.2	18
2	18
1.4	18
0.5	18
0	18
0.8	18
1.4	18
1.7	18
2	18
2	18
2	18
2	18
2	18
2	18
2	18
2	18
2	17.7
2	17.7
2	17.1
2	16.6
2	16.3
2	16
2	15.7
2	15.4
2	14.8
2	14.3
2	14
2	14
2	14
2	14
2	14.3
2	14.3
2	14.6
1.7	14.6
1.4	14.6
0.8	15.1
0.8	15.4
0.8	15.7
1.1	16.3
1.1	16.3
0.8	16.3
0.8	16.3
0.2	16.3
0	16.3
0	16.3
0.2	16.3
0.5	16.3
0.5	16.3
0.5	16.3
0.8	16.3
0.8	16.3
1.4	16.3
1.7	16.3
2.2	16.3
2.2	16.6
2.2	16.8
2.2	17.4
2.2	18.3
2.2	18.6
2.2	19.1
2	19.1
2	19.1
1.7	19.1
1.4	19.1
1.1	19.4
0.8	19.7
0.2	20.6
0.2	21.1
1.1	21.7
2.5	22
2.8	22.3
3.7	22.3
4	22.3
4	22.3
4.2	22.3
4.2	22.3
4.2	22.3
4.2	22.3
4.5	22.3
4.8	22.3
5.4	22.6
5.7	22.6
6	22.6
6	22.6
6.3	22.6
6.3	22.3
6.3	22.3
6.3	22.3
6.3	22.3
6.3	22.3
6.3	22.3
6.3	22.3
6.3	22.3
6.3	22.3
6.3	22.3
6.3	22.3
6.3	22.3
6.3	22.3
6.3	22.3
6.3	22.3
6.3	22.3
6.3	22.3
6.3	22.3
6.3	22.3
6.3	22.3
6	22.3
6	22.3
6	22.3
6	22.3
6	22.3
6	22.3
6	22.3
6	22.3
6	22.3
6	22
6	22
5.7	22
5.7	22
5.7	22
5.7	22
5.7	22
5.7	22
5.7	21.7
5.4	21.7
5.4	21.7
5.4	21.7
5.4	21.7
5.4	21.7
5.4	21.7
5.4	21.7
5.4	21.7
5.4	21.7
5.4	21.7
5.4	21.7
5.4	21.7
5.4	21.7
5.4	21.7
5.4	21.7
5.4	21.7
5.4	21.7
5.4	21.7
5.4	21.7
5.4	21.7
5.4	21.7
5.4	21.7
5.4	21.7
5.4	21.7
5.4	21.7
5.4	21.7
5.4	21.7
5.4	21.7
5.4	21.7
5.4	21.7
5.4	21.7
5.4	21.7
5.7	21.7
5.7	21.7
6	21.7
6.3	21.7
6.3	21.7
6.3	21.7
6.3	21.7
6.3	21.7
6.3	21.7
6.3	21.7
6.3	21.7
6.5	21.1
6.5	20.3
6.5	18.9
6.5	16.6
6	13.7
4.8	9.7
2.5	2.2
1.7	0.5
0.5	6.3
2.8	11.4
4.8	16.6
6.8	20.9
8.5	25.2
10	28.3
11.7	30.3
13.4	31.2
15.1	30.9
17.1	30.3
19.7	28.3
22.6	25.4
26	22
29.2	18.3
31.7	13.7
34.3	8.8
36.6	2.8
38.9	3.1
41.2	9.4
42.9	15.1
44.9	23.1
45.8	25.4
47.2	28.6
49.5	30.3
51.8	30.9
54.4	30.9
56.7	30
58.7	29.2
60.4	28.3
62.1	27.4
63.5	27.2
64.7	26.9
66.1	27.2
67	27.2
68.1	27.4
69.3	27.4
70.1	27.4
71	27.4
72.1	26.9
73	25.7
73	25.2
72.7	25.2
71.8	25.4
71.3	25.7
70.7	26.3
69.8	26.6
69	26.6
68.1	26.6
66.7	26.6
65.2	27.2
63	29.2
61.8	29.7
59.2	30.3
56.4	30.3
53.2	30.3
48.6	30
43.2	28.9
38.3	27.4
34	25.4
30.3	23.1
27.2	20.3
24.6	16.6
22	9.7
21.1	7.4
20.3	2.5
19.7	2.2
19.4	6
19.1	9.4
19.1	11.4
19.1	12.3
19.1	12.3
19.1	12
19.1	8.5
19.1	6.5
18.9	3.1
18	0
16.6	3.7
15.1	7.7
13.4	11.1
12	12.8
10.8	13.1
10	13.1
9.4	13.1
8.5	13.1
8.5	13.1
8.5	13.1
8.5	13.1
8.5	12.8
8	12
7.1	9.7
7.1	6.5
7.1	2.2
7.1	2
7.4	5.4
8.3	8
10	10.5
10.8	10.8
12.6	10.8
15.1	10.8
18.6	10.3
22.9	8.5
27.4	6.3
31.2	3.4
34	0.5
36	5.4
37.5	11.1
40.9	19.1
42.1	21.7
44.6	26
47.2	29.2
50.4	31.7
53.5	32.9
56.7	33.2
59.8	33.2
62.4	33.2
64.7	33.2
67	33.2
70.4	33.2
71	33.2
72.1	33.2
72.7	33.2
73	32.6
73.8	32
75	32
76.1	31.7
77	30.9
77	30.3
76.4	30.3
76.1	30.3
74.7	30.3
73.6	30.3
72.7	30.3
71.8	30.3
70.4	30.3
68.1	30.3
66.1	30.3
64.4	30.3
63	30.3
61.5	30.3
58.7	30.3
54.7	30.3
49.5	29.7
44.1	28.9
39.2	26.9
34.9	24.3
31.2	20.6
28.6	16.3
26.3	11.4
24.6	6.8
23.1	2.5
21.7	0.8
20.3	2.5
19.4	3.1
18.6	3.1
18.6	3.1
18.6	2.2
18.6	0
18.6	2.8
18.6	5.7
18.6	6.8
18.3	7.7
18.3	8.5
18.3	8.5
18.3	8.5
18.3	8.8
18.3	10.8
18.3	13.1
18.3	15.1
18.3	15.4
18.3	15.4
18.3	15.4
18.3	14.8
18.3	13.4
18.3	11.4
18.6	8.5
18.6	8
19.4	6.3
20.6	5.1
22	4
24.3	3.7
26.6	3.7
28.9	3.7
31.7	3.7
35.5	4.5
39.8	6.3
43.8	9.1
46.6	12
48.9	18.3
49.5	20.6
50.4	25.2
51.5	29.7
52.9	33.5
54.9	35.7
57.2	36.6
59.5	36.6
62.1	36.6
65.2	36.6
66.1	36.6
67.5	36.6
69.3	36.6
71.3	36.3
72.4	36.3
73.6	36.3
74.1	36
75	36
76.1	36
76.7	35.5
77	33.7
77	33.2
76.7	33.2
76.1	33.2
74.7	33.2
73.6	33.2
72.1	33.2
71.3	33.2
69.8	33.2
67.8	33.2
66.1	33.2
65	33.5
63.5	33.5
61.5	33.5
58.4	33.2
53.5	32.3
48.4	31.2
43.8	29.4
39.5	27.2
35.7	24
32.3	20.3
29.7	16.3
27.4	12
25.2	7.1
23.1	1.7
21.1	3.7
19.4	9.4
18	14.3
17.4	18.6
17.4	22.6
17.4	23.1
17.4	23.4
17.4	22.9
17.4	20.6
17.4	16.8
17.4	12.3
17.4	7.4
17.4	0.5
17.4	3.4
17.4	8.5
16.6	13.7
15.1	18.6
13.4	20.6
11.4	20.9
10.3	20.9
9.1	20.9
7.4	20.9
5.1	20.3
3.1	19.1
2	16.8
1.7	13.7
1.7	10.3
2	6.3
2.5	2.5
3.7	1.4
6.3	6.8
7.4	8.5
10	11.1
13.1	12.3
16.3	12.6
20	12
27.2	8.3
29.2	6.5
32.3	2.2
35.2	2.8
37.2	8.3
39.5	13.7
41.5	19.1
43.2	24.3
44.6	28.9
46.1	32
48.4	33.7
51.8	33.7
55.2	33.7
58.1	33.7
61.2	33.7
62.4	33.7
64.1	33.5
65.5	32.3
67	31.2
68.4	30.3
69.8	30
71.3	30
72.7	30
73.3	30
73.8	30
73.8	30
73.6	30
73	30
71.8	30
70.7	30
69.8	30
68.1	30
67.3	30
65.5	30
63.8	30
62.1	30
60.7	30
59.2	30
57.2	30
54.4	30
50.4	30
45.2	29.2
40	28
35.2	26
31.2	23.7
27.2	20.6
24	17.1
21.4	13.1
19.4	8.5
17.7	4
16.6	0.5
15.7	4.8
15.7	8.8
15.4	11.7
15.4	14
15.4	15.1
15.4	15.1
15.4	15.1
15.4	13.7
15.4	11.1
15.4	7.7
15.1	3.7
14.6	0
14	4.5
13.4	8.5
12.8	12.6
12.6	14.6
11.7	14.6
11.1	14.6
10.3	14.6
9.4	14.6
8.5	14.6
8.3	14.6
8.3	14.6
8	14.6
8	14.6
7.7	13.1
7.4	8.3
7.4	6.5
7.4	2.2
7.4	1.4
7.7	4
8.3	6.3
9.4	8.3
11.7	9.1
14.6	9.4
20.6	9.1
23.1	8.8
28.3	7.1
32.9	4.2
36.3	0.8
38.3	3.7
40	8.8
41.8	14.3
44.3	19.4
46.6	24
48.4	27.7
50.4	30.3
53.2	31.7
56.4	31.7
59.5	31.7
62.4	31.7
65.5	31.7
66.7	31.7
68.4	31.7
69.8	31.5
70.4	31.5
71	31.5
71.5	31.5
72.4	31.5
73.3	31.5
73.3	31.2
73.3	30.9
73	30.9
72.1	30.9
70.1	30.9
69.5	30.9
68.4	30.9
67	30.6
65.2	30
63.2	30
61.2	30
59.2	30
57.8	30
55.8	30
50.6	30
48.4	29.4
43.2	28.3
38.3	26.6
34	24.6
29.7	21.7
25.7	18.3
22.9	14.6
20.6	10
18.6	5.1
16.6	2
16.3	4.2
15.7	7.7
15.7	9.7
15.7	10.5
15.7	10.5
15.7	10
15.7	7.7
15.7	4
15.7	0.5
15.7	4.8
15.4	7.7
14.8	10
14.6	11.7
13.4	11.7
11.7	11.7
10.5	11.7
9.1	11.7
8.5	11.7
7.4	10.8
6.3	8.8
6	6
6	2.2
6	1.4
6	4.5
6.3	6.5
7.4	7.7
10.5	8.5
12	8.5
15.1	8.5
18.9	8
23.4	6.5
27.4	4
30.9	0.5
34	3.7
36.3	8.8
38	14
40	19.4
42.3	24.6
44.6	28.9
46.9	31.7
49.8	33.2
55.5	33.5
57.2	33.5
60.1	33.5
62.1	33.5
63.8	33.5
65.8	33.5
67.5	33.5
69	32.6
70.1	32
71.3	31.7
72.1	31.7
73	31.7
73.6	31.7
73.6	31.5
73.6	31.2
73.6	31.2
72.7	31.2
71.5	31.2
70.1	31.2
68.7	31.2
67.3	31.2
64.4	31.2
63.5	31.2
61.5	31.2
60.1	31.2
58.7	31.2
56.9	31.2
54.7	31.2
50.9	30.9
46.3	30
41.8	28.6
37.5	26.6
31.5	22.6
29.4	20.9
26.3	17.4
23.7	13.4
21.4	8.8
19.7	4
18.6	0.8
17.1	7.1
17.1	8.8
16.6	11.4
16.6	12.3
16.6	12.6
16.6	12.3
16.6	10.3
16.6	6.8
16.6	3.1
16.6	0.5
16.6	4
16.6	6.3
16.6	9.7
16.3	10
15.4	10
14.3	10
13.1	10
12	10
11.7	10
11.7	10
11.4	9.4
10.3	8.3
9.4	6.3
9.4	3.7
9.4	0
9.4	4
9.4	9.1
9.4	10
9.4	11.4
10	11.7
11.1	11.7
13.7	11.4
17.4	10.5
22	8.5
27.2	6
31.7	2.5
35.2	1.4
37.5	6.3
38.6	11.7
40.3	16.8
42.6	22
44.9	25.4
47.5	27.4
50.4	28.6
53.8	28.6
57.2	28.6
60.4	28.6
62.7	28.6
65	28.6
67	28.6
68.7	28.6
70.4	28.6
71	28.6
71.8	28.6
72.7	28.3
73.6	28
74.1	27.2
74.4	26.3
74.1	26.3
74.1	26.3
73.6	26.3
71.5	26.3
71	26.3
69.5	26.3
68.1	26.3
66.1	26.3
64.4	26.3
62.7	26.9
61	27.7
58.9	28.6
56.7	29.2
52.9	29.4
51.5	29.4
48.1	29.4
44.1	28.9
39.2	27.7
34.6	26.3
30.6	24.9
26.9	22.6
24	20
21.7	17.4
20	14.3
18.9	11.1
18	8.3
17.1	5.4
16.6	3.1
16.6	1.4
16.3	0.2
15.7	1.1
15.7	1.4
15.7	1.4
15.7	1.1
15.7	0.8
15.7	1.4
15.7	4.2
15.4	8
14.3	11.1
13.1	14.3
12.8	18
12.3	20.3
12	21.4
12	21.4
12	21.4
11.7	21.4
10.8	21.4
9.4	21.1
8	20
7.4	18.6
7.1	15.7
7.1	12
7.1	7.7
7.4	3.7
8	0.5
9.1	2
11.1	4.2
13.4	5.4
16.3	5.4
19.1	5.1
22.9	4
26.3	1.7
29.4	1.4
32.3	5.7
35.7	12.8
36.9	15.4
38.9	20.6
40.6	25.7
42.6	30
44.9	33.2
49.8	35.2
51.5	35.2
54.9	35.2
58.1	35.2
60.4	35.2
62.7	35.2
64.7	35.2
66.4	35.2
67.8	35.2
68.4	34.9
68.7	34.3
69.5	33.7
70.7	33.2
71.5	33.2
73	32
73.8	31.5
75.8	29.4
76.7	28.3
76.7	28
76.1	28
74.7	27.2
73.8	26.6
73.8	26.3
73.8	26.3
73.8	26.3
73.8	26.3
73	26.3
72.1	26.3
71.3	26.3
71	26.3
70.1	26.6
68.7	26.9
67.3	27.7
65.2	28.9
63.2	29.7
61	30.6
58.7	30.9
56.1	30.6
53.2	30.6
48.9	30
44.3	29.2
37.8	27.2
36	26.3
32.9	24.3
30	21.7
28	19.1
26.3	16
25.4	13.1
24.9	10.5
24.6	8.3
24	6.8
22.6	5.4
22	5.1
20.9	5.1
19.7	5.1
19.7	5.1
19.7	5.1
19.7	5.7
19.7	7.7
19.4	11.1
19.4	12.6
19.4	14.6
18.9	15.7
18.9	16.8
18.6	16.8
18.6	16.8
18.6	16.8
18.6	16.8
18.6	16.8
18	16.8
17.4	16.8
16	16.6
15.4	16.3
14.3	14.6
14.3	12.6
14.3	10.8
14.3	9.4
14.3	9.1
14.6	9.1
15.4	9.1
19.4	9.1
21.4	9.1
25.4	9.4
29.2	10.3
32.9	12
36.3	14.3
38.9	17.4
40.9	21.1
42.6	24.6
44.6	27.7
47.5	30
50.6	30.9
54.1	30.9
57.5	30.9
60.7	30.9
62.7	30.9
64.4	30.9
66.7	30.9
68.7	30.9
69.8	30
71	29.2
72.4	28.9
73.8	28.9
75	28.3
75.6	27.4
76.1	26
76.1	25.2
76.1	25.2
76.1	24.9
75.6	24.9
74.7	24.9
73.6	24.9
72.7	24.9
71	24.9
70.4	24.9
69	24.9
67.8	24.9
66.7	25.2
65.2	26.3
63.5	27.4
61.2	28.9
59.2	29.7
56.9	30.6
54.4	30.6
51.2	30.6
46.9	30.3
42.1	29.4
37.8	28.3
33.7	26.6
30	24.6
27.2	22.3
24.3	19.7
22.6	16.6
21.4	13.4
20.6	10.5
19.7	8
19.1	6.5
18.6	6
18.6	6
18.6	6
18.6	6.8
18.6	9.1
18.6	12.6
18.3	16.6
17.4	18.6
16.3	21.1
15.7	24.6
14.8	26.3
13.7	26.6
12.8	26.6
12.3	26.3
11.1	24.9
10.5	22.3
10.5	19.1
10.5	16.3
10.5	13.7
11.1	11.4
12.3	9.4
14.6	7.7
17.4	6.5
20.6	6.3
23.7	6.3
27.4	6.3
31.7	6.8
36	14.5
39.4	12.5
41.7	9.6
44	5.3
45.7	1
47.4	2.9
49.2	6
51.5	8
54.3	8.9
58	8.9
60.9	8.9
63.2	8.9
64.9	8.9
66.9	8.9
68.9	8.6
70.1	7.7
71.5	6.3
72.6	4.9
74.4	4
76.1	4
76.9	4
77.2	3.4
77.2	2.9
77.5	2.3
77.8	2
77.8	2
77.8	2
76.9	2
76.1	2
75.5	2
74.7	2
73.8	2
72.6	2
71.5	2.3
70.4	3.4
67.2	5.4
66.1	6
63.8	7.7
61.2	8.9
58.6	9.2
55.8	9.2
52.3	9.2
48	8
43.1	6
38.6	3.7
34.8	1.1
29.1	3.6
27.4	5.3
25.1	8.8
23.4	12.5
22.2	16.5
21.7	19.7
21.4	22
21.1	23.4
21.1	23.4
21.1	23.4
21.1	21.7
21.1	20.2
21.1	16.5
21.1	12.2
20.5	9.6
19.4	7.1
18.8	4.5
18.2	3.9
17.1	3.9
15.9	3.9
14.8	3.9
13.4	4.2
11.4	5.6
10.5	8.2
10.5	11.6
10.5	14.8
11.9	17.4
13.9	19.4
17.1	21.1
20	21.7
23.1	22
26.8	21.7
31.4	20.2
37.1	16.5
38.6	14.8
40.3	10.8
41.7	5.9
43.1	0.8
44.9	4.3
46.9	8
50.6	10.3
52	10.6
55.2	10.6
58.3	10.6
60.6	10.3
62.9	10.3
64.9	10.3
66.9	10.3
69.2	10.3
71.2	10
72.9	9.4
74.4	8.9
76.1	8.3
76.9	8
77.2	7.4
77.8	6.3
78.1	6
78.1	6
78.1	6
77.5	6
76.1	6
75.5	6
74.1	6
72.6	6
71.2	6
70.1	6
68.9	6
67.5	6.3
65.8	6.9
63.8	7.7
61.8	8.3
59.2	8.3
56.6	8.3
53.5	8.3
49.2	8.3
44.3	7.7
39.7	6.9
36	5.4
32.8	3.4
30.3	1.1
26.8	3.3
26.3	5.1
24.5	8.2
23.4	11.6
22	14.8
20.8	17.7
19.7	20
18.8	21.4
18.2	22.2
17.9	22.2
17.9	22
17.9	21.1
17.9	18.5
17.9	14.8
17.9	11.1
17.7	7.9
16.5	6.2
15.7	3.9
14.8	2.2
13.7	2.2
12.8	2.2
11.9	2.2
10.8	2.2
10.2	2.2
10.2	2.2
10.2	2.2
10.2	2.2
10.2	2.5
10.2	4.2
10.2	7.3
10.5	11.1
10.8	14.5
12.2	17.7
14.2	20.5
17.1	23.1
20.5	24.8
24.2	25.1
28.3	25.1
32.6	24.5
37.1	22.8
43.4	18.2
44.9	16.5
47.4	11.6
49.2	6.2
51.2	1
52.9	3.4
54.6	6.6
56.9	8.6
60	8.9
63.2	8.9
66.1	8.9
69.2	8.6
70.1	8.3
72.1	8
74.1	7.4
75.5	6.6
76.9	6
77.8	4.9
78.7	2.9
79.2	2
79.2	2
79.2	2
79.2	2
78.7	2
77.5	2
76.4	2
74.9	2.6
73.5	3.4
71.5	4.6
69.5	5.7
66.9	7.7
65.8	8.3
63.5	9.2
61.8	9.7
59.8	9.7
57.5	9.7
54.3	9.7
50.3	9.2
45.4	8.3
41.1	6.9
37.4	4.9
34	2
30	2.8
28.8	4.5
26.8	8.2
25.4	11.6
24.2	14.5
23.4	16.8
22.5	18.5
22	19.4
21.4	19.4
21.4	19.4
21.4	19.1
21.4	17.4
21.4	14.5
21.4	11.4
21.4	9.4
21.4	8.8
21.4	8.5
21.4	8.5
21.1	8.5
20	8.5
19.7	8.5
19.1	8.8
18.2	9.4
17.4	11.1
16.5	13.1
16.5	15.1
16.5	17.7
16.5	19.4
16.5	20.2
16.5	20.5
17.1	20.5
19.1	20.5
22.2	20.5
26.5	20.2
31.1	19.7
35.1	18.2
38.9	15.9
41.4	12.5
43.1	7.9
44.6	0.8
44.9	1.7
45.7	6
47.4	9.4
49.7	11.2
52.9	11.5
56.3	11.5
58.9	11.2
61.2	11.2
63.2	11.2
65.5	11.2
68.9	11.2
69.8	11.2
70.9	11.2
71.8	11.2
72.9	11.2
73.8	11.2
74.7	11.2
74.9	11.2
74.9	11.2
74.9	11.2
74.9	11.2
74.7	11.2
73.8	11.2
72.6	11.2
71.5	11.2
70.1	11.2
68.6	11.2
67.2	11.2
65.2	11.2
64.6	11.2
63.5	11.2
62.1	11.2
60.3	11.2
58.3	11.2
56	11.2
52.9	11.2
49.2	11.2
44.6	10.6
38.3	9.2
36.6	8.3
33.7	5.4
31.1	2.3
29.4	1.3
27.7	5.1
26.3	8.5
24.8	11.6
23.1	14.8
21.7	17.4
20.5	19.4
19.4	20.2
18.5	20.5
18.2	20.5
18.2	20.5
18.2	18.8
18.2	17.7
18.2	14.8
18.2	11.9
18.2	8.5
18.2	5.9
18.2	5.3
17.9	5.3
17.1	5.6
15.7	5.6
14.5	5.6
13.9	5.6
13.7	5.6
13.4	6.5
13.4	8.5
13.4	11.9
13.4	13.1
13.4	15.1
13.7	16.8
14.2	17.4
15.7	17.4
18.2	17.4
21.7	17.4
26	17.4
30.3	16.8
34.3	15.7
37.7	13.7
40	10.2
41.4	5.6
42.3	0.8
42.9	4
44.3	8
46.6	10.9
49.7	12
53.5	12
56.9	12
60	12
62.6	12
64.9	12
67.2	12
69.2	12
70.6	12
71.2	11.7
72.6	11.5
74.1	11.5
75.2	11.5
75.8	11.5
75.8	11.5
75.8	11.5
75.5	11.2
75.5	11.2
74.9	10.9
74.1	10.9
72.6	10.9
71.5	10.9
70.1	10.9
68.6	10.9
67.5	10.9
66.3	10.9
65.2	10.9
63.8	10.9
62.3	10.9
60.3	10.9
58	10.9
55.5	10.9
52	10.9
47.4	10.9
42.3	10.9
37.4	10.6
33.1	9.4
30	7.4
27.7	4.6
26	1.4
24.8	1.9
23.4	5.6
22.2	8.8
20.5	11.6
18.8	13.9
17.1	15.7
15.7	16.5
14.5	16.8
13.9	16.8
13.9	16.8
13.9	15.4
13.9	12.2
13.9	8.2
13.9	4.5
13.9	2.2
13.9	0.2
13.9	0.2
13.9	0.2
12.5	0.8
10.5	2.8
9.4	4.8
9.4	6.8
9.4	9.4
9.4	11.9
9.6	14.2
10.2	15.4
12.5	15.9
13.7	15.9
16.5	15.9
20.5	15.9
25.7	15.9
30.8	15.4
35.7	13.9
39.4	11.4
42	7.9
43.7	3.1
44.9	1.7
46	6.6
48	9.7
50.9	11.5
54.6	11.7
58.3	11.7
60.9	11.7
[truncated: 726 more rows]
