# Supplementary material for: Bot fit: A novel approach to assessing lower limb muscular strength
Source: PLoS One. 2026 Mar 26;21(3):e0339187. doi: 10.1371/journal.pone.0339187 (PMC13021169; doi:10.1371/journal.pone.0339187)
Supplement: S3 File — Raw joint angle data (left and right legs) collected from 25 participants across all exercise protocols. This compressed folder contains individual participant files (sub1–sub25) with time-series signals representing lower-limb motion recorded by the Bot Fit system during resistance exercise trials. (ZIP) [file pone.0339187.s003.zip › sub21/lunge_max.csv]

AngL	AngR
20.6	15.7
18.9	13.1
18.3	12.3
17.1	10.5
16.3	8.5
15.4	6.3
14.8	3.7
14.3	1.4
13.7	0.5
13.1	2.5
11.7	4.2
10	6
7.1	8
6.3	8.8
5.1	10.3
4	11.1
3.1	11.4
2.5	11.1
1.7	11.1
1.1	11.1
0.2	11.1
0.5	11.1
1.7	11.4
2.8	11.7
4.5	12.3
6.3	13.4
7.4	14
8	14.3
8	14
7.4	13.7
7.1	13.4
7.1	13.7
7.4	14.8
7.7	16.3
8.3	17.7
8.8	18.9
8.8	19.7
8.5	20.6
8.3	21.7
7.7	22.6
7.7	22.6
7.7	22.6
7.1	22.9
6.8	23.1
6.3	23.7
5.7	24.6
5.4	25.4
5.1	26.9
4.5	28.9
4.5	29.7
4.2	31.2
3.7	32.6
3.4	34
3.1	35.2
2.5	36.3
2.2	36.9
2	37.5
1.7	38
1.1	38.3
0.8	38.6
0.2	38.9
0	39.2
0.5	39.2
0.8	38.9
1.1	38.9
1.4	38.9
1.7	38.9
2	38.9
2.5	38.9
3.1	38.9
3.4	38.9
4	38.9
4.8	38.9
5.4	38.9
6	38.9
6.5	38.6
7.4	38.3
8.5	37.8
9.7	37.2
10.8	36.3
12.3	35.7
13.4	35.2
14.3	34.6
15.1	34
15.4	33.7
16	33.5
16.3	33.2
16.6	33.2
16.8	33.2
16.8	32.9
17.1	32.6
17.4	32.3
17.7	32.3
18	32.3
17.7	32.3
17.1	32.3
16.3	32.3
14.8	32.3
13.1	32.3
11.4	32.3
9.7	32.3
7.1	32.3
6.3	32.3
4.2	32.3
2	32.3
0.5	32.3
0.2	32.3
0.8	32.3
0.5	32.3
0.8	32.3
1.4	32.3
2	32.3
2.5	32.3
3.1	32.3
3.7	32.3
4	32.3
4	32.3
4	32.3
4.2	32
4.2	31.5
4.5	30.9
4.8	30
4.8	29.2
5.1	27.7
5.1	27.2
5.1	26.3
5.1	25.2
5.4	23.7
5.4	22.6
5.4	21.1
5.7	19.7
5.7	18.3
6	17.1
6.3	16
6.3	15.1
6.3	14.6
6.3	13.7
6.5	13.4
6.5	13.1
7.1	13.1
7.4	13.1
7.7	13.4
8	13.7
8	14
8	14.6
8	14.8
8	15.1
8.3	15.4
8.3	15.4
8.8	15.4
9.1	15.4
9.4	15.4
10	15.4
10	15.4
10	15.4
10	15.1
10	14.6
10	14.3
10	13.7
10	13.4
10	13.1
10	13.1
10	12.8
10	12.8
10	12.8
10	12.8
10	12.8
10	12.8
10	12.8
10	12.8
10	12.8
10	12.8
10	12.8
10	12.8
10	12.8
10	13.4
10	14
10	14
10.3	14.3
10.5	14.3
11.1	14
11.4	13.7
12	12.6
11.7	12
11.7	10.8
11.7	10
11.7	9.1
11.7	8.5
11.7	8.3
11.7	8.5
11.7	8.5
11.7	8.5
11.7	8.8
11.7	9.4
11.7	10.8
11.7	12.3
12	13.4
12.6	14
13.1	14.6
13.4	14.8
13.4	15.7
13.4	16.3
13.4	16.6
13.4	16.6
13.4	17.4
13.4	18.3
13.4	19.4
13.7	20.3
13.7	20.9
13.7	21.7
13.7	22.9
13.7	23.1
13.7	24
13.7	24.9
13.7	25.4
13.7	26.3
13.7	26.9
13.7	27.4
13.4	28
13.1	28.6
12.8	28.9
12.3	29.2
11.7	29.4
11.4	29.4
10.8	29.4
10.3	29.4
9.7	29.4
8.8	29.7
8.3	29.7
7.4	30
6.5	30.3
5.4	30.6
4.2	30.6
3.1	30.6
1.7	30.6
0.5	30.6
0.8	30.6
2	30.6
3.1	30.6
4	30.6
4.8	30.6
5.1	30.6
5.4	30.6
5.4	30.6
5.1	30.6
4.5	30.6
3.4	30.6
2	30.6
1.1	30.6
0.2	30.6
0.2	30.6
1.1	30.6
2	30.6
2.5	30.6
3.1	30.6
3.4	30.6
3.4	30.6
3.4	30.6
3.4	30.6
3.4	30.6
3.4	30.6
3.4	30.6
3.4	30.6
3.1	30.6
3.1	30.6
3.1	30.6
3.1	30.6
3.1	30.6
3.1	30.6
3.1	30.6
3.1	30.6
3.1	30.6
3.1	30.6
3.1	30.6
3.1	30.6
3.1	30.6
3.1	30.6
3.1	30.6
3.1	30.6
3.1	30.6
3.1	30.6
3.1	30.6
3.1	30.6
3.1	30.6
3.1	30.6
3.1	30.6
3.1	30.6
3.1	30.6
3.1	30.6
3.1	30.6
3.1	30.6
3.1	30.6
3.1	30.6
3.1	30.6
3.1	30.6
3.1	30.6
3.1	30.6
3.1	30.6
3.1	30.6
3.1	30.6
3.1	30.6
3.1	30.6
3.1	30.6
3.1	30.6
3.1	30.6
3.1	30.6
3.1	30.6
3.1	30.6
3.1	30.6
3.1	30.6
2.8	30.6
2.8	30.6
2.8	30.6
2.8	30.6
2.8	30.6
2.8	30.6
2.8	30.6
2.8	30.6
2.8	30.6
2.8	30.6
2.8	30.6
2.8	30.6
2.5	30.6
2.2	30.9
2	30.9
1.7	30.9
1.7	30.9
1.1	30.9
0.8	30.9
0.8	30.9
0.2	31.2
0.2	31.5
0.5	31.5
0.8	31.5
1.4	31.5
2	31.5
2.2	31.5
2.5	31.5
2.8	31.5
2.8	31.5
2.8	31.5
2.8	31.5
2.8	31.5
2.8	31.5
2.5	31.5
2.5	31.5
2.2	31.5
2.2	31.5
2	31.5
2	31.5
1.4	31.5
0.8	31.5
0	31.2
0.8	31.2
1.4	31.2
2.2	30.6
2.5	30
2.8	29.4
3.1	28.9
3.1	28
3.1	26.9
3.1	25.7
3.1	24
3.1	22.6
3.1	20.9
3.1	19.1
2.8	17.4
2.2	16
1.4	14.3
0.5	12.3
0.5	10.8
1.4	9.4
2.2	8.5
2.5	8.5
2.5	8.5
2.5	8.5
2.8	8.8
3.4	8.8
4	9.4
4.5	10.3
5.1	11.1
5.7	12.3
6.3	13.7
7.1	15.4
8.3	16.8
9.4	18.6
10.8	20.3
12.3	22
13.7	23.7
15.1	25.4
16.8	27.2
18.3	28.6
19.7	30
21.1	31.2
22.6	32.6
24	33.5
25.7	34.3
27.2	35.2
28.9	36.3
30.6	37.2
32	38.3
33.2	39.2
34.6	39.5
35.7	39.5
37.2	39.5
38.9	40
40.3	40.9
41.8	41.8
42.9	42.6
44.6	43.8
45.2	44.1
46.6	44.9
47.8	45.5
48.6	46.1
49.5	46.3
50.6	46.6
51.5	47.2
52.4	47.8
53.2	48.4
54.1	48.9
54.7	49.2
55.2	49.2
55.5	49.2
55.5	49.2
55.8	49.5
55.8	49.8
55.8	49.8
55.8	49.8
55.8	49.8
55.8	49.8
55.8	49.8
55.8	49.8
55.8	49.8
55.8	49.8
55.5	49.8
54.9	49.8
54.9	49.8
54.7	49.8
54.7	49.8
54.7	49.8
54.1	49.8
53.8	49.8
53.8	49.8
53.8	49.8
53.8	49.8
53.8	49.5
53.5	49.5
53.5	49.5
53.5	49.5
53.5	49.5
53.8	49.5
53.8	49.5
53.8	49.2
53.8	48.9
53.8	48.4
53.8	48.1
53.8	48.1
53.8	48.1
53.8	48.1
54.1	48.1
54.1	48.1
54.4	48.1
54.7	48.1
54.9	48.1
55.2	48.1
55.2	48.1
55.5	48.1
55.5	48.1
55.5	48.1
55.8	48.1
56.1	48.1
56.4	48.1
56.4	48.4
56.4	48.6
56.4	48.6
56.4	48.6
56.4	48.6
56.4	48.6
56.4	48.6
56.1	48.6
56.1	48.6
55.8	48.6
55.5	48.6
54.9	48.6
54.1	48.6
53.5	48.6
52.9	48.6
52.1	48.6
51.5	48.6
50.6	48.6
48.9	48.6
48.6	48.6
47.5	48.4
46.3	48.1
45.2	47.8
44.1	47.2
42.9	46.9
41.8	46.6
40.3	46.1
39.8	46.1
38.3	45.5
37.5	45.2
36.3	45.2
35.5	44.6
34.3	44.3
33.5	43.8
32.3	43.2
30.9	42.3
29.7	41.5
28.6	40.6
27.4	39.8
26	38.6
24.6	37.5
23.1	36.3
21.7	34.6
20.3	32.9
18.9	30.9
17.7	28.6
16.3	26.6
14.8	24.6
13.1	22.6
12	20.6
10.5	19.1
9.4	18
8	17.1
7.1	16.8
5.7	17.1
5.1	17.1
4.5	17.1
4	16.6
2.8	16
2	15.7
1.4	16.8
1.1	18.6
0.5	20.3
0.5	22
1.7	23.4
2.5	25.2
2.5	26.6
2.5	27.2
2.5	27.4
2.8	27.4
3.1	27.4
3.7	27.2
4.2	26.6
4.5	26
4.8	25.2
4.8	24.3
4.8	23.4
5.1	22.6
5.1	21.7
5.4	21.4
5.7	20.9
6	20.3
6.5	19.1
6.5	18.6
7.1	17.4
7.4	16.3
7.4	14.8
7.4	13.7
7.7	12.3
8	11.1
8.3	10
8.3	9.1
8.3	8
8.3	6.8
8.3	5.4
8.3	4.8
8.3	4
8.5	3.4
8.8	2.8
9.1	2.5
9.1	2.5
9.4	2.5
9.4	2.8
10	2.8
10.3	3.4
10.3	4.2
10.8	4.8
11.7	5.4
12.3	6
12.8	6.8
12.8	7.7
13.4	8.5
14	8.8
14.3	8.8
14.6	9.4
14.6	10
14.8	10.8
15.1	11.7
15.7	12.6
16	13.1
16.3	14
16.6	14.8
16.8	15.4
16.8	15.7
16.8	16.3
17.1	16.6
17.4	17.1
17.4	17.7
17.4	18.3
17.4	18.9
17.4	19.4
17.4	20
17.4	20.6
17.4	21.1
17.4	22
17.4	22.9
17.4	23.7
17.4	24.6
17.4	25.4
17.4	26.3
17.4	26.9
17.4	27.4
17.1	27.7
17.1	27.4
17.1	27.4
17.1	27.4
17.1	27.4
17.1	27.4
17.1	27.4
17.1	27.4
16.8	27.4
16.3	27.4
16.3	27.4
16.3	27.4
16	27.4
16	27.4
15.7	27.7
15.7	27.7
15.7	27.7
15.7	28
15.4	28.6
15.4	28.9
15.4	28.9
14.8	28.9
14.3	29.2
13.7	29.4
13.1	29.4
12.3	29.4
11.4	29.7
10.5	29.7
9.7	29.7
8.5	29.7
7.4	30
6.5	30.6
5.7	30.6
4.5	30.6
3.4	30.9
2	30.9
0.8	30.9
0.2	31.2
1.4	31.2
2.5	31.5
3.1	31.5
3.7	31.5
4	31.5
4	31.5
4	31.5
4	31.5
3.7	31.5
3.1	31.5
2.2	31.5
1.4	31.5
0.2	31.5
0.2	31.5
0.8	31.5
1.4	31.5
1.4	31.5
1.4	31.5
1.4	31.5
1.1	31.5
1.1	31.5
1.1	31.5
0.8	31.5
0.2	31.5
0.2	31.5
0.8	31.5
1.4	31.5
1.7	31.5
2.2	31.5
2.8	31.5
3.1	31.5
3.7	31.5
4.2	31.5
4.8	31.5
5.1	31.5
5.7	31.5
5.7	31.5
5.7	31.5
5.7	31.5
5.4	31.5
5.4	31.5
5.1	31.5
4	31.5
2.2	31.5
0.5	31.5
1.4	31.5
3.1	31.5
4.5	31.5
5.4	31.5
6.5	31.5
7.1	31.5
8	31.5
8.3	31.5
8.5	31.5
9.1	31.2
8.8	31.2
9.1	30.9
9.1	30.3
9.1	30
9.1	29.7
9.4	29.2
10.3	28.9
11.1	28.9
12	28.9
13.1	28.9
14.3	28.3
14.8	28
15.4	27.4
15.7	26.9
16	26
15.7	25.4
15.4	24.9
15.1	24.6
14.6	24.3
14.3	24
14	23.4
13.7	22.6
13.4	22
13.4	21.1
13.4	20.3
13.4	19.4
13.1	18.6
13.1	17.4
12.6	16.6
12.3	15.4
12	14.3
11.7	13.1
11.4	12.6
11.4	12
11.4	12
11.4	12
11.4	12
11.4	12
11.4	12
11.4	12
11.4	12.3
11.1	12.6
10.8	12.6
10.5	12.6
10.5	12.6
10.5	12.6
10.5	12.6
10.5	12.6
10.5	12.6
10.5	12.6
10.5	12.6
10.5	12.6
10.5	12.6
10.5	12.6
10.5	12.6
10.5	12.6
10.5	12.6
10.5	12.6
10.5	12.6
10.3	12.3
10.3	12
9.7	11.7
9.7	11.4
9.7	10.8
9.7	10.8
9.7	10.8
9.7	10.8
9.7	10.8
9.7	10.8
9.7	11.1
9.7	11.1
9.7	11.1
9.7	11.4
9.7	11.7
9.7	12.6
9.7	13.7
9.7	14.6
9.7	15.1
9.7	15.4
9.7	15.4
9.7	15.4
9.7	15.4
9.4	16.3
8.8	17.4
8.8	18.9
8.8	19.7
8.5	20.6
7.4	22
6.8	22.6
5.7	23.1
4.2	23.1
2.8	23.1
1.7	23.4
0.2	23.4
0.8	24
1.4	24
2	24
2.5	24
3.1	24
3.4	24
3.4	24
3.7	24
4	24.6
4.2	25.4
4.2	26.3
4.5	27.2
4.8	27.4
5.1	28
5.7	28
6.5	28.6
7.1	28.9
7.7	28.9
8.5	28.9
9.1	29.2
9.7	29.7
10	30.3
10.3	30.9
10.3	31.2
10.3	31.7
10.5	32.6
10.8	32.9
11.1	33.2
11.1	33.5
11.4	33.5
11.4	33.7
12	33.7
12.3	34.3
12.3	34.9
12.3	35.5
12.3	36
12.3	36.6
12.3	37.2
12.3	37.5
12.3	37.8
12.3	38.3
12	38.3
11.7	38.6
12	38.9
12	39.5
12	39.5
12	39.5
12	39.5
12	39.5
12	39.5
11.7	38.9
10.5	37.8
9.4	36
8.3	33.7
7.1	31.2
6.3	28.3
5.7	25.2
5.1	22
4.5	18.9
4	16.3
3.1	14
2.5	12
1.7	10.5
1.1	9.4
0.5	8.3
0.2	6.8
1.1	5.7
1.7	4.2
2.5	3.1
3.1	2.2
3.7	2
4.2	1.7
4.5	1.7
5.1	2
5.4	2.2
5.7	2.8
6	3.7
6.5	4.8
7.1	6
8	7.1
8.8	8
9.4	8.8
10.5	9.7
10.8	10
11.1	10.5
11.7	10.5
12	10.5
11.7	10.8
11.7	11.1
11.7	11.7
12	12.3
12	12.6
12.3	12.8
12.3	12.8
12.6	13.4
12.6	13.7
12.6	14.3
12.6	14.8
12.6	15.4
12.6	15.4
12.6	15.4
12.3	15.7
11.4	16.3
10	16.8
8.3	17.7
6.3	18.3
4	18.9
1.1	19.7
1.7	20.3
4.8	20.9
8	21.1
10.8	21.4
14.3	22
15.1	22
16.6	22.3
17.1	22.9
17.1	23.1
17.1	23.7
17.1	24.3
16.8	24.6
16.8	24.9
16.8	24.9
16.8	24.9
16.6	24.9
16.3	24.9
15.1	24.9
14	24.9
13.1	24.9
12.6	24.9
12.3	24.9
11.7	24.9
10.8	24.6
9.4	23.4
8	21.4
6.8	18.6
6.5	14.8
6.8	10.8
7.7	7.4
9.4	2.5
9.7	1.1
10.5	0.2
11.4	0.2
12	0
12.3	0.2
13.1	0.2
14.3	1.1
15.4	1.7
16.6	2.2
18	2.8
19.7	3.7
21.4	4.2
23.1	4.5
25.2	4.8
27.4	4.8
29.7	4.8
32.3	3.4
34.3	0.8
37.8	1.1
41.5	3.4
44.9	7.1
47.5	11.4
49.8	16
51.2	20
52.6	23.7
53.8	26.6
54.9	28.6
56.4	30.3
57.2	32
58.1	34.3
58.7	36.3
60.4	39.5
61	40.3
62.1	41.8
63.2	42.9
64.1	43.8
65	44.6
65.8	45.5
66.4	46.6
67	48.1
67.3	48.4
67.8	48.9
68.1	49.5
68.4	50.1
68.7	50.6
68.7	50.9
69.3	51.2
69.5	51.5
69.8	51.8
70.1	51.8
70.4	52.1
70.4	52.6
70.4	52.6
70.4	52.6
70.4	52.6
70.4	52.9
70.4	53.2
70.7	53.5
71	53.8
71.3	53.8
71.3	54.1
71.3	54.4
71.3	54.7
71.3	54.7
71.3	54.7
71.3	54.9
71.3	55.2
71.3	55.2
71	55.5
71	55.5
71	55.5
71	55.8
71	55.8
71	56.1
70.7	56.4
70.7	56.4
70.7	56.7
70.7	56.7
70.4	56.7
70.4	56.7
70.4	56.7
70.1	56.7
70.1	56.9
70.1	56.9
70.1	57.5
70.1	57.5
70.1	57.5
70.1	57.5
70.1	57.8
70.1	57.8
70.1	58.1
70.1	58.4
70.1	58.4
70.1	58.4
70.1	58.4
70.1	58.4
70.1	58.4
70.1	58.7
70.1	58.9
70.1	59.2
70.1	59.5
70.1	59.5
70.1	59.5
70.1	59.5
70.1	59.2
70.1	59.2
70.1	59.2
70.1	59.2
70.1	59.2
70.1	59.2
70.4	59.2
70.4	59.2
70.4	59.2
70.4	59.2
70.4	59.2
70.4	59.2
70.4	59.2
70.4	59.2
70.4	59.2
70.4	59.2
70.4	59.2
70.4	59.2
70.4	59.2
70.4	59.2
70.4	59.2
70.4	59.2
70.4	59.2
70.4	59.2
70.4	59.2
70.4	59.2
70.4	59.2
70.4	59.5
70.4	59.5
70.4	59.8
70.4	60.4
70.4	60.4
70.4	60.4
70.4	60.4
70.4	60.4
70.4	60.4
70.4	60.1
70.4	60.1
70.4	60.1
70.4	60.1
70.4	60.1
70.4	60.1
70.4	60.1
70.1	59.8
70.1	59.5
69.5	58.9
69	58.1
68.7	57.8
67.8	57.2
67	56.4
66.1	55.5
65.2	54.9
64.4	54.1
63.8	53.5
63	52.9
62.7	52.1
62.1	51.5
61.5	50.6
61.2	50.1
61.2	49.5
61.2	49.2
61.2	49.2
61.5	48.9
61.5	48.6
61.5	48.6
61.5	48.6
61.5	48.9
61.5	49.2
61.8	49.5
62.4	50.1
63.5	50.9
64.4	51.8
65.5	52.6
66.4	53.5
67.3	54.4
67.8	55.2
68.7	55.8
69	56.1
69.3	56.7
69.5	56.7
69.5	56.7
69.5	56.7
69.5	56.9
69.5	56.9
69.5	57.2
69.5	57.5
69.8	57.2
69.8	57.2
69.8	57.2
69.8	57.2
69.8	57.2
69.8	57.2
69.8	57.2
69.8	57.2
69.8	57.2
69.8	57.2
69.8	57.2
69.8	57.5
70.1	57.5
70.1	57.5
70.1	57.8
70.4	57.8
70.4	58.4
70.7	58.7
70.7	58.7
71	59.2
71	59.5
71	59.8
71	60.1
71	60.4
71	60.4
71.3	60.4
71.3	60.4
71.3	60.7
71.3	60.7
71.5	61
71.5	61.2
71.8	61
71.8	61
71.8	61
71.8	61
71.8	61
71.8	61
71.8	61
71.8	61
71.8	61
71.8	61
71.8	61
71.8	61
71.8	61
71.8	61
71.8	61
71.8	61
71.8	61
71.8	61
71.8	61
71.8	61
71.8	61
71.8	61
71.8	61
71.8	61
71.8	61
71.8	61
71.8	61
71.8	61
71.8	61
71.8	61
71.8	61
71.8	61
71.8	61
71.8	61
71.8	61
72.1	61
72.1	61
72.1	61
72.1	61
72.1	61
72.1	60.7
72.1	59.8
71.5	58.9
71	57.8
70.4	56.7
69.5	55.2
68.7	53.8
67.8	52.4
67.3	50.6
66.4	48.6
65	45.2
64.7	44.1
63.8	41.8
63	39.2
62.4	36.6
61.8	33.7
61	30.9
60.1	27.7
59.2	24.6
58.1	20.9
56.7	16.8
54.9	12.8
52.9	9.1
50.4	5.7
48.1	2.5
45.5	0
43.2	2.5
41.2	4.2
38.9	4.8
36.6	4.8
34.3	4.8
31.7	4.8
29.2	4.8
26.6	4.8
24	4.8
21.4	4.8
19.1	4.8
17.1	4.8
15.1	4.8
13.7	4.8
12.3	4.8
11.1	4.8
10.5	5.1
9.4	5.7
8.3	6.5
7.1	7.7
6	9.4
5.1	11.4
4.8	13.4
4.5	15.7
4.8	17.7
4.8	19.4
6	20.9
7.7	22
10	22.9
12.8	23.1
15.7	22.9
18.6	23.1
21.1	23.1
23.1	23.7
23.7	24.6
23.4	25.2
23.1	25.7
22.9	26.6
22.3	26.9
21.1	26.9
20.3	27.4
19.4	28.3
17.4	29.7
16.8	30
15.7	30.9
15.1	31.2
15.1	31.7
15.4	31.7
15.7	31.7
16.3	31.7
16.3	31.7
16.6	32
17.1	32.3
17.1	31.7
17.1	31.5
16.6	30.6
15.7	29.4
14.6	28.3
13.1	27.4
11.7	26.6
10.5	26.3
9.7	26.3
8.8	26.3
8.3	26.3
7.7	26.6
7.4	26.6
7.1	26.6
6.8	26.6
6.5	26.6
6	26.6
5.4	26.6
5.4	26.6
5.4	26.6
5.4	26.6
5.4	26.9
5.4	27.4
5.4	28
5.4	28.9
5.4	30
5.4	31.2
5.4	32.6
5.4	34.3
5.4	35.7
5.4	37.2
5.7	38
5.7	38.9
5.7	39.8
5.7	40.3
5.7	40.9
5.7	41.2
5.7	41.2
6	41.2
6.3	41.2
6.5	41.2
6.8	41.2
7.1	41.2
7.4	41.8
7.4	42.3
7.4	42.9
7.4	43.2
7.4	43.2
7.4	43.2
7.4	42.9
7.4	42.9
7.4	42.9
7.4	42.9
7.4	42.9
7.4	42.9
7.4	42.9
7.4	42.9
7.4	42.9
7.4	42.9
7.4	42.9
7.4	42.9
7.4	42.9
7.4	42.9
7.4	42.9
7.4	42.9
7.1	42.9
7.1	42.9
7.1	42.9
7.1	42.9
6.8	42.9
6.3	42.9
6	42.9
5.7	42.9
5.4	42.9
5.4	42.9
5.4	42.9
5.4	42.9
5.4	42.9
5.4	42.9
5.4	42.9
5.4	42.9
5.1	42.9
5.1	42.9
5.1	42.9
5.1	42.9
5.1	42.9
5.1	42.9
5.1	42.9
5.1	42.9
5.1	42.9
5.1	42.9
5.1	42.9
5.4	42.9
5.4	42.9
5.4	42.9
5.4	42.9
5.4	42.9
5.4	42.9
5.4	42.9
5.4	42.9
5.4	42.9
5.4	42.9
5.4	42.9
5.4	42.9
5.4	42.9
5.4	42.9
5.4	42.6
5.4	42.6
5.4	42.6
5.4	42.6
5.4	42.6
5.4	42.6
5.4	42.3
5.4	42.1
5.4	41.8
5.4	41.8
5.4	41.8
5.4	41.8
5.4	41.5
5.4	41.2
5.4	40.6
5.4	40.3
5.4	40
5.4	39.8
5.4	39.8
5.1	39.5
5.1	38.9
5.1	38.6
5.1	38.3
5.1	38
4.8	37.8
4.5	37.5
4.2	37.2
4.2	36.9
4.2	36.6
4.2	35.7
4.2	35.2
4.2	34.9
4.2	34.6
4.2	34.3
4.2	34
4.2	34
4.2	34
4.2	34
4.2	34
4.2	34
4.2	34
4	33.7
4	33.5
3.7	33.2
3.7	33.2
3.7	32.9
3.7	32.3
3.7	31.7
3.7	31.5
3.7	31.5
3.7	31.5
3.7	31.5
3.7	31.5
3.7	31.5
3.7	31.7
3.7	31.7
3.7	32
3.7	32.6
3.7	33.7
3.7	35.2
4	36
4.2	36.9
4.5	37.2
5.1	37.5
6	38
6.3	38.3
6.8	38.9
6.8	39.8
7.4	40.6
7.4	41.2
7.7	41.5
8	41.8
8.5	42.1
8.5	42.1
9.1	42.1
9.4	42.1
9.4	42.1
9.4	42.1
9.4	42.1
9.1	42.1
9.1	42.1
9.1	42.1
9.1	42.1
9.1	42.1
9.1	42.1
9.1	42.1
9.1	42.1
9.1	42.1
9.1	42.1
9.1	42.1
9.1	42.1
9.4	42.1
9.7	42.1
10.3	42.1
10.8	42.1
11.4	42.1
12	42.1
12.6	42.1
13.4	42.1
14.3	42.1
15.4	42.1
16.3	42.1
17.1	42.1
17.4	42.1
17.1	42.1
16.3	42.1
14.3	42.1
10.8	42.1
10.3	42.1
10	42.1
10	42.1
10	42.1
10	41.8
9.7	41.8
9.1	41.2
8	40.6
6.8	40
6	39.5
5.1	38.6
4.8	37.8
4.2	36.9
4	35.7
3.4	34.9
2.5	34
1.7	33.7
0.8	33.2
0.2	33.2
0	33.2
0	33.2
0	33.2
0	33.2
0	33.2
0	33.2
0.2	33.2
0.2	33.2
0.2	33.2
0.2	32.9
0.2	32.6
0.2	32.3
0.2	32.3
0.2	32.3
0.2	32.3
0.2	32.3
0.2	32.6
0.2	32.6
0.2	32.6
0	33.5
0	34.3
0	35.2
0	35.7
0	36
0.2	36.3
0.8	36
1.1	36.3
1.4	36.3
1.7	36.6
1.7	37.2
1.7	37.8
1.7	38.6
1.7	38.9
1.7	39.2
1.7	39.2
2	39.2
2.2	39.2
2.5	39.2
2.8	39.2
3.1	39.2
3.1	39.2
3.1	39.2
3.1	39.5
3.1	39.8
3.1	40
3.4	40
3.4	40
3.4	40
3.4	40
3.4	40
3.4	40
3.4	40
3.4	40.3
3.4	40.3
3.4	40.3
3.4	40.3
3.4	40.3
3.4	40.3
3.4	40.3
3.4	40.3
3.4	40.3
3.4	40.3
3.4	40.3
3.4	40.3
3.4	40.3
3.4	40.3
3.4	40.3
3.4	40.3
3.4	40.3
3.4	40.3
3.1	40.3
3.1	40.3
3.1	40.3
2.8	40.3
2.8	40.3
2.5	40.3
2.5	40.3
2.5	40.3
2.2	40.3
2.2	40.3
2.2	40.3
2.2	40.3
2.2	40.3
2.2	40.3
2.2	40
2.2	40
2.2	40
2.2	40
2.2	40
2.2	40
2.2	40
2.2	40
2.2	40
2.2	40
2.2	40
2.2	40
2.2	40
2.2	40.3
2.2	40.3
2.2	40.3
2.2	40.3
2.2	40.3
2.2	40.3
2.2	40.3
2.2	40.3
2.2	40.3
2.2	40.3
2.2	40.3
2.2	40.3
2.2	40.3
2.2	40.3
2.2	40.3
2.2	40.3
2.2	40.3
2.2	40.3
2.2	40.3
2.2	40
2.2	40
2.2	40
2	40
2	40
1.7	40
1.4	40
1.4	40
1.4	39.8
1.4	39.5
1.4	39.2
1.4	38.9
1.4	38.6
1.4	38.6
1.4	38.3
1.4	37.8
1.4	37.8
1.4	37.8
1.4	37.5
1.1	37.2
1.1	37.2
1.1	36.9
1.1	36.9
0.8	36.9
0.2	36.9
0.2	36.9
0.2	36.9
0.2	36.9
0.2	36.9
0.2	36.9
0	36.9
0	36.9
0.2	36.9
0.2	36.9
0.2	36.9
0.2	36.9
0.2	36.9
0.2	36.9
0.2	36.6
0.5	36.6
0.5	36.6
0.8	36.6
1.4	36.3
1.7	36
2	36
2.2	36
2.5	36
2.5	35.7
2.5	35.5
2.5	34.9
2.8	34.6
3.4	34
3.4	34
3.4	34
3.7	33.7
4	33.2
4.2	32.9
4.2	32.9
4.2	32.6
4.2	32
4.2	31.7
4.2	31.5
4.2	31.2
4.2	31.2
4.5	30.9
4.5	30.3
5.1	30.3
5.1	30
5.4	30
5.4	30
5.4	29.7
5.4	29.4
5.4	29.4
5.4	29.4
5.4	29.4
5.7	29.4
6	29.2
6.3	29.2
6.3	29.2
6.3	29.2
6.3	29.2
6.3	29.2
6.3	29.2
6.5	29.2
6.5	29.2
6.5	29.2
6.5	29.2
6.8	29.2
7.1	29.2
7.1	29.2
7.1	29.2
7.1	29.2
7.1	29.2
7.1	29.2
7.1	29.2
7.1	29.2
7.1	29.2
7.1	29.2
7.1	29.2
7.1	29.2
7.1	29.2
7.1	29.2
7.1	29.2
7.1	29.2
7.1	29.2
7.1	29.2
7.1	29.2
7.1	29.2
7.1	29.2
7.1	29.2
7.1	29.2
7.1	29.2
7.1	29.2
6.8	29.2
6.8	29.2
6.8	29.2
6.8	29.2
6.8	29.2
6.8	29.2
6.8	29.4
6.8	29.7
6.8	29.7
6.8	29.7
6.8	29.7
6.8	29.7
6.8	29.7
6.8	29.7
6.8	29.7
6.8	29.7
6.8	29.7
6.8	29.7
6.8	29.7
6.8	29.7
6.8	29.7
6.8	29.7
6.8	29.7
6.8	29.7
6.8	29.7
7.1	29.7
7.1	29.7
7.1	29.7
7.1	29.7
7.1	29.7
7.1	29.7
7.1	29.4
7.1	29.4
7.1	29.2
7.1	28.6
7.1	28
7.1	27.4
7.1	26.3
7.1	24.9
7.1	23.4
7.1	21.4
7.1	19.7
7.1	18.3
7.1	16.8
7.1	15.7
7.1	14.6
7.1	13.7
7.1	12.8
7.1	12
7.1	11.1
7.1	10.3
7.1	9.7
7.1	8.8
7.1	8
7.1	6.8
7.4	6
7.7	4.2
8	4
8.3	3.1
8.5	2.2
9.1	1.7
9.1	0.8
9.1	0
9.4	0.8
10	1.7
10	2.2
10	2.8
10.3	3.4
10.5	4
10.8	4
11.1	4
11.1	4.2
11.1	4.2
10.8	4.2
10.8	4.2
10.8	4.2
10.8	4.2
10.8	4.2
10.8	4.2
10.5	4.2
10.5	4.2
10.3	4
9.4	3.4
9.1	3.1
8.5	2.5
8.3	2
7.7	1.1
7.4	0.5
6.8	0
6.3	0.5
5.7	1.1
5.1	2
4.5	2.2
4	2.8
3.4	3.4
2.5	4
1.4	4.2
0.8	4.5
0	4.8
0.8	4.8
1.7	4.8
2.8	4.8
4	4.8
4.8	4.8
5.7	4.8
6.5	4.8
7.7	4.8
8.8	4.8
10.3	4.8
11.4	4.8
12.8	4.8
14.3	4.8
16	4.5
17.7	4.2
19.7	3.7
21.7	2.5
23.7	0.5
26.3	2.2
29.2	5.1
31.7	8.3
34.6	11.1
36.9	13.7
39.5	16
42.3	18.6
45.2	21.4
48.1	24
50.6	26.6
52.9	29.2
54.9	31.2
57.2	33.2
58.9	35.2
61	37.2
63	39.5
65	41.5
67	43.2
68.7	44.9
70.1	46.6
71.3	48.1
72.4	49.5
73.6	50.9
74.4	52.1
75.6	53.2
76.4	54.4
77.3	55.2
78.1	56.1
78.7	56.4
79	56.9
79.6	57.5
80.1	57.8
80.4	58.4
80.7	58.7
81	58.7
81	58.9
81	59.2
81	59.2
81	59.2
81	59.2
81	59.2
81	59.2
81	59.2
81	59.2
80.7	59.2
80.7	59.2
80.4	58.9
80.4	58.9
80.1	58.7
79.9	58.1
79.6	58.1
79.3	58.1
79.3	58.1
79.3	58.1
79	57.8
78.7	57.8
78.7	57.5
78.7	57.5
78.7	57.5
78.7	57.5
78.7	57.5
78.7	57.5
78.7	57.5
78.7	57.8
79	58.1
79.3	58.7
79.6	58.7
79.9	59.2
80.1	59.5
80.4	59.8
80.7	60.1
80.7	60.4
81	60.4
81	60.4
81	60.4
81	60.4
81	60.4
81.3	60.4
81.3	60.4
81.3	60.4
81.3	60.4
81.9	60.7
81.9	60.7
81.9	61
81.9	61.2
82.1	61
81.3	60.4
81.3	60.4
81.6	60.4
81.6	60.7
81.6	60.7
82.1	61
82.1	61
82.1	61
82.1	61
82.4	61
82.7	61
82.7	61
82.7	61
82.7	61
82.7	61
82.7	61.2
82.7	61.2
82.7	61.2
82.7	61.2
82.7	61.2
82.7	61.2
82.7	61.2
82.7	61.2
82.7	61.2
82.7	61.2
82.7	61.2
82.7	61.2
82.7	61.2
82.7	61
82.7	61
82.4	61
82.4	61
81.9	61
81.9	61
81.9	61
81.9	61
81.6	60.7
81.6	60.1
81.3	59.8
81	60.1
80.7	59.8
80.7	59.8
80.7	59.2
80.7	58.9
80.4	58.7
80.1	58.4
80.1	58.4
80.1	58.4
80.1	58.4
80.1	58.4
80.1	58.4
80.1	58.4
80.1	58.4
80.1	58.4
[truncated: 4,736 more rows]
