# Supplementary material for: Bot fit: A novel approach to assessing lower limb muscular strength
Source: PLoS One. 2026 Mar 26;21(3):e0339187. doi: 10.1371/journal.pone.0339187 (PMC13021169; doi:10.1371/journal.pone.0339187)
Supplement: S3 File — Raw joint angle data (left and right legs) collected from 25 participants across all exercise protocols. This compressed folder contains individual participant files (sub1–sub25) with time-series signals representing lower-limb motion recorded by the Bot Fit system during resistance exercise trials. (ZIP) [file pone.0339187.s003.zip › sub21/lunge_max2.csv]

AngL	AngR
17.9	2
17.9	3.4
17.9	5.2
17.9	7.2
17.9	8.9
17.9	11.2
17.9	14.3
17.9	15.2
17.9	15.7
17.9	15.7
17.9	15.2
17.4	14.3
16.8	13.2
15.9	12.3
15.4	11.2
15.1	10.6
15.4	10.3
15.4	10.3
15.4	10.3
15.4	10.6
15.4	10.6
15.1	10.6
14.8	10.3
14.2	10.3
13.4	10.3
11.9	10.3
10.2	10.6
8.2	10.9
6.8	11.5
6.2	12.3
5.6	12.6
5.9	12
7.3	10.9
7.9	10.3
9.4	10.3
9.6	10.6
9.4	10.6
9.1	10.9
9.4	11.2
9.1	11.7
9.1	11.5
8.5	11.5
8.2	11.5
7.6	11.5
7.3	11.5
7.1	11.5
6.8	11.5
6.2	11.5
5.6	11.5
4.8	11.5
4.2	11.5
3.9	11.5
3.6	11.5
3.6	11.5
3.6	11.5
3.6	11.2
3.3	11.2
3.3	10.9
3.1	10
3.1	9.7
3.1	9.2
3.1	8.9
3.1	8.6
2.8	8
2.8	7.7
2.8	7.4
2.8	7.2
2.8	6.9
2.5	6.6
2.5	6.3
2.2	5.7
2.2	5.2
1.6	4.3
0.5	2.3
0.2	1.4
0.3	0.5
1.1	2.8
1.4	5.1
2	7.3
2.3	9.4
2.3	11.6
2.3	13.9
2.6	15.9
3.1	17.9
3.7	20
4.3	22
5.2	24
5.7	26.3
6	28.3
6.3	30.5
6.3	32.8
6.6	34.8
6.9	36.6
6.9	37.7
6.9	38.9
6.9	39.4
6.9	40
6.9	40
6.9	40
6.9	39.4
6.9	38.3
6.9	36.6
7.2	34.6
7.7	31.1
8	30.3
8.9	27.7
9.2	24.8
9.4	22.2
9.7	19.4
10.3	16.5
10.9	13.9
11.2	11.6
11.7	9.6
11.7	7.6
11.5	6.5
11.5	6.2
11.5	6.2
11.2	6.8
11.2	6.8
11.2	6.8
10.9	6.8
10.9	6.5
10.6	6.5
10	6.5
9.2	6.5
8.3	6.5
7.4	6.5
6.6	6.5
5.7	6.5
4.3	6.5
2.6	6.5
0.9	5.9
0.8	5.3
2.5	5.1
4.2	5.1
5.6	4.8
7.3	4.8
8.5	4.8
9.6	4.8
10.5	4.8
10.8	4.8
10.8	4.8
10.5	4.8
9.6	4.8
8.8	4.8
7.6	4.8
6.2	4.8
4.8	4.8
3.3	4.8
2.5	4.8
1.6	4.8
1.3	4.8
1	4.8
0.2	5.1
0.9	5.3
2	5.6
2.6	5.9
3.1	5.9
3.1	6.8
3.1	8.5
3.4	10.2
4	12.2
4	13.9
4.3	15.4
4.9	16.8
5.4	17.7
6	18.2
6.6	18.5
6.9	18.5
6.9	18.5
6.9	18.5
6.9	18.5
6.9	18.5
6.9	18.2
6.9	17.9
6.9	17.1
6.9	16.2
6.9	14.5
6.9	13.9
6.9	12.8
6.9	12.2
6.9	12.2
6.9	12.2
6.9	12.5
6.9	12.5
6.9	12.5
6.9	12.5
6.9	12.5
6.9	12.5
6.9	12.5
6.9	12.5
6.9	12.5
6.9	12.2
6.9	11.4
6.9	10.5
6.9	9.1
6.9	7.9
6.9	6.8
6.9	5.6
6.9	4.5
6.9	3.3
6.9	2.8
6.9	1.9
6.9	1
6.9	0.5
6.9	0.3
6.6	0.9
6.3	1.7
5.4	2.3
4.9	2.6
3.7	2.9
2.9	2.9
1.4	2.9
0.3	2.9
1	2.9
2.5	2.9
3.6	2.9
4.8	2.9
5.6	2.9
6.5	2.9
6.8	2.9
6.8	2.9
6.8	2.9
6.8	2.9
6.5	2.9
6.2	2.9
5.6	2.6
4.5	2.6
3.3	2.6
2.5	2.6
1.9	2.6
0.5	2.3
1.1	1.4
3.1	0.6
4.9	0
6.3	0.5
7.4	1.3
8.3	1.9
9.2	3.1
9.7	4.5
10	6.2
10	8.5
10.3	11.4
10.3	14.5
10.3	17.9
10.3	21.1
10	24.2
9.7	27.4
9.4	30.8
9.4	34.3
9.2	37.1
8.3	39.7
7.4	41.7
6.6	43.7
6	45.4
5.2	46.9
4.6	47.4
4.3	47.7
4	47.7
3.7	47.4
3.1	46.3
2.3	44.6
1.7	42.3
1.4	40
1.1	37.1
0.9	34.3
0.9	31.1
0.9	28
0.9	24.8
0.9	21.7
0.6	18.5
0.6	15.4
0.6	12.5
0.3	9.6
0	6.8
0.2	4.2
0.2	1.6
0.2	0.9
0.2	3.4
0.2	5.7
0.2	7.7
0.2	9.7
0.8	10.9
1	11.5
1.3	11.5
1.6	11.2
1.9	11.2
1.9	10.9
2.5	11.2
2.5	11.2
3.1	11.5
3.6	11.5
4.2	11.5
5.1	11.7
6.2	11.7
7.3	11.7
8.8	11.7
10.2	11.7
11.4	12.6
13.1	13.7
13.7	14
15.1	14.3
16.5	14.3
17.9	14
19.7	13.7
21.4	12.3
22.8	11.2
24	10.3
24.5	9.7
24.5	9.4
23.7	9.7
22.5	9.7
20.5	9.7
18.2	9.7
15.7	9.7
13.7	9.7
12.8	9.7
12.5	9.2
12.5	8
13.7	6.3
15.4	3.7
17.7	0.9
20.8	1.9
24.2	4.5
28.3	6.5
32.3	7.6
35.7	8.8
38.6	9.9
40.6	11.6
42.3	13.7
43.7	15.7
45.4	17.7
47.4	19.7
49.2	21.1
50.9	22.2
52.9	21.7
54.6	21.1
56	20.2
56.9	20
58	20
58.9	20.2
60	20.2
61.2	20.2
62.3	20
62.9	19.4
63.5	18.5
63.8	17.4
64.1	16.5
64.1	15.4
64.1	14.2
64.1	13.7
64.1	13.1
64.1	13.1
63.8	13.1
63.8	12.8
63.2	12.2
62.6	12.2
61.5	12.2
60.6	12.2
59.2	12.2
58.9	12.2
58	12.2
57.2	11.6
56	11.4
54.6	11.1
53.2	10.5
52	10.2
50.9	9.9
49.7	9.4
48.3	9.1
46.9	8.8
45.4	8.2
43.7	7.3
42	6.5
40.6	5.6
39.1	5.1
37.7	4.5
36.6	3.9
35.1	3.3
33.4	2.5
32	1.3
30.3	0.2
28.5	0.9
26.5	1.4
24.8	2
23.1	2.6
21.7	3.4
20.8	4.3
20.2	5.4
19.7	7.2
19.4	9.2
18.8	10.9
18.5	12.6
18.2	14.3
17.9	15.7
17.9	16.9
17.9	17.8
17.9	18
17.9	18.3
17.9	18.3
17.9	18.3
18.2	18.3
18.5	18.3
18.8	17.8
18.8	16.9
18.8	15.7
18.8	14.9
18.8	14
19.1	13.7
19.1	13.7
19.1	13.7
19.1	13.7
19.4	13.7
19.7	13.5
20	12.9
20.2	12.9
20.8	13.2
21.4	13.2
21.7	13.2
21.7	13.2
21.7	13.2
22	13.2
24.5	13.5
24.8	13.5
25.4	13.5
26	13.5
26.5	13.5
27.4	13.5
28.3	13.5
29.4	13.5
30.3	13.5
31.4	13.5
32.3	13.5
33.1	13.5
34	13.5
34.6	13.5
35.4	13.5
35.7	13.2
36.3	12.9
36.6	12
37.1	11.5
38	10.6
38.9	9.4
39.7	8.6
40.6	8
41.4	7.7
42.3	7.7
42.9	7.7
43.4	8
44	8
44.6	8
44.9	8
44.9	8.3
44.9	8.3
45.2	8.9
45.2	8.9
45.2	8.9
45.2	8.9
45.2	8.9
45.2	9.2
45.2	9.2
45.2	9.2
45.2	9.4
44.9	9.4
44.6	9.4
44	9.4
43.4	9.4
42.9	9.4
42.3	9.4
41.4	9.4
40.6	9.4
39.4	9.4
38.3	9.4
37.1	9.7
36	9.7
34.8	9.7
33.4	9.7
31.7	9.7
30.3	9.7
28.3	9.7
26.3	9.7
24.5	9.7
23.1	10
21.7	10.3
20.5	10.3
19.7	10.6
18.5	11.2
18.2	11.5
17.4	11.7
17.1	12.3
16.8	12.9
16.8	12.9
16.8	12.9
16.8	12.9
16.8	12.9
16.8	12.9
16.8	12.9
16.8	12.9
16.8	12.9
16.5	12.9
16.5	12.9
16.5	13.5
16.5	13.7
16.5	14
16.5	14.3
16.5	14.3
16.5	14.3
16.5	14.3
16.2	14
15.7	14
15.1	14
14.2	13.7
12.8	12.9
11.9	11.5
11.1	9.4
10.5	6.9
10.5	1.7
10.5	0.2
10.5	3.6
10.2	7.1
9.9	10.2
9.4	13.1
8.8	15.7
8.2	17.9
7.9	20.5
7.3	23.7
7.1	26.8
6.5	30.3
6.2	33.7
5.6	37.1
5.1	40
4.8	42.9
4.5	44.9
4.2	46.3
3.6	47.2
3.1	47.4
2.5	47.4
1.9	47.2
1	46.3
0.3	44.9
2	42.6
3.7	40
5.7	37.4
7.4	34.6
9.2	29.4
9.4	27.7
9.7	24.2
9.7	21.1
9.7	18.2
9.2	15.4
8	12.8
6.3	11.4
4.3	10.8
1.4	10.2
2.5	9.1
6.8	7.9
11.1	6.8
15.7	5.3
20.2	3.9
24	3.1
27.1	2.5
29.1	1.6
30.3	0.8
30.5	0
30.5	1.1
30.5	1.4
30.5	1.4
30.5	1.4
30.3	1.1
28.8	1.1
26.5	1.1
25.1	1.4
23.7	2
21.4	2
18.5	2
15.9	2.3
14.8	3.4
13.7	3.7
12.5	3.7
11.4	3.7
10.2	3.7
9.1	3.7
7.6	3.4
6.5	3.4
5.3	3.4
4.2	2.9
3.3	2.3
3.1	1.4
3.1	0.6
2.8	0
2.8	0.2
2.8	0.2
2.8	0.2
2.5	0.2
1.9	0.5
1.6	1.3
1.6	2.2
1.6	3.6
1.6	5.1
1.6	6.5
1.6	7.1
1.6	7.1
1.6	7.1
1.6	6.2
1.9	5.3
1.9	3.9
1.9	2.5
1.9	1.3
1.6	0.8
1.6	0.8
1.6	0.8
1.6	0.8
1.6	0.8
1.6	0.8
1.6	0.8
1.9	0.8
2.8	0.8
4.2	0.8
5.9	0.8
7.6	0.8
9.1	0.8
10.5	0.8
11.4	0.8
11.9	0.5
11.1	0
10.5	0.3
9.1	0.6
6.8	0.9
4.5	1.1
2.5	1.7
0.2	2
1.7	1.7
3.4	1.1
4.6	0.2
5.2	1.6
5.2	2.8
4.6	3.6
4	3.9
3.4	3.3
3.1	2.8
2.9	2.2
2.9	0.5
2.9	0.3
2.9	2
2.9	3.4
2.9	4.3
3.1	4.6
3.1	4.6
2.9	4.6
2.9	4.6
2.9	4.6
2.9	4.6
2.9	4.6
2.9	4.6
2.9	4.6
2.9	4.6
2.9	4.6
2.6	4.6
2.6	4.6
2.3	4.6
1.7	4.9
0.6	4.6
0	4.6
0.2	4.6
0.8	4.6
1.3	4.6
1.9	4.6
2.8	4.6
3.6	4.6
4.5	4.6
5.3	4.6
5.9	4.6
6.8	4.6
6.8	4.6
6.2	4.6
5.1	4.6
3.3	4.6
1	4.6
1.1	4.6
3.4	4.6
5.4	4.9
6.6	4.9
6.9	4.9
6.9	4.9
6.9	4.9
6.9	4.9
6.9	4.9
6.6	5.2
6.3	5.2
6.3	5.7
6	6
6	5.7
6	5.7
6	5.7
6	5.7
5.7	5.7
5.7	5.7
5.2	5.7
4.6	5.7
4	5.7
3.4	5.7
3.1	5.7
2.9	5.7
2.9	5.7
2.9	5.7
3.1	5.4
3.4	4.6
3.4	4
4	3.4
4.3	2.9
4.3	2.6
4.3	2.6
4.3	2.6
4.3	2.6
4.3	2.9
3.7	2.9
2.6	2.6
2	2.3
1.1	0
0	4.2
1	10.5
3.3	17.4
6.2	24.5
9.6	31.7
13.1	38.3
16.5	43.7
20.2	46.3
23.7	47.2
26.8	46.6
29.7	44.9
32.8	41.7
35.7	37.4
38.6	32.3
40.6	26.5
42.3	20
43.4	13.1
44.3	6.5
45.4	1
46.9	3.4
49.2	6.9
51.7	8.6
54.6	8.9
57.8	8.9
60.6	8.6
63.2	8.6
65.2	8.6
66.9	8.9
68.6	9.2
70.4	9.7
72.1	9.4
73.2	8.3
74.1	7.2
74.7	6.9
74.9	7.2
75.8	8.9
75.8	9.2
75.2	8.9
74.7	8.6
74.1	8.6
73.2	8.6
72.4	8.6
71.5	8.6
70.9	8.9
69.2	10.3
68.6	11.2
66.6	12.3
63.8	12.9
60.6	12.9
56.3	12.9
51.2	12.3
46	12
41.7	11.2
37.7	9.4
34.8	7.2
32.6	4.6
30.8	1.4
28.5	3.9
28	5.6
27.1	8.8
26	11.4
25.1	13.1
24	13.7
22.5	13.7
21.4	13.7
20.8	13.7
20.8	13.4
20.8	12.5
20.8	10.5
20.5	8.2
19.1	7.1
17.7	5.9
15.9	5.6
13.9	5.6
11.9	6.2
10.5	7.6
10.5	9.9
10.5	12.5
11.1	15.7
11.4	16.5
12.5	17.4
14.2	17.9
17.1	17.9
20.8	17.9
25.4	17.9
30.5	17.9
36	17.4
42.3	14.2
43.4	12.8
44.9	8.8
46	3.6
47.4	1.4
49.4	6
52	9.2
55.2	11.2
58.6	11.7
62.1	11.7
66.1	11.7
67.2	11.7
69.5	11.7
71.8	11.7
73.2	11.7
75.2	12.6
77.2	13.5
78.4	13.5
78.7	13.5
78.7	13.5
78.7	13.2
78.4	12.3
78.1	10.6
78.1	10
78.1	10
78.1	10
77.8	10
76.9	10
75.8	10.3
74.7	10.6
73.5	10.6
72.4	10.6
71.5	10.6
70.4	10.6
69.2	10.6
67.5	10.6
66.9	10.6
65.8	10.6
64.9	11.2
63.5	12
61.5	12.6
58.6	12.6
54.9	12.6
49.4	11.5
44.3	9.7
40	7.7
36.8	4.9
34.6	0.9
33.1	3.3
32.3	7.9
31.4	12.2
30.8	15.4
30.3	17.7
30	18.5
30	18.5
30	18.5
30	17.7
30	15.7
30	13.7
30	12.8
30	12.5
30	12.2
30	12.2
30	12.2
30	12.2
30	12.5
30	12.5
30	12.5
30	12.5
30	12.5
30	12.5
29.7	13.1
29.1	15.1
28.8	17.1
28.8	18.8
28.8	19.7
28.8	20
28.8	20.2
29.4	20.2
30.5	20.2
32.8	20.2
35.4	20
38.9	19.4
42.3	17.7
44.9	15.4
47.7	9.6
48.3	7.3
49.4	2.5
50.9	2.6
52.3	6.9
53.7	10
55.8	12
57.8	13.2
60.3	13.5
63.8	13.7
67.5	13.7
68.6	13.7
69.2	13.7
70.4	13.7
71.8	13.7
72.9	13.5
73.2	13.5
74.4	13.5
76.1	13.7
76.9	14.6
76.9	15.2
76.7	15.2
75.8	14.9
74.9	14.6
74.4	14.6
73.8	14.6
72.4	14.6
71.8	14.6
70.4	14.6
69.2	14.6
68.4	14.9
67.5	15.2
66.3	15.2
64.3	15.2
59.8	15.2
57.8	14.9
52.9	14.6
47.7	14
43.1	12.9
39.1	10.6
35.7	7.4
33.4	3.7
31.4	0.5
29.7	4.5
26.8	11.4
25.7	13.4
24	17.9
22.2	22
21.1	25.7
20.5	28.3
20.2	30
20.2	30.5
20.2	30.5
20.5	29.1
20.8	27.7
20.8	24.2
20.8	20.5
20.8	16.2
20.8	11.4
20.8	6.8
20.8	4.2
20.8	3.9
20	4.5
16.8	6.8
15.9	7.1
14.8	7.6
13.4	8.5
12.5	10.5
11.9	13.1
11.9	16.2
12.2	19.4
12.8	22.2
13.7	24
15.1	24.5
17.1	24.8
22.2	24.5
24.5	24.5
29.7	23.4
34.8	20.8
38.6	17.7
41.1	13.7
42.9	8.2
44	3.1
45.2	2
46.9	6.9
48.9	9.7
51.7	11.2
55.5	11.5
59.2	11.5
61.8	11.2
63.5	11.2
65.5	11.2
67.5	11.2
69.2	11.2
69.8	11.2
70.1	11.2
71.5	11.2
72.1	11.2
72.9	11.5
73.2	12.3
73.2	13.7
73.2	14.9
73.2	15.2
73.2	15.2
73.2	15.2
72.9	15.2
72.4	15.2
71.5	15.2
70.6	15.2
69.8	15.2
68.6	15.2
67.2	15.2
66.1	15.2
64.6	15.2
63.5	15.2
61.8	15.2
58.6	15.2
57.2	15.2
53.2	14.9
48.3	13.7
44	12.3
40.6	9.7
37.4	6.6
35.1	2.6
33.4	1.6
31.7	5.9
28.8	12.8
28	14.8
26	18.5
24.5	21.4
23.4	23.1
22.5	24
22.2	24
22.2	24
22.2	22.8
22.2	20.2
22.2	15.9
22.2	11.9
22.2	9.4
22.2	7.3
22.2	7.3
22	7.6
20.8	8.5
19.7	9.1
19.1	9.1
18.5	9.4
17.1	11.4
16.8	12.5
16.8	15.1
16.8	18.8
16.8	22.5
16.8	25.7
17.4	28
17.4	28
18.8	28
21.1	28
24.8	28
29.7	27.7
34.6	26.5
38.6	24.5
41.4	21.1
42.6	15.9
42.9	10.5
43.1	4.8
44	0.6
45.4	5.2
47.4	7.7
50.3	8.6
53.7	8.9
57.5	8.6
59.8	8.6
61.5	8.6
63.2	8.6
66.3	8.6
67.2	8.6
68.9	8.6
69.8	8.6
70.9	8.6
72.1	8.6
73.2	8.6
73.2	9.2
73.2	10.3
73.2	10.9
73.2	10.9
72.9	10.9
72.4	10.9
71.5	10.9
70.6	10.9
69.5	10.9
68.1	10.9
66.6	10.9
65.2	10.9
64.1	10.9
62.9	11.2
61.5	11.7
59.5	11.7
56.9	11.5
53.7	11.5
48.9	11.2
43.7	10
39.4	8.9
34.6	5.4
33.1	3.7
31.1	0.3
29.4	3.1
28	7.1
26.5	11.4
25.1	14.8
24	17.7
23.1	19.7
22.5	20.2
22	20.2
22	20.2
22	19.4
22	16.5
22	12.8
21.4	11.1
20.8	9.4
20.2	8.2
18.8	8.2
17.4	8.2
15.7	8.8
14.5	9.4
13.7	10.8
13.4	13.1
13.4	15.9
13.4	19.1
14.2	21.7
15.4	22.2
16.2	22.2
18.8	22.2
22.8	22
27.7	21.7
32.8	20.8
37.1	18.8
40	15.9
42.3	9.4
42.6	6.8
43.1	1.3
44	3.7
45.7	8
47.7	10.6
50.9	11.7
54.6	11.7
58	11.7
60.9	11.7
61.8	11.7
63.8	11.7
65.8	11.7
68.1	11.7
70.4	11.7
71.5	11.7
72.4	11.7
73.2	11.7
74.1	11.7
74.7	12
74.9	12.6
74.9	13.5
74.9	14
74.9	14
74.9	14
74.1	14
72.9	14
72.1	14
70.9	14
69.8	14
67.2	14
66.3	14
64.6	14
62.9	14
61.2	14
59.2	14
54.3	14
52	13.7
46.9	12.9
42.3	11.7
38.6	9.7
35.7	6.9
33.4	3.4
31.4	0
29.7	3.6
28	7.3
26	10.8
24	14.2
22.2	17.1
20.8	19.4
20	20.8
19.4	21.1
19.4	21.1
19.4	20.8
19.7	19.1
19.7	16.2
19.7	12.5
19.7	9.6
19.7	7.6
19.7	5.9
19.7	5.3
19.4	5.3
17.9	5.3
16.2	5.3
14.8	5.3
13.7	5.6
12.5	6.5
11.4	8.8
10.8	11.9
10.8	15.7
10.8	19.7
11.9	22.2
12.2	22.5
13.9	22.5
17.1	22.5
21.4	22.5
26.3	22.2
31.1	21.1
35.1	18.8
38	15.4
39.7	10.5
40.9	5.3
41.7	0
43.1	5.2
46	10.3
47.2	11.5
50.3	12.3
53.7	12.3
57.5	12.3
60.3	12.3
62.6	12.3
64.6	12.3
67.2	12.3
69.5	12.3
70.9	12.3
72.1	12.3
72.9	12.3
74.1	12.3
74.9	12.3
74.9	12.3
74.9	12.3
74.9	12.3
74.9	12.3
74.7	12.3
73.5	12.3
72.4	12.3
70.9	12.3
70.4	12.3
68.6	12.3
67.2	12.3
65.5	12.3
64.1	12.3
62.6	12.3
60.3	12.3
57.2	12.3
52.9	12.3
47.4	12.3
42.3	11.7
37.7	10.3
34.6	8.3
31.7	5.2
29.7	1.7
28.3	1.6
26.8	5.1
25.7	8.2
24.2	11.9
24	13.1
23.1	14.2
22.5	14.5
22.2	14.5
22	14.5
22	14.2
22	13.4
22	10.2
22	9.9
21.7	8.8
21.7	7.3
21.4	7.1
20.8	7.1
20.5	7.1
20	7.1
19.1	7.1
17.9	8.2
16.8	9.9
16.8	13.9
16.8	15.4
17.1	17.9
17.7	19.4
18.8	19.4
20	19.4
22	19.4
24.8	19.4
28.3	19.1
31.1	17.7
33.1	13.7
33.7	11.9
34	7.1
34.3	1.9
34.8	3.1
36	8
37.4	12.3
39.4	14.9
42.3	17.2
45.7	18.6
48.6	18.6
50.6	18.9
52.9	20
54	20
54.9	20.3
56.6	21.5
56.6	21.8
56.6	22.9
56.6	24.3
56.6	24.9
56.6	24.9
56.6	24.9
56.6	24.9
56.6	24.9
56.6	24.9
56.3	24.9
55.8	24.9
55.2	24.9
54.9	24.9
54.3	24.9
54	24.9
53.5	24.9
53.2	24.9
52.9	24.9
52.3	24.9
51.5	24.9
51.2	24.9
50.6	24.9
50	24.9
49.2	24.9
48.3	24.9
47.2	24.9
46.3	24.9
44.9	24.9
44	24.9
42.9	24.9
41.4	24.9
39.1	24.9
38.6	24.9
36.8	24.6
35.4	23.8
34.3	22.3
33.1	20.9
32	18.9
30.8	16.6
29.7	14
28.5	11.7
27.7	9.7
26.8	7.7
26	5.7
25.1	4
24.8	2.3
24.2	0.9
23.7	0.8
23.4	2.2
22.8	3.3
22.5	4.8
22	6.5
21.4	7.9
20.8	9.4
20.5	10.8
20	11.9
19.7	13.4
19.4	14.2
19.1	15.4
18.8	15.9
18.8	16.2
18.8	16.2
18.8	16.2
18.8	16.2
18.8	16.2
18.8	16.2
18.8	15.9
18.8	15.7
18.5	14.5
18.2	13.4
17.4	11.6
16.2	9.4
15.1	7.1
13.9	4.8
12.8	2.5
11.9	0.8
11.1	0.6
10.5	1.4
10.2	2
9.9	2
9.9	2
10.2	2
10.5	2.3
10.5	2.9
10.5	3.1
10.5	3.7
10.8	4
11.4	4
12.2	4
13.4	4
14.2	4
15.1	4
15.7	4
16.2	4
16.8	3.7
17.1	3.7
17.1	3.7
17.1	3.7
17.1	3.7
16.8	3.4
16.8	3.4
16.2	3.1
15.9	2.6
15.7	2.6
15.1	2.9
14.5	2.9
13.9	2.9
13.7	2.9
12.8	2.6
11.6	2
10.5	0.9
8.8	0.5
7.3	1.9
6.2	3.3
5.3	4.8
5.1	6.5
5.1	8.2
5.1	10.5
5.6	13.1
6.8	15.9
7.9	19.1
9.9	22.2
11.9	25.4
14.2	28
16.2	30.3
17.9	32.6
19.4	34.6
20.5	36.3
21.4	37.4
22.5	38.3
23.7	38.6
25.1	38.9
26.5	39.4
28	40.6
29.1	42.3
30	44.6
31.1	46.9
32	48.9
32.8	50.6
33.7	50.6
34.6	49.2
35.7	48
36.6	47.7
37.1	47.7
38.3	47.7
39.1	47.7
39.7	47.7
40.3	47.4
40.6	47.4
41.4	47.4
42.3	46.6
42.9	45.7
43.1	44.9
43.1	44.6
43.1	44.3
43.1	44
43.1	43.4
42.9	43.1
42.6	42.6
42.6	42
42	41.1
40.9	40.6
39.4	39.4
37.7	38
36	36.6
34	35.4
31.7	34.8
30	34.6
29.4	34.6
29.4	35.1
29.4	36
29.4	36.8
29.4	38.3
29.4	39.7
29.4	42
29.4	44.6
29.4	47.4
29.7	50
30	52
30	53.7
30	54.6
30	55.2
30	55.5
30	55.5
30	55.5
30.3	54.9
31.1	53.7
32.3	52
33.1	49.7
34	47.7
34.8	45.4
35.7	43.1
36.6	40.9
37.7	39.1
38.9	37.1
40	35.7
41.4	34.3
42.9	33.1
44.3	32.6
45.7	32.3
47.2	32.3
48.3	32.3
49.4	32.3
50.3	32.3
51.2	32.3
51.5	32.3
51.5	32.3
51.5	32.8
51.2	34.3
51.5	36.8
51.7	39.4
53.2	41.4
55.8	41.7
58.9	42
61.8	43.1
64.1	45.2
66.1	47.4
68.1	49.2
69.2	50.9
69.5	52
69.5	53.2
69.5	54
69.5	55.2
69.8	56.3
70.1	57.5
71.2	58.9
72.4	60.3
73.2	61.5
74.1	62.1
74.4	62.1
74.4	62.1
74.1	62.1
73.8	62.1
73.2	62.1
73.2	62.1
72.9	62.1
72.4	61.8
72.1	61.2
71.8	60.6
71.2	59.8
70.9	59.2
70.6	58.6
70.4	57.8
70.4	57.2
70.4	56.6
70.4	56
70.1	55.8
69.8	55.2
69.2	54.3
68.9	53.7
68.6	52.9
68.4	52.6
68.4	52
68.4	52
68.4	51.7
68.4	51.5
68.4	51.2
68.4	51.2
68.1	51.2
68.1	50.6
67.8	49.7
67.5	49.2
67.5	48.6
67.5	48.3
67.5	48.3
67.5	48.3
67.5	47.4
67.5	47.2
67.2	46.9
66.6	46.9
66.3	46.9
66.1	47.7
65.5	49.2
65.5	50.6
65.8	52.3
65.8	53.5
65.8	54
65.8	53.7
65.8	53.2
65.8	52.3
65.8	51.7
66.1	50.9
66.1	49.7
66.3	48.6
66.9	47.4
67.2	46.6
67.5	46.3
68.1	45.7
68.4	45.2
68.9	44.9
68.6	45.2
68.6	46
68.6	46.6
68.6	47.4
68.4	48
68.1	48
67.5	48
66.9	48
66.6	48
66.9	48
66.9	48.6
67.5	48.9
68.4	49.7
69.2	51.5
69.8	52.3
70.4	52.9
70.6	53.5
70.6	53.7
70.9	54
71.2	54.6
71.8	55.2
72.4	56.3
72.6	56.6
73.2	57.8
73.5	58.6
73.8	59.5
74.4	60.3
74.7	60.9
74.7	61.8
74.9	62.3
75.5	63.2
75.5	64.1
75.5	64.9
75.8	65.8
75.8	66.3
76.1	67.2
76.4	67.5
76.4	67.8
76.4	67.8
76.4	67.8
76.1	67.8
75.8	67.8
75.5	67.8
74.7	67.5
73.5	67.2
72.6	66.6
72.1	65.8
71.2	65.2
70.4	64.6
69.5	64.1
68.9	63.2
68.1	62.3
67.2	61.2
66.3	60.3
65.5	59.2
64.3	58
63.5	56.9
62.9	56
62.1	54.9
61.5	54
60.9	53.2
60.3	52.6
59.5	52
58.9	51.5
58.3	50.6
57.8	50
56.9	48.9
56.3	48
55.5	47.2
54.6	46.3
54	45.4
53.2	44.9
52.3	44.3
51.7	43.7
51.2	43.4
50.9	43.1
50.3	42.9
50.3	42.6
50.3	42.9
50.3	42.9
50.3	42.9
50.3	42.9
50.3	42.9
50.3	42.9
50.3	42.9
50.3	42.9
50.3	42.9
50.3	43.1
50.3	43.1
50.3	43.4
50.3	43.7
50.3	44
50.3	44.3
50.3	44.6
50.3	45.2
50.6	46
50.6	46.9
50.9	47.4
51.2	48.3
51.7	49.2
52.6	50.3
53.2	51.5
53.7	52.6
54.3	53.5
54.9	54.3
55.8	55.5
56.6	56.3
57.8	57.5
58.6	58.6
59.5	59.8
60	60.6
60.6	61.5
61.5	62.1
62.1	62.6
62.9	63.5
63.8	64.3
64.6	65.2
65.8	66.1
66.6	66.9
67.8	67.5
68.9	68.1
69.8	68.6
70.6	69.2
71.5	69.8
72.1	70.6
72.9	71.2
73.2	71.8
73.8	72.1
74.1	72.4
74.7	72.9
75.2	73.5
75.5	74.1
75.8	74.4
76.1	74.7
76.4	74.7
76.4	74.7
76.4	74.7
76.7	74.7
76.9	74.7
77.2	75.2
77.5	75.8
78.1	76.1
78.4	76.4
78.4	76.4
78.7	76.4
78.9	76.4
78.9	76.4
78.9	76.4
78.9	76.4
78.9	76.4
78.9	76.4
78.9	76.4
78.9	76.4
78.9	76.4
78.9	76.4
79.2	76.4
79.2	76.4
79.2	76.4
79.2	76.4
79.2	76.4
78.9	76.4
78.9	76.4
78.9	76.4
78.9	76.4
78.9	76.4
78.9	76.4
78.9	76.4
78.9	76.4
78.9	76.4
78.9	76.1
78.9	76.1
78.9	76.1
78.9	76.1
78.9	75.8
78.9	74.9
78.7	74.4
78.1	74.1
77.5	73.8
77.2	72.9
76.9	72.4
76.7	71.8
76.7	71.2
76.1	70.9
76.1	70.4
76.1	70.1
76.1	69.8
76.1	69.5
76.4	69.2
76.4	69.2
76.4	69.2
76.4	69.2
76.7	69.2
77.2	69.2
77.5	69.2
78.1	69.2
78.4	69.2
78.9	69.2
79.5	69.5
80.1	69.8
80.7	70.4
81.5	70.9
82.1	72.1
82.7	73.2
83.5	74.4
84.1	75.2
85	76.1
85.8	76.9
86.4	78.1
87.3	79.2
88.1	80.1
89	81
89.8	82.1
90.1	82.4
90.7	82.4
91.3	82.4
91.6	82.7
91.8	83.2
92.4	83.5
92.7	83.5
93	83.5
93.6	84.1
93.8	84.4
93.8	85
94.1	85
94.4	85
94.4	85
94.4	85
94.4	85
94.4	85
94.4	85
94.4	85
94.4	84.7
94.1	84.7
94.1	83.8
93.6	83.2
93	82.4
92.7	81.5
92.1	80.7
91.8	79.8
91.3	78.9
90.7	78.1
90.1	76.9
89.5	76.1
89	74.9
88.1	74.1
87.5	72.9
86.7	72.1
86.1	70.9
85.5	70.1
84.7	69.5
83.8	68.9
83.2	68.1
82.7	67.5
81.8	66.6
81.2	66.3
80.4	65.8
79.8	65.5
79.5	64.9
78.9	64.6
78.7	64.9
78.1	64.9
77.5	64.9
77.2	65.2
76.7	65.5
76.4	66.1
76.1	66.9
76.4	67.8
76.4	68.6
76.4	69.5
76.4	70.4
76.4	71.2
76.7	72.1
76.7	72.9
77.2	73.8
77.5	74.7
77.5	75.2
77.8	75.5
77.8	75.8
78.1	75.8
78.1	76.1
78.4	76.4
78.4	76.1
78.7	76.1
79.2	76.1
79.5	76.1
80.1	76.1
80.1	75.8
80.1	75.5
