# Supplementary material for: Bot fit: A novel approach to assessing lower limb muscular strength
Source: PLoS One. 2026 Mar 26;21(3):e0339187. doi: 10.1371/journal.pone.0339187 (PMC13021169; doi:10.1371/journal.pone.0339187)
Supplement: S3 File — Raw joint angle data (left and right legs) collected from 25 participants across all exercise protocols. This compressed folder contains individual participant files (sub1–sub25) with time-series signals representing lower-limb motion recorded by the Bot Fit system during resistance exercise trials. (ZIP) [file pone.0339187.s003.zip › sub21/squat_const.csv]

AngL	AngR
2.2	5.3
2.8	5.9
3.3	6.2
3.9	6.5
4.2	6.8
4.8	6.8
5.1	7.1
5.1	7.1
5.1	7.1
5.3	7.3
5.6	7.6
6.2	8.2
6.5	9.1
6.8	9.6
7.1	9.9
7.6	10.5
7.9	11.1
7.9	11.6
8.5	12.2
9.1	13.1
9.6	13.9
10.5	14.8
11.1	15.4
11.4	15.9
11.4	15.9
11.4	15.9
11.6	16.2
11.9	16.8
12.8	17.9
13.9	19.7
15.4	21.4
16.5	22.5
16.2	22.5
15.9	22.2
15.7	21.1
14.8	20.2
14.2	19.4
13.7	18.8
13.1	18.5
12.2	17.7
11.9	17.4
11.4	16.8
10.8	16.2
9.9	15.4
8.8	14.5
7.9	13.7
6.8	12.8
5.9	11.9
5.1	11.4
4.5	11.1
4.2	10.8
3.9	10.8
3.6	10.8
3.6	10.8
3.6	10.5
3.3	10.5
3.3	10.5
3.3	10.5
3.3	10.5
3.3	10.5
3.3	10.2
3.3	9.9
3.3	9.6
3.3	9.4
3.1	9.4
2.8	9.4
2.8	9.4
2.8	9.4
2.8	9.4
2.8	9.4
2.8	9.4
2.8	9.4
2.8	9.4
2.8	9.4
2.8	9.4
2.8	9.4
2.8	9.4
2.8	9.4
2.8	9.4
2.8	9.4
2.8	9.4
2.8	9.4
2.8	9.4
2.8	9.4
2.8	9.6
2.8	9.6
2.8	9.9
3.1	9.9
3.3	10.2
3.6	10.8
3.9	11.1
4.2	11.4
4.2	11.6
4.8	11.6
5.1	11.6
5.1	11.9
5.3	11.6
5.9	11.9
6.5	11.9
7.1	11.9
7.9	11.9
8.5	11.9
9.1	11.9
9.4	11.9
9.6	11.9
9.6	11.6
9.4	11.6
9.4	11.6
9.4	11.6
9.4	11.9
9.1	11.9
9.1	12.2
9.4	12.8
9.4	12.8
9.4	12.8
9.4	12.8
9.4	13.1
9.4	13.4
9.4	13.4
9.4	13.4
9.1	13.4
9.1	13.4
8.8	12.2
8.5	11.6
7.9	10.2
7.3	8.8
6.5	7.9
6.2	7.3
5.6	7.6
5.6	7.6
5.6	7.6
5.6	7.6
5.6	7.6
5.6	7.6
5.6	7.6
5.6	7.6
5.6	7.3
5.6	7.3
5.6	7.3
5.6	7.3
5.6	7.3
5.6	7.3
5.6	7.3
5.6	7.3
5.6	7.3
5.6	7.3
5.6	7.3
5.6	7.3
5.3	7.3
5.3	7.3
5.1	7.3
4.5	7.3
4.2	7.3
4.2	7.3
4.2	7.3
4.2	7.6
3.9	7.9
3.6	8.5
3.6	8.8
3.6	9.4
3.3	9.6
3.3	9.9
3.1	10.5
2.8	10.8
2.5	11.1
2.2	11.4
2.2	11.6
1.9	12.2
1.6	12.5
1.6	12.5
1.6	12.5
1.6	12.5
1.6	12.5
1.6	12.5
1.6	12.5
1.6	12.2
1.6	12.2
1.6	11.6
1.6	11.1
1.6	10.5
1.6	10.2
1.6	10.2
1.6	10.2
1.6	10.2
1.6	10.2
1.6	9.9
1.6	9.1
1.6	7.9
1.6	7.1
1.6	6.8
1.6	6.8
1.9	6.8
1.9	6.8
1.9	6.8
1.9	6.8
1.9	6.8
1.9	6.8
1.9	6.8
1.9	6.8
1.9	6.8
2.2	6.5
2.5	6.5
3.1	6.5
3.3	6.5
3.3	6.5
3.6	6.5
3.6	6.5
3.6	6.5
3.6	6.5
3.6	6.5
3.6	6.5
3.6	6.5
3.6	6.5
3.6	6.5
3.6	6.5
3.6	6.5
3.6	6.5
3.3	6.5
3.3	6.5
3.1	6.5
2.8	6.5
2.2	6.5
1.9	6.5
1.3	6.5
1.3	6.5
1	6.5
0.5	6.5
0.8	6.5
0.8	6.5
0.5	6.8
0.5	6.8
0.2	6.8
0.6	6.8
0.9	6.8
1.1	6.5
1.1	6.5
1.1	6.5
1.1	6.5
1.1	6.5
1.1	6.5
1.1	6.5
1.1	6.5
1.1	6.2
1.1	5.6
1.4	4.8
2	4.2
2.9	3.3
3.4	2.5
3.7	1.6
4	1.3
4	0.8
4	0.5
4	0.5
4	0.2
4	0.3
4	0.6
4	1.1
4.3	1.1
4.3	1.1
4.3	1.1
4.3	1.1
4.3	1.1
4.3	1.1
4.3	1.1
4.3	1.1
4.3	1.1
4.6	1.7
4.6	2.3
5.2	2.6
5.4	3.1
6	3.1
6	3.1
6	3.1
6	3.1
6	3.1
6	3.1
6	3.1
6	3.1
6	3.1
6	3.1
6	2.9
6	2.9
6	2.9
6	2.9
6	2.9
6	2.9
6	2.9
6	2.9
6	2.9
6	2.9
6	2.9
6	2.9
6	2.9
6	2.9
6	2.9
6	2.9
6	2.9
6	2.9
6	2.9
6	2.6
6	2.6
6	2.6
5.7	2.6
5.4	2.3
5.2	1.7
4.6	1.4
4.3	0.9
4	0.6
4	0.6
4	0.6
4	0.6
4	0.6
4	0.6
4	0.6
4	0.6
4	0.6
4	0.6
4	0.6
4	0.6
4	0.6
4	0.6
4	0.6
4	0.6
4	0.6
4	0.6
4	0.6
4	0.6
4	0.6
4	0.6
4	0.6
4	0.6
4	0.6
4	0.6
4	0.6
4	0.6
4	0.6
4	0.6
4	0.6
4	0.6
4	0.6
3.7	0.6
3.7	0.6
3.7	0.6
3.7	0.6
3.7	0.6
3.7	0.6
3.7	0.6
3.7	0.6
3.7	0.6
3.7	0.6
3.7	0.6
3.7	0.6
3.7	0.6
3.7	0.6
3.7	0.6
3.7	0.6
3.7	0.6
3.7	0.6
3.7	0.6
3.7	0.6
3.7	0.6
3.7	0.6
3.7	0.6
3.7	0.6
3.7	0.6
3.7	0.6
3.7	0.6
3.7	0.6
3.7	0.6
3.7	0.6
3.7	0.6
3.7	0.6
3.7	0.6
3.7	0.6
3.7	0.6
3.7	0.6
3.7	0.6
3.7	0.6
3.4	0.6
3.4	0.6
3.4	0.6
3.4	0.6
3.4	0.6
3.4	0.6
3.4	0.6
3.4	0.6
3.4	0.6
3.4	0.6
3.4	0.6
3.4	0.6
3.4	0.6
3.4	0.6
3.4	0.6
3.4	0.6
3.4	0.6
3.4	0.6
3.4	0.6
3.4	0.6
3.4	0.6
3.4	0.6
3.4	0.6
3.4	0.6
3.4	0.6
3.4	0.6
3.4	0.6
3.4	0.6
3.4	0.6
3.4	0.6
3.4	0.6
3.4	0.6
3.4	0.6
3.4	0.6
3.4	0.6
3.4	0.3
3.4	0.3
3.4	0
3.4	0
3.4	0.2
3.4	0.2
3.4	0.5
3.4	0.8
3.4	1
3.1	1
2.9	1.3
2.6	1.9
2.6	2.2
2.3	2.5
2.3	2.5
2.3	2.5
2.3	2.5
2.3	2.5
2.3	2.2
2.3	2.2
2.3	2.2
2.3	2.2
2.3	2.2
2.3	2.2
2.3	2.2
2.3	2.2
2.3	2.2
2	2.2
1.7	2.2
1.7	2.2
1.7	2.2
1.7	1.9
1.7	1.6
1.7	1
1.7	0.5
1.7	0
1.7	0.3
1.7	0.6
1.7	1.1
2	1.1
2	1.1
2	1.1
2	1.1
2	1.1
2	1.1
2.3	1.1
2.3	1.1
2.3	1.1
2.6	1.1
2.9	1.1
3.1	1.1
3.1	1.1
3.1	1.1
3.1	1.1
3.1	1.1
3.1	1.1
3.1	0.9
3.1	0.9
3.4	0.6
3.7	0.3
3.7	0.2
3.7	0.5
3.7	1
3.7	1.9
3.7	2.5
3.7	3.3
3.4	3.9
3.4	4.8
3.4	5.3
3.4	5.9
3.4	5.9
3.1	5.9
2.9	5.6
2.6	5.6
2.3	5.6
2	5.6
1.7	5.6
1.7	5.6
1.7	5.6
1.7	5.6
1.7	5.6
1.7	5.3
1.4	5.3
1.1	5.3
0.6	5.3
0	5.3
0.2	5.3
0.5	5.3
1	5.3
1.3	5.3
1.3	5.3
1.9	5.6
1.9	5.6
1.9	5.6
1.9	5.6
1.9	5.6
2.2	5.6
2.2	5.6
2.2	5.9
2.2	5.9
2.2	5.9
2.2	5.9
2.2	6.5
2.2	7.1
2.2	7.3
2.2	7.6
1.9	7.9
1.9	8.2
1.6	8.5
1.3	9.1
1.3	9.4
1.3	9.6
1.3	9.9
1.3	9.6
1.3	9.6
1	9.4
1	9.4
0.8	9.4
0.8	9.4
0.8	9.1
0.8	9.1
0.8	8.8
0.8	8.5
0.8	8.5
0.5	8.5
0.5	8.5
0.8	8.5
0.8	8.2
0.8	7.9
0.8	7.3
0.8	6.8
0.8	6.2
0.8	5.9
0.8	5.6
0.8	5.3
0.8	5.3
0.8	5.1
0.8	4.5
0.8	3.9
0.8	3.3
0.8	3.3
0.8	3.3
0.8	3.3
0.5	3.6
0.2	3.9
0.6	3.9
0.9	3.9
1.7	3.9
2.3	3.9
2.9	3.9
3.1	3.9
3.1	3.9
3.4	3.9
3.7	3.6
3.7	3.3
3.7	2.8
4	2.2
4	1.6
4	1
4.3	0.2
4.3	0.6
4.3	1.4
4.3	2
4.3	2.6
4.3	2.6
4.3	2.3
4.3	2.3
4.3	1.7
4.3	1.7
4.3	1.7
4.3	1.7
4.3	1.7
4.3	1.7
4.3	1.7
4.3	2
4.3	2
4.3	2
4	2
3.7	2
3.4	2
3.1	2
3.1	2
3.1	2
3.1	2
3.1	2
3.1	2
3.1	2
3.1	2
3.1	2
3.1	2
3.1	2
3.1	2
3.1	2
3.1	2
3.1	2
3.1	2
3.1	2
3.1	2
3.4	2
4	2
4	2
4.3	1.7
4.6	1.7
4.9	1.7
5.2	1.7
5.2	1.7
5.2	1.7
5.2	1.7
5.2	1.7
5.2	1.7
5.4	2
5.4	2
5.7	2
5.7	2
5.7	2
5.7	2
6	2
6	2
6	2
6	2
6	2
6	2
6.3	2
6.3	2
6.3	2
6.6	2
6.9	2
6.9	2
6.9	2
6.9	2
6.9	2
6.9	2
6.9	2
6.9	2
6.9	2
6.9	2
6.9	2
6.9	2
6.9	2
6.9	2
6.9	2.3
6.9	2.9
7.2	2.9
7.4	3.1
7.7	3.1
8	3.1
8	3.4
8	3.7
8	3.7
8	3.7
8	3.7
7.7	3.7
7.7	3.7
7.7	3.7
7.7	3.7
7.7	3.7
7.7	3.7
7.7	3.7
7.7	3.7
7.7	3.7
7.7	3.7
7.7	3.7
7.7	3.7
7.7	3.7
7.7	3.7
7.7	3.7
7.7	3.7
7.7	3.7
7.7	3.7
7.7	3.7
7.7	3.7
7.7	3.7
7.7	3.7
7.7	3.7
7.7	3.7
7.7	3.7
7.7	3.7
7.7	3.7
7.7	3.7
7.7	4
7.7	4
7.7	4
7.7	4
7.7	4
7.7	4
7.7	4
7.7	4
7.7	4
7.7	4
7.7	4
7.7	4
7.7	4
7.7	4
7.7	4
7.7	4
7.7	4
7.7	4
7.7	4
7.7	4
7.7	4
7.7	4
7.7	4
7.7	4
7.7	4
7.4	4
7.4	3.7
7.4	3.7
7.2	3.7
7.2	3.7
6.9	3.7
6.6	3.7
6.6	3.7
6.6	3.7
6.6	3.7
6.6	3.7
6.6	3.7
6.6	3.4
6.6	3.4
6.3	3.1
6	2.9
5.7	2.6
5.4	2
5.2	1.7
5.2	1.7
5.2	1.7
5.2	1.7
5.2	1.7
5.2	1.7
5.2	1.7
5.2	1.7
5.2	1.7
5.2	1.7
5.2	1.7
5.2	1.7
5.2	1.7
5.2	1.4
5.2	1.4
5.2	0.9
4.9	0.9
4.6	0.9
4.6	0.9
4.6	0.9
4.6	0.9
4.6	0.9
4.6	0.9
4.6	0.9
4.6	0.9
4.6	0.9
4.6	0.9
4.6	0.9
4.6	0.9
4.6	0.6
4.6	0.6
4.6	0.6
4.6	0.3
4.6	0
4.6	0.2
4.6	0.2
4.6	0.2
4.6	0.2
4.6	0.5
4.6	0.8
4.3	1
4	1.3
3.7	1.3
3.4	1.9
3.1	2.2
3.1	2.2
2.9	2.5
2.6	2.8
2.6	3.1
2.6	3.3
2.3	3.1
2.3	3.1
2	3.3
1.7	3.3
1.7	3.3
1.7	3.3
1.4	3.3
1.4	3.3
1.1	3.3
0.9	3.9
0.6	4.2
0.6	3.9
0.6	3.9
0.6	3.9
0.3	3.9
0	3.9
0	3.9
0	3.9
0	3.9
0	3.9
0	3.9
0	3.9
0	3.9
0	3.9
0	3.9
0	3.9
0	3.9
0	3.9
0	4.2
0	4.2
0	4.8
0.2	4.8
0.2	5.1
0.5	5.3
0.5	5.6
1	5.9
1	6.2
1.3	6.8
1.6	7.1
1.9	7.1
2.2	7.6
2.5	8.2
3.1	8.5
3.3	9.1
3.9	9.6
4.8	10.5
5.3	11.1
6.2	11.9
7.1	12.5
7.9	13.4
9.1	14.2
10.8	15.4
11.4	15.9
12.5	17.1
13.7	18.2
14.8	19.1
16.2	20.2
17.1	21.1
18.2	22
19.1	22.5
20	23.1
20.8	23.7
21.7	24.5
22.5	25.1
23.1	25.7
24	26.3
24.2	26.5
24.8	26.8
24.8	26.8
24.8	26.8
24.8	26.8
24.8	26.8
24.8	26.8
24.8	26.8
24.8	26.8
24.8	26.8
24.8	26.5
24.5	26.5
24.2	26.3
24	25.7
23.1	25.1
21.7	23.4
21.1	23.1
20	22
18.8	20.8
17.9	20
17.1	19.1
16.2	18.2
15.7	17.7
15.1	17.1
14.5	16.5
13.4	15.4
13.1	15.1
12.5	14.5
11.9	13.9
11.1	13.1
10.2	12.2
9.4	11.4
8.5	10.5
7.6	9.6
6.8	8.8
5.9	7.9
5.1	7.1
4.8	6.8
4.2	6.2
3.3	5.6
2.5	4.8
1.6	3.6
0.5	2.8
0.3	1.9
1.1	1
1.7	0.5
2.3	0
2.9	0.6
3.4	1.1
4	1.4
4.3	1.7
4.6	2
4.9	2
4.9	2
4.9	2
4.9	2
4.9	2
4.9	2
4.9	2
4.9	2
4.9	2
4.9	2
4.9	1.7
4.9	1.7
4.9	1.7
4.9	1.7
4.9	1.4
4.6	1.1
4.3	0.6
3.4	0.2
3.1	0.5
2.6	1
2	1.6
1.4	2.2
0.9	2.8
0.3	3.3
0.2	3.9
1	4.5
1.6	5.1
2.5	5.9
3.1	6.5
3.9	7.3
4.5	8.2
5.6	9.4
6.2	9.6
6.8	10.5
7.6	11.4
8.5	12.5
9.4	13.1
10.2	13.9
11.1	14.2
11.4	14.5
11.4	14.5
11.4	14.5
11.4	14.5
11.4	14.5
11.4	14.5
11.1	14.5
11.1	14.2
10.8	14.2
10.5	14.2
9.9	13.9
9.6	13.4
9.1	12.8
7.9	11.6
7.6	11.4
7.1	10.5
6.5	9.9
5.9	9.4
5.3	9.1
5.1	8.5
4.5	8.2
3.9	7.6
3.3	7.1
2.2	6.2
1.9	5.9
1.3	5.1
0.5	4.5
0.2	3.9
0.3	3.6
0.3	3.3
0	3.1
0	3.1
0	3.1
0	3.1
0.5	3.1
0.8	3.1
1.3	3.1
2.2	3.1
3.1	3.3
4.2	3.6
5.1	4.2
7.1	5.1
7.9	5.3
9.4	6.2
10.8	7.3
12.2	8.8
13.7	10.2
15.7	12.8
16.2	13.7
16.8	15.4
17.4	17.1
17.4	17.9
17.4	18.5
17.1	18.2
16.8	17.9
16.2	17.1
15.1	16.2
13.9	14.8
11.4	12.8
10.5	11.9
8.8	10.5
7.6	9.4
6.5	8.5
5.9	8.2
5.6	8.2
5.6	8.2
5.9	8.5
5.6	8.5
5.6	8.5
5.3	8.5
5.1	8.5
4.8	8.5
4.2	8.5
3.6	8.2
3.6	8.2
3.3	8.2
3.3	8.2
3.3	7.9
3.3	7.3
3.3	7.1
3.3	6.8
3.3	6.5
3.3	6.5
3.3	6.5
3.3	6.5
3.6	6.5
3.6	6.5
4.2	6.8
4.5	6.8
5.1	7.1
5.1	7.9
5.3	8.5
5.9	9.6
6.8	10.8
7.9	11.6
9.4	12.8
11.1	14.2
12.5	15.9
13.7	17.7
15.7	20.8
16.5	22
17.7	23.4
18.8	24.5
19.1	25.1
19.1	25.1
18.8	25.1
18.5	24.5
17.7	24
16.5	22.8
15.1	21.1
13.4	19.1
11.4	17.1
9.6	15.1
8.2	13.4
7.3	12.2
7.1	11.6
7.1	11.4
7.6	11.6
7.9	11.9
8.5	11.9
8.8	12.2
8.8	12.2
8.8	12.2
8.5	12.2
8.5	12.2
8.2	12.2
7.9	12.2
7.1	12.2
6.2	12.2
5.6	12.2
5.1	12.2
4.8	12.2
4.8	12.2
4.8	11.9
4.8	11.6
4.8	11.1
4.8	11.1
4.8	10.8
4.8	10.8
5.1	10.8
5.1	10.8
5.3	10.8
5.6	11.1
6.2	11.4
6.8	12.2
8.2	13.1
9.6	13.9
11.6	15.1
13.4	15.9
15.1	17.4
17.4	19.1
17.9	19.7
19.1	20.5
19.7	21.4
20	21.7
19.7	21.7
19.4	21.7
18.8	21.7
18.2	21.7
17.4	21.1
16.2	20
14.8	18.2
13.4	16.8
11.6	15.1
10.2	13.9
8.8	12.8
8.2	12.2
7.6	11.9
7.6	11.9
7.6	11.9
7.6	11.9
7.6	11.9
7.6	12.2
7.6	12.8
7.6	13.4
7.9	13.7
7.9	13.7
7.9	13.4
7.9	13.4
7.9	13.4
7.9	13.4
7.9	13.4
7.9	13.4
8.2	13.4
8.5	13.4
8.5	13.4
8.5	13.4
8.5	13.4
8.5	13.4
8.5	13.4
8.5	13.4
8.5	13.4
8.5	13.4
8.5	13.4
8.5	13.4
8.5	13.4
8.8	13.4
9.1	13.4
9.4	13.4
9.6	13.4
9.6	13.4
9.6	13.4
9.6	13.4
9.6	13.4
9.6	13.4
9.6	13.4
9.6	13.4
9.6	13.4
9.6	13.4
9.9	13.4
9.9	13.1
9.9	13.1
9.9	13.1
10.2	13.1
10.2	13.1
10.2	13.1
10.2	13.1
9.9	13.1
9.9	13.1
9.4	13.1
8.8	13.1
7.9	13.1
7.3	13.1
6.8	13.1
6.5	13.1
6.5	13.1
6.5	13.1
6.5	13.1
6.5	13.1
6.5	13.1
6.5	13.1
6.5	13.1
6.5	13.1
6.5	13.1
6.5	13.1
6.5	13.4
6.5	13.4
6.5	13.4
6.5	13.4
6.5	13.1
6.8	13.1
6.8	13.1
6.8	13.1
6.8	13.1
7.3	13.1
7.9	13.1
8.5	13.1
8.5	13.1
8.5	13.1
8.5	13.1
8.8	13.1
8.8	13.1
8.8	13.1
9.1	13.1
9.4	13.1
9.4	13.1
9.4	13.1
9.4	13.1
9.4	13.1
9.4	13.1
9.4	13.1
9.1	13.4
9.1	13.4
8.8	13.4
8.5	13.4
8.2	13.4
8.2	13.7
8.2	13.9
8.2	15.1
8.5	15.7
9.1	15.4
9.6	15.1
9.9	15.1
11.1	15.1
11.4	15.1
11.9	15.1
12.5	15.1
12.8	15.1
12.8	15.1
12.8	15.1
12.8	15.1
12.8	15.1
12.8	15.1
12.8	15.1
12.8	15.1
12.8	15.1
12.8	15.1
12.8	15.1
12.8	15.1
12.8	15.1
12.8	15.1
12.8	15.1
12.8	15.1
12.8	15.1
13.1	15.1
13.1	15.1
13.4	14.8
13.4	14.8
13.4	14.2
13.4	14.2
13.4	14.2
13.4	14.2
13.1	14.2
12.8	14.2
12.5	14.5
11.9	14.5
11.4	15.1
11.1	15.9
11.1	16.8
11.1	18.2
11.1	18.8
11.4	19.4
11.4	19.4
11.4	19.1
11.6	18.5
11.9	17.7
11.9	16.5
11.9	15.4
11.9	14.2
11.6	13.1
11.6	12.8
11.4	12.2
11.1	12.2
11.1	12.2
11.1	12.2
11.1	12.2
11.1	12.2
11.1	12.2
11.1	12.2
11.1	12.2
11.1	12.2
11.1	12.2
11.1	12.2
11.1	12.2
11.1	12.2
11.1	12.2
11.1	12.2
11.1	12.2
11.1	12.2
11.1	12.2
11.1	12.5
11.4	12.8
11.4	12.8
11.9	13.7
12.2	13.9
12.8	14.5
13.4	15.1
13.9	15.7
14.2	16.2
14.5	16.5
14.5	16.8
14.5	17.1
14.5	17.4
14.5	17.7
14.5	17.7
14.8	17.9
15.1	18.2
15.4	18.2
15.4	18.2
15.4	18.2
15.4	18.2
15.4	18.2
15.4	18.2
15.4	18.2
15.4	18.2
15.4	18.2
15.4	18.2
15.4	18.2
15.4	18.2
15.4	17.9
15.4	17.9
15.4	17.9
15.4	17.9
15.4	17.9
15.1	17.9
15.1	17.9
15.1	17.9
15.1	17.9
14.8	17.7
14.8	17.7
14.5	17.7
13.9	17.1
13.7	16.8
13.1	16.5
12.8	16.2
12.5	15.9
12.2	15.9
12.2	15.9
12.2	15.9
12.2	15.9
12.2	15.9
11.9	15.7
11.6	15.1
11.1	14.5
10.2	13.9
9.6	13.4
9.1	13.1
8.8	12.5
8.2	12.2
7.9	11.9
7.3	11.6
6.8	11.1
6.2	10.8
5.6	10.5
5.1	9.9
4.5	9.6
3.9	9.4
3.3	8.8
3.1	8.2
2.5	7.9
1.9	7.3
1.6	6.8
1	6.2
0.2	5.6
0.2	5.6
0.3	5.3
0.3	5.3
0.3	5.1
0.6	4.8
0.9	4.5
1.1	4.5
1.1	4.5
1.1	4.5
1.1	4.5
1.1	4.5
1.1	4.5
1.1	4.5
1.1	4.5
1.1	4.5
1.1	4.5
1.1	4.5
1.1	4.5
1.1	4.5
1.1	4.5
1.1	4.5
1.1	4.5
1.1	4.5
1.1	4.5
1.1	4.5
1.1	4.8
1.1	4.8
1.1	4.8
1.1	4.8
0.9	4.8
0.9	4.8
0.9	5.1
0.9	5.1
0.9	5.1
0.6	5.3
0.3	5.9
0.2	6.5
1	7.3
1.6	8.2
2.2	8.8
2.8	9.4
3.1	9.6
3.3	9.9
3.6	10.2
3.9	10.5
4.2	10.8
4.2	10.8
4.5	11.1
4.8	11.1
4.8	11.1
4.8	11.1
5.1	11.4
5.1	11.6
5.3	11.6
5.6	11.6
5.6	11.6
5.9	11.6
5.9	11.6
5.9	11.4
5.9	11.4
5.9	11.4
5.9	11.4
5.9	11.4
5.9	11.4
5.9	11.4
5.9	11.4
5.9	11.4
5.9	11.4
5.9	11.4
5.9	11.4
5.9	11.4
5.9	11.4
5.9	11.4
5.9	11.4
5.9	11.6
5.6	11.6
5.6	11.9
5.3	12.8
5.3	13.9
5.3	14.2
5.3	14.2
5.3	14.2
5.6	13.9
5.9	13.4
5.9	12.8
5.9	12.2
5.6	11.6
5.6	11.1
5.6	10.5
5.6	10.5
5.6	10.2
5.6	10.2
5.6	10.2
5.6	10.2
5.6	9.9
5.6	9.4
5.6	8.8
5.3	8.5
5.3	8.2
5.3	8.2
5.3	8.2
5.3	8.2
5.3	8.2
5.3	8.2
5.3	8.2
5.3	8.2
5.3	8.2
5.3	8.2
5.3	8.2
5.3	8.2
5.1	8.2
4.8	8.2
4.8	8.2
4.5	8.5
4.5	8.5
4.5	8.5
4.2	8.8
3.9	9.4
3.9	9.6
3.6	9.9
3.6	10.2
3.3	10.8
3.3	11.1
3.3	11.4
3.3	11.4
3.3	11.1
3.3	10.8
3.3	10.5
3.3	9.9
3.3	9.4
3.1	9.1
3.1	8.8
3.1	8.5
2.8	8.2
2.8	7.9
2.5	7.6
2.5	7.3
2.5	6.5
2.5	6.2
2.5	5.6
2.5	5.1
2.5	4.5
2.5	3.9
2.5	3.3
2.5	3.3
2.5	3.3
2.5	3.3
2.5	3.3
2.2	3.1
2.2	2.8
1.9	2.8
1.6	2.8
1.6	2.8
1.6	2.8
1.6	2.8
1.6	2.8
1.6	2.8
1.6	2.8
1.6	2.8
1.6	2.8
1.3	2.8
0.8	2.8
0.5	2.8
0.2	2.8
0	2.8
0.3	2.8
0.3	2.8
0.3	2.8
0.3	2.8
0.3	3.1
0.3	3.1
0.3	3.1
0.3	3.1
0.3	3.1
0.3	3.1
0.3	3.1
0.3	3.1
0.3	3.1
0.3	3.1
0.3	3.1
0.3	3.1
0.6	3.1
0.9	3.1
1.1	3.1
1.1	3.1
1.1	3.1
1.1	3.1
1.1	3.1
1.1	3.1
1.1	3.1
1.1	3.1
1.1	3.1
1.1	3.1
1.1	3.1
1.1	3.1
1.1	3.1
1.1	3.1
1.1	3.1
1.1	3.1
1.1	3.1
1.4	3.1
1.7	3.1
2	3.1
2	3.1
2	3.1
2	3.1
2	3.1
2	3.1
2	3.1
2	3.1
2	3.1
2	3.1
2	3.1
2	3.1
2	3.1
2	3.1
2	3.1
2	3.1
2	3.1
2	3.1
2	3.3
2	3.3
2	3.3
2	3.3
1.7	3.3
1.7	3.6
1.7	3.9
1.7	3.9
1.7	3.9
1.7	3.9
1.7	3.9
1.7	3.9
1.7	3.9
1.7	3.9
1.7	3.9
1.7	3.9
1.7	3.9
1.7	3.9
1.7	3.9
1.7	4.2
1.7	4.5
1.7	4.8
1.7	5.1
1.7	4.8
1.7	4.8
1.7	4.8
1.7	4.8
1.7	4.8
1.7	4.8
1.7	4.8
1.7	4.8
1.7	4.5
1.7	4.5
1.7	4.2
1.7	3.6
1.7	3.3
1.7	2.8
2	2.2
2	1.9
2.3	1.6
2.3	1.3
2.3	1
2.6	0.8
2.9	0.5
3.1	0.2
3.1	0
3.1	0
3.1	0
3.1	0
3.1	0
3.1	0
3.1	0
3.1	0.2
3.1	0.5
3.4	1
3.4	1.3
3.7	1.9
3.7	2.2
3.7	2.8
3.7	3.1
3.7	3.6
3.7	3.9
3.7	4.2
3.4	4.2
3.4	4.2
3.4	4.2
3.4	3.9
3.4	3.3
3.4	3.1
3.4	2.2
3.4	1.3
3.4	0.8
3.4	0.2
3.4	0.2
3.1	0.2
2.9	0.5
2.6	1
2.6	1.3
2.6	1.6
2.6	1.9
2.6	1.9
2.6	1.9
2.6	1.9
2.6	1.9
2.6	1.6
2.6	1.3
2.6	1
2.6	0.8
2.6	0.5
2.6	0.5
2.6	0.5
2.6	0.5
2.6	0.5
2.6	0.5
2.6	0.5
2.6	0.5
2.9	0.5
2.9	0.5
2.9	0.5
2.9	0.5
2.9	0.5
2.9	0.5
2.9	0.5
2.9	0.5
2.9	0.5
2.9	0.5
2.9	0.5
2.9	0.5
2.9	0.5
2.9	0.5
2.9	0.5
2.9	0.5
2.9	0.5
2.9	0.5
2.9	0.5
2.9	0.5
2.9	0.5
2.9	0.5
2.9	0.5
2.9	0.5
2.9	0.5
2.9	0.5
2.9	0.5
2.9	0.5
2.9	0.5
2.9	0.5
2.9	0.5
2.9	0.5
2.9	0.8
2.6	0.8
2.6	0.8
2.6	0.8
2.6	0.8
2.6	0.8
2.6	0.8
2.6	0.8
2.6	0.8
2.6	0.8
2.6	0.8
2.6	0.8
2.6	0.8
2.6	0.8
2.6	0.8
2.6	0.8
2.6	0.8
2.6	0.8
2.6	1
2.6	1
2.6	1
2.6	1
2.6	1
2.6	1
2.6	1
2.6	1.3
2.6	1.3
2.6	1.3
2.6	1.3
2.6	1.3
2.6	1.3
2.6	1.3
2.6	1.3
2.6	1.3
2.6	1.3
2.6	1.3
2.6	1.3
2.6	1.3
2.6	1.3
2.6	1.3
2.6	1.3
2.6	1.3
2.6	1.3
2.6	1.3
2.6	1.3
2.6	1.3
2.6	1.3
2.6	1.3
2.6	1.3
2.6	1.3
2.6	1.3
2.6	1.3
2.6	1.3
2.6	1.3
2.6	1.3
2.6	1.3
2.6	1.3
2.6	1.3
2.6	1.3
2.6	1.3
2.6	1.3
2.6	1.3
2.6	1.3
2.6	1.3
2.6	1.3
2.6	1.3
2.6	1.3
2.6	1.3
2.6	1.3
2.6	1.3
2.6	1.3
2.6	1.3
2.6	1.3
2.6	1.3
2.6	1.3
2.6	1.3
2.6	1.3
2.6	1.3
2.6	1.3
2.6	1.3
2.6	1.3
2.6	1.3
2.6	1.3
2.6	1.3
2.6	1.3
2.6	1.3
2.6	1.3
2.6	1.3
2.6	1.3
2.6	1.3
2.6	1.3
2.6	1.3
2.6	1.3
2.9	1.3
2.9	1.3
2.9	1.3
2.9	1.3
2.9	1.3
2.9	1.3
2.9	1.3
2.9	1.3
2.9	1.3
2.9	1.3
2.9	1.3
2.9	1.3
2.9	1.3
2.9	1.3
2.9	1.3
2.9	1.3
2.9	1.3
2.9	1.3
2.9	1.3
2.9	1.3
2.9	1.3
2.9	1.3
2.9	1.3
2.9	1.3
2.9	1.3
2.9	1.3
2.9	1.3
2.9	1.3
2.6	1.3
2.3	1.3
1.4	1.3
0.3	1.6
0.8	2.2
2.5	3.3
4.5	4.8
7.1	6.5
9.9	9.1
13.1	12.2
16.5	15.9
20.2	20.2
24.5	25.1
28.5	30.3
32.8	35.4
37.1	40.3
41.1	44
44.6	46.9
46.3	48.3
46.9	48.9
47.4	48.9
48	49.2
49.2	50.6
53.2	54.3
54.9	56
58.6	59.8
62.3	62.9
65.2	65.5
67.5	68.1
69.2	70.4
71.5	72.9
73.8	75.8
76.1	78.4
78.7	81
81.5	84.1
82.4	84.7
82.7	85.2
82.7	85.2
82.4	85
81	83.5
76.9	79.5
75.2	78.1
71.5	74.4
67.2	70.4
62.3	65.5
57.2	60.6
52	55.5
46.6	50
41.4	44.6
33.1	36.3
30.3	33.4
24.8	28
20	22.8
15.7	18.5
12.2	15.1
9.6	12.2
7.1	9.9
5.1	7.9
2.8	5.9
1.9	5.3
1.3	4.8
1	5.1
1.3	5.6
1.9	6.5
2.8	7.6
3.9	8.8
5.9	10.8
7.1	11.6
9.6	14.2
12.8	17.4
16.5	20.8
21.1	25.4
26.8	30.5
33.4	37.1
40.3	44
47.2	50.6
54.3	57.5
61.2	64.3
71.2	74.1
74.9	77.5
81.2	83.5
87.3	89.3
92.1	93.3
95.3	96.1
97.3	97.9
99.3	100.1
101.3	102.4
102.4	103.9
102.7	103.9
102.4	103.3
101.6	102.1
99.9	100.7
97.9	98.7
95.3	96.4
92.4	93.6
89.3	90.7
86.1	87.5
83	84.4
77.5	79.2
75.8	77.2
72.4	73.5
68.4	69.5
64.3	65.2
60.3	61.2
56.3	57.5
52.6	53.5
49.2	50.3
46.3	47.7
44.6	46
43.4	45.2
42.9	44.9
42.3	44
40.6	42.6
37.7	39.7
34.8	37.1
32.8	35.4
32.3	35.1
32.8	36.3
34.6	38.3
37.7	41.7
42.3	46
47.4	51.2
52.9	56.3
57.8	61.5
62.6	66.3
67.5	70.6
72.6	75.2
77.8	80.1
83	84.7
87.3	89
91.3	92.7
94.7	95.8
97.6	98.7
101.9	102.7
103	103.9
105.6	106.4
107.6	109
109.6	111
111	112.5
111.9	113
111.6	113
110.7	112.2
109.3	110.7
107.6	108.7
105.6	106.7
103.3	104.2
100.7	101.6
97.9	98.4
95	95.6
91.8	92.4
88.7	89
85.5	85.8
82.1	82.4
78.4	78.9
74.7	75.2
70.9	71.2
67.2	67.2
63.5	63.8
60.3	60.6
57.8	58
55.8	55.8
53.7	54
50.6	51.2
49.4	50.3
47.4	48.6
44.9	46.3
42.3	43.4
39.4	40.3
37.1	38
36	36.6
36	36.6
37.7	37.4
38.6	38.6
41.7	42
[truncated: 2,006 more rows]
