# Supplementary material for: Bot fit: A novel approach to assessing lower limb muscular strength
Source: PLoS One. 2026 Mar 26;21(3):e0339187. doi: 10.1371/journal.pone.0339187 (PMC13021169; doi:10.1371/journal.pone.0339187)
Supplement: S3 File — Raw joint angle data (left and right legs) collected from 25 participants across all exercise protocols. This compressed folder contains individual participant files (sub1–sub25) with time-series signals representing lower-limb motion recorded by the Bot Fit system during resistance exercise trials. (ZIP) [file pone.0339187.s003.zip › sub21/squat_max.csv]

AngL	AngR
59.2	58
59.2	58
59.2	58
59.2	58
59.2	58
59.2	58
59.2	58
59.2	58
59.2	58
59.2	58
59.2	58
59.2	58
59.2	58
59.2	58
59.2	58
59.2	58
59.2	58
59.2	58
59.2	58
59.2	58
59.2	58
59.2	58
58.9	58
58.9	58
58.6	57.8
58.6	57.8
58.6	57.8
58.9	58
59.5	58.3
60	58.3
60	58.3
60	58.3
59.8	58
59.8	58
59.8	58
59.8	58
59.8	58
59.8	58
59.8	58
59.8	58
59.8	58
59.8	58
59.8	58
59.8	58
59.8	58
59.8	58
59.8	58
59.8	58
59.8	58
59.8	58
59.8	58
60	58
60	58
60	58
60	58
60	58
60	58
60	58
60	58
60	58
60	58
60	58
60	58
60	58
60	58
60	58
60	58
60	58
60	58
60	58
60	58
60	58
60	58
60	58
60	58
60	58
60	58
60	58
60	58
60	58
60	58
60	58
60	58
60	58
60	58
60	58
60	58
60	58
60	58
60	58
60	58
60	58
60	58
60	58
60	58
60	58
60	58
60	58
60	58
60	58
60	58
60	58
60	58
60	58
60	58
60	58
60	58
60	58
60	58
60	58
60	58
60	58
60	58
60	58
60	58
60	58
60	58
60	58
60	58
60	58
60	58
60	58
60	58
60	58
60	58
60	58
60	58
60	58
60	58
60	58
60	58
60	58
60	58
60	58
60	58
60	58
60	58
60	58
60	58
60	58
60	58
60	58
60	58
60	58
60	58
60	58
60	58
60	58
60	58
60	58
60	58
60	58
60	58
60	58
60	58
60	58
60	58
60	58
60	58
60	58
60	58
60	58
60	58
60	58
60	58
60	58
60	58
60	58
60	58
60	58
60	58
60	58
60	58
60	58
60	58
60	58
60	58
60	58
60	58
60	58
60	58
60	58
60	58
60	58
60	58
60	58
60	58
60	58
60	58
60	58
60	58
60	58
60	58
60	58
60	58
60	58
60	58
60	58
60	58
60	58
60	58
60	58
60	58
60	58
60	58
60	58
60	58
60	58
60	58
60	58
60	58
60	58
60	58
60	58
60	58
60	58
60	58
60	58
60	58
60	58
60	58
60	58
60	58
60	58
60	58
60	58
60	58
60	58
60	58
60	58
60	58
60	58
60	58
60	58
60	58
60	58
60	58
60	58
60	58
60	58
60	58
60	58
60	58
60	58
60	58
60	58
60	58
60	58
60	58
60	58
60	58
60	58
60	58
60	58
60	58
60	58
60	58
60	58
60	58
60	58
60	58
60	58
60	58
60	58
60	58
60	58
60	58
60	58
60	58
60	58
60	58
60	58
60	58
60	58
60	58
60	58
60	58
60	58
60	58
60	58
60	58
60	58
60	58
60	58
60	58
60	58
60	58
60	58
60	58
60	58
60	58
60	58
60	58
60	58
60	58
60	58
60	58
60	58
60	58
60	58
60	58
60	58
60	58
60	58
60	58
60	58
60	58
60	58
60	58
60	58
60	58
60	58
60	58
60	58
60	58
60	58
60	58
60	58
60	58
60	58
60	58
60	58
60	58
60	58
60	58
60	58
60	58
60	58
60	58
60	58
60	58
60	58
60	58
60	58
60	58
60	58
60	58
60	58
60	58
60	58
60	58
60	58
60	58
60	58
60	58
60	58
60	58
60	58
60	58
60	58
60	58
60	58
60	58
60	58
60	58
60	58
60	58
60	58
60	58
60	58
60	58
60	58
60	58
60	58
60	58
60	58
60	58
60	58
60	58
60	58
60	58
60	58
60	58
60	58
60	58
60	58
60	58
60	58
60	58
60	58
60	58
60	58
60	58
60	58
60	58
60	58
60	58
60	58
60	58
60	58
60	58
60	58
60	58
60	58
60	58
60	58
60	58
60	58
60	58
60	58.3
60	58.3
60	58.3
60	58.3
60	58.3
60	58.3
60	58.3
60	58.3
60	58.3
60	58.3
60	58.3
60	58.3
60	58.3
60	58.3
60	58.3
60	58.3
60	58.3
60	58.3
60	58.3
60	58.3
60	58.3
60	58.3
60	58.3
60	58.3
60	58.3
60	58.3
60	58.3
60	58.3
60	58.3
60	58.3
60	58.3
60	58.3
60	58.3
60	58.3
60	58.3
60	58.3
60	58.3
60	58.3
60	58.3
60	58.3
60	58.3
60	58.3
60	58.3
60	58.3
60	58.3
60	58.3
60	58.3
60	58.3
60	58.3
60	58.3
60	58.3
60	58.3
60	58.3
60	58.3
60	58.3
60	58.3
60	58.3
60	58.3
60	58.3
60	58.3
60	58.3
60	58.3
60	58.3
60	58.3
60	58.3
60	58.3
60	58.3
60	58.3
60	58.3
60	58.3
60	58.3
60	58.3
60	58.3
60	58.3
60	58.3
60	58.3
60	58.3
60	58.3
60	58.3
60	58.3
60	58.3
60	58.3
60	58.3
60	58.3
60	58.3
60	58.3
60	58.3
60	58.3
60	58.3
60	58.3
60	58.3
60	58.3
60	58.3
60	58.3
60	58.3
60	58.3
60	58.3
60	58.3
60	58.3
60	58.3
60	58.3
60	58.3
60	58.3
60	58.3
60	58.3
60	58.3
60	58.3
60	58.3
60	58.3
60	58.3
60	58.3
60	58.3
60	58.3
60	58.3
60	58.3
60	58.3
60	58.3
60	58.3
60	58.3
60	58.3
60	58.3
60	58.3
60	58.3
60	58.3
60	58.3
60	58.3
60	58.3
60	58.3
60	58.3
60	58.3
60	58.3
60	58.3
60	58.3
60	58.3
60	58.3
60	58.3
60	58.3
60	58.3
60	58.3
60	58.3
60	58.3
60	58.3
60	58.3
60	58.3
60	58.3
60	58.3
60	58.3
60	58.3
60	58.3
60	58.3
60	58.3
60	58.3
60	58.3
60	58.3
60	58.3
60	58.3
60	58.3
60	58.3
60	58.3
60	58.3
60	58.3
60	58.3
60	58.3
60	58.3
60	58.3
60	58.3
60	58.3
60	58.3
60	58.3
60	58.3
60	58.3
60	58.3
60	58.6
60	58.9
60	59.2
60	59.2
60	59.2
60	59.2
60	59.2
60	59.2
60	59.2
60	59.2
60	58.9
60	58.9
60	58.9
60	58.9
60	58.9
60	58.9
60	58.9
60	58.9
60	58.9
60.3	58.9
60.9	58.9
61.5	59.2
61.8	59.2
62.1	59.2
62.1	59.2
62.1	59.2
62.1	59.2
62.1	59.2
62.1	59.2
61.8	58.9
61.8	58.9
61.8	58.9
61.8	58.9
61.8	58.9
61.8	58.9
61.8	58.9
61.8	58.9
61.8	58.9
61.8	59.2
61.8	59.2
61.8	59.5
61.8	60
61.8	60.3
61.8	60.3
61.8	60.3
61.8	60.3
61.8	60
61.8	60
61.8	60
61.5	60
60.9	60
60.6	60
60.6	60
60.9	60
60.9	60
60.9	60
60.9	60
60.9	60
60.9	60
61.8	60
61.8	60
61.8	60
61.8	60
61.8	60
60.9	60
60.9	60
61.2	60
61.2	60
61.5	60
61.8	60
61.8	60
61.8	59.8
61.5	59.8
61.2	59.8
61.2	59.8
60.9	59.8
60.9	59.8
60.9	59.8
60.9	59.8
60.9	59.8
60.9	59.8
60.9	59.8
60.9	59.8
60.9	59.8
60.9	59.8
60.9	59.8
60.9	59.8
60.9	59.8
60.9	59.8
60.9	59.8
60.9	59.8
60.9	59.8
60.9	59.8
60.9	59.8
60.9	59.8
60.9	59.8
60.9	59.8
60.9	59.8
60.9	59.8
60.9	59.8
60.9	59.8
60.9	59.8
60.9	59.8
60.9	59.8
60.9	59.8
60.9	59.8
60.9	59.8
60.9	59.8
60.9	59.8
60.9	59.2
60.9	58.9
60.9	58.9
60.9	58.9
60.9	58.9
60.9	58.9
60.9	58.9
60.9	58.9
60.9	58.9
60.9	58.9
60.9	58.9
60.9	58.9
60.9	58.9
60.9	58.9
60.9	58.9
60.9	58.9
60.9	58.9
60.9	58.9
60.9	58.9
60.9	58.9
60.9	58.9
60.9	58.9
60.9	58.9
60.9	58.9
60.9	58.9
60.9	58.9
60.9	58.9
60.9	58.9
60.9	58.9
60.9	58.9
60.9	58.9
60.9	58.9
60.9	58.9
60.9	58.9
60.9	58.9
60.9	58.9
60.9	58.9
60.9	58.9
60.9	58.9
60.9	58.9
60.9	58.9
60.9	58.9
60.9	58.9
60.9	58.9
60.9	58.9
60.9	58.9
60.9	58.9
60.9	58.9
60.9	58.9
60.9	58.9
60.9	58.9
60.9	58.9
60.9	58.9
60.9	58.9
60.9	58.9
60.9	58.9
60.9	58.9
60.9	58.9
60.9	58.9
60.9	58.9
60.9	58.9
60.9	58.9
60.9	58.9
60.9	58.9
60.9	58.9
60.9	58.9
60.9	58.9
60.9	58.9
60.9	58.9
60.9	58.9
60.9	58.9
60.9	58.9
60.9	58.9
60.9	58.9
60.9	58.9
60.9	58.9
60.9	58.9
60.9	58.9
60.9	58.9
60.9	58.9
60.9	58.9
60.9	58.9
60.9	58.9
60.9	58.9
60.9	58.9
60.9	58.9
60.9	58.9
60.9	58.9
60.9	58.9
60.9	58.9
60.9	58.9
60.9	58.9
60.9	58.9
60.9	58.9
60.9	58.9
60.9	58.9
60.9	58.9
60.9	58.9
60.9	58.9
60.9	58.9
60.9	58.9
60.9	58.9
60.9	58.9
60.9	58.9
60.9	58.9
60.9	58.9
60.9	58.9
60.9	58.9
60.9	58.9
60.9	58.9
60.9	58.9
60.9	58.9
60.9	58.9
60.9	58.9
60.9	58.9
60.9	58.9
60.9	58.9
60.9	58.9
60.9	58.9
60.9	58.9
60.9	58.9
60.9	58.9
60.9	58.9
60.9	58.9
60.9	58.9
60.9	58.9
60.9	58.9
60.9	58.9
60.9	58.9
60.9	58.9
60.9	58.9
60.9	58.9
60.9	58.9
60.9	58.9
60.9	58.9
60.9	58.9
60.9	58.9
60.9	58.9
60.9	58.9
60.9	58.9
60.9	58.9
60.9	58.9
60.9	58.9
60.9	58.9
60.9	58.9
60.9	58.9
60.9	58.9
60.9	58.9
60.9	58.9
60.9	58.9
60.9	58.9
60.9	58.9
60.9	58.9
60.9	58.9
60.9	58.9
60.9	58.9
60.9	58.9
60.9	58.9
60.9	58.9
60.9	58.9
60.9	58.9
60.9	58.9
60.9	58.9
60.9	58.9
60.9	58.9
60.9	58.9
60.9	58.9
60.9	58.9
60.9	58.9
60.9	58.9
60.9	58.9
60.9	58.9
60.9	58.9
60.9	58.9
60.9	58.9
60.9	58.9
60.9	58.9
60.9	58.9
60.9	58.9
60.9	58.9
60.9	58.9
60.9	58.9
60.9	58.9
60.9	58.9
60.9	58.9
60.9	58.9
60.9	58.9
60.9	58.9
60.9	58.9
60.9	58.9
60.9	58.9
60.9	58.9
60.9	58.9
60.9	58.9
60.9	58.9
60.9	58.9
60.9	58.9
60.9	58.9
60.9	58.9
60.9	58.9
60.9	58.9
60.9	58.9
60.9	58.9
60.9	58.9
60.9	58.9
60.9	58.9
60.9	58.9
60.9	58.9
60.9	58.9
60.9	58.9
60.9	58.9
60.9	58.9
60.9	58.9
60.9	58.9
60.9	58.9
60.9	58.9
60.9	58.9
60.9	58.9
60.9	58.9
60.9	58.9
60.9	58.9
60.9	58.9
60.9	58.9
60.9	58.9
60.9	58.9
60.9	58.9
60.9	58.9
60.9	58.9
60.9	58.9
60.9	58.9
60.9	58.9
60.9	58.9
60.9	58.9
60.9	58.9
60.9	58.9
60.9	58.9
60.9	58.9
60.9	58.9
60.9	58.9
60.9	58.9
60.9	58.9
60.6	58.9
60.6	58.9
60.6	58.9
60.6	58.9
60.6	58.9
60.6	58.9
60.6	58.9
60.6	58.9
60.6	58.9
60.6	58.9
60.6	58.9
60.6	58.9
60.6	58.9
60.6	58.9
60.6	58.9
60.6	58.9
60.6	58.9
60.6	58.9
60.6	58.9
60.6	58.9
60.6	59.2
60.9	59.2
60.9	59.2
60.9	59.2
60.9	59.2
60.9	59.2
60.9	59.2
60.9	59.2
60.9	59.2
60.9	59.2
60.9	59.2
60.9	59.2
60.9	59.2
60.9	59.2
60.9	59.2
60.9	59.2
60.9	59.2
60.9	59.2
60.9	59.2
60.9	59.2
60.9	59.5
60.9	59.5
60.9	59.5
60.9	59.5
60.9	59.5
60.9	59.5
60.9	59.5
60.9	59.8
60.9	60
60.9	60
60.9	60
60.9	60
60.9	60
60.9	60
60.9	60
60.9	60
60.9	60
60.9	60
60.9	60
60.9	60
60.9	60
60.9	60
60.9	60
60.9	60
60.9	60
60.9	60
60.9	60
61.2	60
61.2	60
61.2	60
61.2	60
61.2	60
61.2	60
61.2	60
61.2	60
61.2	60
61.2	60
61.2	60
61.2	60
61.2	60
61.2	60
61.2	60
61.2	60
61.2	60
61.2	60
61.2	60
61.2	60
61.2	60
61.2	60
61.2	60
61.2	60
61.2	60
61.2	60
61.2	60
61.2	60
61.2	60
61.2	60
61.2	60
61.2	60
61.2	60
61.2	60
61.2	60
61.2	60
61.2	60
61.2	60
61.2	60
61.2	60
61.5	60
61.5	60
61.5	60
61.8	60
61.8	60
61.8	60
61.8	60
61.8	60
61.8	60
61.8	60
61.8	60
61.8	60
61.8	60
61.8	60
61.8	60
61.8	60
61.8	60
61.8	60
61.8	60
61.8	60
61.8	60
61.8	60
61.8	60
61.8	60
61.8	60
61.8	60
61.8	60
61.8	60
61.8	60
61.8	60
61.8	60
61.8	60
61.8	60
61.8	60
61.8	60
61.8	60
61.8	60.3
61.8	60.3
61.8	60.3
61.8	60.3
61.8	60.3
61.8	60.3
61.8	60.3
61.8	60.3
61.8	60.3
61.8	60.3
61.8	60.3
61.8	60.3
61.8	60.3
61.8	60.3
61.8	60.3
61.8	60.3
61.8	60.3
61.8	60.3
61.8	60.3
61.8	60.3
61.8	60.3
61.8	60.3
61.8	60.3
61.8	60.3
61.8	60.3
61.8	60.3
61.8	60.3
61.8	60.3
61.8	60.3
61.8	60.3
61.8	60.3
61.8	60.3
61.8	60.3
61.8	60.3
61.8	60.3
61.8	60.3
61.8	60.3
61.8	60.3
61.8	60.3
61.8	60.3
61.8	60.3
61.8	60.3
61.8	60.3
61.8	60.3
61.8	60.3
61.8	60.3
61.8	60.3
61.8	60.3
61.8	60.3
61.8	60.3
61.8	60.3
61.8	60.3
61.8	60.3
61.8	60.3
61.8	60.3
61.8	60.3
61.8	60.3
61.8	60.3
61.8	60.3
61.8	60.3
61.8	60.3
61.8	60.3
61.8	60.3
61.8	60.3
61.8	60.3
61.8	60.3
61.8	60.3
61.8	60.3
61.8	60.3
61.8	60.6
61.8	60.6
61.8	60.6
61.8	60.6
61.8	60.6
61.8	60.6
61.8	60.6
61.8	60.6
61.8	60.6
61.8	60.6
61.8	60.6
61.8	60.6
61.8	60.6
61.8	60.6
61.8	60.6
61.8	60.6
61.8	60.9
61.8	60.9
61.8	60.9
61.8	60.9
61.8	60.9
61.8	60.9
61.8	60.9
61.8	60.9
61.8	60.9
61.8	60.9
61.8	60.9
61.8	60.9
61.8	60.9
61.8	60.9
61.8	60.9
61.8	60.9
61.8	60.9
61.8	60.9
61.8	60.9
61.8	60.9
61.8	60.9
61.8	60.9
61.8	60.9
61.8	60.9
61.8	60.9
61.8	60.9
61.8	60.9
61.8	60.9
61.8	60.9
61.8	60.9
61.8	60.9
61.8	60.9
61.8	60.9
61.8	60.9
61.8	60.9
61.8	60.9
61.8	60.9
61.8	60.9
61.8	60.9
61.8	60.9
61.8	60.9
61.8	60.9
61.8	60.9
61.8	60.9
61.8	60.9
61.8	60.9
61.8	60.9
61.8	60.9
61.8	60.9
61.8	60.9
61.8	60.9
61.8	60.9
61.8	60.9
61.8	60.9
61.8	60.9
61.8	60.9
61.8	60.9
61.8	60.9
61.8	60.9
61.8	60.9
61.8	60.9
61.8	60.9
61.8	60.9
61.8	60.9
61.8	60.9
61.8	60.9
61.8	60.9
61.8	60.9
61.8	60.9
61.8	60.9
61.8	60.9
61.8	60.9
61.8	60.9
61.8	60.9
61.8	60.9
61.8	60.9
61.8	60.9
61.8	60.9
61.8	60.9
61.8	60.9
61.8	60.9
61.8	60.9
61.8	60.9
61.8	60.9
61.8	60.9
61.8	60.9
61.8	60.9
61.8	60.9
61.8	60.9
61.8	60.9
61.8	60.9
61.8	60.9
61.8	60.9
61.8	60.9
61.8	60.9
61.8	60.9
61.8	60.9
61.8	60.9
61.8	60.9
61.8	60.9
61.8	60.9
61.8	60.9
61.8	60.9
61.8	60.9
61.8	60.9
61.8	60.9
61.8	60.9
61.8	60.9
61.8	60.9
61.8	60.9
61.8	60.9
61.8	60.9
61.8	60.9
61.8	60.9
61.8	60.9
61.8	60.9
61.8	60.9
61.8	60.9
61.8	60.9
61.8	60.9
61.8	60.9
61.8	60.9
61.8	60.9
61.8	60.9
61.8	60.9
61.8	60.9
61.8	60.9
61.8	60.9
61.8	60.9
61.8	60.9
61.8	60.9
61.8	60.9
61.8	60.9
61.8	60.9
61.8	60.9
61.8	60.9
61.8	60.9
61.8	60.9
61.8	60.9
61.8	60.9
61.8	60.9
61.8	60.9
61.8	60.9
61.8	60.9
61.8	60.9
61.8	60.9
61.8	60.9
61.8	60.9
61.8	60.9
61.8	60.9
61.8	60.9
61.8	60.9
61.8	60.9
61.8	60.9
61.8	60.9
61.8	60.9
61.8	60.9
61.8	60.9
61.8	60.9
61.8	60.9
61.8	60.9
61.8	60.9
61.8	60.9
61.8	60.9
61.8	60.9
61.8	60.9
61.8	60.9
61.8	60.9
61.8	60.9
61.8	60.9
61.8	60.9
61.8	60.9
61.8	60.9
61.8	60.9
61.8	60.9
61.8	60.9
61.8	60.9
61.8	60.9
61.8	60.9
61.8	60.9
61.8	60.9
61.8	60.9
61.8	60.9
61.8	60.9
61.8	60.9
61.8	60.9
61.8	60.9
61.8	60.9
61.8	60.9
61.8	60.9
61.8	60.9
61.8	60.9
61.8	60.9
61.8	60.9
61.8	60.9
62.1	60.9
62.1	60.9
62.1	60.9
62.1	60.9
62.1	61.2
62.1	61.2
62.1	61.2
62.3	61.2
62.3	61.2
62.3	61.2
62.3	61.2
62.3	61.2
62.3	61.2
62.3	61.2
62.6	61.2
62.6	61.2
62.6	61.2
62.6	61.2
62.6	61.2
62.6	61.2
62.6	61.2
62.6	61.2
62.6	61.2
62.6	61.2
62.6	61.2
62.6	61.2
62.6	61.2
62.6	61.2
62.6	61.2
62.6	61.2
62.6	61.2
62.6	61.2
62.6	61.2
62.6	61.2
62.6	61.2
62.6	61.2
62.6	61.2
62.6	61.2
62.6	61.2
62.6	61.2
62.6	61.2
62.6	61.2
62.6	61.2
62.6	61.2
62.6	61.2
62.6	61.2
62.6	61.2
62.6	61.2
62.6	61.2
62.6	61.2
62.6	61.2
62.6	61.2
62.6	61.2
62.6	61.2
62.6	61.2
62.6	61.2
62.6	61.2
62.6	61.2
62.6	61.2
62.6	61.2
62.6	61.2
62.6	61.2
62.6	61.2
62.6	61.2
62.6	61.2
62.6	61.2
62.6	61.2
62.6	61.2
62.6	61.2
62.6	61.2
62.6	61.2
62.6	61.2
62.6	61.2
62.6	61.2
62.6	61.2
62.6	61.2
62.6	61.2
62.6	61.2
62.6	61.2
62.6	61.2
62.6	61.2
62.6	61.2
62.6	61.2
62.6	61.2
62.6	61.2
62.6	61.2
62.6	61.2
62.6	61.2
62.6	61.2
62.6	61.2
62.6	61.2
62.6	61.2
62.6	61.2
62.6	61.2
62.6	61.2
62.6	61.2
62.6	61.2
62.6	61.2
62.6	61.2
62.6	61.2
62.6	61.2
62.6	61.2
62.6	61.2
62.6	61.2
62.6	61.2
62.6	61.2
62.6	61.2
62.6	61.2
62.6	61.2
62.6	61.2
62.6	61.2
62.6	61.2
62.6	61.2
62.6	61.2
62.6	61.2
62.6	61.2
62.6	61.2
62.6	61.2
62.6	61.2
62.6	61.2
62.6	61.2
62.6	61.2
62.6	61.2
62.6	61.2
62.6	61.2
62.6	61.2
62.6	61.2
62.6	61.2
62.6	61.2
62.6	61.5
62.6	61.5
62.6	61.5
62.6	61.8
62.3	61.8
62.3	61.8
62.3	62.1
62.1	62.1
62.1	62.1
62.1	62.1
62.1	62.1
62.1	62.1
62.1	62.1
62.1	62.1
61.8	62.1
61.8	62.1
61.8	62.1
61.8	62.1
61.8	62.1
61.8	62.1
61.8	62.1
61.8	62.1
61.8	62.1
61.8	62.1
61.8	62.1
61.8	62.1
61.8	62.1
61.8	62.1
61.8	62.1
61.8	62.1
61.8	62.1
61.8	62.1
61.8	62.1
61.8	62.1
61.8	62.1
61.8	62.1
61.8	62.1
61.8	62.1
61.8	62.1
61.8	62.1
61.8	61.8
61.8	61.8
61.8	61.8
61.8	61.8
61.8	61.8
61.8	61.8
61.8	61.8
61.8	61.8
61.8	61.8
61.8	61.8
61.8	61.8
62.1	61.8
62.1	61.8
62.1	61.8
62.1	61.8
62.1	61.8
62.1	61.8
62.1	61.8
62.1	61.8
62.1	61.8
62.1	61.8
62.1	61.8
62.1	61.8
62.1	61.8
62.1	61.8
62.1	61.8
62.1	61.8
62.1	61.8
62.1	61.8
62.1	61.8
62.1	61.8
62.1	61.8
62.1	61.8
62.1	61.8
62.1	61.8
62.1	61.8
62.1	61.8
62.1	61.8
62.1	61.8
62.1	61.8
62.1	62.1
62.1	62.1
62.1	62.1
62.1	62.1
62.1	62.1
62.1	62.1
62.1	62.1
62.1	62.1
62.1	61.8
62.1	61.8
62.1	61.8
62.1	61.8
62.1	61.8
62.1	61.8
62.1	61.8
62.1	61.8
62.1	61.8
62.1	61.8
62.1	61.8
62.1	61.8
62.1	61.8
62.1	61.8
62.3	61.8
62.3	61.8
62.3	61.8
62.3	61.8
62.3	61.8
62.3	61.8
62.3	61.8
62.3	61.8
62.6	61.8
62.6	61.8
62.6	61.8
62.6	61.8
62.6	61.8
62.6	61.8
62.6	61.8
62.6	61.8
62.6	61.8
62.6	61.8
62.6	61.8
62.6	61.8
62.6	61.8
62.6	61.8
62.6	61.8
62.6	61.8
62.6	61.8
62.6	61.8
62.6	61.8
62.6	61.8
62.6	61.8
62.6	61.8
62.6	61.8
62.6	61.8
62.6	61.8
62.6	61.8
62.6	61.8
62.6	61.8
62.6	61.8
62.6	61.8
62.6	61.8
62.6	61.8
62.6	61.8
62.6	61.8
62.6	61.8
62.6	61.8
62.6	61.8
62.6	61.8
62.6	61.8
62.6	61.8
62.6	61.8
62.6	61.8
62.6	61.8
62.6	61.8
62.6	61.8
62.6	61.8
62.6	61.8
62.6	61.8
62.6	61.8
62.6	61.8
62.6	61.8
62.6	61.8
62.6	61.8
62.6	61.8
62.6	61.8
62.6	61.8
62.6	61.8
62.6	61.8
62.6	61.8
62.6	61.8
62.6	61.8
62.6	61.8
62.6	61.8
62.6	61.8
62.6	61.8
62.6	61.8
62.6	61.8
62.6	61.8
62.6	61.8
62.6	61.8
62.6	61.8
62.6	61.8
62.6	61.8
62.6	61.8
62.6	61.8
62.6	61.8
62.6	61.8
62.6	61.8
62.6	61.8
62.6	61.8
62.6	61.8
62.6	61.8
62.6	61.8
62.6	61.8
62.6	61.8
62.6	61.8
62.6	61.8
62.6	61.8
62.6	61.8
62.6	61.8
62.6	61.8
62.6	61.8
62.6	61.8
62.6	61.8
62.6	61.8
62.6	61.8
62.6	61.8
62.6	61.8
62.6	61.8
62.6	61.8
62.6	61.8
62.6	61.8
62.6	61.8
62.6	61.8
62.6	61.8
62.6	61.8
62.6	61.8
62.6	61.8
62.6	61.8
62.6	61.8
62.6	61.8
62.6	61.8
62.6	61.8
62.6	61.8
62.6	61.8
62.6	61.8
62.6	61.8
62.6	61.8
62.6	61.8
62.6	61.8
62.6	61.8
62.6	61.8
62.6	61.8
62.6	61.8
62.6	61.8
62.6	61.8
62.6	61.8
62.6	61.8
62.6	61.8
62.6	61.8
62.6	61.8
62.6	61.8
62.6	61.8
62.6	61.8
62.6	61.8
62.6	61.8
62.6	61.8
62.6	61.8
62.6	61.8
62.6	61.8
62.6	61.8
62.6	61.8
62.6	61.8
62.6	61.8
62.6	61.8
62.6	61.8
62.6	61.8
62.6	61.8
62.6	61.8
62.6	61.8
62.6	61.8
62.6	61.8
62.6	61.8
62.6	61.8
62.6	61.8
62.6	61.8
62.6	61.8
62.6	61.8
62.6	61.8
62.6	61.8
62.6	61.8
62.6	61.8
62.6	61.8
62.6	61.8
62.6	61.8
62.6	61.8
62.6	61.8
62.6	61.8
62.6	61.8
62.6	61.8
62.6	61.8
62.6	61.8
62.6	61.8
62.6	61.8
62.6	61.8
62.6	61.8
62.6	61.8
62.6	61.8
62.6	61.8
62.6	61.8
62.6	61.8
62.6	61.8
62.6	61.8
62.6	61.8
62.6	61.8
62.6	61.8
62.6	61.8
62.6	61.8
62.6	61.8
62.6	61.8
62.6	61.8
62.6	61.8
62.6	61.8
62.6	61.8
62.6	61.8
62.6	61.8
62.6	61.8
62.6	61.8
62.6	61.8
62.6	61.8
62.6	61.8
62.6	61.8
62.6	61.8
62.6	61.8
62.6	61.8
62.6	61.8
62.6	61.8
62.6	61.8
62.6	61.8
62.6	61.8
62.6	61.8
62.6	61.8
62.6	61.8
62.6	61.8
62.6	61.8
62.6	61.8
62.6	61.8
62.6	61.8
62.6	61.8
62.6	61.8
62.6	61.8
62.6	61.8
62.6	61.8
62.6	61.8
62.6	61.8
62.6	61.8
62.6	61.8
62.6	61.8
62.6	61.8
62.6	61.8
62.6	61.8
62.6	61.8
62.6	61.8
62.6	61.8
62.6	61.8
62.6	61.8
62.6	61.8
62.6	61.8
62.6	61.8
62.6	61.8
62.6	61.8
62.6	61.8
62.6	61.8
62.6	61.8
62.6	61.8
62.6	61.8
62.6	61.8
62.6	61.8
62.6	61.8
62.6	61.8
62.6	61.8
62.6	61.8
62.6	61.8
62.6	61.8
62.6	61.8
62.6	61.8
62.6	61.8
62.6	61.8
62.6	61.8
62.6	61.8
62.6	61.8
62.6	61.8
62.6	61.8
62.9	61.8
62.9	61.8
62.9	61.8
62.9	61.8
62.9	61.8
62.9	61.8
62.9	61.8
62.9	61.8
62.9	61.8
62.9	61.8
62.9	61.8
62.9	61.8
62.9	61.8
62.9	61.8
62.9	61.8
62.9	61.8
62.9	61.8
62.9	61.8
62.9	61.8
62.9	61.8
62.9	61.8
62.9	61.8
62.9	61.8
62.9	61.8
62.9	61.8
62.9	61.8
62.9	61.8
62.9	61.8
62.9	61.8
62.9	61.8
62.9	61.8
62.9	61.8
62.9	61.8
62.9	61.8
62.9	61.8
62.9	61.8
62.9	61.8
62.9	61.8
62.9	61.8
62.9	61.8
62.9	61.8
62.9	61.8
62.9	61.8
62.9	61.8
62.9	61.8
62.9	61.8
62.9	61.8
62.9	61.8
62.9	61.8
62.9	61.8
62.9	61.8
62.9	61.8
62.9	61.8
62.9	61.8
62.9	61.8
62.9	61.8
62.9	61.8
62.9	61.8
62.9	61.8
62.9	61.8
62.9	61.8
62.9	61.8
62.9	61.8
62.9	61.8
62.9	61.8
62.9	61.8
62.9	61.8
62.9	61.8
62.9	61.8
62.9	61.8
62.9	61.8
62.9	61.8
62.9	61.8
62.9	61.8
62.9	61.8
62.9	61.8
62.9	61.8
62.9	61.8
62.9	61.8
62.6	61.8
62.6	61.8
62.6	61.8
62.6	61.8
62.6	61.8
62.6	61.8
62.6	61.8
62.6	61.8
62.6	61.8
62.6	61.8
62.6	61.8
62.6	61.8
62.6	61.8
62.6	61.8
62.6	61.8
62.6	61.8
62.6	61.8
62.6	61.8
62.6	61.8
62.6	61.8
62.6	61.8
62.6	61.8
62.6	61.8
62.6	61.8
62.6	61.8
62.6	61.8
62.6	61.8
62.6	61.8
62.6	61.8
62.6	61.8
62.6	61.8
62.6	61.8
62.6	61.8
62.6	61.8
62.6	61.8
62.6	61.8
62.6	61.8
62.6	61.8
62.6	61.8
62.6	61.8
62.6	61.8
62.6	61.8
62.6	61.8
62.6	61.8
62.6	61.8
62.6	61.8
62.6	61.8
62.6	61.8
62.6	61.8
62.6	61.8
62.6	61.8
62.6	61.8
62.6	61.8
62.6	61.8
62.6	61.8
62.6	61.8
62.6	61.5
62.6	61.5
62.6	61.5
62.6	61.5
62.6	61.5
62.6	61.5
62.6	61.5
62.6	61.5
62.6	61.5
62.6	61.5
62.6	61.5
62.6	61.5
62.6	61.5
62.6	61.5
62.6	61.5
62.6	61.5
62.6	61.5
62.6	61.5
[truncated: 11,506 more rows]
