# Supplementary material for: Bot fit: A novel approach to assessing lower limb muscular strength
Source: PLoS One. 2026 Mar 26;21(3):e0339187. doi: 10.1371/journal.pone.0339187 (PMC13021169; doi:10.1371/journal.pone.0339187)
Supplement: S3 File — Raw joint angle data (left and right legs) collected from 25 participants across all exercise protocols. This compressed folder contains individual participant files (sub1–sub25) with time-series signals representing lower-limb motion recorded by the Bot Fit system during resistance exercise trials. (ZIP) [file pone.0339187.s003.zip › sub21/squat_max2.csv]

AngL	AngR
59.2	61.5
59.2	61.5
59.2	61.5
59.2	61.5
59.2	61.5
59.5	61.5
59.5	61.5
59.5	61.8
59.8	61.8
60	62.1
60	62.3
60	62.3
60	62.3
60	62.3
60	62.3
60	62.3
60	62.3
60	62.3
60	62.3
60	62.3
60	62.3
60	62.3
60	62.3
60.3	62.3
60.3	62.3
60.3	62.3
60.3	62.3
60.3	62.3
60.3	62.3
60.3	62.3
60.6	62.6
61.2	63.2
62.1	64.3
62.9	65.2
63.2	65.5
62.9	65.2
62.9	64.9
62.9	64.9
62.9	64.9
62.9	64.9
62.9	64.9
62.9	64.9
62.9	64.9
62.9	64.9
62.9	64.9
62.9	64.9
62.9	64.9
62.9	64.9
62.9	64.9
62.9	64.9
62.9	64.9
62.9	64.9
62.9	64.9
62.9	64.9
62.9	64.9
62.9	64.9
62.9	64.9
62.9	64.9
62.9	64.9
62.9	64.9
62.9	64.9
62.9	64.9
62.9	64.9
62.9	64.9
62.9	64.9
63.2	64.9
63.2	64.9
63.2	64.9
63.2	64.9
63.2	64.9
63.2	64.9
63.2	64.9
63.5	65.2
63.5	65.2
63.5	65.2
63.5	65.2
63.5	65.2
63.5	65.5
63.5	65.5
63.8	65.5
63.8	66.1
64.1	66.1
64.1	66.1
64.1	66.1
64.1	66.1
64.1	66.1
64.1	66.1
64.1	66.1
64.1	66.1
64.1	66.1
64.1	66.1
64.1	66.1
64.1	66.1
64.1	66.1
64.1	66.1
64.1	66.1
64.1	66.1
64.1	66.1
64.1	66.1
64.1	66.1
64.1	66.3
64.3	66.9
64.9	66.9
65.5	67.2
66.1	67.8
66.9	68.1
67.8	68.6
68.1	68.9
67.8	69.2
67.8	69.2
67.8	69.2
67.8	69.2
67.5	69.2
67.5	69.2
67.2	68.9
66.3	68.4
65.5	67.5
64.3	66.3
63.2	65.2
61.8	64.1
60.6	62.9
58.6	60.9
58	60.3
56.6	59.2
55.2	58
53.5	57.2
51.7	56.3
50.3	55.2
49.4	54
49.2	52.9
49.2	52
49.2	51.5
49.2	50.9
48.6	50.3
48	49.7
47.7	48.9
47.4	47.7
47.4	46.9
47.4	45.7
47.4	44.6
48	43.1
48.3	42
48.6	40.6
48.9	39.4
48.9	38.3
48.6	37.1
48	36.3
46.9	35.7
45.4	35.1
43.7	34.6
41.7	34
39.7	33.4
36.3	33.1
35.1	33.1
32.8	33.1
30.8	33.1
28.5	33.4
26.3	33.7
24	33.7
22	34
20.2	34
18.5	34
17.1	34
15.4	34
13.7	33.7
11.6	33.1
9.4	32.8
7.1	32.6
5.1	32
4.2	31.1
3.9	30.8
3.9	30.5
3.9	30.5
3.9	30.5
3.9	30.5
3.6	30.5
3.1	30.5
2.2	30.5
1.3	30.5
0.8	30.5
0.2	30.5
0	30.5
0	30.5
0	30.3
0	29.1
0	26.8
0	24.2
0	21.4
0.3	18.8
0.6	16.8
0.6	15.1
0.9	12.5
0.9	11.6
0.9	10.2
0.9	8.5
0.9	7.1
0.9	5.3
0.9	3.6
0.9	1.9
0.9	0.5
0.9	0.3
0.9	0
0.9	0.8
0.9	1.9
0.9	3.1
0.6	3.9
0	3.9
0.2	3.9
0.2	3.9
0.8	3.9
1.3	3.9
1.9	3.9
2.5	3.9
3.1	3.9
3.6	3.9
4.5	3.9
5.3	3.9
6.2	3.9
7.1	3.9
7.9	3.9
9.1	3.9
10.2	3.9
11.1	3.9
12.2	3.9
13.1	3.9
13.9	4.2
14.8	4.2
15.7	4.5
16.2	4.8
16.8	5.1
17.4	5.1
17.1	5.1
16.8	5.1
15.9	5.1
14.8	5.3
13.4	5.9
12.2	5.6
11.1	5.6
10.2	5.6
9.6	5.6
9.6	5.6
9.1	5.9
8.8	5.9
7.9	6.5
7.1	7.1
6.8	7.6
6.2	8.2
5.9	8.5
5.3	9.1
4.8	9.6
4.5	9.9
4.2	10.2
3.9	10.8
3.3	11.4
3.1	11.9
2.8	12.2
2.2	12.5
1.6	12.8
1.3	12.8
1	12.8
0.8	12.8
0.8	12.8
0.8	12.8
0.8	12.8
0.8	12.5
0.8	12.5
0.8	12.5
0.8	12.5
0.8	12.5
0.8	12.5
0.8	12.5
0.8	12.2
0.8	11.9
0.8	11.1
0.8	9.9
0.8	8.8
0.8	6.8
0.8	6.2
0.8	5.3
0.8	4.8
0.8	4.5
0.8	4.8
0.8	4.8
0.8	4.8
0.8	4.8
0.8	4.8
0.8	4.8
0.8	4.8
0.8	4.8
0.8	4.8
1	4.8
1	4.8
1.3	4.8
1.6	4.8
1.9	4.8
1.9	4.8
1.9	4.8
1.9	4.8
1.9	4.8
1.9	4.8
1.9	4.8
1.9	4.8
1.9	4.8
1.9	4.8
1.6	4.8
1.6	4.8
1.6	4.8
1.6	4.8
1.3	4.8
1	4.8
0.5	4.8
0.5	4.8
0.5	4.8
0.5	4.8
0.5	4.8
0.5	4.8
0.5	4.8
0.5	4.8
0.5	4.8
0.5	4.8
0.5	4.8
0.5	4.5
0.5	4.5
0.5	4.5
0.5	4.5
0.5	4.5
0.5	4.5
0.5	4.5
0.5	4.5
0.5	4.5
0.2	4.5
0	4.5
0.3	4.5
0.3	4.5
0.3	4.5
0.3	4.5
0.3	4.5
0.3	4.5
0.3	4.5
0.3	4.5
0.3	4.5
0.3	4.8
0	4.8
0	4.8
0	4.8
0	4.8
0	4.8
0	4.8
0	4.8
0	4.8
0	4.8
0	4.8
0	4.8
0	4.8
0	4.8
0	4.8
0	4.8
0	4.8
0	4.8
0	4.8
0	4.8
0	4.8
0	4.8
0	4.8
0	4.8
0	4.8
0	4.8
0	4.8
0	4.8
0	4.8
0	4.8
0	4.8
0	4.8
0	4.8
0	4.8
0	4.8
0	4.8
0	4.8
0	4.8
0	4.5
0	4.5
0	4.5
0	4.5
0	4.5
0	4.5
0	4.5
0	4.5
0	4.8
0	4.8
0	4.8
0	4.8
0	4.8
0	4.8
0	4.8
0	4.8
0	4.8
0	4.8
0	4.8
0	4.8
0	4.8
0	4.8
0	4.8
0	4.8
0	4.8
0	4.8
0	4.8
0	4.8
0	4.8
0	4.8
0	4.8
0	4.8
0	4.8
0	4.8
0	4.8
0	4.8
0	4.8
0	4.8
0	4.8
0	4.8
0	4.8
0	4.8
0	4.8
0	4.8
0	4.8
0	4.8
0	4.8
0	4.8
0	4.8
0	4.8
0	4.8
0	4.8
0	4.8
0	4.8
0	4.8
0	4.8
0	4.8
0	4.8
0	4.8
0	4.8
0	4.8
0	4.8
0	4.8
0	4.8
0	4.8
0	4.8
0	4.8
0	4.8
0	4.8
0	4.8
0	4.8
0	4.8
0	4.8
0	4.8
0	4.8
0	4.8
0	4.8
0	4.8
0	4.8
0	4.8
0	4.8
0	4.8
0	4.8
0	4.8
0	4.8
0	4.8
0	4.8
0	4.8
0	4.8
0	4.8
0	4.8
0	4.8
0	4.8
0	4.8
0	4.8
0	4.8
0	4.8
0	4.8
0	4.8
0	4.8
0	4.8
0	4.8
0	4.8
0	4.8
0	4.8
0	4.8
0	4.8
0	4.8
0	4.8
0	4.8
0	4.8
0	4.8
0	4.8
0	4.8
0	4.8
0	4.8
0	4.8
0	4.8
0	4.8
0	4.8
0	4.8
0	4.8
0	4.8
0.3	4.8
0.3	4.8
0.3	5.1
0.3	5.1
0.6	5.6
0.9	6.2
1.1	6.8
1.1	7.3
0.9	8.2
0.9	8.8
0.9	9.6
0.9	10.2
0.9	10.8
0.9	10.8
0.9	10.8
0.9	10.5
0.9	9.9
0.9	9.1
0.9	8.5
0.9	7.3
0.9	6.5
0.9	5.9
0.9	4.5
0.9	3.9
0.9	2.8
0.9	1.9
0.9	1
0.9	0.8
0.9	0.8
0.9	1
0.9	1.6
0.9	2.2
0.9	2.2
0.9	2.2
0.9	2.2
0.9	2.2
0.9	2.2
0.9	2.2
0.9	2.2
0.9	2.2
0.9	2.2
0.9	2.2
0.9	2.2
0.9	2.2
0.9	2.2
0.9	2.2
0.9	2.2
0.9	2.2
1.1	2.2
1.1	2.2
1.1	2.2
1.4	2.2
2	2.2
2.3	2.2
2.6	2.2
2.9	2.2
3.1	2.2
3.1	2.2
3.1	2.2
3.1	2.2
3.1	2.2
3.1	2.2
3.4	2.2
3.4	2.2
3.7	2.2
4	2.2
4	2.2
4	2.2
4	2.2
4	2.2
4	2.2
4	2.2
4	1.9
4	1.9
4	1.9
4	1.9
4	1.9
4	1.9
4	1.6
4	1.6
4	1.3
4	1.3
4	0.8
4	0.8
4	0.8
4	0.5
4	0.5
4	0.5
4	0.2
4	0.2
4	0
4.3	0.3
4.3	0.3
4.6	0.3
4.6	0.3
4.6	0.3
4.6	0.3
4.6	0.3
4.6	0.3
4.6	0.3
4.6	0.3
4.6	0.3
4.6	0.3
4.6	0.3
4.6	0.3
4.6	0.3
4.6	0.3
4.6	0.3
4.6	0.3
4.6	0.3
4.6	0.3
4.6	0.3
4.6	0.3
4.6	0.3
4.6	0.3
4.6	0.3
4.9	0.3
4.9	0.3
4.9	0.3
4.9	0.3
4.9	0.3
4.9	0.3
4.9	0.3
4.9	0.3
4.9	0.3
4.9	0.3
4.9	0.3
4.6	0.3
4	0
3.7	0
2.6	0.5
1.1	1.9
0.8	3.9
3.6	6.8
7.3	10.5
11.4	15.1
16.2	20.2
21.4	25.4
27.1	31.1
33.4	36.8
39.7	42.3
45.4	47.2
50.3	51.5
53.7	54.6
55.5	56.6
56	57.8
56.3	59.2
56.9	59.8
58.6	61.8
61.2	64.3
63.8	66.6
66.1	68.6
67.8	70.4
68.6	71.8
69.8	72.9
70.9	74.1
72.1	75.2
73.2	76.4
74.4	77.2
75.2	77.8
75.5	77.8
75.5	77.8
75.2	77.5
74.4	76.7
72.4	74.4
69.5	71.5
66.3	68.1
62.9	64.3
59.2	60.6
55.2	56.3
50.9	52
46.3	47.4
41.7	43.1
37.1	38.6
32.6	34
28	29.7
23.7	25.4
19.7	21.7
14.8	17.1
13.7	15.7
11.4	13.7
9.6	12.2
8.8	11.4
8.5	11.1
8.5	11.4
8.8	11.9
9.1	12.5
9.4	13.1
9.4	13.7
9.4	13.7
9.4	13.7
9.6	13.7
10.2	14.5
11.9	16.8
14.5	20.2
18.8	25.1
24.2	30.5
30.8	36.6
37.7	43.1
48	53.2
51.5	56.3
58	62.9
64.6	69.2
71.5	75.2
77.8	80.4
83.2	85.2
86.7	89.3
88.7	91.6
90.4	93
92.1	93.6
93	94.4
93.3	95
93.6	95.3
94.1	95.8
95	96.7
95	96.7
95	96.7
94.1	96.1
93.3	95
91.6	93.6
89.8	91.8
87.5	89.8
85.2	87.5
82.7	85
80.1	82.1
76.9	78.9
73.8	75.8
70.4	72.4
66.6	68.6
62.9	64.9
58.6	60.6
54.6	56.3
50.6	52.6
47.7	49.5
45.7	47.7
44.9	46.9
44.6	46.6
44	46.3
42.9	45.2
40.6	42.9
37.4	39.7
34.3	36.6
32.3	34.6
31.4	34
31.7	34.3
32.3	34.8
34	36.3
36.8	39.1
40.9	43.1
45.7	47.7
53.7	56
56.3	58.9
61.8	64.1
66.9	68.9
72.4	73.5
77.2	78.4
82.1	83.2
86.4	87.5
89.8	91.6
93.6	95
96.7	97.9
100.4	101.3
101.3	102.1
103	103.9
104.7	105.6
105.9	107
106.7	107.9
107.3	108.2
107.3	108.2
106.7	107.6
105.6	106.7
104.2	105.3
102.4	103.3
100.4	101.3
98.1	98.7
95.6	96.1
93	93.3
90.1	90.1
87.3	87
83.8	83.5
80.7	79.8
76.9	76.1
73.2	72.4
69.5	68.4
65.5	64.6
61.8	61.2
58.9	58.6
56.6	56.9
55.2	55.8
54	55.2
52.9	54.3
50.3	52.3
49.2	51.5
46.9	49.2
44	46.6
41.7	44.3
40.3	42.9
39.7	42.6
40	42.6
40.6	43.1
42	44.6
45.2	46.9
50.9	52.6
53.2	54.9
58	59.5
62.6	64.1
66.6	68.4
70.6	72.1
74.7	75.8
78.7	79.8
82.7	83.8
86.7	87.8
90.7	91.6
94.4	95.3
97.9	98.7
101	101.9
103.3	104.4
105.3	106.7
106.7	108.4
108.2	109.9
109.9	111.3
110.2	111.9
110.5	111.9
110.2	111.9
109.9	111.6
109	110.7
107.9	109.6
106.2	108.2
104.4	106.2
102.1	103.9
99.6	101
96.7	98.1
93.8	95
90.4	91.6
87	88.1
83.5	84.7
79.8	81
76.1	77.5
72.6	73.8
68.9	70.4
65.2	66.6
62.1	63.5
59.8	61.2
58	59.5
56.9	58.3
55.8	57.2
54.6	56
52.9	54.3
50.6	52
47.7	49.5
44.6	46.3
42	44
40.3	42.6
39.7	41.7
40	41.7
40.6	42
42	43.1
44.6	45.7
48.6	49.5
53.5	54.6
58.6	59.8
63.8	65.2
68.4	70.1
75.5	76.4
77.8	78.7
82.1	83
86.7	87
91	91.3
95.3	95.6
98.7	99.3
101.9	102.7
104.7	105.9
107.3	108.4
109.6	110.5
112.2	113
112.7	113.9
113.6	115
113.9	115.3
113.9	115.3
113.3	115
111.9	113.6
110.2	111.9
108.2	109.9
106.2	107.6
103.6	105.3
101	102.4
97.9	99.6
94.7	96.4
91.6	93
88.1	89.5
84.7	86.1
81.2	82.4
77.8	78.7
72.4	72.9
70.4	70.9
66.6	67.5
63.5	64.1
61.2	61.8
59.8	60.3
58.9	59.2
57.8	58.3
56	56.6
53.5	54.3
50.6	51.5
47.4	48.6
44.3	45.4
41.1	42.3
38.3	39.7
36.6	38
35.7	37.1
36	37.1
36.3	37.4
37.7	38.6
40.9	41.4
44.9	45.7
50	51.2
55.5	56.9
60.6	62.6
65.2	66.9
69.2	70.6
73.2	74.4
80.1	80.7
82.7	83
87.5	87.8
91.6	92.1
95.3	95.6
98.1	98.7
101.3	101.6
103.9	104.4
106.2	107
108.2	109.3
109.9	111.3
111.3	112.7
112.7	114.2
113	114.5
113	114.5
113	114.5
112.5	113.9
111.6	112.7
110.2	111.3
108.2	109.3
105.9	107
103	104.4
100.1	101.6
97	98.4
91.6	93.3
89.8	91.3
85.8	87.3
82.1	83.2
78.4	79.5
74.4	75.5
70.4	71.5
66.6	67.8
63.2	64.3
60.3	61.5
58	59.5
56.6	58.3
55.2	57.2
53.7	55.8
51.7	54
49.4	51.7
46.6	49.2
43.7	46.6
40.9	43.7
38.9	42
38	41.1
38	41.1
38.3	41.4
39.7	42.9
42.6	45.4
46.6	49.5
51.5	54.3
56.3	59.2
60.9	63.8
64.9	67.8
69.2	71.5
73.5	75.8
78.4	80.4
85.8	87.3
88.1	89.3
91.8	92.7
95.3	95.8
98.7	98.7
101.6	101.9
104.2	104.4
106.7	107
108.7	109.3
110.7	111.6
112.5	113.6
113.6	115
114.5	115.9
114.5	116.2
114.5	115.6
113.6	115
112.5	113.9
110.5	112.2
108.7	110.2
106.4	107.9
103.9	105
101	102.1
96.1	97
94.4	95.3
91.3	92.1
70.1	70.4
66.9	67.2
63.5	63.5
62.3	62.6
60.9	61.2
87.8	88.7
84.4	85.2
80.7	81.5
77.2	77.8
73.5	74.1
59.5	59.8
57.8	58
55.5	56
52.9	53.7
49.7	50.9
45.2	46.6
42.3	44
40.9	42.9
39.1	41.1
38.3	40.3
38.3	40.3
38.6	40.6
39.7	42
42.6	44.9
48.9	51.5
51.2	54
56.3	59.2
61.2	64.3
66.1	68.9
70.9	73.2
75.5	77.2
80.4	81.5
85.2	85.5
90.1	89.5
94.7	93.6
98.7	97.9
102.1	101.9
105	105.3
107.6	108.4
109.6	110.5
111.6	112.2
112.7	113.6
113.9	115
115	115.9
115.3	116.5
115	116.5
114.5	116.2
113.6	115
111.9	113.3
109.9	111.6
107.6	109.3
105	106.7
102.4	104.2
99.6	101.3
96.4	98.1
92.7	94.7
87	89
85.2	87
81.2	83.2
77.5	79.5
74.1	75.5
70.4	71.8
66.6	68.1
62.3	63.5
61.2	62.3
59.5	60.9
58.3	60
57.5	59.5
56.3	58.6
54.3	57.2
52.3	55.2
50	53.5
48.6	52
47.4	50.6
47.4	50.6
47.7	50.6
48.9	50.9
50.6	52.3
54	55.8
58.3	60.6
63.2	66.1
68.4	70.9
72.6	75.5
76.1	78.7
81.5	83.8
83.5	85.8
87.8	89.8
92.1	94.1
96.1	97.6
99.9	100.7
103.3	104.2
106.2	107
108.4	109.3
110.5	111.3
112.5	113.3
114.5	115.6
116.2	117.3
117	118.5
117.3	118.8
117.3	118.8
116.8	118.5
115.6	117.6
113.9	115.9
111.9	113.9
109.6	111.9
107	109.3
104.2	106.7
101.3	104.2
98.4	101.3
95.8	98.4
93.3	95.6
90.4	93
86.1	88.4
84.4	86.7
81.2	83.5
77.8	80.1
74.7	76.9
72.1	74.4
70.1	72.1
68.4	70.4
66.6	68.9
64.9	67.2
63.2	65.5
61.2	63.8
59.5	62.3
58.3	61.5
57.8	60.6
57.2	60.3
57.2	60
57.2	60
57.8	60
58.9	61.2
61.5	63.5
65.5	66.9
69.8	70.9
73.8	75.2
77.5	78.7
80.7	81.8
85.5	86.7
87.5	88.7
91.6	92.7
95.3	96.4
98.7	99.6
101.9	102.4
104.4	105
106.7	107
108.2	108.7
109.3	110.2
110.5	111.3
111.6	112.5
112.5	113.3
112.5	113.6
112.5	113.6
112.5	113.6
112.2	113.6
111.6	112.7
110.5	111.6
108.7	109.9
107	108.2
105	106.2
103	104.2
101	102.1
99	99.9
96.7	97.6
94.4	95.3
90.7	91.3
89.3	89.8
86.4	87
83.5	84.1
80.7	81.2
78.1	78.7
76.1	76.4
74.7	74.9
73.8	74.1
72.9	72.9
72.1	71.8
70.6	70.4
68.6	68.4
68.1	67.5
66.6	66.3
65.2	64.9
64.1	63.5
62.3	61.8
60.3	59.8
58.3	57.8
56.9	56
55.5	54.9
54.3	53.7
53.5	53.2
52.3	52.3
51.5	51.7
50.3	51.2
48.9	50.3
48.6	50
47.7	49.5
46.6	48.6
45.4	47.4
44	46.3
42.9	45.2
41.4	44
40.3	42.6
38.9	41.1
37.4	39.7
36	38.3
34.6	36.8
33.1	35.4
32	34
30.8	32.8
29.7	32
28.8	31.1
28	30.5
27.1	30
26.3	29.1
25.4	28.3
24.5	27.7
24	26.8
23.4	26.3
22.8	26
22.5	25.4
22.2	25.1
22	24.8
21.7	24.5
21.4	24.2
21.1	24
21.1	23.7
20.8	23.7
20.8	23.7
20.8	23.7
20.8	23.7
20.8	23.7
20.8	23.7
20.8	23.7
20.8	23.7
20.8	23.4
20.8	23.1
20.8	22.5
20.8	22.2
20.8	22
21.1	21.7
21.1	21.7
21.7	21.7
22	21.7
22.5	21.7
23.1	21.7
24	21.7
24.8	21.7
25.7	21.7
26.5	21.7
27.4	21.7
28	21.7
28.5	21.7
29.1	21.7
29.7	21.7
30	21.7
30.3	21.7
30.8	21.7
31.1	21.7
31.4	21.7
31.7	21.7
31.7	21.7
31.7	21.7
31.7	21.7
31.7	21.7
31.7	21.7
31.7	21.7
31.7	21.7
31.7	21.7
31.7	22
31.4	22
31.4	22
31.1	22
31.1	22
30.5	22.2
30.3	22.5
29.7	23.1
29.4	23.7
29.4	24
29.1	24
29.1	24
29.1	24
28.8	24
28.5	24
28.5	24.2
28.5	24.5
28.5	25.4
28.5	25.7
28.5	26
28.5	26
28.5	26
28.3	26.3
28.3	26.3
28.3	26.5
28.3	26.5
28.3	26.5
28.3	26.5
28.3	26.5
28.3	26.5
28.3	26.5
27.7	26.5
26.8	26.5
26	26.5
24.5	26.5
23.1	26.5
21.4	26.5
19.7	26.5
17.7	26.5
15.7	26.5
13.7	26.5
11.9	26.5
10.8	26.5
9.9	26.5
8.8	26.5
8.5	26.5
7.6	26.5
7.3	26.5
7.3	26.5
7.3	26.8
7.3	27.1
7.3	27.4
7.6	27.7
7.6	28
7.6	28.3
7.6	28.3
7.6	28.5
7.9	28.8
8.5	28.8
8.8	29.1
8.8	29.7
9.4	30.3
9.6	30.5
10.2	31.4
11.1	32
11.6	32.6
12.2	32.8
12.5	33.4
12.5	33.4
12.8	33.4
12.8	33.4
13.4	33.4
13.7	33.4
13.7	33.7
13.7	33.7
13.7	33.7
13.7	34
13.7	34.6
13.7	34.6
13.7	34.6
13.7	34.6
13.7	34.6
13.7	34.6
13.7	34.6
13.7	34.6
13.7	34.6
13.7	34.6
13.7	34.6
13.7	34.6
13.7	34.6
13.7	34.6
13.7	34.6
13.9	34.6
14.2	34.6
14.5	34.6
14.5	34.3
14.5	34.3
14.5	34.3
14.5	34.3
14.5	34.3
14.5	34.3
14.5	34.3
14.5	34
14.8	34
14.8	34
14.8	34
14.8	34
15.1	34
15.4	34
15.4	34
15.4	34
15.4	34
15.4	34
15.4	34
15.4	34
15.4	34
15.4	34
15.4	34
15.4	34
15.4	34
15.4	34
15.4	34
15.4	34
15.4	34
15.4	34
15.4	34
15.4	34
15.4	34
15.4	34
15.4	34
15.4	34
15.4	34
15.4	34
15.4	34
15.4	34
15.4	34
15.4	34
15.4	34
15.4	34
15.4	34
15.4	34
15.4	34
15.4	34
15.4	34
15.4	34
15.4	34
15.4	34
15.4	34
15.4	34
15.4	34
15.4	34
15.4	34
15.4	34
15.4	34
15.4	34
15.4	34
15.4	34
15.1	34
15.1	34
15.1	34
15.1	34
15.1	34
15.1	34
14.8	34
14.8	34
14.5	34
14.2	33.7
13.9	33.1
13.9	32.8
13.7	32.3
13.1	32.3
13.1	32
13.1	31.4
13.1	30.5
12.8	30
11.9	29.1
11.4	28.5
10.8	28
10.2	27.1
9.6	26.5
9.1	26
8.5	25.4
7.6	24.8
7.1	24
6.5	23.1
5.9	22.5
5.3	21.7
4.8	21.1
4.5	20.5
3.9	20
3.6	19.4
3.3	18.8
3.1	18.5
2.8	17.9
2.5	17.4
2.5	16.8
2.5	16.5
2.5	16.2
2.5	15.9
2.5	15.9
2.5	15.7
2.5	15.1
2.5	14.5
2.5	13.9
2.5	13.4
2.5	13.1
2.5	13.1
2.8	13.1
3.3	13.1
4.2	12.2
5.1	11.6
5.3	11.1
6.8	10.2
7.3	10.2
8.8	9.6
10.2	9.4
11.6	9.4
13.4	9.4
15.1	9.4
17.1	9.1
18.5	8.8
20	8.5
21.1	8.2
22	8.2
22.8	8.2
23.4	8.2
23.7	8.2
24	8.2
23.7	8.2
23.7	8.2
23.4	8.5
22.5	8.5
21.1	8.5
19.4	8.5
17.7	8.5
15.7	8.8
13.7	8.8
11.9	8.8
11.1	8.8
10.8	8.8
10.2	9.1
8.8	9.9
7.9	10.2
7.3	9.9
7.3	9.9
7.6	9.9
7.6	10.2
7.6	10.2
7.6	10.5
7.6	10.5
7.6	10.5
7.6	10.5
7.3	10.8
7.3	11.1
7.1	11.4
6.8	11.6
6.5	11.6
6.5	11.6
6.5	11.6
6.5	11.6
6.5	11.6
6.5	11.6
6.2	11.6
5.9	11.4
5.3	11.4
4.8	11.1
4.5	11.1
4.2	10.5
4.2	10.2
3.6	10.2
3.6	10.2
3.6	10.2
3.6	10.2
3.6	10.2
3.6	10.2
3.6	10.2
3.6	10.2
3.6	10.2
3.6	10.2
3.6	10.2
3.6	10.2
3.6	10.2
3.6	10.2
3.6	10.2
3.6	10.2
3.6	10.2
3.6	10.2
3.6	10.2
3.6	10.2
3.6	10.2
3.6	10.2
3.6	10.2
3.6	10.2
3.6	10.2
3.6	10.2
3.6	10.2
3.9	10.2
3.9	10.2
4.2	10.2
4.2	10.2
4.5	10.2
4.8	10.2
5.1	10.2
5.3	10.2
5.6	10.5
5.9	10.8
6.2	10.8
6.8	11.1
7.1	11.6
7.6	11.9
8.2	12.2
8.8	13.1
9.6	13.7
10.2	13.9
10.8	14.8
11.6	15.4
12.2	15.9
13.1	16.8
13.9	17.4
14.8	17.9
15.4	18.5
16.2	19.1
16.8	19.4
17.4	20
17.7	20.2
18.2	20.5
18.5	21.1
19.1	21.4
19.4	21.7
19.7	22
20.2	22.2
20.5	22.2
20.5	22.5
21.1	23.1
21.4	23.1
21.4	23.1
21.4	23.1
21.4	23.1
21.4	22.8
21.4	22.8
21.4	22.8
21.1	22.8
21.1	22.8
20.8	22.5
20.2	22.2
19.7	21.4
18.8	20.5
17.4	19.4
16.2	18.2
15.4	17.4
14.2	16.2
13.1	15.4
11.9	14.2
10.5	13.1
9.1	11.9
7.6	10.5
6.2	9.1
4.8	7.9
3.3	6.5
2.2	5.6
1	4.8
0.2	4.2
0.3	3.6
0.6	3.3
0.9	3.1
1.1	2.8
1.1	2.8
1.1	2.8
1.1	2.8
1.1	2.8
1.1	2.8
1.1	2.8
1.1	2.8
0.9	2.8
0.9	3.1
0.9	3.1
0.9	3.1
0.9	3.1
0.9	3.1
0.9	3.1
0.9	3.1
0.9	3.3
0.9	3.3
0.9	3.3
0.9	3.3
0.9	3.3
0.9	3.3
0.9	3.3
0.9	3.3
0.9	3.3
0.9	3.3
0.9	3.3
0.9	3.3
0.9	3.3
0.9	3.3
0.9	3.3
0.9	3.3
0.9	3.3
0.9	3.3
0.9	3.3
0.9	3.3
0.9	3.3
0.9	3.3
0.9	3.3
0.9	3.3
0.9	3.9
0.9	4.2
0.9	4.2
0.9	4.2
0.9	4.2
0.9	4.2
0.9	4.5
0.9	4.8
0.9	4.8
0.9	4.8
0.9	4.8
0.9	4.8
0.9	4.8
0.9	4.8
0.9	4.8
0.9	4.8
0.9	4.8
0.9	4.8
0.9	4.8
0.9	4.8
0.9	4.8
0.9	4.8
0.9	4.8
0.9	4.8
0.9	4.8
0.9	4.8
0.9	4.8
0.9	4.8
0.9	4.8
0.9	4.8
0.9	4.8
0.6	4.5
0.3	4.2
0	3.6
0.2	3.6
0.2	3.6
0.8	3.3
1.3	2.8
1.9	2.5
2.2	2.5
3.1	2.5
3.9	2.5
5.1	2.5
5.9	2.5
7.1	2.5
7.9	2.5
8.8	2.5
9.9	2.5
10.8	2.2
11.6	1.9
12.2	1.9
12.8	1.9
13.1	1.9
13.4	1.9
13.7	1.6
13.7	1.6
13.7	1.3
13.4	1
