# Supplementary material for: Bot fit: A novel approach to assessing lower limb muscular strength
Source: PLoS One. 2026 Mar 26;21(3):e0339187. doi: 10.1371/journal.pone.0339187 (PMC13021169; doi:10.1371/journal.pone.0339187)
Supplement: S3 File — Raw joint angle data (left and right legs) collected from 25 participants across all exercise protocols. This compressed folder contains individual participant files (sub1–sub25) with time-series signals representing lower-limb motion recorded by the Bot Fit system during resistance exercise trials. (ZIP) [file pone.0339187.s003.zip › sub22/hipcurl_const.csv]

AngL	AngR
1.9	17.4
1.9	17.4
1.9	17.4
2.2	17.4
3.1	17.1
3.3	17.1
4.5	17.1
6.2	17.1
7.6	17.1
9.4	16.8
11.1	16.3
13.1	15.7
14.8	15.4
16.2	15.1
17.9	15.1
19.4	14.8
20.5	14.6
21.7	14
22.2	13.4
22.2	12.8
22	12
22	11.1
22	10
22.2	8.5
22.2	7.4
22.2	6.3
22.2	5.1
21.7	3.7
20.2	2
18.2	0.2
15.4	3.1
12.5	6.3
9.6	9.4
7.6	10.8
7.1	11.1
7.4	10.8
7.6	9.7
7.9	8.5
7.9	7.4
8.2	6.3
8.2	5.4
8.5	4.8
8.5	4.2
8.5	4
8.5	3.7
8.8	3.4
8.8	3.7
9.1	3.7
9.4	3.7
9.9	3.7
10.2	3.7
10.5	3.7
11.1	3.7
11.1	3.7
11.4	3.7
11.9	3.7
12.2	3.7
12.5	3.7
12.8	3.4
12.8	3.1
12.8	2.5
12.8	2
12.8	1.4
13.1	0.8
13.7	0.2
13.7	0.2
13.7	1.1
13.9	2
13.9	2.5
14.2	3.1
14.5	4
14.5	4.8
14.5	5.7
14.5	6.5
14.5	7.4
13.9	8
13.1	8.5
11.6	9.1
10.5	9.7
9.4	10
8.5	10
7.9	10.3
7.4	10.5
7.4	11.1
7.6	12
7.6	12.8
7.9	13.1
7.9	13.4
7.9	13.7
7.9	13.7
7.9	13.7
8.2	13.7
8.8	13.7
9.6	13.7
10.2	14.3
11.1	14.8
11.6	15.4
12.2	15.4
12.5	15.4
12.8	15.4
12.8	15.4
12.8	15.4
12.8	15.4
12.8	15.4
12.8	15.4
12.8	15.4
12.8	15.4
12.8	15.4
12.8	15.4
12.8	15.4
12.8	15.4
13.1	15.4
13.4	15.4
13.7	15.4
13.9	15.4
13.9	15.4
14.2	15.4
14.5	15.4
14.5	15.4
14.5	15.4
14.5	15.4
14.5	15.4
14.5	15.4
14.5	15.4
14.5	15.4
14.5	15.4
14.5	15.4
14.5	15.4
14.5	15.4
14.5	15.4
14.5	15.4
14.5	15.4
14.8	15.4
14.8	15.4
14.8	15.4
14.8	15.4
14.8	15.4
14.8	15.4
14.8	15.4
14.8	15.4
14.8	15.4
14.8	15.4
14.8	15.4
15.1	15.4
15.4	15.4
15.9	15.4
15.9	15.4
16.2	15.4
16.2	15.4
16.2	15.4
16.2	15.4
16.2	15.4
16.2	15.4
16.2	15.4
16.2	15.4
16.2	15.4
16.2	15.4
16.2	15.4
16.2	15.4
16.2	15.4
16.2	15.4
16.2	15.4
16.2	15.4
16.2	15.4
16.2	15.4
16.2	15.4
16.2	15.4
16.5	15.4
16.8	15.4
17.1	15.4
17.4	15.4
17.7	15.4
17.7	15.4
17.7	15.4
17.7	15.4
17.7	15.4
17.7	15.4
17.7	15.4
17.4	15.4
17.4	15.4
17.4	15.4
17.4	15.4
17.4	15.4
17.7	15.4
17.7	15.4
17.7	15.4
17.7	15.1
17.7	14.8
17.7	14.8
17.7	14.8
17.7	14.8
17.4	14.8
17.4	14.8
17.1	14.8
17.1	14.8
17.1	14.8
17.1	14.8
17.1	14.8
17.1	14.8
17.4	14.8
17.4	14.6
17.4	14.3
17.4	14
17.4	14
17.4	14
17.4	14.3
17.4	14.3
17.4	14.3
17.4	14.3
17.4	14.3
17.4	14.3
17.4	14.6
17.4	15.1
17.4	15.7
17.4	16
17.7	16.3
17.7	16.3
17.7	16.3
17.7	16.3
17.7	16.3
17.7	16.3
17.7	16.3
17.7	16.3
17.7	16.3
17.7	16.3
17.7	16.3
17.7	16.3
17.7	16.3
17.7	16.3
17.7	16.3
17.7	16.3
17.7	16.3
17.7	16.3
17.4	16.3
17.4	16.3
17.4	16.3
17.4	16.3
17.4	16.3
17.4	16.3
17.4	16.3
17.4	16.3
17.4	16.3
17.4	16
17.4	16
17.4	16
17.4	16
17.4	15.7
17.4	15.7
17.4	15.7
17.4	15.4
17.4	15.4
17.4	15.1
17.4	15.1
17.4	15.1
17.4	15.1
17.4	14.8
17.4	14.6
17.1	14.3
16.8	14.3
16.5	14.3
16.5	14.3
16.5	14.3
16.5	14
16.2	14
16.2	14
16.2	14
16.2	14
16.2	14
16.2	14
16.2	14
16.2	14
16.2	14
16.2	14
16.2	14
16.2	14
16.2	14
16.2	14
16.2	14
16.2	14
16.2	14
16.2	14
16.2	14
16.2	14
16.2	13.7
16.2	13.4
16.2	13.4
16.2	13.4
15.9	13.4
15.9	13.4
15.9	13.4
15.9	13.4
15.9	13.4
15.9	13.4
15.9	13.4
15.9	13.4
15.9	13.4
15.9	13.4
15.9	13.4
15.9	13.4
15.9	13.4
15.9	13.4
15.9	13.4
15.9	13.4
15.9	13.4
15.9	13.4
15.9	13.4
15.9	13.4
15.9	13.4
15.9	13.4
15.9	13.4
15.9	13.4
15.9	13.4
15.9	13.4
15.9	13.4
15.9	13.4
15.9	13.4
15.9	13.4
15.9	13.4
15.9	13.4
15.9	13.4
15.9	13.4
15.9	13.4
15.9	13.4
15.9	13.4
15.9	13.4
15.9	13.4
15.9	13.4
15.9	13.4
15.9	13.4
15.9	13.4
15.9	13.4
15.9	13.4
15.9	13.4
15.9	13.4
15.9	13.4
15.9	13.4
15.9	13.4
15.9	13.4
15.9	13.4
15.9	13.4
15.9	13.4
15.9	13.4
15.9	13.4
15.9	13.4
15.9	13.4
15.9	13.4
15.9	13.4
15.9	13.4
15.9	13.4
15.9	13.4
15.9	13.4
15.9	13.4
15.9	13.4
15.9	13.4
15.9	13.4
15.9	13.4
15.9	13.4
15.9	13.4
15.9	13.4
15.9	13.4
15.9	13.4
15.9	13.4
15.9	13.4
15.9	13.4
15.9	13.4
15.9	13.4
15.9	13.4
15.9	13.4
15.9	13.4
15.9	13.4
15.9	13.4
15.9	13.4
15.9	13.4
15.9	13.4
15.9	13.4
15.9	13.4
15.9	13.4
15.9	13.4
15.9	13.4
15.9	13.4
15.9	13.4
15.9	13.4
15.9	13.4
15.9	13.4
15.9	13.4
15.9	13.4
15.9	13.4
15.9	13.4
15.9	13.4
15.9	13.4
15.9	13.4
15.9	13.4
15.9	13.4
15.9	13.4
15.9	13.4
15.9	13.4
15.9	13.4
15.9	13.4
15.9	13.4
15.9	13.4
15.9	13.4
15.9	13.4
15.9	13.4
15.9	13.4
15.9	13.4
15.9	13.4
15.9	13.4
15.9	13.4
15.9	13.4
15.9	13.4
15.9	13.4
15.9	13.4
15.9	13.4
15.9	13.4
15.9	13.4
15.9	13.4
15.9	13.4
15.9	13.4
15.9	13.4
15.9	13.4
15.9	13.4
15.9	13.4
15.9	13.4
15.9	13.4
15.9	13.4
15.9	13.4
15.9	13.4
15.9	13.4
16.2	13.4
16.2	13.4
16.2	13.4
16.2	13.4
16.2	13.4
16.2	13.4
16.2	13.4
16.2	13.4
16.2	13.7
16.2	13.7
16.2	13.7
16.2	13.7
16.2	13.7
16.2	13.7
16.2	13.4
16.2	13.4
16.2	13.4
16.2	13.4
16.2	13.4
16.2	13.4
16.2	13.4
16.2	13.4
16.2	13.4
16.2	13.4
15.9	13.4
15.9	13.4
15.9	13.4
15.9	13.4
15.9	13.4
15.9	13.4
15.9	13.4
15.9	13.4
15.9	13.4
15.9	13.4
15.9	13.4
15.7	13.1
15.4	12.8
14.8	12
14.5	11.7
13.9	11.1
13.7	10.8
13.4	10.5
13.4	10.5
13.4	10.5
13.4	10.5
13.4	10.5
13.4	10.5
13.4	10.5
13.4	10.5
13.4	10.5
13.4	10.5
13.4	10.5
13.1	10.5
13.1	10.5
13.1	10.5
12.5	10.5
11.1	10.5
10.2	10.5
9.4	10.3
8.5	10
7.1	9.7
5.9	9.1
4.5	8.5
3.3	8
2.5	7.1
1.6	6.5
0.8	6.3
0.2	6
1.3	5.7
2.8	5.7
5.1	5.7
7.9	5.7
11.1	5.7
14.8	5.7
18.8	5.7
22.5	5.7
26.5	5.7
30	5.7
33.4	5.7
36.6	6
39.7	6.5
42.6	7.4
45.2	8.5
47.4	9.7
49.2	10.8
50.9	11.7
52.3	12
53.2	12.3
53.7	12.6
53.5	12.6
53.2	12.6
50.9	12.3
49.7	12.3
46.9	12.3
44	12.3
40.9	12.3
37.4	12.3
33.7	12.3
30.3	12.3
26.5	12.3
22.8	12.3
18.8	12.3
15.1	12.3
11.4	12
7.4	11.7
3.9	11.4
0.8	11.4
2.2	11.4
4.8	11.1
7.4	10.5
8.8	10.3
9.9	9.7
10.5	9.1
10.8	8
11.1	6.5
10.8	5.1
10.8	3.1
10.8	0.8
10.8	2.8
10.8	4.2
10.8	7.4
11.1	10.5
11.1	13.7
11.1	16.6
11.1	19.7
11.6	22.3
12.2	24.6
12.8	26.6
13.1	28.6
13.7	30.3
13.9	32
13.9	33.5
13.9	34.9
13.9	36
13.9	36.9
14.2	37.8
14.2	38
14.2	37.8
14.2	36.3
14.2	35.7
14.2	34
14.2	32
14.2	29.4
14.2	26.9
14.2	24
14.2	20.9
14.2	17.4
14.2	14
14.2	10.3
14.2	6.5
14.2	2.8
14.2	0.8
14.2	4.2
14.2	7.4
13.9	10.5
13.1	13.1
11.6	15.4
9.6	16.6
7.4	16.8
4.5	16.6
1.1	16.3
2.5	16
6.5	15.7
10.5	15.4
14.2	15.1
17.9	15.4
21.4	15.4
24.8	15.4
28	15.4
31.1	15.4
34	15.4
36.6	15.7
39.1	15.7
41.4	16.3
43.2	16.8
44.9	16.8
46	17.1
46.9	17.1
47.2	17.1
46.6	17.1
46.3	17.1
45.2	16.8
42.9	16.3
40.3	16
37.1	16
33.4	16
29.7	16
25.7	16
21.4	16
17.4	16
13.4	16
9.4	16
5.6	16
1.9	16
1.6	15.7
4.8	15.1
7.6	14.3
9.9	13.1
11.1	11.1
11.6	8.5
11.6	4.8
11.6	0.2
11.4	4.8
10.8	9.4
10.8	14
10.8	19.1
10.8	24
10.8	28.6
10.8	33.2
11.1	37.5
11.6	41.2
12.5	44.6
13.1	47.2
13.9	49.5
14.5	51.2
14.8	52.4
15.1	53.5
15.4	54.1
15.4	54.1
15.4	54.1
15.1	53.2
15.1	51.5
15.1	49.2
15.1	46.3
15.1	42.9
15.1	39.5
15.1	36.3
15.1	32.9
15.1	29.2
15.1	25.2
15.1	21.1
15.1	17.1
15.1	11.4
15.1	9.4
15.1	6
14.8	2.2
13.9	0.8
12.8	3.1
10.5	4.5
6.5	5.4
1.1	5.7
4.8	5.7
10.5	5.7
16.2	5.7
22	5.7
27.4	5.7
32.6	6
39.4	7.4
41.4	8
44.6	9.4
47.7	11.4
50.6	13.7
53.2	15.7
54.3	16.3
55.2	16.6
55.8	16.6
55.8	16.6
55.8	16.6
55.5	16.6
54.6	16.6
52.9	16.6
50.6	16.6
47.7	16.6
44.3	16.6
40.6	16.6
36.6	16.6
32.3	16.6
27.7	16.6
23.1	16.6
18.2	16.6
13.7	16.6
9.1	16.6
4.8	16.6
0.8	16
2.5	15.1
4.2	13.7
5.1	11.4
5.1	8
5.1	3.7
5.1	1.1
5.1	6.5
5.1	12.3
5.1	18
5.1	23.7
5.3	29.7
6.2	35.2
7.1	40
9.4	46.3
9.9	48.4
11.9	52.1
14.2	55.8
16.2	58.9
17.7	61.2
18.5	63.2
19.1	64.7
19.4	65.8
19.7	66.4
19.7	66.4
19.7	66.1
19.4	66.1
19.4	65.5
19.4	64.1
19.4	61.5
19.4	58.4
19.4	55.5
19.4	52.4
19.4	48.9
19.4	44.6
19.4	40
19.4	34.9
19.4	29.7
19.4	24.6
19.4	19.4
19.1	14
18.2	9.1
17.1	7.1
14.8	6.8
10.2	6.8
4.2	6.5
1.6	6.5
6.8	6.5
12.2	6.3
17.4	5.4
22.2	4.5
26.8	3.4
31.1	1.7
35.4	0
39.7	1.4
44	3.1
48.3	5.1
52.6	6.5
56.6	8.3
63.2	11.7
64.9	12.8
67.2	14
68.9	14.8
70.4	15.7
70.9	16.3
70.9	16.3
70.9	16.3
70.9	16.3
70.9	16.3
70.6	16.3
69.5	16.3
68.1	16.3
66.4	16.3
64.3	16.3
62.1	16.3
59.5	16.3
56.6	16.3
53.5	16.3
50.3	16.3
46.9	16.3
43.4	16.3
40	16.3
36.6	16.3
33.7	16.3
30.8	16.3
28.8	16.3
28.5	16.3
28.3	14.6
28.3	11.4
28.3	6.3
28.3	0.5
28.3	4.5
28.3	9.7
28.3	13.7
28.3	17.1
28.3	20.3
28.3	22.9
28.3	25.2
28.3	27.2
28.3	29.4
28.3	31.7
28.8	34
29.7	36
31.1	38
33.1	40.3
35.1	42.1
37.4	43.8
39.4	45.2
41.7	46.1
44.9	47.2
45.7	47.8
47.2	48.6
48.3	49.8
49.7	51.5
50.9	54.4
52.9	57.8
56	61
59.2	63.5
62.1	65.5
65.2	68.7
66.1	69.5
67.8	71
68.9	72.1
70.1	73.6
70.9	75
72.1	76.4
73.5	77.8
74.9	79.3
76.1	80.7
76.9	81.9
77.5	82.7
78.1	83.3
78.7	83.9
79	84.4
79.5	85
79.5	85.6
79.5	85.9
79.5	85.9
79.5	85.9
79.2	85.9
79.2	85.9
79	85.6
79	85.3
78.4	85
77.8	84.7
77.5	84.2
76.9	83.9
76.7	83.6
76.4	82.7
75.5	81
73.8	79
71.8	76.7
70.1	73.8
68.9	71
68.1	69.5
66.6	69.3
65.5	69.3
64.9	69
64.6	68.4
64.3	67.5
64.1	67
63.5	66.1
62.9	65.5
62.1	65
60.9	64.4
59.8	64.4
59.2	64.4
58.9	64.1
58.9	63.8
58.9	63.5
58.9	63.5
58.9	63.5
58.6	63.5
58.6	63
57.8	62.1
56.6	61.2
54.3	59.8
53.5	59.2
52	58.4
51.2	57.5
50.3	56.9
49.5	56.7
48.9	56.4
48.3	56.1
47.7	55.8
47.2	55.5
46.6	55.2
46	54.9
45.4	54.7
45.2	54.4
44.9	54.1
44.6	54.1
44.6	54.1
44.6	54.1
44.6	54.1
44.6	54.1
44.6	54.1
44.6	54.1
44.6	54.1
44.6	54.1
44.6	54.1
44.6	54.1
44.6	53.5
44.6	52.9
44.3	52.6
44	52.1
43.7	51.2
43.4	50.4
43.4	50.1
43.2	49.5
42.9	48.6
42.9	48.1
42.6	47.5
42.3	46.9
42.3	46.3
42	46.1
41.7	45.5
41.7	45.5
41.7	45.5
41.7	45.5
41.7	45.2
41.7	44.9
41.7	44.9
41.7	44.6
41.7	44.6
41.7	44.6
41.7	44.6
41.7	44.3
41.7	44.1
41.4	43.5
41.1	43.2
40.6	42.9
40.3	42.6
40	42.6
39.4	42.6
39.1	42.6
38.6	42.9
38.3	42.9
37.7	43.2
37.4	43.8
37.1	44.3
37.1	44.6
37.1	44.3
37.1	44.3
37.1	44.3
37.1	43.8
37.1	43.2
37.1	42.9
37.1	42.6
37.1	42.6
37.1	42.6
37.1	42.6
37.1	42.6
37.1	42.6
37.1	42.6
37.1	42.6
37.1	42.6
37.1	42.6
37.1	42.6
37.1	42.6
37.1	42.6
37.1	42.6
37.1	42.6
37.1	42.6
37.1	42.6
37.1	42.6
37.1	42.6
37.1	42.6
37.1	42.6
37.1	42.6
37.4	42.6
37.7	42.9
38	42.9
38.3	42.9
39.1	43.8
39.4	44.1
40	44.6
40.3	45.2
40.6	45.8
40.9	46.1
40.9	46.3
40.9	46.9
40.6	47.2
40.6	47.5
40.6	48.1
40.3	48.9
40	49.8
39.7	50.6
39.7	51.5
39.4	52.4
39.4	53.2
39.1	53.5
39.1	53.5
39.1	53.2
39.1	53.2
39.1	53.2
39.1	53.2
39.1	53.2
39.1	52.9
39.4	52.6
39.4	52.4
39.1	52.4
39.1	52.4
39.1	52.4
39.1	52.4
39.1	52.4
39.1	52.4
39.1	52.1
39.1	51.5
39.1	51.2
39.1	50.9
39.1	50.6
39.1	50.4
39.1	50.1
39.1	50.1
39.1	50.1
39.1	50.1
39.1	50.1
39.1	50.1
39.1	50.1
39.1	50.1
39.1	50.1
38.9	50.1
38.9	50.1
38.9	50.1
38.6	50.1
38.3	50.1
38	50.1
38	49.8
38	49.5
38	48.9
38	48.6
38	48.1
38	47.8
37.7	47.5
37.7	47.5
37.4	47.5
37.1	47.5
37.1	47.5
36.9	47.5
36.3	47.5
36	47.5
35.7	47.5
35.1	47.5
35.1	47.5
34.8	47.5
34.8	47.5
34.6	47.5
34.6	47.5
34.6	47.5
34.6	47.5
34.6	47.5
34.3	47.5
34	47.5
34	47.5
34	47.5
34	47.5
34	47.5
34	47.5
34	47.2
34	46.9
34	46.1
34.3	45.2
34.8	44.3
36	43.5
38	42.6
40.6	42.3
44	42.1
48	42.1
52.3	42.1
56.6	42.1
60.9	41.8
65.2	40.9
68.9	40.3
74.7	38.9
76.7	38.6
80.1	37.8
83.2	37.5
85.5	37.5
85.5	37.8
84.4	38.6
82.4	39.5
79.8	39.8
76.4	40
72.4	39.8
68.4	39.8
64.1	39.5
60.1	39.2
56	38.3
50.6	36.3
49.2	35.7
47.2	34.6
46.3	33.7
46.6	33.7
48	33.5
50.9	32.6
54.6	32
59.5	32
65.2	32
71.2	32
76.9	32
82.1	32
86.1	32
89	32
90.4	32
90.4	32
90.1	32.3
88.1	32.9
85	33.7
81.2	34
77.2	34
72.4	34
67.5	34
62.6	34
58	34
53.7	34
49.7	33.7
46.3	32.9
43.4	32
40.9	30.9
40.6	30.9
41.1	30.3
43.2	30
46.3	29.2
50.9	29.2
56	29.2
62.3	29.2
68.6	29.2
74.7	29.4
80.1	29.7
85.3	29.7
88.7	29.7
91	29.7
91.6	29.7
91.3	29.7
90.4	29.7
87.5	30.3
83.5	30.9
79.2	30.9
74.7	30.9
69.8	30.9
62.3	30.9
59.8	30.9
55.5	30.9
51.7	30.3
49.2	29.4
47.2	28.9
46.6	28.6
46.6	28.3
48	27.7
52.9	25.7
54.9	25.4
60.3	25.4
66.4	25.4
72.9	25.4
79.2	25.4
85.5	25.4
90.4	25.7
93.3	26
94.7	26
94.7	26
94.1	26
92.4	26.3
89.3	26.9
85.5	27.2
81.5	27.2
77.2	27.2
72.7	27.2
68.4	27.2
64.1	27.2
60.1	27.2
56.6	27.2
53.5	27.2
50.6	27.2
48	27.2
46.6	27.2
46.3	27.2
46.6	27.2
48.3	26.6
51.5	25.7
55.8	25.2
60.9	25.2
67.2	25.2
73.5	25.2
79.5	25.2
85.3	25.2
89.8	25.4
93.8	25.4
94.4	25.4
94.4	25.4
93.8	25.7
91.8	26.6
88.7	27.4
85.3	28
81.2	28
76.7	28
72.1	28
68.1	28
64.3	28
60.9	28
58	27.7
55.8	27.7
54.3	27.7
54	27.7
54	27.4
54.6	26.6
56	24.9
59.8	22.6
61.5	22
66.4	21.7
72.1	21.7
78.1	21.7
83.8	21.7
88.7	21.7
92.4	21.7
94.7	21.7
95	21.7
94.7	21.7
93.3	22
90.4	22.9
86.7	23.7
83.2	24
79.2	24.6
75.2	24.9
71.2	24.9
67.2	24.9
63.5	24.9
60.1	24.9
57.2	24.9
54.9	24.9
53.5	24.9
53.2	24.9
53.5	24.9
54.3	24
56.9	22.9
60.9	22
65.5	21.7
71.2	21.7
77.2	21.7
83.2	21.7
89.3	21.7
93.3	21.7
95.8	21.7
97	21.7
97	21.7
96.4	21.7
92.1	22.6
89.8	23.1
85.5	23.4
81.2	23.7
76.7	24
71.8	24
67.2	24
62.6	24.3
58.3	24.3
54.3	24.3
48.3	24.3
46.3	24.3
42.3	24.3
38.9	24.3
36.6	24.3
36	24.3
36	24.3
37.1	24.3
40.3	24
48.6	24
51.7	24
58.3	24
64.6	24
71.5	24
78.4	24
85	24.3
91.3	24.9
94.4	25.7
95.3	26.6
95	26.6
94.1	26.9
91.3	27.2
87	27.4
83	27.4
78.7	27.4
73.8	27.4
68.9	27.4
64.3	27.4
58	26.6
56.3	26.3
53.5	25.7
51.7	25.4
51.5	25.4
51.5	25.4
52	24.6
53.7	23.1
56	22
59.8	21.1
64.6	20.9
70.1	20.9
76.4	20.9
81.8	20.9
87	20.9
91.3	20.9
95	20.9
95.6	20.9
95.6	20.9
95.6	20.9
93.8	20.9
90.7	21.1
86.1	21.4
82.1	21.4
77.5	21.4
72.9	21.7
66.4	22
64.3	22
60.3	22
56	22
52.3	22
49.2	22
46.6	22
45.2	22
44.9	22
44.9	22
46.3	21.7
52.3	21.1
54.9	20.9
60.9	20.9
67.2	20.9
73.5	20.9
79.8	20.9
86.1	20.9
91	21.1
93.6	21.1
93.8	21.4
93.6	21.7
92.7	22.3
90.1	24
87	25.4
83.2	26
79	26
73.8	26
68.9	26
64.6	26
60.6	26
56.3	26
51.7	25.7
47.7	24.9
44.9	23.7
43.4	22.9
43.4	22.6
44.6	22
47.7	21.1
52.3	20.3
57.5	20.3
63.8	20.3
70.1	20.3
76.4	20.3
82.7	20.3
88.4	20.3
91.8	20.9
93.6	20.9
93.8	20.9
93	21.1
92.1	21.4
88.7	22.3
85	22.9
81.2	22.9
76.9	22.9
71.8	22.9
66.9	22.9
62.3	22.9
58	22.9
53.7	22.9
50.3	22.9
48.3	22.9
47.7	22.9
47.7	22.9
48.6	22.3
51.2	20.9
54.9	20
59.8	19.7
65.8	19.7
75.2	19.7
78.1	19.7
84.1	19.7
88.1	20.3
90.4	20.6
91	20.6
90.7	20.9
89.8	21.7
87.3	23.4
83.5	25.2
78.1	26
75.8	26
70.9	26
66.4	26
62.3	26
58.9	26
55.5	26
52.3	25.7
49.5	25.2
47.4	24.3
46.6	22.9
46.6	22.6
47.4	21.4
50	19.7
54	18.6
59.2	18.3
65.5	18.3
72.1	18.3
78.4	18.3
84.7	18.3
90.7	18.3
95	18.3
96.7	18.3
96.7	18.3
96.7	18.3
95.3	18.6
91.6	19.4
87	20.3
83	20.9
78.7	21.1
71.2	21.1
69.2	21.1
64.9	21.1
60.9	21.1
56.9	21.1
52.6	21.1
48.9	21.1
45.2	21.1
42.3	21.1
40.3	21.1
40.3	21.1
40.3	21.1
41.4	20.9
44.3	20.3
48.9	20
54.3	20
60.3	20
66.4	20
72.9	20
79	20
87.5	20.3
89.5	20.3
92.4	20.6
93.8	20.9
93.6	20.9
92.4	21.4
89.5	23.1
85.3	25.2
81.2	26
73.8	26
70.9	26
65.5	26
60.6	26
56.3	25.7
52.9	25.2
49.5	24.6
47.2	24.3
46.3	24
46.3	24
47.2	23.4
48.9	22.3
51.2	21.1
54.6	20.6
59.2	20.3
64.6	20.3
70.6	20.6
76.1	20.6
81.2	20.6
85.5	20.6
90.4	20.6
91	20.6
91.3	20.6
90.7	20.6
89	21.4
85.5	22.9
81.5	24
77.5	24.3
72.7	24.6
67.8	24.6
62.6	24.6
58	24.6
53.7	24.6
50	24.6
46.3	24.6
43.2	24.6
40.9	24.6
40.3	24.6
40.3	24.6
40.9	24.3
42.9	23.1
46	22
50	21.4
54.9	21.4
60.9	21.4
66.9	21.7
72.9	21.7
78.4	21.7
83.8	21.7
88.1	21.7
91	21.7
91.8	21.7
91.8	21.7
91.6	21.7
89.5	22.3
86.4	23.4
82.7	24.3
79	24.3
74.4	24.3
69.5	24.3
64.6	24.3
60.3	24.3
56.3	24.3
50.9	24.3
49.2	24.3
46.3	24.3
44.3	24.3
43.7	24.3
43.7	24.3
44.3	23.7
46	22
48.3	20.9
51.2	19.7
55.5	19.4
60.9	19.1
69.5	19.4
72.4	19.4
77.5	19.4
82.1	19.4
86.1	19.4
88.7	19.4
89.8	19.4
89.8	19.4
89.5	19.4
88.1	20.3
85.3	21.4
82.1	22.6
78.7	22.9
74.7	22.9
69.5	22.9
64.6	22.9
60.1	22.9
55.5	22.9
51.2	22.9
47.2	22.9
43.7	22.9
41.7	22.9
40.9	22.9
40.9	22.9
41.4	22.3
43.7	20.9
46.6	19.4
50.3	18.9
58	18.9
61.2	18.9
67.5	18.9
73.8	19.1
79.8	19.1
85.3	19.1
90.1	19.1
93.3	19.1
95	19.1
95	19.1
94.7	19.1
91.8	19.7
89.8	20
85	20.9
80.7	20.9
75.8	20.9
70.6	20.9
62.6	20.9
60.6	20.9
56.9	20.9
53.7	20.9
50.3	20.9
49.7	20.9
49.2	20.9
49.2	20.9
49.7	20.6
51.5	20
54.9	19.1
59.2	18.9
64.3	18.9
70.6	18.9
76.4	18.9
85.3	18.9
87.8	18.9
92.4	18.9
96.1	18.6
98.4	18
99	17.4
99	17.1
98.4	17.1
96.4	17.4
90.1	18.3
87.8	18.6
83.8	18.6
80.1	18.9
76.4	19.4
73.2	19.4
70.4	19.4
67.5	19.7
62.9	20.3
61.2	20.3
57.8	20.3
54	20.3
50.6	20.3
48.3	20.3
47.2	20.3
46.9	20.3
47.4	20
49.5	18.6
52.9	17.1
57.2	16
62.6	15.4
68.9	15.4
74.9	15.4
81.5	15.4
87.5	15.4
92.7	15.4
96.1	15.4
96.1	15.4
96.1	15.4
95.8	15.4
94.4	15.4
91	16.3
86.7	16.8
82.4	16.8
77.8	16.8
72.7	16.8
67.8	16.8
63.8	16.8
60.1	16.8
56.3	16.8
53.2	16.8
51.2	16.8
50	16.8
50	16.8
50	16.8
52	16.8
53.5	16.8
58	16.8
63.8	16.8
69.2	16.8
74.7	16.8
80.1	16.6
85.8	16.3
90.4	16
93.8	16
96.1	16
97	16
97	16
96.1	16
93.3	16.8
89	18
85	18.6
81	19.1
76.7	19.4
71.8	19.7
67.5	20
63.5	20
59.5	20
55.5	20
52	20
48.9	20
46.6	20
44.9	20
44	20
44	20
44.6	19.7
45.4	19.1
48.3	18.3
52	17.7
56.9	17.7
62.6	17.7
68.9	17.7
74.9	17.7
81.2	17.7
87	17.7
91	17.7
95	17.7
95.6	17.7
95.8	17.7
95.8	17.7
95	17.7
92.4	17.7
88.1	18
83.8	18
79.5	18
74.9	18
70.1	18
65.5	18
61.2	18
56.9	18
53.5	18
51.2	18
50	18
49.7	18
49.7	18
50.9	17.7
51.7	17.4
54.9	16.8
58.6	16.8
62.9	16.8
67.5	16.8
72.9	16.8
80.7	16.8
83.2	16.8
88.1	16.8
91.8	16.8
93.8	16.8
94.4	16.8
94.4	16.8
93.8	16.8
91.3	16.8
87	17.1
82.4	17.1
76.1	17.4
73.8	17.4
69.5	17.4
64.9	17.4
60.6	17.4
57.2	17.4
54.3	17.4
51.7	17.4
49.2	17.4
48.6	17.4
48.3	17.4
48.6	17.4
49.7	17.1
52.9	16.8
57.5	16.8
62.3	16.8
68.1	16.8
73.8	16.8
79	16.6
84.1	16.3
88.1	15.7
91.6	15.4
94.4	15.4
94.7	15.4
94.7	15.7
94.1	15.7
92.1	16.3
88.7	17.4
85	18
80.7	18.3
76.1	18.3
70.9	18.3
65.8	18.3
61.2	18.3
57.2	18.3
52.9	18.3
46.9	18.3
44.9	18.3
41.1	18.3
37.7	18.3
35.4	18.3
34	18.3
34	18.3
34	18.3
35.4	18
38.6	17.7
43.2	17.4
48.9	17.4
55.2	17.7
61.8	17.7
68.1	18
74.7	18.3
80.7	18.9
87.8	20.3
89.5	20.6
91.8	20.9
92.4	20.9
92.4	20.9
91.8	20.9
89.3	21.1
85.3	21.7
80.7	21.7
76.4	21.7
72.1	21.7
67.5	21.7
60.9	21.7
58.6	21.7
54.9	21.7
52	21.7
50	21.7
49.5	21.7
49.5	21.7
49.7	21.4
51.2	20
53.5	18.3
56.3	17.1
60.3	16
65.5	15.7
71.5	15.7
77.5	15.7
83.8	15.7
89.3	15.7
93	15.7
96.1	15.4
96.4	15.4
96.4	15.4
95.6	15.4
93	16
89.3	16.8
85.3	17.1
81.5	17.4
77.2	17.7
72.9	18.3
68.9	18.3
64.6	18.3
60.6	18.3
56.3	18.3
52.3	18.3
48.9	18.3
45.7	18.3
43.7	18.3
43.2	18.3
43.2	18.3
43.7	18.3
46	17.7
49.7	17.4
54.6	17.4
59.5	17.4
64.9	17.4
70.6	17.4
76.7	17.4
82.4	17.4
87.3	17.4
91.6	17.4
94.1	17.4
95	17.4
95	17.4
94.7	17.4
93	17.4
89	18
84.4	18.6
80.1	18.6
75.5	18.6
70.6	18.6
65.8	18.6
61.5	18.6
57.5	18.6
53.5	18.6
49.7	18.6
46.3	18.6
44	18.6
42.9	18.6
42.9	18.6
43.2	18.3
44.9	17.4
47.7	16.3
51.7	15.7
56.9	15.7
62.9	15.7
68.9	15.7
75.2	15.7
81	16
85.5	16.6
89	16.8
91.3	17.1
91.3	17.1
91.3	17.1
90.4	17.1
87.5	17.7
83.8	18
79.8	18.3
76.1	18.3
72.1	18.3
68.4	18.3
65.2	18.3
62.3	18.3
59.8	18.3
57.8	18.3
56.3	18.3
55.5	18.3
54.9	18.3
54.9	18.3
54.9	18.3
55.2	18.3
56.9	17.7
60.1	16.8
63.8	16.3
67.8	15.7
72.7	15.1
77.2	14.6
81.8	14
86.1	13.7
89.8	13.7
92.7	13.7
94.1	13.7
94.1	13.7
94.1	13.7
93.3	13.7
91	14.6
87.3	15.7
84.4	16.3
81.5	16.6
77.8	17.1
74.1	18
70.9	18
67.5	18
63.5	18
59.5	18
55.8	18
52	18
48.6	18
45.4	18
43.4	18
42.6	18
42.6	18
42.6	18
44	18
46.9	17.4
51.2	17.4
56.3	17.4
61.5	17.4
67.2	17.4
73.2	17.4
79.2	17.4
84.7	17.4
89.5	17.4
93	17.4
94.4	17.4
94.7	17.4
94.1	17.4
93.3	17.7
90.1	18.6
86.1	19.4
82.4	19.4
78.4	19.4
73.2	19.4
68.6	19.4
64.3	19.4
60.6	19.4
57.2	19.4
54.9	19.4
53.2	19.4
52.9	19.4
52.9	19.4
53.2	19.1
54.9	18.3
57.8	17.4
63.5	16.6
65.5	16.6
70.4	16.6
75.8	16.6
80.7	16.6
85.3	16.3
88.7	16
91.3	15.4
92.4	15.1
92.4	15.1
92.1	15.4
91.6	15.7
89	16.8
85.3	18.3
82.4	18.6
79	18.9
74.9	19.1
71.2	19.1
67.8	19.1
64.3	19.1
60.9	19.1
57.2	19.1
53.7	19.1
50.9	19.1
48	19.1
45.7	19.1
44.9	19.1
44.6	19.1
44.9	18.9
45.7	18.6
48	17.4
51.2	16.8
55.8	16.8
61.5	16.8
67.5	16.8
73.5	16.8
82.1	16.8
84.7	16.8
89	16.8
92.1	16.8
93.6	16.8
93.6	16.8
93.3	16.8
91.8	17.1
88.4	17.7
84.1	18
79.8	18.3
72.7	18.3
70.4	18.3
65.2	18.3
60.9	18.3
56.9	18.3
54	18.3
52	18.3
51.5	18.3
51.5	18.3
[truncated: 1,211 more rows]
