# Supplementary material for: Bot fit: A novel approach to assessing lower limb muscular strength
Source: PLoS One. 2026 Mar 26;21(3):e0339187. doi: 10.1371/journal.pone.0339187 (PMC13021169; doi:10.1371/journal.pone.0339187)
Supplement: S3 File — Raw joint angle data (left and right legs) collected from 25 participants across all exercise protocols. This compressed folder contains individual participant files (sub1–sub25) with time-series signals representing lower-limb motion recorded by the Bot Fit system during resistance exercise trials. (ZIP) [file pone.0339187.s003.zip › sub22/hipcurl_max.csv]

AngL	AngR
4.2	2
4.2	2
4.2	2
4.2	2
4.2	2
4.2	2
4.2	2
4.2	2
4.2	2
4.2	2
4.2	2
4.2	2
4.2	2
4.2	2
4.2	2
4.2	2
4.2	2
4.2	2
4.2	2
4.2	2
4.2	2
4.2	2
4.2	2
4.2	2
4.2	2
4.2	2
4.2	2
4.2	2
4.2	2
4.2	2
4.2	2
4.2	2
4.2	2
4.2	2
4.2	2
4.2	2
4.2	2
4.2	2
4.2	2
4.2	2
4.2	2
4.2	2
4.2	2
4.2	2
4.2	2
4.2	2
4.2	2
4.2	2
4.2	2
4.2	2
4.2	2
4.2	2
4.2	2
4.2	2
4.2	2
4.2	2
4.2	2
4.2	2
4.2	2
4.2	2
4.2	2
4.2	2
4.2	2
4.2	2
4.2	2
4.2	2
4.2	2
4.2	2
4.2	2
4.2	2
4.2	2
4.2	2
4.2	2
4.2	2
4.2	2
4.2	2
4.2	2
4.2	2
4.2	2
4.2	2
4.2	2
4.2	2
4.2	2
4.2	2
4.2	2
4.2	2
4.2	2
4.2	2
4.2	2
4.2	2
4.2	2
4.2	2
4.2	2
4.2	2
4.2	2
4.2	2
4.2	2
4.2	2
4.2	2
4.2	2
4.2	2
4.2	2
4.2	2
4.2	2
4.2	2
4.2	2
4.5	1.7
4.5	2
4.5	2
4.2	2.2
4.2	2.8
3.9	3.1
3.9	3.4
3.6	3.7
3.6	3.7
3.3	3.7
3.1	4
3.1	4
3.1	4
3.1	4
3.1	4
3.1	4
3.1	4
3.1	4
3.1	4
3.1	4
3.1	4
3.1	3.7
3.1	3.7
3.3	3.7
3.3	3.7
3.3	3.7
3.6	3.4
4.5	3.4
5.1	2.8
5.9	1.7
6.5	0.5
7.4	0.2
7.9	0.5
8.2	1.1
8.5	1.1
8.5	1.1
8.5	1.1
8.5	1.1
8.5	1.1
8.5	1.1
8.5	1.1
8.5	1.1
8.5	1.1
8.5	1.1
8.5	1.1
8.5	1.1
8.2	1.1
8.2	1.1
8.2	1.1
7.9	0.8
7.6	0.8
7.4	0.2
7.1	0
6.8	0
6.8	0.2
6.8	0.2
6.8	0.2
6.8	0.2
6.8	0.2
6.8	0.2
6.8	0.2
6.8	0.2
6.8	0.2
6.8	0.2
6.8	0.2
6.8	0.2
6.8	0.2
6.8	0.2
6.8	0.2
6.8	0.2
6.8	0.2
6.8	0.2
6.8	0.2
6.8	0.2
6.8	0.2
6.8	0.2
6.8	0.2
6.8	0.2
6.8	0.2
6.8	0.2
6.8	0.2
6.8	0.2
6.8	0.2
6.8	0.2
6.8	0.2
6.8	0.2
6.8	0.2
6.8	0.2
6.8	0.2
6.8	0.2
6.8	0.2
6.8	0.2
6.8	0.2
6.8	0.2
6.8	0.2
6.8	0.2
6.8	0.2
6.8	0.2
6.8	0.2
6.8	0.2
6.8	0.2
6.8	0.2
6.8	0.2
6.8	0.2
6.8	0.2
6.8	0.2
6.8	0.2
6.8	0.2
6.8	0.2
6.8	0.2
6.8	0.2
6.8	0.2
6.8	0.2
6.8	0.2
6.8	0.2
6.8	0.2
6.8	0.2
6.8	0.2
6.8	0.2
6.8	0.2
6.8	0.2
6.8	0.2
6.8	0.2
6.8	0.2
6.8	0.2
6.8	0
6.8	0.2
6.8	0.5
7.1	0.5
7.6	1.1
8.2	1.7
8.8	2.8
9.4	3.4
9.6	4
9.9	4
9.9	4
9.9	4
10.2	4
10.2	4
10.2	4
10.2	4
10.2	4
10.8	4
11.1	4
11.1	4
11.1	4.2
11.1	4.2
11.1	4.2
11.1	4.5
11.1	5.1
11.1	5.1
11.1	5.1
11.1	5.1
11.1	5.1
11.1	5.1
11.1	5.1
11.1	5.1
11.1	5.1
11.1	5.1
11.1	5.1
10.8	5.1
10.8	5.1
10.8	5.1
10.8	5.1
10.8	5.1
10.8	5.1
10.8	5.1
10.8	5.1
10.8	5.1
10.8	5.1
10.8	5.1
10.8	5.1
10.8	5.1
10.8	5.1
10.8	5.1
10.8	5.1
10.8	5.1
10.8	5.1
10.8	5.1
10.8	5.1
10.8	5.1
10.8	5.1
10.8	5.1
10.8	5.1
10.8	5.1
10.8	5.1
10.8	5.1
10.8	5.1
10.8	5.1
10.8	5.1
10.8	5.1
10.8	5.1
10.8	5.1
10.8	5.1
10.8	5.1
10.8	5.1
10.8	5.1
10.8	5.1
10.8	5.1
10.8	5.1
10.8	5.1
10.8	5.1
10.8	5.1
10.8	5.1
10.8	5.1
10.8	5.1
10.8	5.1
10.8	5.1
10.8	5.1
10.8	5.1
10.8	5.1
10.8	5.1
10.8	5.1
10.8	5.1
10.8	5.1
10.8	5.1
10.8	5.1
10.5	5.1
10.5	5.1
10.5	5.1
10.2	5.1
9.9	5.1
9.9	5.1
9.9	5.1
9.9	5.1
9.9	5.1
9.9	5.1
9.9	5.1
9.9	5.1
9.9	5.1
9.9	5.1
9.9	5.1
9.9	5.1
9.9	5.1
9.9	5.1
9.9	5.1
9.9	5.1
9.9	5.1
9.9	5.1
9.9	5.1
9.9	5.1
9.9	5.1
9.9	5.1
9.9	5.1
9.9	5.1
9.9	5.1
9.9	5.1
9.9	5.1
9.9	5.1
9.9	5.1
9.9	5.1
9.9	5.1
9.9	5.1
9.9	5.1
9.9	5.1
9.9	5.1
9.9	5.1
9.9	5.1
9.9	5.1
9.9	5.1
9.9	5.1
9.9	5.1
9.9	5.1
9.9	5.1
9.9	5.1
9.9	5.1
9.9	5.1
9.9	5.1
9.9	5.1
9.9	5.1
9.9	5.1
9.9	5.4
9.9	6
9.9	6.3
9.9	6.3
9.9	6.3
9.9	6.3
9.9	6.5
9.9	6.8
9.9	7.1
9.9	7.1
10.2	7.4
10.2	7.7
10.2	7.7
10.2	8
10.5	8
10.8	8
10.8	8.3
10.8	8.8
10.8	9.1
10.8	9.1
10.8	9.1
10.8	9.1
10.8	9.1
10.8	9.4
10.8	9.7
10.8	10
10.8	10
10.8	10
10.8	10
10.8	10
10.8	10
10.8	10
10.8	10
10.8	10
10.8	10
10.8	10.3
10.8	10.8
10.8	11.1
10.8	11.7
10.8	11.7
10.8	11.7
10.5	11.7
10.5	11.7
10.5	11.7
10.2	11.7
10.2	11.7
10.2	11.7
10.2	11.7
10.2	11.7
10.2	11.7
10.2	11.7
10.2	11.7
10.2	11.7
10.2	11.7
10.2	11.7
10.2	11.7
10.2	11.7
10.2	11.7
10.2	11.7
10.2	11.7
10.2	11.7
10.5	11.7
10.5	11.7
10.5	11.7
10.5	11.7
10.8	11.7
10.8	11.7
10.8	11.7
10.8	11.7
10.8	11.7
10.8	11.7
10.8	11.7
10.8	11.7
10.8	11.7
10.8	11.7
10.8	11.7
10.8	11.7
10.8	11.7
10.8	11.7
10.8	11.4
10.8	11.4
10.8	11.4
10.8	11.4
10.8	11.4
10.8	11.4
10.8	11.4
10.8	11.4
10.8	11.4
10.8	11.4
10.8	11.4
10.8	11.4
10.8	11.4
10.8	11.4
10.8	11.4
10.8	11.4
10.8	11.4
10.8	11.4
10.8	11.4
10.8	11.4
10.8	11.4
10.8	11.4
10.8	11.4
10.8	11.4
10.8	11.4
10.8	11.4
10.8	11.4
10.8	11.4
10.8	11.4
10.8	11.4
10.8	11.4
10.8	11.4
10.8	11.4
10.8	11.4
10.8	11.4
10.8	11.4
10.8	11.4
10.8	11.4
10.8	11.4
10.8	11.4
10.8	11.4
10.8	11.4
10.8	11.4
10.8	11.4
10.8	11.4
10.8	11.4
10.8	11.1
10.8	11.1
10.8	10.5
10.8	10.5
10.8	10.5
10.8	10.5
10.8	10.5
10.8	10.5
10.8	10.5
10.8	10.5
10.8	10.5
10.8	10.5
10.8	10.5
10.8	10.5
10.8	10.5
10.8	10.5
10.8	10.5
10.8	10.5
10.8	10.5
10.8	10.5
10.8	10.5
10.8	10.5
10.8	10.5
10.8	10.5
10.8	10.5
10.8	10.5
10.8	10.5
10.8	10.5
10.8	10.5
10.8	10.5
10.8	10.5
10.8	10.5
10.8	10.5
10.8	10.5
10.8	10.5
10.8	10.5
10.8	10.5
10.8	10.5
10.8	10.5
10.8	10.5
10.8	10.5
10.8	10.5
10.8	10.5
10.8	10.5
10.8	10.5
10.8	10.5
10.8	10.5
10.8	10.5
10.8	10.5
10.8	10.5
10.8	10.5
10.8	10.8
10.8	10.8
10.8	10.8
10.8	10.8
10.8	10.8
10.8	10.8
10.8	10.8
10.8	10.8
10.8	10.8
10.8	10.8
10.8	10.8
10.8	10.8
10.8	10.8
10.8	10.8
10.8	10.8
10.8	10.8
10.8	10.8
10.8	10.8
10.8	10.8
11.1	10.5
11.1	10.5
11.6	10.5
12.2	10.5
12.5	10.5
12.8	10.5
12.5	10.5
12.5	10.5
12.5	10.5
12.5	10.5
12.5	10.5
12.5	10.3
12.5	10.3
12.5	10
12.5	9.7
12.2	9.7
11.9	9.4
11.9	8.8
11.6	8.3
11.6	7.7
11.1	7.1
11.1	6.8
10.5	6.3
9.9	6
9.4	5.7
8.8	5.7
8.5	5.7
8.5	5.7
8.2	5.7
8.2	5.7
8.2	5.7
8.2	5.7
8.2	5.7
8.2	5.7
8.2	5.7
8.2	5.7
8.2	5.7
8.2	5.7
8.2	5.7
8.2	5.7
8.5	5.7
8.8	5.7
9.1	5.7
9.1	5.7
9.1	5.7
9.1	6
9.1	6
9.1	6
9.1	6
9.1	6
9.1	6
9.1	6
9.1	6
9.1	6
9.1	6
9.1	6
9.1	6
9.1	6
9.1	6
9.1	6
9.1	6
9.1	6
9.1	6
9.1	6
9.1	6
9.1	6
9.1	6
9.1	6
9.1	6
9.1	6
9.1	6
9.1	6
9.1	6
9.1	6
9.1	6
9.1	6
9.1	6
9.1	6
9.1	6
9.1	6
9.1	6
9.1	6
9.1	6
9.1	6.5
9.1	7.1
9.1	7.4
9.1	7.7
9.1	7.7
9.1	7.7
9.1	7.7
9.1	7.7
9.1	7.7
9.1	8
9.1	8
9.1	8
9.1	8
9.1	8
9.1	8
9.1	8
9.1	8
9.1	8.3
9.1	8.3
9.1	8.3
9.1	8.3
9.1	8.3
9.1	8.3
9.1	8.3
9.1	8.3
9.1	8.3
9.1	8.3
9.1	8.3
9.1	8.3
9.1	8.3
9.1	8.3
9.1	8.3
9.1	8.3
9.1	8.3
9.1	8.3
9.1	8.3
9.1	8.3
9.1	8.3
9.1	8.3
9.1	8.3
9.1	8.3
9.4	8.3
9.4	8.3
9.6	8.3
9.9	8.3
9.9	8.3
9.9	8.3
9.9	8.3
9.9	8.3
9.9	8.3
9.9	8.3
9.9	8.3
9.9	8.3
9.9	8.3
9.9	8.3
9.9	8.3
9.9	8.3
9.9	8.3
9.9	8.3
9.9	8.3
9.9	8.3
9.9	8.3
9.9	8.3
9.9	8.3
9.9	8.3
9.9	8.3
9.9	8.3
9.9	8.3
9.9	8.3
9.9	8.3
9.9	8.3
9.9	8.3
9.9	8.3
9.9	8.3
9.9	8.3
9.9	8.3
9.9	8.3
9.9	8.3
9.9	8.3
9.9	8.3
9.9	8.3
9.9	8.3
9.9	8.3
9.9	8.3
9.9	8.3
9.9	8.3
9.9	8.3
9.9	8.3
9.9	8.3
9.9	8.3
9.9	8.3
9.9	8.3
9.9	8.3
9.9	8.3
9.9	8.5
9.9	8.8
9.9	8.8
9.9	8.8
9.9	8.8
9.9	8.8
9.9	8.8
9.9	8.8
9.9	8.8
9.9	8.8
9.9	8.8
9.9	8.8
9.9	8.8
9.9	8.8
9.9	8.8
9.9	8.8
9.9	8.8
9.9	8.8
9.9	8.8
9.9	8.8
9.9	8.8
9.9	8.8
9.9	8.8
9.9	8.8
9.9	8.8
9.9	8.8
9.9	8.8
9.9	8.8
9.9	8.8
9.9	8.8
9.9	8.8
9.9	8.8
9.9	8.8
9.9	8.8
9.9	8.8
9.9	8.8
9.9	8.8
9.9	8.8
9.9	8.8
9.9	8.8
9.9	8.8
9.9	8.8
9.9	8.8
9.9	8.8
9.9	8.8
9.9	8.8
9.9	8.8
9.9	8.8
9.9	8.8
9.9	8.8
9.9	8.8
9.9	8.8
9.9	8.8
9.9	8.8
9.9	8.8
9.9	8.8
9.9	8.8
9.9	8.8
9.9	8.8
9.9	8.8
9.9	8.8
9.9	8.8
9.9	8.8
9.9	8.8
9.9	8.8
9.9	8.8
9.9	8.8
9.9	8.8
9.9	8.8
9.9	8.8
9.9	8.8
9.9	8.8
9.9	8.8
9.9	8.8
9.9	8.8
9.9	8.8
9.9	8.8
9.9	8.8
9.9	8.8
9.9	8.8
9.9	8.8
9.9	8.8
9.9	8.8
9.9	8.8
9.9	8.8
9.9	8.8
9.9	8.8
9.9	8.8
9.9	8.8
9.9	8.8
9.9	8.8
9.9	8.8
9.9	8.8
9.9	8.8
9.9	8.8
9.9	8.8
9.9	8.8
9.9	8.8
9.9	8.8
9.9	8.8
9.9	8.8
9.9	8.8
9.9	8.8
9.9	8.8
9.9	8.8
9.9	8.8
9.9	8.8
9.9	8.8
9.9	8.8
9.9	8.8
9.9	8.8
9.9	8.8
9.9	8.8
9.9	8.8
9.9	8.8
9.9	8.8
9.9	8.8
9.9	8.8
9.9	8.8
9.9	8.8
9.9	8.8
9.9	8.8
9.9	8.8
9.9	8.8
9.9	8.8
9.9	8.8
9.9	8.8
9.9	8.8
9.9	8.8
9.9	8.8
9.9	8.8
9.9	8.8
9.9	8.8
9.9	8.8
9.9	8.8
9.9	8.8
9.9	8.8
9.9	8.8
9.9	8.8
9.9	8.8
9.9	8.8
9.9	8.8
9.9	8.8
9.9	8.8
9.9	8.8
9.9	8.8
9.9	8.8
9.9	8.8
9.9	8.8
9.9	8.8
9.9	8.8
9.9	8.8
9.9	8.8
9.9	8.8
9.9	8.8
9.9	8.8
9.9	8.8
9.9	8.8
9.9	8.8
9.9	8.8
9.9	8.8
9.9	8.8
9.9	8.8
9.9	8.8
9.9	8.8
9.9	8.8
9.9	8.8
9.9	8.8
9.9	8.8
9.9	8.8
9.9	8.8
9.9	8.8
9.9	8.8
9.9	8.8
9.9	8.8
9.9	8.8
9.9	8.8
9.9	8.8
9.9	8.8
9.9	8.8
9.9	8.8
9.9	8.8
9.9	8.8
9.9	8.8
9.9	8.8
9.9	8.8
9.9	8.8
9.9	8.8
9.9	8.8
9.9	8.8
10.2	8.8
10.2	8.8
10.2	8.8
10.2	8.8
10.2	8.8
10.2	8.8
10.2	8.8
10.2	8.8
10.2	8.8
10.2	8.8
10.2	8.8
10.2	8.8
10.2	8.8
10.2	8.8
10.2	8.8
10.2	8.8
10.2	8.8
10.2	8.8
10.2	8.8
10.2	8.8
10.2	8.8
10.2	8.8
10.2	8.8
10.2	8.8
10.2	8.8
10.2	8.8
10.2	8.8
10.2	8.8
10.2	8.8
10.2	8.8
10.2	8.8
10.2	8.8
10.2	8.8
10.2	8.8
10.2	8.8
10.2	8.8
10.2	8.8
10.2	8.8
10.2	8.8
10.2	8.8
10.2	8.8
10.2	8.8
10.2	8.5
10.2	8.5
10.2	8.5
10.2	8.5
10.2	8.5
10.2	8.5
10.2	8.5
10.2	8.5
10.2	8.3
10.2	8.3
10.2	8
10.2	8
10.2	8
10.2	8
10.2	8
10.2	7.7
10.2	7.7
10.2	7.7
10.2	7.7
10.2	7.7
10.2	7.7
10.2	7.7
10.2	7.7
10.2	7.7
10.2	7.7
10.2	7.7
10.2	7.7
10.2	7.7
10.2	7.7
10.2	7.7
10.2	7.7
10.2	7.7
10.2	7.7
10.2	7.7
10.2	7.7
10.2	7.7
10.2	7.7
10.2	7.7
10.2	7.7
10.2	7.7
10.2	7.7
10.2	7.4
10.2	7.4
10.5	7.4
10.5	7.4
10.8	7.1
10.8	7.1
10.8	7.1
10.8	6.5
10.8	6.3
10.8	6
10.8	5.4
11.1	5.1
11.1	4.5
11.1	4.2
11.1	3.7
10.8	3.4
10.8	2.8
10.8	2.5
10.8	2
10.5	1.4
10.5	1.1
10.2	0.5
10.2	0.2
9.9	0.2
9.6	0.8
9.6	1.1
9.6	1.4
9.4	1.4
9.1	2
8.8	2.2
8.2	2.8
7.9	3.1
7.4	3.7
7.1	4
6.8	4
6.5	4.5
6.5	4.8
6.5	4.8
6.8	4.5
6.8	4.5
6.8	4.8
6.8	4.8
6.8	4.8
6.8	4.8
6.8	5.1
6.8	5.4
6.8	5.7
6.8	5.7
6.8	5.7
6.8	6
6.8	6.3
6.8	6.8
6.8	7.1
6.8	7.4
6.8	7.7
6.8	8
6.8	8.3
6.8	9.1
6.8	9.7
6.8	10.3
6.8	11.1
6.8	12.6
6.8	14.3
6.8	16.6
6.8	19.1
6.8	22.3
6.8	25.4
6.8	28.6
6.8	31.7
6.8	34.9
6.8	37.5
7.4	40
7.9	42.6
8.2	44.6
8.2	46.3
8.2	48.1
8.2	49.8
8.2	51.2
8.2	52.4
8.2	53.5
8.2	54.1
8.2	54.4
8.2	54.4
8.2	54.4
8.2	54.1
8.2	53.2
8.2	51.8
8.2	49.8
8.5	46.6
8.8	45.5
9.1	42.9
9.4	40.3
9.4	37.8
9.4	34.9
9.6	31.7
9.6	28.6
9.6	25.2
9.4	21.4
9.4	17.4
9.4	13.7
9.4	9.7
9.4	6.3
9.4	2.8
9.1	0
8.5	2
7.4	3.1
5.6	3.4
2.8	4
2.2	4
3.9	4
7.9	4
12.8	4.2
17.7	4.8
22	5.4
25.7	5.7
28.8	5.7
31.4	6
34	6.3
36.3	7.1
38.9	8
41.1	8.8
43.2	9.1
45.7	9.1
48	9.1
51.2	9.1
52	9.1
53.5	9.1
54.3	9.1
54.6	9.1
54.6	9.1
54.3	9.1
53.7	9.1
52.6	9.1
50.9	9.1
48.6	9.1
44.9	9.1
43.4	9.1
40.6	9.1
37.4	9.1
34	9.1
30.3	9.1
26.8	9.1
22.8	9.1
19.1	9.1
15.4	9.1
11.4	9.1
7.4	9.1
4.2	9.1
1.1	9.1
1.3	8.8
3.1	8.8
4.5	8.5
5.3	8
6.5	6.5
7.9	4.5
8.8	2
9.1	3.4
9.1	5.7
9.1	10.3
9.1	15.1
8.8	19.7
8.8	24
8.8	28
8.8	32
9.1	35.7
9.6	39.5
9.9	43.2
10.2	46.3
10.2	49.5
10.2	52.4
10.2	54.9
10.2	56.9
10.2	58.4
10.2	58.9
10.2	58.9
10.2	58.4
10.2	57.2
10.2	55.5
10.2	51.8
10.2	50.4
10.2	47.2
10.2	43.8
10.2	40.6
10.8	37.2
11.1	33.7
11.1	30
11.1	25.7
11.1	21.1
11.1	16.8
10.8	12.6
10.8	8
10.8	4
10.5	0
9.6	3.7
7.6	8
6.5	8.8
4.5	8.8
1.6	8.8
2.5	8.8
7.6	8.8
13.4	8.8
19.4	8.8
24.8	9.1
30.3	9.1
35.4	9.1
40.3	9.4
44.6	9.7
48.3	10
51.2	10
53.5	10
55.5	10
56.9	10
58	10
58.6	10
58.9	10
58.9	10
57.8	10
56	10
53.2	10
49.5	10
44.9	10
40.3	10
35.1	10.3
30	10.5
24.8	10.8
19.1	10.5
13.1	10.3
7.1	9.4
1.9	8.3
4.8	5.4
6.2	4
8.5	0.2
9.9	5.1
10.2	11.7
9.9	18.9
9.4	25.2
9.1	30.3
8.8	34.6
9.1	38.9
9.4	42.6
9.6	45.8
10.2	48.9
11.1	51.5
11.6	53.5
11.9	54.7
11.9	54.7
12.2	54.7
12.5	54.4
12.5	53.8
12.5	52.4
12.5	49.2
12.5	48.1
12.5	44.9
12.5	41.5
12.5	37.8
12.5	33.5
12.5	29.2
12.5	24.9
12.5	20.6
12.5	16.3
12.5	12
11.9	7.4
9.6	3.4
6.2	0.2
1.6	1.7
4.5	1.7
9.9	1.7
15.4	1.7
20.5	1.7
25.4	1.7
30.3	2
34.6	2.5
38.6	3.1
41.7	4.2
44.6	5.7
47.4	7.7
49.5	10.3
49.5	10.8
49.5	11.7
49.5	12.6
49.5	12.6
49.5	12.6
49.2	12.6
48	12.6
46.6	12.6
44.9	12.6
42.3	12.6
41.4	12.6
39.4	12.6
36.9	12.6
33.7	12.6
30.6	12.6
27.1	12.6
23.7	12.6
20.5	12.6
17.4	12.6
14.5	12.6
12.2	12.6
10.2	12.6
8.8	12.6
7.9	12.3
6.8	11.4
5.9	10
4.5	7.1
3.9	5.7
3.1	3.1
2.2	0.2
1.6	4
0.8	7.7
0.2	11.4
1.1	17.1
1.6	18.9
2.8	22.6
4.2	26.6
5.6	30.3
7.1	34.3
9.1	38.3
11.1	42.9
13.7	48.1
15.9	52.6
17.9	56.9
19.1	61
20.2	64.7
21.1	67.8
21.7	70.4
22.2	72.4
23.1	73.8
23.4	74.7
24	74.7
24	74.7
24	74.7
24	74.7
24	74.4
24	73
24	69.8
24	68.7
24	66.1
24	63.5
24	60.7
24	55.8
24	54.1
24	50.9
24	47.8
24	44.9
24	41.8
24	38.9
24	36.3
24	33.2
24	30.3
24	25.2
24	23.7
24	20.6
24	18
23.4	15.7
22.2	13.7
20.8	12.8
19.7	12
17.7	11.1
15.4	9.7
13.1	9.1
9.6	8.8
8.2	8.8
3.9	8
0.2	7.4
4.5	7.1
8.5	6.3
12.5	5.1
16.5	4
20.2	2.8
24	1.7
27.7	0.5
32	0.8
36	2
40.3	3.4
44.9	5.1
49.5	7.1
53.5	9.1
56	10.3
58.3	11.1
60.3	12
61.8	12.3
62.6	12.3
63.2	12.3
63.2	12.3
63.2	12.3
63.2	12.3
63.2	12.3
63.2	12.3
63.2	12.3
62.6	12.3
61.2	12.3
59.5	12.3
57.2	12.3
54	12.3
53.2	12.3
50.9	12.3
48.6	12.3
46.3	12.3
44	12.3
42	12.3
39.7	12.3
37.7	12.3
35.7	12.3
34	11.7
32.6	10.8
31.7	9.7
31.4	8.5
31.4	7.4
31.4	5.7
31.4	3.1
31.4	1.1
31.4	6.3
31.4	10.5
31.4	13.7
31.4	16
31.4	18.3
32	20.6
32.6	21.4
33.7	22.9
35.1	24.9
37.1	27.2
39.4	29.4
42	32
44.3	34.3
47.4	37.5
48	38.6
49.7	40.3
51.5	42.3
53.2	44.6
54.9	47.5
57.2	50.6
60.6	54.1
64.1	56.9
67.5	59.5
70.1	61.8
72.4	63.8
74.1	65.5
75.2	67.3
76.4	69
79	72.1
79.8	73.3
81.8	75.6
83.8	77.8
85.5	79.9
86.7	81.9
88.1	83.6
89	84.7
90.1	85.9
91	87
91.6	87.9
92.4	88.7
93	89.3
93.6	89.9
94.1	90.5
94.4	90.7
94.4	91
94.4	91.3
94.4	91.6
94.4	91.6
94.4	91.3
94.4	91.3
94.4	90.7
93.8	89
93.6	88.2
92.1	86.7
90.4	85.3
88.7	83.9
87	83
85.5	82.1
84.1	81.3
82.4	80.7
81	79.9
78.7	78.1
77.8	77.6
75.8	76.1
74.1	74.1
73.2	72.1
72.7	70.4
72.1	70.1
71.2	70.1
70.1	70.1
69.2	69.5
68.4	68.4
67.8	67.3
67.2	65.8
66.6	64.4
65.8	63.2
65.2	62.4
64.3	61.2
63.8	60.4
63.5	59.8
62.9	59.2
62.6	58.7
62.1	58.1
61.8	57.8
61.8	57.5
61.5	56.9
61.2	56.7
60.9	56.1
60.9	55.8
60.6	55.5
60.6	54.9
60.3	54.7
60.1	54.1
60.1	53.8
59.8	53.5
59.8	53.2
59.5	53.2
59.5	53.2
59.5	53.2
59.2	53.2
59.2	53.2
58.9	53.2
58.9	52.9
58.9	52.6
58.6	52.4
58.3	52.1
58.3	51.8
58	51.5
58	51.5
58	51.2
58	51.2
58	51.2
58	51.2
58	51.2
57.8	50.9
57.8	50.9
57.5	50.9
57.2	50.9
56.9	50.9
56	50.4
55.5	50.1
54.9	49.8
54	49.2
53.5	48.4
52.9	48.1
52.6	47.8
52.6	47.5
52.3	47.5
52.3	47.5
52	47.5
51.7	47.5
51.2	47.5
50.6	47.5
50	47.5
49.7	47.5
49.7	47.5
49.5	47.5
49.5	47.5
49.5	47.5
49.5	47.5
49.5	47.5
49.5	47.5
49.5	47.5
49.2	47.5
48.6	47.8
48	47.5
47.4	47.5
47.4	47.5
47.7	47.5
47.7	47.2
47.7	46.9
47.4	46.6
47.4	46.1
47.4	45.8
47.4	45.8
47.2	46.1
46.9	46.1
46.3	46.3
45.7	46.9
45.4	46.9
45.4	46.9
45.4	46.9
45.2	47.2
44.9	47.5
44.9	47.5
44.9	47.5
44.9	47.5
44.9	47.8
44.9	48.1
44.9	48.6
44.9	49.2
44.9	49.8
44.9	50.4
44.9	50.9
44.9	50.9
44.6	50.9
44.3	50.9
43.7	50.9
43.4	50.9
43.2	50.9
43.2	50.6
43.2	50.4
43.2	50.1
43.2	50.1
43.2	50.1
43.2	50.1
43.2	50.1
43.2	50.1
43.2	50.1
43.2	50.1
43.2	50.1
42.9	50.1
42.6	50.1
42.6	50.1
42.3	49.8
42	49.2
41.7	48.9
41.4	48.4
40.9	48.1
40.9	47.5
40.9	47.2
40.9	47.2
40.9	47.2
40.6	46.6
40.3	46.3
39.7	45.8
39.1	45.2
38.9	44.3
38.3	44.1
38	43.8
38	43.5
38	43.2
38	42.9
38	42.3
38	41.8
38	41.2
38	40.3
38	40
38	39.5
38	39.2
38	39.2
38	38.9
38.3	38.9
38.3	38.9
38.3	38.9
38.3	38.9
38.3	38.9
38.3	38.9
38.6	38.9
38.6	38.9
39.1	38.9
40	38.9
40.6	39.2
41.1	39.5
41.7	40
42.3	40.9
42.3	41.2
42.3	41.8
42.3	42.1
42.3	42.3
42.3	42.6
42.3	42.9
42.3	42.9
42.3	43.2
42.3	43.2
42.3	43.2
42.3	43.2
42	43.5
42	43.5
41.4	43.5
41.1	43.5
40.6	43.8
40	44.1
39.4	44.1
38.9	44.1
38.3	44.1
37.7	44.1
37.7	44.1
37.4	44.1
37.4	44.1
37.4	44.1
37.4	44.3
37.4	44.3
37.4	44.9
37.4	45.2
37.4	45.2
37.7	45.2
38	45.2
38.3	45.2
38.3	45.2
38.3	45.2
38.3	45.2
38.3	45.2
38.3	45.2
38.3	45.2
38.3	45.2
38.3	45.2
38.3	44.9
38.3	44.6
38.3	44.3
38.3	44.3
38.3	44.1
38.3	44.1
38.3	44.1
38.3	44.1
38.3	44.1
38.6	44.1
38.9	44.1
39.4	44.1
39.7	44.1
40.3	44.1
40.3	44.1
40.3	44.1
40.6	44.1
40.6	44.1
40.6	44.1
40.6	44.1
40.6	44.1
40.6	44.1
40.6	44.1
40.6	44.1
40.6	44.1
40.9	44.1
40.9	44.1
40.9	44.1
40.9	44.1
40.9	44.1
40.9	44.1
40.9	44.1
40.9	44.1
40.9	44.1
40.9	44.1
40.9	44.1
40.9	44.1
40.9	44.1
40.9	44.1
40.9	44.1
40.9	44.1
40.9	44.1
40.9	44.1
40.9	44.1
40.9	44.1
40.9	44.1
40.9	44.1
40.9	44.1
40.9	44.1
40.6	44.1
40.3	44.1
40	44.1
39.1	44.1
38.9	44.1
38.3	43.8
38	43.5
38	43.5
38	43.5
38	43.5
38	43.5
38	43.2
38.3	42.9
38.3	42.9
38.3	42.6
38.3	42.6
38.3	42.6
38.3	42.6
38	42.9
38	42.9
36.9	43.5
36.3	43.5
35.4	43.5
35.1	43.2
35.1	42.6
35.1	42.3
35.1	42.1
35.1	42.3
35.1	42.6
35.4	42.6
35.4	42.6
35.4	42.6
35.4	42.6
35.1	42.9
35.1	42.9
35.1	42.9
35.1	43.2
35.1	43.2
35.1	43.2
35.1	43.2
35.1	43.5
35.1	43.5
35.1	43.5
35.1	43.5
35.1	43.8
35.1	43.8
35.1	43.8
35.1	43.8
35.1	44.1
34.8	44.1
34.8	44.1
34.6	44.1
34.3	44.1
34	44.1
33.7	44.1
33.4	44.1
33.4	44.1
33.4	44.1
33.4	44.1
33.4	44.1
33.4	44.1
33.4	44.1
33.4	44.1
33.4	44.1
33.4	43.8
33.4	43.5
33.4	43.2
33.4	43.2
33.4	43.2
33.4	43.2
33.4	43.2
33.1	43.2
32.8	43.2
32.8	43.2
32.8	43.2
32.8	43.2
32.8	43.2
32.6	42.9
32.3	42.6
32	42.3
31.7	42.1
31.4	41.8
31.1	41.5
30.8	41.5
30.8	41.5
30.8	41.5
30.6	41.5
30.6	41.5
30.6	41.5
30.6	41.5
30.6	41.5
30.6	41.5
30.6	41.5
30.6	41.2
30.3	40.6
30.3	40.6
30.3	40.6
30.3	40.6
30.3	40.6
30.3	40.6
30.3	40.6
30.3	40.6
30.3	40.6
30.3	40.6
30.3	40.6
30.3	40.6
30.3	40.6
30.3	40.6
30.3	40.6
30.3	40.6
30.3	40.6
30.3	40.6
30.3	40.6
30.3	40.6
30.3	40.6
30.3	40.6
30.3	40.6
30.3	40.6
30.3	40.6
30.3	40.6
30.3	40.6
30.3	40.6
30.3	40.6
30.3	40.6
30.3	40.6
30.3	40.6
30.3	40.6
30.3	40.6
30.3	40.6
30.6	40.6
30.6	40.3
30.6	40
30.6	39.5
30.6	39.5
30.6	39.2
30.6	39.2
30.6	38.9
30.6	38.9
30.6	38.9
30.6	39.2
30.6	39.5
30.6	40
30.6	40.3
30.6	40.6
30.6	40.9
30.8	40.9
30.8	40.9
30.8	40.9
31.4	40.9
31.7	40.9
32	40.9
32	40.9
32.3	40.9
32.3	40.9
32.3	40.9
32.3	40.9
32.3	40.9
32.3	40.9
32.3	40.9
32.3	40.9
32.3	40.9
32.3	40.9
32.3	40.9
32.3	40.9
32.3	40.9
32.3	40.9
32.3	40.9
32.3	40.9
32.3	40.9
32.3	40.9
32.3	40.9
32.3	40.9
32.3	40.9
32.3	40.9
32.3	40.9
32.3	40.9
32.3	40.9
32.3	40.9
32.3	40.9
32.3	40.9
32.3	40.9
32.3	40.9
32.3	40.9
32.3	40.9
32.3	40.9
32.3	40.9
32.3	40.9
32.3	41.2
32.3	41.5
32.3	42.1
32.3	42.3
32.3	42.6
32.3	42.9
32.3	43.2
32.3	43.5
32.3	43.8
32.3	43.8
32.3	44.1
32.3	44.1
32.3	44.1
32	44.1
32	44.1
32	44.1
32	44.1
31.7	44.1
31.7	44.1
31.7	44.1
31.7	44.1
32	44.1
32	44.1
32	43.8
32	43.5
32	42.6
32	42.3
32	42.1
32	41.5
32	40.9
32	40.3
32	39.5
32	38.6
32.6	37.8
33.7	36.6
35.1	35.7
37.1	35.2
41.7	34.6
43.4	34.6
47.7	34.3
52	34.3
56.6	34
61.2	33.5
65.8	32.9
70.1	31.7
74.1	30.6
77.8	29.4
81.2	28.3
85.5	26.9
86.7	26.3
89	25.4
90.1	24.6
90.4	24
[truncated: 1,756 more rows]
