# Supplementary material for: Bot fit: A novel approach to assessing lower limb muscular strength
Source: PLoS One. 2026 Mar 26;21(3):e0339187. doi: 10.1371/journal.pone.0339187 (PMC13021169; doi:10.1371/journal.pone.0339187)
Supplement: S3 File — Raw joint angle data (left and right legs) collected from 25 participants across all exercise protocols. This compressed folder contains individual participant files (sub1–sub25) with time-series signals representing lower-limb motion recorded by the Bot Fit system during resistance exercise trials. (ZIP) [file pone.0339187.s003.zip › sub22/kickback_const.csv]

AngL	AngR
15.9	9.1
16.2	8.5
16.5	8.3
16.8	7.4
16.8	6.5
17.1	5.4
16.8	4
16.8	2.5
16.8	1.4
17.1	0
17.1	1.1
17.1	2
17.1	2.8
17.1	3.7
17.1	4.2
17.1	4.5
17.1	4.5
17.1	4.5
17.1	4.5
17.1	4.5
17.1	4.5
17.1	4.5
17.1	4.5
17.1	4.5
17.1	4.5
17.1	4.5
17.7	4.2
18.2	4.2
18.5	3.4
18.5	3.1
18.2	3.1
17.7	4
16.8	4.8
15.9	5.7
15.7	5.7
15.9	5.4
16.2	5.1
16.8	5.1
16.8	5.1
16.8	5.1
16.8	5.1
16.8	5.1
16.8	5.1
16.8	5.1
16.8	4.8
16.8	4.5
16.8	4.2
16.5	4.2
16.2	4
15.9	3.7
15.9	3.4
15.9	3.4
15.9	3.4
15.9	3.4
15.9	3.4
15.9	3.7
15.9	4.2
16.2	4.8
16.2	6.3
16.2	8.5
16.2	11.1
16.2	14
16.2	16.8
16.2	19.4
16.2	22
16.2	24.3
16.2	27.4
16.2	28.3
16.2	30
16.2	31.2
16.2	32
16.2	32.6
16.2	33.2
16.2	33.2
16.2	32.9
16.2	32.6
16.2	31.5
16.2	29.7
16.2	27.4
16.2	24.9
16.2	22
16.2	19.1
16.2	16.3
16.2	11.7
16.2	10.3
16.2	6.8
16.2	3.7
16.2	0.5
16.2	2.2
16.2	4.8
15.9	7.1
15.7	8.8
15.1	10.3
14.2	10.8
13.4	10.8
12.2	10.5
11.1	10.8
9.4	10.8
7.6	10.8
5.1	10.8
2.5	10.8
0.8	10.8
4.5	10.8
8.2	10.8
11.9	10.8
15.1	10.8
18.8	10.5
19.7	10.5
20.8	10.8
21.4	10.8
21.4	10.8
21.1	10.8
21.4	10.8
22	10.8
22.2	10.8
22.5	10.8
23.1	10.8
24	10.8
24.3	11.1
24.5	11.4
25.1	12
25.4	12.6
25.7	12.8
26	13.1
26.5	13.7
26.8	13.4
26.8	13.4
26.8	13.4
26.8	13.4
26.8	13.4
26.8	13.4
26.8	13.4
26.8	13.4
26.8	13.4
26.8	13.4
26.8	13.4
26.8	13.4
26.5	13.4
26.3	13.4
25.4	13.4
24.8	13.4
23.7	13.4
22.8	13.4
22	13.4
21.1	13.4
20.5	13.4
20.5	13.4
20.5	13.4
20.5	13.4
20.5	13.4
20.8	13.4
21.1	13.4
21.7	13.4
22.2	13.4
22.8	13.4
23.7	13.4
24.5	13.4
25.7	13.4
26.5	13.4
27.4	13.4
28	13.4
28.5	13.4
28.8	13.4
28.8	13.4
28.8	13.4
28.5	13.4
28.3	13.4
27.4	13.4
25.7	13.4
23.7	13.4
21.1	13.4
18.5	13.4
15.7	13.4
13.1	13.4
11.1	13.4
8.8	13.4
8.2	13.4
7.6	13.4
7.1	13.4
6.2	13.1
5.3	12.8
4.2	12.6
3.6	12.3
3.6	12.3
3.9	12.3
4.8	12.3
6.2	12.3
8.5	12.3
11.4	12.3
14.5	12.6
17.7	12.6
20.5	12.6
23.1	12.6
25.4	12.6
27.4	12.6
29.1	12.8
30.3	13.1
30.6	14
29.7	14.3
28.5	14.3
26.5	14.3
24	14.3
21.1	14.3
17.9	14.3
14.5	14.6
11.6	14.6
9.6	15.1
8.5	15.4
7.6	16
7.4	16
7.4	16.3
7.4	16.3
7.1	16.3
5.9	16
4.5	15.7
2.8	15.7
1.3	15.7
0.5	15.7
0.2	15.7
0.2	15.7
0.2	15.7
0.5	15.7
8.5	15.1
11.4	14.8
13.9	14.3
16.2	14
18.5	14
20.2	14
21.7	14
22.8	14
23.7	14.3
24.3	14.3
24.5	14.3
24.5	14.3
24.3	14
24.3	14
23.4	13.7
22	13.1
20.5	12.8
18.2	12.8
15.7	12.6
12.5	12.6
9.1	12.6
5.6	12.6
1.9	12.6
2.2	12.6
5.9	12.6
9.4	12.6
12.2	12.6
14.8	12.6
16.8	12.3
18.5	12.3
19.7	12
20	11.4
19.7	10.5
18.8	8.8
18.2	8.3
17.4	6.8
16.8	5.1
16.5	3.4
16.2	1.7
16.2	0.2
16.2	1.4
16.5	3.4
17.1	5.4
17.7	7.4
17.7	9.4
17.7	10.8
17.7	12
17.7	12.8
17.7	13.1
17.7	13.1
17.7	13.1
17.7	13.1
17.7	13.1
17.7	13.1
17.7	13.4
17.7	14
17.7	14.8
17.7	15.4
17.7	16
17.7	16.6
17.7	16.6
17.7	16.8
17.7	16.6
17.7	16.6
17.7	16.6
17.7	16.6
17.7	16.6
17.7	16.6
17.7	16.6
17.7	16.3
17.7	15.7
17.7	15.1
17.4	14.6
17.4	14.6
16.8	14
16.2	14
15.9	14
15.1	14
14.8	14
14.2	13.7
14.2	13.1
14.2	12.6
14.2	12.3
14.2	12.3
14.2	12.3
14.2	12.6
14.2	12.8
14.2	13.1
14.2	13.7
14.2	14
14.2	14.3
14.2	14.3
14.2	14.3
14.2	14.3
14.2	14.6
14.2	14.8
14.2	15.4
14.2	15.4
14.2	15.1
14.2	15.1
14.2	15.1
14.2	14.8
14.2	14.8
14.2	14.8
14.2	14.6
14.2	14
14.2	13.1
14.2	12
14.2	10.8
14.2	10
14.2	9.4
14.2	8.8
14.2	8.3
14.2	7.4
14.2	6.8
14.5	6.5
14.5	6.3
14.5	6.3
14.5	6.3
14.5	6.3
14.5	6.3
14.5	6.3
14.5	6.5
14.8	6.8
15.1	7.7
15.7	9.4
15.9	10
15.9	11.4
15.9	12.8
16.2	14
16.2	15.4
16.2	16.3
16.2	17.1
16.2	17.4
16.2	18
16.2	18.3
16.2	18.6
16.2	18.6
16.2	18.6
16.2	18.6
16.2	18.6
16.2	18.6
16.2	18.6
16.2	18.6
16.2	18.6
16.2	18.6
16.2	18.6
16.2	18.6
16.2	18.6
16.2	18.6
16.2	18.3
15.9	18
15.9	17.7
15.9	17.4
15.9	16.8
15.7	16.3
15.4	15.7
15.1	14.8
15.1	14.6
15.1	13.7
15.1	12.6
15.1	11.7
15.1	10.8
15.1	10
15.1	8.8
15.1	7.7
15.1	6.3
15.1	5.1
15.1	4
15.4	3.1
15.4	2.2
15.4	1.7
15.4	1.4
15.4	1.4
15.1	1.4
14.8	1.4
14.5	1.4
13.9	1.1
13.4	1.1
13.1	0.8
12.5	0.8
12.5	0.5
12.5	0
12.5	0.5
12.5	1.1
12.5	1.7
12.5	2
12.5	2.2
12.5	2
12.5	2
12.5	2
12.8	2
12.8	2
13.1	1.4
13.4	0.8
13.4	0.2
13.7	0
13.7	0.5
13.7	1.1
13.7	1.4
13.7	2
13.9	2.5
13.9	2.8
14.5	2.8
14.8	2.8
14.8	2.5
15.1	2.2
15.4	1.7
15.4	0.5
15.4	0.2
15.4	0.8
15.7	1.7
15.7	2.2
16.2	2.8
16.5	3.1
17.1	3.1
17.4	3.4
17.4	4.2
17.4	5.4
17.1	6.8
16.8	8
16.2	9.1
15.4	10.5
13.9	11.4
12.5	12
10.8	12.6
9.1	12.6
7.4	12.6
5.6	12.6
4.8	12.6
3.9	12.6
3.6	12.6
3.6	12.6
3.9	12.6
3.9	12.6
3.9	12.6
3.9	12.6
4.2	12.3
4.2	12.3
4.2	12
4.5	11.4
4.8	11.1
5.1	10.5
5.6	10.5
6.2	10.5
7.1	10.5
7.6	10.5
7.9	10.5
7.9	10.5
7.9	10.5
7.9	10.5
7.9	10.5
7.9	10.5
7.9	10.5
7.6	10.5
7.6	10.5
7.6	10.5
7.4	10.5
7.4	10.5
7.4	10.5
7.1	10.5
6.8	10.5
6.5	10.5
6.5	10.5
6.5	10.5
6.5	10.5
6.5	10.5
6.5	10.5
6.5	10.5
6.5	10.5
6.5	10.5
6.5	10.5
6.5	10.5
6.5	10.5
6.5	10.5
6.8	10.5
6.8	10.5
6.8	10.3
6.8	9.7
6.8	9.1
6.8	8.8
6.8	8.5
7.1	8.8
7.4	8.8
7.6	8.8
7.6	8.8
7.6	8.8
7.6	8.8
7.4	8.8
7.1	8.8
6.8	8.8
6.5	8.8
6.5	8.8
6.5	8.8
6.5	9.1
6.5	9.7
6.5	10
6.5	10
6.5	10
6.5	10
6.5	10
6.5	10
6.5	10
6.5	10
6.5	10
6.5	10
6.5	9.7
6.5	9.7
6.5	9.7
6.5	9.7
6.5	9.7
6.5	9.7
6.5	9.7
6.5	9.7
6.5	10
6.5	10.3
6.5	10.5
6.5	11.1
6.5	11.4
6.5	11.7
6.5	11.7
6.5	11.7
6.5	11.7
6.5	11.7
6.5	11.7
6.5	11.7
6.5	11.7
6.5	11.7
6.5	11.7
6.5	11.7
6.5	11.7
6.5	11.7
6.5	11.7
6.5	11.7
6.5	11.7
6.5	11.7
6.5	11.7
6.5	11.7
6.5	11.7
6.5	11.7
6.5	11.7
6.5	11.7
6.5	11.7
6.5	11.7
6.5	11.7
6.5	11.7
6.5	11.7
6.5	11.7
6.5	11.7
6.5	11.7
6.5	11.7
6.5	11.7
6.5	11.7
5.9	11.7
5.1	11.7
3.9	11.7
2.8	11.7
1.9	11.7
1.1	11.7
0.8	11.4
0.8	11.4
0.8	10.8
0.8	10
0.8	8.5
1.3	6.5
2.2	3.7
3.1	0.5
3.3	2
3.3	4.8
3.3	8
3.3	10.8
3.3	13.7
3.3	16
3.3	17.7
3.3	18.9
3.9	19.4
4.2	19.4
5.1	18.9
6.2	18.3
7.4	17.1
8.5	16.3
9.4	14.8
10.2	13.7
10.8	12.8
11.4	12
11.9	11.1
12.5	10.8
13.1	10.5
13.9	10.3
14.8	10.3
15.7	10.3
16.5	10.3
17.7	10.5
18.2	10.8
18.8	11.1
19.1	11.7
19.1	12
19.1	12.6
19.1	12.6
19.4	12.6
19.7	12.6
19.4	12.8
19.4	13.4
19.4	14.3
19.4	14.8
19.4	15.4
19.4	16
19.4	16.3
19.4	16.8
19.4	17.1
19.4	17.4
19.4	18
19.4	18.3
19.4	18.6
19.1	18.9
19.1	19.1
18.8	19.4
18.5	19.7
17.9	20
17.7	20.3
17.4	20.3
17.4	20.3
17.4	20.3
17.4	20.3
17.4	20.3
17.7	20.3
17.7	19.4
17.7	18
17.4	16.3
16.2	14
13.7	11.7
10.8	10
7.6	9.1
4.8	8.8
1.9	9.1
0.8	10
2.8	11.7
3.6	13.7
3.3	16
2.2	18
0.8	19.4
1.1	20.3
1.3	20.6
1.9	21.1
1.9	21.7
1.9	22.6
1.3	22.9
0.5	22.6
0.8	22.3
1.9	21.7
3.1	20.6
3.6	19.4
3.6	17.7
3.6	15.4
3.6	12
3.6	11.1
3.3	9.1
3.3	7.7
2.8	6.8
2.2	6.3
1.3	6.3
0.2	6.3
1.1	6.5
2.5	6.8
3.9	6.8
5.1	7.1
5.6	7.1
5.6	7.1
5.6	7.1
5.6	7.1
5.6	7.1
5.6	7.1
5.6	7.1
5.9	7.4
5.9	7.4
5.9	7.4
6.2	7.4
6.2	7.4
6.5	7.4
7.1	7.4
7.6	7.4
7.9	7.4
7.9	7.4
8.2	7.4
8.2	7.4
8.2	7.4
8.2	7.4
8.2	7.4
8.2	7.4
8.2	7.4
8.2	7.4
8.2	7.4
7.9	7.4
7.9	7.4
7.9	7.1
7.9	6.8
7.6	6
7.1	5.1
6.5	4
5.9	2.5
5.1	1.4
3.9	0.2
2.5	0.5
1.1	1.1
0.2	1.1
0.8	0.5
0.8	1.1
0.8	3.7
0.8	7.1
0.8	11.1
0.8	15.4
1.1	19.1
1.1	22.3
1.1	24.6
0.8	26.6
0.5	28.3
0.8	30
2.2	31.2
3.3	31.7
4.5	31.7
5.1	31.7
5.6	31.5
5.9	30.9
5.9	30.6
5.9	30
5.9	30
5.6	29.7
5.6	28.3
5.6	26.3
5.6	24.6
5.3	22.6
4.2	19.4
3.1	16.8
2.2	15.1
1.3	13.4
0.2	12
0.8	10.8
1.3	9.4
1.3	8.3
1.3	7.1
1.3	6
1.3	5.1
1.1	4.8
0.8	4.8
0.2	4.5
0.5	4.2
0.5	3.7
0.2	2.5
0.5	1.7
0.8	1.1
0.8	1.1
0.8	1.4
0.8	1.7
0.8	3.4
0.8	4
0.8	5.4
0.8	6.8
0.8	8.3
0.5	10
0.2	12.3
0.5	14.8
1.1	17.7
1.9	21.1
2.2	24.9
2.8	28.9
3.3	33.2
3.9	37.2
5.1	42.6
5.6	44.6
6.8	47.8
8.2	50.6
9.6	53.5
11.1	55.8
12.2	57.5
13.1	58.9
13.7	59.5
13.7	59.8
13.7	59.5
13.7	59.5
13.7	59.2
13.7	58.1
13.7	55.5
13.7	52.4
13.7	49.2
13.7	46.1
13.7	40.6
13.7	38.6
13.7	34.3
13.7	30
13.7	25.7
13.7	21.7
13.7	18
13.4	14.3
13.4	11.7
13.1	9.7
11.6	8
9.4	7.4
6.5	7.4
2.8	7.4
1.6	7.4
6.5	7.1
11.1	6.8
15.1	6
19.1	4.5
22.5	2.8
25.7	0.8
29.1	1.1
32.8	2.5
36.6	4.2
42.9	6.3
45.2	7.1
50	8.8
55.5	10.8
60.3	12.8
64.1	14.3
67.2	15.1
69.5	16
71.2	16.6
72.4	16.8
72.7	16.8
72.7	16.8
72.7	16.8
72.7	16.8
72.7	16.8
72.4	16.8
70.9	16.8
68.9	16.8
66.1	16.8
62.9	16.8
59.5	16.8
53.2	16.8
51.2	16.8
46.6	16.8
41.7	16.8
37.1	16.8
32.8	16.8
28.8	16.8
25.4	16.8
22.2	16.8
19.7	16.8
17.4	16.8
15.9	16.6
14.8	15.7
14.5	15.4
13.9	14.8
12.8	13.7
11.6	12.6
10.2	11.7
8.8	10.5
7.4	8.8
5.9	6.5
4.5	4.2
3.6	1.7
2.8	0.8
2.2	3.4
1.3	6
0.8	8.3
0.5	10.8
1.3	13.1
2.5	15.7
3.3	18.3
4.2	21.1
4.8	24.3
5.6	27.4
6.8	31.2
7.9	34.9
9.4	39.2
10.5	42.6
11.1	45.8
11.1	49.2
11.1	52.4
11.1	55.2
11.1	57.2
11.1	58.9
11.1	61
11.1	61.2
11.1	62.1
11.1	62.1
11.1	62.1
11.1	62.1
11.1	61.2
11.1	58.9
11.1	55.5
11.1	51.8
11.1	48.4
11.1	44.3
11.1	39.8
11.1	34.9
11.1	27.4
11.1	25.2
11.1	21.1
11.1	17.4
11.1	14
10.2	11.4
8.5	8.8
5.1	7.1
0.8	6.3
4.2	6.3
9.6	6.3
15.4	6.3
20.5	6.3
25.7	6.3
33.1	4.8
35.4	4.2
39.4	2.8
43.4	0.8
47.2	1.4
50.3	3.4
53.5	5.4
56.3	7.1
58.6	8.5
59.8	8.8
60.9	9.1
61.5	9.4
61.5	9.7
61.5	10
61.5	10
61.5	10
61.2	10
60.3	10
58.3	10
56	10
52.9	10
49.7	10
46.6	10
40.9	10
39.1	10
35.4	10
32	10
29.1	9.7
26.5	9.7
24.5	9.7
23.7	9.7
23.7	9.7
23.7	9.4
23.7	8
23.4	3.7
23.4	1.7
23.4	2.5
23.4	6.5
23.4	10.3
23.4	13.4
23.4	16.3
23.4	18.6
23.4	20.9
23.7	22.9
24.3	24.6
25.7	27.4
26.3	28.6
28	30.6
29.4	32.9
31.1	34.9
32.8	36.9
34.6	38.6
36.3	40
37.7	40.9
38.9	41.8
40	41.8
40.6	42.1
41.1	42.1
41.7	42.6
42.3	43.5
43.2	44.6
44.3	46.6
45.7	48.6
47.2	50.4
48.3	51.5
49.7	51.5
50.3	51.2
50.6	51.2
50.6	51.2
50.3	51.5
50.3	51.5
50	51.5
49.7	51.5
49.7	51.5
49.2	50.9
48.6	50.4
48	49.2
46.9	48.1
45.7	46.9
44.3	45.8
42.6	44.3
40.9	42.9
39.1	40.9
36.3	38.3
35.4	37.2
33.1	35.2
31.1	33.2
28.5	30.9
26.3	28.6
23.7	26.6
20.8	24.6
17.9	22.6
15.1	21.1
12.5	19.7
10.2	18.6
8.5	17.4
7.1	16.8
5.6	16.6
4.8	16.6
3.6	16.6
2.5	16.6
1.3	16.8
0.2	17.1
1.6	17.4
2.8	17.7
3.9	17.7
5.1	17.7
6.2	17.7
7.1	17.7
7.6	17.7
7.9	17.7
7.9	17.7
7.9	17.7
7.6	17.1
7.6	16
7.6	14.3
7.6	12.6
7.6	10.5
7.6	8.3
7.6	5.7
7.6	2.5
7.4	0
6.2	2.2
4.2	3.7
1.1	4
3.3	4
8.2	4
12.8	4
17.4	4
24.3	4.2
26.5	4.2
30.6	4.5
34.3	5.1
37.1	5.4
40	6.3
42	7.1
44.3	8.3
46.3	9.7
47.4	10
48	10.3
48.6	10.8
49.2	11.4
49.2	11.7
49.2	11.7
49.2	11.7
48.9	11.7
47.7	11.7
46.3	11.7
44.3	11.7
42	11.7
39.4	11.7
36.9	11.7
34.3	11.7
31.4	11.7
28.3	11.7
25.4	11.7
22.2	11.7
19.4	11.7
16.8	11.7
14.2	11.7
12.2	11.7
10.2	11.7
8.8	11.7
7.6	11.7
7.1	11.7
5.9	11.4
4.8	10.5
3.6	9.7
2.5	8.3
1.9	6.5
0.8	3.1
0.5	1.7
0.2	0.8
0.5	3.4
1.1	5.7
1.6	8
2.2	10.3
2.8	12.6
3.6	14.8
4.2	16.8
5.1	19.1
5.9	21.4
6.5	23.4
7.4	25.4
7.9	27.4
9.1	29.7
10.2	31.7
10.8	33.2
11.4	34.3
11.6	34.6
12.5	35.2
13.1	35.2
13.7	35.2
13.7	35.2
13.7	35.2
13.7	35.2
13.7	34.9
13.7	34
13.7	32.6
14.2	30
14.8	29.2
15.7	26.9
16.8	24.3
17.7	22
18.5	20
18.5	17.7
18.5	16.3
18.5	14.8
18.5	13.4
18.5	11.7
18.5	9.7
18.2	6.5
17.9	6
17.4	4.8
16.5	4.2
15.1	4.2
13.4	4.2
11.4	4.2
9.4	4.2
6.8	4.2
4.2	4.2
1.1	4
2.2	3.7
5.1	3.1
7.6	2.2
10.2	1.4
12.8	0.5
15.4	0.2
17.7	1.1
20.5	2
23.1	2.5
26	3.1
29.1	3.7
32.3	4.5
35.1	5.4
38.3	6.5
41.4	8.5
43.2	9.7
44.3	10.5
45.7	12
46	12.6
46	13.1
46	13.4
46	13.4
46	13.4
46	13.4
45.7	13.4
45.2	13.4
44	13.4
42.6	13.4
40	13.4
38.9	13.4
37.1	13.4
34.8	13.4
32.6	13.4
30.3	13.4
27.7	13.4
25.4	13.4
22.8	13.4
20.5	13.4
17.1	13.4
15.9	13.4
13.9	13.4
12.2	13.4
10.8	13.4
9.1	13.4
7.9	13.4
6.8	13.4
5.3	13.4
3.9	13.4
2.5	13.4
1.1	13.4
0.5	13.4
1.6	13.4
3.3	13.4
4.8	13.4
5.9	13.4
7.1	13.4
8.2	13.4
9.1	13.4
9.6	13.4
10.2	13.1
10.8	13.1
11.1	13.1
11.1	12.8
11.1	12.3
11.1	11.7
11.1	11.1
11.1	10.8
11.1	10.5
11.1	10.3
11.1	10
11.1	9.7
11.1	9.4
11.1	9.4
11.1	9.4
11.1	9.1
11.1	8.5
11.1	8.5
11.1	8.3
11.1	8
11.1	8
11.1	7.7
11.1	7.7
11.1	7.4
11.1	7.1
11.1	6.8
11.1	6.5
11.4	6
11.6	5.7
11.6	5.1
11.6	4.5
11.6	4.2
11.6	4.2
11.6	4
11.6	4
11.6	4.2
11.4	4.2
11.4	4.2
10.5	4.2
9.1	4.2
7.1	4.2
4.2	4.2
1.3	4
1.6	3.1
4.8	2.2
7.6	1.1
10.2	0.2
12.2	0.8
13.9	1.7
15.4	2.5
16.5	3.4
17.4	4
18.5	4.2
19.4	5.1
20.8	6.5
21.1	7.1
21.7	8.3
21.4	9.7
21.1	12
20.8	15.1
21.7	18.6
23.7	22.6
26.8	30
28	32.3
30.6	36.9
33.4	40.3
35.7	43.5
37.4	45.5
39.1	47.2
40.6	47.8
41.4	48.1
42.3	47.8
42.9	46.9
43.2	46.1
43.4	44.9
43.4	44.6
43.7	44.9
44	46.1
44.9	48.4
45.2	48.6
45.7	48.6
45.7	48.1
45.7	46.9
45.4	45.5
44.9	43.2
44	41.2
42.6	38.9
41.1	36.9
39.4	34.9
37.7	32.9
36	31.2
34.8	29.2
33.7	28.6
31.7	30.3
30	32.3
31.4	33.2
33.7	32.9
35.7	34
36.3	35.7
36.9	37.5
38	38.6
39.4	39.2
40.9	40
41.4	41.2
41.1	42.1
41.1	42.3
41.1	42.3
41.1	42.3
41.1	42.3
41.1	42.3
41.4	42.3
41.7	42.3
42.3	42.6
42.9	43.2
43.4	44.1
44.6	44.9
45.4	45.8
46.3	46.6
46.9	47.5
47.2	48.1
47.4	48.1
47.4	48.1
47.7	48.1
47.7	48.1
47.7	48.1
47.7	48.1
47.7	48.1
47.7	47.8
47.7	47.5
47.7	47.5
47.7	47.5
47.7	47.5
47.7	47.5
47.7	47.2
47.7	46.6
47.4	45.8
47.4	44.9
46.6	44.3
45.7	44.1
44.6	44.6
44	44.9
42.6	46.6
40.6	48.6
38.9	50.9
37.7	52.9
36.6	54.9
36	56.9
35.4	58.9
34.3	61.8
33.7	62.7
32.6	63.8
30.8	64.1
28.5	63.8
26	63
24	61.5
22	60.1
20.8	59.8
20.8	59.5
20.8	59.5
21.1	58.9
21.1	57.8
21.1	56.9
21.1	56.4
21.1	56.1
21.1	56.1
21.1	56.1
21.1	56.1
21.1	55.8
21.1	55.2
21.1	54.7
21.1	54.1
21.1	53.8
21.1	53.2
21.1	52.6
21.1	52.1
21.1	51.5
21.1	51.2
21.1	50.6
21.7	50.4
22.5	50.1
23.7	50.1
25.1	50.1
26.8	50.1
28.3	49.8
29.4	49.5
30.8	48.9
32.3	48.4
33.4	47.8
35.1	47.2
36.9	46.6
38.6	46.3
40.6	46.3
42.6	46.3
44.9	46.3
46.6	46.1
48	45.8
49.2	44.6
49.5	44.3
49.5	43.5
49.5	42.6
49.5	42.1
49.5	41.8
49.2	41.8
49.2	41.8
49.2	41.8
49.2	41.5
49.2	41.5
49.2	41.2
49.2	40.9
49.2	40.3
49.2	39.5
49.2	38.9
49.2	38.6
49.2	38.6
49.2	38.6
49.2	38.6
49.2	38.6
48.6	38.6
48	38.6
47.4	38.6
46.9	38.6
46.6	38.9
46.3	39.5
46.3	40
46.3	41.2
46.3	42.6
46.3	44.1
46.3	45.5
46.3	46.9
46	48.4
45.7	49.8
45.2	51.2
45.2	51.8
44.6	52.6
44	53.2
43.4	53.5
42.6	53.5
41.7	53.5
40.6	53.2
39.7	52.9
38.6	52.6
37.7	52.4
37.4	51.8
37.1	51.5
37.1	51.2
36.9	51.2
36.9	51.2
36.9	51.2
36.6	51.2
36.3	51.2
36	51.2
36	50.9
35.7	50.9
35.7	50.9
35.7	50.6
35.7	50.4
35.7	50.1
35.7	50.1
36	49.8
36.6	49.5
37.1	49.2
37.7	49.2
37.7	49.2
38	49.2
38	49.2
38	49.2
38	49.2
37.7	49.5
37.4	49.8
36.9	50.4
36.9	50.6
36.6	50.9
36.3	51.2
36.3	51.5
36.3	51.8
36.3	52.1
36.3	52.1
36.3	52.1
36.3	52.1
36.3	52.1
36.3	52.1
36.3	52.4
36.3	52.4
36.3	52.6
36.3	52.6
36.3	52.6
36.3	52.6
36.3	52.6
36.3	52.6
36.3	52.6
36.3	52.6
36.3	52.6
36.3	52.6
36.3	52.6
36.3	52.4
36.3	52.1
36.3	51.5
36.3	50.9
36.3	50.4
36.3	49.8
36.3	49.2
36.6	48.6
36.9	48.1
37.1	47.8
38	47.5
39.1	47.2
39.7	47.2
40.6	46.9
40.9	46.6
41.1	46.3
41.1	46.3
41.1	46.3
40.9	46.3
40.3	46.6
39.7	46.9
38.9	46.9
38.6	46.9
38	47.5
38	48.4
38	48.6
38.3	48.9
38.3	48.9
38.3	48.9
38.3	48.9
38.3	49.2
38.6	49.2
39.1	49.2
39.4	49.5
39.4	49.8
39.4	50.1
39.4	50.4
39.4	50.4
39.4	50.4
39.4	50.4
39.4	50.4
39.4	50.4
39.4	50.4
39.4	50.4
39.7	50.4
40	50.4
40.3	50.4
40.3	50.4
40.9	50.1
41.4	49.8
42.3	49.5
43.4	49.2
45.2	48.9
46.9	48.9
49.2	48.6
51.2	48.4
54.3	48.4
55.5	48.4
57.8	48.4
60.1	48.1
62.1	48.1
63.5	47.5
64.9	46.9
65.8	46.1
66.6	45.5
67.5	44.9
68.1	44.3
68.9	43.5
69.5	42.9
69.8	42.3
69.8	42.3
69.8	42.3
69.8	42.3
69.8	42.3
69.2	42.3
68.9	42.3
68.4	42.3
68.1	42.3
67.8	42.3
67.8	42.3
67.5	42.3
67.5	42.3
67.5	42.1
67.8	41.8
68.9	40.9
69.2	40.9
70.4	40.6
71.8	40.6
73.5	40.6
74.7	40.6
75.5	40.6
75.5	40.9
75.5	40.9
74.4	41.8
72.1	42.9
67.2	44.6
65.2	44.9
60.6	45.2
55.2	45.5
49.5	45.8
43.2	45.8
37.1	45.8
31.7	45.8
26.5	45.8
20.5	45.5
19.1	45.5
17.4	45.5
16.8	45.5
17.7	45.2
19.4	44.6
22.2	44.1
25.7	44.1
30	43.8
35.4	44.1
41.4	44.6
48	46.1
54	47.8
59.8	49.2
64.6	50.6
67.5	51.8
68.1	52.4
67.2	52.4
64.6	52.6
61.2	52.9
56.9	53.2
50	53.2
47.7	53.2
42.6	52.9
37.7	52.1
32.3	50.9
26.8	49.5
20.8	48.1
15.9	46.3
12.8	44.6
11.6	43.2
12.5	42.3
15.4	42.3
19.7	42.6
25.1	43.2
34.3	45.5
37.7	45.8
44.6	46.3
50.6	47.2
56.3	48.1
61.5	48.4
66.1	48.9
69.8	49.8
70.9	51.2
70.6	51.8
68.6	52.4
65.2	53.2
60.9	53.8
56	53.5
51.2	53.2
46.3	52.4
40.9	50.9
34.8	48.9
28.8	47.2
23.1	44.6
18.8	42.3
15.9	40.9
15.4	40.9
16.8	41.5
19.7	42.6
24.5	43.2
30.8	43.5
36.9	44.3
42.9	44.9
49.2	44.9
55.5	44.9
61.5	45.5
67.2	46.3
72.4	47.2
75.5	47.8
75.5	47.5
73.8	47.2
70.6	47.5
66.9	47.5
62.6	47.5
57.5	47.5
51.7	47.5
45.7	46.9
39.4	46.1
32.8	44.9
26	42.9
19.7	40.6
14.2	38.9
11.1	38.3
11.4	38
15.9	38.6
18.2	38.9
23.4	39.5
29.1	40
34.8	40
41.1	40
47.7	40.3
54.3	40.9
61.2	42.3
67.2	44.1
73.2	46.1
73.8	46.3
72.9	46.3
70.6	46.3
67.2	46.3
62.9	46.3
58	46.3
53.2	46.3
48	45.8
42.6	45.5
36.6	44.6
30.3	43.8
20.8	42.1
17.7	41.5
12.2	40.6
8.2	40.3
7.4	40.6
8.5	40.6
11.1	40.6
15.1	40.6
20.2	40.6
26	40.6
35.1	40.6
38.6	40.6
45.2	40.9
52.3	41.8
58.9	42.9
64.3	44.6
67.8	46.1
68.6	46.1
66.9	46.1
63.8	46.1
59.5	46.3
54.9	46.3
50.3	46.3
45.4	46.3
40	46.1
34.3	45.8
28	44.9
21.4	43.8
14.8	42.6
8.5	41.8
3.9	41.8
2.8	41.5
3.3	41.5
6.8	41.5
8.5	41.5
13.4	41.5
18.8	41.5
24.8	41.5
31.1	41.5
42	41.5
46	41.8
52.9	42.1
59.8	42.9
65.5	43.5
69.2	44.3
69.8	44.6
68.4	44.6
65.5	44.6
58.6	45.2
56	45.2
50.9	44.9
45.2	44.9
39.1	44.6
32.8	44.3
26.3	43.8
19.1	42.6
12.5	41.2
6.2	40.3
2.2	39.8
1.3	39.8
1.9	40
3.9	40
6.8	40
11.1	40
16.2	40
22.2	40
28.8	40
35.7	40.6
43.4	41.5
51.2	42.9
58.3	44.3
64.1	46.1
67.5	47.2
68.6	47.5
67.5	47.5
64.6	47.5
58.6	47.2
56.3	47.2
50.9	47.2
44.9	46.9
38	46.1
31.1	45.2
23.7	43.8
16.5	42.3
9.6	40.9
4.5	40
3.1	39.8
3.6	40
5.3	40.3
8.5	40.3
13.1	40.3
17.9	40.3
23.7	40.3
29.7	40.3
36.3	40.6
42.9	41.2
50	42.1
57.5	43.2
64.1	44.9
68.6	46.6
70.4	47.8
68.6	47.8
63.2	47.2
60.9	47.2
55.5	47.2
50	47.2
44.3	46.6
38	46.3
31.1	46.1
24	45.2
17.1	44.1
6.8	42.9
3.6	42.9
0.8	42.3
1.6	41.8
1.1	41.8
1.1	41.8
5.1	41.8
11.1	41.8
17.1	41.8
23.4	41.8
29.7	41.8
36.6	41.8
43.7	42.1
50.6	43.5
57.2	44.9
62.1	46.9
64.1	48.4
64.1	48.6
62.6	48.4
59.5	48.1
52.9	47.8
50.6	47.8
45.2	47.2
39.4	46.6
32.8	45.8
26	44.9
18.8	43.8
11.6	42.9
4.8	42.6
0.2	42.3
3.1	42.3
3.1	42.6
2.5	42.9
1.3	43.2
1.6	43.2
5.9	43.2
11.4	43.2
17.4	43.2
23.1	43.2
29.7	43.2
36.9	43.2
48	43.2
51.7	43.5
58.9	44.1
64.3	45.2
67.5	46.1
67.5	46.6
66.6	46.6
59.8	48.6
56.9	48.6
50.9	48.1
44	47.2
36.6	46.3
28.5	45.2
20.8	44.1
13.4	43.5
5.9	43.5
1.1	43.8
5.9	43.5
5.9	43.5
5.6	43.8
4.5	44.1
2.8	44.1
0.8	44.1
5.9	44.1
11.6	44.3
17.4	44.6
23.1	44.6
29.1	44.6
34.6	45.2
40.6	45.5
47.2	46.1
53.2	47.2
58	48.6
61.5	49.2
62.6	49.5
62.1	49.2
59.5	49.2
56	49.2
49.5	48.9
47.2	48.6
41.4	48.1
35.7	47.5
29.7	46.3
23.7	45.5
17.9	44.3
11.1	43.5
9.4	43.2
6.8	43.2
6.2	43.2
6.2	43.2
7.1	43.2
9.1	43.2
13.1	43.2
18.8	43.2
24.5	43.2
30.3	43.2
36.3	43.2
42.6	43.2
48.9	43.2
54.3	43.8
59.2	44.6
62.3	45.5
63.5	46.1
62.9	45.8
61.5	45.5
58.3	45.8
53.5	46.3
48.6	46.1
43.2	45.5
33.4	44.9
30	44.3
23.1	43.5
16.2	42.3
9.6	41.5
4.8	41.5
3.3	41.5
3.9	42.1
4.8	42.6
7.1	42.6
10.5	42.6
14.8	42.6
19.4	42.6
24.3	42.6
29.1	42.6
34.6	42.6
40.6	42.6
46.3	42.9
51.7	43.2
56.3	43.8
60.9	45.2
61.5	45.5
61.2	45.5
59.5	45.5
56.6	44.9
53.2	44.9
48.3	45.2
43.2	44.9
38.3	44.9
33.1	44.6
28	44.6
22.8	44.6
17.1	44.6
11.4	44.3
6.2	43.5
2.8	42.6
1.1	42.1
1.1	42.1
1.9	42.1
4.2	42.1
8.5	41.8
13.4	41.8
18.5	41.8
23.7	41.8
29.1	41.8
35.4	41.8
41.4	42.3
49.7	44.1
52.3	44.3
56.6	45.8
58.6	46.9
58.9	47.2
57.8	47.2
55.2	46.9
51.5	46.6
46.3	46.6
40.6	46.3
34.6	45.8
28.3	44.9
22	44.1
15.7	43.8
9.9	43.5
6.2	43.5
4.8	43.2
5.1	43.2
6.5	43.2
9.1	42.9
13.1	42.6
[truncated: 2,011 more rows]
