# Supplementary material for: Bot fit: A novel approach to assessing lower limb muscular strength
Source: PLoS One. 2026 Mar 26;21(3):e0339187. doi: 10.1371/journal.pone.0339187 (PMC13021169; doi:10.1371/journal.pone.0339187)
Supplement: S3 File — Raw joint angle data (left and right legs) collected from 25 participants across all exercise protocols. This compressed folder contains individual participant files (sub1–sub25) with time-series signals representing lower-limb motion recorded by the Bot Fit system during resistance exercise trials. (ZIP) [file pone.0339187.s003.zip › sub22/kickback_max.csv]

AngL	AngR
17.1	6.7
17.1	6.7
17.1	6.7
17.1	6.7
17.1	6.7
17.1	6.7
17.1	6.7
17.1	6.7
17.1	6.7
17.1	6.7
17.1	6.7
17.1	6.7
17.1	6.7
17.1	6.7
17.1	6.7
17.1	6.7
17.1	6.7
17.1	6.7
17.1	6.7
17.1	6.7
17.1	6.7
17.1	6.7
17.1	6.7
17.4	7
17.9	7.3
18.2	7.6
18.5	7.9
18.2	7.6
17.9	7.3
17.1	6.5
15.9	5.3
15.1	4.4
15.1	4.2
15.4	4.2
15.4	4.2
15.4	4.2
15.7	4.2
15.7	4.2
15.7	4.2
15.7	4.2
15.7	4.2
15.9	4.2
16.2	4.2
16.5	4.2
16.5	4.2
16.5	4.2
16.5	4.2
16.5	4.2
16.5	4.2
16.2	4.2
16.2	4.2
16.2	4.2
16.2	4.2
16.2	4.2
16.2	4.2
16.2	4.2
16.5	4.2
16.5	4.2
16.5	4.2
16.5	3.9
16.8	3.6
17.4	3.3
17.4	3
17.4	2.7
17.4	2.7
17.4	2.7
17.4	3
17.4	3
17.4	3.3
17.4	3.3
16.8	3.3
16.2	3.9
14.8	5
13.7	6.2
12.2	7.6
10.5	8.7
7.6	10.2
4.2	11.3
0.2	11.9
5.6	12.5
14.2	12.5
16.8	12.5
21.7	12.5
25.7	12.8
28.3	12.8
30.3	12.8
31.4	13
32.3	13.3
32.6	13.9
32.3	14.2
32.3	14.8
32.3	14.8
32.3	14.8
32	14.8
30.8	14.8
29.1	14.8
26.8	14.8
22.8	14.8
21.1	14.8
17.9	14.8
14.8	14.8
11.4	14.8
7.6	14.5
3.9	14.5
0.2	14.5
3.3	14.5
6.5	14.2
9.4	13.9
11.1	13.3
11.6	12.8
11.6	11.9
11.6	10.7
11.6	9.9
11.6	9.3
11.6	8.7
11.6	8.5
11.6	7.9
11.9	7.3
11.9	6.5
11.9	5.9
12.5	5.6
13.1	5.3
13.7	5
13.7	5
13.7	4.7
13.7	4.7
13.7	4.7
13.7	4.4
13.7	3.9
13.7	3.6
13.7	3
13.7	2.7
13.9	2.4
14.5	1.9
14.8	1.9
15.4	1.6
15.7	1.6
15.7	1.3
15.7	1.3
15.7	1.3
15.7	1.3
15.7	1.3
15.7	1.3
15.7	1.3
15.7	1.3
15.7	1.3
15.7	1.3
15.7	1.3
15.7	1.3
15.7	1.3
15.4	1.3
15.4	1.3
15.4	1.3
15.4	1.3
15.4	1.9
14.8	2.4
14.5	3.6
13.9	4.4
12.8	5.6
11.4	7
9.6	8.2
7.1	9
4.2	9.9
1.1	10.2
2.5	10.2
6.2	9.9
9.6	9.9
12.2	10.2
14.8	10.2
17.1	10.5
19.1	10.7
20.8	11.3
22.2	11.9
23.4	12.2
24.3	12.2
25.1	12.2
26	12.2
26.3	12.2
26	12.2
25.7	12.2
25.7	12.2
24.8	12.2
23.7	11.6
21.7	11.6
19.7	11.6
16.8	11.6
13.9	11.6
10.5	11.6
7.1	11.6
3.1	11.6
0.8	11.6
4.8	11.6
8.8	11.6
12.8	11.6
15.9	11.6
18.8	11.3
20.8	11
21.4	10.5
21.1	9.6
20.5	9
19.7	8.5
18.5	8.2
17.7	7.9
17.1	7.9
15.9	7.9
14.8	7.9
13.4	7.9
11.6	7.9
9.6	7.9
7.4	7.9
5.1	7.9
3.1	7.9
0.2	8.2
1.3	8.2
3.3	8.5
4.8	8.7
6.5	9
7.9	9.3
9.4	9.9
10.5	10.5
11.1	10.7
11.6	11
11.6	11.3
11.9	11.9
11.9	12.2
11.6	12.5
11.6	12.5
11.6	12.8
11.6	12.8
11.6	12.8
11.6	12.8
11.6	12.8
11.6	12.8
11.6	12.8
11.6	12.8
11.6	12.8
11.6	12.8
11.6	12.8
11.6	12.8
11.9	12.8
12.5	12.8
13.1	12.8
13.7	12.8
13.9	12.8
14.2	12.8
14.5	12.8
14.5	12.8
14.5	12.8
14.5	12.8
14.5	12.8
14.2	12.8
13.7	12.8
12.8	12.8
11.4	12.8
9.9	12.8
8.2	12.8
6.8	12.8
5.3	12.8
3.6	12.8
1.9	12.8
0.2	12.8
2.2	12.5
4.2	11.9
5.9	11
6.8	9.9
6.8	9.3
6.8	7.9
6.8	6.2
6.8	4.2
6.8	1.3
6.8	2.4
6.8	5.9
6.8	9.3
6.8	12.2
6.8	15
6.8	17.3
6.8	19.3
7.1	21.3
7.6	22.8
8.5	23.9
9.4	24.8
10.2	25.1
11.1	25.1
11.6	25.1
11.9	25.1
12.2	25.1
12.2	25.1
12.2	24.5
12.2	23.6
12.2	22.2
12.2	20.5
12.2	18.5
12.5	16.2
12.8	13.9
13.1	11.3
13.1	8.7
13.4	6.5
13.7	4.4
13.7	2.4
13.4	0.4
13.4	1.9
13.4	3.9
13.1	5.6
12.2	7.6
11.4	8.7
10.2	9.3
9.1	9.3
7.4	9.3
5.1	9.3
2.5	9.3
0.8	9.3
4.2	9.3
7.4	9.3
10.5	9.3
13.4	9.3
15.7	9.3
17.4	9.3
18.5	9.3
19.7	9.6
20.2	9.9
20.5	10.5
20.5	11
20.8	11.3
20.8	11.3
21.1	11.3
21.1	11.3
20.8	11.3
20.8	11.3
20.5	11.3
20	11.3
18.8	11.3
17.1	11.3
15.4	11.3
13.4	11.3
11.4	11.3
9.4	11.3
7.1	11.3
5.1	11.3
2.8	11.3
1.1	11.3
1.1	11.3
2.8	11.3
4.5	11.3
6.2	11.3
7.4	11.3
7.9	11.3
8.5	11.3
8.8	11.3
9.1	11.3
9.6	11.3
10.2	11.3
11.1	11.3
11.6	11.3
12.2	11.3
12.8	11.3
13.1	11.3
13.4	11.3
13.7	11
13.7	11
13.7	11
13.7	11
13.7	11
13.7	11
13.7	11
13.7	11.3
13.7	11.3
13.7	11.3
13.7	11
13.7	11
13.7	11
13.7	11
13.7	11
13.7	11
13.7	11
13.7	11
13.7	11
13.7	11
13.9	11
13.9	11.3
14.2	11.3
14.5	11.3
14.5	11.3
14.5	11.3
14.5	11.3
14.5	11.3
14.5	11.3
14.5	11.3
14.5	11.3
14.5	11.3
14.5	11.3
14.5	11.3
14.5	11.3
14.5	11.3
14.5	11.3
14.5	11.3
14.5	11.3
14.5	11.3
14.5	11.3
14.5	11.3
14.5	11.3
14.5	11.3
14.5	11.3
14.5	11.3
14.5	11.3
14.5	11.3
14.5	11.3
14.5	11.3
14.5	11.3
14.5	11.3
14.5	11.3
14.5	11.3
14.5	11.3
14.5	11.3
14.5	11.3
14.5	11.3
14.5	11.3
14.5	11.3
14.5	11.3
14.5	11.3
14.5	11.3
14.5	11.3
14.5	11.3
14.5	11.3
14.5	11.3
14.5	11.3
14.8	11.3
14.8	11.3
14.8	11.3
14.8	11.3
14.8	11.3
14.8	11.3
14.8	11.3
14.8	11.3
14.8	11.3
14.8	11.3
14.8	11.3
14.8	11.3
14.8	11.3
14.8	11.3
14.8	11.3
14.8	11.3
14.8	11.3
14.8	11.3
14.8	11.3
14.8	11.3
14.8	11.3
14.8	11.3
14.8	11.3
14.8	11.3
14.8	11.3
14.8	11.3
14.8	11.3
14.8	11.6
14.8	12.2
14.8	12.2
14.8	12.2
14.8	12.2
14.8	12.2
14.8	12.2
14.8	12.2
14.8	12.2
14.8	12.2
14.8	12.2
14.8	12.2
14.8	12.2
14.8	12.2
14.8	12.2
14.8	12.2
14.8	12.2
14.8	12.2
14.8	12.2
14.8	12.2
14.8	12.2
14.8	12.2
14.8	12.2
14.8	12.2
14.8	12.2
14.8	12.2
14.8	12.2
14.8	12.2
14.8	12.2
14.8	12.2
14.8	12.2
14.8	12.2
14.8	12.2
14.8	12.2
14.8	12.2
14.8	12.2
14.8	12.2
14.8	12.2
14.5	12.2
14.5	12.2
14.5	12.2
14.5	12.2
14.2	12.2
13.9	12.2
13.1	12.2
11.9	12.5
10.2	12.8
8.2	13
4.2	13
2.5	13
2.2	13
7.6	12.8
13.7	12.5
20	12.5
25.7	12.8
30.6	12.8
35.1	12.8
39.1	13.3
42.6	14.2
45.4	15
47.4	15.6
48.9	15.6
50	15.3
50.9	15
51.5	14.8
51.7	14.2
51.5	13.6
50.6	13
48.3	12.5
45.4	12.2
41.7	11.9
37.1	11.9
31.7	11.9
26.3	11.9
20.2	11.9
14.5	11.9
8.8	11.9
3.1	11.6
2.5	11
7.4	9.6
11.6	7.3
13.9	4.4
13.7	1.6
13.1	2.7
13.1	7
13.1	11.6
13.1	15.9
13.4	19.6
13.7	23.1
13.7	26.5
13.9	29.9
14.5	33.7
15.1	36.8
15.1	39.4
15.4	41.7
15.4	43.7
15.4	45.1
15.4	46.3
15.4	46.8
15.4	47.1
15.4	46.8
15.7	46.5
15.4	45.4
15.4	43.4
15.4	40.2
15.4	36.5
15.7	32.2
15.7	27.9
15.9	23.3
16.2	18.8
16.2	13.9
15.9	8.5
15.1	3
13.9	2.2
12.2	6.5
10.2	9.6
7.6	11
1.1	10.5
1.9	10.5
8.2	9.9
14.5	9.9
20.5	9.9
26.3	9.9
31.4	9.9
35.7	9.9
39.1	10.5
42	10.7
44.3	11.6
45.7	12.2
46.3	12.2
46	12.2
45.7	12.2
45.7	12.2
45.2	12.2
43.7	12.2
41.4	12.2
38.6	12.2
34.8	12.2
30.8	12.2
26.8	12.2
22.5	12.8
18.2	12.8
13.7	12.8
9.4	12.8
5.3	12.8
1.3	12.8
2.2	12.8
5.3	12.8
8.2	12.8
9.9	12.8
11.1	12.8
11.6	12.8
11.9	12.8
11.9	12.8
12.2	12.5
12.8	12.5
13.4	12.2
14.2	12.2
14.8	11.9
15.1	11.6
15.7	11.9
15.7	11.9
15.7	11.9
15.7	11.9
15.7	11.9
15.7	11.9
15.7	11.9
15.7	11.9
15.7	11.9
15.4	11.9
15.4	11.9
15.4	11.9
15.4	11.9
15.4	11.9
15.4	11.9
15.4	11.9
15.4	11.9
15.4	11.9
15.4	11.9
15.4	11.9
15.4	11.9
15.4	11.9
15.4	11.9
15.4	11.9
15.4	11.9
15.4	11.9
15.4	11.9
15.4	11.9
15.4	11.9
15.4	11.9
15.4	11.9
15.4	11.9
15.4	11.9
15.4	11.9
15.4	11.9
15.4	11.9
15.4	11.9
15.4	11.9
15.4	11.9
15.4	11.9
15.4	11.9
15.4	12.2
15.4	12.5
15.4	13
15.4	13.3
15.4	13.6
15.4	13.6
15.4	13.6
15.4	13.6
15.4	13.6
15.4	13.6
15.4	13.6
15.4	13.6
15.4	13.6
15.4	13.6
15.4	13.6
15.4	13.6
15.4	13.6
15.4	13.6
15.4	13.6
15.4	13.6
15.4	13.6
15.4	13.6
15.4	13.6
15.4	13.6
15.4	13.6
15.4	13.6
15.4	13.6
15.4	13.6
15.4	13.6
15.4	13.6
15.4	13.6
15.4	13.6
15.1	13.6
15.1	13.6
15.1	13.6
15.1	13.6
15.1	13.6
15.1	13.6
15.1	13.6
15.1	13.6
15.1	13.6
15.1	13.6
15.1	13.6
15.1	13.6
15.1	13.6
15.1	13.6
15.1	13.6
15.1	13.6
15.1	13.6
15.1	13.6
15.1	13.6
15.1	13.6
15.1	13.6
15.1	13.6
15.1	13.6
15.1	13.6
15.1	13.6
15.1	13.6
15.1	13.6
15.1	13.6
15.1	13.6
15.1	13.6
15.1	13.6
15.1	13.6
15.1	13.6
15.1	13.6
15.1	13.6
15.1	13.6
15.1	13.6
15.1	13.6
15.1	13.6
15.1	13.6
15.1	13.6
15.1	13.6
15.1	13.6
15.1	13.6
15.1	13.6
15.1	13.6
15.1	13.6
15.1	13.6
15.1	13.6
15.1	13.6
15.1	13.6
15.1	13.6
15.1	13.6
15.1	13.6
15.1	13.6
15.1	13.6
15.1	13.6
15.1	13.6
15.1	13.6
15.1	13.6
15.1	13.6
15.1	13.6
15.1	13.6
15.1	13.6
15.1	13.6
15.1	13.6
15.1	13.6
15.1	13.6
15.1	13.6
15.1	13.6
15.1	13.6
15.1	13.6
15.1	13.6
15.1	13.6
15.1	13.6
15.1	13.6
15.1	13.6
15.1	13.6
15.1	13.6
15.1	13.6
15.1	13.6
15.1	13.6
15.1	13.6
15.1	13.6
15.4	13.3
15.4	13
15.4	11.6
15.4	9.6
15.4	6.5
15.4	2.7
15.1	2.2
15.1	7.3
15.1	12.5
15.1	17.3
15.4	21.6
15.4	25.9
15.4	29.1
15.4	31.4
15.4	33.1
15.7	33.9
15.7	33.9
15.7	33.9
15.7	33.1
15.7	31.7
15.4	29.1
15.1	25.9
15.1	21.9
15.1	17.3
15.1	9.9
15.1	7.3
14.5	2.2
13.1	3.3
10.5	7.9
6.8	10.5
1.3	12.2
6.5	13
13.9	13
21.4	12.8
28.3	12.8
34.3	12.8
38.9	12.8
42.3	12.8
44.9	12.8
46.6	12.8
48	12.8
49.2	12.8
50	12.8
50.3	12.8
50.3	12.8
48.9	12.8
47.7	12.8
44.9	12.8
41.1	12.8
36	12.8
30.3	12.8
24	12.8
17.1	12.8
10.2	12.8
3.1	12.8
3.3	12.8
8.5	12.2
13.4	9.9
15.9	6.5
17.1	1
17.4	6.5
16.8	13.6
15.7	20.5
14.5	26.5
13.9	31.4
13.4	34.8
13.4	37.1
13.7	38.8
13.7	40.2
13.7	41.4
13.7	42.3
13.7	43.1
13.7	42.8
13.7	41.7
13.7	39.7
13.7	37.1
13.7	33.4
13.7	29.1
13.7	24.2
13.7	18.8
13.7	12.8
13.1	6.7
11.9	0.4
10.5	5.3
7.1	10.2
1.6	13.3
5.9	15
13.9	16.2
21.7	15.6
28.3	15
33.7	14.2
39.1	12.8
40.3	12.5
42	12.8
42.9	13.3
43.4	14.2
43.7	14.8
43.7	15.3
43.7	15.6
43.7	15.6
42.9	15.6
41.1	15.3
36.6	15.3
34.6	15.3
30.6	15.3
25.7	15.3
20.8	15.6
15.7	15.6
10.5	15.6
5.6	15.6
1.1	14.8
3.6	13.6
7.4	11.3
9.6	8.7
10.5	5.6
11.1	1
11.1	5
11.1	13.9
11.1	16.5
11.1	20.5
11.1	23.3
11.9	25.4
13.9	28.5
15.7	31.9
15.7	36.2
15.4	37.4
15.1	39.4
15.1	41.1
15.4	42.3
15.4	42.5
15.4	42.5
15.1	42
15.1	40.5
15.1	38
15.1	34.5
15.1	30.2
15.1	25.6
15.1	20.8
15.1	15.3
15.1	9.9
14.8	4.4
13.7	1.6
11.1	5.6
7.6	7.9
2.5	8.5
4.2	8.2
10.8	7.6
17.7	7
23.7	7
29.4	7
34.6	7.3
39.4	7.9
43.7	9.3
47.4	11.3
50.3	13.6
52.6	15
54.3	16.5
56.3	17
57.8	17.3
58.6	17.3
59.2	17.3
59.2	17.3
59.2	17.3
58.9	17.3
57.5	17.3
53.7	17.3
52.3	17.3
48.9	17.3
44.9	17.3
40.6	17.3
36	17.3
30.8	17.3
25.1	17.3
19.7	17.3
14.2	17
9.4	16.5
5.3	15.3
2.8	13
1.3	9.6
1.1	5
1.1	1.3
1.1	7.3
1.1	13.3
1.1	19.3
0.8	25.1
0.2	30.8
0.5	35.9
1.6	41.1
3.1	45.1
4.5	49.1
6.5	53.1
8.5	56
9.6	58
10.5	59.4
11.4	60.9
11.9	61.7
11.9	61.7
11.9	61.7
11.9	61.7
11.9	61.7
11.9	60.9
11.9	59.1
11.9	56.3
11.9	52.6
11.9	49.1
11.9	44.5
11.9	42.8
11.9	39.1
11.9	35.1
11.9	30.8
11.9	27.4
11.9	25.6
10.8	24.5
7.9	23.3
3.9	22.5
3.6	21.9
6.2	21.9
11.6	21.9
16.5	21.9
21.4	21.6
25.7	21.1
29.7	20.2
33.4	19.3
36.6	18.2
39.4	17.6
42.3	17.3
46.3	17
47.4	17.3
49.5	17.3
51.2	17.3
53.5	17.6
55.2	19.1
55.5	21.1
55.5	23.1
55.5	25.4
55.5	27.6
55.5	30.5
55.5	34.8
55.5	36.2
55.5	38.8
55.5	41.4
55.5	44
55.5	46.5
55.8	49.1
57.5	50.8
60.1	53.1
62.6	56
65.2	59.4
67.5	62.6
69.5	66
71.2	68.9
72.9	71.5
74.7	73.5
76.4	75.2
78.1	76.6
79.8	78
81.2	79.8
82.4	81.2
83.5	82.3
84.7	83.2
85.3	84.1
85.8	84.6
86.4	85.2
86.7	85.8
87	86.1
87.3	86.1
87.5	86.1
87.8	86.1
87.8	86.1
88.1	86.1
88.1	86.1
88.1	86.1
88.1	86.1
87.8	86.1
87.5	85.8
86.4	85.2
84.7	84.1
82.4	82.6
80.1	81.2
77.8	79.8
75.8	78
72.4	74.9
71.5	73.8
69.5	70
66.9	66.9
64.1	66.3
62.9	66.3
63.5	66.3
63.8	66.3
64.1	66.3
64.1	66.3
64.1	66.3
64.1	66.3
63.8	66.3
63.5	66.3
62.6	66.3
62.1	66
61.2	65.4
60.3	64.9
59.8	64.3
58.9	63.4
58	62.9
57.2	62.3
56	60.6
55.8	59.7
54.3	58.3
52.9	56.9
51.2	55.4
49.2	54
47.2	52.8
45.2	51.7
42.6	50.6
41.7	50
40.3	49.7
38.9	49.4
37.4	49.1
36.6	49.1
35.7	49.1
34.8	49.4
34	49.7
33.4	50.8
32.8	52
32.3	53.7
32	55.1
31.7	56.9
31.1	58.3
30.6	59.1
30	59.4
28.8	59.7
27.7	60
26.5	60
25.7	59.7
25.1	59.7
24.8	59.7
24.8	59.7
24.8	59.7
24.8	59.7
24.8	59.7
24.8	59.7
24.8	59.7
24.8	59.7
24.8	59.7
24.8	59.7
24.8	59.7
24.8	59.7
24.8	59.4
24.8	58.9
24.8	58.6
24.8	58.3
24.8	58
24.8	58
24.8	57.7
24.8	57.1
24.8	56.6
24.8	56
24.8	56
24.8	55.7
25.1	55.1
25.7	55.1
26.5	54.9
27.4	54.9
28.3	54.9
29.4	54.9
30.3	54.9
31.4	54.9
32	54.9
33.1	54.9
34.6	54.9
36	54.6
37.4	54.3
38.9	54
40.3	53.7
41.7	53.1
43.2	52.8
45.2	52.3
45.7	52
46.9	51.7
48	51.4
48.9	50.8
49.7	50.6
49.7	50.3
49.7	49.7
49.7	49.4
49.7	49.1
49.2	49.1
49.2	49.1
48.6	49.1
48.3	49.1
48	49.1
47.7	48.8
47.4	48.6
47.4	48.3
47.4	48.3
47.4	48.3
47.4	48.3
47.4	48.3
47.4	48.3
47.4	48.3
47.4	48.6
47.4	48.6
47.4	48.6
47.4	48.6
47.4	48.6
47.4	48.6
47.4	48.6
47.4	48.6
47.4	48.6
47.4	48.6
47.4	48.6
47.4	48.6
47.4	48.6
47.4	48.6
47.4	48.6
47.2	48.6
46.3	48.6
46	48.6
45.4	48.6
45.2	48.6
44.9	48.6
44.6	48.6
44.6	48.6
44.6	48.6
44.6	48.6
44.3	48.6
43.7	48.6
43.2	48.6
43.2	48.6
43.2	48.6
43.2	48.6
43.2	48.6
43.2	48.6
43.2	48.6
43.2	48.6
43.2	48.6
43.2	48.6
43.2	48.6
43.2	48.6
43.2	48.6
43.2	48.6
43.2	48.6
43.2	48.6
43.4	48.6
43.4	48.6
43.4	48.6
43.4	48.6
43.4	48.6
43.2	48.6
43.2	48.6
42.9	48.6
42.6	48.6
42.3	48.6
42	48.6
41.7	48.6
41.4	48.6
41.1	48.6
40.9	48.6
40.6	48.6
40.6	48.6
40.3	48.6
39.7	48.6
39.4	48.6
39.1	48.6
38.9	48.6
38.9	48.6
38.9	48.6
38.6	48.6
38	48.6
37.7	48.6
37.4	48.6
37.1	48.6
37.1	48.6
37.1	48.6
37.1	48.8
37.1	48.8
37.1	49.1
37.4	49.4
37.4	49.7
37.4	50
37.4	50
37.4	50.3
37.4	50.8
37.4	50.8
37.4	50.6
37.4	50.6
37.4	50.6
37.4	50.6
37.7	50.3
38	50.3
38.6	50.3
38.6	50.3
38.6	50.3
38.6	50.3
38.6	50
38.6	49.7
38.3	49.4
38.3	49.1
38.3	49.1
38.3	49.1
38.3	49.1
38.3	49.1
38.3	49.4
38.3	49.7
38.3	49.7
38	49.7
38	49.7
38	49.7
38	49.7
38	49.7
38	49.7
38	49.7
38	50
38	50
38	50
38	50
38	50
38	50
38	50
38	50
38	50
38	50
38	50
38	50
38	50
38	50
38	50
38	50
38	50
38	50
38	50
38	50
38	50
38	50
38	50
38	50
38	50
38	50
38	50
38.3	49.7
38.9	49.4
40	49.1
42	48.8
44.6	48.6
47.4	48.6
51.2	48.6
55.5	48.6
59.8	48.6
64.1	48.6
68.1	48.6
71.2	48.8
73.5	49.1
75.2	50
74.9	50.3
73.5	50.8
70.4	51.7
65.8	52.6
60.6	52.6
54.9	52.3
49.2	52
43.2	51.7
37.1	50.8
28	49.7
25.1	49.1
20.2	48.3
16.5	47.4
13.9	47.4
13.4	47.4
14.5	47.4
16.8	47.7
20	47.7
26	47.7
28	47.7
32.6	47.7
36.9	47.7
41.4	47.7
46.3	47.7
51.2	48
58.6	49.1
61.2	49.4
65.8	50.3
69.2	50.8
71.8	51.1
72.7	51.4
72.1	51.4
70.6	51.4
68.1	51.4
64.3	51.4
59.8	51.4
54.6	51.1
49.2	50.8
43.7	50.6
37.7	50
32	49.4
26.5	48.3
21.4	47.4
16.8	46.3
12.8	45.7
10.8	45.7
11.1	45.7
12.8	45.7
15.7	45.7
19.4	45.7
24.3	45.7
33.1	45.7
36.3	45.7
42.9	46
50	46.8
57.5	48
64.3	49.1
70.1	50.6
74.1	51.7
76.4	52.3
76.4	52
74.4	52
68.6	52
66.1	52
61.2	52
56	52
50.3	52
44.9	51.7
38.9	51.4
32.8	50.8
26.8	49.7
20.8	48.6
14.5	47.7
9.4	47.1
7.1	46.3
7.6	46.3
8.2	46.5
10.8	46.5
15.1	46.5
20.5	46.5
26.5	46.8
33.4	46.8
40.9	47.1
48.3	47.7
56	49.1
63.8	50.3
70.6	52
75.2	53.4
76.9	54
76.1	54
72.9	53.7
68.4	53.7
63.2	53.4
58	52.6
53.2	51.1
47.7	49.4
42.3	48
36.6	46.8
31.1	46.8
22.8	46.8
20	46.8
14.2	47.1
8.2	47.7
3.1	48.8
0.8	48.6
0.8	48.3
1.6	48.3
3.6	48.3
6.8	48.3
10.2	48.3
13.9	48.3
18.2	48.3
23.4	48.3
29.7	48.3
36.3	48.3
42.9	48.3
49.7	48.8
56.6	49.1
62.9	50
68.4	50.6
72.9	51.1
73.5	51.1
72.9	51.1
70.6	50.8
66.9	50.3
61.8	50.3
56	50
50.6	49.4
44.6	48.8
38.3	48.3
32.6	47.4
26.8	46.3
21.1	45.1
16.2	43.7
12.2	43.1
10.8	42.8
11.4	42.5
13.1	42.5
15.9	42.8
20	42.8
24.8	42.8
30.3	42.8
36.6	42.8
43.2	43.1
50	43.4
57.2	44.3
64.6	45.4
70.6	47.1
77.5	48.8
78.7	48.8
78.4	48.6
76.4	48
72.7	48
67.8	48
62.6	48
57.5	47.7
52	47.7
46.3	47.7
40.6	47.7
34.8	47.1
29.1	46.3
22.8	44.8
17.1	43.7
11.6	42.8
8.5	42.5
8.8	42.3
10.8	42.3
14.2	42.5
19.1	42.5
24.5	42.5
30.3	42.5
36.6	42.5
46.6	43.1
50.3	43.4
57.5	44.5
64.6	46
71.2	47.4
76.4	48.6
79	49.1
77.8	48.8
74.9	48.8
70.1	48.8
64.6	48.8
58.9	48.6
53.2	48.6
47.2	48.6
40.6	48
33.7	46.8
26.3	45.1
18.5	43.4
11.4	42
5.6	41.1
2.5	40.8
2.2	41.1
3.1	41.4
6.5	41.4
8.2	41.4
12.8	41.4
17.9	41.7
24	42
30.3	42.3
37.1	42.5
44	43.4
51.5	44.5
58.6	45.7
67.2	47.7
69.2	48.6
70.6	49.4
69.5	49.4
66.4	49.4
61.5	49.7
55.8	49.7
49.7	49.1
44	48.3
38	47.4
31.7	46.8
25.7	45.7
19.7	44.8
13.7	44.5
7.9	44.5
5.3	44.3
4.5	44.3
4.5	44.3
5.3	44.3
7.1	44.3
10.8	44.3
15.9	44.3
21.4	44.3
27.1	44.3
32.8	44.3
42.9	44.5
46.3	44.8
52.9	45.7
59.5	46.3
66.1	47.1
70.4	48.3
72.9	49.1
73.2	49.4
71.5	49.4
68.4	49.1
64.3	48.8
59.5	48.8
54.3	48.3
48.6	47.7
42.9	46.8
36.9	46.3
30.6	45.7
24.3	45.1
18.2	44.8
12.2	45.1
7.9	45.1
5.6	44.8
5.3	44.8
5.6	44.8
7.1	44.8
10.2	44.8
15.1	44.8
20.5	44.8
26.5	44.8
36.6	44.8
40.6	44.8
48.3	45.1
56	46
64.1	46.8
71.2	48
76.7	49.7
79.5	50.8
78.7	50.8
75.8	50.8
68.1	50.8
65.2	50.8
59.5	50.6
53.7	50
47.4	49.4
41.1	48.8
34.6	47.7
27.4	46.3
20.8	44.5
14.8	42.8
10.8	42
9.4	42
10.2	42.3
12.8	42.5
16.5	42.5
21.1	42.5
29.4	42.5
32.3	42.5
38.6	42.8
45.4	43.1
53.2	44.3
61.2	45.7
68.6	47.4
74.4	49.1
78.1	50
77.8	50
73.5	49.7
71.2	49.7
66.1	49.7
60.6	49.4
54.9	49.1
49.2	48.6
43.2	48
36.6	47.1
30	46.3
23.4	45.1
16.8	43.7
10.5	43.1
5.6	42.8
3.9	42.5
4.5	42.5
5.9	42.5
10.8	42.5
13.1	42.5
18.2	42.5
24	42.5
30.3	42.5
37.1	42.8
44.6	43.7
52.6	44.8
60.3	46.3
67.8	48
75.5	50.3
76.9	50.8
77.5	50.8
75.5	50.3
71.5	50
66.1	50
60.1	49.7
54	49.4
47.7	49.1
40.6	48.3
33.7	47.1
26.5	45.7
19.4	44
13.1	42.3
7.1	41.4
3.1	41.4
1.9	41.4
2.8	41.4
5.1	42
8.5	42
13.4	42
19.1	42.3
25.1	42.3
31.4	42.8
38.9	43.1
46.3	44
53.5	44.8
61.2	45.7
67.5	46.8
72.1	48.3
74.4	48.8
73.5	48.6
70.9	48.3
66.9	48.3
59.5	47.7
56.6	47.4
51.2	47.1
44.9	46.3
38.3	45.7
31.1	44.5
24.3	43.1
17.9	41.7
11.6	40.2
6.5	39.4
4.2	39.4
4.8	39.4
5.6	39.7
8.2	40
11.6	40.2
16.2	40.2
21.4	40.2
27.1	40.2
33.7	40.5
40.3	41.4
47.7	42.8
55.8	44.5
62.9	46.8
68.4	49.1
72.1	50.8
72.7	51.1
70.6	50.6
66.6	50.6
61.2	50.6
55.5	50.3
49.7	50
44	49.4
38	49.1
31.7	48.3
25.4	47.4
19.1	46.3
13.1	45.4
7.1	44.8
4.5	44.3
4.2	44
5.3	44
7.9	44
11.6	44
17.1	44
22.5	44
28.5	44
35.7	44
43.2	44
50.3	44.8
57.5	46
67.8	47.7
70.6	48.3
74.4	50
75.5	50.8
73.8	50.6
70.4	50.6
64.6	50.6
58.9	50.3
52.9	49.7
46.9	48.8
40.9	48
31.4	46
28	45.4
21.7	43.7
15.4	42.3
9.4	41.7
5.9	41.4
5.9	41.1
7.4	41.1
10.2	41.1
13.7	41.1
18.5	41.1
23.7	41.1
29.4	41.1
35.7	41.1
42.3	41.4
49.2	42.5
56.9	43.7
63.8	45.1
72.1	47.1
74.1	47.7
75.2	48
73.8	47.7
70.4	47.7
65.5	48
59.8	47.7
53.7	47.7
44.9	47.1
41.7	46.8
35.1	46.5
28.5	46
21.7	45.4
15.1	44.5
8.8	44
1.3	44
0.2	44
0.2	44
0.5	44.3
2.2	44.3
5.6	44.3
10.8	44.3
16.8	44.5
22.8	44.8
29.7	45.1
36.6	45.4
43.4	46
51.2	46.5
59.5	47.4
67.2	48.8
73.5	50.8
77.2	51.7
76.9	51.7
75.2	51.7
70.1	51.1
63.8	50.8
56.6	50.3
49.7	49.4
43.2	48.3
36.3	46.5
29.1	45.1
22	43.7
14.8	42.3
7.9	41.1
1.9	40.8
1.6	41.1
1.6	41.1
0.5	41.4
2.5	42
7.1	42
12.5	42.8
18.2	43.7
24.8	44.3
31.1	45.1
37.4	45.7
43.7	46.5
50.3	47.1
59.2	48.6
62.1	49.1
65.8	50.6
66.6	51.7
65.8	52
62.9	52
58.9	52
53.7	52
48.3	51.1
43.2	50
37.7	48.6
32.3	47.4
27.1	46.3
20.2	45.1
18.2	45.1
14.5	45.1
11.9	45.1
10.8	45.1
10.5	45.7
10.5	46.3
10.5	46.5
10.8	46.5
11.6	46.5
12.8	46.5
14.5	46.5
16.2	46.5
18.2	46.5
20.2	46.5
22.8	46.8
25.4	47.1
28.5	47.7
32	48.3
35.4	49.1
39.1	49.7
42.6	50.3
46	50.6
49.5	50.8
53.7	51.1
55.2	51.4
57.8	51.7
59.8	51.7
61.2	51.7
61.5	51.4
61.5	51.4
61.5	51.1
60.6	50.6
60.3	50.3
58.9	50.3
57.5	50.3
56	50.3
54.9	50
54.6	50
54.6	50.3
54.9	50.6
55.2	50.8
56	51.7
57.5	52.3
58.3	53.1
59.5	54
60.3	54.9
61.5	56
62.1	56.3
63.2	57.1
64.3	58
65.8	58.9
66.9	60
67.8	60.9
68.4	61.4
68.6	61.7
68.6	62
68.9	62
68.9	62
68.9	62
68.6	62
68.1	62
67.8	61.7
67.2	61.4
66.9	60.9
66.4	60.6
65.2	59.7
64.9	59.4
63.8	58.6
62.6	57.7
61.2	56.6
59.5	55.4
58	54.3
56.6	53.4
55.2	52.3
54	51.7
53.2	50.8
52.3	50.3
51.7	49.7
50.9	49.1
50	48.6
49.5	48
48.6	47.1
48	46.3
47.2	45.7
46.6	44.8
46.3	44.5
46	44
45.7	43.7
45.2	43.4
44.9	43.1
44.3	42.8
43.7	42.5
43.2	42.3
42.6	41.7
42	41.1
40.9	40.2
40.6	40
39.7	39.7
39.1	39.4
38.6	39.1
38	38.8
37.7	38.8
37.7	38.8
37.4	38.8
37.1	38.2
37.1	38
36.9	37.7
36.6	37.4
36	37.1
35.7	37.1
35.4	36.8
35.1	36.5
34.6	35.9
34	35.7
33.4	35.4
32.8	35.1
32.3	34.8
32	34.5
31.4	33.9
30.8	33.7
30.3	33.1
29.7	32.5
29.1	32.2
28.3	31.7
27.7	31.1
27.1	30.8
26.3	30.2
26	29.9
25.4	29.4
25.1	29.1
24.8	29.1
24.8	28.8
24.5	28.8
24.5	28.8
24.5	28.8
24.5	28.8
24.5	28.8
24.5	28.8
24.5	28.8
24.5	28.8
24.5	28.8
24.5	28.8
24.5	28.8
24.5	28.8
24.5	28.8
24.5	28.8
24.5	28.8
24.5	28.8
24.5	28.8
24.5	28.8
24.5	28.8
24.5	28.8
24.8	28.8
25.1	28.8
25.4	28.8
25.7	28.8
26	28.8
26	28.8
26	28.8
26	28.8
26	28.8
26	28.8
26	28.8
26	28.8
26	28.8
26	28.8
26	28.8
26	28.8
26	28.8
26	28.8
26	28.8
26	28.8
26	28.8
26	28.8
[truncated: 436 more rows]
