# Supplementary material for: Bot fit: A novel approach to assessing lower limb muscular strength
Source: PLoS One. 2026 Mar 26;21(3):e0339187. doi: 10.1371/journal.pone.0339187 (PMC13021169; doi:10.1371/journal.pone.0339187)
Supplement: S3 File — Raw joint angle data (left and right legs) collected from 25 participants across all exercise protocols. This compressed folder contains individual participant files (sub1–sub25) with time-series signals representing lower-limb motion recorded by the Bot Fit system during resistance exercise trials. (ZIP) [file pone.0339187.s003.zip › sub22/kneeup_const.csv]

AngL	AngR
0.7	14.5
0.2	14.2
1.7	14.2
2.8	14.2
4	14.2
4.8	14.2
6	14
6.8	13.7
7.4	13.4
8.3	12.8
8.8	12.5
9.7	12.2
10.5	12
11.4	12
12.3	12
13.1	11.7
13.7	11.7
14.3	11.7
14.6	11.7
14.6	11.4
14.6	11.1
14.6	10.8
14.6	10.5
14.6	10.5
15.1	10.5
15.7	10.5
16	10.8
16	10.5
16	10.2
15.4	9.4
14.6	8.2
13.4	7.1
12.6	6.5
12.6	6.2
12.6	6.2
12.8	6.2
13.1	6.2
13.4	6.2
13.7	6.2
13.4	6.5
13.4	6.5
13.4	6.5
13.4	6.5
13.4	6.5
13.4	6.5
13.4	6.5
13.4	6.5
13.4	6.5
13.4	6.5
13.4	6.5
13.4	6.5
13.4	6.8
13.4	6.8
13.4	7.1
13.4	7.4
13.4	7.4
13.4	7.7
13.4	7.7
13.4	7.7
13.4	7.7
13.4	7.7
13.4	7.7
13.7	7.7
13.7	7.9
13.7	8.5
13.7	8.5
13.7	8.5
14	8.5
14.3	8.5
14.3	9.1
14.3	9.4
14.3	9.7
14.3	9.7
14.3	9.7
14.3	9.7
14.3	9.7
14.3	9.7
14.3	9.7
14.3	9.7
14.3	9.7
14.3	9.7
14.3	9.7
14.3	9.7
14.3	9.7
14.3	9.7
14.3	9.7
14.3	9.7
14.3	9.7
14.3	9.7
14.3	9.7
14.3	9.7
14.3	9.7
14.3	9.7
14.3	9.7
14.3	9.7
14.3	9.7
14.3	9.7
14.3	9.7
14.3	9.7
14.3	9.7
14.3	9.7
14.3	9.7
14.3	9.7
14.3	9.7
14.3	9.7
14.3	9.7
14.3	9.9
14.3	10.2
14.3	10.5
14.3	10.5
14.3	10.2
14.3	10.2
14	10.2
14	10.2
14	10.2
14	10.2
14	10.2
14	10.2
14	10.2
14	10.2
14	10.2
14	10.2
14	10.2
14	10.2
14	10.2
14	10.2
14	10.2
14	10.2
13.7	10.2
13.4	10.2
13.1	10.2
13.1	10.2
13.1	10.2
13.1	10.2
13.1	10.2
13.1	10.2
13.1	10.2
13.1	10.2
13.1	10.2
13.1	10.2
13.1	10.2
13.1	10.5
13.1	11.1
13.1	11.4
13.1	11.4
13.1	11.4
13.1	11.4
13.1	11.4
13.1	11.4
13.1	11.4
13.1	11.4
13.1	11.4
13.1	11.4
13.1	11.1
13.1	11.1
13.1	11.1
13.1	11.1
13.1	11.1
13.1	11.1
13.1	11.1
13.1	11.1
13.1	11.1
13.1	11.1
13.4	11.1
13.4	11.1
13.4	11.1
13.4	11.1
13.4	11.1
13.4	11.1
13.4	11.1
13.4	11.1
13.4	11.1
13.4	11.1
13.4	11.1
13.4	11.1
13.4	11.1
13.4	11.1
13.4	11.1
13.4	11.1
13.4	11.1
13.4	11.1
13.4	11.1
13.4	11.1
13.4	11.1
13.4	11.1
13.4	11.1
13.4	11.1
13.4	11.1
13.4	11.1
13.4	11.1
13.4	11.1
13.4	11.1
13.4	11.1
13.4	11.1
13.4	11.1
13.4	11.1
13.4	11.1
13.4	11.1
13.4	11.1
13.4	11.1
13.4	11.1
13.4	11.1
13.4	11.1
13.4	11.1
13.4	11.1
13.4	11.1
13.4	11.1
13.4	11.1
13.4	11.1
13.4	11.1
13.4	11.1
13.4	11.1
13.4	11.1
13.4	11.1
13.4	11.1
13.4	11.1
13.4	11.1
13.4	11.1
13.4	11.1
13.4	11.1
13.4	11.1
13.4	11.1
13.4	11.1
13.4	11.1
13.4	11.1
13.4	11.1
13.4	11.1
13.4	11.1
13.4	11.1
13.4	11.1
13.4	11.1
13.4	11.1
13.4	11.1
13.4	11.1
13.4	11.1
13.4	11.1
13.4	11.1
13.4	11.1
13.4	11.1
13.4	11.1
13.4	11.1
13.4	11.1
13.4	11.1
13.4	11.1
13.4	11.1
13.4	11.1
13.4	11.1
13.4	11.1
13.4	11.1
13.4	11.1
13.4	11.1
13.4	11.1
13.4	11.1
13.4	11.1
13.4	11.1
13.4	11.1
13.4	11.1
13.4	11.1
13.4	11.1
13.4	11.1
13.4	11.1
13.4	11.1
13.4	11.1
13.4	11.1
13.4	11.1
13.4	11.1
13.4	11.1
13.4	11.1
13.4	11.1
13.4	11.1
13.4	11.1
13.4	11.1
13.4	11.1
13.4	11.1
13.4	11.1
13.4	11.1
13.4	11.1
13.4	11.1
13.4	11.1
13.4	11.1
13.4	11.1
13.4	11.1
13.4	11.1
13.4	11.1
13.4	11.1
13.4	11.1
13.4	11.1
13.4	11.1
13.4	11.1
13.4	11.1
13.4	11.1
13.4	11.1
13.4	11.1
13.4	11.1
13.4	11.1
13.4	11.1
13.4	11.1
13.4	11.1
13.4	11.1
13.4	11.1
13.4	11.1
13.4	11.1
13.4	11.1
13.4	11.1
13.4	11.1
13.4	11.1
13.4	11.1
13.4	11.1
13.4	11.1
13.4	11.1
13.4	11.1
13.4	11.1
13.4	11.1
13.4	11.1
13.4	11.1
13.7	11.1
13.7	11.1
13.7	11.1
13.7	11.1
13.7	11.1
13.7	11.1
13.7	11.1
13.7	11.1
13.7	11.1
13.7	11.1
13.7	11.1
13.7	11.1
14	11.1
14.3	11.1
14.6	11.1
14.6	11.1
14.6	11.1
14.6	11.1
14.6	11.1
14.6	11.1
14.6	11.1
14.6	11.1
14.6	11.1
14.6	11.1
14.6	11.1
14.6	11.1
14.6	11.1
14.6	11.1
14.6	11.1
14.6	11.1
14.6	11.1
14.6	11.1
14.6	11.1
14.6	11.1
14.6	11.1
14.6	11.1
14.6	11.1
14.6	11.1
14.6	11.1
14.6	11.1
14.6	11.1
14.6	11.1
14.6	11.1
14.6	11.1
14.6	11.1
14.6	11.1
14.6	11.1
14.6	11.1
14.6	11.1
14.6	11.1
14.6	11.1
14.6	11.1
14.6	11.1
14.6	11.1
14.6	11.1
14.6	11.1
14.6	11.1
14.6	11.1
14.6	11.1
14.6	11.1
14.6	11.1
14.6	11.1
14.6	11.1
14.6	11.1
14.6	11.1
14.6	11.1
14.6	11.1
14.6	11.1
14.6	11.1
14.6	11.1
14.6	11.1
14.6	11.1
14.6	11.1
14.6	11.1
14.6	11.1
14.6	11.1
14.6	11.1
14.6	11.1
14.6	11.1
14.6	11.1
14.6	11.1
14.6	11.1
14.6	11.1
14.6	11.1
14.6	11.1
14.6	11.1
14.6	11.1
14.6	11.1
14.6	11.1
14.6	11.1
14.6	11.1
14.6	11.1
14.6	11.1
14.6	11.1
14.6	11.1
14.6	11.1
14.6	11.1
14.6	11.1
14.6	11.1
14.6	11.1
14.6	11.1
14.6	11.1
14.6	11.1
14.6	11.1
14.6	11.1
15.1	10.8
15.4	10.8
15.7	10.8
16	10.8
16.3	10.8
16.6	10.8
16.8	10.5
16.8	9.9
16.8	9.7
16.8	9.4
16.8	8.8
16.8	8.2
16.8	7.7
16.8	7.1
16.8	6.2
16.8	5.6
16.8	4.8
16.8	3.9
16.8	2.8
16.8	1.4
16.8	0.3
16.6	2.8
16.3	3.7
16	5.4
15.7	7.1
15.7	8.6
15.4	9.7
15.4	10.6
15.4	11.1
15.1	11.4
15.1	11.4
15.1	11.4
15.1	11.1
15.1	10.6
14.8	10.3
14.8	9.4
14.8	8
14.8	6.6
15.1	4.8
15.1	3.7
15.1	2.3
15.1	0.8
15.1	0
15.1	0.5
15.1	0.8
15.1	0.8
15.1	0.8
15.1	0.8
15.1	0.8
14.8	0.8
14.6	0.8
13.7	1.4
12.6	1.9
11.7	2.5
10.5	3.1
9.4	3.6
8	4.2
6.8	4.8
5.1	5.1
3.7	5.4
2.5	5.4
1.1	5.4
0.2	5.4
0.4	5.4
1	5.4
1	5.4
1	5.4
1	5.4
1	5.4
0.4	5.1
0.2	4.8
0.5	4.8
0.8	4.8
1.4	4.8
1.4	4.8
1.4	4.8
1.4	4.8
1.4	4.8
1.4	4.8
1.4	4.8
1.4	4.8
2	4.8
2.8	4.8
3.4	4.8
4.5	4.8
5.7	4.8
8.3	4.8
9.1	4.8
10.5	4.8
12.3	4.8
13.4	4.5
14.3	4.5
14.8	4.2
15.1	3.6
15.4	3.1
15.4	2.5
15.4	1.6
15.1	1.1
15.1	0
15.1	1.7
15.1	2.6
15.1	4
15.1	5.4
15.4	6.9
15.4	8
16	9.1
16.6	10
16.8	10.6
17.1	11.1
17.1	11.7
17.1	12.3
17.1	12.6
17.1	12.6
17.1	12.6
17.1	12.6
17.1	12.3
17.1	12.3
17.1	12.3
17.1	12
17.1	11.4
17.1	10.9
17.1	9.7
17.1	8.6
17.1	7.1
17.4	6
17.4	5.4
17.4	4.8
17.4	4
17.4	3.1
17.4	2
17.4	1.1
17.4	0.3
17.4	0.2
17.4	0.8
17.4	1.1
17.4	1.4
17.4	1.6
17.4	1.6
17.4	1.6
17.4	1.6
17.4	1.6
17.4	1.6
17.1	1.9
17.1	2.2
17.1	2.5
17.1	3.1
17.1	3.6
17.1	3.9
17.1	4.2
17.1	4.8
16.8	5.1
16.8	5.4
16.8	5.4
16.8	5.4
16.8	5.4
16.8	5.4
16.8	5.4
16.8	5.4
16.8	5.4
16.8	5.6
16.8	5.9
16.8	6.2
16.8	6.5
16.8	6.5
16.8	6.8
16.8	6.8
16.8	7.1
16.8	7.1
16.8	7.1
16.8	7.1
16.8	7.1
16.8	7.1
16.8	7.1
16.8	7.1
16.8	7.1
16.8	7.1
16.8	7.4
16.8	7.4
16.8	7.4
16.8	7.4
16.8	7.4
16.8	7.4
16.8	7.4
16.8	7.4
16.8	7.4
16.8	7.4
16.8	7.4
16.8	7.4
16.8	7.4
16.8	7.4
16.8	7.4
16.8	7.4
16.8	7.4
16.8	7.4
16.8	7.4
16.8	7.4
16.8	7.4
16.8	7.4
16.8	7.4
16.8	7.4
16.8	7.1
16.8	7.1
16.8	7.1
16.8	7.1
16.8	7.1
16.8	7.1
16.8	7.1
16.8	7.1
16.8	7.1
16.8	7.1
16.8	7.4
16.8	7.4
16.8	7.4
16.8	7.4
16.8	7.4
16.8	7.4
16.8	7.4
16.8	7.4
16.6	7.4
16.6	7.4
16.3	7.4
16.3	7.4
16.3	7.4
16.3	7.4
16.3	7.4
16.3	7.4
16.3	7.4
16.3	7.4
16.3	7.4
16.3	7.4
16.3	7.4
16.3	7.4
16.3	7.1
16.3	7.1
16.3	6.5
16.3	5.6
16.3	4.5
16.3	3.6
16.3	2.8
16.3	2.2
16	1.6
15.7	1.1
14.8	1.4
12.6	1.4
8.5	1.6
2	1.6
5.9	1.6
14.2	1.6
22.2	2.2
30.2	3.1
37.7	3.9
44.5	4.5
50.8	4.8
55.7	4.8
60.3	5.4
63.7	5.6
65.4	5.4
64.6	5.4
62	5.4
56.6	5.6
54.6	6.2
50	7.1
44.3	7.4
38	7.4
31.4	7.4
23.6	7.4
15	7.1
7.3	7.1
1.6	5.9
2.5	0.8
4.2	6.3
4.2	13.4
4.2	21.7
4.5	30.6
4.5	43.5
4.5	47.8
4.8	55.8
4.8	62.7
4.8	67.9
4.8	71
4.8	71.6
5.1	70.7
5.7	68.1
6.5	63.6
8	58.1
9.7	51.8
10.8	44.4
11.7	36.6
12	28.3
11.7	15.2
11.7	10.6
10.5	3.1
6.5	2.2
0.2	4.2
7.6	4.2
15.3	4.2
23.1	4.2
30.8	4.2
38.5	4.2
46.5	4.5
54.3	4.5
60.6	4.5
64.9	4.5
66.3	4.5
66	4.5
64	4.5
60.9	4.5
56.6	5.1
50.8	6.2
44.3	7.4
35.9	7.4
27.6	7.4
18.8	7.4
9.6	6.5
1.4	2.5
2.8	0.2
3.7	6.9
3.7	15.2
3.7	24.3
3.7	33.2
3.7	41.8
4	50.4
4.2	58.7
4.5	66.1
4.5	72.7
4.2	74.7
4.5	73.6
5.1	70.1
6	65.6
6.8	59.5
7.4	53
7.7	45.8
7.7	38.4
7.4	30.1
7.4	20.6
6.3	10.9
2.5	1.7
3	6.5
9.3	10.2
17.6	10.8
26.8	10.8
35.7	10.8
44.5	10.8
53.4	11.1
62	11.1
70.3	11.1
77.5	10.8
81.5	10.5
80.9	9.9
78.6	10.2
74.6	10.8
69.7	11.4
64	11.1
57.7	11.1
50.6	11.1
42.8	11.1
34.2	11.1
24.5	11.1
10.2	10.5
6.2	9.9
0.2	6.5
4.5	1.1
5.7	9.4
5.7	17.7
6.3	26.6
7.1	35.2
8.8	44.1
10.3	52.4
11.7	60.4
12.3	67.9
12.3	74.7
12.3	78.7
11.7	78.2
11.4	75.6
11.4	71.3
11.7	65.8
11.7	60.1
11.7	53.5
11.4	46.9
11.4	38.9
11.4	30.1
11.4	20.3
10.8	10.6
8	1.4
1.1	6.2
7.6	10.5
16.5	10.8
26.2	11.1
35.7	10.8
44.3	10.5
52.8	9.7
61.2	9.1
72.3	7.7
74.9	6.8
76.9	5.4
75.8	4.5
73.2	5.1
68.9	5.6
62.9	5.6
56.9	6.2
50	6.5
42.3	6.5
33.9	6.5
24.5	6.2
14.8	5.6
5	3.4
3.4	0.3
8.8	6.9
11.1	14.6
11.1	22.6
11.1	31.8
11.7	44.9
12	49.2
13.1	57.5
13.4	65.6
13.4	72.4
13.4	78.5
12.8	79.9
12.3	77.9
12.3	74.2
12.3	69.3
12.6	60.4
12.6	57
12.6	50.4
12.3	42.1
12.3	32.9
12	22.6
9.1	12.3
4.8	2.8
1	4.5
7.6	8.5
16.2	11.1
25.9	11.7
35.4	11.7
44.8	11.7
54	11.7
62.6	11.7
70.6	11.4
77.8	9.4
80.1	6.5
78.9	3.9
76	3.6
71.5	4.5
65.7	5.9
58.3	6.2
50.3	6.2
42.3	6.2
29.4	6.2
24.5	6.2
15	5.6
5.3	4.5
2.8	1.4
8.5	5.4
10.8	12.9
11.1	21.2
11.4	30.1
12.6	43.5
13.1	47.8
14.3	56.1
14.6	63.8
14.3	71
14	77
13.1	78.5
12.3	77
12.3	74.4
12.6	70.1
12.6	65
12.6	59.5
12.6	53
12.6	45.2
12.6	36.6
12	21.7
10.8	16.6
6.8	6.6
0.8	2.5
5.9	8.5
13	9.7
22.8	10.8
32.2	11.4
42	11.4
50.8	11.4
59.4	11.4
71.5	10.5
74.9	9.7
78.6	7.9
78.3	6.5
75.8	6.5
71.7	7.7
66.6	8.5
59.7	8.5
53.4	8.5
46.8	8.5
34.2	8.2
29.6	8.2
19.6	8.2
9.6	6.8
0.4	3.9
6.5	1.4
9.1	8
9.1	20.9
9.1	25.5
9.4	34.9
10	43.5
11.1	51.8
12.3	60.1
12.6	67.6
12.6	74.7
12.3	80.5
10.8	80.7
9.4	78.2
9.4	74.2
9.4	68.1
9.4	61.3
9.4	53.8
9.4	45.8
9.4	36.6
9.4	26.3
8.5	16.3
6.5	6.6
3.4	2.8
2.4	9.9
9.3	13.4
17.9	14.2
27.6	14.2
36.8	14
45.7	13.1
54.3	12.5
62.3	10.8
71.5	6.8
72.9	5.4
72.6	3.6
70.3	3.4
66.3	3.9
60.9	4.2
49.4	4.2
45.4	4.5
37.4	4.5
28.8	4.5
19.3	4.2
9.3	3.4
0.2	0.8
8.8	4.8
14	11.4
15.1	18.6
15.1	27.2
15.1	36.1
15.4	44.9
16	53.5
16.3	61.8
16	69.6
16	76.7
15.7	81.6
14.3	81.6
13.7	79.3
13.4	75.3
13.4	69.9
13.4	60.4
13.4	57
13.4	49
13.4	39.5
13.4	29.2
12.6	18.9
10.3	9.4
3.1	3.9
0.2	6.8
6.7	9.4
15.6	10.5
25.1	10.5
34.5	10.5
43.4	10.5
52.3	9.9
60.6	8.8
70.9	4.8
73.2	3.4
75.5	1.1
74.3	0.2
70.6	0.5
65.4	1.1
58.3	1.6
50.3	2.2
42.5	3.1
34.2	3.4
25.6	3.6
16.8	3.6
4.7	3.4
1.3	3.1
5.1	0.3
8.8	6.6
10.3	13.4
10.5	21.7
11.4	30.3
12.3	39.2
13.1	47.5
13.4	55.8
13.4	63.6
13.1	71
12.6	77.9
12.3	81.6
11.7	81.3
11.7	79
11.7	75.3
11.7	70.1
12.3	64.1
12.6	57.8
12.3	50.7
12.3	42.1
12.3	32.9
12.3	22.9
11.1	12.9
7.4	3.4
1.1	4.5
5.3	7.9
13.6	9.7
23.1	9.9
32.2	9.9
41.1	9.9
49.7	9.9
61.2	8.8
64.3	8.2
69.7	7.9
72.9	7.9
74	7.9
72.3	8.2
69.5	8.5
61.7	8.5
58.6	8.5
52.6	8.5
46	8.5
38.5	8.2
30.5	8.2
21.6	8.2
12.2	8.2
3	7.4
5.7	3.9
11.7	2.8
14.3	11.1
14.6	20
14.6	28.6
14.8	37.2
15.1	46.1
15.4	54.1
15.4	62.1
15.1	69.9
14.3	76.7
13.7	82.2
13.4	83
13.1	81.6
13.1	78.2
13.4	73.3
14	67.9
14.3	62.1
14.3	55.5
14.3	48.4
14.3	40.1
14.3	30.3
13.7	20.3
11.1	10
5.4	0.8
1.6	5.4
9	7.7
18.8	9.1
28.5	9.7
38	9.7
46.8	9.4
55.4	8.5
63.7	6.8
70	4.5
73.8	2.8
74.9	1.9
73.2	1.6
69.5	1.6
64.3	2.2
58.6	3.1
51.4	3.6
44.3	3.6
36.5	3.6
28.2	3.6
19.1	3.6
4.7	1.9
0.2	0.5
8.3	4.6
12.8	11.4
14.6	19.5
14.8	28
14.8	37.2
14.8	45.8
14.8	54.1
14.6	62.1
13.7	69.6
12.8	76.4
12.3	81
12	81.6
12.3	80.2
12.6	77.3
12.8	73
13.7	68.4
14	63.3
14	57.5
14	51
14	43.2
14	35.2
14	25.2
13.7	15.2
11.7	5.4
7.4	3.1
1.4	7.9
6.7	9.9
16.2	10.2
25.4	10.2
34.2	10.2
43.1	10.2
51.4	9.7
58.6	8.2
64.6	7.1
69.2	6.5
71.5	5.6
71.2	5.1
70	5.4
66.9	5.4
62.6	5.6
57.1	5.4
51.1	5.4
44.5	5.4
37.1	5.4
28.8	5.4
19.6	5.4
9.9	5.4
1	4.8
7.7	0.8
12.8	5.4
13.1	12.3
13.1	20.3
13.4	28.9
14	37.5
14	45.8
14	54.1
14	62.1
13.4	69.3
12.6	75.9
12.3	79.6
12.3	79.9
12.6	78.2
12.6	75
12.8	70.4
13.7	65.6
13.7	60.1
13.7	53.8
13.7	46.9
13.7	38.4
13.4	23.5
12.8	18.3
9.7	8.6
3.4	0.8
5	8.5
16.5	11.1
21.3	11.1
31.1	11.1
40.8	11.1
50	11.1
58.9	11.1
67.5	10.5
78	8.5
79.8	7.7
79.8	5.9
77.2	5.6
72.6	5.6
67.2	6.5
60.9	7.4
53.4	7.4
45.4	7.4
37.1	7.4
27.9	7.1
18.5	6.2
8.7	4.2
0.2	0.8
5.7	4.6
8.3	12.6
7.7	20.9
7.4	29.5
8	38.4
8.8	46.9
9.7	59.3
10	63.3
10	71
10	78.2
10.3	84.2
11.1	86.2
11.7	85.3
11.7	82.2
11.7	77.6
11.7	72.2
11.7	65.8
11.7	54.4
11.7	50.4
11.7	41.5
11.7	31.8
11.7	22
10.8	12
8.8	2.3
4.8	5.9
1.3	11.4
8.5	14.5
17.3	15.7
26.8	15.7
36.2	15.7
45.4	15.4
54.6	14.5
63.2	12.5
71.2	10.2
80.9	6.8
82.1	5.6
81.5	4.2
77.2	3.9
71.5	4.5
64.6	5.6
56.9	6.2
48.3	6.2
40	6.2
31.4	6.2
21.6	5.9
11.9	4.2
2.4	1.1
6.3	3.1
14	13.2
15.1	17.2
15.7	25.8
15.7	34.6
16	43.5
16.6	51.8
17.4	60.1
17.4	67.9
17.1	75
16.6	80.5
15.4	81.3
14.6	78.5
14.6	76.4
14.6	71.6
14.8	65.8
14.8	59.3
14.6	52.1
14.6	43.5
14.6	34.1
14.3	24.3
12	14.3
4.5	0.2
1.1	4.5
5.6	9.4
13.6	10.8
23.3	11.7
32.5	11.7
42	11.7
50.8	11.7
59.4	11.7
67.5	11.4
73.2	10.8
76.9	10.5
78	9.7
76.3	9.1
72.3	8.8
67.5	9.4
61.7	10.2
55.4	10.2
48.8	10.2
41.7	10.2
33.1	10.2
23.6	9.7
13.6	7.9
4.2	4.2
4.8	1.7
11.4	9.1
13.7	16.9
14.3	25.8
14.6	35.2
14.8	44.1
14.8	52.7
14.8	65.3
14.3	72.7
13.4	76.4
12	81
10.3	81
9.7	79
9.7	75
10	69.9
10.5	63.8
10.8	57
10.8	49.5
10.8	41.2
10.8	31.5
10.3	21.5
8	11.4
0.5	3.1
3.3	7.4
9.6	12.8
16.8	14.5
26.5	15.1
35.9	15.1
45.1	14.8
53.7	14
62.6	13.1
70.6	11.7
77.8	9.9
82.3	8.5
83.8	7.9
82.9	7.9
79.8	9.1
75.2	9.9
69.5	10.2
63.2	10.2
56.6	10.2
49.1	9.9
35.1	9.9
30.2	9.9
19.9	8.8
9.9	5.4
0.7	0.2
6.3	5.7
12	17.4
13.4	21.7
14.6	30.6
15.7	39.8
16.8	48.4
17.7	57
18.3	65
18.3	73
18.3	80.5
18	86.5
17.1	87.9
16.3	85.9
16.3	82.2
16.3	76.7
16.3	70.4
16.3	63.8
16.3	56.4
16.3	48.1
16	38.4
14.6	28
8.5	12.6
6	7.7
0.2	1.1
9.6	9.1
13.6	10.8
22.8	13.1
32.2	13.4
41.7	13.4
50.6	13.4
59.4	13.4
67.7	13.1
75.8	12
82.1	9.9
83.5	8.2
81.2	7.7
77.2	7.7
71.7	8.2
65.2	8.8
57.7	8.8
50	8.8
42	8.8
33.1	8.8
23.3	8.2
13.6	7.1
3.9	5.1
5.1	1.1
11.7	5.4
13.7	12.3
13.7	20.3
14.6	29.2
15.4	37.8
16.3	46.7
17.1	55.3
17.4	63.3
17.1	71.3
16.3	78.5
15.4	83.9
14.3	84.8
13.4	83
13.4	79.9
13.4	75.3
13.4	69.3
13.4	63.3
13.4	56.7
13.4	49
13.4	39.8
13.4	29.8
12.6	19.5
9.4	9.1
4	0.5
4.2	9.1
11.6	13.7
19.6	15.1
33.7	15.4
38.2	15.4
47.1	15.4
55.7	15.4
64.3	15.4
72.6	15.1
79.5	13.7
82.9	12
81.8	10.5
77.5	9.7
71.7	9.4
64.9	9.1
56.6	9.1
43.7	9.1
39.1	8.8
29.9	8.2
20.5	7.1
11	5.9
1.9	3.9
5.7	0.2
9.7	6
11.7	18
11.7	22.3
12	31.2
12.8	40.1
13.7	48.7
14.3	57.3
14.6	65.3
14.6	73
14	80.2
13.7	84.2
13.1	83.6
12.8	80.5
13.4	72.7
13.7	69.9
13.7	63.6
13.7	56.7
13.7	49.2
13.7	40.6
13.7	30.9
13.1	20.9
10.5	10.9
5.7	0.8
1.3	7.9
7.6	14
13.6	14.8
22.2	15.1
31.4	14.8
40.8	14.5
49.7	14.5
58.6	14.2
66.9	13.4
74.6	11.7
79.8	8.8
79.8	6.5
77.2	5.9
72.6	6.5
66.9	7.7
59.7	8.2
52.3	8.2
44.8	8.2
36.8	8.2
27.4	8.2
17.9	7.9
8.2	6.5
1.1	3.6
8	1.7
12.3	8.9
14.6	17.4
15.7	26.3
16.6	35.2
17.1	44.1
17.1	52.7
17.1	61
16.8	69
16.3	76.4
15.1	83
14	85.9
12.8	84.8
12.8	81.9
12.8	77.3
13.4	71.9
13.4	62.7
13.1	59.3
13.1	51.8
13.1	42.9
13.1	33.2
12	22.6
8.3	12.3
2.2	2.8
4.4	5.4
14.2	10.8
18.5	12.2
27.6	13.7
37.1	13.7
46.3	13.7
55.1	13.7
63.7	13.7
72	13.4
79.2	12.2
81.8	9.1
80.6	8.2
77.2	8.2
72.3	8.8
66.6	9.7
60	9.9
52.8	9.9
45.1	9.9
37.1	9.9
27.9	9.9
13	9.1
8.5	7.9
0.8	4.8
9.1	1.1
14	8.3
15.4	16.3
15.4	25.2
15.4	34.1
15.7	42.7
15.7	51.2
15.7	63.6
15.7	67.3
15.7	75
15.4	81.6
15.7	85.9
15.7	86.5
16	84.8
16	81.9
16	77.9
16	73.3
16	65
16	61.6
16	54.1
16	44.9
15.4	34.9
13.1	24
7.4	13.4
0.2	3.7
6.7	4.8
12.8	9.1
20.8	12
29.9	12.5
39.7	12.5
48.6	12.5
57.4	12.2
65.7	11.7
73.8	10.2
79.5	8.2
81.8	6.8
80.6	6.2
77.2	6.5
72.6	7.4
67.5	7.9
60.9	8.2
54.3	8.2
47.4	8.2
39.1	8.2
29.9	8.2
20.5	8.2
10.7	7.7
0.7	4.2
8	1.7
13.1	8.9
13.7	16
13.7	24.6
14.3	33.8
15.1	42.7
15.4	51
15.4	59.3
15.4	67.3
14.8	74.7
14.8	81.3
15.1	86.2
14.8	86.5
15.1	84.5
15.1	81
15.4	76.7
15.1	71.6
15.1	65.6
15.1	59
15.1	51.5
15.1	42.7
15.1	32.9
14.3	22.6
12	12.6
8	2.8
2.5	4.5
3.3	7.9
11.3	10.2
20.5	12
29.9	12.5
39.4	12.8
52.8	13.1
57.4	13.1
66.3	12.8
74	12.2
79.8	10.5
82.9	9.7
82.9	9.7
80.1	10.2
75.5	11.1
70.3	12.2
64.3	12.2
57.4	12
50.6	12
42.8	12
33.7	11.7
23.9	11.4
14.2	9.9
4.7	6.8
4.2	1.4
11.1	6.3
14.3	14.6
14.6	23.2
14.6	32.3
14.6	41.2
14.8	49.8
15.1	58.4
15.1	66.4
14.8	73.6
14.6	80.5
14.3	84.5
14.3	85
14.3	83
14.3	79.9
14.6	75.6
14.6	70.4
14.6	64.4
14.6	57.8
14.6	50.1
14.6	40.9
14.3	30.9
12.6	20.3
9.4	10.3
5.1	0.8
0.7	7.1
7	12
15	15.4
24.5	16.8
33.9	16.8
43.4	16.8
52.6	16.5
60.9	15.1
69.2	13.4
76.6	11.4
80.9	9.7
81.5	9.1
78.6	9.1
74.6	9.9
69.7	11.4
64.3	12.2
58	12.2
51.1	12.2
44.3	12.2
36.2	12.2
27.4	12
17.6	11.1
7.9	8.5
0.8	4.2
5.7	2.3
8.3	10.9
10.3	20
12.3	28.9
14	37.8
14.6	46.1
14.6	54.4
14.6	62.7
14.6	70.4
14	77.6
14	83.9
14	87
14	86.8
14	85
14	81.6
14	73.6
14	70.1
14	63.6
14	56.4
14	49.2
14	40.9
14	31.2
14	20.9
12	10.6
8.3	0.6
2.2	8.2
8.7	15.7
16.8	16.5
21.6	16.8
31.1	17.1
40	16.5
48.8	15.4
57.4	14
65.7	12.5
73.2	10.8
78	9.1
80.6	7.7
79.8	7.4
75.8	7.7
70.3	7.9
63.7	8.8
56.6	8.8
49.4	8.8
41.4	8.8
32.5	8.8
23.1	8.8
12.8	8.2
3.3	6.2
6	2.5
14	3.1
16.6	8.9
17.1	16.3
18.3	25.5
18.9	34.3
19.1	42.9
19.1	51.8
18.9	60.1
17.1	71.9
16.3	75.3
14.6	81.9
13.1	84.2
12.3	83
12	78.7
12.3	73.3
12.6	67
12.8	60.1
12.6	53.2
12.6	45.5
12.3	31.2
11.7	26
8.8	15.7
4	5.7
2.7	3.1
8.2	9.1
14.2	12.2
22.8	14.5
31.9	15.1
41.1	15.1
54.9	14.8
59.1	14.8
67.5	14
75.5	12
81.8	9.9
82.1	7.9
79.2	7.4
74.6	7.9
68.9	9.4
61.7	9.9
54	10.2
46.5	10.2
33.9	9.9
29.1	9.9
19.3	9.9
9.6	9.1
0.2	6.5
8.5	2.2
14.3	3.4
17.7	10
19.4	18.6
19.7	27.2
20	36.4
20	49.5
19.7	53.5
19.4	62.1
18.3	70.1
17.4	77.6
15.7	86.2
15.1	86.5
13.4	84.2
13.1	79.9
13.1	74.2
13.1	67.9
13.1	60.7
13.1	52.7
13.1	43.8
12.8	33.8
10.8	23.5
6.8	13.2
2.8	3.4
2.7	5.6
8.2	11.4
13.3	12.2
21.9	13.1
31.4	13.7
40.8	13.7
49.7	13.7
58.3	13.4
66.3	12
72.6	9.4
76.6	7.4
77.5	6.5
75.5	6.2
71.7	6.8
67.2	7.4
61.4	7.7
54.6	7.7
48.3	7.7
40.8	7.7
32.2	7.1
22.5	6.2
12.8	3.9
1.7	2.3
5.7	5.4
10.5	11.7
13.1	19.2
14.3	27.5
14.6	36.1
14.6	44.7
15.4	52.7
16.3	61
16.8	68.4
16.8	75.6
16.6	85
16.6	86.2
16.6	85.6
16.8	83
16.8	78.7
16.6	73.9
16.6	68.1
16.6	61.6
16.6	54.4
16.6	45.8
16.3	36.1
15.4	25.5
12	10.3
10.8	5.4
6.3	3.6
1.4	11.1
3.6	14.8
11	17.4
20.5	18.3
29.6	18.3
38.8	18
47.7	16.8
56.3	14.5
63.4	12.2
68.6	10.5
71.7	9.9
72	9.7
68.6	9.7
66.6	9.9
61.7	10.5
55.7	10.8
48.6	10.8
41.1	10.8
32.5	10.8
18.8	10.8
13.9	10.5
4.4	8.8
5.1	5.9
13.7	1.4
20.3	4.6
22	10.9
22	23.5
22	27.8
22	36.6
22	45.2
22	53.5
21.7	61.8
21.1	69.6
19.4	76.7
17.4	82.5
14.8	83
13.7	81
14	77.9
14.3	73.3
14.6	67.3
14.6	58.1
14.3	54.7
14.3	46.7
14.3	37.5
14.3	27.8
13.4	17.4
10.3	7.7
4.8	1.4
2.2	7.9
9.3	10.8
18.8	12
28.2	12.2
37.4	12.2
46.5	11.7
55.1	11.1
63.7	9.7
70	7.9
74.3	6.8
76	6.8
75.5	6.8
72.6	6.8
68	7.1
62.6	7.4
56	7.4
48.6	7.4
40	7.1
30.8	7.1
21.3	6.8
11.3	5.1
2.2	2.5
10.8	3.4
15.4	8.6
17.7	14.9
18.6	22.9
19.1	31.8
19.4	40.4
19.4	49.2
19.4	61.6
19.1	69.3
18.9	73
18	79.6
17.1	83.3
16	82.5
16	79.6
16	74.7
16	69.6
16	64.1
16	58.4
16	51.8
16	44.1
16	34.9
16	24.9
14.6	14.6
10.5	5.1
4.8	3.1
1.3	7.4
8.7	8.8
17.9	9.4
27.1	9.4
36.5	9.7
45.4	9.7
54.3	9.4
62.6	8.8
70	7.9
75.5	7.1
78.6	6.8
79.2	7.1
76.3	7.1
72	7.1
66.6	7.9
60.9	8.8
50	8.8
46	8.8
37.7	8.8
28.5	8.8
18.8	8.5
9	7.4
0.5	4.2
9.4	1.7
15.4	8
16.8	14
16.8	22.6
16.8	31.2
16.8	40.1
16.8	48.4
16.8	57
16.8	65
16.3	72.4
15.4	79.3
14.6	82.7
13.4	82.2
13.7	79.6
13.7	75.6
14	70.4
14.3	65
14	59
14	52.4
14	44.7
14	35.8
14	25.5
12.3	15.2
8	5.4
1.7	3.1
5	8.2
12.5	10.2
21.6	12.5
31.4	13.1
44.8	13.1
49.4	12.8
58	12.2
65.7	10.5
72.3	9.1
77.2	8.8
79.8	8.5
79.2	8.5
75.8	8.5
71.5	8.8
65.4	9.1
58.9	9.1
51.4	9.1
43.1	9.1
29.4	8.8
24.5	8.8
14.2	7.7
[truncated: 1,711 more rows]
