# Supplementary material for: Bot fit: A novel approach to assessing lower limb muscular strength
Source: PLoS One. 2026 Mar 26;21(3):e0339187. doi: 10.1371/journal.pone.0339187 (PMC13021169; doi:10.1371/journal.pone.0339187)
Supplement: S3 File — Raw joint angle data (left and right legs) collected from 25 participants across all exercise protocols. This compressed folder contains individual participant files (sub1–sub25) with time-series signals representing lower-limb motion recorded by the Bot Fit system during resistance exercise trials. (ZIP) [file pone.0339187.s003.zip › sub22/kneeup_max.csv]

AngL	AngR
21.1	16.8
21.1	16.8
21.1	16.8
21.1	16.8
21.1	16.8
21.1	16.8
21.1	16.8
21.1	16.8
21.1	16.8
21.1	16.8
21.1	16.8
21.1	16.8
21.1	16.8
21.1	16.8
21.1	16.8
21.1	16.8
21.1	16.8
21.1	16.8
21.1	16.8
21.1	16.8
21.1	16.8
21.1	16.8
21.1	16.8
21.4	17.1
22	17.4
23.1	18.3
24.3	19.1
25.2	20
25.2	20
24.9	19.4
24	18.5
23.1	17.4
22.6	16.8
22.9	17.1
23.1	17.4
23.4	18
23.7	18.3
24	18.3
23.7	18.3
23.7	18.3
23.7	18.3
23.7	18.3
23.7	18.3
23.7	18.3
23.7	18.3
23.7	18.3
23.7	18.3
23.7	18.3
23.7	18.3
23.7	18.3
23.7	18.8
23.7	18.8
23.7	18.8
23.7	18.8
23.7	18.8
23.7	18.8
23.7	18.8
23.7	18.8
23.7	18.8
23.7	18.8
23.7	18.8
23.7	18.8
23.7	18.8
23.7	18.8
23.7	18.8
23.7	18.8
23.7	18.8
23.7	18.8
23.7	18.8
23.7	18.8
23.7	18.8
23.7	18.8
23.7	18.8
23.7	18.8
23.7	18.8
23.7	18.8
23.7	18.8
23.7	18.8
23.7	18.8
23.7	18.8
23.7	18.8
23.7	18.8
23.7	18.8
23.7	18.5
23.7	18.5
23.7	18.5
23.7	18.5
23.7	18.5
23.7	18.5
23.7	18.5
23.7	18.5
23.7	18.5
23.7	18.5
23.7	18.5
23.7	18.5
23.7	18.5
23.7	18.5
23.7	18.5
23.7	18.8
23.7	18.8
23.7	18.8
23.7	18.8
23.7	18.8
23.7	18.8
23.7	18.8
23.7	18.8
23.7	18.5
23.7	18.5
23.7	18.5
23.7	18.5
23.7	18.3
23.7	18
23.7	17.7
23.7	17.7
23.7	18
23.7	18
23.7	18
23.7	18
23.7	18
23.7	18
23.7	18
23.7	18
23.7	18
23.7	17.7
23.7	17.7
23.7	17.7
23.7	17.7
23.7	17.7
23.7	17.7
23.7	17.7
23.7	17.7
23.7	17.7
23.7	17.7
23.7	17.7
23.7	17.7
23.7	17.7
23.7	17.7
23.7	17.7
23.7	17.7
23.4	17.7
23.4	17.7
23.4	17.4
23.4	17.4
23.1	17.1
22.6	16.8
22.3	16.5
22	16.5
22	16.5
21.7	16.5
21.7	16.5
21.7	16.5
21.7	16.5
21.7	16.5
21.7	16.5
21.7	16.5
21.7	16.5
21.7	16.5
21.7	16.2
21.7	16.2
21.7	16.2
21.7	16.2
21.7	16.2
21.7	16.2
21.7	16.2
21.7	16.2
21.7	16.2
21.7	16.2
21.7	16.2
21.7	16.2
21.7	16.2
21.7	16.2
21.7	16.2
21.7	16.2
21.7	16.2
21.7	16.2
21.4	16.2
21.1	16.2
20.6	16.2
20	16.2
19.4	16.2
18.9	16.2
18.3	16.2
17.4	16.2
16.6	16.2
15.7	16.2
14.6	16.2
13.1	16.2
11.7	16.2
10	16.2
8.3	16
6.3	16
4	16.2
1.7	16.2
0.7	16.2
3	16.2
4.7	16.2
6.5	16.2
7.6	16.2
8.7	16.2
9.3	16.2
9.6	16.2
9.9	16.2
9.9	16.2
9.9	16.2
9.6	16.2
9	16.2
8.2	16.2
7	16.2
5.9	16.2
4.4	16.2
3	16.2
1.9	16.2
0.4	16.2
1.1	16.2
2.5	16.2
4	16.2
5.1	16.2
6.5	16.2
8	16.2
9.1	16.2
10.5	16.2
11.7	16.2
12.6	16.2
13.4	16
14.3	15.7
15.1	15.7
15.7	15.7
16.3	15.4
16.6	15.1
16.6	14.8
16.6	14.8
16.6	14.8
16.6	14.8
16.8	14.8
17.1	14.8
17.1	14.8
17.4	14.8
17.7	14.8
17.7	14.2
17.7	13.7
17.7	13.1
17.4	12.8
17.4	12.5
17.7	12.5
17.7	12.2
17.7	12
17.4	12
17.4	12
17.4	12
17.4	12
17.4	12
17.4	12
17.4	12
17.4	12
17.4	12
17.4	12
17.4	12
17.4	12
17.4	12
17.4	12
17.4	12
17.4	12
17.4	12
17.4	12
17.4	12
17.4	12
17.4	12
17.4	12
17.4	12
17.4	12
17.4	12
17.4	12
17.4	12
17.4	12
17.4	12
17.4	12
17.4	12
17.4	12
17.4	12
17.4	12
17.4	12
17.4	12
17.4	12
17.4	12
17.4	12
17.4	12
17.4	12
17.4	12
17.4	12
17.4	12
17.4	12
17.4	12
17.4	12
17.4	12
17.4	12
17.4	12
17.4	12
17.4	12
17.4	12
17.4	12
17.4	12
17.4	12
17.4	12
17.4	12
17.4	12
17.4	12
17.4	12
17.4	12
17.4	12
17.4	12
17.4	12
17.4	12
17.4	12
17.4	12
17.4	12
17.4	12
17.4	12
17.4	12
17.4	12
17.4	12
17.4	12
17.4	12
17.4	12
17.4	12
17.4	12
17.4	12
17.4	12
17.4	12
17.4	12
17.4	12
17.4	12
17.4	12.2
17.4	12.2
17.4	12.5
17.7	13.1
17.7	13.4
18	13.7
18.6	14
18.9	14.5
19.4	14.8
19.4	15.1
19.4	15.4
19.4	15.4
19.4	15.4
19.4	15.4
19.4	15.4
19.4	15.4
19.4	15.4
19.4	15.4
19.4	15.4
19.4	15.4
19.4	15.4
19.4	15.4
19.4	15.1
19.4	15.1
19.4	15.1
19.4	15.1
19.4	15.1
19.4	15.1
19.4	15.1
19.4	15.1
19.4	15.1
19.4	15.1
19.4	15.1
19.4	15.1
19.4	15.1
19.4	15.1
19.4	15.1
19.4	15.1
19.4	15.1
19.4	15.1
19.4	14.8
19.1	14.8
19.1	14.8
19.1	14.8
19.1	14.8
19.1	14.8
19.1	14.8
19.1	14.8
19.1	14.8
19.1	14.8
19.1	14.8
19.1	14.8
19.1	14.8
19.1	14.8
18.9	14.8
18.9	14.8
18.9	14.8
18.9	14.8
18.9	14.8
18.9	14.8
18.9	14.8
18.9	14.8
18.9	14.8
18.9	14.8
18.9	14.8
18.9	14.8
18.9	14.8
18.9	14.8
18.9	14.8
18.9	14.8
18.9	14.8
18.9	14.8
18.9	14.8
18.9	14.8
18.9	14.8
18.9	14.8
18.9	14.8
18.9	14.8
18.9	14.8
18.9	14.8
18.9	14.8
18.9	14.8
18.9	14.8
18.9	14.8
18.9	14.8
18.9	14.8
18.9	14.8
18.9	14.8
18.9	14.8
18.9	14.8
18.9	14.8
18.9	14.8
18.9	14.8
18.9	14.8
18.9	14.8
18.9	14.8
18.9	14.8
18.9	14.8
18.9	14.8
18.9	14.8
18.9	14.8
18.9	14.8
18.9	14.8
18.9	14.8
18.9	14.8
18.9	14.8
18.9	14.8
19.1	14.8
19.1	14.8
19.1	14.8
19.1	14.8
19.1	14.8
19.1	14.8
19.1	14.8
19.1	14.8
19.1	14.8
19.1	14.8
19.1	14.8
19.1	14.8
19.1	14.8
19.1	14.8
19.1	14.8
19.1	14.8
19.1	14.8
19.1	14.8
19.1	14.8
19.1	14.8
19.1	14.8
19.1	14.8
19.1	14.8
19.1	14.8
19.1	14.8
19.1	14.8
19.1	14.8
19.1	14.8
19.1	14.8
19.1	14.8
19.1	14.8
19.1	14.8
19.1	14.8
19.1	14.8
19.1	14.8
19.1	14.8
19.1	14.8
19.1	14.8
19.1	14.8
19.1	14.8
19.1	14.8
19.1	14.8
19.1	14.8
19.1	14.8
19.1	14.8
19.1	14.8
19.1	14.8
19.1	14.8
19.1	14.8
19.1	14.8
19.1	14.8
19.1	14.8
19.1	14.8
19.1	14.8
19.1	14.8
19.1	14.8
19.1	14.8
19.1	14.8
19.1	14.8
19.1	14.8
19.1	14.8
19.1	14.8
19.1	14.8
19.1	14.8
19.1	14.8
19.1	14.8
19.1	14.8
19.1	14.8
19.1	14.8
19.1	14.8
19.1	14.8
19.1	14.8
19.1	14.8
19.1	14.8
19.1	14.8
19.1	14.8
19.1	14.8
19.1	14.8
19.1	14.8
19.1	14.8
19.1	14.8
19.1	14.8
19.1	14.8
19.1	14.8
19.1	14.8
19.1	14.8
19.1	14.8
19.1	14.8
19.1	14.8
19.1	14.8
19.1	14.8
19.1	14.8
19.1	14.8
19.1	14.8
19.1	14.8
19.1	14.8
19.1	14.8
19.1	14.8
19.1	14.8
19.1	14.8
19.1	14.8
19.1	14.8
19.1	14.8
19.1	14.8
19.1	14.8
19.1	14.8
19.1	14.8
19.1	14.8
19.1	14.8
19.1	14.8
19.1	14.8
19.1	14.8
19.1	14.8
19.1	14.8
19.1	14.8
19.1	14.8
19.1	14.8
19.1	14.8
19.1	14.8
19.1	14.8
19.1	14.8
19.1	14.8
19.1	14.8
19.1	14.8
19.1	14.8
19.1	14.8
19.1	14.8
19.1	14.8
19.1	14.8
19.1	14.8
19.1	14.8
19.1	14.8
19.1	14.8
19.1	14.8
19.1	14.8
19.1	14.8
19.1	14.8
19.1	14.8
19.1	14.8
19.1	14.8
19.1	14.8
19.1	14.8
19.1	14.8
19.1	14.8
19.1	14.8
19.1	14.8
19.1	14.8
19.1	14.8
19.1	14.8
18.9	14.8
18.3	14.2
18	14
17.4	13.1
16.3	12.2
15.1	10.8
13.7	9.4
12.3	8.2
11.1	6.8
10	5.6
8.8	4.8
8	3.9
7.4	3.4
6.8	2.8
6.5	2.5
6.3	2.2
6.3	2.5
6.3	2.5
6.3	2.5
6.5	2.5
7.1	2.8
7.7	3.6
8.8	4.8
10.3	6.2
12	7.9
13.7	9.7
14.8	11.1
16	12.2
16.6	13.1
16.8	13.1
16.6	12.8
16.6	12.8
16.3	12.8
16.3	12.8
16.3	12.8
16.3	12.8
16.3	12.8
16.3	12.8
16.3	12.8
16.3	12.8
16.3	12.8
16.3	12.8
16.3	12.8
16.3	12.8
16.3	12.8
16.3	12.8
16.3	12.8
16.3	12.8
16.3	12.8
16.3	12.8
16.3	12.5
16.3	12.5
16.3	12.2
16	12.2
15.7	12
15.1	12
15.1	12
15.1	12
14.8	12
14.8	12
14.8	12
14.8	12
14.3	12
14	12
13.7	12
13.1	12
13.1	12
13.1	12
12.8	12.2
12.3	12.5
11.7	12.8
11.1	13.1
10	13.1
8.8	13.1
7.1	13.1
4.5	13.1
3.7	13.1
2	13.1
0.2	13.1
1.9	13.1
3.6	13.1
4.7	13.1
5.9	13.1
6.7	13.1
7.3	13.1
7.9	12.8
7.9	12.5
7.9	12.5
7.9	12
7.9	11.7
7.9	11.1
7.9	10.8
7.9	10.5
7.6	10.2
6.7	9.9
5.6	9.9
3.6	9.9
2.7	9.9
1.6	9.9
0.7	9.9
0.2	9.9
1.4	9.7
2.2	9.1
3.4	8.5
4.2	7.9
5.1	7.4
6	6.8
6.8	6.2
8	5.6
8.5	4.8
9.1	3.6
9.7	2.2
10	0.8
9.7	1.1
9.7	3.1
9.7	4.8
9.7	6.3
9.7	7.7
9.7	9.1
9.7	10.3
9.7	11.4
9.7	12.6
9.7	13.4
9.7	14
9.7	14
9.7	13.7
9.7	13.7
9.7	13.4
9.7	13.2
9.7	12.3
9.7	10.9
9.7	8.9
9.7	6.9
9.7	4.8
10	2.6
10.3	0.6
10.8	1.4
11.7	2.8
12.6	3.9
13.1	4.5
13.4	4.8
13.4	5.1
13.1	5.4
13.1	5.9
13.1	6.5
13.1	7.4
13.1	8.2
13.1	8.8
13.1	9.1
13.1	9.4
13.1	9.7
13.1	9.7
13.1	9.9
13.1	10.5
13.1	11.1
13.1	11.7
13.1	12
13.1	12.2
13.1	12.2
13.1	12.2
13.1	12.2
13.1	12.2
13.1	12.2
13.1	12.2
13.1	12.2
13.1	12.2
13.1	12.2
13.1	12.2
13.1	12.2
13.1	12.2
13.1	12.2
13.1	12.5
13.4	13.1
13.4	13.1
13.7	13.4
13.7	13.4
13.7	13.7
14	13.7
14.3	13.7
14.3	13.7
14.3	13.7
14.3	13.7
14.3	13.7
14.3	13.7
14.3	13.7
14.3	13.7
14.3	13.7
14.3	13.7
14.3	13.7
14.3	13.7
14.3	13.7
14.3	13.7
14.3	13.7
14.3	13.7
14.3	13.7
14.3	13.7
14.3	13.7
14.3	13.7
14.3	13.7
14.3	13.7
14.3	13.7
14.3	13.7
14.3	13.7
14.3	13.7
14.3	13.7
14.3	13.7
14.3	13.7
14.3	13.7
14.3	13.7
14.3	13.7
14.3	13.7
14.3	13.7
14.3	13.7
14.3	13.7
14.3	13.7
14.3	13.7
14.3	13.7
14.3	13.4
14.3	13.4
14.3	13.1
14.3	13.1
14.3	12.8
14.3	12.5
14.3	12.5
14.3	12.5
14.3	12.5
14.3	12.5
14.3	12.5
14.3	12.5
14.3	12.5
14.3	12.5
14.3	12.2
14.3	12.2
14.3	12.2
14.3	12.2
14.3	12.2
14.3	12
14.3	12
14.3	12
14.3	12
14.3	12
14.3	12
14.6	12
14.6	12
14.6	12
14.6	12
14.6	12
14.6	12
14.6	12
14.6	12
14.6	12
14.6	12
14.6	12
14.6	12
14.6	12
14.6	12
14.6	12
14.6	12
14.6	12
14.6	12
14.6	12
14.6	12
14.6	12
14.6	12
14.6	12
14.6	12
14.6	12
14.6	12
14.6	12
14.6	12
14.6	12
14.6	12
14.6	12
14.6	12
14.6	12
14.6	12
14.6	12
14.6	12
14.6	12
14.6	12
14.6	12
14.6	12
14.6	12
14.6	12
14.6	12
14.6	12
14.6	12
14.6	12
14.6	12
14.6	12
14.6	12
14.6	12
14.6	12
14.6	12
14.6	12
14.6	12
14.6	12
14.6	12
14.6	12
14.6	12
14.6	12
14.6	12
14.6	12
14.6	12
14.6	12
14.6	12
14.6	12
14.6	12
14.8	12
15.1	12
15.1	12
15.1	12
15.1	12
15.1	12
15.1	12
15.1	12
15.1	12
15.1	12
15.1	12
15.1	12
15.1	12
15.1	12
15.1	12
15.1	12
15.1	12
15.1	12
15.1	12
15.1	12
15.1	12
15.1	12
15.1	12
15.1	12
15.1	12
15.1	12
15.1	12
15.1	12
15.1	12
15.1	12
15.1	12
15.1	12
15.1	12
15.1	12
15.1	12
15.1	12
15.1	12
15.1	12
15.1	12
15.1	12
15.1	12
15.1	12
15.1	12
15.1	12
15.1	12
15.1	12
15.1	12
15.1	12
15.1	12
15.1	12
15.1	12
15.1	12
15.1	12
15.1	12
15.1	12
15.1	12
15.1	12
15.1	12
15.1	12
15.1	12
15.1	12
15.1	12
15.1	12
15.1	12
15.1	12
15.1	12
15.1	12
15.1	12
15.1	12
15.1	12
15.1	12
15.1	12
15.1	12
15.1	12
15.1	12
15.1	12
15.1	12
15.1	12
15.1	12
15.1	12
15.1	12
15.1	12
15.1	12
15.1	12
15.1	12
15.1	12
15.1	12
15.1	12
15.1	12
15.1	12
15.1	12
15.1	12
15.1	12
15.1	12
15.1	12
15.1	12
15.1	12
15.1	12
15.1	12
15.1	12
15.1	12
15.1	12
15.1	12
15.1	12
15.1	12
15.1	12
15.1	12
15.1	12
15.4	12
15.4	12
15.4	12
15.4	12
15.4	12
15.4	12
15.4	12
15.4	12
15.4	12
15.4	12
15.4	12
15.4	12
15.4	12
15.4	12
15.4	12
15.4	12
15.4	12
15.4	12
15.4	12
15.4	12
15.4	12
15.4	12
15.4	12
15.4	12
15.4	12
15.4	12
15.4	12
15.4	12
15.4	12
15.4	12
15.1	12
15.1	12
15.1	12
15.1	12
15.1	12
15.1	12
15.1	12
15.1	12
15.1	12.2
15.1	12.2
14.8	12.2
14.8	12.2
14.8	12.2
14.6	12.2
14.3	12.5
14	12.5
13.7	12.8
13.1	13.1
12.8	13.1
12.6	13.1
12	13.1
11.7	13.1
11.1	12.8
10.5	12.8
10	12.8
9.4	12.8
8.5	12.8
8	12.5
6.8	12.5
6.5	12.2
5.7	12
4.5	11.7
3.7	11.1
2.8	10.8
2	10.5
1.4	9.9
0.8	9.9
0.5	9.9
0.5	9.9
0.5	9.9
0.5	9.9
0.5	9.9
0.5	9.9
0.2	10.2
0.2	10.2
0.2	10.2
0.2	10.2
0.5	10.2
1.1	10.2
2.8	10.2
3.4	10.2
5.1	10.2
6.5	10.2
8.3	10.2
9.4	10.2
10.5	10.2
11.4	10.2
12.8	10.2
13.1	10.2
13.7	10.2
14	10.2
14.3	10.2
14.3	10.2
14.3	10.2
14.3	10.2
14.3	10.2
14.3	10.2
14.3	10.2
14.3	10.2
14.3	10.2
14.3	10.2
14.3	10.2
14.3	10.2
14.3	10.2
14.3	10.2
14.3	10.2
14.3	10.2
14.3	10.2
14.3	10.2
14.3	10.2
14.3	10.2
14.3	10.2
14.6	10.2
14.6	10.2
14.6	10.2
14.6	10.2
14.8	10.2
15.1	10.2
15.1	10.2
15.1	10.2
15.1	10.2
15.1	10.2
15.1	10.2
15.1	10.2
15.1	10.2
15.1	10.2
15.1	10.2
15.1	10.2
14.8	10.2
14.3	10.2
13.7	10.2
13.1	9.9
12.6	9.7
12	9.1
11.7	7.9
11.4	6.5
11.4	3.9
11.7	0.8
11.4	3.4
11.4	12
11.4	15.2
11.1	21.5
10.8	27.8
10.5	33.2
10.8	38.6
10.8	43.5
10.8	47.5
10.8	51
10.8	54.1
10.8	57
10.8	58.7
10.8	59.5
10.8	59.3
10.8	58.1
10.5	55.5
10.5	51.8
10.8	46.9
10.8	41.2
11.4	34.9
12	27.8
12	20.3
12	12.6
11.4	5.1
10	1.6
7.4	7.1
3.1	8.2
3.9	7.1
11.6	5.4
19.9	4.2
27.6	4.2
35.7	4.2
43.1	4.2
49.1	4.2
54.6	4.8
58.9	5.9
62.9	7.4
66.3	9.1
68.6	10.8
68.6	11.1
67.7	11.1
66	11.1
63.7	11.1
60.3	11.1
56.3	11.1
52	11.1
47.7	11.1
43.1	11.1
38.5	11.1
33.9	11.1
28.5	11.1
22.5	11.1
16.2	10.8
9.6	9.9
3.6	7.4
0.8	3.4
4	2.6
5.7	9.1
6.3	16.3
6.8	24
7.7	31.8
9.1	43.5
9.7	46.9
11.1	53.8
12.8	60.1
15.1	65.8
17.7	70.1
19.4	72.4
20	73.3
20	73.3
20	72.4
19.7	68.7
19.7	66.7
19.7	63
19.7	59
19.7	54.7
19.7	50.1
19.7	44.4
19.7	37.5
19.7	30.1
18.9	21.5
17.4	13.4
14.3	7.4
8	4
0.5	3.1
12.5	3.1
17	3.1
26.2	3.1
35.1	2.8
44	1.4
51.4	0.3
58	1.4
63.7	3.4
68.3	5.6
71.5	7.4
72.9	8.8
72.3	9.9
70.3	9.9
67.2	9.9
62.9	9.9
58.6	9.9
54.3	9.9
49.7	9.9
44.3	9.9
38.5	9.9
31.7	9.9
24.5	9.9
16.8	9.9
9	9.4
0.2	5.1
2	2.2
4	4.6
5.1	12.9
5.4	21.7
6.3	30.3
7.7	38.6
9.4	47.2
11.7	55
13.4	62.7
15.1	70.1
16.8	77.3
18.3	83.9
18.6	87.9
18	88.2
18	87.3
18	85.3
18	81.6
18	77.3
18	72.7
18	67.6
18	61.8
18	55.8
18	49.2
18	42.7
17.7	35.5
17.7	27.8
16.8	16.3
15.7	12.3
11.7	5.7
4.8	2.3
3	1.4
12.2	1.4
21.6	1.1
30.8	0.3
39.7	1.6
48.3	3.9
56.6	5.9
68.9	7.9
72.6	8.5
80.1	9.1
86.4	9.4
88.1	9.7
87.2	9.9
84.6	10.2
80.9	10.2
76.3	10.2
71.2	10.2
65.4	10.2
59.1	10.2
52.6	10.2
42.8	10.2
39.7	10.2
33.4	10.2
26.5	10.2
19.1	9.7
11	7.9
3.9	5.1
1.1	0
4.5	7.4
5.7	14.9
6.5	23.7
7.4	32.6
9.1	41.2
11.7	49.5
14.6	57.8
16.8	65.6
18.3	73
19.4	80.2
20	86.2
20.3	89
20	89
20	87.6
20	84.8
20	80.2
20	75
20	66.7
20	63.6
19.7	56.1
19.7	48.4
19.7	40.6
19.7	33.2
19.4	24.9
17.7	16.3
15.1	9.7
10.3	5.1
2.4	2
6.7	1.7
16.2	1.7
25.9	0.8
35.1	1.1
44	3.9
52.6	6.2
60.6	7.9
72.9	9.1
76.6	9.1
83.8	9.1
86.9	9.1
86.6	9.4
84.4	9.4
78.3	9.4
75.8	9.4
70.3	9.7
64.9	9.7
58.6	9.7
52.3	9.7
45.1	9.7
37.4	9.7
29.4	9.7
21.3	9.7
13.3	9.1
2.4	4.2
0.5	1.4
4.5	5.7
6.3	13.2
7.4	22
8.5	30.9
10.3	39.5
12.6	48.4
15.1	56.4
17.4	64.4
18.6	72.2
20	83
20.3	86.2
20.9	90.8
20.6	91.1
20.6	89.9
20.6	87
20.6	82.7
20.6	77.9
20.6	72.4
20.6	66.1
20.6	59
20.6	51.5
20.6	43.5
20.6	35.8
19.7	27.2
17.4	17.7
14	9.7
7.7	4
1	1.4
15.6	0.2
20.2	0.8
29.9	2.8
39.4	5.4
48.3	8.2
56.6	9.9
64.9	10.2
73.2	9.9
79.8	9.7
83.5	9.1
84.1	9.1
82.1	9.4
79.2	10.5
75.2	10.8
70	10.8
64.6	10.8
58.9	10.8
52.8	10.8
45.7	10.8
38	10.8
25.9	10.8
21.9	10.8
13.3	10.2
5	8.5
2	3.9
6.5	3.1
8	10.9
8.3	19.5
9.1	28.6
11.7	41.5
13.1	45.8
15.7	54.1
19.1	65.8
20	69.9
21.4	77.6
22.3	84.5
22.6	89.9
21.4	90.5
20.3	88.8
20	83.6
20	81.3
20	75.6
20	69.6
20	62.7
20	55
20	46.1
20	36.6
19.7	26.3
16.3	11.1
14	6.6
8.3	0.3
0.2	3.1
10.2	4.2
19.6	4.2
29.1	4.2
38.5	4.5
47.7	5.6
56.6	7.1
64.9	7.9
76.9	8.2
80.3	7.9
84.6	7.9
86.1	7.9
85.8	8.5
84.1	9.4
80.3	9.1
74.9	9.1
68.3	9.1
61.4	9.1
49.4	9.1
45.4	9.1
36.5	9.1
27.4	9.1
17.6	9.1
7.3	7.4
1.7	4.2
8.3	0.6
12	8.6
13.7	16.9
13.7	25.8
14.3	35.2
15.7	43.8
17.1	52.4
18.6	60.4
20	68.7
20.6	76.2
21.1	83
20.9	89
20	90.5
18.9	88.8
18.9	83.3
18.9	80.7
18.9	75.6
18.9	69.9
18.9	63.3
18.9	55.8
18.9	47.2
18.9	38.1
18.6	27.8
16.3	17.4
12	7.4
2.5	1.4
1.3	2.5
11	4.5
21.1	5.4
30.8	6.5
40.5	8.2
49.4	10.2
58	11.4
66.3	11.4
74.6	11.4
81.8	10.5
84.6	9.1
83.5	7.9
80.3	8.2
75.8	8.8
70	9.7
63.2	9.9
56.3	9.9
49.1	9.9
41.1	9.9
32.2	9.9
22.8	9.4
12.5	7.9
3	5.6
5.7	1.9
10.8	4
14	12.6
15.4	21.5
16.8	34.9
18	39.2
20.3	48.1
22.3	56.4
24	68.7
24.3	72.7
24	79.9
23.7	86.8
22.9	90.2
21.1	89
20.9	86.2
20.9	81.9
20.9	76.7
20.9	71
20.9	60.4
20.9	56.4
20.9	47.5
20.9	38.4
20.6	28.3
18.9	18
14.8	8
9.1	0.8
1.1	6.2
8.2	7.9
17.9	7.9
27.4	8.2
37.1	8.8
46.3	9.4
54.9	10.2
63.7	10.5
71.7	10.5
79.5	10.2
85.5	9.7
86.6	9.1
84.6	9.4
81.5	10.8
76.9	12
70.9	12
64.6	12
58.3	12
51.1	12
43.1	12
34.2	12
24.5	12
14.8	11.7
5	10.2
2.2	6.8
6.8	0.2
10	13.2
10.5	17.7
11.7	26.6
14	35.8
16.8	44.1
19.4	52.4
21.1	60.4
21.7	68.1
21.7	75.9
21.7	83.3
21.7	89.9
21.7	93.9
20.6	93.1
20	90.2
20	85.6
20	77.3
20	74.2
20	67.6
20	59.8
20	52.1
19.7	42.9
18.9	32.6
17.1	22
14.6	11.7
11.1	2.3
3.4	9.1
0.2	11.1
7.6	14
16.5	15.1
25.6	15.1
35.1	15.1
44	14.8
52.6	14.2
60.9	13.1
68.6	11.4
74.3	9.9
77.8	8.8
78.9	8.2
76.3	8.2
74.3	8.2
70	8.5
64.3	8.5
57.7	8.5
50.3	8.5
42.3	8.5
32.8	8.5
23.1	8.2
13	6.8
3	3.6
5.7	0.6
10.8	6.3
14	13.4
16.6	22.3
18	31.2
19.1	40.1
21.1	48.7
22.9	57.3
24.3	65.3
25.2	73
25.7	80.5
25.7	87.3
25.4	91.3
24.3	90.8
23.4	88.5
23.4	81.9
23.4	79.3
23.4	73.6
23.4	67.9
23.4	61
23.4	53.2
23.4	44.1
23.1	34.1
21.4	23.5
17.7	13.2
12	4
5.7	1.6
2.7	4.5
12.5	6.5
21.9	7.1
31.7	7.7
41.1	8.8
50	10.2
58.9	11.1
66.9	11.1
74.6	10.8
79.2	9.9
81.8	9.9
82.6	10.2
82.3	10.8
82.1	12
80.6	13.4
78.3	13.7
75.2	13.7
72	13.7
68.6	13.7
65.2	13.7
61.7	13.7
58.6	13.7
55.4	13.7
52.6	13.7
49.7	13.7
46.8	13.7
43.4	13.7
39.4	13.7
35.4	13.7
31.4	13.7
26.8	13.7
21.9	13.7
16.2	13.7
10.2	13.7
3.6	13.4
2.8	12.5
6.8	11.7
9.4	10.2
11.1	7.9
11.7	5.6
11.7	2.8
11.7	0
11.7	1.7
11.7	2.3
11.7	2.6
12	2.6
12.8	2.6
13.7	2.6
14	2.6
14.3	2.6
14.3	2.6
14.3	2.6
14.3	2.6
14.3	2.6
14	2.3
14	1.7
14	1.4
14.3	1.4
14.3	1.4
14.3	1.4
14.3	1.4
14.3	1.7
14.3	1.7
14.3	2
14.3	2
14.3	2
14.3	2
14.3	2
14.3	1.4
14.3	1.1
14.3	0.3
14.3	0.2
14.3	1.1
14.3	1.9
14.3	2.5
14.6	3.1
14.6	3.9
14.6	4.8
14.6	5.6
14.6	6.5
14.6	7.7
14.6	8.8
14.6	9.1
14.6	9.1
15.1	9.1
16.3	8.2
18	7.1
18.6	6.8
18.6	6.5
18.9	5.9
18.9	5.1
18.6	3.9
18.6	3.4
18.3	2.8
18	2.5
17.4	2.5
16.3	2.5
15.4	2.5
14.3	2.5
13.1	2.5
12.3	2.5
11.4	2.5
10.8	2.8
10.3	3.6
10.3	4.2
10.3	5.1
10.3	5.6
10.3	6.2
10.3	6.5
10.3	6.5
10.3	6.5
10.5	6.5
10.8	6.5
10.8	6.5
10.8	6.5
10.8	6.5
10.8	6.5
10.8	6.5
10.8	6.5
10.8	6.5
10.3	6.5
9.4	7.1
8.5	7.4
8	7.4
7.4	7.4
6.8	7.4
6.8	7.4
6.8	7.4
6.8	7.4
7.1	7.4
7.4	7.4
8	7.4
8.5	7.4
9.4	7.4
10	7.4
11.4	7.4
12	7.4
13.4	7.4
14.8	7.4
16.3	7.1
17.7	7.1
18.9	6.5
19.4	5.9
19.4	5.4
19.4	4.2
19.4	3.6
19.1	3.1
19.1	2.8
19.1	2.8
19.1	2.2
19.1	2.2
19.1	1.9
19.1	1.4
19.1	0.8
18.9	0
18.6	0.8
18.3	1.7
18	2.8
17.7	4
17.1	4.8
17.1	5.7
17.1	6.3
17.1	6.9
17.1	7.4
17.1	8
17.1	8.3
17.1	8.6
17.4	8.9
17.4	8.9
17.7	8.9
18.3	8.9
18.6	8.9
18.9	8.9
19.4	8.9
20.3	8.9
20.9	8.9
21.4	8.9
21.7	9.1
22	9.4
22	9.7
22	10
22	10.3
22	10.6
22	10.9
22	11.1
21.7	11.1
21.7	11.1
21.7	11.1
21.7	11.1
21.7	11.1
21.7	11.1
21.7	11.1
21.7	11.1
21.7	11.1
21.7	10.6
21.7	10.3
21.7	9.7
21.7	8.9
21.7	8.6
21.7	7.7
21.7	7.4
21.7	6.9
21.7	6.3
21.7	5.7
21.7	4.8
21.7	4
21.7	3.1
21.7	2
21.7	1.4
21.7	0.6
21.7	0.2
21.7	0.8
21.7	1.6
21.7	2.5
21.7	3.1
21.7	3.9
21.4	4.8
20.9	5.4
20.3	5.6
19.4	5.9
18.3	6.2
17.1	6.5
16	6.5
14.6	6.5
13.1	6.5
11.7	6.8
10.3	6.8
8.8	6.8
7.7	6.8
6.5	7.1
5.7	7.4
5.1	7.7
4.5	7.9
4.5	8.2
4.5	8.5
4.5	8.5
4.5	8.5
4.5	8.5
4.5	8.5
4.5	8.5
4.5	8.5
4.5	8.5
4.5	8.5
4.5	8.5
4.5	8.8
4.5	9.1
4.5	9.4
4.5	9.4
4.5	9.4
4.5	9.4
4.5	9.4
4.5	9.4
4.8	9.4
5.1	9.4
5.1	9.4
5.7	9.4
5.7	9.4
5.7	9.4
5.7	9.4
5.7	9.4
5.4	9.7
5.4	10.2
5.4	10.8
5.7	11.4
5.7	11.7
5.7	12.2
5.7	12.2
5.4	12.5
5.4	13.1
5.4	13.7
5.4	14.2
5.7	14.5
5.7	14.8
6	14.8
6.8	14.8
8.3	14.8
9.4	14.5
11.1	14.5
12.8	14.5
14.8	14.2
16.6	14.2
18.3	14
19.4	13.7
20.6	13.1
21.1	12.8
21.1	12.5
21.1	12.2
21.1	12
21.1	12
20.9	12
20.9	12
20.9	12.2
20.9	12.5
20.9	12.8
20.9	13.1
20.9	13.4
20.9	13.7
20.9	14
20.9	14.2
20.9	14.5
20.9	14.8
20.9	14.8
20.9	14.8
20.9	14.8
20.9	14.8
20.9	14.8
20.9	14.8
20.9	14.5
20.9	14.2
20.9	14
20.9	13.4
20.9	13.1
20.9	12.8
20.9	12.8
20.9	12.8
20.9	12.8
20.9	12.5
20.9	12.2
20.9	12
20.9	12
20.9	12
20.9	12
20.9	12.2
20.9	12.5
20.9	13.4
20.9	14
20.9	14.5
20.9	14.8
20.6	15.1
20.3	15.7
19.7	16
19.7	16.2
19.1	16.5
18.6	17.1
18.3	17.4
17.7	17.4
17.1	17.7
16.3	18
15.4	17.7
14.3	17.7
12.8	17.7
11.4	17.7
10	17.4
8	17.4
6	17.1
3.7	16.8
1.4	16.5
0.7	16
2.7	15.4
4.2	15.1
5.3	14.8
6.2	14.8
6.5	14.8
6.7	14.8
[truncated: 391 more rows]
