# Supplementary material for: Bot fit: A novel approach to assessing lower limb muscular strength
Source: PLoS One. 2026 Mar 26;21(3):e0339187. doi: 10.1371/journal.pone.0339187 (PMC13021169; doi:10.1371/journal.pone.0339187)
Supplement: S3 File — Raw joint angle data (left and right legs) collected from 25 participants across all exercise protocols. This compressed folder contains individual participant files (sub1–sub25) with time-series signals representing lower-limb motion recorded by the Bot Fit system during resistance exercise trials. (ZIP) [file pone.0339187.s003.zip › sub22/kneeup_max2.csv]

AngL	AngR
21.1	18.6
22.5	22.3
23.3	23.7
24.8	26.6
26.8	30.1
29.4	34.1
32.2	38.1
35.9	42.4
39.4	46.7
42.5	50.1
45.4	53.8
48.3	57.3
51.1	60.7
54.3	64.1
57.1	67.3
60	70.4
64	74.4
65.2	75.9
67.2	77.9
68.9	79.3
70.3	80.7
71.7	81.9
72.9	83
74	83.6
74.9	83.9
75.5	83.9
75.8	84.2
76.3	84.5
77.2	84.8
78.3	85.3
79.5	86.5
79.8	87
79.8	87
79.8	86.8
79.5	86.8
79.5	86.5
79.5	86.5
79.5	86.2
79.5	86.2
79.5	86.2
79.5	86.2
79.5	86.2
79.5	86.2
79.5	86.2
79.5	85.9
79.2	85.9
79.2	85.6
78.9	85
78.3	84.5
77.5	83.6
76.9	82.7
76.6	82.2
76.6	82.5
76.9	82.7
77.2	83
77.8	83.9
77.8	83.9
77.5	83.9
77.2	83.3
76.9	83
76.9	83
76.9	83
76.9	83
76.6	83
76	82.5
76	82.2
75.5	81.9
74.9	81.3
74.3	81
74	80.5
73.5	79.6
72.3	78.7
71.2	77.6
70	76.2
68.3	74.4
66.9	72.7
64	69.6
62.9	68.4
60.9	66.1
58.6	63.8
56	61.3
53.4	58.7
50.8	55.8
48	53.2
44.8	50.1
41.7	46.9
38.8	43.8
35.9	40.6
33.4	37.5
30.8	34.6
28.8	31.8
27.1	28.9
25.4	26
24.2	23.5
23.1	21.2
21.9	17.7
21.6	16.6
21.3	14.6
21.1	12.9
21.1	10.9
21.1	9.1
21.1	7.7
21.1	5.7
21.1	4.3
21.3	3.1
21.3	2.3
21.3	1.4
21.3	0.6
21.1	0.8
21.1	1.1
21.3	1.9
21.3	2.8
21.3	3.6
21.3	4.5
21.3	4.8
21.3	4.8
21.3	4.8
21.3	4.8
21.3	4.8
21.3	4.8
21.3	4.8
21.3	4.8
21.3	4.8
21.3	4.8
21.3	4.8
21.3	5.4
21.9	5.6
22.5	5.9
23.1	5.9
23.6	5.9
23.9	5.9
23.9	5.9
23.9	5.9
23.9	5.9
23.9	5.9
23.9	5.9
23.9	5.9
23.9	5.9
23.9	5.6
23.9	5.4
23.9	5.4
23.9	5.4
23.9	5.4
23.9	5.4
24.2	5.4
24.8	5.4
25.4	5.4
25.9	5.4
26.2	5.4
26.5	5.4
26.5	5.4
26.5	5.4
26.5	5.4
26.5	5.4
26.5	5.4
26.5	5.4
26.2	5.4
25.6	5.4
24.2	5.4
21.9	5.4
19.1	5.4
16.2	5.4
14.2	5.4
12.5	4.8
10.5	3.4
8.2	1.6
6.5	0
5.3	1.7
4.4	3.7
3.9	5.7
3.3	7.4
2.7	8.9
2.2	9.7
1.3	10.3
0.4	10.6
0.5	10.6
1.7	10.9
2.5	11.1
3.4	11.4
4.2	11.4
4.8	11.1
5.4	11.1
6	11.1
6.3	10.6
6.8	9.4
7.1	8.3
7.4	7.1
8	6
8.8	5.1
9.7	4.6
10.5	4
11.7	4
12.6	4
13.7	4
14.6	3.7
15.1	2.8
16	2
16.8	0.6
17.4	0.8
17.7	2.5
17.7	4.2
17.7	5.9
17.1	7.4
16	8.5
14.3	9.7
12.6	10.8
10.5	11.7
8.8	12.2
7.1	12.8
5.7	13.4
4.5	14
4	14
3.7	14
3.7	14
3.7	14
3.7	14
3.7	14
4.2	14
4.8	14
6	14
6.8	14
7.4	14.2
7.4	14.5
7.4	14.8
7.4	15.1
7.4	15.1
7.4	15.1
7.4	15.4
7.4	15.7
7.4	16
7.4	16.2
7.4	16.2
7.4	16.2
7.4	16.2
7.4	16.5
7.4	16.8
7.4	17.1
7.4	17.4
7.7	18
7.7	18
8.3	18
9.1	18
10	18
10.3	18
10.5	18
10.8	18
10.8	18
10.8	17.7
10.8	17.7
11.1	17.7
11.1	17.7
11.7	17.7
12.3	17.7
12.6	17.4
12.8	17.1
12.8	16.2
12.8	15.1
12.8	14
12.8	12.5
12.8	11.1
12.8	9.7
12.8	7.9
13.1	6.2
13.4	4.5
13.4	2.5
13.4	0.8
13.4	1.1
13.4	3.1
13.4	4.6
13.4	6
13.7	7.1
13.7	8.3
14	9.1
14.6	9.7
14.8	10.3
15.1	10.3
15.4	10.3
15.4	10.3
15.4	10.3
15.4	10
15.4	10
15.4	9.7
15.7	9.4
15.7	9.4
16	9.4
16	8.6
15.7	6.9
15.1	5.1
14.6	3.4
14	2
13.1	0.8
12.3	0.2
11.1	1.1
10	1.6
8.8	2.2
7.4	3.1
5.7	4.2
4.8	4.5
3.7	5.1
2.5	5.6
1.7	5.6
1.1	5.9
0.5	6.2
0.5	6.5
0.8	6.8
1.1	7.1
2.2	7.4
2.5	7.4
3.4	7.4
4.5	7.7
5.4	8.2
6.5	8.8
7.4	9.1
7.7	9.7
7.1	9.9
6.8	10.2
6.5	10.2
6.5	10.2
6.5	10.2
6.8	10.2
7.1	10.2
7.7	10.2
8.3	10.2
8.3	10.8
8.8	11.7
9.4	12.2
10.3	12.8
11.1	13.4
12	13.7
12.6	14
12.6	14
12.6	14
12.6	14
12.6	14
12.6	14
12.6	14.2
12.6	14.5
12.6	14.8
12.8	15.1
13.4	15.1
14	15.1
14.6	15.1
14.8	15.1
15.1	15.1
15.1	15.1
15.1	15.1
15.1	15.1
15.1	15.1
15.1	15.1
15.1	15.1
15.1	15.1
15.4	15.1
15.4	15.1
15.4	15.1
15.7	15.1
16	15.1
16.3	15.1
16.3	15.1
16.3	15.1
16.6	15.4
16.6	15.4
16.6	15.4
16.6	15.4
16.6	15.4
16.6	15.4
16.6	15.4
16.6	15.4
16.8	15.4
17.1	15.4
17.1	15.4
17.4	15.4
17.4	15.4
17.4	15.4
17.4	15.4
17.4	15.4
17.4	15.4
17.4	15.4
17.4	15.4
17.4	15.4
17.4	15.4
17.4	15.4
17.4	15.4
17.4	15.4
17.4	15.4
17.4	15.4
17.4	15.4
17.4	15.4
17.4	15.4
17.4	15.4
17.4	15.4
17.4	15.4
17.4	15.4
17.4	15.4
17.4	15.4
17.4	15.4
17.4	15.4
17.4	15.4
17.4	15.4
17.4	15.4
17.4	15.4
17.4	15.4
17.4	15.4
17.4	15.4
17.4	15.4
17.4	15.4
17.4	15.4
17.4	15.4
17.4	15.4
17.4	15.4
17.4	15.4
17.4	15.4
17.4	15.4
17.4	15.4
17.4	15.4
17.4	15.4
17.4	15.4
17.4	15.4
17.4	15.4
17.4	15.4
17.4	15.4
17.4	15.4
17.4	15.4
17.4	15.4
17.4	15.4
17.4	15.4
17.4	15.4
17.4	15.4
17.4	15.1
17.4	14.8
17.4	14.8
17.4	14.5
17.4	14.5
17.4	14.5
17.4	14.5
17.4	14.5
17.4	14.5
17.4	14.5
17.4	14.5
17.4	14.5
17.4	14.5
17.4	14.5
17.4	14.5
17.4	14.5
17.4	14.5
17.4	14.5
17.4	14.5
17.4	14.5
17.4	14.5
17.4	14.5
17.4	14.5
17.4	14.5
17.4	14.5
17.4	14.5
17.4	14.5
17.4	14.5
17.4	14.5
17.4	14.5
17.4	14.5
17.4	14.5
17.4	14.5
17.4	14.5
17.4	14.5
17.4	14.5
17.4	14.5
17.4	14.5
17.4	14.5
17.4	14.5
17.4	14.5
17.4	14.5
17.4	14.5
17.4	14.5
17.4	14.5
17.4	14.5
17.4	14.5
17.4	14.5
17.4	14.5
17.4	14.5
17.4	14.5
17.4	14.5
17.4	14.5
17.4	14.5
17.4	14.5
17.4	14.5
17.4	14.5
17.4	14.5
17.4	14.5
17.4	14.8
17.4	14.8
17.4	14.8
17.4	14.8
17.4	14.8
17.4	14.8
17.4	14.8
17.4	14.8
17.4	14.8
17.4	14.8
17.4	14.8
17.4	14.8
17.4	14.8
17.4	14.8
17.4	14.8
17.4	14.8
17.4	14.8
17.4	14.8
17.4	15.1
17.4	15.1
17.4	15.1
17.4	15.1
17.4	15.1
17.4	15.1
17.4	15.1
17.4	15.1
17.4	15.1
17.4	15.1
17.4	15.1
17.4	15.1
17.4	15.1
17.4	15.1
17.4	15.1
17.4	15.1
17.4	15.1
17.4	15.1
17.4	15.1
17.4	15.1
17.4	15.1
17.4	15.1
17.4	15.1
17.4	15.1
17.4	15.1
17.4	15.1
17.4	15.1
17.4	15.1
17.4	15.1
17.4	15.1
17.4	15.1
17.4	15.1
17.4	15.1
17.4	15.1
17.4	15.1
17.4	15.1
17.4	15.1
17.4	15.1
17.4	15.1
17.4	15.1
17.4	15.1
17.4	15.1
17.4	15.1
17.4	15.1
17.4	15.1
17.4	15.1
17.4	15.1
17.4	15.1
17.4	15.1
17.4	15.1
17.4	15.1
17.4	15.1
17.4	15.1
17.4	15.1
17.4	15.1
17.4	15.1
17.4	15.1
17.4	14.8
17.4	14.8
17.4	14.8
17.4	14.8
17.4	14.8
17.4	14.8
17.4	14.8
17.4	14.8
17.4	14.8
17.4	14.8
17.4	14.8
17.4	14.8
17.4	14.8
17.4	14.8
17.4	14.8
17.4	14.8
17.4	14.8
17.4	14.8
17.4	14.8
17.4	14.8
17.4	14.8
17.4	14.8
17.4	14.8
17.4	14.8
17.4	14.8
17.4	14.8
17.4	14.8
17.4	14.8
17.4	14.8
17.4	14.8
17.4	14.8
17.4	14.8
17.4	14.8
17.4	14.8
17.4	14.8
17.4	14.8
17.4	14.8
17.4	14.8
17.4	14.8
17.4	14.8
17.4	14.8
17.4	14.8
17.4	14.8
17.4	14.8
17.4	14.8
17.4	14.8
17.4	14.8
17.4	14.8
17.4	14.8
17.4	14.8
17.4	14.8
17.4	14.8
17.4	14.8
17.4	14.8
17.4	14.8
17.4	14.8
17.4	14.8
17.4	14.8
17.4	14.8
17.4	14.8
17.4	14.8
17.4	14.8
17.4	14.8
17.4	14.8
17.4	14.8
17.4	14.8
17.4	14.8
17.4	14.8
17.4	14.8
17.4	14.8
17.4	14.8
17.4	14.8
17.4	14.8
17.4	14.8
17.4	14.8
17.4	14.8
17.4	14.8
17.4	14.8
17.4	14.8
17.4	14.8
17.4	14.8
17.4	14.8
17.4	14.8
17.4	14.8
17.4	14.8
17.4	14.8
17.4	14.8
17.4	14.8
17.4	14.8
17.4	14.8
17.4	14.8
17.4	14.8
17.4	14.8
17.4	14.8
17.4	14.8
17.4	14.8
17.4	14.8
17.4	14.8
17.4	14.8
17.4	14.8
17.4	14.8
17.4	14.8
17.4	14.8
17.4	14.8
17.4	14.8
17.4	14.8
17.4	14.8
17.4	14.8
17.4	14.8
17.4	14.8
17.4	14.8
17.4	14.8
17.4	14.8
17.4	14.8
17.4	14.8
17.4	14.8
17.4	14.8
17.4	14.8
17.4	14.8
17.4	14.8
17.4	14.8
17.4	14.8
17.4	14.8
17.4	14.8
17.4	14.8
17.4	14.8
17.4	14.8
17.4	14.8
17.4	14.8
17.4	14.8
17.4	14.8
17.4	14.8
17.4	14.8
17.4	14.8
17.4	14.8
17.4	14.8
17.4	14.8
17.4	14.8
17.4	14.8
17.4	14.8
17.4	14.8
17.4	14.8
17.4	14.8
17.4	14.8
17.4	14.8
17.4	14.8
17.4	14.8
17.4	14.8
17.4	14.8
17.4	14.8
17.4	14.8
17.4	14.8
17.4	14.8
17.4	14.8
17.4	14.8
17.4	14.8
17.4	14.8
17.4	14.8
17.4	14.8
17.4	14.8
17.4	14.8
17.4	14.8
17.4	14.8
17.4	14.8
17.4	14.8
17.4	14.8
17.1	14.8
17.1	14.8
16.8	14.8
16.8	14.8
16.8	14.8
16.8	14.8
16.8	14.8
16.8	14.8
16.8	14.8
16.8	14.8
16.8	14.8
16.8	14.8
16.8	14.8
16.8	14.8
16.8	14.8
16.8	14.8
16.8	14.8
16.8	14.8
16.8	14.8
16.8	14.8
16.6	14.8
16.6	14.8
16.3	14.5
16.3	14.5
16.3	14.5
16	14.2
16	14.2
16	14.2
16	14.2
16	14.2
16	14.2
16	14.2
16	14.2
16	14.2
16	14.2
16	14.2
16	14.2
16	14.2
16	14.2
16	14.2
16	14.2
16	14.2
16	14.5
16	14.5
16	14.5
16	14.8
16	15.1
15.7	15.4
15.4	15.7
15.1	16
14.6	16
14	16
12.8	16
11.7	16
10.3	16
8.5	16
7.1	16
5.4	16
3.4	16
1.7	16
0.4	16
2.2	16
3.9	16
5.6	16
7	16
7.9	16
8.7	16
9	15.7
9	15.7
9	15.7
8.7	15.4
8.5	14.8
7.6	14.5
6.7	14.2
5.3	14
3.9	14
2.2	14
0.7	14
0.5	14
0.2	14
0.2	14
0.7	14
1	14
1	14
1	14
1	14
0.4	14
0.5	14
2	14
2.5	14
3.4	14
4.2	13.4
5.4	12.5
6.3	11.4
6.8	9.9
7.1	8.2
7.4	6.5
7.4	4.5
7.4	2.8
7.4	1.4
7.4	0.3
7.4	0.8
7.4	0.8
7.4	0.8
7.4	2.3
7.4	8
7.4	9.1
7.4	10.3
7.4	11.7
7.4	12
7.4	12.3
7.4	12.3
7.4	12.3
7.4	12.3
7.4	12
7.4	11.4
7.4	11.1
7.4	10.3
7.4	9.1
7.4	7.1
7.4	6.6
7.4	5.4
7.7	4.3
8.3	3.4
8.5	2.8
9.1	2.6
9.7	2.3
10.3	2
10.8	1.4
11.1	0.8
11.7	0
12.3	1.1
12.8	2.2
13.4	3.6
14.3	5.6
14.6	6.5
14.6	7.7
14.6	8.8
14	9.9
13.1	10.8
11.7	11.4
10.3	12
8.8	12.2
7.4	12.5
5.1	12.5
4.2	12.5
3.1	12.5
2	12.8
1.4	13.1
0.8	13.1
0.8	13.1
0.8	13.1
0.8	13.1
0.8	13.7
0.8	14.2
0.5	14.8
0.2	15.1
1	15.7
1.6	15.7
2.2	15.1
2.4	14.5
2.7	14.2
2.7	14
3	13.7
3	13.7
3	13.7
3	13.7
3	13.7
3	13.7
2.7	13.7
2.4	13.4
1.9	13.1
1	12.5
0.7	12.5
0.2	12.2
0.5	12
0.8	11.7
1.4	11.4
2	10.8
2.2	10.5
2.5	10.2
3.1	9.9
3.4	9.9
3.7	9.9
4.5	9.9
5.7	10.2
7.1	10.2
8.3	10.2
9.4	10.2
10.3	10.2
10.8	10.2
11.4	9.9
12	9.9
12.6	9.9
12.8	9.9
13.1	9.7
13.4	9.1
13.7	8.5
13.7	7.9
14	7.1
14.3	5.9
14.6	4.5
14.3	3.1
14.3	1.4
14.3	0.3
14.3	2.3
14.3	4.3
14.6	6.3
14.6	8.6
14.6	11.1
14.8	13.4
15.4	15.7
15.7	18.6
16	19.5
16.3	20.6
16.6	21.2
16.8	21.5
17.4	21.2
17.7	21.2
17.7	20.6
18	19.7
18	18.6
18	16.9
18	15.2
18.6	13.4
19.1	12
19.1	10.3
19.1	8.3
19.4	6.6
19.7	5.4
20.3	4
20.9	3.1
22.3	3.1
22.9	3.1
23.4	3.1
23.7	3.1
23.7	3.1
23.4	3.1
23.4	3.1
23.1	2.3
22.9	1.4
22.9	0.6
22.9	0
22.9	0.2
22.9	0.8
22.6	1.4
22.6	1.6
22.6	1.9
22.6	2.8
22	3.1
21.7	3.4
21.1	3.4
20.6	3.6
20	3.6
19.4	3.6
19.1	3.6
18.6	3.6
18.3	3.6
17.7	3.6
17.1	3.6
16.8	3.6
16.3	3.6
16	3.6
15.4	3.6
14.8	3.6
14.6	3.6
14.6	3.6
14.3	3.6
14	3.6
14	3.6
14	3.6
14	3.6
14	3.6
14	3.6
14	3.9
14	4.2
14	4.2
14	4.5
14	4.5
14	4.5
14	4.8
14	5.1
14	5.4
14	5.4
14	5.4
14	5.4
14	5.4
14	5.4
14	5.4
14	5.4
14	5.4
13.7	5.4
12.3	5.4
9.7	5.4
5.4	5.4
0.4	5.4
7	5.4
13.9	5.6
24.2	7.4
26.8	8.2
31.7	9.7
35.7	10.8
40	11.7
44.8	12
50.6	12.2
56.3	12
61.2	11.4
63.4	10.5
62.9	9.9
58.9	9.1
56.9	8.8
51.1	8.2
45.1	7.7
38	7.4
31.1	6.8
23.6	6.2
15.9	5.4
7.3	3.4
0.5	1.4
8	1.1
15.1	8.9
15.7	12
16.3	19.2
16.3	27.2
15.4	35.5
14	43.5
12.3	51.2
10.8	57.8
9.7	62.7
8.8	64.4
8.5	63.6
8.5	60.4
8.5	55.8
8.5	49.8
8.5	42.9
9.1	36.4
9.4	28.6
8.5	20.3
6.3	11.7
2.2	3.4
3.3	4.5
10.2	9.7
16.8	10.2
25.1	10.2
33.7	10.2
42.3	10.2
50	9.9
56.6	9.7
62.6	9.9
67.7	10.5
72	11.7
73.5	12
72.6	12
67.5	12
64.9	12
58.6	12
51.4	12
43.4	12
34.2	12
24.2	11.7
13.9	10.5
1	7.7
2	5.6
6	0.8
8.3	8.9
9.1	17.4
9.7	26.3
10	34.9
10	43.5
10	51.8
10	59.5
10	67
10	73.9
10	77.6
9.7	77
9.7	74.2
10	69.3
10.3	63.6
10.5	57
10.5	49.2
10.5	40.9
10.5	26.9
10.5	22
10	12
7.7	2.6
2	6.2
4.2	12
10.2	14
18.5	15.1
27.9	15.4
36.8	15.4
46	15.4
54.6	15.4
62.9	15.4
70.6	15.1
77.8	14.8
80.3	14
79.8	13.7
75.2	13.4
72.3	13.4
66	13.4
58.9	13.4
51.4	13.4
42.8	12.8
33.9	12.8
24.2	12.2
13.9	10.5
4.2	7.9
3.7	4.2
9.4	2.3
12.6	10.3
13.4	18.6
13.4	27.2
13.4	36.4
14	45.2
14.3	53.5
14.6	61.8
14.3	69.6
13.7	76.4
12.3	79.3
10.8	77.3
10.5	73
10.5	67
10.5	59
10.5	50.7
10.5	41.8
10.5	32.9
10.3	22.9
8.8	12.9
6	3.7
2.2	5.4
3.6	11.4
10.5	15.1
18.5	16.5
27.1	16.8
36.2	16.8
45.1	16.8
54	16.8
66.9	16.8
70.9	16.8
78.3	16.5
84.4	16.2
84.6	15.4
82.1	15.1
78	15.1
72.9	15.1
66.9	15.1
56.6	15.1
52.6	14.8
44.3	14.2
35.1	13.7
24.8	12.5
14.8	10.8
5	7.7
4	2.8
10.5	6.9
11.1	10.6
11.7	18.9
12	28
13.1	37.2
14.6	45.8
15.7	54.1
16.3	62.4
16.3	70.4
16	77.6
14.6	85.3
13.7	85
12.6	82.7
12.6	78.7
12.8	72.7
13.1	65.8
13.1	58.1
13.1	49.5
13.1	40.1
13.1	30.6
11.7	15.2
10.3	10.3
7.4	1.1
2	6.8
5.3	11.1
13.6	12.5
22.8	12.8
31.7	12.8
45.1	12.8
49.4	12.8
57.7	12.8
66	12.8
73.5	12.5
78.9	12
78.9	12
77.8	12.2
74.3	12
68.9	11.7
62.6	11.7
55.7	11.7
47.7	11.7
39.4	11.7
29.9	11.4
19.6	10.2
9.6	7.7
0.4	3.4
8	2.6
14.3	13.4
15.4	17.7
16.8	26.6
16.8	35.5
16.8	44.4
16.8	53
17.1	61.3
17.1	69.3
16.6	76.4
16	82.7
15.1	84.5
14	80.5
14.6	75.3
14.8	69.3
15.1	62.4
15.1	54.7
15.1	46.1
14.8	36.9
14.8	26.9
13.4	17.2
11.4	8
8.3	0.6
2	3.1
6.7	5.6
15.9	7.4
25.1	9.1
39.1	11.1
43.4	11.4
52	11.7
60.6	11.4
68.3	10.2
75.8	8.5
81.5	7.1
82.9	6.2
81.2	6.2
74.6	7.4
71.5	7.7
64.9	7.7
57.7	7.7
50.3	7.7
42.5	7.7
33.7	7.7
23.3	7.7
13	6.5
3.3	5.1
9.7	1.4
12.6	4.3
16	10.6
17.7	19.2
18.6	28.6
18.9	37.5
18.9	46.7
18.9	55
17.7	63
15.1	74.2
14	77.3
11.4	79.6
9.4	77.6
8.8	73
9.4	66.1
10	58.1
10.5	49.2
10.5	40.4
10.3	31.2
9.7	20.9
6.8	10.9
2.5	1.4
4.4	7.1
10.7	10.5
17.6	10.5
26.5	11.1
35.7	11.7
44.5	12
53.1	12
64.9	11.7
68.6	11.1
73.8	9.7
76.9	9.1
77.8	9.4
76	9.7
71.5	9.1
65.2	9.1
58	9.1
50	8.8
35.9	8.2
31.1	7.9
21.1	6.8
10.7	3.9
1.3	0
7.7	5.1
13.4	10.9
16.3	18.3
16.6	26.9
16.3	35.5
16	44.1
15.4	52.1
14.8	59.8
14	67.6
12.6	78.2
12.3	80.7
12.3	82.7
13.1	81.6
13.7	78.5
14	73.3
14	67
14	56.7
14	53
14	43.8
14	34.3
13.7	24.3
11.7	13.7
7.7	4
1.7	4.8
5	11.1
11.9	12.5
20.8	12.5
30.2	12.5
38.8	12.5
47.4	12.2
55.7	11.4
64	10.8
71.2	9.7
76.6	8.8
79.8	8.8
78.9	9.1
75.8	10.2
70.6	10.5
64	10.5
57.1	10.5
49.4	10.2
35.4	9.4
30.5	9.1
20.5	7.4
10.5	5.1
1	1.9
6.5	2.3
12.6	10.6
13.4	14.3
14.6	22.6
14.6	31.5
14.6	40.1
14.6	48.7
15.1	57
15.7	64.7
15.7	72.2
15.7	79.3
15.7	85.3
16.8	86.8
17.1	85.9
18	82.7
18	77.3
18.3	71.3
18.3	64.7
18	56.7
18	47.5
17.7	37.5
16.3	27.2
13.4	16.6
6.8	2
4	2.5
1.9	9.7
8.2	13.7
16.5	16
25.4	16
34.8	15.7
47.7	14.5
52	13.7
60.6	12.2
68.6	10.8
74.9	9.1
77.5	7.9
76	7.4
72.3	7.7
67.2	7.7
60	7.7
52	7.7
43.1	7.7
34.2	7.7
24.8	7.4
14.8	5.9
4.7	2.8
4.8	0.8
13.4	6.3
18.3	10.9
20.6	17.2
21.7	25.5
21.7	38.4
21.7	42.7
21.7	51
21.7	59
21.4	67
20.9	74.2
20	80.7
19.1	84.2
18.3	83.3
18.3	80.7
18.6	76.4
18.6	71.6
18.6	66.1
18.3	60.1
18.3	52.7
18.3	44.4
18.3	34.6
17.1	24.6
11.4	9.1
8.5	4.3
1.7	4.2
4.7	9.4
12.5	12.5
21.6	14.8
30.5	15.1
39.4	14.8
51.1	13.4
54.6	13.1
60.9	13.1
66.3	13.1
71.2	13.1
74.3	12.8
74	12.8
71.5	12.8
67.5	12.8
61.7	12.8
54.9	12.8
47.7	12.8
38.8	12.5
29.4	12
19.6	10.8
9.3	8.5
0.5	5.1
9.4	1.1
16	2.6
19.1	7.1
20.9	14.3
20.9	22.6
20.9	31.2
20.6	39.8
19.7	48.1
17.7	60.4
17.1	64.1
16	71.9
14.8	78.7
14.6	84.2
14	84.5
14	82.2
14	77.6
14	71.9
14	65.6
14	55
14	51
14	41.8
14	32.3
13.1	22
10.5	11.4
5.4	1.7
1.3	6.8
7.6	12
14.8	13.7
23.6	14
32.8	13.7
41.1	12.8
48.6	12.2
55.4	12.2
61.4	12.2
66.6	12
70.6	11.7
74	11.4
74	11.1
72.9	11.1
69.7	10.8
64.9	10.5
58.6	9.9
51.4	9.9
43.4	9.9
33.9	9.9
24.2	9.9
13.9	8.8
3.9	6.8
5.4	4.2
12.8	0.5
17.1	3.7
19.4	10.6
20.3	18.6
20.3	27.2
20.3	36.1
20.3	44.9
19.7	53.2
18.9	61.6
17.4	69.3
16	77
14.6	83.6
13.4	86.5
12.6	85
12.6	81.3
13.1	76.4
13.4	70.1
13.4	63.3
13.4	55.3
13.4	46.4
13.4	36.9
13.1	26.9
12.6	16.6
11.7	7.4
9.4	1.6
5.4	7.7
2.7	9.1
5.9	8.8
11.3	7.7
16.2	6.5
20.2	5.9
22.8	5.9
24.5	5.9
26.2	6.8
27.9	7.9
29.1	8.8
29.1	9.1
29.4	10.2
29.4	11.1
29.1	12
29.1	13.1
29.1	14.8
28.8	15.1
28.5	15.1
28.2	15.1
28.2	15.1
27.9	15.1
27.4	15.1
26.8	15.1
26.2	15.1
25.4	15.1
24.5	15.1
23.6	15.1
22.5	15.1
21.3	14.8
19.9	14.8
18.5	14.8
16.5	14.8
14.5	14.8
11.9	14.8
9	14.8
5.6	14.8
1.9	14.8
2	14.8
4.8	14.5
5.7	14.5
6	13.4
6.5	8.2
6.8	6.2
6.8	2.2
6.5	1.4
6	4.6
4.8	6.3
4	6.9
4	7.1
4	6.6
4	5.1
4	4.6
4	3.1
4	1.4
4	0.3
4.2	0.8
5.1	1.6
6	3.1
7.1	4.8
8.3	6.2
9.1	7.7
10	9.1
10.3	9.4
10.8	9.4
11.1	9.1
11.7	8.8
13.1	7.7
14.8	5.9
16.3	4.5
17.4	3.1
18.6	1.1
19.4	0.6
20	2.8
20	4.8
20	6.3
20	7.1
20	7.4
20	7.4
20	7.7
20	8.6
20	8.9
20	9.7
20	10.9
20	12
20	13.2
20	14.3
20	14.6
20	14.6
20	14.6
20	14.6
20	14.3
20	13.2
20	10.9
20	10
20	8.3
20	6.3
20	4.8
20	3.4
20	2.6
19.7	2
19.4	1.4
18.9	1.1
18.3	0.8
17.4	0.6
16.8	0
16.6	0.2
16.3	0.8
16	1.1
15.7	1.1
15.4	1.4
15.1	1.4
15.1	1.4
14.8	1.4
14.8	1.4
14.3	1.6
13.7	1.6
12.8	1.6
12.3	1.6
11.4	1.6
10.3	1.9
9.4	2.2
8.5	2.8
8	3.1
7.1	3.6
6.5	3.9
5.7	4.2
5.1	4.5
4	4.5
3.7	4.5
3.1	4.5
2.8	4.5
2.5	4.5
2.5	4.5
2.5	4.5
2.5	4.5
2.5	4.5
2.5	4.5
2.5	4.5
2.5	4.5
2.5	4.5
2.8	4.5
3.1	4.5
3.1	4.5
3.1	4.5
3.1	4.5
3.1	4.8
3.1	5.4
3.1	7.1
3.1	7.7
3.1	8.8
3.1	10.2
3.1	11.7
3.1	13.1
3.1	14.2
2.8	15.4
2.8	16
2.5	16.2
2	16.5
1.1	16.5
1.1	16.5
0.8	16.5
0.8	16.5
0.8	16.5
0.8	16.2
0.8	16
0.8	15.7
0.8	15.4
0.8	15.1
0.8	14.8
0.8	14.5
0.8	14.5
0.8	14.5
0.8	14.2
0.8	14.2
0.8	14
0.8	13.7
0.8	13.4
0.8	13.1
1.1	12.2
1.4	11.7
1.7	11.1
2.2	10.2
3.1	9.7
3.7	9.1
4.5	8.5
5.1	7.7
5.7	7.1
6	6.2
6.3	5.4
6.3	4.2
6.5	3.1
6.5	1.9
6.5	0.5
6.5	1.4
6.3	2.6
6.3	3.7
6.3	4.8
6.3	5.7
6.3	6.6
6.3	7.4
6.3	8.3
6.3	9.1
6.3	10
6	10.9
5.7	12
5.7	12.9
5.4	13.4
5.4	13.7
5.4	13.7
5.4	13.7
5.4	13.7
5.4	13.4
5.4	12.9
5.4	12
5.7	10.9
6	10
6.3	8.9
6.8	8
7.4	7.1
8	6
8.3	6
8.5	5.4
8.5	4.6
8.8	3.1
8.8	1.7
9.1	0.3
9.1	1.1
9.4	2.2
9.7	3.6
10	4.5
10	5.6
10	6.2
10	7.1
10	7.9
10	8.2
10	8.8
10	8.8
10	9.1
10	9.4
9.7	9.4
9.7	9.4
9.7	9.4
9.7	9.4
9.7	9.7
9.7	10.2
9.7	10.8
9.7	11.1
9.7	11.4
9.7	12
9.7	12.5
10	13.4
10	14
10.3	14.2
10.5	14.5
10.8	14.8
10.8	14.8
10.8	14.8
10.8	15.1
10.8	15.4
10.8	15.7
10.8	16.2
10.8	16.8
10.8	17.4
10.8	18
10.8	18.3
10.8	18.8
10.8	18.8
10.8	18.8
10.8	18.8
11.1	18.5
11.1	18.5
11.7	18.3
12	18.3
12.6	18.3
13.4	18.3
14.3	18.5
14.8	18.5
15.7	18.5
16.3	18.5
17.1	18.8
18	18.8
18.9	18.8
19.7	19.1
20.3	19.4
20.6	19.4
21.1	18.5
21.4	16.8
21.1	14.5
20.9	12
20.6	9.1
20.3	6.8
20	4.5
19.7	2.5
19.4	0.8
18.9	0.3
18	1.1
17.4	1.4
16.8	1.4
16.6	1.4
16.3	1.1
16	0.8
16	0.3
16	0.2
16	0.8
16	1.1
16	1.6
16	1.6
16	1.6
16	1.6
16	1.6
16	1.6
16	1.6
16	1.6
16	1.6
16	1.6
16	1.6
16	1.6
16	1.6
16	1.6
16	1.6
16	1.6
15.7	1.6
15.7	1.6
15.4	1.9
14.8	3.4
14.3	5.1
14.3	6.5
14.3	8.2
14.3	9.7
14.3	10.8
14.3	11.4
14.3	11.7
14.3	12
14.3	12
14.3	12
14.3	12
14.3	12
14	12
13.7	12
13.1	12
12.3	12
11.1	12
10	12
8.5	12
6.8	12
5.1	12
3.7	11.7
2.2	11.7
0.8	11.1
0.4	10.5
1.3	9.7
1.9	8.8
2.2	8.2
2.2	7.7
2.2	7.4
2.2	7.1
1.9	6.5
1.3	6.2
0.4	5.6
0.5	5.4
0.8	5.1
0.8	5.1
0.5	4.8
0.2	4.8
0.4	4.5
1	4.2
1.9	3.9
2.4	3.9
2.4	3.6
2.4	3.1
2.7	3.1
2.7	3.1
2.7	2.5
3	1.9
3.3	1.1
3.3	0.8
3.3	0.2
3.3	0
3.3	0.3
3.3	0.8
3.3	1.1
3.3	1.4
3.3	1.7
3.3	1.7
3.6	2.3
4.2	2.8
4.4	3.1
5	3.7
5.6	4.6
6.2	5.1
6.5	6
6.7	6.9
7	8
7.3	9.1
7.9	10.3
8.5	11.4
9	12.6
9.6	13.2
10.2	13.7
10.7	14
11	13.7
11	13.7
11	13.7
11.3	13.7
11.6	13.7
11.6	13.7
11.6	13.7
11.6	13.7
11.6	13.7
11.6	13.7
11.6	13.7
11.6	13.7
11.6	13.7
11.3	13.7
11.3	13.7
10.7	13.7
10.2	13.7
9.6	13.4
9.3	13.2
8.7	12.6
8.2	12.3
7.6	11.7
7	11.4
6.7	11.1
6.5	11.1
6.5	11.1
6.5	11.1
6.5	11.1
6.5	11.4
6.5	11.7
6.7	12.3
6.7	12.6
6.7	12.9
6.7	13.2
6.7	13.7
7	14
7.3	14.3
8.2	14.9
9	15.7
10.5	16.6
11.6	17.4
12.8	18.3
13.6	19.2
13.9	19.7
14.5	20.3
14.8	20.6
14.8	21.2
15	21.5
15.6	21.7
16.2	22.3
16.8	23.2
17.9	23.7
19.1	24.6
20.2	25.8
21.1	27.2
22.2	28.3
23.3	29.8
24.5	31.5
25.6	33.2
26.8	34.6
28.2	36.6
29.6	38.4
31.1	40.4
32.5	42.4
34.5	44.7
36.2	46.7
[truncated: 216 more rows]
