# Supplementary material for: Bot fit: A novel approach to assessing lower limb muscular strength
Source: PLoS One. 2026 Mar 26;21(3):e0339187. doi: 10.1371/journal.pone.0339187 (PMC13021169; doi:10.1371/journal.pone.0339187)
Supplement: S3 File — Raw joint angle data (left and right legs) collected from 25 participants across all exercise protocols. This compressed folder contains individual participant files (sub1–sub25) with time-series signals representing lower-limb motion recorded by the Bot Fit system during resistance exercise trials. (ZIP) [file pone.0339187.s003.zip › sub22/lunge_const.csv]

AngL	AngR
12.6	10.5
12.6	10.5
12.6	10.5
12.6	10.5
12.6	10.5
12.6	10.5
12.6	10.5
12.6	10.5
12.6	10.5
12.6	10.5
12.6	10.5
12.6	10.5
12.6	10.5
12.6	10.2
12.6	9.9
12.6	9.4
12.6	8.8
12.6	7.9
12.6	6.8
12.3	5.9
12.3	5.1
12.3	4.2
12.3	3.9
12.3	3.9
12.3	3.9
12.3	4.2
12.6	5.1
13.1	6.2
14.3	8.2
15.4	9.7
16.3	10.8
16.6	11.4
16.3	11.1
15.7	10.5
14.8	9.9
14.6	9.9
14.8	10.2
15.4	10.5
16	11.1
16.3	12
16.8	12.5
17.1	13.1
17.4	13.7
17.4	14
17.4	14.2
17.4	14.2
17.4	14.5
17.4	15.1
17.4	15.4
17.4	15.7
17.4	16
17.4	16.2
17.4	16.2
17.4	16.2
17.4	16.5
17.4	16.5
17.4	16.8
17.4	17.1
17.4	17.1
17.4	17.1
17.4	16.8
17.4	16.8
17.4	16.8
17.4	16.8
17.4	16.8
17.4	16.8
17.4	16.8
17.4	16.8
17.4	16.8
17.4	16.8
17.4	16.8
17.4	17.1
17.4	17.1
17.4	17.1
17.4	17.1
17.4	17.1
17.4	17.1
17.4	17.1
17.4	17.1
17.7	17.1
18.3	17.1
18.6	17.1
18.9	17.1
19.1	17.1
19.1	17.1
19.1	17.1
19.1	17.1
19.1	17.1
19.1	17.1
19.1	17.1
19.1	17.1
19.1	17.1
19.1	17.1
19.1	17.1
19.1	17.1
19.1	17.1
19.1	17.1
19.1	17.1
19.1	17.1
19.1	17.1
19.1	17.1
19.1	17.1
19.1	17.1
19.1	17.1
19.1	16.8
19.1	16.8
19.1	16.8
19.1	16.8
19.1	16.8
19.1	16.8
19.1	16.8
19.1	16.8
19.1	16.8
19.1	16.8
19.1	16.8
19.1	16.8
19.1	16.8
19.1	16.8
19.1	16.5
19.1	16.5
19.1	16.2
19.1	16
18.9	16
18.3	15.7
18	15.4
17.7	15.4
17.4	14.8
17.1	14.5
16.8	14
16.3	13.4
16	12.8
15.4	12
15.1	11.1
14.6	10.2
14.3	9.4
14	8.5
14	7.7
14	7.1
14	6.2
14	5.4
14	4.5
14	3.6
14	3.1
14	3.4
14	3.9
14	4.8
14	6.2
14	7.7
14	9.7
14.3	10.5
14.3	11.7
14.3	12.8
14.3	13.4
14.3	13.4
14.3	13.4
14.3	13.4
14.3	13.4
14.3	13.4
14.3	13.4
14.6	13.4
14.6	13.1
14.8	12.8
15.1	12.8
15.1	12.8
15.1	12.8
14.6	12.8
13.7	13.1
12.6	13.4
11.1	14
9.1	14.2
7.1	14.2
4.5	14.2
1.7	14.2
1.9	14.2
5	14.2
8.5	14.5
11.6	14.5
14.2	14.5
16.5	15.1
19.1	15.7
19.3	16
19.9	16.5
20.2	16.8
20.2	17.1
20.2	17.1
19.9	17.1
19.6	17.1
18.8	17.1
17.3	17.1
15.6	17.1
12.5	17.1
11.6	17.1
9.3	17.1
7	17.1
4.7	17.1
2.4	17.1
0.4	17.1
2	17.1
4	17.1
6	17.1
7.4	17.1
8.5	17.1
9.4	17.1
10	17.1
10.5	17.1
11.1	17.1
11.7	17.1
12.8	17.1
14	17.1
15.4	17.1
16.6	17.1
18	17.1
19.1	17.1
19.7	17.1
20.3	17.1
20.3	17.1
20	17.1
20	17.1
20	17.1
20	17.1
20	17.1
20	17.1
20	17.1
20	17.1
20	17.1
20	17.1
20	17.1
20	17.1
20	17.1
20	17.1
20	17.1
19.7	17.1
19.7	17.1
19.7	17.1
19.7	17.1
19.7	17.1
19.7	17.1
19.7	17.1
19.7	17.1
19.7	16.8
19.7	16.8
19.7	16.8
19.7	16.8
19.7	16.8
20	16.8
20	16.8
20	16.8
20	16.8
20	16.5
20	16.5
20	16.5
20	16.2
20	16.2
20	16
20	15.7
20	15.7
20	15.4
20	15.4
20	15.4
20	15.4
20	15.4
20	15.4
20	15.4
20	15.4
20	15.4
20	15.4
20	15.4
20	15.4
20	15.4
20	15.4
20	15.4
20	15.4
20	15.4
20	15.4
20	15.4
20	15.4
20	15.4
20	15.4
20	15.4
20	15.4
20	15.4
20	15.4
20	15.4
20	15.4
20	15.4
20	15.4
20	15.4
20	15.4
20	15.7
20	15.7
20	16
20	16.2
20	16.2
20	16.2
20	16.2
20	16.2
20	16.2
20	16.2
20	16.2
20	16.2
20	16.2
20	16.2
20	16.2
20	16.2
20	16.2
20	16.2
20	16.2
20	16.2
20	16.2
20	16.2
20	16.2
20	16.2
20	16.2
20	16.2
20	16.2
20	16.2
20	16.2
20	16.2
20	16.2
20	16.2
20	16.2
20	16.2
20	16.2
20	16.2
20	16.2
20	16.2
20	16.2
20	16.2
20	16.2
20	16.2
20	16.2
20	16.2
20	16.2
20	16.2
20	16.2
20	16.2
20	16.2
20	16.2
20	16.2
20.3	16.2
20.3	16.2
20.6	16.2
21.1	16.2
21.1	16.2
21.4	16.2
22	16.5
22.3	16.5
22	17.1
22.3	17.4
22.3	17.7
22.6	18
23.1	18
23.4	18
23.4	18
23.4	18
23.4	17.7
23.4	17.7
23.4	17.7
23.4	17.4
22.9	17.1
22.6	16.8
21.7	16.2
21.1	15.7
20	15.1
19.7	14.8
19.4	14.5
19.1	14.2
19.1	14.2
19.1	14.2
19.1	14.2
19.1	14.2
19.1	14.2
19.1	14.2
19.1	14.2
19.1	14.2
19.1	14.2
19.1	14.2
19.1	14.2
19.1	14.2
19.1	14.2
19.1	14.2
19.1	14
19.1	14
19.1	13.7
19.4	13.4
19.4	12.5
19.7	11.4
20.3	9.7
20.6	7.4
20.9	4.5
21.1	0.8
20.9	3.1
20.3	7.4
19.7	11.7
19.1	15.7
18.9	19.5
18.6	22.6
18.6	25.5
18.6	27.2
18.6	28.6
18.6	28.9
18.6	28.9
18.6	28.9
18.6	28.9
18.3	28
18.3	26.9
18	25.2
18	22.6
18	19.7
18.3	16
18.3	12
18.3	7.7
18.3	3.1
18.3	1.6
18.3	6.5
18	10.8
17.4	15.1
16.3	18
14.6	19.4
11.7	20.5
7.4	21.4
2.2	21.7
3.6	21.4
9.3	21.1
15	20.5
20.2	20.3
25.1	20
29.4	19.7
32.8	19.4
35.4	19.4
36.8	19.4
37.7	19.1
37.7	18.8
37.7	18.8
37.7	18.8
37.4	18.8
37.4	18.8
37.1	18.8
35.7	18.3
32.8	17.7
29.6	17.4
25.9	17.4
21.6	17.4
16.8	17.4
12.2	17.7
7.6	17.7
3	17.7
0.5	17.7
3.4	17.7
5.7	17.4
7.7	16.8
9.1	16
10	14.8
10.3	13.1
10.8	10.5
10.8	7.4
11.1	3.4
11.4	1.1
11.7	6.6
11.4	11.7
11.4	16.9
11.4	21.7
11.7	26
11.7	30.1
12.6	34.9
13.1	36.4
14	38.6
14.8	40.6
15.7	41.8
16.6	42.7
16.8	42.9
16.8	42.9
16.8	42.9
16.8	42.7
16.6	40.6
16.3	39.8
16.3	37.2
16.3	34.6
16.3	31.5
16.3	28
16.3	24.6
16.3	21.2
16	17.7
16	14.3
16	11.1
16	6.6
16	5.1
16	2.6
16	0
16	2.2
16	4.5
16	6.5
16	8.2
16	9.7
16	10.5
16	10.8
15.7	11.4
15.4	11.7
14.8	12.2
14	13.1
13.7	13.4
13.1	14
12.3	14.5
11.4	15.7
10.5	16.2
9.4	17.1
8.3	17.7
6.8	18
5.1	18
4.5	18
3.4	18
2.5	18
2.2	18
2	18
2	18
2	18
2	18
2	18
2.2	18
2.2	18
2.8	18
3.7	18
4.8	18
6	18
7.1	18
8	18
8.3	18.3
8.8	18.8
9.1	19.1
9.7	19.1
10.3	19.1
10.8	19.1
11.7	19.1
12.3	19.1
13.1	19.1
13.7	19.1
14.6	19.1
14.8	19.1
15.1	19.1
15.7	18.8
16.3	18.8
16.8	18.8
17.1	18.8
17.4	18.8
17.7	18.8
17.7	18.8
17.4	18.8
17.4	18.8
17.4	18.8
17.4	18.8
17.4	18.5
17.4	18.5
17.4	18.5
17.4	18
17.4	17.4
17.1	17.1
17.1	16.5
16.8	15.7
16.8	14.8
16.8	14
16.8	13.1
16.6	12
16.6	10.5
16.3	8.8
16	7.1
15.4	5.1
14.6	3.1
13.7	1.1
12.8	0.8
12	2.8
11.1	4.3
10.3	5.4
10	6.3
9.4	6.6
9.4	6.6
9.7	6.3
9.7	5.4
9.7	4
10	3.4
10	2
10.3	0.3
10.8	1.6
11.7	4.2
12.6	6.8
13.7	9.4
15.1	11.4
16.6	12.8
17.7	14
17.7	14.5
17.7	15.4
17.4	16
17.1	16.2
17.1	16.5
17.1	16.8
17.1	17.4
17.1	17.7
17.1	18
17.1	18
17.1	18
17.1	18
17.1	18
17.1	18
17.1	18
16.8	18
16.6	18
16.6	18
16.6	18
16.3	18
16.3	18
16.3	18
16.3	18
16.3	18
16.3	18
16	18
16	18
16	18
15.7	18
15.7	18
15.7	18
15.4	18
15.1	18
15.1	18
14.8	18
14.8	18
14.8	18
14.8	18
14.6	18.3
14.6	18.3
14.3	18.3
14.3	18.3
14.3	18.3
14.3	18.3
14.3	18.3
14.3	18.3
14.3	18.3
14	18.3
14	18.3
14	18.3
14	18.3
14	18.3
14	18.3
14.3	18.3
14.3	18.3
14.3	18.3
14.3	18
14.3	18
14.3	18
14.3	18
14.3	18
14.3	18
14.3	18
14.3	18
14.3	18
14.3	18
14.3	18
14.3	18
14.3	18
14	18
14	18
14	18
13.7	18
13.4	18
12.6	18
12	18
11.1	18
10.3	18
9.4	18
8.3	18
7.1	18
6	18
4.5	18
3.4	18
2.5	18
1.7	18
1.4	18
1.1	18
1.1	18
1.1	18
1.1	18
1.4	17.7
2	17.7
2.8	17.7
4	17.7
5.4	17.7
6.5	17.7
7.4	18
8	18
8.5	18
8.5	18
8.5	18
8.5	18
8.5	18
8.3	18
8	18
6.5	18
5.7	18
4.2	17.7
2	17.7
0.7	17.4
3.9	17.1
7.6	16.5
11.3	15.7
15.3	14.5
19.1	13.4
22.5	12
25.4	10.8
28.2	9.4
30.5	8.2
32.2	7.1
33.4	5.9
33.9	4.8
34.2	3.4
34.2	1.4
33.9	0.6
33.1	3.4
31.9	6.6
30.2	10.3
28.2	13.7
25.6	17.4
22.8	20.9
19.6	24
15.6	26.9
11.6	29.2
7.3	31.5
3.3	33.2
2.2	35.5
5.4	37.5
6.5	38.4
8.5	40.6
9.7	43.5
10.3	46.4
10.5	49.8
10.3	53
10.3	56.1
10	59
9.4	61.6
8.8	63.8
8.5	66.1
8.3	68.7
7.7	71
7.7	73.3
7.7	75.3
8	77.6
8.3	79.6
9.1	81.9
10.5	82.2
10.5	81.6
10.5	80.7
10.5	80.2
10.5	80.2
10.5	80.2
10.5	80.2
10.5	80.2
10.5	80.2
10.5	80.2
10.5	79.9
10.5	79.3
10.5	77.3
10.5	75
10.5	72.2
10.5	69
10.5	65
10	60.1
8.8	55
7.4	51
3.1	45.2
1.4	43.8
2.2	41.2
5.9	38.9
9	36.4
11.9	34.1
13.6	31.5
15	28.6
15.6	25.5
15.6	22.9
15.6	20.9
15.6	20.3
15.6	20.3
15	20.3
12.8	20.3
11	20
11	19.2
11	18.3
11	17.2
11.6	15.7
12.2	14.3
13	13.7
13.9	13.7
14.5	13.7
14.5	14
14.5	14.9
14.5	16.9
14.5	18.6
14.5	20.9
14.2	23.7
13.6	28
12.2	34.1
11	36.1
8.5	39.2
5	41.8
1	43.2
3.7	43.8
8	44.4
11.4	45.5
13.4	47.5
14.3	50.7
14.3	56.4
14.3	58.1
14.3	60.7
14.3	62.1
14.3	64.4
14.3	67.3
14.3	70.4
14.3	72.7
14.3	74.4
14.3	76.4
14.3	78.2
14.3	79
14.3	79.9
14.3	79.9
14.3	79.9
14.3	79.9
14.3	79.9
13.7	79.9
13.1	79.9
11.7	79.6
11.1	79.3
10.3	78.5
10	77.3
10	76.2
10	74.7
10	73
10	71
10	68.7
10	65.8
10	63
10	59.3
10	55.3
10	51
9.4	46.1
7.7	39.5
6.8	37.5
4.5	33.8
2	30.6
1	28
3.9	25.8
6.2	23.7
7.9	21.5
9	19.7
9.3	17.7
9.3	16.3
9.3	15.4
9.3	15.4
9	15.4
7.9	15.4
5.3	15.4
2.7	15.4
0.7	15.4
0.8	15.4
1.1	15.4
1.1	15.4
1.1	15.4
0.4	14.6
2.7	13.4
5	13.2
7	13.2
9	13.2
10.2	13.4
10.5	14
10.5	14.6
10.5	15.7
10.5	18
10.5	21.5
10.5	25.2
10.5	29.5
9	36.4
8.5	38.6
6.2	41.8
2.7	43.8
1.4	44.9
6	45.5
10	46.1
13.4	46.9
15.1	49
15.4	51.8
15.4	55.3
15.4	58.1
15.4	60.7
15.4	62.1
15.4	65.3
15.4	69
15.4	71.9
15.4	73.9
15.4	75.6
15.4	77
15.4	77.3
15.4	78.2
15.4	79.6
15.4	81.3
15.4	82.7
16	83.3
16.8	83.3
16.8	83.3
16.6	83
15.7	82.2
15.4	81
15.1	80.5
15.1	79.9
15.1	79
15.1	77.9
15.1	76.7
15.1	74.7
15.1	73.9
15.1	72.2
15.1	70.7
15.1	69
15.1	67.3
15.1	65
15.1	62.1
15.1	59
15.1	55
13.4	48.1
12.6	45.8
10.5	42.1
7.7	38.9
4.2	36.1
0.8	33.8
2.7	31.5
5.9	29.2
8.2	27.2
9.6	24.9
10.2	22.3
10.5	20.3
10.5	18.6
10.5	18
10.5	18
10.2	18
9.3	18
6.7	18
3.6	18
2.7	17.7
2.2	17.7
1	17.7
1	17.7
1	17.7
1.3	16.9
2.4	15.4
3.9	14.6
5.3	14.6
7	14.6
9	14.6
10.2	14.9
10.2	15.4
10.5	16
10.5	17.4
10.5	20.6
10.5	24.6
10.5	29.2
9.9	34.1
8.7	38.6
6.5	42.4
3.3	44.7
0.8	46.1
5.1	46.7
9.1	47.2
12.3	48.4
14	50.4
14.3	53.5
14	57.3
14	59.8
14	61.8
14	64.1
14	67
14	69.9
14	73
14	73.9
14	75.9
14	77.6
14	78.7
14	79.6
14	80.7
14	81.3
14.3	81.3
14.3	81.3
14.3	81.3
14.3	81.3
14	81
14	81
14	81
14	79.6
14	79
14	78.2
14	77.6
14	77
14	76.2
14	75
14	73.9
14	72.7
14	71.6
14	70.4
14	69.3
14	67.9
14	65.8
14	63.6
14	60.4
14	57.3
14	51.5
13.7	49.2
12.6	44.9
11.1	41.5
9.1	38.9
6.5	36.6
3.7	34.6
1.1	32.9
1.6	30.6
3.3	28.6
5	24.9
5.3	23.5
5.9	20.9
5.9	18.3
5.9	16
5.9	14.6
5.9	13.7
5.9	13.7
5.9	13.7
5.3	13.7
3.6	13.7
0.7	13.7
0.8	13.7
1.1	13.4
1.1	13.4
1.1	13.4
1.1	13.4
0.5	12.6
1.3	10.6
2.7	9.7
4.2	9.7
5.9	9.7
6.7	9.7
6.7	10
6.7	10.9
6.7	14.3
6.7	18
6.7	20
6.7	24.9
6.7	29.8
6.5	34.6
5	39.2
2.7	42.1
0.8	44.1
4.8	44.9
11.1	45.8
12.8	46.1
15.1	47.8
16	50.4
16	54.1
16	57.8
16	60.7
16	63
16	65.6
16	68.1
16	70.1
16	72.2
16	73.9
16	75.3
16	76.7
16	78.5
16	79
16	79
16	79
16	79
16	79
16	79
16	79
15.4	79
14.6	78.2
14	77
14	76.4
14	75.3
14	73.9
14	73
14	72.4
14	71.3
14	69.9
14	68.1
14	66.1
14	64.1
14	61.8
14	59.3
14	56.1
14	52.1
13.4	47.5
12.3	43.2
10.3	39.2
7.4	35.8
2.5	31.8
0.8	30.6
2.4	28.3
5	26.3
6.7	24.3
7.9	22.3
8.5	19.2
8.5	18.3
8.5	16.9
8.5	16.3
8.5	16.3
8.2	16.3
6.2	16.3
3.3	16.3
1.3	16.3
1.3	16
1.3	16
1.9	15.7
2.7	15.2
5.3	14
8.2	13.4
11	13.4
13.3	13.4
14.5	13.7
14.5	14.6
14.5	15.4
14.5	17.4
14.5	23.2
14.5	25.5
14.2	30.6
12.8	35.8
9.9	39.8
6.5	42.7
2.2	44.1
3.1	44.9
7.7	45.8
11.4	46.7
13.4	48.7
13.7	51.8
13.7	55.5
13.7	58.7
13.7	61.8
13.7	65.3
13.7	68.7
13.7	72.7
13.7	73.9
13.7	75.9
13.7	77.3
13.7	78.5
13.7	80.2
13.4	81.3
12.8	81.3
12.8	81.3
12.8	81.3
12.6	81
12.6	81
12	81
11.4	81
10.8	80.5
10.8	79.6
10.8	78.5
10.8	77.3
10.8	76.4
10.8	75.6
10.8	74.7
10.8	73.6
10.8	72.2
10.8	70.7
10.8	69
10.8	67.3
10.8	65
10.8	62.7
10.8	59.8
10.8	56.7
10.8	53.2
10.8	49.2
10.3	44.7
8.8	38.4
8	36.6
5.7	33.2
2.8	30.3
0.2	28.3
3	26.6
5.6	25.2
7.3	23.7
9	21.5
9	20.6
9	19.5
9	18.6
9	18.3
8.7	18.3
8.2	18.3
5.9	18.3
3.6	18.3
2.4	18.3
2.2	18.3
2.4	18.3
2.4	18
3.6	16.6
5.3	14.6
6.7	13.2
8.7	12.9
11	12.9
12.8	12.9
13.3	12.9
13.3	12.9
13.3	13.4
13.3	15.4
13.3	18.6
13.3	22.3
13	26.6
11.6	31.2
9.3	34.9
5.6	37.8
1.3	39.2
4	39.5
8.8	39.5
12.8	39.8
15.7	40.9
16.6	43.5
16.3	46.9
16.3	49.5
16	52.1
16	56.7
16	58.1
16	61
16	63.6
16	65.8
16	68.1
16	69.6
16	71
16	72.4
16	73.9
16	76.2
16	77
16	79
16	80.5
16	80.5
16	80.5
16	80.5
16	80.5
16	80.5
16	80.2
15.7	78.2
15.7	77.6
15.7	76.4
15.7	75.9
15.7	75
15.7	74.2
15.7	73.3
15.7	72.7
15.7	72.4
15.7	71.6
15.7	70.4
15.7	69.3
15.7	68.4
15.7	67.3
15.7	66.1
15.7	64.1
15.7	63.3
15.7	61
15.7	58.4
15.7	55
15.7	51
15.7	46.7
14.8	41.8
13.4	37.8
11.1	34.6
8.5	32.3
5.7	30.3
2.8	28.3
0.2	26.6
1.9	24.9
3.6	22.9
4.7	20.9
5.3	18.9
5.6	17.2
5.9	15.7
5.9	14.9
5.9	14.6
5.9	14.6
5.3	14.6
3.3	14.6
1.6	14.6
1.6	14.6
1.6	14.6
2.2	14.3
3.3	13.2
4.7	12
5.9	10.9
6.7	10.3
7.6	10.3
8.2	10.3
8.2	10.3
8.2	10.3
8.2	10.9
8.2	14
8.2	15.4
7.9	18.3
7.3	22
5.9	25.8
3.9	29.2
0.4	32.3
3.4	34.9
7.4	36.6
11.4	38.1
16	40.1
16.8	40.9
18	43.2
18	46.1
18	48.7
18	50.1
18	52.1
18	54.7
18	57
18	59.3
18	61.6
18	63.8
18	65.8
18	67.3
18	68.4
18	69.6
18	71.3
18	73.3
18	75.3
18	77.3
18	77.9
18	77.9
18	77.9
18	77.9
18	77.6
17.7	77.6
17.1	77.6
16.6	77.6
16	77.6
16	77
16	75.6
16	74.4
16	73.6
16	73.3
16	72.7
16	71.9
16	70.7
16	69.6
16	68.7
16	67.6
16	66.7
16	65.3
16	63.8
16	60.7
16	59.3
16	56.1
15.4	52.7
14.6	48.7
13.4	44.7
11.7	41.5
9.4	38.4
6.8	35.8
4.2	33.5
1.4	31.2
1	29.2
3	27.5
4.7	25.8
5.9	23.7
6.5	22
7	20.3
7	18.9
7	18.3
7	18
7	18
6.5	18
4.7	18
2.4	18
1	17.4
1	17.2
1	17.2
1	17.2
1	16.9
1	16
1.3	14.3
2.2	12.6
3.3	11.7
4.7	11.7
6.7	11.7
9.6	11.7
10.2	11.7
10.7	11.7
11	11.7
11	12.6
11	15.2
11	19.2
11	23.7
10.7	28.9
9	33.8
6.2	37.8
2.4	39.8
2.5	40.4
7.4	40.4
12.3	40.4
16.3	40.4
18.6	41.5
19.4	44.1
19.4	48.1
19.1	51.5
18.6	53.8
18.6	58.4
18.6	59.8
18.6	63
18.6	65.6
18.6	68.1
18.6	70.4
18.6	72.4
18.6	73.9
18.6	74.7
18.6	75.9
18.6	77
18.6	78.7
18.6	80.7
18.6	81.3
18.6	81.6
18.6	81.6
18.6	81.6
18	81.6
17.1	81.3
16	80.5
15.7	80.2
15.4	79.3
15.4	78.5
15.4	77.3
15.4	76.4
15.4	75.6
15.4	74.7
15.4	73
15.4	72.4
15.4	71
15.4	69.3
15.4	67.9
15.4	66.4
15.4	64.7
15.4	62.7
15.4	59.8
15.4	56.7
15.4	52.7
15.4	45.5
15.4	42.9
14.8	37.8
13.7	33.5
11.7	30.1
9.4	27.5
6.8	25.5
2.8	23.2
1.7	22.3
0.4	20.9
1.9	19.5
3	18.3
3.6	17.2
3.6	16.6
3.6	16.3
3.6	16.3
3.3	16.3
1.9	16.3
0.4	16.3
0.4	16.3
0.4	16.3
0.4	16.3
0.4	16.3
0.4	16
0.7	15.2
1.3	14
1.9	13.4
3	13.4
4.2	13.4
5.3	13.4
5.6	13.4
5.6	13.4
5.6	13.7
5.6	15.4
5.6	18.6
5.6	22.6
5.3	29.8
5	32.3
3.6	36.9
1.3	40.4
2	42.4
6	43.8
10	44.9
13.1	46.1
15.7	47.8
16.8	52.4
16.8	54.4
16.8	58.1
16.8	61.8
16.8	64.7
16.8	66.4
16.8	68.1
16.8	70.1
16.8	71.9
16.8	73
16.8	73.9
16.8	75.6
16.8	76.4
16.8	78.2
16.8	79.6
16.8	80.5
16.8	80.7
17.4	80.7
17.4	80.5
17.4	80.5
17.4	80.5
16.6	79.3
16	78.5
15.7	77.9
15.4	77
15.1	76.2
15.1	75
15.1	74.2
15.1	73.3
15.1	72.2
15.1	71
15.1	69
15.1	68.4
15.1	66.7
15.1	64.4
15.1	61.8
15.1	59
15.1	55.3
14.6	50.7
13.7	46.1
12.3	41.8
10	37.8
6.8	34.1
3.4	31.2
0.2	28.6
3.9	26.9
7	25.5
9.6	24
11	22.9
11.6	21.7
11.6	20.6
11.6	20.3
11.3	20.3
10.2	20.3
7.6	20.3
5	20.3
4.4	19.7
4.4	19.5
4.4	19.2
5	18
5.9	16.3
7.6	14.3
8.5	14
10.2	14
11.6	14
12.5	14
12.5	14
12.5	14.3
12.5	16
12.5	18.6
12.2	22.3
11.6	26.3
9.9	30.1
7	32.9
3	34.9
2.2	36.4
7.7	37.5
12.6	38.6
16.8	40.1
19.1	42.1
20	45.2
19.7	49.2
19.7	52.1
19.7	54.7
19.7	57
19.7	58.7
19.7	60.4
19.7	61.8
19.7	63.8
19.7	66.1
19.7	68.1
19.7	70.7
19.7	71.3
19.7	72.4
19.7	73.6
19.7	75.3
19.7	77
19.7	77.9
19.7	78.5
19.7	78.5
19.7	78.5
19.7	78.5
19.7	78.5
19.7	78.2
18.9	78.2
17.4	77.6
16.6	77.3
16.3	76.7
16.3	75.3
16.3	74.7
16.3	73.9
16.3	73.3
16.3	72.4
16.3	71.6
16.3	70.1
16.3	69.9
16.3	68.7
16.3	67.9
16.3	66.7
16.3	65.3
16.3	63.8
16.3	62.1
16.3	60.1
16.3	57.3
16.3	53.5
16.3	49
15.7	44.1
14.6	39.5
12.8	35.5
10.5	32.1
7.4	29.5
4.5	27.2
1.4	25.2
1.6	23.7
3.9	22.3
5.6	21.2
6.5	20
7	19.2
7	18.6
7	18.6
7	18.6
6.2	18.6
4.4	18.6
3.9	18.6
3.9	18.6
3.9	18.6
3.9	18.6
5	18.3
7	17.4
9.3	17.2
11.6	17.2
13.3	17.2
14.8	17.2
15	17.2
15.3	17.4
15.3	18.6
15.3	21.2
15.3	24.6
15	28.9
13.9	33.8
11.9	37.8
6.7	41.8
4.4	42.7
0.8	43.8
6	44.4
10.8	44.9
14.6	45.8
16.8	47.5
17.4	50.1
17.4	53.5
17.4	57.5
17.4	59
17.4	62.1
17.4	63.3
17.4	66.4
17.4	68.1
17.4	70.4
17.4	72.7
17.4	74.4
17.4	75.9
17.4	77
17.4	78.2
17.7	79.3
18	80.5
18.9	81.3
20.6	81.3
21.1	81.3
21.7	81.3
21.7	81.3
21.4	81.3
20.6	81
19.1	80.5
18.3	80.5
18	80.2
17.7	79.6
17.7	78.7
17.7	77.3
17.7	77
17.7	76.2
17.7	75.6
17.7	74.7
17.7	73.6
17.7	72.2
17.7	70.7
17.7	69.3
17.7	67.9
17.7	65.8
17.7	63.6
17.7	60.7
17.7	57.8
17.1	53.8
16.3	49.5
15.1	45.2
13.4	41.2
10.8	37.8
8	34.6
5.1	32.1
2	29.8
1.3	27.8
4.2	26
6.5	24.6
8.5	23.2
9.6	22.3
9.9	21.5
9.9	21.2
9.9	20.9
9.6	20.9
8.5	20.9
5.9	20.9
4.4	20.9
4.4	20.6
4.4	20.6
4.4	20
4.4	18.9
4.4	17.2
4.4	15.7
4.4	14.9
5	14.3
6.2	14.3
8.2	14.3
8.7	14.6
9	14.9
9.6	15.7
9.6	17.2
9.6	19.5
9.6	22.9
9.6	27.5
9.3	32.3
8.5	37.2
6.7	41.5
4.2	44.4
0.4	46.4
4.2	47.8
9.1	48.4
13.4	49
16.3	50.7
17.1	53
17.1	56.7
17.1	61.3
17.1	65.3
17.1	67.6
17.1	69.6
17.1	71.9
17.1	73.6
17.1	73.9
17.1	73.9
17.1	74.7
17.1	76.7
17.1	78.7
17.4	81.3
17.7	82.2
18.6	82.5
19.1	82.5
19.4	82.5
19.1	82.5
18.9	81.6
18	80.5
17.4	79.6
16.8	79.3
16.3	79
15.7	77.9
15.4	76.7
15.4	75.6
15.4	74.4
15.4	73.9
15.4	73.3
15.4	72.4
15.4	71.6
15.4	70.1
15.4	68.7
15.4	66.7
15.4	64.7
15.4	61
15.4	59.5
15.4	56.1
15.1	51.8
14.3	46.9
13.4	42.1
11.7	37.8
9.1	33.8
6.5	30.6
3.4	27.5
0.5	25.2
2.4	23.5
4.4	21.7
6.2	20.6
7	19.5
7.3	18.6
7.3	18
7.3	18
7	18
5.3	18
2.7	18
2.2	18
2.2	17.7
2.4	17.2
2.7	16.6
4.2	14.9
6.2	13.4
8.5	13.2
11	13.2
13	13.2
13.9	13.4
13.9	14.3
13.9	15.7
13.9	18.6
13.9	25.2
13.9	27.8
13	32.9
11	37.8
7.6	42.4
3.9	45.2
1.1	46.9
6.3	47.8
11.4	48.7
15.7	49.8
18.3	51.5
19.1	54.4
19.1	58.1
19.1	62.1
19.1	65.6
19.1	68.4
19.1	71
19.1	73
19.1	75
19.1	75.9
19.1	76.2
19.1	76.4
19.1	77.9
19.1	79.6
19.1	80.7
19.1	81.9
19.1	82.2
19.1	82.2
19.1	82.2
19.1	82.2
18.6	81
17.7	80.2
17.1	79.6
16.6	79.3
16	78.7
15.7	77.9
15.7	77
15.7	75.9
15.7	75
15.7	73.6
15.4	71.6
15.4	69.6
15.4	67.6
15.4	65.3
15.1	62.4
14.6	59.3
13.7	55.8
12.3	52.1
10.8	48.1
8.5	44.1
6	40.4
3.4	36.4
0.5	33.2
2.4	30.6
5	28.6
8.2	26.3
8.7	25.8
9.9	24.6
10.2	23.5
10.2	22.6
10.2	22.3
9.6	22.3
7.9	22.3
6.2	22.3
5.9	22
5.9	22
5.9	21.7
6.5	20
7.9	17.4
9.3	15.4
10.7	14.3
12.5	13.7
13.6	13.7
13.9	13.7
13.9	14.3
13.9	16
13.9	18.9
13.9	22.6
13.6	27.2
13	32.1
11.3	36.6
8.7	40.6
2.2	44.4
0.5	44.9
5.7	45.8
10.5	46.7
15.1	47.8
17.7	49.5
18.9	52.4
18.9	56.7
18.9	60.1
18.9	62.7
18.9	65.6
18.9	68.7
18.9	71.6
18.9	73.3
18.9	74.4
18.9	75.9
18.9	77.9
18.9	78.5
18.9	79.6
18.9	81.3
19.1	82.5
19.7	83.9
20.3	83.9
20.3	83.9
20.3	83.9
20	83.3
19.1	82.7
18.6	82.2
18	81.6
17.7	81
17.7	79.9
17.7	78.7
17.7	77.9
17.7	77
17.7	75.9
17.7	74.4
17.7	72.7
17.7	71
17.7	69.3
17.7	67.3
17.7	63.6
17.7	62.4
17.7	59.5
17.7	56.4
17.4	52.1
16.3	47.2
15.1	42.4
13.4	38.4
9.1	33.2
7.4	32.1
4.2	30.1
1.1	28.3
1.6	27.2
3.6	25.8
4.7	24.6
5	23.2
5	22
5	21.5
5	21.5
4.7	21.5
3.9	21.5
2.7	21.5
2.2	21.5
1.9	21.5
1.6	21.5
1.9	21.5
2.7	21.2
5.3	20
8.2	19.5
11	19.2
13.6	19.2
15.3	19.2
15.9	19.5
15.9	20.3
15.9	22.3
15.9	25.2
15.9	29.5
15.3	34.3
13.6	38.9
10.7	42.7
7	45.2
1.9	46.4
3.4	46.9
8.3	47.8
12.6	49.2
16	52.7
16.3	54.7
16.3	59
16.3	62.7
16.3	66.1
16.3	69.3
16.3	72.2
16.3	74.7
16.3	76.2
16.3	77
16.3	77.9
16.3	78.5
16.3	79.9
16.6	81.3
17.1	82.2
18	82.5
18	82.5
18	82.5
18	82.5
17.7	82.2
17.1	81.6
16.6	80.7
16.3	80.5
[truncated: 696 more rows]
