# Supplementary material for: Bot fit: A novel approach to assessing lower limb muscular strength
Source: PLoS One. 2026 Mar 26;21(3):e0339187. doi: 10.1371/journal.pone.0339187 (PMC13021169; doi:10.1371/journal.pone.0339187)
Supplement: S3 File — Raw joint angle data (left and right legs) collected from 25 participants across all exercise protocols. This compressed folder contains individual participant files (sub1–sub25) with time-series signals representing lower-limb motion recorded by the Bot Fit system during resistance exercise trials. (ZIP) [file pone.0339187.s003.zip › sub22/lunge_max.csv]

AngL	AngR
12.8	11.7
12.8	11.7
12.8	11.7
12.8	11.7
12.8	11.7
12.8	11.7
12.8	11.7
12.8	11.7
12.8	11.7
12.8	11.7
12.8	11.7
12.8	11.7
12.8	11.7
12.8	11.7
12.8	11.7
12.8	11.7
12.8	11.7
12.8	11.7
12.8	11.7
12.8	11.7
12.8	11.7
12.8	11.7
12.8	11.7
13.1	12
13.4	12.3
13.9	12.8
13.9	13.4
13.7	13.1
13.1	12.6
12.2	11.7
11.4	10.8
11.4	10.5
11.4	10.8
11.6	11.1
11.9	11.7
11.9	12
11.9	12
11.9	12
11.9	12
11.9	12
11.9	12
11.9	12
11.9	12
11.9	12
11.9	12
11.9	12
11.9	12
11.9	12
11.9	12
11.9	12
11.9	12
11.9	12
11.9	12
11.9	12
11.9	12
11.9	12
11.9	12
11.9	12
11.9	12
11.9	12
11.9	12
11.9	12
11.9	12
11.9	12
11.9	12
11.9	12
11.9	12
11.9	12
11.9	12
11.9	12
11.9	12
11.9	12
11.9	12
11.9	12
11.9	12
11.9	12
11.9	12
11.9	12
11.9	12
11.9	12
11.9	12
11.9	12
11.9	12
11.9	12
11.9	12
11.9	12
11.9	12
11.9	12
11.9	12
11.9	12
11.9	12
11.9	12
11.9	12
11.9	12
11.9	12
11.9	12
11.9	12
11.9	12
11.9	12
11.9	12
11.9	12
11.9	12
11.9	12
11.9	12
11.9	12
11.9	12
11.9	12
11.9	12
11.9	12
11.9	12
11.9	12
11.9	12
12.2	12
12.2	12
12.8	12
12.8	12
12.8	12
12.8	12
12.8	12
12.8	12
12.8	12
12.8	12
12.8	12
12.8	12
12.8	12
12.8	12
12.8	12
12.8	12
12.8	12
12.8	12
12.8	12
12.8	12
12.8	12
12.8	12
12.8	12
12.8	12
12.8	12
12.8	12
12.8	12
12.8	12
12.8	12
12.8	12
12.8	12
12.8	12
12.8	12
12.8	12
12.8	12
12.8	12
12.8	12
12.8	12
12.8	12
12.8	12
12.8	12
12.8	12
12.8	12
12.8	12
12.8	12
12.8	12
12.8	12
12.8	12
12.8	12
12.8	12
12.8	12
12.8	12
12.8	12
12.8	12
12.8	12
12.8	12
12.8	12
12.8	12
12.8	12
12.8	12
12.8	12
12.8	12
12.8	12
12.8	12
12.8	12
12.8	12
12.8	12
12.8	12
12.8	12
12.8	12
12.8	12
12.8	12
12.8	12
12.8	12
12.8	12
12.8	12
12.8	12
12.8	12
12.8	12
12.8	12
12.8	12
12.8	12
12.8	12
12.8	12
12.8	12
12.8	12
12.8	12
12.8	12
12.8	12
12.8	12
12.8	12
12.8	12
12.8	12
12.8	12
12.8	12
12.8	12
12.8	12
12.8	12
12.8	12
12.8	12
12.8	12
12.8	12
12.8	12
12.8	12
12.8	12
12.8	12
12.8	12
12.8	12
12.8	12
12.8	12
12.8	12
12.8	12
12.8	12
12.8	12
12.8	12
12.8	12
12.8	12
12.8	12
12.8	12
12.8	12
12.8	12
12.8	12
12.8	12
12.8	12
12.8	12
12.8	12
12.8	12
12.8	12
12.8	12
12.8	12
12.8	12
12.8	12
12.8	12
12.8	12
12.8	12
12.8	12
12.8	12
12.8	12
12.8	12
12.8	12
12.8	12
12.8	12
12.8	12
12.8	12
12.8	12
12.8	12
12.8	12
12.8	12
12.8	12
12.8	12
12.8	12
12.8	12
12.8	12
12.8	12
12.8	12
12.8	12
12.8	12
12.8	12
12.8	12
12.8	12
12.8	12
12.8	12
12.8	12
12.8	12
12.8	12
12.8	12
12.8	12
12.8	12
12.8	12
12.8	12
12.8	12
12.8	12
12.8	12
12.8	12
12.8	12
12.8	12
12.8	12
12.8	12
12.8	12
12.8	12
12.8	12
12.8	12
12.8	12
12.8	12
12.8	12
12.8	12
12.8	12
12.8	12
12.8	12
12.8	12
12.8	12
12.8	12
12.8	12
12.8	12
12.8	12
12.8	12
12.8	12
12.8	12
12.8	12
12.8	12
12.8	12
12.8	12
12.8	12
12.8	12
12.8	12
12.8	12
12.8	12
12.8	12
12.8	12
12.8	12
12.8	12
12.8	12
12.8	12
12.8	12
12.8	12
12.8	12
12.8	12
12.8	12
12.8	12
12.8	12
12.8	12
12.8	12
12.8	12
12.8	12
12.8	12
12.8	12
12.8	12
12.8	12
12.8	12
12.8	12
12.8	12
12.8	12
12.8	12
12.8	12
12.8	12
12.8	12
12.8	12
12.8	12
12.8	12
12.8	12
12.8	12
12.8	12
12.8	12
12.8	12
12.8	12
12.8	12
12.8	12
12.8	12
12.8	12
12.8	12
12.8	12
12.8	12
12.8	12
12.8	12
12.8	12
12.8	12
12.8	12
12.8	12
12.8	12
12.8	12
12.8	12
12.8	12
12.8	12
12.8	12
12.8	12
12.8	12
12.8	12
12.8	12
12.8	12
12.8	12
12.8	12
12.8	12
12.8	12
12.8	12
12.8	12
12.8	12
12.8	12
12.8	12
12.8	12
12.8	12
12.8	12
12.8	12
12.8	12
12.8	12
12.8	12
12.8	12
12.8	12
12.8	12
12.8	12
12.8	12
12.8	12
12.8	12
12.8	12
12.8	12
12.8	12
12.8	12
12.8	12
12.8	12
12.8	12
12.8	12
12.8	12
12.8	12
12.8	12
12.8	12
12.8	12
12.8	12
12.8	12
12.8	12
12.8	12
12.8	12
12.8	12
12.8	12
12.8	12
12.8	12
12.8	12
12.8	12
12.8	12
12.8	12
12.8	12
12.8	12
12.8	12
12.8	12
12.8	12
12.8	12
12.8	12
12.8	12
12.8	12
12.8	12
12.8	12
12.8	12
12.8	12
12.8	12
12.8	12
12.8	12
12.8	12
12.8	12
12.8	12
12.8	12
12.8	12
12.8	12
12.8	12
12.8	12
12.8	12
12.8	12
12.8	12
12.8	12
12.8	12
12.8	12
12.8	12
12.8	12
12.8	12
12.8	12
12.8	12
12.8	12
12.8	12
12.8	12
12.8	12
12.8	12
12.8	12
12.8	12
12.8	12
12.8	12
12.8	12
12.8	12
12.8	12
12.8	12
12.8	12
12.8	12
12.8	12
12.8	12
12.8	12
12.8	12
12.8	12
12.8	12
12.8	12
12.8	12
12.8	12
12.8	12
12.8	12
12.8	12
12.8	12
12.8	12
12.8	12
12.8	12
12.8	12
12.8	12
12.8	12
12.8	12
12.8	12
12.8	12
12.8	12
12.8	12
12.8	12
12.8	12
12.8	12
12.8	12
12.8	12
12.8	12
12.8	12
12.8	12
12.8	12
12.8	12
12.8	12
12.8	12
12.8	12
12.8	12
12.8	12
12.8	12
12.8	12
12.8	12
12.8	12
12.8	12
12.8	12
12.8	12
12.8	12
12.8	12
12.8	12
12.8	12
12.8	12
12.8	12
12.8	12
12.8	12
12.8	12
12.8	12
12.8	12
12.8	12
12.8	12
12.8	12
12.8	12
12.8	12
12.8	12
12.8	12
12.8	12
12.8	12
12.8	12
12.8	12
12.8	12
12.8	12
12.8	12
12.8	12
12.8	12
12.8	12
12.8	12
12.8	12
12.8	12
12.8	12
12.8	12
12.8	12
12.8	12
12.8	12
12.8	12
12.8	12
12.8	12
12.8	12
12.8	12
12.8	12
12.8	12
12.8	12
12.8	12
12.8	12
12.8	12
12.8	12
12.8	12
12.8	12
12.8	12
12.8	12
12.8	12
12.8	12
12.8	12
12.8	12
12.8	12
12.8	12
12.8	12
12.8	12
12.8	12
12.8	12
12.8	12
12.8	12
12.8	12
12.8	12
12.8	12
12.8	12
12.8	12
12.8	12
12.8	12
12.8	12
12.8	12
12.8	12
12.8	12
12.8	12
12.8	12
12.8	12
12.8	12
12.8	12
12.8	12
12.8	12
12.8	12
12.8	12
12.8	12
12.8	12
12.8	12
12.8	12
12.8	12
12.8	12
12.8	12
12.8	12
12.8	12
12.8	12
12.8	12
12.8	12
12.8	12
12.8	12
12.8	12
12.8	12
12.8	12
12.8	12
12.8	12
12.8	12
12.8	12
12.8	12
12.8	12
12.8	12
12.8	12
12.8	12
12.8	12
12.8	12
12.8	12
12.8	12
12.8	12
12.8	12
12.8	12
12.8	12
12.8	12
12.8	12
12.8	12
12.8	12
12.8	12
12.8	12
12.8	12
12.8	12
12.8	12
12.8	12
12.8	12
12.8	12
12.8	12
12.8	12
12.8	12
12.5	12
12.5	12
12.5	12
12.5	12
12.5	12
12.5	12
12.5	12
12.5	12
12.5	12
12.5	12
12.5	12
12.5	12
12.5	12
12.5	12
12.5	12
12.5	12
12.5	12
12.5	12
12.5	12
12.5	12
12.5	12
12.5	12
12.5	12
12.5	12
12.5	12
12.5	12
12.5	12
12.5	12
12.5	12
12.2	12
12.2	12
12.2	12
12.2	12
12.2	12
12.2	12
12.2	12
11.9	12
11.6	12
11.6	12
11.6	12
11.6	12
11.6	12
11.6	12
11.6	12
11.6	12
11.6	12
11.6	12
11.6	12
11.6	12
11.6	12
11.6	12
11.6	12
11.6	12
11.6	12
11.6	12
11.6	12
11.6	12
11.6	12
11.6	12
11.6	12
11.6	12
11.6	12
11.6	12
11.6	12.3
11.6	12.6
11.6	12.6
11.6	12.6
11.6	12.6
11.6	12.6
11.6	12.6
11.6	12.6
11.6	12.6
11.6	12.6
11.6	12.6
11.6	12.6
11.6	12.6
11.6	12.6
11.6	12.6
11.6	12.6
11.6	12.6
11.6	12.6
11.6	12.6
11.6	12.6
11.6	12.6
11.6	12.6
11.6	12.6
11.6	12.6
11.6	12.6
11.6	12.6
11.6	12.6
11.6	12.6
11.6	12.6
11.6	12.6
11.6	12.6
11.6	12.6
11.6	12.6
11.6	12.6
11.6	12.6
11.6	12.6
11.6	12.6
11.6	12.6
11.6	12.6
11.6	12.6
11.6	12.6
11.6	12.6
11.6	12.6
11.6	12.6
11.6	12.6
11.6	12.6
11.6	12.6
11.6	12.6
11.6	12.6
11.4	12.6
11.1	12.6
10.8	12.6
10.5	12.6
10.2	12.6
9.9	12.6
9.6	12.6
9.6	12.6
9.4	12.6
9.4	12.6
9.4	12.6
9.4	12.6
9.4	12.6
9.4	12.6
9.4	12.6
9.4	12.6
9.4	12.6
9.4	12.6
9.4	12.6
9.4	12.6
9.4	12.6
9.4	12.6
9.4	12.6
9.4	12.6
9.4	12.6
9.4	12.6
9.4	12.6
9.1	12.6
9.1	12.6
9.1	12.6
9.1	12.6
9.1	12.6
9.1	12.6
9.1	12.6
9.1	12.6
9.1	12.6
9.1	12.6
9.1	12.6
9.1	12.3
9.1	12.3
9.1	12
9.1	11.4
9.1	11.4
9.1	11.1
9.4	10.8
9.9	10.5
10.2	10.5
10.5	10.5
10.8	10.5
11.4	10.5
11.6	10.5
11.9	10.5
11.9	10.5
11.9	10.3
11.9	10.3
11.9	10
11.9	9.7
11.9	9.7
11.9	9.7
11.9	9.7
11.9	9.7
11.9	9.7
11.9	9.7
11.9	9.7
11.9	9.7
11.9	9.7
11.9	9.7
11.9	9.7
12.2	9.4
12.5	9.4
12.8	9.1
12.8	9.1
12.8	8.5
12.8	8.5
12.8	8.3
12.8	8
12.8	7.4
12.8	7.1
12.8	7.1
12.8	6.8
12.8	6.5
12.8	6.3
12.8	6
12.8	5.7
12.8	5.4
12.8	5.1
12.8	4.8
12.8	4.5
12.8	4.2
12.8	3.7
12.8	3.4
12.8	3.1
12.8	2.5
12.8	2.2
12.8	1.7
12.8	1.1
12.8	0.8
12.8	0.2
12.8	0
12.8	0.5
12.8	0.8
12.8	1.1
12.8	1.1
12.8	1.1
12.8	1.1
12.8	1.1
12.8	1.1
12.8	1.1
12.8	1.1
12.8	1.1
12.8	1.1
12.8	1.1
12.8	1.4
12.8	1.4
12.8	1.7
12.8	2
12.8	2.2
12.8	2.5
12.8	3.1
12.8	3.4
12.8	3.7
12.8	4
12.8	4
12.8	4.5
12.8	4.8
12.8	4.8
12.8	4.5
12.8	4.5
12.8	4.5
12.8	4.5
12.8	4.5
12.8	4.5
12.8	4.5
12.8	4.5
12.8	4
12.8	3.1
12.8	2.2
12.8	1.4
12.8	0.2
12.8	0.5
12.8	1.4
12.8	2.2
12.8	2.8
12.8	3.4
12.8	3.4
12.8	3.4
12.8	3.4
12.5	3.4
12.5	3.4
12.5	3.4
12.5	3.4
12.5	3.4
12.5	3.4
12.2	3.4
11.9	3.4
11.6	3.4
11.1	3.4
10.8	3.4
10.2	3.4
9.4	3.4
8.8	3.4
7.9	3.4
7.4	3.4
7.1	4
6.8	4
6.5	4
6.5	4
6.5	4
6.5	4
6.5	4
6.5	4
6.5	4
6.5	4
6.5	4
6.5	4
6.5	4
6.5	4
6.5	4
6.5	4
6.5	4
6.5	4
6.5	4
6.5	4
6.5	4
6.5	4
6.5	4.2
6.2	4.5
5.9	4.8
5.6	5.1
5.6	4.8
5.6	4.8
5.6	5.1
5.6	5.1
5.6	5.1
5.6	5.1
5.6	5.1
5.6	5.1
5.6	5.1
5.6	4.8
5.6	4.8
5.6	4.8
5.6	4.8
5.6	4.8
5.6	4.8
5.6	4.8
5.6	4.8
5.6	4.8
5.6	4.8
5.6	4.8
5.6	4.8
5.6	4.8
5.6	4.8
5.6	4.8
5.6	4.8
5.6	4.8
5.6	4.8
5.6	4.8
5.6	4.8
5.6	4.8
5.6	4.8
5.6	4.8
5.6	4.8
5.6	4.8
5.6	4.8
5.6	5.1
5.6	5.1
5.3	5.1
5.1	5.4
4.8	6
4.8	6
4.8	6
4.5	6
3.9	6.5
3.6	7.1
3.3	7.1
2.8	7.1
2.5	7.4
1.9	7.7
1.6	7.7
1.1	8
0.5	8
0.5	8
1.3	8
2.2	8
3.1	8.3
3.6	8.3
4.5	8.5
5.1	8.8
5.9	8.8
7.1	9.1
8.5	9.1
9.6	9.1
11.1	9.1
12.2	9.1
13.7	9.1
15.1	9.1
16.5	9.1
17.9	9.1
19.1	9.1
20	9.1
20.8	9.1
21.7	9.1
22.5	9.1
23.1	9.4
23.4	9.7
24	10
24	10
24.3	10
24.3	10.3
24.5	10.5
24.5	10.5
24.5	10.8
24.5	10.5
24.3	10.5
24	10.5
23.1	10.5
21.7	10.5
20.2	10.8
18.8	10.8
17.1	10.8
15.9	11.1
14.8	12
13.9	12.8
13.1	13.7
12.5	14.3
11.9	14.6
11.6	14.8
11.4	15.1
11.6	15.4
11.6	15.7
11.6	15.7
11.6	15.7
11.4	15.4
10.5	15.1
9.4	14.8
8.2	14.6
6.8	14
5.6	13.4
4.8	12.8
3.9	12
3.3	10.5
2.8	9.1
2.2	7.4
1.9	5.7
1.3	4
0.8	2.2
0.2	0.5
0.5	1.4
1.1	3.1
1.6	4.8
2.2	6.5
2.8	8
3.3	9.4
3.6	10.8
4.2	12
4.2	13.1
4.2	14
4.2	15.1
4.2	16
4.2	16.6
4.2	17.4
4.2	18.3
4.2	18.9
4.2	19.4
4.2	20
4.2	20.3
4.2	20.6
4.2	20.9
4.2	20.9
4.2	20.9
4.2	20.9
4.2	20.6
4.2	20.3
4.2	19.4
4.5	18.6
5.1	18
6.2	17.4
7.1	16.8
7.9	16.3
8.5	15.7
9.1	15.1
9.6	14.3
10.2	13.4
10.5	12
10.8	11.1
11.1	10.5
10.8	10
10.8	9.1
10.8	8.3
10.8	6.5
10.8	6
10.8	5.1
10.8	4.2
10.5	3.4
9.9	2.8
9.4	2.5
8.8	2.2
7.9	2
7.4	1.7
7.1	1.7
6.5	1.7
5.9	1.4
5.6	0.8
5.3	0.5
5.1	0.2
4.8	0.2
4.8	0.2
4.5	0
4.2	0.5
3.9	0.8
3.9	1.1
3.9	1.4
3.6	1.4
3.3	1.4
3.1	1.4
2.5	1.4
1.9	1.4
1.6	1.4
1.3	1.4
0.8	1.1
0.8	1.1
0.2	0.8
0.2	0.8
0.2	0.8
0.2	0.8
0.2	0.5
0.2	0.5
0.2	0.2
0.2	0.2
0.2	0.2
0.2	0.2
0.2	0.2
0.2	0.2
0.2	0.2
0.2	0.2
0.2	0.2
0.2	0.2
0.2	0.2
0.2	0.2
0.2	0.2
0.2	0.2
0.2	0.2
0.2	0.2
0.2	0.2
0.2	0.2
0.2	0.2
0.2	0.2
0.2	0.2
0.2	0.2
0.2	0.2
0.2	0.2
0.2	0.2
0.2	0.2
0.2	0.2
0.2	0.2
0.2	0.2
0.2	0.2
0.5	0.5
0.8	1.1
1.3	1.4
1.9	1.4
2.5	1.4
3.3	1.1
3.9	1.1
4.5	1.1
5.1	1.1
5.9	1.1
6.8	1.1
7.6	1.1
8.8	1.1
10.2	1.1
11.4	1.1
12.2	1.1
12.8	1.1
12.2	1.1
11.4	1.1
9.6	1.1
7.6	0.5
5.1	0.8
2.5	2.5
1.3	4.2
1.1	6.3
1.1	8
1.1	9.7
1.1	11.4
1.1	12.3
0.5	13.4
0.5	14.3
1.6	14.8
2.8	15.1
4.5	15.4
5.1	15.4
5.9	16
6.2	16
6.8	16
6.8	16
6.8	16
7.1	16
7.4	15.7
7.9	15.4
8.2	14.8
9.1	14.6
9.9	14.3
11.1	14
12.2	14
13.4	14
13.9	14
13.9	14
13.4	13.4
12.5	12.3
11.6	10.5
10.2	8.5
9.1	6.8
7.4	5.4
5.6	4.2
3.6	3.1
1.6	2.5
0.5	2
2.5	1.7
5.1	1.1
5.6	1.1
6.8	0.5
7.6	0.2
8.2	0.2
8.5	0.2
9.1	0
9.4	0
9.6	0
9.9	0
9.9	0
10.2	0
10.5	0.2
10.5	0.2
10.5	0.2
10.8	0.2
10.8	0.5
10.8	1.1
10.5	1.4
10.5	1.4
10.5	1.4
10.5	1.4
10.5	1.4
10.2	1.4
9.9	1.4
9.4	1.4
9.1	1.4
9.1	1.4
8.8	1.4
7.9	1.4
7.1	1.4
5.9	1.4
5.1	1.4
4.5	1.4
3.9	1.4
3.6	1.4
3.3	1.4
3.3	1.4
2.8	1.4
2.5	1.4
2.2	1.7
1.9	2.2
1.6	2.2
1.6	2.2
1.6	2.2
1.6	2.2
1.6	2.2
1.6	2.5
1.6	2.5
1.6	2.5
1.6	3.1
1.6	3.1
1.6	3.1
1.6	3.1
1.6	3.1
1.6	3.1
1.6	3.1
1.6	3.1
1.6	3.1
1.9	3.1
1.9	3.1
1.9	3.1
2.2	3.1
2.2	3.1
2.2	3.1
2.2	3.1
2.5	3.1
3.1	3.1
3.3	3.1
3.6	3.1
3.9	3.1
4.5	3.1
5.1	3.1
5.9	3.1
6.5	3.1
7.4	3.1
8.2	3.1
9.4	3.1
10.2	3.1
11.4	3.1
12.8	3.1
13.9	3.1
15.4	3.1
17.4	3.1
17.9	3.1
19.4	3.1
20.8	3.1
22	3.1
23.4	3.1
24.5	3.1
25.7	3.1
26.8	3.1
27.7	3.1
28.5	3.1
29.4	3.1
30.3	3.1
31.1	3.1
31.7	3.1
32.6	3.1
33.1	3.1
33.7	3.1
34.3	3.1
34.8	3.1
35.1	3.1
35.4	3.1
35.7	3.1
35.7	3.1
35.7	3.1
35.7	3.1
35.7	3.1
35.7	3.1
35.7	3.1
35.4	3.1
35.1	3.1
34.6	3.1
33.4	3.1
32	3.1
30	3.1
27.7	3.1
24.8	3.1
21.7	3.1
18.5	3.7
15.4	4.5
11.6	5.7
8.5	7.1
6.2	8.5
5.6	10
5.6	10.8
5.9	10.5
5.9	10.5
6.8	10.5
7.1	10.5
7.4	10.5
7.4	10.5
7.4	10.5
7.4	10.5
7.4	10.5
7.4	10.5
7.4	10.5
7.4	10.5
7.4	10.5
7.4	10.5
7.4	10.5
7.4	10.5
7.4	10.5
7.4	10.5
7.4	10.5
7.4	10.5
7.4	10.5
7.4	10.5
7.4	10.5
7.4	10.5
7.4	10.5
7.4	10.5
7.4	10.5
7.4	10.5
7.4	10.5
7.4	10.5
7.1	10.5
6.8	10.5
6.5	10.5
6.2	10.5
6.2	10.5
5.9	10.5
5.6	10.5
5.3	10.5
5.3	10.5
5.1	10.5
4.5	10.5
4.5	10.5
4.5	10.5
4.5	10.5
4.5	10.5
4.5	10.5
4.5	10.5
4.5	10.5
4.8	10.5
4.8	10.5
5.6	10.5
6.5	10.5
7.9	10.3
9.4	10
11.1	9.4
13.1	9.1
14.8	8.8
16.2	8.5
17.4	8.3
18.2	8.3
18.5	8.3
18.5	8.3
18.5	8.3
18.5	8
18.2	8
18.2	7.7
17.9	7.4
17.4	6.8
16.5	6.5
15.4	6.3
13.7	6.3
11.6	6.3
9.1	6.5
6.8	6.5
4.5	6.5
2.2	6.5
0.2	6.5
1.6	6.5
2.8	6.5
3.1	6.5
3.1	6.5
3.1	6.5
3.1	6.5
3.1	6.5
3.1	6.5
3.3	6.5
3.3	6.5
3.3	6.5
3.3	6.5
3.3	6.5
3.6	6.5
4.2	6.5
4.2	6.5
4.2	6.5
4.2	6.5
4.2	6.5
4.5	6.5
4.5	6.5
4.8	6.5
5.3	6.5
5.6	6.5
5.9	6.5
5.9	6.5
5.9	6.5
5.9	6.5
6.2	6.5
6.2	6.5
6.2	6.5
6.5	6.5
6.8	6.8
7.1	7.1
7.1	7.4
7.1	7.4
7.1	7.4
7.1	7.4
7.1	7.4
7.1	7.4
7.1	7.4
7.1	7.4
7.1	7.4
7.1	7.4
6.8	7.4
6.8	7.4
6.8	7.4
6.8	7.4
6.8	7.4
6.8	7.4
6.8	7.4
6.8	7.4
6.8	7.4
6.8	7.4
6.8	7.7
6.8	7.7
6.8	7.7
6.8	7.7
6.8	7.7
6.8	7.7
6.8	8
6.8	8
6.8	8
6.8	8
6.8	8
6.8	8
6.8	8
6.8	8
6.8	8
6.8	8
6.8	8
6.8	8
6.8	8
6.8	8
6.8	7.7
6.8	7.7
6.8	7.7
6.8	7.7
6.8	7.7
6.8	7.7
6.8	7.7
6.8	7.7
6.8	7.7
6.8	7.7
6.8	7.7
6.8	7.7
6.8	7.7
6.8	7.7
6.8	7.7
6.8	7.7
6.8	7.7
6.8	7.7
6.8	7.7
6.8	7.7
6.8	7.7
6.8	7.7
6.8	7.7
6.8	7.7
6.8	7.7
6.8	7.7
6.8	7.7
6.8	7.7
6.8	7.7
6.8	7.7
6.8	7.4
6.8	7.4
6.8	7.4
6.8	7.4
6.8	7.4
6.8	7.4
6.8	7.4
6.8	7.4
6.8	7.4
6.8	7.4
6.8	7.4
6.8	7.4
6.8	7.4
6.8	7.4
6.8	7.4
6.8	7.4
6.8	7.1
6.8	7.1
6.8	7.1
6.8	7.1
6.5	6.8
6.5	6.5
6.5	6.8
6.5	6.8
6.5	6.8
6.5	6.8
6.5	6.8
6.2	6.5
5.6	6.5
5.6	6.5
5.6	6.5
5.6	6.5
5.6	6.5
5.6	6.5
5.6	6.5
5.3	6.5
5.3	6.5
5.1	6.5
4.8	6.3
5.1	6.3
4.8	6.3
4.8	6.3
4.8	6.3
4.8	6
4.8	6
4.8	5.7
4.8	5.7
4.8	5.7
4.8	5.7
4.8	5.7
4.8	5.7
4.8	5.7
4.8	5.7
4.8	5.7
4.8	5.7
4.8	5.7
4.8	5.7
4.8	5.7
4.8	5.7
4.8	5.7
4.8	5.7
4.8	5.7
4.8	5.7
4.8	5.7
4.8	5.7
4.8	5.7
4.8	5.7
4.8	5.7
4.8	5.7
4.8	5.7
4.8	5.7
4.8	5.7
4.8	5.7
4.8	5.4
4.8	5.4
4.8	5.1
4.8	4.8
4.8	4.5
4.8	4.5
4.8	4.2
4.8	4
4.8	3.7
4.8	3.7
4.8	3.7
4.8	3.7
4.8	3.7
4.8	3.7
4.8	3.7
4.8	3.7
4.8	3.7
4.8	3.7
4.8	3.7
4.8	3.7
4.8	3.7
4.8	3.7
4.8	3.7
4.8	3.7
4.8	3.7
4.8	3.7
4.8	3.7
4.8	3.7
4.8	3.7
4.8	3.7
4.8	3.7
4.8	3.7
4.8	3.7
4.8	3.7
4.8	3.7
4.8	3.7
4.8	3.7
4.8	3.7
4.8	3.7
4.8	3.4
4.8	3.1
4.8	2.8
4.8	2.8
4.8	2.8
4.8	2.5
4.8	2.2
4.8	1.7
4.8	1.4
4.8	1.1
4.8	0.8
4.8	0.2
4.8	0.2
4.5	0.5
3.9	0.8
3.3	1.1
2.5	1.4
1.6	1.7
1.1	1.7
0.2	1.7
1.1	1.7
1.9	1.7
2.8	1.7
3.9	1.7
5.1	1.7
5.9	1.4
6.5	1.1
7.1	0.5
7.4	0
7.9	0.2
9.1	0.8
10.5	1.4
12.5	1.4
14.8	1.4
17.1	1.4
19.1	1.4
21.1	1.1
22.2	0.5
22.8	0
23.1	0.5
22.8	0.8
22.8	0.8
23.1	0.5
23.1	0.5
23.1	0.2
23.1	0
23.1	0.2
23.1	0.2
22.8	0.2
22.5	0
21.7	0.2
20.2	0.5
19.1	0.2
17.7	0.2
16.2	0.2
14.5	0.2
13.4	0.2
11.6	0.2
11.1	0.2
9.9	0.5
9.1	0.8
7.9	1.1
7.4	1.1
6.5	1.4
5.9	1.7
5.1	2
3.6	2.5
1.9	3.1
0.2	3.4
2.5	4
3.1	4
4.2	4
5.6	4
6.8	4.2
7.6	4.8
7.9	4.5
7.9	4.5
8.2	4.5
8.8	4.8
9.6	5.1
10.5	5.7
11.6	5.7
11.9	5.7
12.8	5.4
13.4	5.4
13.7	5.4
13.4	4.2
13.4	2.8
13.4	1.4
13.4	0.2
13.4	1.4
13.7	2.2
13.7	2.5
13.7	2.2
13.7	2
13.7	2.2
13.7	2.2
13.7	2.2
13.7	2.2
13.7	2.2
13.7	2.2
13.7	2
13.7	1.7
13.9	0.8
14.2	0.8
14.8	2.8
15.4	5.4
15.4	8
15.4	10.8
15.4	13.4
15.4	15.4
15.4	17.4
15.4	18.9
15.7	20
15.7	20.6
15.7	20.9
16.2	20.9
16.5	20.9
17.1	20.9
17.7	20.9
17.9	20.6
17.9	20.3
17.9	19.4
18.2	18.6
18.8	17.7
19.7	17.4
20.2	16.8
20.5	16.8
20.2	16.6
19.7	16
18.5	14.6
17.4	13.1
15.9	11.7
14.8	10.8
13.4	10
12.2	9.7
11.1	9.4
10.2	9.1
9.9	9.1
9.6	8.8
9.6	8.8
9.6	8.3
9.4	7.7
9.1	7.1
8.8	6.5
8.2	6.3
7.9	6
7.6	5.4
7.6	5.1
7.6	5.1
7.6	5.1
7.6	5.4
7.6	5.4
7.6	5.7
7.6	5.7
7.6	5.7
7.6	5.7
7.6	5.7
7.6	5.7
7.6	5.7
7.4	5.7
7.4	6
7.4	6
7.4	6.5
6.8	6.8
6.5	7.4
6.5	8.3
6.2	8.8
5.9	9.1
5.6	10
5.6	10.8
5.6	11.7
5.6	12.3
5.6	12.8
5.6	13.4
5.6	14
5.6	14.8
5.6	15.4
5.6	16
5.6	16
5.3	16
5.1	16
4.5	16
3.6	16
2.5	16
1.1	16
0.5	16
1.9	16
3.1	16.3
3.9	16.3
3.9	16.8
3.9	17.1
3.9	17.1
3.9	17.1
3.9	16.8
3.9	16.8
3.9	16.8
3.9	16.6
4.2	15.4
4.8	14.3
5.1	12.8
5.6	10.5
5.9	9.7
6.8	8
7.4	6.3
8.2	4.2
9.1	2
10.2	0.2
11.6	2.5
13.4	4.8
15.1	5.1
16.5	4
18.5	1.4
18.8	0.5
19.7	1.4
20	3.1
20.2	4.5
20.5	5.4
21.1	5.4
22	5.4
22.2	5.4
22	5.7
22	5.7
21.7	6
20.5	7.1
20	7.7
18.8	8.5
17.1	9.7
15.1	10.8
12.5	11.7
9.6	12.3
6.5	13.1
3.1	13.7
0.5	14.6
3.6	15.4
6.8	16.6
9.4	17.7
10.8	18.9
10.8	20
10.8	21.1
10.5	22
10.5	22.9
10.2	22.9
10.2	22.6
9.9	22.6
9.9	22.6
9.9	22.6
9.6	22.6
9.4	22.6
8.8	22.6
8.2	22.6
7.4	22
6.8	20.6
6.5	18.9
6.8	16.6
6.8	14
6.8	10.8
6.8	8
6.8	4.8
7.4	1.1
7.9	2.2
8.8	4.5
9.9	5.7
10.5	6.3
10.5	6.5
10.5	6.8
10.5	6.5
10.5	6.3
10.5	5.7
10.5	5.4
10.5	5.4
10.8	5.4
10.8	5.4
10.8	5.4
10.8	5.4
10.8	5.7
10.8	6
10.8	6
10.8	6
10.8	6
10.8	6
10.8	6
10.8	6
10.8	6
10.8	6
10.8	6
10.8	6
11.1	5.7
11.1	5.7
11.6	5.7
11.9	5.7
12.2	5.7
12.5	5.7
12.8	5.4
12.8	5.1
12.8	4.2
12.8	3.1
12.8	1.4
12.8	0.2
12.8	2
12.8	3.7
12.8	5.4
12.8	7.4
12.8	9.4
12.8	11.7
12.8	14
12.8	16.3
12.8	18.6
12.8	20.6
13.1	22.6
13.7	24.3
14.2	25.7
15.4	27.4
15.7	28
16.5	29.2
16.8	30
17.4	31.2
17.7	32
17.9	32.6
18.2	33.2
18.5	33.5
19.1	33.5
19.7	33.2
20.2	32.9
20.5	32
20.5	30.9
20.5	29.2
21.1	27.7
[truncated: 4,526 more rows]
