# Supplementary material for: Bot fit: A novel approach to assessing lower limb muscular strength
Source: PLoS One. 2026 Mar 26;21(3):e0339187. doi: 10.1371/journal.pone.0339187 (PMC13021169; doi:10.1371/journal.pone.0339187)
Supplement: S3 File — Raw joint angle data (left and right legs) collected from 25 participants across all exercise protocols. This compressed folder contains individual participant files (sub1–sub25) with time-series signals representing lower-limb motion recorded by the Bot Fit system during resistance exercise trials. (ZIP) [file pone.0339187.s003.zip › sub22/lunge_max2.csv]

AngL	AngR
15.6	7.4
15	8.6
14.5	9.4
13.9	10.3
13.3	11.1
12.8	12
12.2	12.9
12.2	13.4
12.2	14.3
11.9	15.4
11.6	16
11.9	16.9
11.6	17.7
11.6	18.6
11.6	19.5
11.6	20.3
11.3	21.2
10.7	22
10.2	22.6
9.9	23.2
9.6	23.2
9.6	23.2
9.6	23.2
9.6	23.2
9.3	23.2
9.3	22.9
8.5	22.3
7.6	20.9
6.2	19.2
4.7	17.2
3.6	15.7
3.6	15.4
3.9	15.7
4.4	16.3
4.4	16.6
4.2	16.3
3.6	16
2.7	15.4
1.6	14.6
0.2	13.2
1.4	11.7
2.5	10.3
3.4	8.3
4.5	6.6
5.1	4.8
5.7	2.8
5.7	1.1
5.7	0.8
5.7	2.5
5.4	4.2
4.5	5.9
3.7	7.4
2.5	8.5
1.1	9.1
0.4	9.4
1.9	9.7
3.3	9.7
5	10.2
6.5	10.2
7.6	10.2
9	10.2
10.2	10.2
11.3	10.2
12.2	10.2
12.8	10.2
12.5	10.2
12.2	10.2
11	10.2
9.3	10.2
7.6	10.2
5.9	10.5
3.9	11.1
1.6	11.4
0.5	11.4
2.2	11.4
3.7	11.4
4.5	11.1
4.8	10.8
4.8	10.5
5.1	9.7
5.1	8.5
5.1	7.1
5.1	5.6
5.1	4.2
5.4	2.8
5.7	1.6
6	0.5
6.3	0.6
6.8	1.4
7.1	2.3
7.7	2.8
8.3	3.1
9.1	3.1
10.3	3.1
11.1	2.8
12	2.3
12.8	1.1
14	0.3
15.4	0
17.1	0.2
17.7	0.8
17.7	1.6
17.4	2.8
17.1	3.4
17.1	4.2
17.1	4.5
17.1	5.6
17.1	6.5
17.4	7.7
17.7	8.5
18.3	9.1
18.6	9.9
19.1	10.8
19.4	11.7
19.4	12.2
19.7	12.8
19.7	13.1
20.3	13.1
20.3	13.4
20.3	14
20.3	14.5
20.6	14.8
20.9	14.8
21.1	14.8
21.4	15.1
21.4	15.7
21.7	16
22	16.2
22	16.5
22	16.8
22	17.1
22	17.1
22	17.1
22	17.1
22.3	17.1
22.3	17.1
22.6	17.1
23.1	17.1
23.4	17.1
23.7	17.1
23.7	17.1
23.7	17.1
23.7	17.1
23.7	17.1
23.7	17.1
23.7	17.1
23.7	17.1
23.7	17.1
23.7	17.1
23.7	17.1
23.7	17.1
23.7	17.1
23.7	17.1
23.7	17.1
23.7	17.1
23.7	17.1
23.7	16.8
23.7	16.8
23.7	16.8
23.7	16.8
23.7	16.8
23.7	16.8
23.7	16.8
23.7	16.8
23.7	16.8
23.7	16.8
23.7	16.8
23.7	16.8
23.7	16.5
23.7	16.5
23.7	16.5
23.4	16.2
23.4	16.2
23.4	16.2
23.4	16.2
23.4	16.2
23.4	16.2
23.4	16.2
23.4	16.2
23.4	16.2
23.4	16.2
23.4	16.2
23.4	16.2
23.4	16.2
23.4	16.2
23.4	16.2
23.4	16.2
23.4	16.2
23.4	16.2
23.4	16.2
23.4	16.2
23.4	16.2
23.4	16
23.4	16
23.4	16
23.4	16
23.4	16
23.4	16
23.4	16
23.4	16
23.4	16
23.4	16
23.4	16
23.4	16
23.4	15.7
23.4	15.7
23.4	15.7
23.4	15.4
23.4	15.4
23.4	15.4
23.4	15.4
23.4	15.4
23.4	15.4
23.4	15.4
23.4	15.4
23.4	15.4
23.4	15.4
22.9	15.4
22.6	15.1
22.6	14.8
22.6	14.8
22.6	14.8
22.6	14.8
22.6	14.8
22	14.8
21.4	14.5
21.1	14.2
20.6	14
20.3	13.7
19.7	13.7
19.7	13.4
19.7	13.4
19.1	13.4
18.9	13.1
18	12.8
17.1	12.2
16.3	12
15.4	11.4
14.6	11.1
14	10.8
13.4	11.1
13.1	11.1
12.8	11.1
12.3	10.8
11.4	10.2
10.8	9.7
10	8.5
8.8	6.8
8.3	5.1
7.7	3.6
7.7	1.9
7.7	0.8
7.7	0.3
7.7	1.1
7.7	2
7.7	2.3
7.7	2.6
7.7	2.3
7.7	2.3
7.7	2
7.4	1.1
7.1	0
7.1	1.1
7.1	1.9
7.4	2.5
7.4	2.8
7.7	3.4
7.7	3.9
8	4.5
8	5.4
8	5.9
8	6.5
8	7.4
8	8.2
7.7	8.5
6.8	9.4
6	9.7
4.8	9.4
3.4	9.4
2.2	9.4
0.8	9.4
0.4	9.1
1.3	9.1
1.9	9.4
2.4	9.4
2.7	9.4
3.3	9.9
3.3	10.8
3.3	11.7
3.3	12.8
3.3	13.4
3.3	14.2
3.3	14.8
3	15.1
3	15.4
3	15.4
2.7	15.4
1.6	15.4
0.2	15.4
1.1	15.4
2.5	15.4
4.2	15.4
5.4	15.4
6.5	15.4
7.7	15.4
8.5	15.4
9.4	15.4
10.3	15.4
10.8	15.4
11.4	15.4
12	15.4
12.6	15.4
12.8	15.4
13.4	15.4
13.7	15.4
14	15.4
14.3	15.4
14.6	15.4
14.6	15.1
14.8	15.1
14.8	14.5
15.1	14.5
15.1	14.2
15.1	14
15.1	13.4
15.1	13.1
15.1	12.8
15.1	12.5
15.1	12.5
15.1	12.5
15.1	12.5
15.1	12.5
15.1	11.7
15.1	11.7
15.1	11.7
15.1	11.7
15.1	11.4
15.1	10.8
15.1	10.8
15.1	10.8
15.1	10.8
15.1	10.8
15.1	11.1
15.1	11.1
15.1	10.8
15.1	10.8
15.1	10.8
15.1	10.2
15.1	9.9
15.1	9.9
15.1	9.4
14.8	8.2
14.6	8.2
14.6	8.2
14.6	8.2
14.6	8.2
14.6	8.2
14.6	8.2
14.6	8.2
14.6	8.2
14.6	8.2
14.6	8.2
14.6	8.2
14.6	8.2
14.6	8.2
14.6	8.2
14.8	8.2
14.8	8.2
15.1	8.2
15.4	8.2
15.7	7.9
16	7.9
16.8	7.4
16.8	7.1
17.1	6.8
17.4	6.5
17.7	6.5
17.7	6.5
18.3	6.5
18.6	6.8
18.9	6.8
19.1	6.8
19.4	6.8
19.1	7.1
19.1	7.1
19.1	7.4
19.1	7.7
19.1	8.2
19.1	8.5
19.1	8.8
19.1	9.1
19.1	9.4
19.1	9.4
19.1	9.4
19.1	9.4
19.1	9.4
19.1	9.7
19.1	9.9
19.1	10.2
19.1	10.5
19.1	10.5
19.1	10.5
19.1	10.5
19.1	10.5
19.1	10.5
19.1	10.5
19.1	10.5
19.1	10.2
19.1	9.9
19.1	9.9
19.1	9.9
19.1	9.9
19.1	9.9
19.1	9.9
19.1	9.7
19.1	9.4
19.1	8.5
19.1	8.5
19.1	7.9
19.1	7.1
19.1	6.2
19.1	5.4
19.1	4.2
19.1	3.1
19.1	1.9
19.1	0.8
19.1	0.3
19.1	1.4
19.1	1.4
19.1	2
19.1	2
19.1	1.7
19.1	1.7
19.1	1.7
19.1	1.1
19.1	0.3
19.1	0.5
19.1	1.9
19.1	3.4
19.1	4.5
19.1	5.6
19.1	6.2
19.1	6.8
19.1	7.1
19.1	7.7
19.1	8.2
19.1	9.1
18.9	9.9
18.6	10.5
18.3	11.1
18	11.4
17.4	11.1
16.8	11.1
16.3	11.1
15.4	11.1
14.6	11.1
13.7	11.1
12	11.1
11.7	11.1
10.5	11.1
9.4	11.1
8.3	11.4
7.1	11.4
6.5	11.7
6	12.2
5.4	12.8
5.1	13.1
4.8	13.7
4.5	14
4.2	14.2
4.2	14.2
4.2	14.2
4.2	14.2
4.2	14.2
4.5	14.2
4.5	14.2
4.5	14.2
4.5	14.2
4.5	14.2
4.5	14.2
4.5	14.2
4.5	14.2
4.8	14.2
4.8	14.2
4.8	14.2
5.1	14.2
5.1	14.2
5.1	14.2
5.7	14.2
6	14.5
6.5	14.5
7.4	14.5
8	14.5
8.5	14.5
9.4	14.5
9.7	14.5
10.3	14.5
10.8	14.5
11.1	14.5
11.7	14.5
12	14.5
12.6	14.2
12.6	14.2
12.6	14.2
12.6	14
12.6	13.4
12.6	13.1
12.6	12.5
12.6	11.7
12.6	10.8
12.6	9.7
12.6	8.5
12.6	7.4
12.6	6.5
12.6	5.9
12.6	5.6
12.6	5.6
12.6	5.9
12.6	6.2
12.6	6.5
12.3	7.1
12.3	7.4
12	7.9
11.4	8.5
10.5	8.8
9.4	9.4
8.8	9.7
7.4	9.7
6	9.7
4.2	9.7
2.8	9.9
1.4	10.2
0.2	10.2
1	10.2
1.6	10.2
2.2	10.2
2.7	10.2
2.7	10.2
2.7	10.2
2.7	10.5
2.7	10.5
2.4	10.5
1.6	10.5
0.7	10.5
0.5	10.8
1.7	11.4
3.1	11.7
4.5	12.2
6	12.8
7.7	13.1
9.1	13.7
10.8	14
12.3	14.2
13.4	14.8
14.3	15.1
14.6	15.1
14.8	15.4
14.8	15.4
14.8	15.4
14.8	15.4
14.8	15.4
14.8	15.4
14.8	15.4
14.8	15.4
14.8	15.4
15.1	15.4
15.1	15.4
15.1	15.4
15.1	15.4
15.1	15.4
15.1	15.4
14.8	15.4
14.8	15.4
14.6	15.4
14	15.4
13.4	15.4
12.3	15.4
11.1	15.4
9.4	15.4
7.7	15.4
5.4	15.1
2	15.1
0.5	15.1
2.2	14.5
4.7	14.2
7.3	13.7
9.3	13.4
11	12.8
12.8	12.5
13.9	12.5
15	12.2
15.9	12.2
16.8	12
17.3	11.7
17.9	11.7
17.9	11.7
17.9	11.4
17.9	10.8
17.9	9.9
17.9	9.4
17.9	8.5
17.6	7.9
17	7.7
16.5	7.4
15.9	7.4
15.3	7.4
15.3	7.4
15.3	7.4
15.9	7.4
16.5	7.1
17	6.5
17.6	5.6
17.9	4.2
17.9	2.5
17.9	0.5
17.6	2
17	5.1
15.6	8.6
13.6	12
11.6	15.4
9	18.6
4.7	22.6
3.3	23.7
0.2	26
2.8	28
5.1	30.3
7.1	32.3
8.5	34.3
9.1	36.6
9.7	39.2
9.7	41.8
9.7	44.9
9.1	47.5
8.5	50.7
7.7	53.5
6.8	58.1
6.5	59.8
6.5	62.7
6.5	65.6
6.8	68.1
7.4	70.7
8.5	73.3
9.7	75.3
10.5	77.3
10.5	78.2
10	77.6
10	77.3
9.7	77
9.4	77
9.4	77
9.4	77
9.4	77
9.4	77
9.4	76.7
9.4	75.9
9.4	74.7
9.4	74.4
9.4	73.3
9.4	71.9
9.4	69.6
9.4	66.7
9.4	63.3
9.4	58.7
9.1	53.2
7.7	47.8
5.7	42.9
2.5	39.2
1.3	36.4
5.6	34.3
9.9	32.6
13.3	31.5
17.6	29.2
18.5	28.3
19.1	26.6
19.1	24.6
19.1	23.2
19.1	22.6
18.8	22.6
17.3	22.6
16.8	22.6
16.8	22.3
17	21.2
17	19.5
17	17.7
17	16.9
17	16.9
17	16.9
17	16.9
17	17.7
16.8	20
16.2	23.2
15.9	26.3
15	29.8
13	33.8
10.7	36.4
7.6	38.6
1.6	41.2
0.2	41.8
3.7	43.2
6.5	45.2
8.3	47.8
8.8	51
9.1	54.7
9.1	58.4
9.1	61.6
9.1	64.4
9.4	69
9.7	70.4
10.5	73.6
11.4	75.9
12.3	77.9
12.6	79.6
12.6	81.6
12.6	83.6
12.6	84.2
12.6	84.2
12.6	84.2
12.6	84.2
12.6	83.9
12.6	83.9
12.6	83
12.6	81.6
12.6	80.2
12.6	79.3
12.6	78.5
12.6	77.6
12.6	75.9
12.6	75.3
12.6	74.2
12.6	72.7
12.6	70.7
12.6	68.4
12.6	65.6
12.6	62.1
12.6	58.4
11.4	51.5
10.8	49.2
9.1	45.2
6.8	41.2
3.7	37.8
0.5	34.9
2.7	32.6
5.9	30.3
8.2	28
9.6	25.5
10.2	22.9
10.2	20
10.2	17.7
10.2	16.3
10.2	15.7
10.2	15.7
9.3	15.7
8.2	15.7
7.6	15.4
7	14.9
6.7	14.9
6.7	14.6
6.7	13.7
7	12.3
7.6	10.3
8.2	9.1
9.3	8.9
10.7	8.9
11.9	9.1
12.2	9.7
12.2	10.9
12.2	13.2
12.2	16.6
12.2	20.9
11.9	26
10.5	31.2
7.9	35.8
4.7	38.6
0.7	40.6
4	42.1
8	42.7
11.1	44.1
13.1	46.4
13.4	49.2
13.4	53
13.4	55.8
13.4	58.4
13.4	61.6
13.4	65
13.4	68.4
13.4	71.6
13.4	73.9
13.4	75.6
13.4	76.4
13.4	77.3
13.4	78.5
13.4	80.2
13.4	81.6
13.4	81.9
13.4	81.9
13.4	81.9
13.4	81.9
13.4	81.3
12.8	79.9
12.8	79.3
12.8	78.5
12.8	77.3
12.8	76.2
12.8	75
12.8	74.2
12.8	73.3
12.8	72.2
12.8	71
12.8	69.3
12.8	67.6
12.8	65.3
12.8	62.7
12.8	59.5
12.3	55.8
11.1	49
10.3	46.7
8.5	42.7
6	38.9
3.1	35.5
0.2	32.9
2.7	30.6
5.6	28.3
7.6	26
9	23.5
9.3	21.2
9.6	17.7
9.6	16.9
9.6	16
9.6	16
9.6	16
9	16
7.3	16
5.9	16
5.6	15.7
5.6	15.4
5.6	15.4
6.2	14.6
7.3	12.6
9.3	10.6
9.9	10.6
11	10.6
11.9	10.6
12.2	10.9
12.2	12
12.2	14
12.2	16.9
12.2	20.6
11.6	25.2
10.5	30.1
8.7	35.2
4.4	40.6
0.2	43.2
4.8	44.4
11.7	44.9
13.7	45.2
16.6	46.4
17.7	48.7
17.7	52.1
17.4	57.3
17.1	58.4
17.1	60.4
17.1	62.7
17.1	65.8
17.1	69
17.1	71.6
17.1	74.2
17.1	76.2
17.1	77.6
17.1	79
17.1	79.9
17.1	81.3
17.1	81.9
17.4	82.2
17.4	81.9
17.4	81.9
17.1	81.6
16	80.7
15.1	80.2
14.8	79.6
14.6	77.9
14.3	77.3
14.3	75.9
14.3	74.7
14.3	73.9
14.3	72.4
14.3	70.7
14.3	68.7
14.3	66.7
14.3	64.1
14.3	61.3
14	55.5
13.7	53.2
12.8	48.7
11.4	44.7
8.8	40.9
6	37.5
2.5	34.6
1	32.3
4.2	30.3
6.7	28.3
8.5	26
9.6	22.6
9.9	21.2
9.9	18.6
9.9	16.6
9.9	15.2
9.9	14.9
9.6	14.9
8.5	14.9
5.9	14.9
4.4	14.6
3.3	14
3.3	14
3.3	14
3.3	13.4
4.2	11.4
5.3	9.1
6.5	8
7.6	8
8.7	8
9	8.6
9.3	10
9.3	12.3
9.3	15.4
9.3	19.5
9.3	24.6
8.7	29.8
7.3	34.6
5	39.2
2.4	42.4
1.1	44.7
5.1	46.4
8.3	47.8
11.7	51
12	52.4
12.3	56.1
12.3	60.1
12.3	63.8
12.3	67.3
12.3	70.1
12.3	73.3
12.3	75.6
12.3	76.7
12.3	77.3
12.3	78.2
12.3	79.3
12.3	81
12.3	82.5
12.3	82.7
12.3	82.7
12.3	82.5
12.3	82.2
12	81.6
11.4	80.2
11.1	79
11.1	78.2
10.8	77
10.8	75.3
10.8	74.7
10.8	73.9
10.8	73
10.8	71.6
10.8	70.1
10.8	68.4
10.8	66.1
10.8	63.6
10.8	60.7
10.8	57
10.8	52.4
10.8	47.2
10	42.1
9.1	37.5
7.1	33.2
4.5	30.1
1.4	27.8
1.9	26
4.7	25.2
7.3	24.3
9	23.2
9.6	22
9.9	20.9
9.9	19.7
9.9	18.9
9.9	18.9
9.6	18.9
8.2	18.9
6.5	18.9
4.7	18.9
3.6	18.9
2.7	18.9
2.7	18.9
2.7	18.9
2.7	18.6
3.9	16.9
5.3	14.6
6.7	13.4
8.7	13.2
11.6	12.9
13.9	12.9
15	13.7
15.3	14.9
15.3	16.6
15.3	19.5
15	23.7
14.2	28.9
12.8	33.5
9.9	37.8
6.2	40.6
1.3	42.4
4	43.5
9.1	44.7
12.6	46.1
14	48.1
14.3	51.8
14.3	56.1
14.3	59.3
14.3	62.1
14.3	65.3
14.3	68.4
14.3	71.3
14.3	73.9
14.3	77
14.3	78.2
14.3	79.6
14.3	81
14.3	82.2
14.3	82.5
15.1	82.5
15.7	82.5
15.4	82.5
15.1	82.2
14.3	81
13.4	80.2
13.1	79.6
13.1	78.7
13.1	77.9
13.1	76.7
13.1	75.9
13.1	75
13.1	74.2
13.1	72.7
13.1	70.7
13.1	68.7
13.1	65.8
12.8	62.1
12	57.8
10.8	53.5
9.4	50.1
7.4	46.9
5.1	44.4
2.2	41.5
0.4	39.2
3.6	36.9
6.5	34.6
8.7	32.6
10.5	30.6
11.6	28.6
11.9	26.9
11.9	25.2
11.9	24.3
11.9	24
11.9	24
10.7	24
9.9	24
8.5	24
8.5	23.7
8.5	22.9
8.7	21.2
9.3	18.6
9.6	16.3
10.2	14.6
11.3	13.7
12.5	13.7
13	14
13	14
13	15.2
13	17.4
13	21.2
12.5	25.5
11.6	30.1
9.9	34.3
7.3	37.5
3.9	39.8
0.5	41.2
6.5	42.9
8.3	43.8
10.5	45.8
11.1	49
11.1	52.4
11.1	56.1
11.1	59.8
11.1	63.3
11.1	66.1
11.1	68.4
11.1	70.7
11.1	72.4
11.1	73.6
11.1	74.7
11.1	76.4
11.1	78.5
11.1	80.5
11.1	82.2
11.1	82.7
11.1	82.7
11.1	82.7
11.1	82.7
11.1	82.7
10.8	81.9
10.3	80.7
9.7	79.9
9.4	78.7
9.1	77.3
9.1	76.7
9.1	75.3
9.1	74.2
9.1	73.6
9.1	73
9.1	72.2
9.1	71
9.1	69.9
9.1	68.1
9.1	67.6
9.1	66.4
9.1	64.7
9.1	63
9.1	60.7
9.1	57.8
9.1	54.7
9.1	51
8.8	46.7
8	40.6
7.4	38.6
6	35.2
4.2	32.3
2.2	29.5
0.2	27.5
1.9	25.5
3.6	23.7
4.7	22
5.9	20.3
6.5	18.6
6.7	17.2
6.7	15.4
6.7	15.4
6.7	15.2
6.7	15.2
6.5	15.2
5.3	15.2
5.6	15.2
5.6	15.2
5.9	14.6
7	13.4
8.2	12.6
9.9	12.3
11.3	12.3
12.2	12.3
12.5	12.3
12.5	12.9
12.5	14.9
12.5	18.3
12.5	22.6
11.6	27.5
9	34.3
7.6	36.4
3.9	39.2
0.5	41.2
5.4	42.4
9.4	43.5
12.3	44.9
13.4	47.5
13.4	50.7
13.4	55.8
13.4	57.8
13.4	61
13.4	63.6
13.4	65.8
13.4	67
13.4	67.3
13.4	67.3
13.4	67.3
13.4	68.1
13.4	70.4
13.4	71.3
13.4	72.7
13.4	74.4
13.4	76.4
13.4	77.9
13.4	78.7
13.4	79
13.4	79
13.4	79
13.4	79
13.4	79
13.4	79
13.4	79
13.4	79
13.4	78.7
13.4	78.7
13.4	78.5
13.4	78.2
13.4	77.6
13.4	77.3
13.4	77
13.4	77
13.1	76.2
12.3	75.3
12	75
11.7	75
11.1	75
10.8	74.7
10.3	74.4
10.3	73.9
10.3	73.6
10.3	72.7
10.3	72.2
10.3	71.6
10.3	71
10.3	70.4
10.3	69.9
10.3	69.6
10.3	69
10.3	68.4
10.3	67.3
10.3	66.7
10.3	65.3
10.3	63.8
10.3	62.4
10.3	61.3
10.3	59.8
10.3	58.4
10.3	56.7
10.3	55
10.3	53.2
10.3	51.5
10.3	49.5
10.3	47.5
10	45.5
9.4	43.5
8.3	41.8
6.8	40.4
5.1	39.2
2.8	38.4
0.5	37.5
1.6	36.9
3.6	36.1
5.6	35.5
7.6	34.6
9.3	33.8
10.7	33.2
11.9	32.6
12.8	32.6
13.9	32.6
14.8	32.6
15	32.6
15	32.6
15	32.6
15	32.6
15	32.6
15	32.6
15	32.6
14.8	32.6
14.2	32.6
12.8	32.6
11.6	32.6
11.6	32.6
11.6	32.6
11.6	32.6
11.6	32.6
11.6	32.6
11.6	32.6
11	32.6
9.9	32.6
8.7	32.6
7	32.6
5.3	32.6
3	32.6
1	32.6
0.8	32.6
2.5	32.6
4.2	32.6
6	32.6
7.4	32.6
8.5	32.6
10.3	32.6
12	32.6
14	32.6
16.3	32.6
18.3	32.6
19.4	32.6
19.4	32.6
19.4	32.6
19.4	32.6
19.4	32.6
19.4	32.6
19.4	32.6
19.4	32.6
19.4	32.6
19.4	32.6
19.4	32.6
19.4	32.6
19.4	32.6
19.4	32.6
19.4	32.6
19.4	32.6
19.4	32.6
19.4	32.6
19.4	32.6
19.4	32.6
19.4	32.6
19.4	32.6
19.4	32.6
19.4	32.1
19.4	30.9
19.7	29.2
20.3	27.5
21.1	25.2
21.7	22.6
22.6	19.7
23.4	17.4
24.6	15.4
26	14.3
27.2	13.2
27.4	12
27.4	10.9
27.4	9.4
26.9	7.7
26	5.4
25.2	3.4
24	1.7
22.6	0
20.6	1.1
18	1.9
15.4	2.5
12.8	2.8
10.5	2.8
8.3	2.8
6.5	2.8
5.1	2.8
3.7	2.8
2.2	2.8
0.8	2.8
1	2.8
2.7	2.8
4.7	2.8
6.7	2.8
8.5	2.8
10.2	2.8
11.6	2.8
12.8	2.8
13.6	2.8
14.2	2.8
14.8	2.8
15	3.1
15.6	3.6
15.6	4.2
15.6	4.8
15.6	5.4
15.6	5.9
15.6	6.5
15.3	6.8
15	6.8
14.8	7.1
13.9	7.1
11.6	7.1
10.5	7.1
7.6	7.1
5	7.4
2.7	7.9
1	8.5
0.8	8.5
2.5	8.5
4.2	7.9
6.3	7.7
8.8	7.1
12.6	5.1
13.7	4.5
15.1	3.1
15.7	1.9
15.7	0.8
15.7	0.8
15.7	2.6
15.7	4
15.7	5.1
15.7	6
15.7	6.9
15.7	7.7
16	8.3
16.6	9.1
16.8	10
17.4	10.9
17.7	11.4
17.7	11.7
17.7	12
17.7	12.3
17.7	12
18	12
18.6	12
19.1	12
19.4	11.4
19.4	10.3
19.4	8.9
19.4	7.4
19.4	6
19.4	4.3
19.4	2.6
19.7	1.4
20	0.3
20.3	1.4
20.3	3.1
20	5.4
20	7.4
20	9.4
20	11.1
20	12.5
19.4	13.7
18	15.1
16.3	16.2
14.3	17.1
12	17.7
9.4	18
6.8	17.7
4.5	17.4
2.2	16.8
0.2	16
2.2	15.1
4.2	14.2
5.9	13.4
7.6	12.8
9	12.2
10.2	11.7
10.7	11.7
11	11.4
10.7	11.1
10.7	10.8
10.7	10.5
10.7	10.2
10.2	9.7
9.3	9.1
8.2	8.8
6.5	8.8
4.7	8.8
2.7	8.8
0.7	9.1
1.7	9.1
3.7	9.4
5.7	9.4
7.4	9.4
9.1	9.4
10.5	9.4
12	9.4
12.8	9.4
13.7	9.4
14.3	9.4
14.6	9.4
14.8	9.4
14.8	9.4
15.1	9.4
15.4	9.4
15.4	9.4
15.4	9.1
15.7	9.1
16.3	9.1
16.8	9.1
17.4	8.8
18.3	8.5
19.1	7.7
19.7	6.8
20.3	5.4
20.3	4.5
20.3	3.1
20.3	1.4
20.3	0.3
20.3	2
20.6	3.4
20.9	4.8
21.1	5.7
21.1	6.3
21.1	6
21.1	6
20.9	5.7
20.9	5.1
20.9	4.3
20.9	3.7
20.9	3.1
20.9	2.8
20.9	2.8
20.9	2.6
20.9	2.6
20.9	2.6
20.9	2.6
20.9	2.6
20.9	2.6
20.9	2.6
20.6	2.6
20.6	2.6
20.6	2.6
20.6	2.6
20.6	2.6
20.3	2.6
20	2.8
20	2.8
20	2.8
20	2.8
20	2.8
20	2.8
20	3.1
20	3.4
20	3.4
20	3.4
20	3.4
20	3.4
20	3.1
20	2.6
20	1.4
20	0.3
20	1.1
20	2.5
20	3.9
20	5.9
20	7.7
20	8.8
20	9.4
19.7	9.7
18.9	9.7
18	9.4
17.1	9.4
16.6	9.1
16.3	9.1
16.3	9.1
16.3	9.1
16.3	9.1
16.3	8.8
16.3	8.8
16	9.1
15.4	9.1
14.8	9.1
14.3	9.1
13.7	9.1
12.8	9.1
12.3	9.1
12	9.1
11.7	9.1
11.7	9.1
11.4	9.1
11.4	9.1
11.4	9.1
11.4	9.4
11.4	9.4
11.4	9.4
11.4	9.4
11.4	9.4
11.4	9.4
11.4	9.4
11.7	9.4
11.7	9.4
11.7	9.4
11.7	9.4
11.7	9.4
11.7	9.4
12	9.4
12	9.4
12.6	9.4
12.6	9.4
12.6	9.4
12.6	9.4
12.8	9.4
12.8	9.4
12.8	9.4
13.4	9.4
13.4	9.4
13.4	9.4
13.4	9.4
13.4	9.1
13.4	9.1
13.4	9.1
13.4	9.1
13.4	9.1
13.4	9.1
13.4	9.1
13.7	9.1
13.7	9.1
13.7	9.1
13.7	9.1
13.7	9.1
14	9.1
14.6	9.1
14.6	9.1
14.6	9.1
14.8	9.1
15.1	9.1
15.4	9.1
15.4	9.1
15.4	9.1
15.4	9.1
15.4	9.1
15.4	9.1
15.4	9.1
15.7	9.1
15.7	9.1
16	9.1
16.3	9.1
16.3	9.1
16.3	9.1
16.3	9.1
16.3	9.1
16.3	9.1
16.3	9.1
16.3	9.1
16.3	9.1
16.3	9.1
16.3	9.1
16.3	9.1
16.3	9.1
16.3	9.1
16.3	9.1
16.3	9.1
16.3	9.1
16.3	9.1
16.3	9.1
16.3	9.1
16.3	9.1
16.3	9.1
16.3	9.1
16.3	9.1
16.3	9.1
16.6	8.8
16.8	8.5
17.1	7.9
17.1	7.4
17.7	6.2
18	5.1
18.6	3.6
19.1	1.9
19.4	0.2
19.7	1.4
20.3	3.4
20.3	5.4
20.3	7.1
20.3	8.9
20.3	10.6
20.3	11.7
20.3	12.9
20.3	13.7
20.3	14.3
20.3	14.6
20.3	14.9
20.3	14.9
20.3	14.6
20.3	14.6
20.3	14.6
20.3	14.3
20.3	13.4
20.3	12.3
20.3	11.4
20.6	11.1
21.4	11.1
22	10.9
22.3	10
22	8.9
22	7.7
22	6.6
21.7	5.4
21.1	3.7
20	1.7
19.7	1.1
18.9	0.3
17.7	0.8
16.8	1.9
15.7	2.8
14.3	3.6
12.6	4.5
10.8	5.6
8.5	6.8
6.5	7.9
4.2	9.1
2	9.9
0.2	10.8
1.9	11.4
3.6	11.7
5.6	12.2
5.9	12.2
6.7	12.2
7.6	12.2
8.2	12.2
8.7	12.2
9	12.5
9	13.1
8.7	13.4
8.7	13.7
8.5	14
7.6	14
6.7	14
5.6	14.2
4.7	14.5
3.6	14.8
2.7	15.1
1.6	15.1
0.2	15.1
2	15.1
4	15.1
5.7	15.1
6.8	15.1
7.7	15.1
8.3	14.8
8.8	14.8
9.4	14.2
10	13.4
10.8	12.8
11.4	12
12	11.1
12.6	10.2
13.1	9.1
13.7	7.1
13.7	6.2
14	4.5
14.3	3.1
14.6	1.6
15.1	0.5
16	0.6
16.8	1.1
17.7	1.7
18.9	2
19.4	2
20	2
20.3	2
20.3	2
20	2
20	2
20	1.7
20	1.1
20	0.3
20	0.2
20	1.1
20	1.6
20	1.9
20	2.5
20	2.8
20	2.8
20	2.8
20	2.8
20	2.8
20	2.8
20	2.8
20	2.8
20	2.8
20	2.8
20	2.8
20	2.8
20	2.8
20	2.8
20	3.4
20	3.9
20	4.5
20	4.8
20	5.4
20	5.9
20	6.5
20	6.8
20	7.1
20	7.7
20	7.7
20	7.7
20	7.7
20	7.7
20	7.7
20	7.7
20	7.7
20	7.7
20	7.7
19.7	7.9
19.7	8.2
19.7	8.5
19.7	9.1
19.7	9.7
19.7	10.2
19.7	10.8
19.1	11.4
18.9	11.7
18.6	12
18	12.2
17.4	12.2
16.8	12.5
16	13.1
15.4	13.1
14.6	13.4
13.4	14
12.3	14.2
10.8	14.5
9.7	14.8
8.8	14.8
8	15.1
7.4	15.1
7.4	15.4
7.4	15.7
7.4	16
7.4	16
8	16
8.8	16
10.3	16
11.7	16
13.1	16
14.6	16
16	16
16.8	16
17.7	16
18	16
18.6	16
18.6	16
18.6	16
18.6	16
