# Supplementary material for: Bot fit: A novel approach to assessing lower limb muscular strength
Source: PLoS One. 2026 Mar 26;21(3):e0339187. doi: 10.1371/journal.pone.0339187 (PMC13021169; doi:10.1371/journal.pone.0339187)
Supplement: S3 File — Raw joint angle data (left and right legs) collected from 25 participants across all exercise protocols. This compressed folder contains individual participant files (sub1–sub25) with time-series signals representing lower-limb motion recorded by the Bot Fit system during resistance exercise trials. (ZIP) [file pone.0339187.s003.zip › sub22/squat_const.csv]

AngL	AngR
1	2.6
1	2.6
1	2.6
1	2.6
1	2.6
1	2.6
1	2.6
1	2.6
0.7	2.6
0.7	2.3
0.4	2
0.5	1.4
1.4	0.3
2.8	1.1
4.5	2.8
6.5	4.5
8.5	5.9
10.3	7.4
11.4	8.5
12.3	9.4
12.3	9.1
12.3	8.8
12	8.5
12	8.2
12.3	8.5
12.6	8.8
12.6	9.4
12.6	9.4
12.3	9.1
12	8.8
11.4	8.2
11.1	7.9
11.4	7.9
12.3	8.5
13.1	9.4
14.3	10.2
15.4	11.4
16.6	12.8
17.7	14.2
18.9	15.4
20	16.2
20.9	16.8
21.4	17.1
22	17.4
22.3	17.4
22.3	17.7
22.3	17.7
22.3	17.7
22.6	17.7
23.1	18
23.1	18
23.1	18
23.1	18
23.1	18
23.1	18
23.1	18
23.1	18
23.1	18
23.1	18
23.1	17.7
23.1	17.7
23.1	17.7
23.1	17.7
23.1	17.7
23.1	17.7
23.1	17.7
23.1	17.7
23.1	17.7
23.1	17.7
23.1	17.7
23.1	17.7
23.1	17.7
23.1	17.7
23.1	17.7
23.1	17.4
23.1	17.4
23.1	17.4
23.1	17.4
23.1	17.1
23.1	16.8
22.9	16.8
22.9	16.8
22.9	16.8
22.9	16.8
22.9	16.8
22.9	16.8
22.9	16.8
22.9	16.8
22.9	17.1
22.9	17.1
22.9	17.1
22.9	17.1
22.9	17.1
22.9	17.1
22.9	17.1
22.9	17.1
22.9	17.1
22.9	17.1
22.6	17.1
22.6	17.1
22.6	17.1
22.6	17.1
22.3	17.1
21.7	17.1
21.1	17.1
20.6	17.1
20.3	17.1
20	17.1
20	16.8
20	16.8
20	16.5
20	16.2
20	15.7
20	15.4
20	14.5
20	14
20	13.1
20	12.8
20.3	12.5
20.6	12.5
20.9	12.5
21.1	12.8
21.1	13.4
20.9	14.2
20.9	15.4
20.9	16.5
20.9	17.7
20.9	18.3
20.9	18.3
20.9	18
20.9	18
20.9	17.7
20.9	17.7
20.9	17.7
20.9	17.7
20.9	17.7
20.9	18
20.6	18.3
20.3	18.8
20	19.1
20	19.4
20	19.7
20	19.7
20	19.7
20.3	19.7
20.3	19.4
20.9	18.8
21.4	18.3
21.7	17.7
21.7	17.4
21.7	17.4
21.7	17.4
21.7	17.4
21.7	18
21.7	18.3
21.7	18.3
21.7	18.3
21.7	18
21.7	18
21.7	17.7
21.7	17.1
21.7	16.5
21.7	16
21.7	15.1
21.7	14.2
21.7	13.4
21.7	13.1
21.7	12.5
21.7	12.5
21.7	12.5
21.7	12.5
21.7	12.5
21.7	12.8
21.7	12.8
21.7	13.1
21.1	13.7
20.6	14.5
20	15.1
19.7	15.7
19.1	16.2
18.9	16.8
18.9	17.4
18.6	17.7
18.6	18
18.3	17.7
18.3	17.7
18.3	17.4
18.3	17.4
18.3	16.8
18.3	16.5
18.3	16.2
18.3	16
18.3	16
18.3	15.7
18.3	15.7
18.3	15.7
18.3	15.7
18.3	15.7
18.3	15.7
18.3	15.7
18.3	15.7
18.3	15.4
18.3	15.1
18.3	14.8
18.3	14.5
18.3	14.2
18.3	14
18.3	13.7
18.3	13.4
18.3	13.1
18.3	12.8
18.3	12.5
18.3	12.5
18.3	12.2
18.3	12
18.3	12
18.3	12
18.3	12
18.3	12
18.3	12
18.3	12
18	12
17.7	12
17.1	12
16.6	12
15.7	12
14.6	12
13.7	12
12.8	12
12.3	12
12	12
12	12
12	12
11.7	12
11.7	12
11.7	12
11.4	12
11.4	12
11.4	12
10.8	12.2
10.5	12.5
10.5	13.1
10.5	13.1
10.5	13.1
10.5	13.1
10.5	13.1
10.5	13.1
10.5	13.1
10.5	13.1
10.5	13.1
10.5	13.1
10.5	13.1
10.5	13.1
10.5	13.1
10.5	13.1
10.5	13.1
10.5	13.1
10.5	13.1
10.5	13.1
10.5	13.1
10.5	13.1
10.5	13.1
10.5	13.4
10.5	14
10.5	14
10.5	14
10.5	14
10.5	14
10.8	14
11.1	14
12.6	14
13.1	14
14.6	14
16	14
17.4	14
18.6	14
19.7	14
20.3	13.7
20.3	13.7
20	13.7
20	13.7
20	13.7
20	13.7
20	13.7
20	13.7
20	13.7
20	13.7
20	13.7
20	13.7
20	13.7
20	13.7
20	14
20	14.2
20	14.2
20	14.8
20	15.1
20	15.7
20	16.2
20	16.5
19.7	16.5
19.7	16.8
19.4	16.8
19.1	16.5
19.1	16.2
19.1	16
19.1	16
19.1	15.7
19.1	15.7
19.1	15.4
18.9	15.1
18.6	14.8
18	14.5
17.7	14
17.1	13.4
16.6	13.1
16.3	12.8
16	12.5
16	12.2
15.7	12
15.7	11.7
15.7	11.7
15.7	11.4
15.7	11.1
15.4	10.8
15.4	10.8
15.4	10.8
15.4	10.8
15.4	11.1
15.4	11.1
15.4	11.1
15.4	11.1
15.4	11.1
15.4	11.1
15.4	11.1
15.4	11.1
15.4	11.1
15.4	11.1
15.4	11.1
15.4	11.1
15.4	11.1
15.4	11.1
15.4	11.1
15.4	11.1
15.4	11.1
15.4	11.1
15.4	11.1
15.4	11.1
15.4	11.1
15.4	11.1
15.4	11.1
15.4	11.1
15.4	11.1
15.4	11.1
15.4	11.1
15.4	11.1
15.4	11.1
15.7	11.1
16	11.1
17.1	12.2
17.4	12.5
17.4	13.1
17.4	13.4
17.4	13.1
17.4	13.1
17.1	12.8
17.1	12.8
17.4	12.8
17.4	13.1
17.4	13.4
17.4	14
17.4	14.2
17.4	14.2
17.4	14.2
17.4	14.2
17.4	14.2
17.4	14.2
17.4	14.2
17.7	14
18	14
18.3	13.7
18.6	14
18.6	14
18.6	14
18.6	14.5
18.3	15.4
18.3	16.5
18.3	17.7
18.3	18.3
18.3	18
18.3	17.4
18.3	16.8
18.3	16
18.3	15.7
18.3	15.1
18.3	15.1
18.3	15.1
18.3	15.1
18.3	15.1
18.3	15.1
18	15.4
18	15.7
18.3	15.7
18.3	15.7
18.3	15.7
18.3	15.4
18.3	15.1
18.3	15.1
18.3	15.1
18.3	15.1
18.3	15.1
18.3	15.1
18.3	15.1
18.3	15.1
18.3	15.1
18.3	15.1
18.3	15.1
18.3	15.1
18.3	15.1
18.3	15.1
18.3	15.1
18.3	15.1
18.3	15.1
18.3	15.1
18.3	15.1
18.3	15.1
18.3	15.1
18.3	15.1
18.3	15.1
18.3	15.1
18.3	15.1
18.3	15.1
18.3	15.1
18.3	15.1
18.3	15.1
18.3	15.1
18.3	15.1
18.3	15.1
18.3	15.1
18.3	15.1
18.3	15.1
18.3	15.1
18.3	15.1
18.3	15.1
18.3	15.1
18.3	15.1
18.3	15.4
18.3	15.4
18.3	15.4
18.3	15.7
18.3	15.7
18.3	16
18.3	16
18.3	16
18.3	16
18.3	16
18.3	16
18.3	16
18.3	16
18.3	16
18.3	16
18.3	16
18.3	16
18.3	16
18.3	16
18.3	16
18.3	16
18.3	16
18.3	16
18.6	16
18.6	16
18.6	16
18.6	16
18.6	16
18.6	16
18.6	16
18.6	16
18.6	16
18.6	16
18.6	16
18.6	16
18.6	16
18.6	16
18.6	16
18.6	16
18.6	16
18.6	16
18.6	16
18.6	16
18.6	16
18.6	16
18.6	16
18.6	16
18.6	16
18.6	16
18.6	16
18.6	16
18.3	16
18.3	16
18.3	16
18.3	16
18.3	16
18.3	16
18.3	16
18.3	16
18.3	16
18	16
17.7	16
16.8	16.2
16	16.2
14.8	16.2
13.7	16.2
12.6	16.2
11.4	16.2
10.5	16.2
9.4	16.2
8.3	16.2
6.8	16.2
5.1	16.2
3.7	16.2
1.1	16.2
0.2	16.2
1.6	16.2
2.7	16.2
3.6	16.2
3.9	16.2
3.6	16.2
3	16
1.6	15.7
0.2	15.4
2.5	15.1
3.4	15.1
5.4	14.8
7.1	14.5
8.8	14.2
10.5	14
12.6	13.7
14.6	13.4
16.6	13.4
18.6	13.7
18.9	13.7
18.3	13.7
17.4	14
16.3	14
15.4	13.7
14.8	13.1
14.3	12.5
14.3	11.4
14.3	10.5
14.3	9.7
14.3	8.8
14.6	8.2
14.6	7.7
14.6	7.4
14.8	7.7
14.8	7.9
15.1	8.5
14.8	9.1
14.8	9.7
14.8	9.9
14.8	10.2
14.8	10.8
14.8	11.1
14.8	11.4
14.8	12
14.8	12.2
14.8	12.2
14.8	12.2
14.8	12
14.8	12
14.8	12
14.8	12
14.8	12
14.8	12
14.8	12
14.8	12
14.8	11.7
14.8	11.7
14.8	11.1
14.8	11.1
14.3	10.5
14	10.2
14	9.7
13.7	9.1
13.1	8.8
12.8	8.2
12.6	7.9
12.6	7.7
12.3	7.7
12.3	7.4
12.3	7.4
12.3	7.4
12.3	7.4
12.3	7.4
12.3	7.4
12.3	7.7
12.3	7.7
12.3	7.7
12.3	7.7
12.3	7.7
12.3	7.7
12.3	7.9
12.3	8.2
12.3	8.8
12.3	9.4
12.3	9.7
12.3	10.2
12.3	10.5
12.3	10.5
12.3	10.5
12	11.1
11.7	11.4
11.4	11.4
10.8	11.1
10.3	11.1
9.4	11.1
8.5	11.1
7.4	11.1
6.8	11.1
6.5	11.1
6.5	11.1
7.4	11.1
8	11.1
8.5	11.7
9.4	12.2
10.8	13.1
12	14
13.4	14.8
14.8	15.4
16	16
16.8	16.2
17.1	16.2
17.4	16
17.4	16
17.4	15.4
17.4	14.8
17.4	14.2
17.4	13.1
17.4	12.2
17.4	10.8
17.4	9.7
17.4	8.2
17.4	6.5
17.4	4.5
17.4	3.9
17.4	3.1
17.1	3.1
16.8	3.6
16.6	3.9
16.3	4.5
15.7	4.8
14.8	5.4
13.7	5.6
12.3	5.6
10.8	5.6
9.1	5.6
8	5.6
6.8	5.6
6	5.6
6.3	5.6
6.8	5.6
7.7	5.6
8.3	5.6
9.1	5.6
10	5.6
10.8	5.6
11.4	5.6
12	5.6
12.6	5.6
13.1	5.6
14	5.6
14.6	5.6
15.1	5.6
15.1	5.9
15.1	5.9
15.4	5.9
15.4	5.9
15.4	5.9
16	5.9
16.3	5.9
16.6	5.9
16.8	5.9
16.8	5.9
16.8	5.9
16.8	5.9
16.8	5.9
16.8	6.2
16.8	6.5
16.6	7.4
16.6	7.7
16.6	8.2
16.6	8.8
16.6	9.4
16.6	9.7
16.6	9.7
16.6	9.7
16.6	9.7
16.6	9.7
16.6	9.7
16.6	9.7
16.6	9.7
16.6	9.9
16.3	10.2
16.3	11.1
16.3	11.7
16.3	12
16.3	12.2
16.3	12.5
16.3	12.5
16.3	12.8
16.3	13.1
16.3	13.1
16.3	13.1
16.3	13.1
16.3	13.1
16.3	13.1
16.3	13.1
16.3	13.1
16.3	13.1
16.3	13.1
16.3	13.1
16.3	13.1
16.3	13.1
16.3	13.4
16.3	13.7
16.3	14.2
16.6	14.5
16.6	14.8
16.8	14.8
17.1	14.8
17.1	14.8
17.1	14.5
17.1	14.2
17.1	14
16.8	13.7
16.8	13.4
16.8	13.7
17.1	14
17.1	14
16.8	14
16.8	14
16.6	14
16.3	13.7
16	13.4
15.7	13.1
15.7	12.5
15.4	12.5
15.1	12.2
15.1	12
15.1	11.7
15.1	12
15.1	12
15.1	12
15.1	12
15.1	12
14.8	12
14	12
12.8	12
11.4	11.7
10.3	11.4
9.4	10.8
8.8	10.2
8.3	9.7
8.3	9.1
8.3	8.5
8.3	7.9
8.3	7.9
8.3	7.7
8.3	7.4
8.3	7.4
8.5	7.4
8.5	7.4
8.8	7.4
9.1	7.4
9.1	7.7
9.4	7.7
9.7	7.7
10	7.7
10	7.7
10	7.7
9.7	8.2
9.7	8.5
9.7	9.1
9.7	9.7
9.7	10.2
9.7	10.8
9.7	11.4
9.4	12.2
9.4	12.8
9.1	13.4
9.1	13.7
8.8	14
8.8	13.7
8.8	13.7
8.8	13.4
9.1	13.1
10	12.5
10.8	12.2
12	12
13.1	11.7
14.6	12
16	12
16.8	12
17.7	12
17.7	12
17.7	12
17.7	12
17.7	12
17.7	12
17.7	12
17.7	12
17.7	12
17.7	12
17.7	12
17.7	12
17.7	12.2
17.7	12.2
17.7	12.2
17.7	12.2
17.7	12.2
17.7	12.2
17.7	12.2
17.7	12.2
17.7	12.2
17.7	12.5
17.7	12.8
17.7	13.1
17.7	13.4
17.7	14
17.7	14
17.7	14
17.7	14
17.7	14
17.7	14
17.7	14
17.7	14
17.7	14
17.7	14
17.7	14
17.7	14
17.7	14
17.7	14
17.7	14
17.7	14
17.7	14
17.7	14
17.7	14
17.7	14
17.7	14
17.7	14
17.7	14
17.7	14
17.7	14
17.7	14
17.7	14
18	14
18	14
18	14
18	14
18	14
18	14
18	14
18	14
18.3	14
18.3	14
18.3	14
18.3	14
18.3	14
18.3	14
18.3	14
18.3	14
18.3	14
18.3	14
18.3	14
18.3	14
18.3	14
18.3	14
18.3	14.2
18.3	14.2
18.3	14.5
18.3	14.8
18.3	15.1
18	15.4
18	15.4
17.7	15.4
17.1	15.7
16.6	15.7
16	15.7
15.4	15.7
15.1	15.7
14.8	15.7
14.8	15.7
14.8	15.7
14.8	15.7
14.8	15.7
14.8	15.7
14.8	15.7
14.8	15.7
14.8	15.7
14.8	15.7
14.8	15.7
14.8	15.7
15.1	15.7
15.1	15.7
15.7	15.4
16.3	15.4
17.1	15.4
17.1	15.4
17.7	15.4
18	15.4
18.6	15.4
18.9	15.4
19.1	15.4
19.4	15.4
19.4	15.4
19.1	15.4
19.1	15.4
19.1	15.4
19.1	15.4
19.1	15.4
19.1	15.4
19.1	15.4
19.1	15.4
19.1	15.4
19.1	15.4
19.1	15.4
19.1	15.4
19.1	15.4
19.1	15.4
19.1	15.4
19.1	15.4
19.1	15.4
19.1	15.4
19.1	15.4
19.1	15.4
19.1	15.4
19.1	15.4
19.1	15.4
19.1	15.4
19.1	15.4
19.1	15.4
19.1	15.4
19.1	15.4
19.1	15.4
19.1	15.4
19.1	15.4
19.1	15.4
19.1	15.4
19.1	15.4
19.1	15.4
19.1	15.4
19.1	15.4
19.1	15.4
19.1	15.4
19.1	15.4
19.1	15.4
19.1	15.4
19.1	15.4
19.1	15.4
19.1	15.4
19.1	15.4
19.1	15.4
19.1	15.4
19.1	15.4
19.1	15.4
19.1	15.4
19.1	15.4
19.1	15.4
19.1	15.4
19.1	15.4
19.1	15.4
19.1	15.4
19.1	15.4
19.1	15.4
19.1	15.4
19.1	15.4
19.1	15.4
19.1	15.4
19.1	15.4
19.1	15.4
19.1	15.4
19.1	15.4
19.1	15.4
19.1	15.4
19.1	15.4
19.1	15.4
19.1	15.4
19.1	15.4
19.1	15.4
19.1	15.4
19.1	15.4
19.1	15.4
19.1	15.4
19.1	15.4
19.1	15.4
19.1	15.4
19.1	15.4
19.1	15.4
19.1	15.4
19.1	15.4
19.1	15.4
19.1	15.4
19.1	15.4
19.1	15.4
19.1	15.4
19.1	15.4
19.1	15.4
19.1	15.4
19.1	15.4
19.1	15.4
19.1	15.4
19.1	15.4
19.1	15.4
19.1	15.4
19.1	15.4
19.1	15.4
19.1	15.4
19.1	15.4
19.1	15.4
19.1	15.4
19.1	15.4
19.1	15.4
19.1	15.4
19.1	15.4
19.1	15.4
19.1	15.4
19.1	15.4
19.1	15.4
19.1	15.4
19.1	15.4
19.1	15.4
19.1	15.4
19.1	15.4
19.1	15.4
19.1	15.4
19.1	15.4
19.1	15.4
19.1	15.7
19.1	15.7
19.1	15.7
19.1	16
19.1	16
19.1	16
19.1	16
19.1	16
19.1	16
19.1	16
19.1	16
19.1	16
19.1	16
19.1	16
19.1	16
19.1	16
19.1	16
19.1	16
19.1	16
19.1	16
19.1	16
19.1	16
19.1	16
19.1	16
19.1	16
19.1	16
19.1	16
19.1	16
19.1	16
19.1	16
19.1	16
19.1	16
19.1	16
19.1	15.7
19.1	15.7
19.1	15.7
19.1	15.4
19.1	15.1
19.1	14.8
19.1	14.8
19.1	14.5
19.1	14.5
19.1	14.5
19.1	14.5
19.1	14.5
19.1	14.5
19.1	14.5
19.1	14.5
19.1	14.5
19.1	14.5
19.1	14.5
19.1	14.5
19.1	14.5
19.1	14.5
19.1	14.5
19.1	14.5
19.1	14.5
19.1	14.5
19.1	14.5
19.1	14.5
19.1	14.5
19.1	14.5
19.1	14.5
19.1	14.5
19.1	14.5
19.1	14.5
19.1	14.5
19.1	14.5
19.1	14.5
19.1	14.5
19.1	14.5
19.1	14.5
19.1	14.5
19.1	14.5
19.1	14.5
19.1	14.8
18.9	15.1
18.6	15.1
18.3	15.4
18	15.4
17.7	15.4
17.4	15.4
17.1	15.4
16.8	15.4
16.6	15.4
16	15.7
16	15.7
15.7	15.7
15.7	15.7
15.7	15.7
15.7	15.7
15.7	15.7
15.7	15.4
15.7	14.8
15.7	14.2
15.7	13.7
15.7	13.1
15.7	12.5
15.4	11.7
15.4	11.4
15.1	10.8
15.1	10.2
14.8	9.7
14.8	9.4
14.8	9.1
14.8	9.1
14.8	9.1
14.8	9.4
14.8	9.4
14.6	9.4
14.3	9.4
14	9.4
14	9.1
14	9.1
14	8.8
14	8.5
14	8.2
13.4	7.9
12.8	7.4
12.6	6.8
12.3	6.2
12	5.6
11.7	5.4
11.4	5.1
11.4	5.1
11.4	5.1
11.4	5.1
11.4	5.1
11.4	5.1
11.4	5.4
11.4	5.4
11.4	5.4
11.1	5.6
11.1	6.2
11.1	6.5
11.1	6.8
11.1	7.4
11.1	7.7
11.1	7.7
11.1	7.7
11.1	7.9
11.4	8.5
11.7	9.1
12	9.4
12.6	9.7
13.1	9.7
13.7	9.7
14	9.7
14.3	9.7
14.3	9.7
14.3	9.7
14.3	9.7
14.3	9.7
14.3	9.7
14.3	9.7
14	9.7
14	9.7
14	9.4
14	9.4
14	9.4
14	9.1
14	9.1
14	9.1
14	9.1
14.3	9.1
14.6	9.1
15.1	9.1
16	9.4
16.6	9.7
16.8	10.2
17.4	11.4
17.4	11.7
17.4	12.5
17.4	13.4
17.4	14
17.4	14.5
17.4	14.8
17.4	15.4
17.4	15.7
17.4	16.2
17.4	16.2
17.7	16.2
18	16
18.3	15.7
18.9	15.4
19.1	14.8
19.4	14.5
19.4	14
19.1	13.7
19.1	13.4
19.1	13.1
19.1	13.1
19.1	12.8
19.1	12.8
19.1	13.1
19.1	13.1
19.1	13.1
19.1	13.7
19.1	14
19.1	14.2
19.1	14.5
19.1	14.2
19.1	14.2
19.1	13.7
19.1	13.4
19.1	13.1
19.1	13.1
19.1	12.8
19.1	12.8
19.1	12.8
19.1	13.1
19.1	14
19.1	14.2
19.1	14.5
19.1	14.8
19.1	14.8
19.1	14.8
19.1	14.8
19.1	14.8
19.1	14.8
19.1	14.8
19.1	14.8
19.1	14.8
19.1	14.8
19.1	14.8
19.1	14.8
19.1	14.8
19.1	14.8
19.1	14.8
19.1	14.8
19.1	14.8
19.1	14.8
19.1	14.8
19.1	14.8
19.1	14.8
19.1	15.1
19.1	15.1
19.1	15.1
19.1	15.1
19.1	15.1
19.1	15.4
19.1	15.4
19.1	15.7
19.1	15.7
19.1	15.7
19.1	15.7
19.1	16
19.1	16
19.1	16
19.1	16
19.1	16
19.1	16
19.1	16
19.1	16
19.1	16
19.1	15.7
19.1	15.7
19.1	15.4
19.1	15.1
19.1	14.8
18.9	14.5
18.6	14
18	13.4
17.4	12.8
16.6	12.2
15.7	11.4
14.6	10.8
13.7	10.5
12.8	9.9
12.3	9.9
11.7	9.9
11.1	9.9
11.1	9.9
11.4	9.9
11.4	10.2
11.4	10.2
11.4	9.9
11.4	9.9
11.4	9.9
11.4	9.9
11.4	9.9
11.4	9.7
11.4	9.1
11.4	8.5
11.1	8.2
10.5	7.9
10	7.9
9.4	7.1
9.1	6.5
8.3	5.6
7.4	4.8
6.8	3.6
6	2.8
5.1	1.9
4.5	1.1
4.2	0.5
4	0.2
4	0
4	0.3
4	0.3
4	0.3
4	0.3
4	0
4	0.2
4	0.5
4.2	1.1
5.1	1.4
6	2.2
7.4	3.1
8.5	3.9
10	5.1
12.3	6.5
12.8	7.1
14	8.2
15.1	9.4
15.7	10.2
16.3	11.4
16.3	12.2
16.3	13.1
16.6	13.7
16.6	14
16.6	14
16.6	14
16.6	14
16.6	14
16.6	14
16.6	14
16.8	14
16.8	14
17.1	14.2
17.1	14.5
17.7	14.8
18	15.4
18.6	15.7
18.9	16
19.4	16
19.4	16.2
19.4	16.2
19.1	16.2
19.1	16.2
19.1	16.2
19.1	16.2
19.1	16.2
19.1	16.2
19.1	16.2
19.1	16.2
19.1	16.2
19.1	16.2
19.1	16.2
19.1	16.2
19.1	16.2
19.1	16.2
19.1	16.2
19.1	16.2
19.1	16.2
19.1	16.2
19.1	16.2
19.1	16.2
19.1	16.2
19.1	16.2
19.1	16.2
19.1	16.2
19.1	16.2
19.1	16.2
19.1	16.2
19.1	16.2
19.1	16.2
19.1	16.2
19.1	16.2
19.1	16.2
19.1	16.2
19.1	16.2
19.1	16.2
19.1	16.2
19.1	16.2
19.1	16.2
19.1	16.2
19.1	16.2
19.1	16.2
19.1	16.2
19.1	16.2
19.1	16.2
19.1	16.2
19.1	16.2
19.1	16.2
19.1	16.2
19.1	16.2
19.1	16.2
19.1	16.2
19.1	16.2
19.1	16.2
19.1	16.2
19.1	16.2
19.1	16.2
19.1	16.2
19.1	16.2
19.1	16.2
19.1	16.2
19.1	16.2
19.1	16.2
19.1	16.2
19.1	16.2
19.1	16.2
19.1	16.2
19.1	16.2
19.1	16.2
19.1	16.2
19.1	16.2
19.1	16.2
19.1	16.2
19.1	16.2
19.1	16.2
19.1	16.2
19.1	16.2
19.1	16.2
19.1	16.2
19.1	16.2
19.1	16.2
19.1	16.2
19.1	16.2
19.1	16.2
19.1	16.2
19.1	16.2
19.1	16.2
19.1	16.2
19.1	16.2
19.1	16.2
19.1	16.2
19.1	16.2
19.1	16.2
19.1	16.2
19.1	16.2
19.1	16.2
19.1	16.2
19.1	16.2
19.1	16.2
19.1	16.2
19.1	16.2
19.1	16.2
19.1	16.2
19.1	16.2
19.1	16.2
19.1	16.2
19.1	16.2
19.1	16.2
19.1	16.2
19.1	16.2
19.1	16.2
19.1	16.5
19.1	16.8
19.4	17.1
19.4	17.4
19.4	17.7
19.7	18
20	18
20.3	18
20.6	18
20.3	18
20.3	18
20.3	18
20.3	18
20.3	18
20.3	18
20.3	18
20.3	18
20.3	18
20.3	18
20.3	18
20.3	18
20.3	18
20.3	18
20.3	18
20.3	18
20.3	18
20.3	18
20.3	18
20.3	18
20.3	18
20.3	18
20.3	18
20.3	18
20.3	18
20.3	18
20.3	18
20.3	18
20.3	18
20.3	18
20.3	18
20.3	18
20.3	18
20.3	18
20.3	18
20.3	18
20.3	18
20.3	18
20.3	18
20.3	18
20.3	18
20.3	18
20.3	18
20.3	18
20.3	18
20.3	18
20.3	18
20.3	18
20.3	18
20.3	17.7
20.3	17.7
20.3	17.7
20.3	17.7
20.3	17.7
20.3	17.7
20.3	17.7
20.3	17.7
20.3	17.7
20.3	17.7
20.3	17.7
20.3	17.7
20.3	17.7
20.3	17.7
20.3	17.7
20.3	17.7
20.3	17.7
20.3	17.7
20.3	17.7
20.3	17.7
20.3	17.7
20.3	17.7
20.3	17.7
20.3	17.7
20.3	17.7
20.3	17.7
20.3	17.7
20.3	17.7
20.3	17.7
20.3	17.7
20.3	17.7
20	17.7
20	17.7
20	17.7
20	17.7
20	17.7
20	17.7
20	17.4
20	17.4
20	17.1
19.7	16.8
19.4	16.5
19.1	16.5
19.1	16.2
19.1	16
19.1	16
19.1	16
19.1	16
19.1	16
19.1	16
19.1	16
19.1	16
18.9	16
18.9	16
18.9	16
18.6	16
18.6	16
18.6	16
18.6	16
18.6	16
18.6	16
18.6	16
18.6	16
18.6	16
18.6	16
18.6	16
18.6	16
18.6	16
18.6	16
18.6	16
18.6	16
18.6	16
18.6	16
18.6	16
18.6	16
18.6	16
18.6	16
18.6	16
18.6	16
18.6	16
18.6	16
18.6	16
18.6	16
18.9	16
18.9	16
18.9	16
18.9	16
18.9	16
18.9	16
18.9	16
18.9	16
18.9	16
18.9	16
18.9	16
18.9	16
18.9	16
18.9	16
18.9	16
18.9	16
18.9	16
18.9	16
18.9	16
18.9	16
18.9	16
18.9	16.2
19.1	16.2
19.1	16.5
19.4	17.1
19.4	17.4
19.4	17.4
19.4	17.4
19.4	17.4
19.4	17.4
19.4	17.4
19.4	17.4
19.4	17.4
19.4	17.4
19.4	17.4
19.4	17.4
19.4	17.1
19.4	17.1
19.4	17.1
19.4	17.1
19.4	17.1
19.4	17.1
19.4	17.1
19.4	17.1
19.4	17.1
19.4	17.1
19.4	17.1
19.4	17.1
19.4	17.1
19.1	17.1
19.1	17.1
19.1	17.1
19.1	17.1
19.1	17.1
19.1	17.1
19.1	17.1
19.1	17.1
19.1	17.1
19.1	17.1
19.1	17.1
19.1	17.1
19.1	17.1
19.1	17.1
19.1	17.1
19.1	17.1
19.1	17.1
19.1	17.1
19.1	17.1
19.1	17.1
19.1	17.1
19.1	17.1
19.1	17.1
19.1	16.8
19.1	16.8
19.1	16.8
19.1	16.8
19.1	16.8
19.1	16.8
19.1	16.8
19.1	16.8
19.1	16.8
19.1	16.8
19.1	16.8
19.1	16.5
19.1	16.5
19.1	16
18.9	15.4
18.6	14.8
17.7	14
16.8	12.5
16	11.1
14.8	9.7
13.4	7.9
11.7	5.6
10	3.4
8	0.8
5.4	2
2	4.8
2.4	8
7	11.7
11.9	15.4
16.8	19.7
24.5	26.3
26.8	28.6
31.7	32.9
35.7	36.4
38	38.6
38.8	39.2
38.2	38.9
38.2	38.6
38.2	38.6
38.2	38.6
38.5	38.9
40.2	40.6
41.7	41.8
44.8	44.9
48.6	48.4
51.7	51.8
54.3	55
56.3	57.5
58.6	60.1
60.9	62.7
63.7	65.6
66.6	69
69.5	72.7
71.5	75.9
72.6	77.9
72.6	78.2
72.6	78.2
71.7	78.2
70.6	77.3
68.6	75.6
63.7	71
61.7	69.3
57.7	65
53.1	60.4
48.3	55.8
43.7	50.7
38.8	45.2
34.2	40.1
30.2	34.9
26.5	30.1
23.6	26
21.3	22.9
19.3	20.6
18.2	18.9
17.3	18
16.5	17.4
15.9	16.9
15.3	16.9
15	16.9
15	16.9
15.3	17.2
15.6	18.3
16.5	19.7
17.6	20.9
18.5	22
18.5	22.3
18.5	22.3
18.2	22
17.9	21.2
16.5	19.7
16.2	19.2
15.3	18.3
15.3	18.3
15.6	18.3
16.8	18.9
18.5	20.3
21.3	22.3
25.1	25.5
29.9	29.5
38.2	37.8
41.4	40.9
48.3	47.5
54.9	53.8
61.2	60.1
67.5	66.4
73.8	72.4
79.5	78.2
83.8	83.3
86.9	86.8
88.6	89.3
91.2	91.9
92.4	92.8
94.4	94.5
96.7	96.2
99	97.9
100.4	99.9
101.2	101.4
102.1	102.2
102.4	102.8
102.4	103.1
102.1	103.1
101.8	103.1
101.5	102.5
100.7	101.6
99	100.2
97	98.5
94.4	95.9
91.2	93.1
87.8	89.6
83.8	85.6
77.5	79.3
75.2	77.3
71.2	72.7
66.9	68.7
62.9	64.7
58.9	61
55.7	57.8
53.4	55.5
51.7	53.8
50.8	53
50	52.1
49.4	51.5
48	50.1
45.7	48.1
42.5	45.2
38.8	42.1
35.7	39.2
33.4	37.2
31.7	35.5
30.8	34.6
30.5	34.6
30.8	34.6
32.2	34.9
34.2	36.6
37.7	39.8
42.8	43.8
48.6	48.4
54.6	54.1
60.6	59.8
68.3	67.9
70.6	70.4
75.5	75.3
80.3	80.5
85.5	86.2
91.2	91.6
95.8	96.8
100.1	100.8
103.5	103.9
106.7	106.8
111.6	110.5
112.7	111.4
114.4	113.1
115	114
115	114.5
115	114.5
115	114.8
115	114.5
115	114.5
114.7	114.5
114.7	114.3
114.1	114
113.3	113.1
111.8	111.7
109.8	109.7
107	107.4
102.1	102.5
100.4	100.8
96.4	97.1
92.1	93.3
87.8	89
83.2	84.5
78.3	79.9
73.5	75
68.3	70.4
64	65.8
60.3	62.4
57.4	59.8
54.9	57.3
54	56.7
52.6	55.3
50.3	53.2
47.4	50.1
43.7	46.7
40.2	43.2
37.4	40.6
35.7	38.6
34.8	37.5
34.5	36.9
34.8	36.9
35.9	36.9
38.2	37.8
42	40.9
46.8	45.5
52.8	51
59.1	57.3
65.2	63
70.9	68.7
74.9	73.6
78.3	77.9
82.3	82.2
87.8	87.3
93.5	92.8
99	97.9
103.5	102.5
106.7	106.2
109	108.8
111.3	111.4
114.1	113.7
116.1	115.7
117.6	116.5
118.1	117.4
118.4	117.7
118.4	117.7
118.1	117.7
117.6	117.4
116.7	116.5
115.6	115.7
114.1	114.3
112.7	112.5
110.7	110.5
107	106.5
105.3	105.1
101.8	101.6
97.8	97.6
93.2	93.3
88.6	88.5
83.8	83.3
78.3	78.2
72.9	73
67.2	68.1
62	63.3
57.1	59.3
53.7	56.4
51.4	54.1
50	52.7
48.6	51.2
46.8	49
44.3	46.1
41.1	42.9
37.7	39.5
34.2	36.4
31.7	34.1
29.9	32.6
29.1	32.1
28.5	31.5
28.5	31.5
28.8	31.5
31.1	32.9
32.5	33.8
36.5	36.9
42.3	41.5
48.6	46.9
55.1	53
61.4	59.3
67.5	65.3
73.5	71
78.6	76.4
83.8	81.9
88.6	86.8
93.5	91.6
97.5	96.5
100.4	100.2
102.4	102.8
103.8	105.1
105.5	107.1
107.8	108.8
109.8	110.2
111.3	111.1
111.8	111.4
111.8	111.7
111.8	111.7
111.6	111.7
110.7	111.7
109.8	110.8
108.7	110
107	108.2
104.7	106.2
102.1	103.7
99.2	100.8
95.8	97.6
92.1	93.6
88.4	89.6
[truncated: 1,936 more rows]
