# Supplementary material for: Bot fit: A novel approach to assessing lower limb muscular strength
Source: PLoS One. 2026 Mar 26;21(3):e0339187. doi: 10.1371/journal.pone.0339187 (PMC13021169; doi:10.1371/journal.pone.0339187)
Supplement: S3 File — Raw joint angle data (left and right legs) collected from 25 participants across all exercise protocols. This compressed folder contains individual participant files (sub1–sub25) with time-series signals representing lower-limb motion recorded by the Bot Fit system during resistance exercise trials. (ZIP) [file pone.0339187.s003.zip › sub22/squat_max.csv]

AngL	AngR
25.6	34.3
25.6	34.3
25.6	34.3
25.6	34.3
25.6	34.3
25.6	34.3
25.6	34.3
25.6	34.3
25.6	34.3
25.6	34.3
25.6	34.3
25.6	34.3
25.6	34.3
25.6	34.3
25.6	34.3
25.6	34.3
25.6	34.3
25.6	34.3
25.6	34.3
25.6	34.3
25.6	34.3
25.6	34.3
25.6	34.3
25.6	34.3
25.4	34.3
25.4	34.1
24.5	33.5
23.9	32.9
23.3	32.3
23.6	32.3
23.9	32.6
24.8	33.8
26.2	35.2
26.5	35.5
26.2	35.5
25.9	35.2
25.6	34.6
25.4	34.3
25.4	34.1
25.4	34.1
25.4	34.3
25.4	34.3
25.4	34.3
25.4	34.3
25.4	34.3
25.4	34.3
25.4	34.3
25.4	34.3
25.4	34.3
25.4	34.3
25.4	34.3
25.4	34.3
25.4	34.3
25.4	34.3
25.4	34.3
25.4	34.3
25.4	34.3
25.4	34.3
25.4	34.3
25.4	34.3
25.4	34.3
25.4	34.3
25.4	34.3
25.4	34.3
25.6	34.3
25.6	34.3
25.6	34.3
25.6	34.3
25.6	34.3
25.6	34.3
25.6	34.3
25.6	34.3
25.6	34.3
25.6	34.3
25.6	34.3
25.6	34.3
25.6	34.3
25.6	34.3
25.6	34.3
25.6	34.3
25.6	34.3
25.6	34.6
25.6	34.6
25.6	34.6
25.6	34.6
25.6	34.6
25.6	34.6
25.6	34.6
25.6	34.6
25.6	34.6
25.6	34.6
25.6	34.6
25.6	34.6
25.6	34.6
25.6	34.6
25.6	34.3
25.6	34.3
25.6	34.3
25.6	34.3
25.6	34.3
25.6	34.3
25.6	34.3
25.6	34.3
25.6	34.3
25.6	34.3
25.6	34.3
25.6	34.3
25.6	34.3
25.6	34.3
25.6	34.3
25.6	34.3
25.6	34.3
25.6	34.3
25.6	34.3
25.6	34.3
25.6	34.3
25.6	34.3
25.6	34.3
25.6	34.3
25.6	34.3
25.6	34.3
25.6	34.3
25.6	34.3
25.6	34.3
25.6	34.3
25.6	34.3
25.6	34.3
25.6	34.3
25.6	34.3
25.6	34.3
25.6	34.3
25.6	34.3
25.6	34.3
25.6	34.3
25.6	34.3
25.6	34.3
25.6	34.3
25.6	34.3
25.6	34.3
25.6	34.3
25.6	34.3
25.6	34.3
25.6	34.3
25.6	34.3
25.6	34.3
25.6	34.3
25.6	34.3
25.6	34.3
25.6	34.3
25.6	34.3
25.6	34.3
25.6	34.3
25.6	34.3
25.6	34.3
25.6	34.3
25.6	34.3
25.6	34.3
25.6	34.3
25.6	34.3
25.6	34.3
25.6	34.3
25.6	34.3
25.6	34.3
25.6	34.3
25.6	34.3
25.6	34.3
25.6	34.3
25.6	34.3
25.4	34.3
25.4	34.3
25.4	34.3
25.4	34.3
25.1	34.3
24.5	33.8
24.5	33.5
24.2	32.9
23.9	32.6
23.6	32.6
23.6	32.6
23.6	32.6
23.6	32.6
23.6	32.6
23.6	32.6
23.6	32.6
23.6	32.6
23.6	32.6
23.6	32.6
23.9	32.6
23.9	32.6
23.9	32.6
23.9	32.6
23.9	32.9
23.9	32.9
23.9	32.9
23.9	32.9
23.9	32.9
23.9	32.9
23.9	32.6
23.9	32.6
23.9	32.6
23.9	32.6
23.9	32.6
23.9	32.6
23.9	32.6
23.9	32.6
23.9	32.6
23.9	32.6
23.9	32.6
23.9	32.6
23.9	32.6
23.9	32.6
23.9	32.6
23.9	32.6
23.9	32.6
23.9	32.6
23.9	32.6
23.9	32.6
23.9	32.6
23.9	32.6
23.9	32.6
23.9	32.6
23.9	32.6
23.9	32.6
23.9	32.6
23.9	32.6
23.9	32.6
23.9	32.6
23.9	32.6
23.9	32.6
23.9	32.6
23.9	32.6
23.9	32.6
23.9	32.6
23.9	32.6
23.9	32.6
23.9	32.6
23.9	32.6
23.9	32.6
23.9	32.6
23.9	32.6
23.9	32.6
23.9	32.6
23.9	32.6
23.9	32.6
23.9	32.6
23.9	32.6
23.9	32.6
23.9	32.6
23.9	32.6
23.9	32.6
23.9	32.6
23.9	32.6
23.9	32.6
23.9	32.6
23.9	32.6
23.9	32.6
23.9	32.6
23.9	32.6
23.9	32.6
23.9	32.6
23.9	32.6
23.9	32.6
23.9	32.6
23.9	32.6
23.9	32.6
23.9	32.6
23.9	32.6
23.9	32.6
23.9	32.6
23.9	32.6
23.9	32.6
23.9	32.6
23.9	32.6
23.9	32.6
23.9	32.6
23.9	32.6
23.9	32.6
23.9	32.6
23.9	32.6
23.9	32.6
23.9	32.6
23.9	32.6
23.9	32.6
23.9	32.6
23.9	32.6
23.9	32.6
23.9	32.6
23.9	32.6
23.9	32.6
23.9	32.6
23.9	32.6
23.9	32.6
23.9	32.6
23.9	32.6
23.9	32.6
23.9	32.6
23.9	32.6
23.9	32.6
23.9	32.6
23.9	32.6
23.9	32.6
23.9	32.6
23.9	32.6
23.9	32.6
23.9	32.6
23.9	32.6
23.9	32.6
23.9	32.6
23.9	32.6
23.9	32.6
23.9	32.6
23.9	32.6
23.9	32.6
23.9	32.6
23.9	32.6
23.9	32.6
23.9	32.6
23.9	32.6
23.9	32.6
23.9	32.6
23.9	32.6
23.9	32.6
23.9	32.6
23.9	32.6
23.9	32.6
23.9	32.6
23.9	32.6
23.9	32.6
23.9	32.6
23.9	32.6
23.9	32.6
23.9	32.6
23.9	32.6
23.9	32.6
23.9	32.6
23.9	32.6
23.9	32.6
23.9	32.6
23.9	32.6
23.9	32.6
23.9	32.6
23.9	32.6
23.9	32.6
23.9	32.6
23.9	32.6
23.9	32.6
23.9	32.6
23.9	32.6
23.9	32.6
23.9	32.6
23.9	32.6
23.9	32.6
23.9	32.6
23.9	32.6
23.9	32.6
23.9	32.9
23.9	32.9
23.9	32.9
23.9	32.9
23.9	32.9
23.9	32.9
23.9	32.9
23.9	32.9
23.9	32.9
23.9	32.9
23.9	32.9
23.9	32.9
23.9	32.9
23.9	32.9
23.9	32.9
23.9	32.9
23.9	32.9
23.9	32.9
23.9	32.9
23.9	32.9
23.9	32.9
23.9	32.9
23.9	32.9
23.9	32.9
23.9	32.9
23.9	32.9
23.9	32.9
23.9	32.9
23.9	32.9
23.9	32.9
23.9	32.9
23.9	32.9
23.9	32.9
23.9	32.9
23.9	32.9
23.9	32.9
23.9	32.9
23.9	32.9
23.9	32.9
23.9	32.9
23.9	32.9
23.9	32.9
23.9	32.9
23.9	32.9
23.9	32.9
23.9	32.9
23.9	32.9
23.9	32.9
23.9	32.9
23.9	32.9
23.9	32.9
23.9	32.9
23.9	32.9
23.9	32.9
23.9	32.9
23.9	32.9
23.9	32.9
23.9	32.9
23.9	32.9
23.9	32.9
23.9	32.9
23.9	32.9
23.9	32.9
23.9	32.9
23.9	32.9
23.9	32.9
23.9	32.9
23.9	32.9
23.9	32.9
23.9	32.9
23.9	32.9
23.9	32.9
23.9	32.9
23.9	32.9
23.9	32.9
23.9	32.9
23.9	32.9
23.9	32.9
23.9	32.9
23.9	32.9
23.9	32.9
23.9	32.9
23.9	32.9
23.9	32.9
23.9	32.9
23.9	32.9
23.9	32.9
23.9	32.9
23.9	32.9
23.9	32.9
23.9	32.9
23.9	32.9
23.9	32.9
23.9	32.9
23.9	32.9
23.9	32.9
23.9	32.9
23.9	32.9
23.9	32.9
23.9	32.9
23.9	32.9
23.9	32.9
23.9	32.9
23.9	32.9
23.9	32.9
23.9	32.9
23.9	32.9
23.9	32.9
23.9	32.9
23.9	32.9
23.9	32.9
23.9	32.9
23.9	32.9
23.9	32.9
23.9	32.9
23.9	32.9
23.9	32.9
23.9	32.9
23.9	32.9
23.9	32.9
23.9	32.9
23.9	32.9
23.9	32.9
23.9	32.9
23.9	32.9
23.9	32.9
23.9	32.9
23.9	32.9
23.9	32.9
23.9	32.9
23.9	32.9
23.9	32.9
23.9	32.9
23.9	32.9
23.9	32.9
23.9	32.9
23.9	32.9
23.9	32.9
23.9	32.9
23.9	32.9
23.9	32.9
23.9	32.9
23.9	32.9
23.9	32.9
23.9	32.9
23.9	32.9
23.9	32.9
23.9	32.9
23.9	32.9
23.9	32.9
23.9	32.9
23.9	32.9
23.9	32.9
23.9	32.9
23.9	32.9
23.9	32.9
23.9	32.9
23.9	32.9
23.9	32.9
23.9	32.9
23.9	32.9
23.9	32.9
23.9	32.9
23.9	32.9
23.9	32.9
23.9	32.9
23.9	32.9
23.9	32.9
23.9	32.9
23.9	32.9
23.9	32.9
23.9	32.9
23.9	32.9
23.9	32.9
23.9	32.9
23.9	32.9
23.9	32.9
23.9	32.9
23.9	32.9
23.9	32.9
23.9	32.9
23.9	32.9
23.9	32.9
23.9	32.9
23.9	32.9
23.9	32.9
23.9	32.9
23.9	32.9
23.9	32.9
23.9	32.9
23.9	32.9
23.9	32.9
23.9	32.9
23.9	32.9
23.9	32.9
23.9	32.9
23.9	32.9
23.9	32.9
23.9	32.9
23.9	32.9
23.9	32.9
23.9	32.9
23.9	32.9
23.9	32.9
23.9	32.9
23.9	32.9
23.9	32.9
23.9	32.9
23.9	32.9
23.9	32.9
23.9	32.9
23.9	32.9
23.9	32.9
23.9	32.9
23.9	32.9
23.9	32.9
23.9	32.9
23.9	32.9
23.9	32.9
23.9	32.9
23.9	32.9
23.9	32.9
23.9	32.9
23.9	32.9
23.9	32.9
23.9	32.9
23.9	32.9
23.9	32.9
23.9	32.9
23.9	32.9
23.9	32.9
23.9	32.9
23.9	32.9
23.9	32.9
23.9	32.9
23.9	32.9
23.9	32.9
23.9	32.9
23.9	32.9
23.9	32.9
23.9	32.9
23.9	32.9
23.9	32.9
23.9	32.9
23.9	32.9
23.9	32.9
23.9	32.9
23.9	32.9
23.9	32.9
23.9	32.9
23.9	32.9
23.9	32.9
23.9	32.9
23.9	32.9
23.9	32.9
23.9	32.9
23.9	32.9
23.9	32.9
23.9	32.9
23.9	32.9
23.9	32.9
23.9	32.9
23.9	32.9
23.9	32.9
23.9	32.9
23.9	32.9
23.9	32.9
23.9	32.9
23.9	32.9
23.9	32.9
23.9	32.9
23.9	32.9
23.9	32.9
23.9	32.9
23.9	32.9
23.9	32.9
23.9	32.9
23.9	32.9
23.9	32.9
23.9	32.9
23.9	32.9
23.9	32.9
23.9	32.9
23.9	32.9
23.9	32.9
23.9	32.9
23.9	32.9
23.9	32.9
23.9	32.9
23.9	32.9
23.9	32.9
23.9	32.9
23.9	32.9
23.9	32.9
23.9	32.9
23.9	32.9
23.9	32.9
23.9	32.9
23.9	32.9
23.9	32.9
23.9	32.9
23.9	32.9
23.9	32.9
23.9	32.9
23.9	32.9
23.9	32.9
23.9	32.9
23.9	32.9
23.9	32.9
23.9	32.9
23.9	32.9
23.9	32.9
23.9	32.9
23.9	32.9
23.9	32.9
23.9	32.9
23.9	32.9
23.9	32.9
23.9	32.9
23.9	32.9
23.9	32.9
23.9	32.9
23.9	32.9
23.9	32.9
23.9	32.9
23.9	32.9
23.9	32.9
23.9	32.9
23.9	32.9
23.9	32.9
23.9	32.9
23.9	32.9
23.9	32.9
23.9	32.9
23.9	32.9
23.9	32.9
23.9	32.9
23.9	32.9
23.9	32.9
23.9	32.9
23.9	32.9
23.9	32.9
23.9	32.9
23.9	32.9
23.9	32.9
23.9	32.9
23.9	32.9
23.9	32.9
23.9	32.9
23.9	32.9
23.9	32.9
23.9	32.9
23.9	32.9
23.9	32.9
23.9	32.9
23.9	32.9
23.9	32.9
23.9	32.9
23.9	32.9
23.9	32.9
23.9	32.9
23.9	32.9
23.9	32.9
23.9	32.9
23.9	32.9
23.9	32.9
23.9	32.9
23.9	32.9
23.9	32.9
23.9	32.9
23.9	32.9
23.9	32.9
23.9	32.9
23.9	32.9
23.9	32.9
23.9	32.9
23.9	32.9
23.9	32.9
23.9	32.9
23.9	32.9
23.9	32.9
23.9	32.9
23.9	32.9
23.9	32.9
23.9	32.9
23.9	32.9
23.9	32.9
23.9	32.9
23.9	32.9
23.9	32.9
23.9	32.9
23.9	32.9
23.9	32.9
23.9	32.9
23.9	32.9
23.9	32.9
23.9	32.9
23.9	32.9
23.9	32.9
23.9	32.9
23.9	32.9
23.9	32.9
23.9	32.9
23.9	32.9
23.9	32.9
23.9	32.9
23.9	32.9
23.9	32.9
23.9	32.9
23.9	32.9
23.9	32.9
23.9	32.9
23.9	32.9
23.9	32.9
23.9	32.9
23.9	32.9
23.9	32.9
23.9	32.9
23.9	32.9
23.9	32.9
23.9	32.9
23.9	32.9
23.9	32.9
23.9	32.9
23.9	32.9
23.9	32.9
23.9	32.9
23.9	32.9
23.9	32.9
23.9	32.9
23.9	32.9
23.9	32.9
23.9	32.9
23.9	32.9
23.9	32.9
23.9	32.9
23.9	32.9
23.9	32.9
23.9	32.9
23.9	32.9
23.9	32.9
23.9	32.9
23.9	32.9
23.9	32.9
23.9	32.9
23.9	32.9
23.9	32.9
23.9	32.9
23.9	32.9
23.9	32.9
23.9	32.9
23.9	32.9
23.9	32.9
23.9	32.9
23.9	32.9
23.9	32.9
23.9	32.9
23.9	32.9
23.9	32.9
23.9	32.9
23.9	32.9
23.9	32.9
23.9	32.9
23.9	32.9
23.9	32.9
23.9	32.9
23.9	32.9
23.9	32.9
23.9	32.9
23.9	32.9
23.9	32.9
23.9	32.9
23.9	32.9
23.9	32.9
23.9	32.9
23.9	32.9
23.9	32.9
23.9	32.9
23.9	32.9
23.9	32.9
23.9	32.9
23.9	32.9
23.9	32.9
23.9	32.9
23.9	32.9
23.9	32.9
23.9	32.9
23.9	32.9
23.9	32.9
23.9	32.9
23.9	32.9
23.9	32.9
23.9	32.9
23.9	32.9
23.9	32.9
23.9	32.9
23.9	32.9
23.9	32.9
23.9	32.9
23.9	32.9
23.9	32.9
23.9	32.9
23.9	32.9
23.9	32.9
23.9	32.9
23.9	32.9
23.9	32.9
23.9	32.9
23.9	32.9
23.9	32.9
23.9	32.9
23.9	32.9
23.9	33.2
23.9	33.8
23.9	34.6
23.6	36.1
23.9	37.8
23.9	39.2
23.9	40.6
23.9	41.8
23.9	42.7
23.9	43.2
23.9	43.5
23.9	43.5
24.2	43.5
24.8	42.9
25.6	42.1
27.1	39.8
27.6	38.9
28.2	36.9
28.5	35.2
28.5	33.8
28.5	33.5
28.5	33.8
28.5	34.3
28.8	35.2
29.1	35.8
29.4	36.1
29.9	36.4
30.5	36.4
30.8	36.4
31.1	36.4
31.1	36.4
31.4	36.6
31.4	36.9
31.7	37.2
31.7	37.5
31.7	38.1
31.7	38.4
31.4	38.9
31.4	39.5
31.4	39.8
31.4	40.1
31.4	40.4
31.4	40.4
31.4	40.4
31.4	40.4
31.4	40.4
31.4	40.4
31.7	40.1
31.7	39.5
31.4	38.9
31.4	38.6
31.4	38.4
31.7	38.4
31.7	38.4
31.7	38.1
31.7	38.1
31.7	37.8
31.7	37.5
31.7	37.5
31.7	37.5
31.7	37.5
31.7	37.5
31.7	37.5
31.7	37.5
31.7	37.5
31.7	37.5
31.7	37.5
31.7	37.5
31.7	37.5
31.7	37.5
31.7	37.5
31.7	37.5
31.7	37.5
31.7	37.5
31.7	37.5
31.7	37.5
31.7	37.5
31.7	37.5
31.7	37.5
31.7	37.5
31.7	37.5
31.7	37.5
31.7	37.5
31.7	37.5
31.7	37.2
31.7	36.9
31.7	36.6
31.7	36.4
31.7	36.1
31.7	35.8
31.4	35.5
31.4	35.2
31.4	35.2
31.4	35.2
31.4	35.2
31.4	34.9
31.4	34.3
31.4	34.1
31.4	33.8
31.4	33.5
31.4	33.5
31.4	33.5
31.4	33.5
31.4	33.5
31.4	33.5
31.4	33.2
31.1	33.2
31.1	33.2
30.8	33.2
30.5	32.9
30.5	32.6
30.5	32.6
30.5	32.6
30.5	32.6
30.5	32.6
30.5	32.6
30.5	32.6
30.5	32.6
30.5	32.6
30.5	32.6
30.5	32.6
30.5	32.6
30.5	32.6
30.5	32.6
30.5	32.6
30.5	32.6
30.5	32.6
30.5	32.6
30.5	32.9
30.5	32.9
30.5	32.9
30.5	32.9
30.5	33.2
30.5	33.5
30.5	33.8
30.5	33.8
30.5	33.8
30.5	33.8
30.5	33.5
30.5	33.5
30.5	33.5
30.5	33.5
30.5	33.5
30.5	33.5
30.5	33.2
30.5	32.6
30.5	32.1
30.5	31.8
30.5	31.8
30.5	31.8
30.5	31.8
30.5	31.8
30.5	31.8
30.5	31.8
30.5	31.8
30.5	31.8
30.5	31.8
30.5	31.8
30.5	31.8
30.5	31.8
30.5	31.8
30.5	31.8
30.5	31.8
30.5	31.8
30.5	31.8
30.5	31.8
30.5	31.8
30.5	31.8
30.5	31.8
30.5	31.8
30.5	31.8
30.5	31.8
30.5	31.8
30.5	31.8
30.5	31.8
30.5	31.8
30.5	31.8
30.5	31.8
30.5	31.8
30.5	31.8
30.5	31.8
30.5	31.8
30.5	31.8
30.5	31.8
30.5	31.8
30.5	31.8
30.5	31.8
30.5	31.8
30.5	31.8
30.5	31.8
30.5	31.8
30.5	31.8
30.5	31.8
30.5	31.8
30.5	31.8
30.5	31.8
30.5	31.8
30.5	31.8
30.5	31.8
30.5	31.8
30.5	31.8
30.5	31.8
30.5	31.8
30.5	31.8
30.5	31.8
30.5	31.8
30.5	31.8
30.5	31.8
30.5	31.8
30.5	31.8
30.5	31.8
30.5	31.8
30.5	31.8
30.5	31.8
30.5	31.8
30.5	31.8
30.5	31.8
30.5	31.8
30.5	31.8
30.5	31.8
30.5	31.8
30.5	31.8
30.5	31.8
30.5	31.8
30.5	31.8
30.5	31.8
30.5	31.8
30.5	31.8
30.5	31.8
30.5	31.8
30.5	31.8
30.5	31.8
30.5	31.8
30.5	31.8
30.5	31.8
30.5	31.8
30.5	31.8
30.5	31.8
30.5	31.8
30.5	31.8
30.5	31.8
30.5	31.8
30.5	31.8
30.5	31.8
30.5	31.8
30.5	31.8
30.5	31.8
30.5	31.8
30.5	31.8
30.5	31.8
30.5	31.8
30.5	31.8
30.5	31.8
30.5	31.8
30.5	31.8
30.5	31.8
30.5	31.8
30.5	31.8
30.5	31.8
30.5	31.8
30.5	31.8
30.5	31.8
30.5	31.8
30.5	31.8
30.5	31.8
30.5	31.8
30.5	31.8
30.5	31.8
30.5	31.8
30.5	31.8
30.5	31.8
30.5	31.8
30.5	31.8
30.5	31.8
30.5	31.8
30.5	31.8
30.5	31.8
30.5	31.8
30.5	31.8
30.5	31.8
30.5	31.8
30.5	31.8
30.5	31.8
30.5	31.8
30.5	31.8
30.5	31.8
30.5	31.8
30.5	31.8
30.5	31.8
30.5	31.8
30.5	31.8
30.5	31.8
30.5	31.8
30.5	31.8
30.5	31.8
30.5	31.8
30.5	31.8
30.5	31.8
30.5	31.8
30.5	31.8
30.5	31.8
30.5	31.8
30.5	31.8
30.5	31.8
30.5	31.8
30.5	31.8
30.5	31.8
30.5	31.8
30.5	31.8
30.5	31.8
30.5	31.8
30.5	31.8
30.5	31.8
30.5	31.8
30.5	31.8
30.5	31.8
30.5	31.8
30.5	31.8
30.5	31.8
30.5	31.8
30.5	31.8
30.5	31.8
30.5	31.8
30.5	31.8
30.5	31.8
30.5	31.8
30.5	31.8
30.5	31.8
30.5	31.8
30.5	31.8
30.5	31.8
30.5	31.8
30.5	31.8
30.5	31.8
30.5	31.8
30.5	31.8
30.5	31.8
30.5	31.8
30.5	31.8
30.5	31.8
30.5	31.8
30.5	31.8
30.5	31.8
30.5	31.8
30.5	31.8
30.5	31.8
30.5	31.8
30.5	31.8
30.5	31.8
30.5	31.8
30.5	31.8
30.5	31.8
30.5	31.8
30.5	31.8
30.5	31.8
30.5	31.8
30.5	31.8
30.5	31.8
30.5	31.8
30.5	31.8
30.5	31.8
30.5	31.8
30.5	31.8
30.5	31.8
30.5	31.8
30.5	31.8
30.5	31.8
30.5	31.8
30.5	31.8
30.5	31.8
30.5	31.8
30.5	31.8
30.5	31.8
30.5	31.8
30.5	31.8
30.5	31.8
30.5	31.8
30.5	31.8
30.5	31.8
30.5	31.8
30.5	31.8
30.5	31.8
30.5	31.8
30.5	31.8
30.5	31.8
30.5	31.8
30.5	31.8
30.5	31.8
30.5	31.8
30.5	31.8
30.5	31.8
30.5	31.8
30.5	31.8
30.5	31.8
30.5	31.8
30.5	31.8
30.5	31.8
30.5	31.8
30.5	31.8
30.5	31.8
30.5	31.8
30.5	31.8
30.5	31.8
30.5	31.8
30.5	31.8
30.5	31.8
30.5	31.8
30.5	31.8
30.5	31.8
30.5	31.8
30.5	31.8
30.5	31.8
30.5	31.8
30.5	31.8
30.5	31.8
30.5	31.8
30.5	31.8
30.5	31.8
30.5	31.8
30.5	31.8
30.5	31.8
30.5	31.8
30.5	31.8
30.5	31.8
30.5	31.8
30.5	31.8
30.5	31.8
30.5	31.8
30.5	31.8
30.5	31.8
30.5	31.8
30.5	31.8
30.5	31.8
30.5	31.8
30.5	31.8
30.5	31.8
30.5	31.8
30.5	31.8
30.5	31.8
30.5	31.8
30.5	31.8
30.5	31.8
30.5	31.8
30.5	31.8
30.5	31.8
30.5	31.8
30.5	31.8
30.5	31.8
30.5	31.8
30.5	31.8
30.5	31.8
30.5	31.8
30.5	31.8
30.5	31.8
30.5	31.8
30.5	31.8
30.5	31.8
30.5	31.8
30.5	31.8
30.5	31.8
30.5	31.8
30.5	31.8
30.5	31.8
30.5	31.8
30.5	31.8
30.5	31.8
30.5	31.8
30.5	31.8
30.5	31.8
30.5	31.8
30.5	31.8
30.5	31.8
30.5	31.8
30.5	31.8
30.5	31.8
30.5	31.8
30.5	31.8
30.5	31.8
30.5	31.8
30.5	31.8
30.5	31.8
30.5	31.8
30.5	31.8
30.5	31.8
30.5	31.8
30.5	31.8
30.5	31.8
30.5	31.8
30.5	31.8
30.5	31.8
30.5	31.8
30.5	31.8
30.5	31.8
30.5	31.8
30.5	31.8
30.5	31.8
30.5	31.8
30.5	31.8
30.5	31.8
30.5	31.8
30.5	31.8
30.5	31.8
30.5	31.8
30.5	31.8
30.5	31.8
30.5	31.8
30.5	31.8
30.5	31.8
30.5	31.8
30.5	31.8
30.5	31.8
30.5	31.8
30.5	31.8
30.5	31.8
30.5	31.8
30.5	31.8
30.5	31.8
30.5	31.8
30.5	31.8
30.5	31.8
30.5	31.8
30.5	31.8
30.5	31.8
30.5	31.8
30.5	31.8
30.5	31.8
30.5	31.8
30.5	31.8
30.5	31.8
30.5	31.8
30.5	31.8
30.5	31.8
30.5	31.8
30.5	31.8
30.5	31.8
30.5	31.8
30.5	31.8
30.5	31.8
30.5	31.8
30.5	31.8
30.5	31.8
30.5	31.8
30.5	31.8
30.5	31.8
30.5	31.8
30.5	31.8
30.5	31.8
30.5	31.8
30.5	31.8
30.5	31.8
30.5	31.8
30.5	31.8
30.5	31.8
30.5	31.8
30.5	31.8
30.5	31.8
30.5	31.8
30.5	31.8
30.5	31.8
30.5	31.8
30.5	31.8
30.5	31.8
30.5	31.8
30.5	31.8
30.5	31.8
30.5	31.8
30.5	31.8
30.5	31.8
30.5	31.8
30.5	31.8
30.5	31.8
30.5	31.8
30.5	31.8
30.5	31.8
30.5	31.8
30.5	31.8
30.5	31.8
30.5	31.8
30.5	31.8
30.5	31.8
30.5	31.8
30.5	31.8
30.5	31.8
30.5	31.8
30.5	31.8
30.5	31.8
30.5	31.8
30.5	31.8
30.5	31.8
30.5	31.8
30.5	31.8
30.5	31.8
30.5	31.8
30.5	31.8
30.5	31.8
30.5	31.8
30.5	31.8
30.5	31.8
30.5	31.8
30.5	31.8
30.5	31.8
30.5	31.8
30.5	31.8
30.5	31.8
30.5	31.8
30.5	31.8
30.5	31.8
30.5	31.8
30.5	31.8
30.5	31.8
30.5	31.8
30.5	31.8
30.5	31.8
30.5	31.8
30.5	31.8
30.5	31.8
30.5	31.8
30.5	31.8
30.5	31.8
30.5	31.8
30.5	31.8
30.5	31.8
30.5	31.8
30.5	31.8
30.5	31.8
30.5	31.8
30.5	31.8
30.5	31.8
30.5	31.8
30.5	31.8
30.5	31.8
30.5	31.8
30.5	31.8
30.5	31.8
30.5	31.8
30.5	31.8
30.5	31.8
30.5	31.8
30.5	31.8
30.5	31.8
30.5	31.8
30.5	31.8
30.5	31.8
30.5	31.8
30.5	31.8
30.5	31.8
30.5	31.8
30.5	31.8
30.5	31.8
30.5	31.8
30.5	31.8
30.5	31.8
30.5	31.8
30.5	31.8
30.5	31.8
30.5	31.8
30.5	31.8
30.5	31.8
30.5	31.8
30.5	31.8
30.5	31.8
30.5	31.8
30.5	31.8
30.5	31.8
30.5	31.8
30.5	31.8
30.5	31.8
30.5	31.8
30.5	31.8
30.5	31.8
30.5	31.8
30.5	31.8
30.5	31.8
30.5	31.8
30.5	31.8
30.5	31.8
30.2	31.8
30.2	31.8
30.2	31.8
29.9	31.8
29.6	31.8
29.6	31.8
29.6	31.8
29.6	31.8
29.6	31.8
29.6	31.8
29.6	31.8
29.6	31.8
29.6	31.8
29.6	31.8
29.6	31.8
29.6	31.8
29.6	31.8
29.6	31.8
29.6	31.8
29.6	31.8
29.6	31.8
29.6	31.8
29.6	31.8
29.6	31.8
29.6	31.8
29.6	31.8
29.6	31.8
29.6	31.8
29.6	31.8
29.6	31.8
29.6	31.8
29.6	31.8
29.6	31.8
29.6	31.8
29.6	31.8
29.6	31.8
29.6	31.8
29.6	31.8
29.6	31.8
29.6	31.8
29.6	31.8
29.6	31.8
29.6	31.8
29.6	31.8
29.6	31.8
29.6	31.8
29.6	31.8
29.6	31.8
29.6	31.8
29.6	31.8
29.6	31.8
29.6	31.8
29.6	31.8
29.6	31.8
29.6	31.8
29.6	31.8
29.6	31.8
29.6	31.8
29.9	31.8
29.9	31.8
29.9	31.8
29.9	31.8
29.9	31.8
29.9	31.8
29.9	31.8
29.9	32.1
29.9	32.1
29.9	32.1
29.9	32.1
29.9	32.1
29.9	32.1
29.9	32.1
29.9	32.1
29.9	32.1
29.9	32.1
29.9	32.1
29.9	32.1
29.9	32.1
29.9	32.1
29.9	32.1
29.9	32.1
29.9	32.1
29.9	32.1
29.9	32.1
29.9	32.1
29.9	32.1
29.9	32.1
29.9	32.1
29.9	32.1
29.9	32.1
29.9	32.1
29.9	32.1
29.9	32.1
29.9	32.1
29.9	32.1
29.9	32.1
29.9	32.1
29.9	32.1
29.9	32.1
29.9	32.1
29.9	32.1
29.9	32.1
29.9	32.1
29.9	32.1
29.9	32.1
29.9	32.1
29.9	32.1
29.9	32.1
29.9	32.1
29.9	32.1
29.9	32.1
29.9	32.1
29.9	32.1
29.9	32.1
29.9	32.1
29.9	32.1
29.9	32.1
29.9	32.1
29.9	32.1
29.9	32.1
29.9	32.1
29.9	32.1
29.9	32.1
29.9	32.3
29.9	32.3
29.9	32.6
29.9	32.9
29.9	32.6
29.9	32.6
29.9	32.6
29.9	32.6
29.9	32.6
29.9	32.6
29.9	32.6
29.9	32.6
29.9	32.6
29.9	32.6
29.9	32.6
29.9	32.6
29.9	32.6
29.9	32.6
29.9	32.6
29.9	32.6
29.9	32.6
29.9	32.6
29.9	32.6
29.9	32.6
29.9	32.6
29.9	32.6
29.9	32.6
29.9	32.6
29.9	32.6
29.9	32.6
29.9	32.6
29.9	32.6
29.9	32.6
29.9	32.6
29.9	32.6
29.9	32.6
29.9	32.6
29.9	32.6
29.9	32.6
29.9	32.6
29.9	32.6
29.9	32.6
29.9	32.6
29.9	32.6
29.9	32.6
29.9	32.6
29.9	32.6
29.9	32.6
29.9	32.6
29.9	32.6
29.9	32.6
29.9	32.6
29.9	32.6
29.9	32.6
29.9	32.6
29.9	32.6
29.9	32.6
29.9	32.6
29.9	32.6
29.9	32.6
29.9	32.6
29.9	32.6
29.9	32.6
29.9	32.6
29.9	32.6
29.9	32.6
29.9	32.6
29.9	32.6
29.9	32.6
29.9	32.6
29.9	32.6
29.9	32.6
29.9	32.6
29.9	32.9
29.9	32.9
29.9	32.9
29.9	32.9
29.9	32.9
29.9	32.9
29.9	33.2
29.9	33.2
29.9	33.5
29.9	33.8
29.9	33.8
29.9	33.8
29.9	33.8
29.9	33.8
29.9	33.8
29.9	33.8
29.9	33.8
29.9	33.8
29.9	33.8
29.9	33.8
29.9	33.8
29.9	33.8
29.9	33.8
29.9	33.8
29.9	33.8
29.9	33.8
29.9	33.8
29.9	33.8
29.9	33.8
29.9	33.8
29.9	33.8
29.9	33.8
29.9	33.8
29.9	33.8
29.9	33.8
29.9	33.8
29.9	33.8
29.9	33.8
29.9	33.8
29.9	33.8
29.9	33.8
29.9	33.8
29.9	33.8
29.9	33.8
29.9	33.8
29.9	33.8
29.9	33.5
29.9	33.5
29.9	33.5
29.9	33.5
30.2	33.5
30.5	33.5
30.8	33.5
30.8	33.5
30.8	33.5
30.8	33.5
30.8	33.2
30.8	32.9
30.8	32.3
30.8	31.8
30.8	31.2
31.1	30.6
31.7	30.1
32.5	29.2
32.5	28.9
32.8	28.6
33.1	28.3
33.4	28
33.4	27.5
33.4	26.9
33.4	26.3
33.4	25.8
33.4	25.5
33.4	24.9
33.4	24.6
33.4	24
33.4	23.5
33.4	22.6
33.4	21.7
33.4	21.2
33.1	20.9
33.1	20.6
33.1	20.6
32.8	20.6
32.2	20.6
32.2	20.6
32.2	20.9
31.9	21.5
31.7	22.3
31.4	22.6
31.4	23.2
31.4	23.7
31.4	24.3
31.1	24.9
30.8	25.5
30.2	25.8
29.6	26
29.4	26
28.8	26.3
28.2	26.9
27.6	27.2
27.4	27.5
27.1	28
26.5	28.3
25.9	28.3
25.4	28.3
24.8	28.3
24.2	28.3
23.6	28.3
23.1	28.3
22.5	28.3
21.9	28.6
21.3	28.6
20.8	28.3
20.8	28.3
20.2	28.3
19.9	28.3
19.6	28
19.6	27.8
19.3	27.2
19.3	26.9
19.3	26.6
19.3	26.3
19.3	26
19.3	26
19.3	26
19.3	26
19.3	26
19.3	26
19.3	26
19.3	26
19.3	26
19.3	26
19.3	26
19.6	26
19.6	26
19.3	26
19.3	26
19.3	26
18.8	26
18.2	26
17.3	26
16.8	26
16.5	26
16.5	26
16.2	26
16.2	26
16.2	26
16.2	26
16.5	26
16.8	26
17.3	26
17.6	26
18.5	26
19.3	25.8
20.2	25.8
21.1	25.5
21.9	24.9
22.5	24.3
22.8	24
23.1	24
23.1	24
23.1	24
22.8	24
21.6	24
19.9	24
17.9	24
16.2	24
15.9	24
16.5	23.7
16.8	23.7
16.8	24
16.8	24
16.5	24
16.5	24
16.5	24
16.2	24
16.2	24
16.2	24
16.2	24
16.2	24
16.2	24
15.9	24
15.6	24
15	24
15	24
15	24
14.8	24
14.2	24
14.2	24
13.9	24
13.9	24
13.6	24
13.3	23.7
13.3	23.2
13.3	22.9
13.3	22.6
13.3	22
13.3	21.5
13.3	20.9
13.6	20.3
13.6	20
13.6	19.7
13.6	19.7
13.6	20
13.6	20
13.6	20.3
13.6	20.3
13.6	20.3
13.6	20.3
13.6	20.3
13.6	20.3
13.6	20.3
13.6	20.3
13.6	20.3
13.6	20.3
13.6	20.3
13.6	20.3
13.6	20.3
13.6	20.3
13.6	20.3
13.6	20.3
13.6	20.3
13.6	20.3
13.6	20.3
13.6	20.3
13.6	20.3
13.6	20.3
13.6	20.3
13.6	20.3
13.3	20.3
13.3	20.3
13.3	20.3
13.3	20.3
13.3	20.3
13.3	20.3
13.3	20.3
13.3	20.3
13.3	20.3
13.3	20.3
13.3	20.3
13.3	20.3
13.3	20.3
13.3	20.3
13.3	20.3
13.3	20.3
13.3	20.3
13.3	20.3
13.3	20.3
13.3	20.3
13.3	20.3
13.3	20.3
13.3	20.3
13.3	20.3
13.3	20.3
13.3	20.3
13.3	20.3
13.3	20.3
13.3	20.3
13.3	20.3
[truncated: 11,531 more rows]
