# Supplementary material for: Bot fit: A novel approach to assessing lower limb muscular strength
Source: PLoS One. 2026 Mar 26;21(3):e0339187. doi: 10.1371/journal.pone.0339187 (PMC13021169; doi:10.1371/journal.pone.0339187)
Supplement: S3 File — Raw joint angle data (left and right legs) collected from 25 participants across all exercise protocols. This compressed folder contains individual participant files (sub1–sub25) with time-series signals representing lower-limb motion recorded by the Bot Fit system during resistance exercise trials. (ZIP) [file pone.0339187.s003.zip › sub22/squat_max2.csv]

AngL	AngR
14.3	13.1
14.3	13.1
14.3	13.1
14	13.1
14	13.1
13.4	13.4
13.1	13.1
12.6	13.1
12.3	13.1
11.7	12.8
11.1	12.8
10.8	12.5
10.3	12.5
10.3	12.2
10	12.2
9.7	12
9.4	11.7
9.4	11.4
9.4	11.1
9.4	10.8
9.4	10.5
9.7	10.2
10.3	10.2
10.8	10.2
11.1	10.2
11.4	9.9
11.1	9.7
11.1	8.8
10.3	7.7
9.4	5.9
9.1	4.8
8.8	4.2
9.1	4.2
9.1	4.2
9.4	4.2
9.7	4.2
10	4.2
10.3	4.2
10.3	4.2
10.3	4.2
10.3	4.2
10.3	4.2
10.5	4.2
10.8	4.2
10.8	4.2
11.4	3.9
12	3.9
12.3	3.4
12.6	3.1
12.6	2.8
12.6	2.5
12.6	2.2
12.6	2.2
12.6	2.2
12.6	2.5
12.6	2.5
12.6	3.1
12.3	4.5
12.3	6.5
12.3	9.7
12.3	10.5
12.3	12.2
12.3	13.7
12.3	14.2
12	14.2
11.4	14.2
11.1	14
10.5	13.4
10.5	13.4
10.5	13.4
10.5	13.4
10.5	13.4
10.8	13.4
11.1	13.1
12	12.8
12.8	12.5
13.7	12.5
14.6	12.5
14.8	12.5
15.1	12.2
14.8	11.7
14	11.7
13.1	11.4
12.6	11.4
11.7	11.1
10.8	11.1
10	11.1
9.4	11.1
9.1	11.1
9.1	11.1
9.1	11.1
9.1	11.1
9.1	11.1
9.1	11.1
9.1	11.1
9.1	11.1
9.1	11.1
9.4	11.1
9.4	11.1
9.1	11.1
9.1	11.1
8.8	11.1
8.3	11.1
7.7	11.1
6.8	11.1
6.3	11.1
5.4	11.4
5.1	11.4
4.8	11.4
4.5	11.4
4.5	11.4
4.5	11.4
4.5	11.4
4.5	11.4
4.5	11.4
4.5	11.4
4.5	11.7
4.5	12
4.5	12
4.5	12
4.5	12
4.5	12
4.5	12
4.5	12
4.5	12
4.5	12
4.5	12
4.5	12
4.5	12
4.5	12
4.5	12
4.5	12.2
4.5	12.2
4.5	12.5
4.5	12.5
4.5	13.1
4.5	13.4
4.5	13.7
4.2	14
3.7	14
3.1	14
2.2	14
1.7	14
1.4	14
1.1	14
1.1	14
1.1	14
1.1	14
1.4	14
2	13.7
2.8	13.4
3.7	13.7
4.5	13.7
5.7	13.7
6.5	13.7
7.7	13.7
8.8	13.7
9.7	13.7
10.5	13.4
11.1	13.4
11.7	12.8
12	12.5
12.3	11.7
12.6	11.1
12.6	10.8
12.3	10.2
12.3	9.9
12.3	9.7
12.3	9.1
12.3	7.9
12.3	6.2
12.3	4.2
12.3	1.6
12.3	2.3
12.3	3.7
12.3	5.7
12.3	7.1
12.3	6.9
12.3	5.7
12.3	3.4
12.3	0.6
12.3	2.5
12.3	5.4
12.3	7.9
12.3	10.2
12.3	11.4
12	12.2
11.1	12.2
10.3	12
9.1	11.7
8.3	11.7
8	12
7.7	12
7.7	12
7.7	12
7.7	11.7
8	11.7
8.3	11.7
8.3	11.7
8.8	11.7
9.1	11.7
9.7	11.7
10	11.7
10	11.7
10.5	11.7
10.8	11.7
11.1	11.7
11.7	11.7
12	11.7
12.6	11.4
12.8	11.1
12.8	10.5
12.8	9.9
12.8	9.7
12.8	9.4
12.8	9.1
12.8	9.1
12.8	9.1
12.8	9.1
12.8	9.1
12.8	9.1
12.8	9.1
12.8	9.1
12.8	9.1
12.8	9.4
12.8	9.4
12.8	9.4
12.8	9.4
12.8	9.4
12.8	9.7
12.8	9.9
12.8	10.2
12.8	10.5
12.8	10.5
12.8	10.5
12.8	10.5
12.8	10.5
12.8	10.5
12.8	10.5
12.8	10.5
12.8	10.5
12.6	10.5
12.6	10.5
12.6	10.5
12.6	10.5
12.6	10.5
12.6	10.5
12.6	10.5
12.6	10.5
12.6	10.5
12.6	10.5
12.6	10.5
12.6	10.5
12.6	10.5
12.6	10.5
12.6	10.5
12.6	10.5
12.6	10.5
12.6	10.5
12.6	10.5
12.6	10.5
12.6	10.5
12.6	10.5
12.6	10.5
12.6	10.5
12.6	10.5
12.6	10.5
12.6	10.5
12.6	10.5
12.6	10.8
12.8	11.1
13.1	11.1
13.4	11.4
13.7	11.7
13.7	12
13.7	12.2
14.3	12.2
14.6	12.2
14.3	12.2
14.6	12.2
14.6	12.2
14.6	12.2
14.6	12.2
14.6	12.2
14.3	12.2
14.3	12.2
14.3	12.2
14.3	12.2
14.3	12.2
14.3	12.2
14.3	12.2
14.3	12
14.3	12
14.3	12
14.3	12
14.3	12
14.3	12
14.3	12
14	12
14	11.7
14	11.7
14	11.7
14	11.1
14	10.8
13.4	10.8
13.1	10.5
13.1	10.5
13.1	9.9
13.1	10.2
13.1	10.2
13.1	10.2
13.1	10.2
13.1	10.2
13.1	10.2
13.1	10.2
13.1	10.2
13.1	10.2
13.1	10.2
13.1	10.2
13.1	10.2
13.1	10.2
13.1	10.2
13.1	10.2
13.1	10.2
13.1	10.2
13.1	10.2
13.1	10.2
13.1	10.2
13.1	10.2
13.1	10.2
13.1	10.2
13.1	10.2
13.1	10.2
13.1	10.2
13.1	10.2
13.1	9.9
13.1	9.9
13.1	9.4
12.8	8.5
12.3	7.9
11.4	7.1
10.5	6.5
9.7	5.9
8.5	5.4
7.7	5.4
6.8	5.1
6	5.4
5.1	5.4
4.2	5.4
3.1	5.4
2	5.4
0.5	5.1
0.2	4.8
0.4	4.5
0.4	3.9
0.7	3.6
0.7	3.6
1	3.4
1	3.4
1.3	3.4
1.6	3.6
3	3.9
3.6	3.9
4.7	4.2
6.2	4.2
7.3	4.2
8.2	4.2
8.5	4.2
8.2	4.2
7	4.2
5.6	4.2
4.2	4.2
3	4.2
1.6	4.2
0.4	4.5
0.5	4.8
0.8	4.8
1.1	5.1
1.1	5.4
0.8	5.4
0.8	5.4
0.8	5.4
1.1	4.8
1.1	4.2
1.4	3.4
1.7	1.9
2.2	0.5
2.8	0.6
3.4	1.7
4.2	2.8
5.1	3.4
6	3.7
7.1	3.7
8.5	2.8
9.1	2.6
10	2
10.8	1.1
11.1	0.3
11.4	0.5
11.4	1.4
11.4	2.5
11.4	3.9
11.4	5.1
11.4	6.5
11.4	7.9
11.4	9.4
11.4	10.5
11.4	11.7
11.4	12.2
11.4	12.8
11.4	13.1
11.4	13.1
11.4	12.8
11.4	13.1
11.1	13.1
11.1	13.1
10.5	13.1
10.3	13.1
10	13.1
9.7	13.1
9.7	13.1
9.7	13.1
9.7	13.1
9.7	13.1
9.7	13.1
10	13.1
10	13.1
10	13.1
10.5	13.1
10.8	13.1
11.4	13.1
12	13.1
12.3	13.1
12.8	12.8
13.1	12.8
13.7	12.5
13.7	12.5
13.7	12.5
13.7	12.2
13.7	11.7
13.4	11.7
13.4	11.7
13.4	11.7
13.4	11.4
13.4	11.4
13.4	11.1
13.4	10.8
13.4	10.8
13.4	10.8
13.4	10.5
13.4	10.2
13.4	9.7
13.4	9.4
13.1	9.1
13.1	9.1
13.1	9.1
13.1	9.1
13.1	9.1
13.1	9.1
13.1	9.1
13.1	9.1
13.1	9.1
13.1	9.1
13.1	9.1
13.1	9.1
13.1	9.1
13.1	9.1
13.1	9.1
13.1	9.1
13.1	9.1
13.1	9.1
13.1	9.1
13.1	9.1
13.1	8.8
13.1	8.8
13.1	8.5
13.1	8.2
13.1	8.2
13.1	8.2
13.1	8.2
13.1	8.2
13.1	8.2
13.1	8.2
13.1	8.2
13.1	8.2
13.1	8.2
13.1	8.2
13.1	8.2
13.1	8.2
13.1	8.2
13.1	8.5
12.8	8.5
12.8	8.5
12.6	8.5
12.3	8.5
12.3	8.5
12.3	8.5
12.3	8.5
12.3	8.5
12.3	8.5
12.3	8.5
12.3	8.5
12.3	8.5
12.3	8.5
12.3	8.8
12.3	8.8
12.3	9.4
12.3	9.4
12.3	9.7
12.3	9.7
12.3	9.7
12.3	9.7
12.3	9.7
12.6	9.7
12.6	9.7
12.6	9.7
12.6	9.7
12.6	9.7
12.6	9.7
12.6	9.7
12.6	9.7
12.6	9.7
12.6	9.7
12.6	9.7
12.6	9.9
12.6	10.2
12.8	10.2
12.8	10.2
12.8	10.2
12.8	10.2
12.8	10.2
12.8	10.2
12.6	10.2
12.6	10.2
12.6	9.9
12.3	9.9
12	9.4
11.4	8.5
10.3	7.7
8.8	5.9
6.8	3.9
4	1.4
0.2	1.4
4.2	5.1
9	9.7
17	17.7
19.9	20.6
25.6	26.6
31.4	32.6
36.8	38.4
41.4	43.2
44.3	46.7
45.4	48.1
45.4	48.4
45.4	48.4
45.4	48.4
45.4	48.4
45.4	48.7
46	49.5
47.4	51
50	54.1
50.8	55.5
52.8	58.1
54.9	60.7
56.9	63.3
59.1	66.1
61.7	69.3
64.3	72.4
66.6	75.6
68.3	77.9
68.9	79
68.9	79
68.9	79
68.9	79
68.3	78.5
67.5	77.3
65.4	75.6
63.2	73.3
60.6	70.4
57.7	67
52.6	61.6
50.6	59.5
46.5	55.5
42.8	51
38.8	46.4
35.4	41.5
31.9	37.2
29.1	32.9
26.5	29.2
24.5	26
22.8	23.2
21.3	21.2
20.5	19.7
19.6	18.9
19.3	18.6
19.6	18.6
19.6	18.9
20.5	20
21.6	21.2
23.1	22.9
25.6	25.8
26.5	26.6
28.2	28
29.1	28.6
29.4	28.6
29.4	28.6
29.4	28.6
29.4	28.6
29.4	28.6
29.4	28.6
29.4	28.9
29.4	29.2
29.4	29.5
29.4	30.1
29.4	30.6
29.4	31.5
29.4	32.3
29.4	32.9
29.4	33.2
29.4	33.2
29.4	33.2
29.4	33.2
29.4	33.2
29.4	33.2
29.6	33.5
29.9	34.1
30.8	34.9
31.9	35.8
33.1	37.2
34.5	38.6
35.9	40.1
36.5	41.5
37.1	42.9
37.4	43.8
37.4	44.9
37.4	45.2
37.4	45.2
37.1	44.9
36.8	44.1
35.9	42.7
34.5	40.9
32.8	38.4
30.8	35.2
28.5	32.1
25.1	27.5
23.9	26
21.9	24
20.2	23.2
19.3	23.5
19.6	24.3
20.5	26
21.3	28.3
23.1	30.6
24.5	32.3
25.6	34.1
27.1	34.6
27.9	34.9
28.8	34.9
29.4	34.9
29.9	34.9
30.5	34.9
30.5	34.9
30.5	34.9
30.5	34.9
30.5	34.9
30.5	34.9
30.5	34.9
30.5	34.9
30.8	34.9
31.1	34.3
31.9	33.8
33.1	33.5
34.2	33.5
34.8	33.5
35.1	33.5
34.8	33.5
34.8	33.5
34.8	33.5
34.8	33.5
34.5	33.5
33.9	33.5
33.7	33.5
33.1	33.5
32.2	33.5
31.7	33.5
31.1	33.5
30.5	33.5
30.2	33.5
29.9	33.5
29.6	33.5
29.6	33.5
29.6	33.8
29.6	34.1
30.2	34.6
31.7	35.2
34.2	36.6
38.2	38.4
42.8	41.5
48	45.2
53.4	49.5
58.3	54.7
62.6	59.3
66	63.3
68.6	66.4
70	69
70	69.6
70	69.9
70	70.1
69.7	70.4
69.5	70.1
69.5	70.4
69.5	70.4
69.5	70.4
69.5	70.4
69.5	70.4
69.7	70.4
69.7	70.4
69.7	70.4
69.7	70.7
69.7	71
69.7	71.3
69.7	71.9
70.3	72.7
71.2	74.2
72.3	75.6
73.5	76.7
74.3	77.6
74.9	77.9
74.9	77.9
74.9	77.9
74.9	77.9
74.9	77.9
74.9	77.9
74.3	77.3
72.9	76.2
70.9	74.4
68.3	71.9
65.4	69.3
62.3	65.8
58.9	62.4
55.4	58.4
52.3	54.4
48.8	50.4
45.7	46.7
42.8	42.9
40	39.2
37.4	36.1
35.1	33.2
31.9	29.5
31.1	28.6
29.4	26.9
28.2	26
27.4	25.5
27.4	25.5
27.4	26
27.9	26.9
28.5	28.3
29.1	29.5
29.6	30.6
29.9	31.8
30.2	32.6
30.2	32.9
29.9	32.6
29.6	32.6
29.6	32.6
29.6	32.6
29.6	32.6
29.9	32.6
30.8	33.2
32.8	34.6
36.2	37.5
41.1	41.5
47.1	46.7
56.9	56.4
60	59.3
66.3	65.3
72	71.3
76.6	76.7
80.3	81.3
82.9	85
85.2	88.2
87.2	90.8
88.9	92.8
90.4	94.2
91.8	95.3
94.1	96.5
94.7	96.8
96.1	97.6
97	98.8
97.8	100.2
99	101.6
100.1	103.1
101.5	104.2
102.7	105.7
104.1	106.5
105.5	107.7
106.7	109.4
107.3	109.7
107.5	110.2
107.8	110.2
107.8	110.2
107.5	110.2
107.3	110
106.7	110
106.1	109.7
105.3	108.8
103.8	107.7
101.8	105.9
97.2	102.2
95.5	100.8
92.1	97.4
88.4	93.6
84.6	90.2
81.8	87
79.5	84.8
78.3	83
77.5	82.2
76.6	80.7
75.2	79
73.2	77
71.2	75
69.2	72.7
67.5	70.7
65.4	68.7
63.2	66.4
60	63.8
57.1	61.3
54.6	59.3
51.4	56.7
50.6	56.1
49.4	55.3
49.4	55.3
49.4	55.3
49.7	56.1
51.7	57.5
55.7	60.1
61.4	63.8
67.7	68.4
76	75
78.3	77
81.8	81
84.9	84.5
88.1	87.9
91.2	91.6
94.9	95.3
98.4	99.1
101.5	102.5
105.5	107.1
106.7	107.9
108.7	110
110.7	111.7
112.4	113.1
113.6	114.5
114.7	116
115.9	117.4
117	118.5
118.4	119.7
119.6	120.6
120.7	121.4
121.6	122
122.2	122.6
122.2	122.8
121.9	122.8
121.3	122.6
120.7	122
119.9	121.1
119.6	120.6
119	120
118.4	119.7
118.1	119.1
116.7	118
116.1	117.4
114.1	115.7
111.8	113.1
108.4	110.2
105	107.1
101.2	103.9
97.5	100.8
93.8	97.6
90.4	94.8
88.1	92.8
85.8	90.8
84.1	89
80.6	85.6
79.5	84.5
77.2	82.2
74.9	79.9
72.6	77.6
70.9	75.9
68.6	73.6
66	71.3
61.2	66.7
59.4	65
56.3	61.8
53.4	59
50.6	56.4
48	54.4
46.3	53
45.4	52.4
44.8	52.4
44.8	52.4
45.1	53.2
46	55
49.1	57.5
54.3	61
60.6	65.3
66.9	69.6
72.6	74.2
77.5	78.7
81.5	82.7
84.9	86.2
88.4	89.6
92.1	93.3
95.8	97.1
99	100.8
103.3	105.4
104.1	106.5
106.1	108.5
107.8	110.5
109.3	112
110.7	113.1
111.8	114.5
112.7	115.4
113.6	116.3
114.4	117.1
115.3	117.7
115.9	118.3
116.1	118.3
116.1	118.3
115.9	118.3
115.6	118.3
115	117.7
114.1	117.1
113.3	116.3
112.4	115.4
111.8	114.5
111	113.7
109.8	112.8
107.8	110.8
107	110.2
105	108.2
102.4	106.2
99.5	103.7
96.4	100.8
92.7	97.6
88.9	93.9
85.2	90.5
82.1	87
78.6	83
78	82.2
76.9	80.7
76	79.6
74.9	78.7
73.2	77.3
70.6	75
67.5	72.4
64.6	69.6
62	67.3
60	65.3
58.3	63.6
56.6	62.1
54.9	60.7
53.7	60.1
53.7	60.1
53.7	60.1
54.3	60.7
56.9	62.4
61.7	65.3
67.7	69.6
73.5	74.2
78.9	78.5
82.9	81.9
86.6	86.2
87.8	87.6
90.7	90.8
94.4	94.8
99	99.6
103	103.7
105.8	106.8
108.4	109.4
111	112
113.6	114.3
116.1	116.8
118.7	118.8
120.7	120.8
122.7	122.6
124.4	124.3
125.6	125.7
125.3	126.3
125.3	126.3
125.3	126.3
125.3	126.3
124.7	125.7
123.6	124.6
122.4	123.4
121.6	122.8
120.7	122.3
120.2	121.4
119.6	120.8
119	120.3
118.4	119.4
117.3	118.5
115.6	117.1
113.3	114.8
108.7	110.8
107	109.4
103.5	106.5
100.1	103.9
96.7	101.1
93.8	98.2
91.2	96.2
88.9	94.5
86.9	92.8
84.6	90.8
82.1	88.2
79.2	85.3
76.3	82.2
74	79.3
72.3	76.7
70	74.4
67.7	71.9
64.6	69.3
61.4	66.1
56	61.3
54.3	59.5
50.8	56.7
47.7	54.1
45.1	51.8
43.1	49.5
42.3	48.1
42	47.2
42	47.2
42.5	47.5
44.3	49.5
48	53
53.4	57.8
59.4	62.7
65.4	67.6
70.3	71.3
74	74.2
78	77.6
79.2	78.7
81.8	81.3
84.4	84.8
87.5	87.9
90.4	90.8
93.2	93.3
94.9	95.1
96.4	96.5
97.5	97.9
99.2	100.2
99.8	100.8
100.7	102.2
101	102.8
101	103.1
101	103.7
100.7	103.7
100.7	103.7
100.1	103.7
100.1	103.7
100.1	103.7
100.1	103.7
100.1	103.7
100.1	103.7
100.1	103.7
100.1	103.7
100.1	103.7
100.1	103.7
100.1	103.4
100.1	103.1
99.8	102.8
99.2	101.9
99	101.6
98.4	101.1
97.5	100.2
97	99.4
95.8	98.2
94.9	97.1
93.5	95.6
91.8	93.9
90.1	92.2
88.9	91.1
88.4	90.5
88.1	90.5
88.1	90.5
87.8	90.5
87.5	90.5
86.6	89.9
85.5	88.8
84.1	87.9
82.9	86.8
81.5	85.9
80.9	85.6
80.1	85
79.2	84.5
77.8	83.3
75.8	81.9
74	80.2
72.3	79
70.9	77.9
69.5	76.7
67.2	74.7
66.3	74.2
64.6	73
62.9	71.6
61.4	70.1
60	68.7
58.9	67.6
57.7	66.1
56.6	64.7
55.4	63.3
54.6	61.6
53.4	59.5
52.6	57.5
51.1	55.5
49.7	53.2
48.3	51.5
46.8	50.1
44.5	48.4
43.7	48.1
42	47.5
40.5	46.7
38.8	46.1
37.1	45.2
35.7	44.7
34.8	44.1
33.9	43.2
33.1	42.7
32.8	41.8
32.2	40.9
32.2	40.4
31.9	40.1
31.4	40.1
31.1	40.1
30.5	40.1
29.9	40.1
29.1	40.1
28.2	40.1
26.8	40.4
26.2	40.4
25.4	40.6
24.5	41.2
23.9	42.1
23.6	42.9
23.1	44.1
22.8	44.9
22.5	45.8
22.2	46.1
22.2	46.4
21.9	46.4
21.9	46.4
21.9	46.4
21.9	46.1
21.9	45.5
21.3	44.7
19.9	43.2
17.9	41.2
15.6	38.6
13.3	36.1
11	32.6
10.5	31.5
9.6	30.1
9.6	29.2
9.6	28.9
9.6	28.9
9.6	28.9
9.9	28.9
9.9	29.2
9.9	29.5
9.9	30.6
9.9	31.2
9.9	32.3
9.9	33.5
10.2	34.6
10.5	36.1
11	37.2
11.9	38.6
12.5	38.9
12.8	39.8
13.3	40.1
13.6	40.6
13.9	40.6
13.9	40.6
13.6	40.6
13.6	40.1
13.3	39.8
12.8	39.2
12.2	38.4
12.2	36.9
12.2	36.1
13	35.5
14.2	35.5
16.5	35.5
19.1	35.5
21.9	35.5
24.5	35.2
27.1	34.3
29.6	32.9
32.5	31.8
35.4	30.6
38	29.8
40.5	29.2
42.5	28.6
44	27.8
44.8	26.6
44.8	25.2
44.8	24
44.3	22.6
43.1	21.5
41.1	19.7
38.5	17.4
33.1	12.9
31.1	11.1
26.2	7.4
21.6	3.7
17.3	0.3
14.2	2.2
13	3.1
13.6	3.1
15.6	2.2
18.8	0.5
22.8	1.4
26.8	2.8
30.5	3.7
33.1	4
34.8	4.3
35.7	4.3
36.2	4.3
36.8	4.3
37.1	4.3
37.4	4.3
37.4	4.3
37.1	4.3
36.8	4.3
35.7	4
34.5	3.7
33.1	2.8
31.4	2
29.9	0.8
28.2	0.2
27.1	1.1
26.2	1.4
25.9	1.4
25.9	1.4
26.2	1.1
26.2	0.2
26.8	0.6
27.4	1.4
28.2	2.6
29.1	3.7
29.9	4.6
30.5	5.4
31.1	6
31.7	6.9
31.9	7.4
32.8	8
33.7	8.6
34.2	9.1
35.7	10.3
35.9	10.9
37.1	12
38	13.4
39.1	15.2
40	16.9
40.5	18.3
40.8	19.2
41.1	19.7
41.1	19.7
41.1	19.7
41.1	19.5
41.1	19.5
41.1	19.5
41.1	19.5
40.8	19.7
40.5	20.6
40	21.7
38.8	22.6
37.7	23.5
36.2	24.3
35.1	24.6
35.4	25.5
35.4	27.8
35.4	31.8
36.5	35.5
37.7	38.9
38.8	41.8
39.1	44.4
38.8	46.7
38	48.1
37.1	48.7
36.2	48.7
35.4	48.1
34.2	47.5
32.8	46.9
31.4	46.7
30.2	45.8
29.1	45.2
28.2	44.4
27.6	43.5
27.4	42.4
26.8	40.4
26.5	37.5
26.2	33.8
24.8	32.3
22.5	32.3
20.8	31.5
19.3	30.1
17.6	28.9
15.6	27.8
13	27.2
10.7	25.8
9	24
7.6	22.3
6.7	20.6
6.7	18.9
7.3	17.4
8.5	15.7
9.9	14.3
11.6	13.2
13.6	12.6
15.3	12
17.3	11.7
19.1	11.4
20.5	10.6
21.9	9.7
23.1	8.9
23.9	8
24.5	6.9
25.1	6
25.6	4.8
25.9	3.7
26.2	2.8
26.5	2.3
26.8	1.4
26.8	0.6
27.1	0.2
27.1	1.4
27.1	2.8
27.1	3.9
27.1	5.4
27.1	6.2
27.1	7.1
27.1	7.4
27.1	7.7
26.8	7.7
26.8	7.7
26.5	7.7
25.9	7.4
24.5	6.2
21.1	3.4
19.9	1.9
17.6	0.6
15.9	3.4
14.5	7.1
13.3	10.9
12.8	14.6
12.2	17.7
11.9	20.6
11	23.2
10.2	24.9
9	26.3
7.6	26.9
6.5	27.5
5.6	27.8
4.7	27.8
4.7	27.8
4.7	28
4.7	28.3
4.7	28.6
4.7	28.9
4.7	29.2
4.7	29.2
4.7	29.2
4.7	29.2
4.7	29.5
4.7	29.8
4.7	30.6
4.7	31.5
5	32.3
5	32.9
5	32.9
5	32.9
5.3	32.6
6.5	32.6
8.2	32.1
11	30.9
13.3	29.2
15.6	27.2
17.6	25.2
19.6	23.7
21.9	22.6
24.8	21.7
27.1	20.9
29.4	20.3
30.5	19.5
31.1	18.6
30.8	17.7
30.5	16.6
30.5	15.4
30.2	14.6
29.9	14.6
29.6	14.6
29.6	14.6
29.6	14.6
29.6	14.6
29.6	14.6
29.6	14.6
29.6	14.6
29.6	14.6
30.2	14.3
31.1	13.2
31.7	12
32.2	11.1
32.8	10.6
33.4	10
33.9	9.4
34.5	8.9
35.1	8.6
35.7	8.6
35.9	8.6
36.2	8.6
36.5	8.6
36.5	8.6
36.5	8.3
36.5	7.7
36.5	6.3
35.9	5.1
34.8	4.8
33.9	5.4
33.4	6.9
32.5	9.7
31.4	13.7
29.4	20
29.1	22
28.5	27.5
28.2	30.9
27.1	34.3
25.9	37.2
24.5	39.5
22.8	40.9
21.3	41.8
19.6	42.4
17.9	42.4
15.9	42.1
13.9	41.2
12.5	40.1
11.3	38.4
9.9	36.4
8.5	34.6
6.7	32.9
4.4	31.5
2.2	30.1
0.2	28
1.7	25.8
2.8	23.5
2.5	21.5
1.1	19.7
1.9	18
5.3	16
8.5	14.3
11.3	13.2
13.6	11.7
16.5	8.3
16.8	7.1
17.3	4.6
17.3	2.6
17.3	1.4
17	1.1
17	1.4
17	1.4
16.8	1.4
16.8	1.4
16.2	1.1
15.3	0.8
15	0.2
15	1.9
15.3	3.6
15.3	5.6
15.6	7.7
15.9	9.4
15.9	10.5
15.9	11.4
15.9	11.7
15.3	11.7
13.9	11.7
11.9	10.8
9.9	9.9
7.9	8.8
5.9	6.8
3.9	4.2
2.2	1.4
1	1.7
0.2	5.1
0.5	8.6
0.5	12.3
0.5	15.7
0.5	18.9
0.2	21.5
0.2	23.7
0.2	25.2
0.2	25.8
0.5	25.8
0.2	24.6
0.2	24
0.2	22.6
0.2	21.2
0.5	19.5
0.8	18.3
1.4	17.2
2.2	15.4
2.2	14
2.2	12.6
2	11.7
1.7	10.9
0.8	9.7
0.4	8.3
1.3	6.9
2.2	6
2.7	5.1
3.3	4.3
4.2	3.1
5	2
6.5	0.8
7.6	0.3
9	0.5
10.5	1.1
11.6	1.1
12.8	1.6
13.6	1.6
14.5	1.9
14.8	2.8
15.3	3.1
15.3	3.6
15.3	3.9
15.6	4.5
16.2	5.1
16.5	5.4
17.3	5.9
18.2	6.8
19.1	7.7
19.9	8.5
20.5	9.4
20.5	9.9
20.2	10.8
20.2	11.7
20.2	12.2
20.2	12.5
19.6	12.5
18.2	12
15.9	11.1
13.9	9.9
12.2	8.5
9.9	6.8
7.9	4.5
6.2	2.2
4.7	0
3	2.3
1.3	4.3
0.2	6.3
1.7	8
2.8	9.4
4	10.9
4.8	11.7
5.1	12.6
4.8	13.2
4.5	13.7
4.5	14
4.5	13.7
4.2	13.4
3.4	12.6
2.8	12
2.8	11.7
2.8	11.4
2.8	11.1
2.8	10.9
3.1	10.9
3.1	10.9
3.1	10.9
3.1	10.9
2.8	10.9
2.8	10.9
2.8	11.1
2.8	11.7
2.8	12.6
2.8	13.7
2.5	15.4
2	16.6
1.1	18
0.2	19.7
1.3	21.5
2.4	22.9
3.6	24.3
4.4	25.5
5	26.3
5.6	26.9
5.9	27.2
5.9	27.2
5.9	27.2
5.9	27.5
5.6	27.8
5.6	27.8
5.6	27.2
5.6	25.8
5.9	24
6.2	22.3
6.7	20.3
7.3	18.9
7.9	17.4
7.9	16.3
7.9	15.2
7.9	14.3
7.9	13.2
7.9	12
7.9	11.1
7.6	10.3
7.3	9.1
7.3	8.3
7.6	7.1
7.6	6.3
7.6	5.1
7.6	4
7.9	2.6
8.5	1.1
9.6	0.5
11.3	1.9
13	2.8
15.3	3.6
17.6	3.6
19.9	3.4
22.5	3.4
24.5	3.4
26.2	3.4
27.6	3.4
28.5	3.1
29.1	3.1
29.1	2.8
28.8	2.2
28.8	1.4
28.8	0.5
28.8	0
28.2	0.3
27.4	0.3
26.2	0.2
24.5	1.4
22.8	2.8
20.5	3.4
18.5	3.1
16.8	2.5
15	1.4
13.6	0.3
12.5	2
11	4
9	6
6.7	8
4.4	9.4
1.6	10.6
1.1	10.9
4.5	10.9
5.4	10.9
6.8	10.9
7.4	10.9
8	11.4
8	12.3
8	13.7
8	15.2
8	16.9
8	18.6
8	20
8	21.2
8	22.6
8	23.5
8	24.3
8	24.6
8	25.2
8	25.2
8	25.2
8	25.2
8	25.2
8	24.9
7.4	23.7
6.8	22
6.5	20
6.3	17.7
6.3	16
6.5	14.6
