# Supplementary material for: Bot fit: A novel approach to assessing lower limb muscular strength
Source: PLoS One. 2026 Mar 26;21(3):e0339187. doi: 10.1371/journal.pone.0339187 (PMC13021169; doi:10.1371/journal.pone.0339187)
Supplement: S3 File — Raw joint angle data (left and right legs) collected from 25 participants across all exercise protocols. This compressed folder contains individual participant files (sub1–sub25) with time-series signals representing lower-limb motion recorded by the Bot Fit system during resistance exercise trials. (ZIP) [file pone.0339187.s003.zip › sub23/hipcurl_const.csv]

AngL	AngR
3.3	2.2
3.3	2.2
3.3	2.2
3.3	2.2
3.3	2.2
3.3	1.6
3.3	1.3
3.3	1.1
3.3	1.1
3.3	1.1
3.3	1.1
3.3	1.1
3.3	1.1
3.3	1.1
3.3	1.1
3.3	1.1
3.3	0.8
3.3	0.8
3.3	0.5
3.3	0.2
3.3	0.2
3.1	0.2
3.1	0.2
3.1	0.2
3.1	0.2
3.1	0.5
3.1	1.3
3.3	1.6
3.1	1.3
2.5	1.1
1.6	0.2
0.5	1.1
0.5	1.6
0.8	1.6
0.5	1.3
0.2	1.1
0.2	1.1
0.2	1.1
0.2	1.1
0.2	1.1
0.2	1.1
0.2	1.1
0.2	1.1
0.2	1.1
0.2	1.1
0.2	1.1
0.2	1.1
0.2	1.1
0.2	1.1
0.2	1.1
0.2	1.1
0.2	1.1
0.2	1.1
0.2	1.1
0.5	1.1
0.8	1.1
0.8	1.1
0.8	1.1
0.8	1.1
0.8	1.1
0.8	1.1
0.8	1.1
0.8	1.1
0.8	1.1
0.8	1.3
0.8	1.3
0.8	1.3
0.8	1.3
0.8	1.6
0.8	1.6
0.8	1.6
0.8	1.6
1.1	1.9
1.3	1.9
1.6	1.9
1.6	1.9
1.6	1.9
1.6	1.9
1.6	1.9
1.6	1.9
1.6	1.9
1.6	1.9
1.6	1.9
1.6	1.9
1.6	1.9
1.6	1.9
1.6	1.9
1.6	1.9
1.6	1.9
1.6	1.9
1.6	1.9
1.6	1.9
1.6	1.9
1.6	1.9
1.6	1.9
1.6	1.9
1.6	1.9
1.6	1.9
1.6	1.9
1.6	1.9
1.6	1.9
1.6	1.9
1.6	1.9
1.6	1.9
1.3	1.9
1.3	1.9
1.3	1.6
1.3	1.3
1.3	1.1
1.3	1.1
1.3	1.1
1.3	1.1
1.3	1.1
1.3	0.8
1.3	0.5
1.3	0.2
1.3	0.2
1.3	0.2
1.3	0.2
1.3	0.2
1.3	0.2
1.3	0.2
1.3	0.2
1.3	0.2
1.3	0.5
1.3	0.8
1.3	1.1
1.3	1.3
1.3	1.6
1.3	1.6
1.3	1.6
1.3	1.6
1.3	1.6
1.3	1.6
1.3	1.6
1.3	1.6
1.3	1.6
1.3	1.6
1.3	1.6
1.3	1.6
1.3	1.6
1.3	1.6
1.3	1.6
1.3	1.6
1.3	1.6
1.3	1.6
1.3	1.6
1.3	1.6
1.3	1.6
1.3	1.6
1.3	1.6
1.3	1.6
1.3	1.6
1.3	1.6
1.3	1.6
1.3	1.6
1.3	1.6
1.3	1.6
1.3	1.6
1.3	1.6
1.3	1.6
1.3	1.6
1.3	1.6
1.3	1.6
1.3	1.6
1.3	1.6
1.3	1.6
1.3	1.6
1.3	1.6
1.3	1.6
1.3	1.6
1.3	1.6
1.3	1.6
1.3	1.6
1.3	1.6
1.3	1.6
1.3	1.6
1.3	1.6
1.3	1.6
1.3	1.6
1.3	1.6
1.3	1.6
1.3	1.6
1.3	1.6
1.3	1.6
1.3	1.6
1.3	1.6
1.3	1.6
1.3	1.6
1.3	1.6
1.3	1.6
1.3	1.6
1.3	1.6
1.3	1.6
1.3	1.6
1.3	1.6
1.3	1.6
1.3	1.6
1.3	1.6
1.3	1.6
1.3	1.6
1.3	1.6
1.3	1.6
1.3	1.6
1.3	1.6
1.3	1.6
1.3	1.6
1.3	1.6
1.3	1.6
1.3	1.6
1.3	1.6
1.3	1.6
1.3	1.6
1.3	1.6
1.3	1.6
1.3	1.6
1.3	1.6
1.3	1.6
1.3	1.6
1.3	1.6
1.3	1.6
1.3	1.6
1.3	1.6
1.3	1.6
1.3	1.3
1.3	1.3
1.3	1.3
1.3	1.3
1.3	1.3
1.3	1.3
1.3	1.3
1.3	1.3
1.3	1.3
1.3	1.3
1.3	1.3
1.3	1.3
1.3	1.3
1.3	1.3
1.3	1.3
1.6	1.3
1.6	1.3
1.6	1.3
1.6	1.3
1.6	1.3
1.6	1.3
1.6	1.3
1.6	1.3
1.6	1.3
1.9	1.3
1.9	1.3
1.9	1.3
1.9	1.3
2.2	1.3
2.5	1.3
2.5	1.3
2.5	1.3
2.5	1.3
2.5	1.3
2.5	1.3
2.5	1.3
2.5	1.3
2.5	1.3
2.5	1.3
2.5	1.3
2.8	1.3
2.8	1.3
2.8	1.3
2.8	1.3
3.1	1.3
3.3	1.3
3.3	1.6
3.6	1.6
3.6	1.6
3.6	1.6
3.6	1.6
3.6	1.6
3.6	1.6
3.6	1.6
3.6	1.6
3.6	1.6
3.6	1.6
3.6	1.6
3.6	1.6
3.6	1.6
3.6	1.6
3.6	1.6
3.6	1.6
3.6	1.6
3.6	1.6
3.9	1.6
4.2	1.6
4.5	1.6
4.5	1.9
4.5	2.5
4.8	2.8
5.1	3.1
5.6	3.6
5.6	3.6
5.6	3.6
5.6	3.6
5.6	3.6
5.6	3.6
5.9	3.6
5.9	3.6
6.2	3.6
6.2	3.6
6.5	3.6
6.5	4.2
6.5	4.5
6.5	4.8
6.5	4.8
6.5	4.8
6.5	4.8
6.5	4.8
6.5	4.8
6.5	4.8
6.5	4.8
6.5	4.8
6.5	4.8
6.5	4.5
6.5	4.5
6.5	4.5
6.5	4.2
6.5	4.2
6.5	4.2
6.5	4.2
6.5	4.2
6.5	4.2
6.5	4.2
6.5	4.2
6.5	4.2
6.5	4.2
6.5	4.2
6.5	4.2
6.2	3.9
6.2	3.6
5.6	2.8
4.8	1.9
4.2	1.6
3.6	0.8
3.1	0.2
2.5	0.2
2.2	0.5
1.9	0.8
1.3	0.8
1.3	1.1
1.3	1.3
1.1	1.3
0.5	1.6
0.5	1.6
0.5	1.9
0.5	2.2
0.5	2.2
0.5	2.2
0.5	2.2
0.5	2.2
0.5	2.5
0.5	2.8
0.5	2.8
0.5	3.1
0.5	3.3
0.5	3.9
0.5	4.8
0.5	5.9
0.5	7.1
0.5	8.2
0.5	9.9
0.2	12.2
0.2	14.8
0.5	18.2
0.8	21.7
0.8	25.1
0.8	28
0.8	30.6
0.5	32.8
0.5	35.1
0.5	37.4
0.5	39.4
0.2	41.7
0.2	44
0.2	46.3
0.2	48.3
0.2	50.6
0.2	52.6
0.2	54.6
0.2	56.3
0.2	58
0.5	59.2
0.5	60.6
0.5	61.8
0.5	62.9
0.5	63.8
0.5	64.9
0.5	65.8
0.5	66.4
0.5	66.9
0.5	67.5
0.5	67.5
0.5	67.5
0.5	67.2
0.5	66.9
0.8	66.1
1.1	64.6
1.3	62.9
1.3	61.2
1.3	58.9
1.6	56.3
1.6	54
1.6	51.2
1.6	48.3
1.6	45.4
1.6	42.3
1.6	39.4
1.6	36.3
1.6	33.1
1.9	30.3
2.5	27.4
2.5	24.5
2.8	22
2.8	19.1
3.1	15.9
3.1	13.1
3.1	10.2
3.1	7.6
3.1	4.5
3.1	3.6
3.1	2.2
3.1	1.1
3.1	0.5
3.1	0.2
3.1	0.5
3.1	0.5
3.1	0.5
3.1	0.5
3.1	0.5
3.1	0.5
3.1	0.2
3.1	0.2
3.1	0.2
3.1	0.2
3.6	0.2
4.5	0.2
5.9	0.2
7.6	0.2
11.4	0.2
12.8	0.2
16.2	0.2
20	0.2
24	0.5
27.7	0.5
31.1	0.5
34.3	0.5
36.9	0.2
39.4	0.2
42	0.2
44.6	0.8
46.6	1.3
48.3	1.6
50.3	1.6
53.2	1.6
54.3	1.6
56.3	1.6
57.8	1.6
59.2	1.9
60.3	2.5
61.2	3.3
61.5	3.9
61.8	4.5
61.8	4.8
61.8	5.1
61.8	5.1
61.5	5.1
61.2	5.1
60.3	5.1
59.2	5.1
58	5.1
56.6	5.1
54.9	5.1
53.2	5.1
51.5	5.1
49.5	5.1
47.2	5.1
44.9	5.1
42	5.1
39.1	5.1
36.3	5.1
33.7	4.8
30.8	4.8
28.3	4.2
25.7	3.9
23.1	4.2
20.5	3.9
17.1	3.9
13.7	3.9
10.2	3.9
6.8	3.9
3.9	4.2
1.1	4.2
1.6	4.2
3.6	4.2
5.1	4.2
5.9	4.2
6.2	4.2
6.2	4.5
5.6	4.5
4.8	4.5
4.5	4.5
3.9	4.5
3.6	4.5
3.6	4.5
3.6	4.5
3.6	4.5
3.6	4.5
3.6	4.5
3.6	4.5
3.6	4.5
3.6	4.5
3.6	4.5
3.9	4.2
4.2	4.2
4.5	4.2
4.8	4.2
5.1	4.2
5.3	4.2
5.6	4.2
5.6	4.2
5.6	4.2
5.6	4.2
5.6	4.2
5.6	4.2
5.6	4.2
5.6	4.2
5.6	4.2
5.6	4.2
5.6	4.2
5.6	4.2
5.6	4.2
5.6	4.2
5.6	4.2
5.6	4.2
5.6	4.2
5.6	4.2
5.6	4.2
5.6	4.2
5.6	4.2
5.9	4.2
5.9	4.2
5.9	4.2
5.9	4.2
6.2	4.2
6.5	4.2
6.5	4.2
6.5	4.2
6.5	4.2
6.5	4.2
6.5	4.2
6.5	4.2
6.5	4.2
6.5	4.2
6.5	4.2
6.5	4.2
6.5	4.2
6.5	4.2
6.5	4.2
6.5	4.2
6.5	4.2
6.5	4.2
6.5	4.2
6.5	4.2
6.5	4.2
6.5	4.2
6.5	4.2
6.5	4.2
6.5	4.2
6.5	4.2
6.5	4.2
6.5	4.2
6.5	4.2
6.5	4.2
6.5	4.2
6.5	4.2
6.5	4.2
6.5	4.2
6.5	4.2
6.5	4.2
6.5	4.2
6.5	4.2
6.5	4.2
6.5	4.2
6.5	4.2
6.5	4.2
6.5	4.2
6.5	4.2
6.5	4.2
6.5	4.2
6.5	4.2
6.5	4.2
6.5	4.2
6.5	4.2
6.5	4.2
6.5	4.2
6.5	4.2
6.5	4.2
6.5	4.2
6.5	4.2
6.5	4.2
6.5	4.2
6.5	4.2
6.5	4.2
6.5	4.2
6.5	4.2
6.5	4.2
6.5	4.2
6.5	4.2
6.5	4.2
6.5	4.2
6.5	4.2
6.5	4.2
6.5	4.2
6.5	4.2
6.5	4.2
6.5	4.2
6.5	4.2
6.5	4.2
6.5	4.2
6.5	4.2
6.5	4.2
6.5	4.2
6.5	4.2
6.5	4.2
6.5	4.2
6.5	4.2
6.5	4.2
6.5	4.2
6.5	4.2
6.5	4.2
6.5	4.2
6.5	4.2
6.5	4.2
6.5	4.2
6.5	4.2
6.5	4.2
6.5	4.2
6.5	4.2
6.5	4.2
6.5	4.2
6.5	4.2
6.5	4.2
6.5	4.2
6.5	4.2
6.5	4.2
6.5	4.2
6.5	4.2
6.5	4.2
6.5	4.2
6.5	4.2
6.5	4.2
6.5	4.2
6.5	4.2
6.5	4.2
6.5	4.2
6.5	4.2
6.5	4.2
6.5	4.2
6.5	4.2
6.5	4.2
6.5	4.2
6.5	4.2
6.5	4.2
6.5	4.2
6.5	4.2
6.5	4.2
6.5	4.2
6.5	4.2
6.5	4.2
6.5	4.2
6.5	4.2
6.5	4.2
6.5	4.2
6.5	4.2
6.5	4.2
6.5	4.2
6.5	4.2
6.5	4.2
6.5	4.2
6.5	4.2
6.5	4.2
6.2	4.2
6.2	4.2
6.2	4.2
6.2	4.2
6.2	4.2
6.2	4.2
6.2	4.2
6.2	4.2
6.2	4.2
6.2	4.2
6.2	4.5
6.2	4.5
6.2	4.5
6.2	4.5
6.2	4.5
6.2	4.5
6.2	4.5
6.2	4.5
6.2	4.5
6.2	4.5
6.2	4.8
6.2	5.1
6.2	5.3
6.2	5.3
6.2	5.3
6.2	5.3
6.2	5.3
6.2	5.3
6.2	5.3
6.2	5.3
6.2	5.3
6.2	5.3
6.2	5.3
6.2	5.3
6.2	5.3
6.2	5.3
6.2	5.3
6.2	5.3
6.2	5.3
6.2	5.3
6.2	5.3
6.2	5.3
6.2	5.3
6.2	5.3
6.2	5.3
6.2	5.3
6.2	5.3
6.2	5.3
6.2	5.3
6.2	5.3
6.2	5.3
6.2	5.3
6.2	5.3
6.2	5.3
6.2	5.3
6.2	5.6
6.2	5.6
6.2	5.6
6.2	5.6
6.2	5.6
6.2	5.6
6.2	6.2
6.2	6.2
6.2	6.2
6.2	6.2
6.2	6.2
6.2	6.2
6.2	6.2
6.2	6.2
6.2	6.2
6.2	6.2
6.2	6.2
6.2	6.2
6.2	6.2
6.2	6.2
6.2	6.2
6.2	6.2
6.2	6.2
6.2	6.2
6.2	6.2
6.2	6.2
6.2	6.2
6.2	6.2
6.2	6.2
6.2	6.2
6.2	6.2
6.2	6.2
6.2	6.2
6.2	6.2
6.2	6.2
6.2	6.2
6.2	6.2
6.2	6.2
6.2	6.2
6.2	6.2
6.2	6.2
6.2	6.2
6.2	6.2
6.2	6.2
6.2	6.2
6.2	6.2
6.2	6.2
6.2	6.2
6.2	6.2
6.2	6.2
6.2	6.2
6.2	6.2
6.2	6.2
6.2	6.2
6.5	6.2
6.5	6.2
6.5	6.2
6.5	6.2
6.5	6.2
6.5	6.2
6.5	6.2
6.5	6.2
6.5	6.2
6.5	6.2
6.5	6.2
6.5	6.2
6.5	6.2
6.5	6.2
6.5	6.2
6.5	6.2
6.5	6.2
6.5	6.2
6.5	6.2
6.5	6.2
6.5	6.2
6.5	6.2
6.5	6.2
6.5	6.2
6.5	6.2
6.5	6.2
6.5	6.2
6.5	6.2
6.5	6.2
6.5	6.2
6.5	6.2
6.5	6.2
6.5	6.2
6.5	6.2
6.5	6.2
6.5	6.2
6.5	6.2
6.5	6.2
6.5	6.2
6.5	6.2
6.5	6.2
6.5	6.2
6.5	6.2
6.5	6.2
6.5	6.2
6.5	6.2
6.5	6.2
6.5	6.2
6.5	6.2
6.5	6.2
6.5	6.2
6.5	6.2
6.5	6.2
6.5	6.2
6.5	5.9
6.5	5.9
6.5	5.9
6.5	5.9
6.5	5.9
6.5	5.9
6.5	5.9
6.5	5.9
6.5	5.9
6.5	5.9
6.5	5.9
6.5	5.9
6.5	5.9
6.5	5.9
6.5	5.9
6.5	5.9
6.5	5.9
6.5	5.9
6.5	5.9
6.5	5.9
6.5	5.9
6.5	5.9
6.5	5.9
6.5	5.9
6.5	5.9
6.5	5.9
6.5	5.9
6.5	5.9
6.5	5.9
6.5	5.9
6.5	5.9
6.5	5.9
6.5	5.9
6.5	5.9
6.5	5.9
6.5	5.9
6.5	5.9
6.5	5.9
6.5	5.9
6.5	5.9
6.5	5.9
6.5	5.9
6.5	5.9
6.5	5.9
6.5	5.9
6.8	5.9
6.8	5.9
7.1	5.9
7.4	5.9
7.6	5.9
7.4	5.9
7.4	5.9
7.4	5.9
7.4	5.9
7.4	5.9
7.4	5.9
7.4	5.9
7.4	5.9
7.4	5.9
7.4	5.9
7.4	5.9
7.4	5.9
7.4	5.9
7.4	5.9
7.4	5.9
7.4	5.9
7.4	5.9
7.4	5.9
7.4	5.9
7.4	5.9
7.4	5.9
7.4	5.9
7.4	5.9
7.4	5.9
7.4	5.9
7.4	5.9
7.4	5.9
7.4	5.9
7.4	5.9
7.4	5.9
7.4	5.9
7.4	5.9
7.4	5.9
7.4	5.9
7.4	5.9
7.4	5.9
7.4	5.9
7.4	5.9
7.4	5.9
7.4	5.9
7.4	5.9
7.4	5.9
7.4	5.9
7.4	5.9
7.4	5.9
7.4	5.9
7.4	5.9
7.1	5.9
6.8	5.9
6.5	5.9
6.2	5.9
6.2	5.9
6.2	5.9
6.2	5.9
6.2	5.9
6.2	5.6
6.2	5.3
6.2	5.1
6.2	4.8
6.2	4.8
6.2	4.5
6.2	4.2
5.9	4.2
5.9	4.2
5.9	4.2
5.6	4.2
5.6	4.2
5.6	4.2
5.6	4.2
5.6	4.2
5.6	4.2
5.6	4.2
5.6	4.2
5.6	4.2
5.6	4.2
5.6	4.2
5.6	4.2
5.6	4.2
5.6	4.2
5.6	4.2
5.6	4.2
5.3	4.2
5.3	4.2
5.3	4.2
5.3	4.2
5.3	4.2
5.3	4.2
5.3	4.2
5.3	4.2
5.3	4.2
5.6	4.2
5.9	4.2
6.2	4.2
6.8	4.2
7.1	4.2
7.4	4.2
7.4	4.5
7.4	4.2
7.6	4.2
7.6	4.2
7.9	4.5
8.5	4.5
8.5	5.1
9.1	5.6
9.4	5.9
9.6	6.2
9.9	6.5
10.2	6.8
10.2	7.1
10.2	7.4
10.2	7.1
10.2	7.4
10.2	7.4
10.5	7.4
10.5	7.4
10.8	7.4
11.1	7.4
11.1	7.6
11.1	7.9
11.4	8.2
11.4	8.2
11.6	8.2
11.9	8.5
11.9	8.5
11.9	8.5
11.9	8.5
11.9	8.5
11.9	8.5
11.9	8.5
11.9	8.5
11.9	8.5
11.9	8.5
11.9	8.5
11.9	8.5
11.9	8.5
11.9	8.5
11.9	8.5
11.9	8.5
11.6	8.5
11.6	8.2
11.6	8.2
11.4	8.2
11.1	8.2
10.8	8.2
10.8	7.9
10.8	8.2
10.8	7.9
10.8	7.9
10.5	7.9
9.9	7.6
9.6	7.1
8.8	6.5
7.9	5.9
7.4	5.6
7.1	5.3
7.1	5.1
7.1	5.1
7.1	5.1
7.1	5.1
7.1	5.1
7.1	5.1
6.8	5.1
6.8	5.1
6.5	5.1
6.5	5.1
6.5	5.1
6.5	5.1
6.5	5.1
6.5	5.1
6.5	5.1
6.5	5.1
6.5	5.1
6.5	5.1
6.5	5.1
6.5	5.1
6.5	5.1
6.5	5.1
6.5	5.1
6.5	5.1
6.5	5.1
6.5	5.1
6.5	5.1
6.5	5.1
6.5	5.1
6.5	5.1
6.5	5.1
6.5	5.1
6.5	5.1
6.5	5.1
6.5	5.1
6.5	5.1
6.5	5.1
6.5	5.1
6.5	5.3
6.5	5.3
6.5	5.3
6.5	5.3
6.5	5.3
6.5	5.3
6.5	5.3
6.5	5.3
6.5	5.3
6.5	5.3
6.5	5.3
6.5	5.3
6.5	5.3
6.5	5.3
6.5	5.3
6.5	5.3
6.5	5.3
6.5	5.3
6.5	5.1
6.5	5.1
6.5	5.1
6.5	5.1
6.5	5.1
6.5	5.1
6.5	5.1
6.5	5.1
6.5	5.1
6.5	5.1
6.5	5.1
6.5	5.1
6.5	5.1
6.5	5.1
6.5	5.1
6.5	5.1
6.5	5.1
6.5	5.1
6.5	5.1
6.5	5.1
6.5	5.1
6.5	5.1
6.5	5.1
6.5	5.1
6.5	5.1
6.5	5.1
6.5	5.1
6.5	5.1
6.5	5.1
6.5	5.1
6.5	5.1
6.5	5.1
6.5	5.1
6.5	5.1
6.5	5.1
6.5	5.1
6.5	5.1
6.5	5.1
6.5	5.1
6.5	5.1
6.5	5.1
6.5	5.1
6.5	5.1
6.5	5.1
6.5	5.1
6.5	5.1
6.5	5.1
6.5	5.1
6.5	5.1
6.5	5.1
6.5	5.1
6.5	5.1
6.5	5.1
6.5	5.1
6.5	5.1
6.5	5.1
6.5	5.1
6.5	5.3
6.5	5.3
6.5	5.3
6.5	5.3
6.5	5.3
6.5	5.3
6.5	5.3
6.5	5.3
6.5	5.3
6.5	5.3
6.8	5.3
6.8	5.3
6.8	5.3
7.1	5.3
7.4	5.3
7.4	5.3
7.4	5.3
7.4	5.3
7.4	5.3
7.4	5.3
7.4	5.3
7.4	5.3
7.4	5.3
7.4	5.3
7.4	5.3
7.4	5.6
7.4	5.6
7.4	5.6
7.4	5.6
7.4	5.6
7.4	5.6
7.4	5.6
7.4	5.6
7.4	5.6
7.4	5.6
7.4	5.6
7.4	5.6
7.4	5.6
7.4	5.6
7.4	5.6
7.4	5.9
7.4	6.2
7.4	6.2
7.4	6.2
7.4	6.2
7.4	6.2
7.4	6.2
7.4	6.2
7.4	6.2
7.4	6.2
7.4	6.2
7.4	6.2
7.4	6.2
7.4	6.2
7.4	6.2
7.4	6.2
7.4	6.2
7.4	6.2
7.4	6.2
7.4	6.2
7.4	6.2
7.4	6.2
7.4	6.2
7.4	6.2
7.4	6.2
7.4	6.2
7.4	6.2
7.4	6.2
7.4	6.2
7.4	6.2
7.4	6.2
7.4	6.2
7.4	6.2
7.4	6.2
7.4	6.2
7.4	6.2
7.4	6.2
7.4	6.2
7.4	6.2
7.4	6.2
7.4	6.2
7.4	6.2
7.4	6.2
7.4	6.2
7.4	6.2
7.4	6.2
7.4	6.2
7.4	6.2
7.4	6.2
7.4	6.2
7.4	6.2
7.4	6.2
7.4	6.2
7.4	6.2
7.4	6.2
7.4	6.2
7.4	6.2
7.4	6.2
7.4	6.2
7.4	6.2
7.4	6.2
7.4	6.2
7.4	6.2
7.4	6.2
7.4	6.2
7.4	6.2
7.4	6.2
7.4	6.2
7.4	6.2
7.4	6.2
7.4	6.2
7.1	6.2
7.1	6.2
7.1	6.2
6.8	6.2
6.8	6.2
6.5	6.2
6.5	6.2
6.5	6.2
6.5	6.2
6.5	6.2
6.5	6.2
6.5	6.2
6.2	6.2
6.2	6.2
6.2	6.2
6.2	6.2
6.2	6.2
6.2	6.2
6.2	6.2
5.9	6.2
5.6	6.2
5.3	6.2
5.3	6.2
5.3	6.2
5.3	6.2
5.3	6.2
5.3	6.2
5.3	6.2
5.3	6.2
5.3	6.2
5.3	6.2
5.3	6.2
5.3	6.2
5.3	6.2
5.3	6.2
5.3	6.2
5.3	6.2
5.3	6.2
5.3	6.2
5.3	6.2
5.3	6.2
5.3	6.2
5.3	6.2
5.3	6.2
5.3	6.2
5.3	6.2
5.3	6.2
5.3	6.2
5.3	6.2
5.3	6.2
5.3	6.2
5.3	6.2
5.3	6.2
5.3	6.2
5.3	6.2
5.3	6.2
5.3	6.2
5.3	6.2
5.3	6.2
5.3	6.2
5.3	5.9
5.3	5.9
5.3	5.9
5.3	5.9
5.3	5.9
5.3	5.9
5.3	5.9
5.3	5.9
5.3	5.9
5.3	5.9
5.3	5.9
5.3	5.9
5.3	5.9
5.3	5.9
5.3	5.9
5.3	5.9
5.3	5.9
5.3	5.9
5.3	5.9
5.3	5.9
5.3	5.9
5.3	5.9
5.3	5.9
5.3	5.9
5.3	5.9
5.3	5.9
5.3	5.9
5.3	5.9
5.3	5.9
5.3	5.9
5.3	5.9
5.3	5.9
5.3	5.9
5.3	5.9
5.3	5.9
5.3	5.9
5.3	5.9
5.3	5.9
5.3	5.9
5.3	5.9
5.3	5.9
5.3	5.9
5.3	5.9
5.3	5.9
5.3	5.9
5.3	5.9
5.3	5.9
5.3	5.9
5.3	5.9
5.3	5.9
5.3	5.9
5.3	5.9
5.3	5.9
5.3	5.9
5.3	5.9
5.3	5.9
5.3	5.9
5.3	5.9
5.3	5.9
5.3	5.9
5.3	5.9
5.3	5.9
5.3	5.9
5.3	5.9
5.3	5.9
5.3	5.9
5.3	5.9
5.3	5.9
5.3	5.9
5.3	5.9
5.3	5.9
5.3	5.9
5.3	5.9
5.3	5.9
5.3	5.9
5.3	5.9
5.3	5.9
5.3	5.9
5.3	5.9
5.3	5.9
5.3	5.9
5.3	5.9
5.3	5.9
5.3	5.9
5.3	5.9
5.3	5.9
5.6	5.9
5.6	5.9
5.6	5.9
5.6	6.2
5.6	6.2
5.6	6.2
5.6	6.2
5.6	6.2
5.6	6.2
5.6	6.2
5.6	6.2
5.6	6.2
5.6	6.2
5.6	6.2
5.6	6.2
5.6	6.2
5.6	6.2
5.6	6.2
5.6	6.2
5.6	6.2
5.6	6.2
5.6	6.2
5.6	6.2
5.6	6.2
5.6	6.2
5.6	6.2
5.6	6.2
5.6	6.2
5.6	6.2
5.6	6.2
5.6	6.2
5.6	6.2
5.6	6.2
5.6	6.2
5.6	6.2
5.6	6.2
5.6	6.2
5.6	6.2
5.6	6.2
5.6	6.2
5.6	6.2
5.6	6.2
5.6	6.2
5.6	6.2
5.6	6.2
5.6	6.2
5.6	6.2
5.6	6.2
5.6	6.2
5.6	6.2
5.6	6.2
5.6	6.2
5.6	6.2
5.6	6.2
5.6	6.2
5.6	6.2
5.6	6.2
5.6	6.2
5.6	6.2
5.6	6.2
5.6	6.2
5.6	6.2
5.6	6.2
5.6	6.2
5.6	6.2
5.6	6.2
5.6	6.2
5.6	6.2
5.6	6.2
5.6	6.2
5.6	6.2
5.6	6.2
5.6	6.2
5.6	6.2
5.6	6.2
5.6	6.2
5.6	6.2
5.6	6.2
5.6	6.2
5.6	6.2
5.6	6.2
5.6	6.2
5.6	6.2
5.6	6.2
5.6	6.2
5.6	6.2
5.6	6.2
5.6	6.2
5.6	6.2
5.6	6.2
5.6	6.2
5.6	6.2
5.6	6.2
5.6	6.2
5.6	6.2
5.6	6.2
5.6	6.2
5.6	6.2
5.6	6.2
5.6	6.2
5.6	6.2
5.6	6.2
5.6	6.2
5.6	6.2
5.6	6.2
5.6	6.2
5.6	6.2
5.9	6.2
5.9	6.2
5.9	6.5
5.9	6.5
6.2	6.5
6.2	6.5
6.5	6.5
6.5	6.5
6.5	6.5
6.5	6.5
6.5	6.5
6.5	6.5
6.5	6.5
6.5	6.5
6.5	6.5
6.5	6.5
6.5	6.5
6.5	6.5
6.5	6.5
6.5	6.5
6.5	6.5
6.5	6.5
6.5	6.5
6.5	6.5
6.5	6.5
6.5	6.5
6.5	6.5
6.5	6.5
6.5	6.5
6.5	6.5
6.5	6.5
6.5	6.5
6.5	6.5
6.5	6.5
6.5	6.5
6.5	6.5
6.5	6.5
6.5	6.5
6.5	6.5
6.5	6.5
6.5	6.5
6.5	6.5
6.5	6.5
6.5	6.5
6.5	6.5
6.5	6.5
6.5	6.5
6.5	6.5
6.5	6.5
6.5	6.5
6.5	6.5
6.5	6.5
6.5	6.5
6.5	6.5
6.5	6.5
6.5	6.5
6.5	6.5
6.5	6.5
6.5	6.5
6.5	6.5
6.5	6.5
6.5	6.5
6.5	6.5
6.5	6.5
6.5	6.5
6.5	6.5
6.5	6.5
6.5	6.5
6.5	6.5
6.5	6.5
6.5	6.5
6.5	6.5
6.5	6.5
6.5	6.5
6.5	6.5
6.5	6.5
6.5	6.5
6.5	6.5
6.5	6.5
6.5	6.5
6.5	6.5
6.5	6.5
6.5	6.5
6.5	6.5
6.5	6.5
6.5	6.5
6.5	6.5
6.5	6.5
6.5	6.5
6.5	6.5
6.5	6.5
6.5	6.5
6.5	6.5
6.5	6.5
6.5	6.5
6.5	6.5
6.5	6.5
6.5	6.5
6.5	6.5
6.5	6.5
6.5	6.5
6.5	6.5
6.5	6.5
6.5	6.5
6.5	6.5
6.5	6.5
6.5	6.5
6.5	6.5
6.5	6.5
6.5	6.5
6.5	6.5
6.5	6.5
6.5	6.5
6.5	6.5
6.5	6.5
6.5	6.5
6.5	6.5
6.5	6.5
6.5	6.5
6.5	6.5
6.5	6.5
6.5	6.5
6.5	6.5
6.5	6.5
6.5	6.5
6.5	6.5
6.5	6.5
6.5	6.5
6.5	6.5
6.5	6.5
6.5	6.5
6.5	6.5
6.5	6.5
6.5	6.5
6.5	6.5
6.5	6.5
6.5	6.5
6.5	6.5
6.5	6.5
6.5	6.5
6.5	6.5
6.5	6.5
6.5	6.5
6.5	6.5
6.5	6.5
6.5	6.5
6.5	6.5
6.5	6.5
6.5	6.5
6.5	6.5
6.5	6.5
6.5	6.5
6.5	6.5
6.5	6.5
6.5	6.5
6.5	6.5
6.5	6.5
6.5	6.5
6.2	6.5
6.2	6.5
6.2	6.5
6.2	6.5
6.2	6.5
6.2	6.5
5.9	6.5
5.9	6.5
5.6	6.5
5.3	6.5
5.3	6.5
5.3	6.5
5.3	6.5
5.3	6.5
5.1	6.5
5.1	6.5
4.8	6.5
4.8	6.5
4.5	6.5
4.5	6.5
4.5	6.5
4.5	6.5
4.5	6.5
4.5	6.5
4.5	6.5
4.5	6.5
4.5	6.5
4.5	6.5
4.5	6.5
4.5	6.5
4.5	6.5
4.5	6.5
4.5	6.5
4.5	6.5
4.5	6.5
4.5	6.5
4.5	6.5
4.5	6.5
4.5	6.5
4.5	6.5
4.5	6.5
4.5	6.5
4.5	6.5
4.5	6.5
4.5	6.5
4.5	6.5
4.5	6.5
4.5	6.5
4.5	6.5
4.5	6.5
4.5	6.5
4.5	6.5
4.5	6.5
4.8	6.5
4.8	6.5
4.8	6.5
4.8	6.5
5.1	6.5
5.1	6.5
5.3	6.5
5.6	6.5
5.6	6.5
5.6	6.5
5.6	6.5
5.6	6.5
5.6	6.5
5.9	6.5
5.9	6.5
5.9	6.5
6.5	6.5
6.5	6.5
6.5	6.5
6.5	6.5
6.5	6.5
6.5	6.5
6.5	6.5
6.5	6.5
6.5	6.2
6.5	6.2
6.5	6.2
6.5	6.2
6.5	6.2
6.5	6.2
6.5	6.2
6.5	6.2
6.5	6.2
6.5	6.2
6.5	6.2
6.5	6.2
6.5	6.2
6.5	6.2
6.5	6.2
6.5	6.2
6.5	6.2
6.5	6.2
6.5	6.2
6.5	6.2
6.5	6.2
6.5	6.2
6.5	6.2
6.5	6.2
6.5	6.2
6.5	6.2
6.5	6.2
6.5	6.2
6.5	6.2
6.2	6.2
6.2	6.2
6.2	6.2
6.2	6.2
5.9	6.2
5.6	6.2
5.3	6.2
5.3	6.2
5.3	6.2
5.3	6.2
5.1	6.2
5.1	6.2
5.1	6.2
4.8	6.2
4.5	6.2
4.5	6.2
4.2	6.2
4.2	6.2
4.2	6.2
4.2	6.2
4.2	6.2
4.2	6.2
4.2	6.2
3.9	6.2
3.9	6.2
3.9	6.2
3.9	6.2
3.9	6.2
3.9	6.2
3.9	6.2
3.9	6.2
3.9	6.2
3.9	6.2
3.9	6.2
3.9	6.2
3.9	6.2
3.9	6.2
3.9	6.2
3.9	6.2
3.9	6.2
3.9	6.2
3.9	6.2
3.9	6.2
3.9	6.2
3.9	6.2
3.9	6.2
3.9	6.2
3.9	6.2
3.9	6.2
3.9	6.2
3.9	6.2
4.2	6.2
4.2	6.2
4.2	6.2
4.5	6.2
4.5	6.2
4.8	6.2
4.8	6.2
5.1	6.2
5.1	6.2
5.1	6.2
5.3	6.2
5.3	6.2
5.3	6.2
5.3	6.2
5.3	6.2
5.3	6.2
5.3	6.2
5.3	6.2
5.3	5.9
5.3	5.9
5.3	5.9
5.3	5.9
5.3	5.9
5.3	5.9
5.3	5.9
5.3	5.9
5.3	5.9
5.3	5.9
5.3	5.9
5.3	5.9
5.3	5.9
5.3	5.9
5.3	5.9
5.3	5.9
5.3	5.9
5.3	5.9
5.3	5.9
5.3	5.9
5.3	5.9
5.3	5.9
5.3	5.9
5.3	5.9
5.3	5.9
5.3	5.9
5.3	5.9
5.3	5.9
5.3	5.9
5.3	6.2
5.3	6.2
5.3	6.2
5.3	6.2
5.3	6.2
5.3	6.2
5.3	6.2
5.3	6.2
5.3	6.2
5.3	6.2
5.3	6.2
5.3	6.2
5.3	6.2
5.3	6.2
5.3	6.2
5.3	6.2
5.3	6.2
5.3	6.2
5.3	6.2
5.3	6.2
5.3	6.2
5.3	6.2
5.3	6.2
5.3	6.2
5.3	6.2
5.3	6.2
5.3	6.2
5.3	6.2
5.3	6.2
5.3	6.2
5.3	6.2
5.3	6.2
5.3	6.2
5.3	6.2
5.3	6.2
5.3	6.2
5.3	6.2
5.3	6.2
5.3	6.2
5.6	6.2
5.6	6.2
5.6	6.2
5.6	6.2
5.6	6.2
5.6	6.2
5.6	6.2
5.6	6.2
5.6	6.2
5.6	6.2
5.6	6.2
5.6	6.2
5.6	6.2
5.6	6.2
5.6	6.2
5.6	6.2
5.6	6.2
5.6	6.2
5.6	6.2
5.6	6.2
5.6	6.2
5.6	6.2
5.6	6.2
5.6	6.2
5.6	6.2
5.6	6.2
5.6	6.2
5.6	6.2
5.6	5.9
5.6	5.9
5.6	5.9
5.6	5.9
5.6	5.9
5.6	5.9
5.6	5.9
5.6	5.9
5.6	5.9
5.6	5.9
5.6	5.9
5.6	5.9
5.6	5.9
5.6	5.9
5.6	5.9
5.6	5.9
5.6	5.9
5.6	5.6
5.6	5.6
5.3	5.1
5.3	5.1
5.1	5.1
5.1	5.1
5.1	5.1
5.1	5.1
5.1	5.1
5.1	5.1
5.1	5.1
5.1	5.1
5.1	5.1
5.1	5.1
5.1	5.1
5.1	5.1
5.3	5.1
5.3	5.1
5.3	5.1
5.3	5.1
5.3	5.1
[truncated: 3,296 more rows]
