# Supplementary material for: Bot fit: A novel approach to assessing lower limb muscular strength
Source: PLoS One. 2026 Mar 26;21(3):e0339187. doi: 10.1371/journal.pone.0339187 (PMC13021169; doi:10.1371/journal.pone.0339187)
Supplement: S3 File — Raw joint angle data (left and right legs) collected from 25 participants across all exercise protocols. This compressed folder contains individual participant files (sub1–sub25) with time-series signals representing lower-limb motion recorded by the Bot Fit system during resistance exercise trials. (ZIP) [file pone.0339187.s003.zip › sub23/hipcurl_max.csv]

AngL	AngR
9.1	5.3
9.1	5.3
9.1	5.3
9.1	5.3
9.1	5.3
9.1	5.3
9.1	5.3
9.1	5.3
9.1	5.3
9.1	5.3
9.1	5.3
9.1	5.3
9.1	5.3
9.1	5.3
9.1	5.3
9.1	5.3
9.1	5.3
9.1	5.3
9.1	5.3
9.1	5.3
9.1	5.3
9.1	5.3
9.1	5.3
9.1	5.3
9.1	5.3
9.1	5.3
9.1	5.3
9.1	5.3
9.1	5.3
9.1	5.3
9.1	5.3
9.1	5.3
9.1	5.3
9.1	5.3
9.1	5.3
9.1	5.3
9.1	5.3
9.1	5.3
9.1	5.3
9.1	5.3
9.1	5.3
9.1	5.3
9.1	5.3
9.1	5.3
9.1	5.3
9.1	5.3
9.1	5.3
9.1	5.3
9.1	5.3
9.1	5.3
9.1	5.3
9.1	5.3
9.1	5.3
9.1	5.3
9.1	5.3
9.1	5.3
9.1	5.3
9.1	5.3
9.1	5.3
9.1	5.3
9.1	5.3
9.1	5.3
9.1	5.1
9.1	5.1
9.1	5.1
9.1	5.1
8.8	4.8
8.5	4.8
7.9	4.2
7.6	3.6
7.4	3.1
7.1	3.1
7.1	3.1
7.1	3.1
7.1	3.1
7.1	3.1
7.1	3.1
7.1	3.1
7.1	3.1
7.1	3.1
7.1	3.1
7.1	3.1
7.1	3.1
7.1	3.1
7.1	3.1
7.1	3.1
7.1	3.1
7.1	3.1
7.1	3.1
7.1	3.1
7.1	3.1
7.1	3.1
7.1	3.1
7.1	3.1
7.1	3.1
7.1	3.1
7.1	3.1
7.1	3.1
7.1	3.1
7.1	3.1
7.1	3.1
7.1	3.1
7.1	3.1
7.1	2.8
6.8	2.8
6.5	2.2
6.2	2.2
6.2	2.2
6.2	2.2
6.2	2.2
5.9	1.6
5.1	0.8
3.9	0.8
3.3	1.1
2.5	1.9
1.9	2.8
1.3	3.1
1.1	3.3
1.1	3.6
1.1	3.6
1.1	3.6
1.1	3.6
0.8	3.6
0.5	3.6
0.5	3.6
0.5	3.6
0.5	3.6
0.5	3.6
0.5	3.6
0.5	3.6
0.5	3.6
0.5	3.3
0.8	3.3
0.8	3.3
1.1	3.3
1.6	3.1
2.2	2.5
2.8	1.6
3.3	1.1
3.6	0.5
4.2	0.2
4.5	0.2
4.5	0.5
4.5	0.5
4.5	0.5
4.5	0.8
4.8	0.8
4.8	0.8
5.1	0.8
5.1	0.8
5.1	1.1
5.3	1.6
5.9	2.2
6.5	2.8
7.1	3.3
7.6	3.6
7.9	3.9
8.2	4.2
8.5	4.5
8.2	4.2
8.2	4.2
8.2	4.2
8.2	4.2
8.2	4.2
8.2	4.2
8.2	4.2
8.2	4.2
8.2	4.2
8.2	4.2
8.2	4.2
8.2	4.2
8.2	4.2
8.2	4.2
8.2	4.2
8.2	4.2
8.2	4.2
8.2	4.2
8.2	4.2
8.2	4.2
8.2	4.2
8.2	4.2
8.2	4.2
8.2	4.2
8.2	4.2
8.2	4.2
8.2	4.2
8.2	4.2
8.2	4.2
8.2	4.2
8.2	4.2
8.2	4.2
8.2	4.2
8.2	4.2
8.2	4.2
8.2	4.2
8.2	4.2
8.2	4.2
8.2	4.2
8.2	4.2
8.2	4.2
8.2	4.2
8.2	4.2
8.2	4.2
8.2	4.2
8.2	4.2
8.2	4.2
8.2	4.2
8.2	4.2
8.2	4.2
8.2	4.2
8.2	4.2
8.2	4.2
8.2	4.2
8.2	4.2
8.2	4.2
8.2	4.2
8.2	4.2
8.2	4.2
8.2	4.2
8.2	4.2
8.2	4.2
8.2	4.2
8.2	4.2
8.2	4.2
8.2	4.2
8.2	4.2
8.2	4.2
8.2	4.2
8.2	4.2
8.2	4.2
8.2	4.2
8.2	4.2
8.2	4.2
8.2	4.2
8.2	4.2
8.2	4.2
8.5	4.2
8.5	4.2
8.5	4.2
8.5	4.2
8.5	4.2
8.5	4.2
8.5	4.2
8.5	4.2
8.5	4.2
8.5	4.2
8.5	4.2
8.5	4.2
8.5	4.2
8.5	4.2
8.5	4.2
8.5	4.2
8.5	4.2
8.5	4.2
8.5	4.2
8.5	4.2
8.5	4.2
8.5	4.2
8.5	4.2
8.5	4.2
8.5	4.2
8.5	4.2
8.5	4.2
8.5	4.2
8.5	4.2
8.5	4.2
8.5	4.2
8.5	4.2
8.5	4.2
8.5	4.2
8.5	4.2
8.5	4.2
8.5	4.2
8.5	4.2
8.5	4.2
8.5	4.2
8.5	4.2
8.8	4.2
9.1	4.2
9.4	4.5
9.4	4.5
9.4	4.5
9.4	4.5
9.4	4.5
9.4	4.5
9.4	4.5
9.4	4.5
9.4	4.5
9.4	4.5
9.4	4.5
9.4	4.5
9.4	4.5
9.4	4.5
9.4	4.5
9.4	4.5
9.4	4.5
9.4	4.5
9.4	4.5
9.4	4.5
9.4	4.5
9.4	4.5
9.4	4.5
9.4	4.5
9.4	4.5
9.4	4.5
9.4	4.5
9.4	4.5
9.4	4.5
9.4	4.5
9.4	4.5
9.4	4.5
9.4	4.5
9.4	4.5
9.4	4.5
9.4	4.5
9.4	4.5
9.4	4.5
9.4	4.5
9.4	4.5
9.4	4.5
9.4	4.5
9.4	4.5
9.4	4.5
9.4	4.5
9.4	4.5
9.4	4.5
9.4	4.5
9.4	4.5
9.4	4.5
9.4	4.5
9.4	4.5
9.4	4.5
9.4	4.5
9.4	4.5
9.4	4.5
9.4	4.5
9.4	4.5
9.4	4.5
9.4	4.5
9.4	4.5
9.4	4.5
9.4	4.5
9.1	4.5
9.1	4.5
9.1	4.2
9.1	4.2
9.1	4.2
9.1	4.2
9.1	4.2
9.1	4.2
9.1	4.2
9.1	4.2
9.1	4.2
9.1	4.2
9.1	4.2
9.1	4.2
9.1	4.2
9.1	4.2
9.1	4.2
9.1	4.2
9.1	4.2
9.1	4.2
9.1	4.2
9.1	4.2
9.1	4.2
9.1	4.2
9.1	4.2
9.1	4.2
9.1	4.2
9.1	4.2
9.1	4.2
9.1	4.2
9.1	4.2
9.1	4.2
9.1	4.2
9.1	4.2
9.1	4.2
9.1	4.2
9.1	4.2
9.1	4.2
9.1	4.2
9.1	4.2
9.1	4.2
9.1	4.2
9.1	4.2
9.1	4.2
9.1	4.2
9.1	4.2
9.1	4.2
9.1	4.2
9.1	4.2
9.1	4.2
9.1	4.2
9.1	4.5
9.1	4.5
9.1	4.5
9.1	4.5
9.1	4.5
9.1	4.5
9.1	4.5
9.1	4.5
9.1	4.5
9.1	4.5
9.1	4.5
9.1	4.5
9.1	4.5
9.1	4.5
9.1	4.5
9.1	4.5
9.1	4.5
9.1	4.5
9.1	4.5
9.1	4.5
9.1	4.5
9.1	4.5
9.1	4.5
9.1	4.5
9.1	4.5
9.1	4.5
9.1	4.5
9.1	4.5
9.1	4.5
9.1	4.5
9.1	4.5
9.1	4.5
9.1	4.5
9.1	4.5
9.1	4.5
9.1	4.5
9.1	4.5
9.1	4.5
9.1	4.5
9.1	4.5
9.1	4.5
9.1	4.5
9.1	4.5
9.1	4.5
9.1	4.5
9.1	4.5
9.1	4.5
9.1	4.5
9.1	4.5
9.1	4.5
9.1	4.5
9.1	4.5
9.1	4.5
9.1	4.5
9.1	4.5
9.1	4.5
9.1	4.5
9.1	4.5
9.1	4.5
9.1	4.5
9.1	4.5
9.1	4.5
9.1	4.5
9.1	4.5
9.1	4.5
9.1	4.5
9.1	4.5
9.1	4.5
9.1	4.5
9.1	4.5
9.1	4.5
9.1	4.5
9.1	4.5
9.1	4.5
9.1	4.5
9.1	4.5
9.1	4.5
9.1	4.5
9.1	4.5
9.1	4.5
9.1	4.5
9.1	4.5
9.1	4.5
9.1	4.5
9.1	4.5
9.1	4.5
9.1	4.5
9.1	4.5
9.1	4.5
9.1	4.5
9.1	4.5
9.1	4.5
9.1	4.5
9.1	4.5
9.1	4.5
9.1	4.5
9.1	4.5
9.1	4.5
9.1	4.5
9.1	4.5
9.1	4.5
9.1	4.5
9.1	4.5
9.1	4.5
9.1	4.5
9.1	4.5
9.1	4.5
9.1	4.5
8.8	4.5
8.8	4.5
8.5	4.2
8.2	4.2
8.2	4.2
8.2	4.2
8.2	4.2
8.2	4.2
7.9	4.2
7.9	4.2
7.9	3.9
7.6	3.6
7.1	3.1
6.5	2.8
6.2	2.2
6.2	2.2
6.2	2.2
6.2	2.2
6.2	2.2
6.2	2.2
6.2	2.2
6.2	2.2
6.2	2.2
6.2	2.2
6.2	2.2
6.2	2.2
6.2	2.2
6.2	2.2
6.2	2.2
6.2	2.2
6.2	2.2
6.2	2.2
6.2	2.2
6.2	2.2
6.2	2.2
6.2	2.2
5.9	1.9
5.6	1.6
5.3	1.3
5.1	1.3
5.1	1.3
5.1	1.3
5.1	1.3
5.1	1.3
5.1	1.3
5.1	1.3
5.1	1.3
5.1	1.3
5.1	1.3
5.1	1.3
5.1	1.3
5.1	1.3
5.1	1.3
5.1	1.3
5.1	1.3
5.1	1.3
5.1	1.3
5.1	1.3
5.1	1.3
5.1	1.3
5.1	1.3
5.1	1.3
5.1	1.3
5.1	1.3
5.1	1.3
5.1	1.3
5.1	1.3
5.1	1.3
5.1	1.3
5.1	1.3
5.1	1.3
5.3	1.3
5.3	1.6
5.3	1.6
5.3	1.6
5.6	1.6
5.6	1.6
5.6	1.6
5.6	1.6
5.6	1.6
5.6	1.6
5.6	1.6
5.9	1.6
5.9	1.6
6.2	1.6
6.5	1.6
6.5	1.6
6.5	1.9
6.5	2.2
6.5	2.8
6.8	3.1
7.1	3.3
7.6	3.3
7.9	3.3
7.9	3.3
7.9	3.3
8.2	3.3
8.2	3.6
8.2	3.6
8.2	3.6
8.2	3.6
8.2	3.6
8.2	3.6
8.2	3.6
8.2	3.6
8.2	3.6
8.2	3.6
8.2	3.6
8.2	3.6
8.2	3.6
8.2	3.6
8.2	3.6
7.9	3.6
7.9	3.6
7.6	3.6
7.1	3.3
6.8	3.3
6.5	3.3
6.2	3.3
6.2	3.1
6.2	3.1
5.9	2.8
5.6	2.5
4.8	1.6
4.2	1.1
3.6	0.5
3.1	0.2
2.8	0.2
2.2	0.8
1.9	0.8
1.6	1.1
1.1	1.6
0.5	2.2
0.5	3.1
1.1	3.6
1.6	3.9
2.2	4.5
2.5	4.8
3.1	5.1
3.3	5.6
3.9	5.9
4.2	6.5
4.8	6.8
5.6	7.6
5.9	7.9
6.5	8.5
7.1	8.8
7.4	9.4
7.9	9.6
8.5	10.2
9.1	10.8
9.4	11.1
9.9	11.6
10.2	11.9
11.1	12.5
11.4	12.8
11.6	13.4
12.2	13.7
12.5	14.2
13.1	14.5
13.7	15.1
13.9	15.4
14.2	15.7
14.2	15.9
14.5	15.9
14.5	15.9
14.8	15.9
14.8	15.9
14.8	15.9
14.8	15.9
14.8	15.9
14.8	15.9
14.8	15.9
14.8	15.7
14.8	15.7
14.5	15.7
14.5	15.7
14.2	15.7
13.7	15.7
13.4	15.4
12.8	14.8
12.2	13.9
11.6	13.1
10.5	12.2
9.9	11.6
9.4	11.1
8.5	10.5
8.2	9.9
7.6	9.6
6.8	9.1
6.2	8.5
5.6	7.6
5.1	7.1
4.5	6.5
3.9	5.9
3.3	5.3
2.8	4.8
2.2	4.2
1.6	3.6
1.1	3.1
0.5	2.8
0.2	2.2
1.1	1.6
1.6	1.1
2.5	0.2
2.8	0.2
3.3	0.8
3.9	1.3
4.5	1.9
5.3	2.5
5.9	3.1
6.2	3.6
6.8	3.9
7.1	4.2
7.4	4.5
7.4	4.5
7.4	4.5
7.4	4.5
7.4	4.5
7.6	4.5
7.6	4.5
7.6	4.5
7.6	4.8
7.9	5.1
8.5	5.6
9.1	6.2
9.6	6.8
9.6	6.8
9.6	6.8
9.9	6.8
9.9	6.8
9.9	6.8
9.9	6.8
9.9	7.1
9.9	7.4
9.9	7.4
9.9	7.4
9.9	7.4
9.9	7.4
9.9	7.4
9.9	7.4
9.9	7.4
10.2	7.4
10.2	7.4
10.2	7.4
10.2	7.4
10.2	7.4
10.2	7.4
10.2	7.4
10.2	7.4
10.2	7.4
10.2	7.4
10.2	7.4
10.2	7.4
10.2	7.4
10.2	7.4
10.2	7.4
10.2	7.4
10.2	7.4
10.2	7.4
10.2	7.4
9.9	7.4
9.9	7.4
9.9	7.4
9.9	7.4
9.9	7.4
9.9	7.4
9.9	7.4
9.9	7.4
9.9	7.4
9.9	7.4
9.9	7.4
9.9	7.4
9.9	7.1
9.9	7.1
9.9	7.1
9.9	7.1
9.9	7.1
9.9	7.1
9.9	7.1
9.9	7.1
9.9	7.1
9.9	7.1
9.9	7.1
9.9	7.1
9.9	7.1
9.9	7.1
9.9	7.1
9.9	7.1
9.9	7.1
9.9	7.1
9.9	7.1
9.9	7.1
9.9	7.1
9.9	7.1
9.9	7.1
9.9	7.1
9.9	7.1
9.9	7.1
9.9	7.1
9.9	7.1
9.9	7.1
9.9	7.1
9.9	7.1
9.9	7.1
9.9	7.1
9.9	7.1
9.9	7.1
9.9	7.1
9.9	7.1
9.9	7.1
9.9	7.1
9.9	7.1
9.9	7.1
9.9	7.1
9.9	7.1
9.9	7.1
9.9	7.1
9.9	6.8
9.9	6.8
9.9	6.8
9.9	6.8
9.9	6.8
9.9	6.8
9.9	6.8
9.9	6.8
9.9	6.8
9.9	6.8
9.9	6.8
9.9	6.8
9.9	6.8
9.9	6.8
9.9	6.8
9.9	6.8
9.9	6.8
9.9	6.8
9.9	6.8
9.9	6.8
9.9	6.8
9.9	6.8
9.9	6.8
9.9	6.8
9.9	6.8
9.9	6.8
9.9	6.8
9.9	6.8
9.9	6.8
9.9	6.8
9.9	6.8
9.9	6.8
9.9	6.8
9.9	6.8
9.9	6.8
9.9	6.8
9.9	6.8
9.9	6.8
9.9	6.8
9.9	6.8
9.9	6.8
9.9	6.8
9.9	6.8
9.9	6.8
9.9	6.8
9.9	6.8
9.9	6.8
9.9	6.8
9.9	6.8
9.9	6.8
9.9	6.8
9.9	6.8
9.9	6.8
9.9	6.8
9.9	6.8
9.9	6.8
9.9	6.8
9.9	6.8
9.9	6.8
9.9	6.8
9.9	6.8
9.9	6.8
9.9	6.8
9.9	6.8
9.9	6.8
9.9	6.8
9.9	6.8
9.9	6.8
9.9	6.8
9.9	6.8
9.9	6.8
9.9	6.8
9.9	6.8
9.9	6.8
9.9	6.8
9.9	6.8
9.9	6.8
9.9	6.8
9.9	6.8
9.9	6.8
9.9	6.8
9.9	6.8
9.9	6.8
9.9	6.8
9.9	6.8
9.9	6.8
9.9	6.8
9.9	6.8
9.9	6.8
9.9	6.8
9.9	6.8
9.9	6.8
9.9	6.8
9.9	6.8
9.9	6.8
9.9	6.8
9.9	6.8
9.9	6.8
9.9	6.8
9.9	6.8
9.9	6.8
9.9	6.8
9.9	6.8
9.9	6.8
9.9	6.8
9.9	6.8
9.9	6.8
9.9	6.8
9.9	6.8
9.9	6.8
9.9	6.8
9.9	6.8
9.9	6.8
9.9	6.8
9.9	6.8
9.9	6.8
9.9	6.8
9.9	6.8
9.9	6.8
9.9	6.8
9.9	6.8
9.9	6.8
9.9	6.8
9.9	6.8
9.9	6.8
9.9	6.8
9.9	6.8
9.9	6.8
9.9	6.8
9.9	6.8
9.9	6.8
9.9	6.8
9.9	6.8
9.9	6.8
9.9	6.8
9.9	6.8
9.9	6.8
9.9	6.8
9.9	6.8
9.9	6.8
9.9	6.8
9.9	6.8
9.9	6.8
9.9	6.8
9.9	6.8
9.9	6.8
9.9	6.8
9.9	6.8
9.9	6.8
9.9	6.8
9.9	6.8
9.9	6.8
9.9	6.8
9.9	6.8
9.9	6.8
9.9	6.8
9.9	6.8
9.9	6.8
9.9	6.8
9.9	6.8
9.9	6.8
9.9	6.8
9.9	6.8
9.9	6.8
9.9	6.8
9.9	6.8
9.9	6.8
9.9	6.8
9.9	6.8
9.9	6.8
9.9	6.8
9.9	6.8
9.9	6.8
9.9	6.8
9.9	6.8
9.9	6.8
9.9	6.8
9.9	6.8
9.9	6.8
9.9	6.8
9.9	6.8
9.9	6.8
9.9	6.8
9.9	6.8
9.9	6.8
9.9	6.8
9.9	6.8
9.9	6.8
9.9	6.8
9.9	6.8
9.9	6.8
9.9	6.8
9.9	6.8
9.9	6.8
9.9	6.8
9.9	6.8
9.9	6.8
9.9	6.8
9.9	6.8
9.9	6.8
9.9	6.8
9.9	6.8
9.9	6.8
9.9	6.8
9.9	6.8
9.9	6.8
9.9	6.8
9.9	6.8
9.9	6.8
9.9	6.8
9.9	6.8
9.9	6.8
9.9	6.8
9.9	6.8
9.9	6.8
9.9	6.8
9.9	6.8
9.9	6.8
9.9	6.8
9.9	6.8
9.9	6.8
9.9	6.8
9.9	6.8
9.9	6.8
9.9	6.8
9.9	6.8
9.9	6.8
9.9	6.8
9.9	6.5
9.9	6.2
9.9	5.9
9.9	5.9
9.9	5.6
9.9	5.3
9.9	4.8
9.9	4.2
9.9	3.9
9.9	3.3
9.9	2.5
9.9	1.9
9.9	1.1
9.9	0.5
9.9	1.9
9.9	3.6
9.9	5.6
9.9	7.6
9.9	9.6
9.9	11.6
9.9	13.4
9.9	15.4
9.9	16.8
9.9	18.5
9.9	20.2
9.9	22
9.9	23.7
9.9	25.4
9.9	27.7
9.9	28.5
9.9	30
9.9	31.4
9.9	32.8
9.9	34
9.9	35.1
9.9	36.3
9.9	37.7
9.9	38.9
9.9	40
9.9	40.9
9.9	42
9.9	42
9.9	42.3
9.9	42.6
9.9	42.3
9.6	42.3
8.8	42.3
8.2	42.3
7.6	41.7
7.1	41.1
7.1	40.3
7.1	39.1
7.1	37.7
7.4	36.6
7.4	35.1
7.4	33.7
7.4	32
7.4	30.6
7.4	29.1
7.4	27.7
7.4	26
7.4	24.3
7.4	22.2
7.4	20.5
7.4	18.8
7.1	17.1
7.1	15.7
7.4	13.9
7.4	12.5
7.4	10.8
7.4	9.1
7.4	7.1
7.4	5.3
7.4	3.3
7.4	1.9
7.4	0.2
7.4	1.1
7.4	2.2
7.4	3.1
7.4	3.6
7.4	3.6
7.4	3.6
7.4	3.6
7.4	3.9
7.4	4.8
7.4	5.1
7.4	5.3
7.4	5.3
7.4	5.3
6.8	5.3
6.2	5.3
5.3	5.3
4.5	5.3
3.6	5.3
2.2	5.3
1.6	5.1
0.8	5.1
0.2	5.1
1.1	5.1
2.2	5.1
3.1	5.1
4.2	5.1
5.6	5.1
6.8	5.1
8.5	5.1
10.2	4.8
11.9	4.5
13.9	4.2
15.9	4.2
17.7	4.2
19.7	4.2
20.2	4.2
21.4	4.2
22.8	4.2
24	4.2
25.1	4.2
26.3	3.9
27.1	3.9
28.3	3.3
29.4	3.1
30.6	3.1
31.4	3.1
31.7	3.1
32	3.3
32.3	3.3
32.3	3.3
32.3	3.3
32.3	3.3
32.3	3.3
32.3	3.3
32	3.3
31.4	3.1
30.8	3.1
29.7	3.1
28.5	3.1
27.7	3.1
26.5	3.1
25.1	3.1
24	3.3
22.2	3.3
20.8	3.3
19.1	3.3
17.7	3.3
16.2	3.3
15.1	3.3
13.7	3.3
11.6	3.3
11.1	3.3
9.9	3.3
8.5	3.3
7.1	3.3
5.6	3.3
4.5	3.3
3.6	3.3
3.1	3.3
2.8	3.3
2.5	3.3
2.5	3.3
2.2	3.3
2.2	3.3
2.2	3.3
2.2	3.3
2.2	3.1
2.2	3.1
2.2	2.8
2.2	2.5
2.2	2.2
2.2	2.2
2.2	2.2
1.9	2.2
1.6	1.9
1.3	1.9
1.3	1.9
1.3	1.6
1.3	1.3
1.3	1.6
1.3	1.6
1.3	1.6
1.3	1.6
1.3	1.6
1.3	1.6
1.3	1.6
1.3	1.6
1.3	1.6
1.3	1.6
1.3	1.6
1.3	1.6
1.3	1.6
1.3	1.6
1.3	1.6
1.3	1.3
1.3	1.3
1.3	1.3
1.3	1.3
1.3	1.3
1.3	1.3
1.3	1.3
1.3	1.3
1.3	1.3
1.3	1.3
1.3	1.3
1.3	1.3
1.3	1.3
1.3	1.3
1.3	1.3
1.3	1.3
1.3	1.3
1.3	1.3
1.3	1.3
1.3	1.3
1.3	1.3
1.3	1.3
1.3	1.3
1.3	1.3
1.1	1.1
1.1	0.8
1.1	0.5
1.1	0.5
1.1	0.5
1.1	0.5
1.1	0.5
0.8	0.5
0.2	0.5
0.2	0.5
0.2	0.5
0.2	0.5
0.2	0.5
0.8	0.5
0.8	0.8
0.8	0.8
0.8	0.8
0.8	0.8
0.8	0.8
0.8	0.8
0.8	0.8
0.8	0.8
0.8	0.8
1.1	0.8
1.1	0.8
1.6	0.8
1.9	0.8
1.9	1.1
1.9	1.3
2.2	1.9
2.8	2.2
2.8	2.8
3.3	2.5
3.3	2.5
3.3	2.5
3.3	2.5
3.3	2.5
3.3	2.5
3.3	2.5
3.3	2.5
3.3	2.5
3.3	2.5
3.3	2.5
3.3	2.5
3.3	2.5
3.3	2.5
3.3	2.5
3.3	2.5
3.3	2.5
3.3	2.5
3.3	2.5
3.3	2.5
3.3	2.5
3.3	2.5
3.3	2.5
3.3	2.5
3.3	2.5
3.3	2.5
3.3	2.5
3.3	2.5
3.3	2.5
3.3	2.5
3.3	2.5
3.3	2.5
3.3	2.5
3.3	2.5
3.3	2.5
3.3	2.5
3.3	2.5
3.3	2.5
3.3	2.5
3.3	2.5
3.3	2.5
3.3	2.5
3.3	2.5
3.3	2.5
3.3	2.5
3.3	2.5
3.3	2.5
3.3	2.5
3.3	2.5
3.3	2.5
3.3	2.5
3.3	2.5
3.3	2.5
3.3	2.5
3.3	2.5
3.6	2.5
3.6	2.5
3.6	2.5
3.6	2.5
3.6	2.8
3.6	2.8
3.6	2.8
3.6	2.8
3.6	2.8
3.6	3.1
3.6	3.6
4.2	4.2
4.5	4.5
4.8	4.5
4.8	4.5
4.8	4.5
4.8	4.5
4.8	4.5
4.8	4.5
4.8	4.8
4.8	5.1
4.8	5.6
4.8	5.9
4.8	6.2
4.8	6.2
4.8	6.2
4.8	6.2
4.8	6.2
4.8	6.2
4.8	6.2
4.8	6.2
4.8	6.2
4.8	6.2
4.8	6.2
4.8	6.2
4.8	6.2
4.8	6.2
4.8	6.5
4.8	6.5
4.8	6.5
4.8	6.5
4.8	6.5
4.8	6.5
4.8	6.5
4.8	6.5
4.8	6.5
4.8	6.5
4.8	6.5
4.8	6.5
4.8	6.5
4.8	6.5
4.8	6.5
4.8	6.5
4.8	6.5
4.8	6.5
4.8	6.5
4.8	6.5
4.8	6.5
4.8	6.5
4.8	6.5
4.8	6.5
4.8	6.5
4.8	6.5
4.8	6.5
4.8	6.5
4.8	6.5
4.8	6.5
4.8	6.5
4.8	6.5
4.8	6.5
4.8	6.5
4.8	6.5
4.8	6.5
4.8	6.5
4.8	6.5
4.8	6.5
4.8	6.5
4.8	6.5
4.8	6.5
4.8	6.5
4.8	6.5
4.8	6.5
4.8	6.5
4.8	6.5
4.8	6.5
4.8	6.5
4.8	6.5
4.8	6.5
4.8	6.5
4.8	6.5
4.8	6.5
4.8	6.5
4.8	6.5
4.8	6.5
4.8	6.5
4.8	6.5
4.8	6.5
4.8	6.5
4.8	6.5
4.8	6.5
4.8	6.5
4.8	6.5
4.8	6.5
4.8	6.2
4.8	6.2
4.8	6.2
4.8	6.2
4.8	6.2
4.8	6.2
4.8	6.2
4.8	6.2
4.8	6.2
4.8	6.2
4.8	6.2
4.8	6.2
4.8	6.2
4.8	6.2
4.8	6.2
4.8	6.2
4.8	6.2
4.8	6.2
4.8	6.2
4.8	6.2
4.8	6.2
4.8	6.2
4.8	6.2
4.8	6.2
4.8	6.2
4.8	6.2
4.8	6.2
4.8	6.2
4.8	6.2
4.8	6.2
4.8	6.2
4.8	6.2
4.8	6.2
4.8	6.2
4.8	6.2
4.8	6.2
4.8	6.2
4.8	6.2
4.8	6.2
4.8	6.2
4.8	6.2
4.8	6.2
4.8	6.2
4.8	6.2
4.8	6.2
4.8	6.2
4.8	6.2
4.8	6.2
4.8	6.2
5.1	6.2
5.1	6.2
5.3	6.2
5.6	6.2
5.6	6.2
5.6	6.2
5.6	6.2
5.6	5.9
5.6	5.9
5.6	5.9
5.6	5.9
5.6	5.9
5.6	5.9
5.6	5.9
5.6	5.9
5.6	5.9
5.6	5.9
5.6	5.9
5.6	5.9
5.6	5.9
5.6	5.9
5.6	5.6
5.6	5.6
5.6	5.1
5.3	5.1
5.3	5.1
5.3	5.1
5.1	4.8
5.1	4.8
5.1	4.8
4.8	4.8
4.5	4.2
4.2	3.9
3.9	3.6
3.9	3.1
3.6	3.1
3.3	3.1
3.3	2.8
3.3	2.8
3.3	2.8
3.3	2.8
3.3	3.1
3.3	3.1
3.3	3.1
3.3	3.1
3.3	3.1
3.3	3.1
3.3	3.1
3.3	3.1
3.3	3.3
3.3	3.3
3.3	3.3
3.3	3.3
3.3	3.3
3.3	3.3
3.3	3.3
3.3	3.3
3.3	3.3
3.3	3.3
3.3	3.3
3.3	3.3
3.3	3.3
3.3	3.3
3.3	3.6
3.3	3.6
3.3	3.6
3.3	3.6
3.3	3.6
3.3	3.6
3.3	3.6
3.3	3.6
3.3	3.6
3.3	3.6
3.3	3.6
3.3	3.6
3.3	3.6
3.3	3.6
3.3	3.6
3.3	3.6
3.3	3.6
3.3	3.6
3.3	3.6
3.3	3.6
3.3	3.6
3.3	3.6
3.3	3.6
3.3	3.6
3.3	3.6
3.3	3.6
3.3	3.6
3.3	3.6
3.3	3.6
3.3	3.6
3.3	3.6
3.3	3.6
3.3	3.6
3.3	3.6
3.3	3.6
3.3	3.6
3.3	3.6
3.3	3.6
3.3	3.6
3.3	3.6
3.3	3.6
3.3	3.6
3.3	3.6
3.3	3.6
3.3	3.6
3.3	3.6
3.3	3.6
3.3	3.6
3.3	3.6
3.3	3.6
3.3	3.6
3.3	3.6
3.3	3.6
3.3	3.6
3.3	3.6
3.3	3.6
3.3	3.6
3.3	3.6
3.3	3.6
3.3	3.6
3.3	3.6
3.3	3.6
3.3	3.6
3.3	3.6
3.3	3.6
3.3	3.6
3.3	3.6
3.3	3.6
3.3	3.6
3.3	3.6
3.3	3.6
3.1	3.6
3.1	3.6
3.1	3.6
2.8	3.6
2.5	3.6
2.2	3.6
2.2	3.6
2.2	3.6
2.2	3.6
2.2	3.6
2.2	3.6
2.2	3.6
2.2	3.6
2.2	3.3
2.2	3.1
2.2	2.2
2.2	1.1
2.2	0.8
2.2	3.3
1.9	6.2
1.3	9.4
1.1	12.8
0.5	16.5
0.2	20
0.2	23.4
0.5	26.3
0.5	29.4
0.5	32
0.5	34.6
0.5	37.1
0.5	40
0.5	40.9
0.5	42
0.5	42.9
0.5	43.2
0.5	43.4
0.5	43.2
0.5	42.6
0.5	41.1
0.5	39.1
0.5	36.9
0.5	33.1
0.5	31.7
0.5	28.8
0.5	26
0.5	23.1
0.8	20
0.8	17.1
1.3	14.2
1.9	11.4
3.1	8.5
4.5	5.9
6.2	3.9
8.8	3.1
12.2	2.8
16.5	2.8
21.1	2.8
26	2.8
30.6	2.8
34.6	2.2
38.3	1.3
41.4	0.2
43.7	1.1
45.7	1.9
47.4	2.5
48.6	2.8
49.5	2.5
49.7	2.5
49.7	2.5
49.2	2.5
48	2.5
46.6	2.5
44.6	2.5
42	2.5
39.4	2.5
36.9	2.5
33.7	2.5
30.6	2.2
27.4	1.9
24.3	1.1
21.1	0.5
17.9	0.2
15.1	1.1
10.2	2.2
8.5	2.8
5.1	3.9
1.9	5.3
0.5	7.6
1.9	10.8
2.2	15.1
1.9	20.5
1.3	24.8
1.1	30
1.1	35.1
0.8	40
0.8	44.3
0.8	48.3
1.3	52
1.9	54.6
1.3	57.5
1.1	58
0.5	58.9
0.5	58.9
0.8	58.9
1.1	58.6
1.1	57.8
1.1	56.9
1.1	55.5
1.1	54
1.1	52
1.1	49.5
1.1	46.3
1.1	42.9
1.1	37.4
1.1	35.7
1.1	32.3
1.1	28.5
1.1	24.3
1.1	20.2
1.1	16.5
1.1	13.1
1.3	9.9
2.2	7.1
3.6	5.1
6.2	3.6
10.5	3.1
16.2	3.1
25.1	3.1
28	3.1
33.4	3.1
38.3	2.8
42.3	1.9
45.7	0.8
48.3	1.1
50.3	2.8
52.3	4.5
53.2	5.3
53.7	5.6
54.3	5.9
54.6	5.9
54.6	5.9
54.3	5.9
54.3	5.9
54	5.9
53.2	5.9
51.7	5.9
50	5.9
48	5.9
45.4	5.9
43.2	5.9
40.6	5.9
38.3	5.9
36	5.9
32.3	5.9
30.8	5.9
27.7	5.9
23.7	5.9
18.8	5.6
13.9	4.8
9.1	1.6
7.9	0.2
6.5	4.2
5.9	9.4
5.9	15.1
5.9	20.8
5.9	25.7
5.9	29.4
5.6	32.8
4.2	36.6
2.2	40.3
1.1	44.6
2.2	46.3
4.5	49.7
6.2	53.7
6.5	56.3
6.5	58.3
6.5	59.5
6.5	59.8
6.5	59.8
6.5	59.8
6.5	59.8
6.5	59.8
6.5	59.8
6.5	59.8
6.5	59.5
6.5	58.3
6.5	56.3
6.5	54
6.5	51.5
6.5	49.2
6.5	45.7
6.5	44.3
6.5	41.1
6.5	38
6.5	34.8
6.5	31.4
6.5	28
6.5	24
6.5	19.4
6.5	15.7
6.2	12.5
5.1	9.6
3.1	7.9
0.2	7.4
4.2	7.1
9.1	7.1
14.8	7.1
20.5	6.8
26.3	5.9
31.4	4.5
36	3.1
40	1.9
45.4	0.5
47.2	1.3
50	2.8
52.6	4.2
54.9	5.9
55.8	6.5
55.8	6.8
55.8	7.4
55.8	7.6
55.8	7.6
55.8	7.6
55.8	7.6
55.5	7.6
54.6	7.6
53.5	7.6
51.5	7.6
49.5	7.6
47.2	7.6
44.6	7.6
41.7	7.6
38.9	7.6
36	7.6
33.1	7.6
29.7	7.6
26.5	7.6
23.1	7.6
19.7	7.6
15.9	6.8
13.1	5.9
10.8	4.8
9.4	2.5
8.2	0.8
7.9	4.8
7.9	11.9
7.9	14.5
7.9	19.7
7.6	25.1
7.1	30
5.9	34
4.5	37.7
3.1	40.9
1.9	44.3
1.1	47.4
0.2	50.9
0.8	54.9
1.6	58.9
1.6	61.8
1.6	63.2
1.6	63.8
1.9	63.8
1.9	63.8
1.9	63.8
1.9	63.8
1.9	63.5
1.9	62.3
1.9	60.3
1.9	58
1.9	55.2
1.9	52.3
1.9	49.2
1.9	46.3
1.9	43.4
1.9	40.3
1.9	37.1
1.9	34
1.9	29.4
1.9	28
1.9	24.8
1.9	21.7
1.9	18.8
1.9	15.7
1.9	12.8
1.3	10.2
0.5	8.2
1.3	7.1
3.9	7.1
7.4	7.1
12.2	7.1
16.8	6.8
21.7	6.2
26.3	5.3
30.3	4.2
33.7	3.3
36.6	2.2
39.4	1.1
43.2	1.1
44.3	1.9
46.9	3.6
49.2	5.3
50.6	6.2
51.2	6.5
51.5	6.8
51.5	7.1
51.5	7.1
51.5	7.1
51.5	7.1
50.9	7.1
50	7.1
49.2	7.1
48	7.1
46.6	7.1
44.6	7.1
42.6	7.1
40.3	7.1
38	7.1
35.4	7.1
32.6	7.1
29.7	7.1
26.8	7.1
24.5	7.1
23.1	7.1
22.2	6.8
21.7	6.5
21.1	4.5
20.8	3.3
20.5	0.5
20.2	3.3
20.2	7.4
20.2	11.1
20.2	14.2
20.2	16.8
20.2	19.1
20.2	21.4
20.2	23.7
20	25.7
19.4	28
18.5	30
17.9	31.7
17.4	33.1
17.1	34
16.8	34.8
16.5	34.8
16.5	34.8
15.9	34.6
15.1	34.6
14.2	34
13.9	32.8
13.9	31.1
13.9	29.1
13.9	27.1
13.9	25.1
13.9	23.4
13.9	21.4
13.9	20
13.9	18.5
13.9	17.1
13.9	16.5
13.9	15.9
13.9	15.7
13.9	15.4
14.2	15.4
14.8	15.7
15.9	15.9
[truncated: 3,416 more rows]
