# Supplementary material for: Bot fit: A novel approach to assessing lower limb muscular strength
Source: PLoS One. 2026 Mar 26;21(3):e0339187. doi: 10.1371/journal.pone.0339187 (PMC13021169; doi:10.1371/journal.pone.0339187)
Supplement: S3 File — Raw joint angle data (left and right legs) collected from 25 participants across all exercise protocols. This compressed folder contains individual participant files (sub1–sub25) with time-series signals representing lower-limb motion recorded by the Bot Fit system during resistance exercise trials. (ZIP) [file pone.0339187.s003.zip › sub23/kickback_const.csv]

AngL	AngR
8	26.8
8	26.8
8	26.8
8	26.8
8	26.8
8	26.8
8	26.8
8	26.8
8	26.8
8	26.8
8	26.8
8	26.8
8	26.8
8	26.8
8	26.8
8	26.8
8	26.8
8	26.8
8	26.8
8	26.8
8	26.8
8	26.8
8	27.1
8	27.1
8	27.7
8	28
8.3	28.3
8.3	28.8
9.1	29.7
10	30
10	30
9.4	29.4
8.8	28.8
8	27.7
7.1	27.4
7.1	27.7
7.4	27.7
7.1	28
7.1	28
7.1	28
7.1	28
7.1	28
7.1	28
7.1	28
7.1	28
7.1	28
7.1	28
7.1	28
7.1	28
7.1	28
7.1	28
7.1	28
7.1	28
7.1	28
7.1	28
7.1	27.7
7.1	27.7
7.1	27.7
7.1	27.7
7.1	27.7
7.1	27.7
7.1	27.7
7.1	27.7
7.1	27.7
7.1	27.7
7.1	27.7
7.1	27.7
7.1	27.7
7.1	27.7
7.1	27.7
7.1	27.7
7.1	27.7
7.1	27.7
7.1	27.4
7.1	27.4
7.1	27.4
7.1	27.1
7.1	27.1
7.1	26.8
7.1	26.3
7.1	25.7
7.1	25.1
7.1	24.5
7.1	24
7.1	22.8
7.1	22.2
7.1	21.4
7.1	20.2
7.1	18.8
7.4	17.1
7.7	15.4
8	13.4
8.5	11.4
8.8	8.8
9.1	5.6
9.4	2.5
9.4	1.3
9.4	4.5
9.7	7.1
9.7	9.4
9.7	10.8
9.7	11.6
9.7	11.9
9.7	11.9
9.7	11.6
9.7	11.4
9.7	11.4
9.7	11.4
9.7	10.5
9.7	9.4
9.7	7.6
9.7	4.5
9.7	3.3
9.7	1.1
9.7	1.3
9.7	3.9
9.7	6.5
9.7	9.4
9.7	12.2
9.7	14.8
9.7	17.1
9.7	19.7
9.7	20.2
9.7	20.8
9.7	21.4
9.1	21.4
8	21.4
6.5	21.7
4.5	22.5
2.5	23.1
0.5	23.4
1.4	23.7
5.7	24
7.4	24
10.8	24
14.6	24
17.7	24
21.1	24
24	24
26.9	24.3
29.4	25.1
31.7	26
33.5	27.1
34.6	27.7
35.7	28
36.6	27.7
37.5	27.7
38	27.7
38.6	27.7
38.9	27.7
38.9	27.7
38.9	27.7
38.6	27.7
38	27.7
36.9	27.7
35.2	27.7
33.5	27.7
31.5	27.7
29.4	27.7
27.2	27.7
25.2	27.7
22.9	27.7
20.6	27.7
18.3	27.7
16	27.7
13.7	27.7
11.1	27.7
8.8	27.7
6.3	27.7
3.7	27.7
1.7	27.7
0	27.7
1.1	27.4
1.7	26.8
2	26
2	24.5
2	22.8
2	20.8
2	18.2
2	15.1
1.7	11.6
1.1	7.9
0.5	3.6
0	0.5
0.2	4.2
0.5	7.4
0.5	9.6
0.5	11.6
0.5	13.4
0.5	15.7
0.5	17.7
0.8	19.7
1.4	21.1
2	22.8
2.5	24.8
2.8	26.3
3.1	27.7
3.1	28.5
3.1	28.8
3.1	28.8
3.1	28.5
3.4	28.3
3.7	27.4
3.7	26
4	24
4	21.7
4	18.8
4	15.7
4	12.2
4	8.8
4	5.3
4	2.2
4	1.1
4	3.9
4	7.1
4	10.2
4	12.8
4	15.1
4	16.5
4.2	17.4
5.1	17.4
6.5	17.4
8.3	16.8
10.8	16.8
13.7	16.8
17.1	17.1
20.9	17.1
25.2	17.1
29.2	17.1
32.9	17.1
36.3	17.1
39.2	17.1
41.8	17.4
44.3	18.2
46.3	19.1
48.1	20
49.8	20.8
52.6	21.4
53.5	21.4
54.9	21.4
56.7	21.4
58.1	21.4
59.2	21.4
59.8	21.4
60.1	21.4
59.8	21.4
59.2	21.4
58.7	21.4
57.5	21.4
55.8	21.4
54.1	21.4
51.8	21.4
49.5	21.4
47.2	21.4
44.6	21.4
42.1	21.4
39.2	21.4
36.9	21.4
34.3	21.4
31.5	21.1
28.6	21.1
25.7	21.1
23.1	20.8
20.3	20.8
17.7	20.5
15.1	20.2
12.6	20
10.5	19.7
8.3	19.1
6.3	18.5
4.8	17.9
3.7	17.7
3.1	17.1
2.8	16.5
2.5	15.1
2	12.8
2	9.9
2	6.5
2.2	2.5
2.2	1.9
2.5	5.6
2.5	8.8
2.5	11.1
2.2	13.1
2.2	13.1
2.2	13.9
1.1	21.4
1.1	23.4
1.1	25.7
1.4	27.4
1.4	28.8
1.4	30.3
1.4	31.1
1.4	31.7
1.4	31.7
1.4	31.4
1.4	30.8
1.4	29.7
1.7	28.3
1.7	26.3
1.7	24
1.7	21.1
1.7	17.9
1.7	14.5
1.7	11.1
1.7	7.4
2	3.6
2.5	0.2
2.8	3.3
3.1	6.5
3.1	9.6
3.1	13.1
3.1	16.2
2.5	19.1
1.7	20.8
0.5	21.7
0.2	22
0	22
0	22
0.2	22
0.2	22
0.2	22.2
0.2	22.8
0.2	23.1
0.2	23.1
0.2	23.1
0.2	23.1
0.2	23.1
0.5	23.1
0.5	23.1
0.5	23.1
0.2	23.1
0.2	23.1
0.2	23.1
0.2	23.1
0.2	23.1
0.2	23.1
0.2	23.1
0.2	23.1
0.2	23.1
0.2	23.1
0.2	23.1
0.2	23.1
0.2	23.1
0.2	23.1
0.2	23.1
0.2	23.1
0.2	23.1
0.2	23.1
0.2	23.1
0.2	23.1
0.2	23.1
0.2	23.1
0.2	23.1
0.2	23.1
0.2	23.1
0.2	23.1
0.2	23.1
0.2	23.1
0.2	23.1
0.2	23.1
0.2	23.1
0.2	23.1
0.2	23.1
0.2	23.1
0.2	23.1
0.2	23.1
0.2	23.4
0.2	24
0.2	24.5
0.2	24.5
0.2	24.8
0.2	24.8
0.2	24.8
0.2	24.8
0.2	24.8
0.2	24.8
0.2	24.8
0.2	24.8
0.2	24.8
0.2	24.8
0.2	24.8
0.2	24.8
0.2	24.8
0.2	24.8
0.2	24.8
0.2	24.8
0.2	24.8
0.2	24.8
0.2	24.8
0.2	24.8
0.2	24.8
0.2	24.8
0.2	24.8
0.2	24.8
0.2	24.8
0.2	24.8
0.2	24.8
0.2	24.5
0.2	24.5
0.2	24.5
0.2	24.5
0.2	24.3
0.2	23.7
0.2	23.7
0.2	23.7
0.2	23.7
0.2	23.7
0.2	23.7
0.2	23.7
0.2	23.7
0.2	23.7
0.2	23.7
0.2	23.7
0.2	23.7
0.2	23.7
0.2	23.7
0.2	23.7
0.2	23.7
0.2	23.7
0.2	23.7
0.2	23.7
0.2	23.7
0.2	23.7
0.2	23.4
0.2	23.1
0.2	22.8
0.2	22.8
0.2	22.8
0.2	22.8
0.2	22.8
0.2	22.8
0.2	22.8
0.2	22.8
0.2	22.8
0.2	22.8
0.2	22.8
0.5	22.8
0.5	22.8
0.5	22.8
0.8	22.8
1.4	22.8
2	22.8
2.2	22.8
2.5	22.8
2.5	22.8
2.5	22.8
2.8	22.8
3.1	22.8
3.4	23.1
3.4	23.1
3.4	23.1
3.4	23.1
3.4	23.1
3.4	23.1
3.4	23.1
3.4	23.1
3.4	23.1
3.4	23.1
3.4	23.1
3.4	23.1
3.4	23.1
3.4	23.1
3.4	23.1
3.4	23.1
3.4	23.1
3.4	23.1
3.4	23.1
3.4	23.1
3.4	23.1
3.4	23.1
3.4	23.1
3.4	23.1
3.4	23.1
3.4	23.1
3.4	23.1
3.4	23.1
3.4	23.1
3.7	23.1
4	23.1
4	23.1
4.2	23.1
4.2	23.1
4.2	23.1
4.2	23.1
4.2	23.1
4.2	23.1
4.2	23.4
4.2	24
4.5	24.8
4.5	25.1
4.8	24.8
4.8	24.8
4.8	24.8
4.8	24.8
4.8	24.8
4.8	24.8
4.8	24.8
4.8	24.8
4.8	24.8
4.8	24.8
4.8	25.1
4.8	25.1
4.8	25.1
4.8	25.1
4.8	25.1
4.8	25.1
4.8	25.7
4.8	26
4.8	26.3
4.8	26.3
4.8	26.5
4.8	26.5
4.8	26.5
4.8	26.5
4.8	26.5
4.8	26.3
4.8	26
4.8	24.5
4.5	24
4.2	22.5
3.7	21.1
3.7	19.4
3.1	17.7
2.8	15.1
2.2	11.9
1.4	7.9
0.8	2.5
0.2	5.9
0.5	8.8
1.1	13.9
1.4	18.5
1.4	22.2
1.4	25.4
1.4	27.7
1.4	29.4
1.4	31.1
1.4	32.3
1.4	33.1
1.7	33.1
2	32.3
2	30.8
2.2	28.8
2.2	26.3
2.2	22.8
2.2	18.8
2.2	14.2
2.2	9.4
2.2	4.5
2.2	0.5
2.5	5.9
3.4	11.4
4.8	16.8
7.1	22.5
8	23.7
10.8	25.1
15.1	26
21.1	25.7
28	24.8
34.6	23.4
40.9	22.2
46.3	21.7
50.9	22
54.4	22.5
58.4	23.4
59.5	24
61.5	24.3
62.7	24.5
63.2	24.5
63.5	24.5
63.2	24.3
63	23.7
62.1	23.1
60.7	22.2
58.4	22
55.8	22
52.6	22
49.2	22
45.5	22
41.8	21.7
37.8	21.1
33.5	20.5
29.7	20.2
26.3	19.7
20.9	18.5
19.1	18.2
15.4	17.4
11.7	16.8
7.7	15.7
4.2	14.2
1.7	12.5
0.5	10.2
0.5	7.1
0.8	2.2
1.1	3.3
2	8.8
2.2	14.2
2.5	21.4
2.2	23.4
2.2	27.1
2.2	30
2.2	32.6
2.2	35.1
2.2	37.7
2.5	40.3
2.8	41.4
3.7	41.4
4.2	40.9
4.2	40
4.2	38.3
4.2	35.4
4.2	32.3
4	28.3
3.7	24
3.1	19.4
2.8	14.5
2.5	9.6
2.5	4.8
2.5	0.2
2.5	5.1
2.8	9.9
4	14.2
5.7	17.4
8.3	19.1
12.3	19.1
20.6	17.9
23.7	17.4
30	16.5
35.7	16.2
41.8	16.8
46.1	18.2
49.5	20
52.1	21.1
53.8	22.5
55.2	24
56.4	25.4
56.7	26.5
56.7	27.4
56.7	28.3
56.7	28.3
56.7	28.3
56.7	28.3
56.4	28.3
55.2	28.3
52.9	28.3
50.1	28.3
47.2	28.3
44.1	28.3
40.3	28.3
35.7	28.3
30.3	28.3
24.3	28.3
18.3	28
12.8	26.5
8.8	24.3
6.8	20.5
6	15.7
6	9.6
6	3.9
6	0.8
6	5.3
6	9.6
6	11.6
6	16.2
6	20.5
6	24.3
6	27.7
5.4	30.3
4.5	32.3
3.4	33.1
2.2	32.8
1.1	32.8
0.8	32.8
2	32.6
2.2	31.7
2.2	30.3
2.2	28.3
2.2	25.1
2.2	21.4
2.2	14.8
2.2	12.2
2.2	7.4
2.2	1.9
2	4.2
1.7	10.2
0.8	14.8
1.1	16.8
3.7	17.1
8	16.8
15.1	16.2
18	16.2
23.4	16.2
29.4	16.5
35.5	17.9
40.6	20
45.8	21.7
47.2	22.2
49.8	23.7
51.8	25.1
53.5	26.5
54.4	28.3
54.9	29.1
55.2	30
55.2	30.3
55.2	30.3
54.9	30.3
54.9	30.3
53.8	30.3
51.8	30.3
49.5	30.3
46.3	30.3
41.8	30.3
40	30.3
36.3	30.3
32.6	30.3
28	30.3
23.1	30.3
18.3	30.3
13.7	28.8
10.3	27.1
8.5	24.8
8.3	21.4
8.3	16.8
8.3	11.9
8.3	7.9
8.3	4.2
8.3	0.5
8.3	3.6
8.3	7.4
8.3	12.2
8.3	13.9
8.3	16.5
8.3	18.8
8	20.8
8	22.2
8	23.1
7.7	23.4
6.8	23.1
5.4	22.8
4.8	22.5
3.4	22
2.5	20.8
2.5	18.5
2.5	15.7
2.2	12.5
2.2	8.8
2	4.5
1.7	0.2
1.4	4.2
1.4	7.9
1.4	10.8
2	12.5
3.7	13.1
6.5	13.1
10.5	13.1
14.8	13.1
19.7	13.7
25.2	14.5
30.6	15.7
35.5	16.2
40	16.5
44.6	17.4
48.4	18.2
52.1	19.4
54.7	20.8
56.7	22.2
58.1	24
58.9	25.4
59.5	26.8
59.8	27.4
59.8	27.7
59.8	27.7
59.8	27.7
59.8	27.7
58.9	27.7
56.9	27.7
54.7	27.7
51.8	27.7
48.9	27.7
46.1	27.7
43.2	27.7
40	27.7
36.6	27.7
33.2	27.7
29.4	27.7
25.2	27.7
21.1	27.7
17.4	27.7
14.6	27.4
12.3	26.5
11.4	24.8
11.4	22.8
11.4	19.7
11.4	15.7
11.4	11.1
11.4	6.2
11.4	0.8
11.4	3.1
11.4	7.1
11.4	11.1
11.4	14.5
11.1	17.4
11.1	20
10.5	22
10	23.7
9.4	24.8
8.5	25.4
7.7	26
6.8	26.3
6.3	26
5.1	26.3
3.7	26
3.7	25.7
3.7	24.5
3.7	22.5
3.7	20.2
3.7	17.4
3.7	13.9
3.7	10.5
3.7	6.8
3.7	1.3
3.7	0.5
3.7	3.9
3.7	7.1
3.4	9.6
3.1	11.4
3.1	12.5
3.4	13.4
3.7	13.4
5.1	13.4
7.7	13.7
11.7	13.9
16.3	13.9
22	13.9
28.3	13.4
33.7	12.8
38.6	11.9
42.6	11.9
45.8	11.9
48.4	12.5
50.6	13.4
52.9	14.2
54.7	15.1
56.4	15.4
57.5	15.4
58.1	15.4
58.1	15.4
58.1	15.4
58.1	15.4
58.1	15.4
58.1	15.4
57.2	14.8
55.5	13.4
54.9	12.8
53.5	11.9
52.1	11.4
50.6	10.5
49.2	9.4
48.1	7.9
46.9	5.9
46.3	3.6
46.3	1.1
46.3	1.3
46.3	3.3
46.3	4.5
46.9	5.3
48.4	6.5
49.8	8.5
51.5	11.6
55.5	16.2
56.9	17.9
60.1	21.1
62.7	24.3
64.7	27.1
66.4	29.1
68.1	30.6
69.8	32.3
71.5	34
73.8	36
76.4	38.3
78.7	40.9
80.7	44.3
81.3	45.4
82.1	47.2
83.3	48.3
84.4	49.2
85.9	50.9
87.3	52.6
88.7	54.3
89.9	55.8
91	57.2
91.3	57.8
91.9	58.6
92.7	59.5
93.3	60.6
94.2	61.5
94.7	62.3
95	63.2
95.6	63.8
96.5	64.3
97	64.9
97.6	65.5
97.9	65.5
98.2	65.5
98.5	65.8
98.8	65.8
99.3	65.8
99.9	65.8
100.2	65.8
100.5	65.5
100.8	64.3
100.8	62.6
100.5	61.8
100.2	60.6
99.9	59.2
99.3	57.5
99	55.8
98.5	53.7
97.9	51.5
97.6	49.2
97	46.9
96.5	44.6
96.2	42.6
96.2	40.6
95.9	38.9
95.9	37.1
95.3	36.6
94.7	36.6
95	36.3
95.3	35.7
95.9	34.6
95.9	33.4
95.9	32.6
95.9	31.4
95.9	30.8
95.9	30.3
95.9	30
95.9	29.7
95.9	29.7
95.3	29.7
93.9	29.7
92.5	29.7
91	29.7
89	29.7
87.3	29.7
85.3	29.7
83.6	29.7
81.6	29.7
79.9	29.7
77.8	29.7
75.8	29.7
73.8	29.7
71.5	29.7
69.3	29.7
67	29.7
65	29.4
62.1	29.1
61	29.1
58.9	28.5
56.9	28
55.5	27.4
54.1	26.8
53.2	26.8
52.6	26.8
52.6	26.8
52.6	26.8
52.4	26.5
52.1	26
51.8	25.1
51.8	24.8
51.8	24.8
51.8	24.8
51.8	24.8
51.8	24.8
51.8	24.8
51.8	24.8
51.8	25.1
52.1	25.4
52.4	25.4
52.6	25.4
53.2	25.4
53.8	25.4
54.4	25.4
55.2	25.4
55.8	25.4
56.1	25.4
56.4	25.4
56.9	25.4
57.2	25.4
57.8	25.4
58.4	25.4
58.7	25.4
58.9	25.4
59.5	25.4
59.8	25.4
60.4	25.4
60.7	25.4
61.2	25.4
61.8	25.4
62.1	25.7
62.7	26.5
63	27.4
63.5	28.3
64.1	29.1
64.7	29.7
65.5	30.3
65.5	30.3
65.8	30.6
65.8	30.6
65.8	30.6
65.8	30.6
65.8	30.8
65.8	30.8
65.8	31.1
65.8	31.1
65.8	31.1
65.8	31.1
65.8	31.1
65.8	31.1
65.8	31.1
65.8	31.1
65.8	31.1
65.8	31.1
65.8	31.1
65.8	31.1
65.8	31.1
65.8	31.1
65.8	31.1
65.8	31.1
65.8	31.1
65.8	31.1
65.5	30.8
65.2	30.6
64.7	30.6
64.1	30.6
63.5	30.6
62.7	30.6
61.8	30.3
60.7	30.3
59.5	29.7
58.1	29.1
56.9	28.5
55.5	28
54.4	27.7
52.9	27.1
52.1	26.5
51.2	26.3
50.6	26
50.1	26
50.1	26
50.1	26
50.1	25.7
50.1	25.7
50.1	25.4
50.1	25.1
50.1	24.8
50.1	24.8
50.1	24.8
50.1	24.5
50.1	24.3
49.8	23.7
49.5	23.4
48.9	23.1
48.9	23.1
48.6	23.1
48.4	23.1
48.4	23.1
48.4	23.1
48.4	23.1
48.4	23.1
48.4	23.1
48.4	23.1
48.4	22.8
48.4	22.2
48.1	22
47.8	21.4
47.5	20.2
47.2	19.4
46.9	18.2
46.9	17.7
46.9	17.1
46.9	16.8
46.9	16.2
46.9	15.7
46.9	15.4
46.9	14.8
46.9	14.8
46.9	14.8
46.9	14.8
46.9	14.8
46.9	14.8
46.9	14.8
46.9	14.8
46.9	14.8
46.9	14.8
46.9	14.8
46.9	14.8
46.9	15.1
47.2	15.9
47.8	17.1
48.6	18.8
49.8	20.5
50.9	22.5
52.1	24.5
52.9	26
53.8	27.4
54.4	28.3
54.7	28.8
54.9	29.1
54.9	29.1
54.9	29.1
55.2	29.1
55.8	29.1
56.7	29.1
57.5	29.4
58.7	30
59.5	30.6
59.8	30.8
59.8	31.4
59.8	31.7
59.8	31.7
59.8	31.7
59.8	31.7
60.1	31.7
60.7	31.7
61.2	31.7
61.2	31.7
61.2	32
61.2	32
61.2	32.3
61.2	32.6
61.2	32.8
61.2	33.1
61.2	33.1
61.2	33.1
61.2	33.1
61.2	33.1
61.2	33.1
61.2	33.1
61.2	33.1
61.2	33.1
61.2	33.1
61.2	33.1
61.2	33.1
61.2	33.1
61.2	33.1
61.2	33.7
61.2	34.3
61.2	34.6
61.2	34.6
61.2	34.6
61.2	34.6
61.2	34.6
61.2	34.6
61.2	34.6
61.2	34.6
61.2	34.6
61.2	34.6
61.2	34.6
61.2	34.6
61	34.3
60.7	34
60.1	33.1
59.2	32.6
58.7	32
58.1	31.4
57.8	31.1
57.8	31.1
57.8	31.1
57.8	31.1
57.8	31.1
57.8	31.1
57.8	31.1
57.8	31.1
57.5	31.1
57.5	31.1
57.5	30.8
57.5	30.8
57.5	30.8
57.5	30.8
57.5	30.8
57.5	30.8
57.5	30.8
57.5	30.8
57.5	30.8
57.5	30.8
57.5	30.8
57.5	30.8
57.5	30.8
57.5	30.8
57.5	30.8
57.5	30.8
57.5	30.8
57.5	30.8
57.5	30.8
57.5	30.8
57.5	30.8
57.5	30.8
57.5	30.8
57.5	30.8
57.5	30.8
57.5	30.8
57.5	30.8
57.5	30.8
57.5	30.8
57.5	30.6
57.5	30.6
57.5	30.6
57.5	30.6
57.5	30.6
57.5	30.3
57.5	30.3
57.5	30.3
57.5	30
57.2	29.7
56.7	29.4
56.4	28.8
56.1	28.5
56.1	28.5
56.1	28.5
56.1	28.5
56.1	28.5
56.1	28.5
56.1	28.5
56.1	28.5
56.1	28.5
56.1	28.5
56.1	28.5
56.1	28.5
56.1	28.5
56.1	28.5
56.1	28.5
56.1	28.5
56.1	28.5
56.1	28.5
56.1	28.5
56.1	28.5
56.1	28.5
56.1	28.5
56.1	28.5
56.1	28.5
56.1	28.5
56.1	28.5
56.1	28.5
56.1	28.5
56.1	28.5
56.1	28.5
56.1	28.5
56.1	28.5
56.1	28.5
56.1	28.5
56.1	28.5
56.1	28.5
56.1	28.5
56.1	28.5
56.1	28.5
56.1	28.5
56.1	28.5
56.1	28.5
56.1	28.5
56.1	28.5
56.1	28.5
56.1	28.5
56.1	28.5
56.1	28.5
56.1	28.5
56.1	28.5
56.1	28.5
56.1	28.5
56.1	28.5
56.1	28.5
56.1	28.5
56.1	28.5
56.1	28.5
56.1	28.5
56.1	28.5
56.1	28.5
56.1	28.5
56.1	28.5
56.1	28.5
56.1	28.5
56.1	28.5
56.1	28.5
56.1	28.5
56.1	28.5
56.1	28.5
56.1	28.5
56.1	28.5
56.1	28.5
56.1	28.5
56.1	28.5
56.1	28.5
56.1	28.5
56.1	28.5
56.1	28.5
56.1	28.5
56.1	28.5
56.1	28.5
56.1	28.5
56.1	28.5
56.1	28.5
56.1	28.5
56.1	28.5
56.1	28.5
56.1	28.5
56.1	28.5
56.1	28.5
56.1	28.5
56.1	28.5
56.1	28.5
56.1	28.5
56.1	28.5
55.8	28.8
55.5	29.7
54.9	30.8
54.7	32.6
54.4	34.8
54.7	37.4
54.7	40.6
55.8	45.2
56.4	46.6
57.5	49.5
58.7	51.2
59.8	51.5
61	50
61.5	46.6
61.8	41.7
61.8	35.7
61.5	29.1
61.2	22.5
60.4	15.9
59.5	9.4
58.7	3.3
57.8	2.8
57.2	8.2
56.9	11.9
56.9	13.4
56.9	12.2
56.9	9.4
57.2	5.1
57.8	0.2
58.7	5.3
58.9	11.6
59.2	19.4
61.5	32.3
62.7	37.1
65	46.9
67.8	54.9
70.1	60.3
71.5	62.1
71.8	60.9
71.8	57.2
71.8	51.5
71.8	45.2
71.5	38.6
69.8	28
68.7	24.5
65.5	17.4
61.5	9.9
57.8	2.8
54.9	3.9
54.4	8.8
54.7	8.8
54.9	4.2
56.7	3.6
59.5	11.9
61.5	19.4
61.8	26.3
61.8	32.6
61.8	39.1
63.2	51.2
64.4	55.2
67.3	62.1
69.5	65.2
70.7	64.6
71.3	60.3
71.3	54
71	47.2
70.4	40
67.8	28.8
66.7	24.8
63.8	16.5
61	8.5
58.4	0.8
56.7	7.4
56.4	14.2
55.8	17.4
54.4	14.5
54.1	7.6
57.8	3.1
58.9	7.1
60.1	13.9
60.7	20.2
61	26.5
61.2	33.7
63	41.4
65.5	49.7
68.1	57.8
70.7	62.9
72.1	64.3
72.1	63.2
72.1	60.1
72.1	55.2
71.8	49.5
70.7	42.9
68.4	36
65.5	28.8
62.4	21.4
59.2	13.7
56.7	5.3
55.2	2.5
54.7	9.6
54.4	15.4
53.5	16.2
52.4	13.1
52.6	7.9
53.8	1.9
55.5	4.5
56.4	11.1
56.7	17.9
56.9	25.1
57.8	33.4
59.5	42.6
62.1	51.7
65.2	59.8
68.1	64.6
69.8	64.6
70.4	62.1
70.4	56.9
70.1	50.6
69.8	44
69	36.9
67	30
64.1	22.5
61	14.8
58.1	7.4
56.4	0.2
55.8	7.6
56.1	14.8
56.4	20
55.8	20.8
55.8	18.2
56.1	14.2
57.2	9.9
57.8	5.6
58.1	1.3
58.1	3.6
58.1	10.2
58.4	18.2
60.4	26.8
63	36.6
65.5	46.3
67.8	54.9
69.8	61.2
70.4	63.5
70.4	62.9
70.4	60.9
70.4	56.6
70.4	47.4
70.4	44
69.3	37.7
67.8	30.8
65.2	23.7
62.1	16.5
59.5	9.1
57.8	1.6
57.2	5.9
57.2	12.8
57.2	17.9
56.1	18.2
56.1	16.5
56.1	11.6
56.7	6.5
57.8	1.9
58.4	2.8
58.4	7.6
58.4	14.2
58.4	22.8
59.8	31.7
62.1	41.1
64.1	50.6
66.4	58
67.8	62.6
68.7	63.8
68.7	63.2
69	60.3
69.5	56
69.5	50
69	43.4
67.8	36.9
65.8	29.7
63	22.5
59.8	15.1
55.8	3.6
54.9	0.2
54.4	7.6
54.7	14.5
54.9	19.4
54.9	19.7
54.9	17.1
54.9	12.5
55.8	7.6
56.9	2.8
57.5	2.5
57.5	7.6
57.5	13.7
57.8	20.8
58.7	28.5
60.7	36.9
63	44.3
65	49.5
66.1	51.2
66.4	50.6
66.7	46
66.7	43.7
66.4	38
65.8	32.8
64.1	28
62.4	22.2
60.1	15.9
57.8	9.6
55.5	3.1
53.5	3.6
52.1	9.6
51.2	13.1
50.9	13.1
51.2	11.4
51.8	8.5
53.2	4.5
55.2	0.2
56.9	5.1
58.4	10.8
59.5	16.8
60.7	23.4
61.8	29.7
63.5	39.4
64.4	42.3
65.8	46.6
67	48
67.5	47.4
68.7	45.2
69.3	41.1
69.3	35.7
69	29.7
67.5	23.7
65.8	17.4
63.8	10.8
61.5	3.9
59.8	3.1
58.9	9.6
58.7	15.9
58.4	19.1
58.1	17.7
58.1	11.6
58.4	9.1
59.2	4.2
59.5	1.1
59.8	5.6
59.8	11.4
59.8	18.2
61.2	30.3
62.1	34.6
63.8	43.2
65.8	51.7
67.8	58.6
69	62.9
69.5	64.3
69.5	63.5
69.8	60.6
70.4	55.2
70.1	45.4
69.8	42
69.3	34.8
67.5	27.7
65.5	20.5
63.2	13.1
61.2	5.3
60.1	2.2
59.8	9.4
59.8	15.9
59.2	20
58.9	18.8
58.1	14.5
58.4	8.5
59.5	3.1
60.4	2.8
60.4	8.8
60.7	19.7
61	24
62.1	32.8
64.7	42.6
67.5	52.6
70.7	60.6
73.3	64.3
73.6	64.6
73.6	60.3
73.6	58
73.6	52
73.3	45.4
71.8	38.9
69.5	31.7
66.4	24
63	16.2
60.7	8.5
58.9	0.5
58.4	7.1
58.7	13.9
58.4	17.7
56.9	13.7
56.7	10.8
58.1	4.8
60.1	1.3
61.2	6.8
61.8	11.9
61.8	17.9
62.1	24.8
63.2	33.4
67.3	47.4
69	52
71.8	58.9
74.1	61.8
74.7	61.2
75.3	58
75.6	52.6
75.6	46.3
75	39.7
73	32.8
70.4	25.7
67	17.9
63.5	9.6
61.5	1.6
60.7	6.5
61	13.7
61	17.9
58.9	16.2
57.5	11.6
58.9	6.8
60.1	1.3
61	3.9
61.5	8.8
61.5	13.9
61.5	21.1
61.8	29.7
63.2	38.9
65.8	48.6
68.4	57.8
71	64.1
72.7	66.4
72.7	65.5
72.7	62.1
72.7	56.9
72.7	50.6
71.5	43.7
69.8	36.6
65.8	25.1
64.4	21.1
62.1	12.8
60.1	4.8
59.2	3.3
59.5	11.1
59.8	17.4
59.2	20
57.5	17.7
56.9	13.4
57.8	8.8
58.4	4.2
58.7	0.8
58.7	5.1
58.7	10.8
58.7	18.5
59.8	26.8
62.4	35.7
65.2	44.6
67.8	52
69.8	56.9
69.8	56.9
69.8	55.5
69.8	51.7
69.8	46.6
69.5	40.3
68.1	34.3
65.5	27.7
62.7	21.1
60.1	14.2
58.1	7.4
56.7	0.5
56.1	6.2
55.8	11.9
55.5	14.2
55.5	13.4
55.5	7.6
55.8	5.1
56.9	0.2
57.8	4.5
58.4	8.8
58.4	13.4
58.4	20.2
59.2	27.7
61.2	36
63.2	44.3
65.5	51.2
67.3	54.6
67.5	54.3
67.5	52
67.5	47.4
67.5	41.4
67	35.4
65.8	29.1
64.1	22.8
62.1	16.2
60.1	9.6
57.2	0.5
56.7	3.9
55.8	10.2
55.5	15.4
55.2	16.2
55.2	13.9
55.5	10.5
56.4	6.5
57.5	2.2
57.8	4.2
57.8	6.8
57.8	13.1
58.4	20.5
59.8	28.5
61.5	37.1
63.5	45.4
65.8	52.3
67.5	56.9
69.3	57.5
69.3	56.9
69.5	53.5
69.5	48.3
69.5	42.9
69	36.9
68.1	30.8
66.4	24.5
64.1	18.2
61.5	11.6
59.2	4.8
57.5	1.9
57.2	8.5
57.2	13.1
57.2	13.4
57.2	11.1
57.5	7.4
58.1	2.8
59.2	1.9
59.8	8.8
59.8	11.4
59.8	17.4
60.4	24.5
62.1	32.3
64.4	40.6
66.4	47.7
68.4	52.9
69.3	55.5
69.3	54.9
69.3	54
69.3	50.9
69.3	46.6
69	42
68.1	36.6
66.7	30.8
64.7	24.3
63	17.7
61	10.8
59.5	4.5
58.4	1.6
57.5	6.8
57.5	9.6
57.5	9.6
57.8	8.2
57.8	5.6
57.8	1.9
58.1	2.5
58.9	6.8
58.9	11.9
59.2	18.5
59.8	25.7
61	33.4
62.7	41.7
64.7	49.7
66.7	55.5
68.1	58.3
68.7	58.3
69	56.9
69.3	52.9
69.3	47.4
69	41.1
67.5	35.1
65.2	28.5
63.2	21.7
61	15.1
59.2	8.2
57.5	1.3
56.7	5.3
56.7	11.9
56.7	17.1
56.7	18.8
56.9	18.2
56.9	16.2
57.8	11.9
58.1	9.9
58.9	6.2
59.2	1.1
60.1	4.8
61.2	11.6
62.4	18.8
63.8	26.5
65.2	34.6
66.7	42.6
68.1	49.5
69	54.9
69.3	57.2
69.3	56.6
69.3	54.6
69.3	50.3
69.3	45.2
68.4	36
67.5	32.8
65	26.5
62.1	19.7
59.2	12.8
56.4	5.9
54.4	0.5
53.5	5.6
53.5	7.4
54.4	5.9
55.8	3.6
57.2	0.2
58.9	3.6
60.1	7.4
61	11.1
61	14.8
61	19.7
61.5	25.1
62.7	30.8
63.8	37.1
65.2	42.3
66.4	44.9
66.7	44.6
66.7	43.4
66.7	40.3
66.7	35.7
66.4	31.1
65.2	27.1
64.1	22.5
63	17.4
61.2	11.9
59.8	6.2
58.1	0.5
56.4	5.1
56.1	5.1
55.8	3.6
55.8	0.2
56.4	4.8
57.8	9.9
58.9	15.7
59.2	21.1
59.5	26.8
59.5	33.1
60.1	39.1
61.2	45.7
62.7	52.3
64.7	58.3
67.3	62.9
67.8	63.2
68.4	62.9
69	60.9
69.3	57.2
69.3	52.3
67.5	42.9
66.7	39.4
64.1	32.6
61.2	25.1
58.9	17.7
57.5	10.5
57.2	3.1
57.2	3.6
56.9	9.9
56.4	13.7
55.8	13.9
55.5	12.2
55.5	8.5
55.8	4.2
56.9	0.2
57.5	3.3
57.5	7.4
57.5	13.1
57.8	20.2
58.9	28
61	36.6
64.1	49.7
65	53.2
66.7	58.9
67.8	61.8
67.8	62.1
67.8	60.9
68.1	58
68.1	53.2
68.1	46.9
67.3	40.3
65.8	33.1
63.5	26.3
61.2	18.8
58.1	7.6
57.2	3.9
56.7	3.3
56.7	10.5
56.7	16.8
56.7	21.4
55.8	21.7
55.2	19.7
55.2	15.9
55.2	11.6
55.2	7.4
55.2	3.3
55.2	1.1
55.2	7.4
55.5	15.1
56.7	23.1
58.7	31.7
60.7	40.3
62.7	48
64.7	54.3
65.8	58.3
66.1	58.9
66.1	57.8
66.7	54.3
67	49.2
66.7	42.9
65.8	33.1
65.2	29.7
63.5	22.5
61.2	15.7
58.7	8.5
56.7	1.3
56.1	5.9
56.4	12.8
56.4	18.8
56.1	22.2
55.2	21.1
55.2	17.9
55.5	13.9
56.4	9.6
57.2	5.3
57.8	1.1
57.8	4.5
57.8	11.9
59.5	24
60.4	28.3
62.7	37.1
65.2	46
67.8	53.5
69.5	58.3
69.8	59.8
69.8	58.9
70.1	55.8
70.1	50
70.1	43.4
70.1	36.6
69.3	29.7
67.5	22.8
65	15.4
62.1	7.6
60.1	0.5
59.5	8.5
59.8	15.9
59.8	21.1
58.9	21.7
57.8	18.8
58.1	14.8
58.7	10.2
59.5	5.6
60.1	1.6
60.1	3.3
60.1	10.2
60.7	18.2
62.7	26.8
65.2	36.6
68.1	45.7
70.7	53.2
72.7	57.8
73	57.8
73	56.3
73	51.7
73	46
72.7	39.7
71.8	33.4
70.4	26.8
67.3	16.5
65.5	12.8
62.4	5.3
59.5	2.2
58.7	9.6
58.7	15.1
57.8	15.7
56.1	11.9
[truncated: 1,171 more rows]
