# Supplementary material for: Bot fit: A novel approach to assessing lower limb muscular strength
Source: PLoS One. 2026 Mar 26;21(3):e0339187. doi: 10.1371/journal.pone.0339187 (PMC13021169; doi:10.1371/journal.pone.0339187)
Supplement: S3 File — Raw joint angle data (left and right legs) collected from 25 participants across all exercise protocols. This compressed folder contains individual participant files (sub1–sub25) with time-series signals representing lower-limb motion recorded by the Bot Fit system during resistance exercise trials. (ZIP) [file pone.0339187.s003.zip › sub23/kickback_max.csv]

AngL	AngR
0.7	10.5
0.7	10.5
0.7	10.5
0.4	10.5
0.1	10.5
0.4	10.5
0.4	10.5
0.4	10.5
0.4	10.5
0.4	10.5
0.4	10.5
0.4	10.5
0.1	10.8
0.1	11.4
0.1	11.7
0.1	12.3
0.1	12.8
0.1	13.1
0.1	13.7
0.1	14
0.1	14
0.1	13.7
1	14
1.5	14
2.4	14
3.2	14
4.7	14
6.7	14.3
9	14
11.5	13.7
13.8	13.4
14.1	13.4
13.8	13.4
13.3	14
12.7	14.3
11.8	14.8
11	15.1
9.8	14.8
8.1	14.8
7.5	14.8
6.4	14.8
5.2	14.8
4.4	14.8
3.8	14.8
3.2	14.8
3	14.8
2.7	14.8
2.4	14.8
2.1	14.8
2.1	14.8
2.1	14.8
2.1	14.8
1.5	14.8
1	14.3
0.1	13.1
0.4	11.4
0.4	8.8
0.4	5.7
0.4	0
0.4	2
0.4	5.7
0.4	8.8
0.7	11.4
1.5	13.7
2.1	15.1
3	16.3
3.5	17.7
4.1	19.1
4.1	20.9
4.1	22.3
3.8	23.7
3.5	24.9
3.5	25.7
3.2	26.3
2.7	26.3
2.4	26
2.1	24.9
1.8	23.4
1.8	21.4
1.8	18.9
1.8	16
1.8	12.8
1.8	9.4
1.8	5.7
1.8	1.7
1.8	2.5
1.8	6.8
1.8	11.4
1.8	15.4
1.8	19.4
1.5	22.9
0.7	26
0.7	28.3
3	29.2
5.5	28.9
8.7	28
12.4	26.9
17	25.7
22.1	25.2
29.6	24.6
31.9	24.3
35.9	24
39.3	24.3
41.9	24.6
44.5	24.9
46.2	25.7
47.6	26.6
49.1	26.9
49.6	26.9
50.5	26.9
50.8	26.9
50.8	26.9
50.8	26.9
50.2	26.9
49.1	26.9
47.3	26.9
45.3	26.9
43.1	26.9
40.5	26.9
37.9	26.9
35	26.9
31.9	26.9
28.7	26.9
25.6	26.9
22.4	26.6
19.3	26.3
16.7	25.7
13.8	24.9
11.3	24.3
8.7	23.7
5.8	23.1
3	22.3
0.7	20.9
1.8	20.6
3.5	19.1
4.1	17.7
3.8	15.7
3.2	12.6
2.4	8.5
2.1	4
1.8	1.1
1.8	6
1.8	10
1.8	13.4
1.8	16
1.8	18
2.1	19.7
2.1	21.7
2.1	23.7
2.1	25.4
2.1	26.9
1.8	28
1.8	28.9
1.8	28.9
1.8	28.6
1.5	27.7
1	26.3
0.7	24.3
0.1	22
0.1	18.9
0.4	15.4
0.7	11.7
1	7.7
1.2	3.7
1.8	0.8
2.4	5.4
3.2	9.7
4.4	14.3
5.5	18.6
7	22.6
8.4	25.2
10.4	26.6
13.3	27.2
16.4	26.6
20.4	26
25.3	24.9
30.2	24.3
35	24
39.6	24.3
43.6	24.6
47.1	25.2
50.2	25.7
52.5	26.3
54.8	26.3
56.5	26
57.7	26
58.5	26
59.1	26
58.8	26
58.5	26
57.4	26
55.7	26
53.4	26
51.4	26
48.8	26
45.9	26
42.8	26
39.3	26
35.9	25.7
32.5	25.2
29.3	24.6
25.9	24
22.7	23.1
19.3	22
15.8	20.9
11.8	20
7.8	19.1
4.1	18
0.7	16.8
2.4	14.6
2.7	13.7
2.7	11.4
2.1	7.4
1.2	2.8
0.4	2.5
0.4	7.7
0.7	12.8
1	17.1
0.7	20.6
0.7	22.9
0.7	24.6
0.7	26.3
0.7	28
0.7	29.4
0.7	30.3
0.7	30.9
1	30.9
1.2	30.3
1.8	29.2
2.1	27.4
2.4	25.4
2.4	22.6
2.4	19.4
2.4	15.7
2.4	11.7
2.4	8
2.7	2.2
2.7	0.2
2.7	3.4
3	7.1
3	10.8
3	14.3
3	17.7
3	20.3
2.7	22
2.4	22.6
1.8	22.3
1.5	22.3
1.5	22.3
1.5	22.3
1.5	22.3
1.5	22.6
1.5	22.9
1.5	23.1
1.5	24
1.8	24.3
2.4	24.6
3	24.3
4.1	24.3
5.2	24.3
6.4	24.3
7.8	24.3
9	24.3
10.1	24.3
11	24.3
11.8	24.6
12.4	24.6
13	24.6
13.3	24.9
13.6	25.4
13.6	25.7
13.6	26
13.6	26
13.6	26
13.6	26
13.6	26
13.6	26
13.6	26
13.6	26
13.6	26
13.3	26
13	26
12.1	26.3
11.3	26.3
10.1	26.9
9.3	27.4
8.4	27.7
7.5	28
7	28
6.7	28
6.4	28
6.4	28
5.8	28
5.2	28
4.7	28
4.1	28.3
3.5	28.3
2.7	28.3
1.8	28.3
1.2	28.3
0.7	28.3
0.7	28.3
0.4	28.3
0.4	28.3
0.1	28.3
0.1	28
0.1	28
0.1	27.7
0.1	27.7
0.1	27.7
0.1	27.7
0.1	27.7
0.1	27.7
0.1	27.7
0.1	27.4
0.1	27.2
0.1	26.9
0.1	26.6
0.1	26.6
0.1	26.6
0.4	26.6
0.4	26.6
0.7	26.6
1	26.3
1	26
1	26
1	26
1	26
1	26
1	26
1	26
1	26
1	26
1	26
1	26
1	26
1	25.7
1	25.4
1	24.9
1	24
1	23.1
1	22.6
1	21.7
1	20.9
1	20
1	18.9
1	17.7
1	16.8
1	16
1	15.7
1	15.7
1	16
1	16
1	16.6
1	17.4
1	17.7
1	17.7
1	17.7
1	17.7
1	17.7
1	18.3
1	18.9
0.7	19.7
0.1	20
0.4	20.6
0.7	21.1
1	21.7
1	22
1	22.3
1	22.6
1	22.6
1	22.6
1	22.6
1.2	22.6
1.5	22.6
2.1	22.6
2.4	22.6
2.7	22.6
2.7	23.1
2.7	23.7
3	24.3
3	24.3
3.5	24.6
3.5	24.6
3.5	24.6
3.5	24.6
3.5	24.6
3.5	24.6
3.8	24.6
3.8	24.6
4.1	24.9
4.7	25.4
4.7	25.4
5	25.4
5.2	25.4
5.2	25.4
5.2	25.4
5.2	25.4
5.2	25.4
5.2	25.4
5.2	25.4
5.2	25.4
5.2	25.4
5.2	25.4
5.2	25.4
5.2	25.4
5.2	25.4
5.2	25.4
5.2	25.4
5.2	25.4
5.2	25.4
5.2	25.4
5.2	25.4
5.2	25.4
5.2	25.4
5.5	25.4
5.5	25.4
5.5	25.4
5.8	25.4
5.8	25.4
5.8	25.4
5.8	25.4
6.1	25.4
6.1	25.4
6.1	25.4
6.4	25.4
6.7	25.4
6.7	25.4
6.7	25.4
6.7	25.4
6.7	25.4
6.7	25.4
6.7	25.4
6.7	25.4
6.7	25.4
6.7	25.4
6.7	25.4
6.7	25.4
6.7	25.4
6.7	25.4
6.7	25.4
6.7	25.4
6.7	25.4
6.7	25.4
6.7	25.4
6.7	25.4
6.7	25.4
6.7	25.4
6.7	25.4
6.7	25.4
6.7	25.4
6.7	25.4
6.7	25.4
6.7	25.4
6.7	25.4
6.7	25.4
6.7	25.4
6.7	25.4
6.7	25.4
6.7	25.4
6.4	25.4
6.4	25.2
6.1	25.2
5.5	25.2
5.2	24.9
5	24.9
4.7	24.3
4.1	23.7
3.5	23.1
3	22.6
2.4	22
1.8	21.7
1.5	21.1
1.2	20.9
1	20.3
0.4	19.7
0.4	19.1
0.1	18.3
0.1	17.4
0.4	16
0.7	14.8
1	13.4
1.2	12
1.2	11.4
1.2	10.8
1.2	10.5
1.2	10.5
1.2	10.5
1.2	10.5
1.2	10.5
1.2	10.5
1.2	10.5
1.2	10.5
1	10.5
1	10.5
1	10.5
1	10.5
1	10.5
1	11.1
1	11.1
0.7	11.4
0.7	11.7
0.4	12.3
0.1	12.6
0.7	13.4
1	14.3
1.2	15.1
1.5	16
1.8	16.3
1.8	16.6
1.5	16.6
1.5	16.6
0.7	16.6
0.1	16.6
0.7	16.6
1.5	16.6
2.4	16.6
3.2	16.6
3.8	16.6
4.7	16.6
5.5	16.6
6.4	16.6
7.5	16.6
9	16.6
10.1	16.8
11.5	16.8
13	16.8
14.4	16.8
15.6	16.8
17	16.8
18.1	16.8
19.3	16.8
21.6	16.8
22.1	16.8
23.9	16.8
25.3	16.8
26.7	16.8
27.9	16.8
29	16.8
30.2	16.8
31	16.8
31.9	16.6
31.9	16.6
31.9	16.6
31.6	16.6
30.7	16.6
29.6	16.6
27.6	16.6
25.3	16.6
22.7	16.6
20.1	16.6
17.3	16.6
14.1	16
10.4	15.1
6.7	14
3.5	12.8
2.1	10.8
2.1	8.3
2.1	3.4
2.1	1.7
2.7	7.1
3	12.6
3	17.1
3	20.6
3	22.9
2.7	25.4
2.7	26
2.7	26.6
2.7	27.2
2.7	27.2
2.7	27.2
3	26.6
3.8	25.4
4.4	23.4
4.4	20.9
4.4	16
4.4	14.3
4.4	10.3
4.4	6
4.4	1.7
4.4	2.5
4.7	6.8
5.2	11.4
6.7	15.4
8.7	18.9
11.3	21.1
15	22
20.1	22.3
25.9	21.4
32.2	20.3
38.2	19.1
44.2	18.3
49.4	18.3
53.1	18.9
55.9	20
58.2	21.1
59.7	22
60.8	22.9
61.4	23.7
61.7	23.7
61.4	23.7
60.5	23.4
59.1	23.1
56.8	23.1
53.6	23.4
50.2	23.4
46.2	23.4
42.2	23.4
38.2	23.4
33.9	23.4
29.3	23.4
24.7	23.1
19.9	22.9
14.7	22.6
9.8	22
5.5	21.4
1.8	20.3
1	16.8
1	15.4
0.1	11.7
1	6.5
2.7	1.1
4.1	4.2
4.7	9.7
5	14.3
4.7	17.4
4.1	20
3.8	20.9
3	22
2.4	22.9
2.1	23.7
2.1	24
2.1	24.3
2.1	24.3
2.1	24
2.1	22.9
2.1	21.4
1.8	19.4
1.8	16.8
1.8	13.7
1.8	10.5
1.5	6.8
1.2	3.1
0.7	1.1
0.7	5.4
0.7	11.7
0.7	13.4
0.7	16.6
0.7	19.1
0.7	21.1
0.7	22.3
0.7	23.4
0.7	24.3
0.7	24.3
0.4	24
0.1	24
0.1	24
0.1	24.3
0.1	24.6
0.1	24.9
0.1	25.4
0.1	26.3
0.1	27.2
0.1	28
0.1	28.6
0.1	29.4
0.1	30.3
0.1	30.9
0.1	31.2
0.1	31.2
0.1	31.2
0.1	31.2
0.1	30.9
0.1	30.9
0.1	30.9
0.1	30.9
0.1	30.9
0.1	30.9
0.1	30.9
0.1	30.9
0.1	30.9
0.1	30.9
0.1	30.9
0.1	30.9
0.1	30.9
0.1	30.9
0.1	30.9
0.1	30.9
0.1	30.9
0.1	30.9
0.1	30.9
0.1	30.9
0.1	30.9
0.1	30.9
0.1	30.9
0.1	30.9
0.1	30.9
0.1	30.9
0.1	30.9
0.1	30.9
0.1	30.9
0.1	30.9
0.1	30.9
0.1	30.9
0.1	30.9
0.1	30.9
0.1	30.9
0.1	30.9
0.1	30.9
0.1	30.9
0.1	30.9
0.1	30.9
0.1	30.9
0.1	30.9
0.1	30.9
0.1	30.9
0.1	30.9
0.1	30.9
0.1	30.9
0.1	30.9
0.1	30.9
0.1	30.9
0.1	30.9
0.1	30.9
0.1	30.9
0.1	30.9
0.1	30.9
0.1	30.9
0.1	30.9
0.1	30.9
0.1	30.9
0.1	30.9
0.1	30.9
0.1	30.9
0.1	30.6
0.1	30
0.1	29.4
0.1	28.9
0.1	28
0.1	26.3
0.1	25.4
0.1	24
0.1	22.3
0.1	20.3
0.1	18.6
0.1	16.8
0.1	15.7
0.1	15.1
0.4	15.1
1	15.1
1.5	15.1
1.5	15.1
1.8	15.1
1.8	14.6
1.8	13.1
1.8	11.4
1.8	10
1.8	8
1.8	7.4
1.8	6.5
1.8	5.7
1.8	5.4
1.8	5.1
1.8	5.1
1.8	5.4
1.8	6.3
1.8	7.1
1.8	8.3
1.8	9.4
1.8	10.5
1.8	11.7
1.8	12.8
1.8	14.3
1.8	15.7
1.8	17.1
1.8	18.6
1.8	20
1.8	21.1
1.8	22.3
1.8	23.4
1.5	24
1.5	24.9
1.2	25.4
0.7	26.3
0.1	27.2
0.7	27.7
1.5	28.3
3	28.3
4.4	28.3
6.4	28.3
9.5	28.3
10.7	28.3
13	28.3
15.3	28.3
17.8	28.6
20.4	28.9
22.7	29.2
25.3	29.2
27.9	29.2
31	29.2
32.2	29.2
33.9	29.2
35.3	29.2
36.5	29.2
37.6	29.2
37.9	29.4
37.9	30.3
37.9	30.6
37.9	30.6
37.6	30.6
37.6	30.6
37.6	30.6
36.8	30.6
35.6	30.6
33.9	30.6
32.5	30.6
30.7	30.6
29.3	30.6
27.9	30.6
26.4	30.6
25.3	30.6
24.7	30.6
24.2	30.6
23.6	30.6
22.7	30.6
22.1	30.6
21.3	30.6
20.7	30.6
20.4	30.6
20.1	30.6
19.6	30.6
18.7	30.6
17.8	30.6
17.6	30.6
17	30.6
17	30.6
16.7	30.6
15.8	30.6
15.3	30.6
14.7	30.6
14.1	30.6
13.8	30.6
13.6	30.6
13.3	30.6
13	30.6
12.4	30.6
11.8	30.6
11.3	30.6
10.7	30.6
9.5	30.6
9.3	30.6
8.4	30.6
7.8	30.6
7	30.6
5.8	30.6
5	30.6
4.1	30.6
3.5	30.6
3.2	30.6
3.2	30.6
3.2	30.6
3.2	30.6
3.2	30.6
3.2	30.6
3.2	30.6
3	30.6
2.7	30.6
2.1	30.6
2.1	30.6
1.8	30.6
1.8	30.6
1.8	30.6
1.8	30.6
1.8	30.6
1.8	30.6
1.8	30.6
1.8	30.6
1.8	30.6
1.5	30.6
1	30.6
0.4	30.6
0.1	30.6
0.1	30.6
0.4	30.6
1	30.3
1.2	29.4
1.5	28.6
1.8	27.4
1.8	26
1.8	24.6
1.8	23.4
1.8	22
1.8	20.6
1.8	19.1
1.8	17.7
1.8	16
1.8	14.6
1.8	12.8
1.8	11.1
1.8	9.4
1.8	7.7
1.8	5.7
1.8	4
1.8	2.2
1.8	0.8
1.8	0.5
1.8	1.7
1.8	2.8
1.8	3.7
1.8	4.2
1.8	4.5
1.8	4.5
2.1	4.2
2.4	4.2
3	4
3.5	3.7
4.4	3.1
4.7	2
4.7	0.5
4.7	1.1
4.7	2.8
4.7	4.2
5	5.4
5	6.3
5	7.1
5	8.3
5	9.7
5.2	11.1
5.2	12.8
5.8	14.6
5.8	16
5.8	17.7
5.8	19.4
5.5	21.1
5.2	23.1
5	25.4
4.7	27.2
4.7	28.3
4.7	29.4
4.4	30
4.4	30.3
4.1	30.6
3.5	30.6
3.5	30.6
3.2	30.6
3.2	30.6
2.7	30.9
1.8	31.2
0.1	31.2
0.4	31.2
2.1	31.2
3.8	31.2
5.5	31.2
7.3	31.2
9	31.2
10.7	31.5
12.4	32
13.8	32.6
15.3	33.2
17	33.5
19	33.7
21.3	33.7
23.9	33.7
26.7	33.7
29	33.7
30.7	33.7
32.2	34
33.3	34.6
33.6	35.5
33.6	36.3
33.6	36.6
33.6	36.6
33.6	36.6
33.6	36.6
33.6	36.6
33.6	36.6
33.6	36.6
33.6	36.6
33.3	36.6
33	36.6
32.2	36.6
30.5	36.6
29.9	36.6
28.7	36.6
27.6	36.6
27	36.6
26.4	36.6
25.9	36.6
25	36.6
24.2	36.6
23.3	36.6
22.4	36.6
21.6	36.6
21	36.6
20.1	36.6
19.3	36.6
18.4	36.6
17.6	36.6
17	36.6
16.1	36.6
15.6	36.6
15	36.6
14.1	36.6
13.6	36.6
13	36.6
12.4	36.6
11.8	36.6
10.7	36.6
10.1	36.6
9.3	36.6
8.4	36.6
7.3	36.6
5.8	36.6
4.7	36.6
3.5	36.3
2.7	35.5
1.8	34.9
1.2	34.3
0.7	33.2
0.4	32
0.1	30.9
0.1	30
0.1	28.9
0.1	27.7
0.1	26.6
0.1	25.2
0.1	23.7
0.1	22.6
0.1	21.1
0.1	18.3
0.4	17.4
1	15.7
1.2	13.7
1.8	12
2.7	10.3
3.5	8.3
4.4	6.5
5.2	4.8
5.8	3.1
6.7	1.4
7.3	0.2
7.8	1.7
8.1	3.1
8.7	4.5
9.3	5.4
9.8	6
10.7	6.5
11.3	6.8
12.7	7.4
13	7.4
13.6	7.4
13.8	7.4
14	7.4
14	7.7
14	8.3
14	8.5
14	9.1
14	9.4
14	9.7
14	10
14	10.3
14	10.5
14	10.8
14	11.1
14	11.1
14	11.1
14	10.8
14	10.5
14	10
14	8.8
14	7.4
14	6.3
14	5.4
14	4.5
14	3.4
14	2.2
14	1.1
14	0
14	1.1
14	2.5
14	4.2
14	4.5
14	5.7
13.7	6.3
13.4	7.1
13.1	8
12.6	8.5
12.3	9.4
12.3	10.5
12	12
12	13.1
12	14.6
12	15.4
12	16.6
11.7	17.1
11.1	18.3
10.8	18.6
10.3	19.4
9.7	20
9.1	20.9
8.5	21.7
8	22.6
8	23.1
8	23.7
7.7	24
7.1	24.6
6.8	25.2
6.5	25.7
6.3	26
6.3	26.3
6	26.6
5.7	26.9
5.4	26.9
5.4	26.9
5.4	26.9
5.4	26.9
5.4	26.9
5.4	26.9
5.1	26.9
5.1	26.9
4.8	26.9
4.5	26.9
4.5	26.9
4.5	26.9
4.5	26.9
4.5	26.9
4.5	26.9
4.5	26.9
4.5	26.9
4.5	26.9
4.5	26.9
4.5	26.9
4.5	26.9
4.5	26.9
4.5	26.9
4.5	26.9
4.5	26.9
4.5	26.9
4.5	26.9
4.5	26.9
4.5	26.9
4.5	26.9
4.5	26.9
4.2	26.9
4	26.9
4	26.9
3.7	26.9
3.7	26.9
3.7	26.9
3.7	26.9
3.7	26.9
3.7	26.9
3.7	26.9
3.4	26.9
3.1	26.9
3.1	26.9
3.1	26.9
3.1	26.9
3.1	26.9
3.1	26.9
3.1	26.9
3.1	26.9
3.1	26.9
3.1	26.9
3.1	26.9
3.1	26.9
2.8	26.9
2.8	26.9
2.5	26.9
2.2	26.9
2.2	26.9
2.2	26.9
2.2	26.9
2	26.9
2	26.9
2	26.9
1.7	26.9
1.4	26.9
1.4	26.9
1.4	26.9
1.4	26.9
1.4	26.9
1.4	26.9
1.4	26.9
1.4	26.9
1.4	26.9
1.4	26.9
1.4	26.9
1.4	27.2
1.4	27.2
1.4	27.4
1.4	27.7
1.4	27.7
1.4	27.7
1.4	27.7
1.4	27.7
1.4	27.7
1.4	27.7
1.4	27.7
1.4	27.7
1.4	27.7
1.4	27.7
1.4	27.7
1.4	27.7
1.4	27.7
1.4	27.7
1.4	28
1.7	28.3
1.7	28.6
1.7	28.6
1.7	28.6
1.7	28.6
1.7	28.6
1.7	28.6
1.7	28.9
1.7	29.2
1.7	29.4
1.7	29.4
1.7	29.4
1.7	29.4
1.7	29.4
1.7	29.4
1.7	29.4
1.7	29.4
1.7	29.4
1.7	29.4
1.7	29.4
1.7	29.4
1.7	29.4
1.7	29.4
1.7	29.4
1.7	29.4
1.7	29.4
1.7	29.4
1.7	29.4
1.7	29.4
1.7	29.4
1.7	29.4
1.7	29.4
1.7	29.7
1.7	30
1.7	30.3
1.7	30.3
1.7	30.3
1.7	30.3
1.7	30.3
1.7	30.3
1.7	30.3
1.7	30.3
1.7	30.3
1.7	30.3
1.7	30.3
1.7	30.3
1.7	30.3
1.7	30.3
1.7	30.3
1.7	30.6
1.7	30.9
1.7	31.2
1.7	31.2
1.7	31.2
1.7	31.2
1.7	31.2
1.7	31.2
1.7	31.2
1.7	31.2
1.7	31.2
1.7	31.2
1.7	31.2
1.7	31.2
1.7	31.2
1.7	31.2
1.7	31.2
1.7	31.2
1.7	31.2
1.7	31.2
1.7	31.2
1.7	31.2
1.7	31.2
1.7	31.2
1.7	31.2
1.7	31.2
1.7	31.2
1.7	31.2
1.7	31.2
1.7	31.2
1.7	31.2
1.7	31.2
1.7	31.2
1.7	31.2
2	31.2
2.2	31.2
2.5	31.2
2.5	31.5
2.5	31.7
2.8	32
3.1	32
3.1	32
3.4	32
3.4	32
3.4	32
3.7	32
3.7	32
3.7	32
3.7	32
3.7	32
3.7	32
3.7	32
4	32.3
4.2	32.9
4.8	33.5
5.1	34
5.7	34
5.7	34.3
5.7	34.6
5.7	34.6
6	34.6
6	34.6
6	34.6
6	34.6
6	34.6
6	34.6
6.3	34.6
6.3	34.6
6.3	34.6
6.3	34.6
6.5	34.6
6.5	34.6
6.5	34.6
6.5	34.6
6.5	34.6
6.5	34.6
6.5	34.6
6.5	34.6
6.5	34.6
6.5	34.6
6.5	34.6
6.8	34.6
6.8	34.6
6.8	34.6
6.8	34.6
6.8	34.6
7.1	34.6
7.4	34.6
7.4	34.6
7.4	34.6
7.7	34.6
7.7	34.6
7.7	34.6
7.7	34.6
7.7	34.6
7.7	34.6
7.7	34.6
7.7	34.6
7.7	34.6
7.7	34.6
7.7	34.6
7.7	34.6
7.7	34.6
7.7	34.6
7.7	34.6
7.4	34.6
7.4	34.6
7.1	34.6
7.1	34.6
6.5	34.6
6	34.6
5.1	34.3
5.1	34.3
4.2	33.7
3.7	32.9
2.5	32
1.7	31.2
0.8	30.3
0	29.2
0.8	28.6
1.4	28
2	27.4
2.5	27.2
3.1	26.6
4	26.3
4.5	25.7
5.1	24.9
5.7	24.3
6.5	23.7
7.1	23.1
7.7	22.6
8	22.3
8.3	21.7
8.5	21.4
9.1	20.9
9.7	20.3
10	20
10.5	19.4
11.1	18.6
11.7	18
12	17.4
12.6	16.8
13.1	16.3
13.4	16
14	15.4
14.6	14.8
14.8	14.3
15.1	14
15.4	13.4
15.7	13.1
15.7	12.8
15.7	12.6
15.7	12.6
15.7	12.6
15.7	12.6
15.7	12.6
15.7	12.3
15.7	12
15.7	11.7
15.7	11.7
15.7	11.7
15.7	11.7
15.7	11.7
15.7	11.7
15.4	11.7
15.4	11.7
15.4	11.7
15.1	12
14	12.3
13.7	12.6
12.8	13.4
11.7	14.3
10.5	15.1
9.4	16
8.5	16.8
7.4	17.7
6.5	18.3
4.8	19.4
4.5	19.7
3.7	20.3
2.8	20.9
2	21.4
1.4	21.7
0.8	22
0.2	22.3
0	22.6
0	22.6
0	22.6
0	22.6
0	22.6
0	22.6
0.2	22.6
0.2	22.6
0.5	22.6
0.8	22.6
0.8	22.6
0.8	22.6
0.8	22.6
0.8	22.6
0.8	22.6
0.8	22.6
0.8	22.6
0.8	22.6
0.8	22.6
0.8	22.6
0.8	22.6
0.8	22.6
0.5	22.3
0.5	22
0.5	21.4
0.5	20.3
0.5	17.7
0.5	16.6
0.5	14.3
0.5	12
0.5	10
0.5	8.3
0.5	7.1
0.5	6.5
0.5	6.5
0.5	6.5
0.5	6.5
0.5	7.1
0.2	7.4
0.2	8
0.8	8.5
1.1	9.1
1.4	9.7
1.4	10.3
1.4	11.1
1.4	12
1.4	12.8
1.4	14
2	15.4
2.5	16.6
3.1	16.8
3.7	16.6
4.5	16.3
5.4	16.3
6	15.4
6.8	15.1
8	14.6
9.4	14.6
9.7	14.6
10	14.6
10	14.6
10.3	14.6
10.3	14.8
10.5	14.8
10.5	14.8
10.5	14.8
10.5	14.8
10.5	14.8
10.5	14.8
10.8	14.8
11.1	14.8
11.4	14.8
12	14.8
12.3	14.8
12.6	14.8
12.6	14.8
12.6	14.8
12.6	15.1
12.8	16
12.8	16.8
12.8	17.4
12.6	17.7
12.6	17.7
12.8	17.7
12.8	17.7
12.8	17.7
12.8	17.4
12.8	17.4
12.8	17.1
12.8	16.3
13.1	15.7
13.4	15.1
13.4	14.6
13.7	14.3
14	13.4
14	13.4
14	12.8
14	12.6
14	12.6
14.3	12.6
14.6	12.6
15.4	12.6
16.3	12.6
17.4	12.6
18.6	12.3
19.7	12.3
20.6	12
20.9	11.7
20.6	11.7
19.7	11.7
18.3	11.7
16.3	12
14	12
11.7	12
10	12
8.3	11.7
7.1	10.5
6	8.3
4.8	5.1
4.2	0.8
4.5	3.1
4.8	7.4
4.8	11.4
4.8	14.8
4.8	17.4
4.5	19.1
4	20.6
3.1	21.7
2.5	22.6
2	23.1
2	23.4
2.2	23.4
2.2	23.4
2.2	22.9
2.5	21.4
2.8	18.9
2.5	15.7
2.5	12
2.5	7.7
2.2	3.4
2.2	0.8
2.2	5.1
2.2	9.7
2.5	14.3
3.4	18.9
4.8	22.9
6.5	25.7
8.5	27.2
12	27.4
16.3	26.9
21.1	25.7
26	24.6
30.9	23.4
35.5	23.1
38.9	23.4
41.2	23.7
42.9	24.6
44.1	25.7
45.2	26.6
45.8	27.2
45.8	27.2
46.1	27.2
46.1	27.2
45.8	26.9
45.2	26.6
43.8	26.6
42.1	26.3
39.8	26
37.5	26
33.7	26
32.3	26
29.4	25.7
26.3	25.2
23.1	24.3
20	23.7
14.8	22.6
12.8	22
8.8	20.9
4.8	19.4
1.1	17.7
1.7	14.8
2.8	11.7
2.5	8
1.4	3.1
0.2	2.5
0.8	10.8
0.8	13.4
0.2	18
0.5	21.1
1.7	22.9
2.5	24.3
3.4	26
4	28.3
4.2	30.6
4	32.6
3.4	34.3
2.8	35.5
2.2	36
2	35.7
2	35.2
2	33.7
2	31.7
1.7	27.4
1.7	25.7
1.1	22
0.8	18.3
0.5	14
0.2	9.4
0	4.5
0.5	0.5
1.1	6
2.2	14.3
2.8	16.8
4.2	20
6.5	21.7
10	22.6
14	22.3
19.1	22.3
24.6	22
30	21.4
35.2	20.9
42.6	20.9
44.9	20.9
48.9	21.4
52.6	22.3
55.5	23.4
57.5	23.7
58.9	24.3
60.4	24.6
61.2	24.6
61.5	25.2
61.5	25.2
61.5	25.2
61.2	25.2
60.4	25.2
58.4	25.2
57.2	25.2
55.2	25.2
53.2	25.2
50.6	25.2
48.1	25.2
45.2	25.2
42.1	25.2
38.6	25.2
35.2	25.2
31.5	25.2
28	25.2
24.6	25.2
21.1	25.2
17.1	24.9
13.4	24.3
10.3	22.9
8.5	20.6
8	16.8
8	12
8	6.5
8	1.7
8	3.1
8	7.7
8	12
7.4	16.6
6.5	21.7
6.3	23.4
5.4	26
4.2	28.6
3.1	30.9
2.2	32.6
1.1	34
0	35.2
1.4	35.2
1.7	34.9
1.7	34.3
1.7	33.5
1.7	32.3
1.7	30.3
1.7	26.6
1.7	25.2
2	22
2.5	18.3
2.8	14.3
3.1	9.7
3.1	4.8
3.1	0.2
3.1	5.4
3.1	10.3
3.1	14.8
2.2	18.3
0.2	20.6
2.5	21.4
7.1	21.7
12.8	21.7
18.9	21.7
25.2	21.7
31.7	22.6
38	24.6
43.2	26.9
46.6	28.9
49.8	30.9
52.6	32.6
55.2	34.3
57.5	36
59.5	36.9
61.2	37.8
61.8	38.3
61.8	38.3
61.8	38.3
61.8	38.3
61.5	38.3
60.7	38.3
58.9	38.3
57.2	38.3
55.2	38.3
52.9	38.3
50.1	38.3
46.6	38.3
42.9	38.3
38.9	38.3
35.5	38.3
31.7	38.3
28	38
24.3	37.5
20.9	36.6
17.4	35.7
14.3	34.3
11.1	32.9
8.5	30.9
6.5	28.6
5.4	25.4
4.5	18.6
4.5	16
4.5	10
4.5	4.5
4.5	0.2
4.5	4.8
4.5	9.1
4.5	12.8
4	16.6
2.8	19.7
1.4	22.3
0	24.6
1.7	26.3
2.8	28
4.2	29.4
6	31.2
7.4	32.6
8.3	32.9
8.3	32.9
8.3	32.9
8.3	32.6
8.3	31.2
8.3	30.3
8.3	28.3
8.3	26
8.3	23.4
8.3	20.6
8.3	17.1
8.3	13.4
8.3	9.4
8.3	3.1
8.3	1.1
8.3	3.7
8.3	8.3
8	12.8
7.4	16.3
6	18.9
4	19.7
1.1	19.7
2.5	19.7
7.4	19.7
13.7	20.3
20	20.9
26.3	21.7
32.9	23.1
39.2	25.2
43.5	26.3
48.6	28
50.4	28.9
53.2	30.6
55.5	32.3
57.8	34.3
59.5	35.7
61.2	36.6
62.7	37.2
63	37.2
63	37.2
63	37.2
63	37.2
63	37.2
62.4	37.2
60.7	37.2
58.4	37.2
56.4	37.2
54.4	37.2
50.9	37.2
49.8	37.2
46.9	37.2
44.1	37.2
40.9	37.2
37.5	37.2
34.3	37.2
30.6	37.2
26.9	37.2
22.9	37.2
18.6	37.2
14.6	36.3
10.8	34.6
8.3	32.6
6.8	30
6.5	26.6
6.5	22.3
6.5	17.7
6.5	14
6.5	10.8
6.5	8
6.5	4.8
6.5	1.7
6.5	1.1
6.5	5.1
6.5	6.3
6.5	9.1
6.5	11.7
6.5	14.3
6.5	16.3
6.5	18
6.5	19.4
6	20.3
6	20.9
5.4	20.9
4.8	20.9
3.7	20.9
3.4	20.9
2.5	20.3
2.5	18.9
2.5	17.1
2.5	15.1
2.5	12.6
2.5	10
2.5	7.4
2.5	5.1
2.8	3.1
3.1	1.4
3.7	0.2
4.5	1.7
5.4	3.1
6.5	4.5
7.7	5.7
8.5	6.5
9.7	7.1
10.8	7.7
12	8.3
13.1	8.5
14.6	8.3
15.7	8
16.6	7.4
17.4	6.8
18.9	6.8
20.3	6.8
21.7	6.8
23.4	6.5
25.4	6
27.4	5.7
29.4	5.4
31.2	4.8
34	4
34.9	3.7
36.3	3.1
37.8	2.8
38.6	2.8
39.2	2.8
39.2	2.8
39.2	2.8
39.2	2.8
39.2	2.8
39.2	2.8
39.2	2.5
39.2	2
39.2	1.4
39.2	0.8
39.2	0.2
39.2	0.2
39.2	0.8
39.2	1.4
39.2	1.7
39.5	1.7
39.8	1.7
40.6	1.7
40.9	1.7
40.9	1.7
40.9	1.7
40.9	1.7
40.9	1.7
40.9	1.7
40.9	1.7
40.9	1.7
40.9	1.7
41.5	1.7
41.5	1.7
41.8	1.7
41.8	1.7
41.8	1.7
41.8	1.7
41.8	2
42.3	2.8
43.8	3.7
45.2	5.1
46.9	6.5
48.6	7.7
50.4	8.8
51.8	9.7
53.2	10
54.9	10.3
56.4	10.3
57.2	10.8
58.7	12
60.7	13.7
63	15.7
65.2	18.3
67.3	20.6
69.3	22.6
71.3	24.3
72.7	25.7
73.8	27.2
75.3	28.6
77	30
78.1	31.7
79.6	33.2
81	34.9
82.4	36.6
84.4	39.2
85.3	40
86.7	41.8
87.6	43.2
88.4	44.6
89	46.1
90.2	47.2
91	48.6
92.2	50.1
93.3	51.2
93.9	52.6
94.5	53.5
95	54.4
95.6	54.9
96.2	55.2
96.5	55.8
97	56.1
97.6	56.7
98.2	56.9
98.8	57.2
99	57.5
99.6	58.1
99.9	58.1
100.5	58.4
101	58.4
101.3	58.1
101.6	57.8
101.9	56.9
101.9	56.1
101.9	55.5
[truncated: 1,531 more rows]
