# Supplementary material for: Bot fit: A novel approach to assessing lower limb muscular strength
Source: PLoS One. 2026 Mar 26;21(3):e0339187. doi: 10.1371/journal.pone.0339187 (PMC13021169; doi:10.1371/journal.pone.0339187)
Supplement: S3 File — Raw joint angle data (left and right legs) collected from 25 participants across all exercise protocols. This compressed folder contains individual participant files (sub1–sub25) with time-series signals representing lower-limb motion recorded by the Bot Fit system during resistance exercise trials. (ZIP) [file pone.0339187.s003.zip › sub23/kneeup_const.csv]

AngL	AngR
7.1	26.3
7.1	26.3
7.1	26.3
7.1	26.3
7.1	26.3
7.1	26.3
7.1	26.3
7.1	26.3
7.1	26.3
7.1	26.3
7.1	26.3
7.1	26.3
7.1	26.3
7.1	26.3
7.1	26.3
7.1	26.3
7.1	26.3
7.1	26.3
7.1	26.3
7.1	26.3
7.1	26.3
7.1	26.3
7.1	26.3
7.4	26.5
7.7	26.8
8.5	26.8
9.4	26.8
9.4	26.8
9.1	26.5
8.3	26
7.4	25.1
7.1	24.8
7.1	24.8
7.4	25.1
7.1	24.8
7.1	24.8
7.1	24.8
7.1	24.8
7.1	24.8
7.1	24.8
7.1	24.8
7.1	24.8
7.1	24.8
7.1	24.8
7.1	24.8
7.1	24.8
7.1	24.8
7.1	24.8
7.1	24.8
7.1	24.8
7.1	24.8
7.1	24.8
7.1	24.8
7.1	24.8
7.1	24.8
7.1	24.8
7.1	24.8
7.1	24.8
7.1	24.8
7.1	24.8
7.1	24.8
7.1	24.8
7.1	24.8
7.1	24.8
7.1	24.8
7.1	24.8
7.1	24.8
7.1	24.8
7.1	24.8
7.1	24.8
7.1	24.8
7.1	24.8
7.1	24.8
7.1	24.8
7.1	24.8
7.1	24.8
7.1	24.8
7.1	24.8
7.1	24.8
7.1	24.8
7.1	24.8
7.1	24.8
7.1	24.8
7.1	24.8
7.1	24.8
7.1	24.8
7.1	24.8
7.1	24.8
7.1	24.8
7.1	24.8
7.1	24.8
7.1	24.8
7.1	24.5
7.1	24.5
7.1	24.5
7.1	24.5
7.1	24.5
7.1	24.5
7.1	24.5
7.1	24.5
7.1	24.5
7.1	24.5
7.1	24.5
7.1	24.5
7.1	24.5
7.1	24.8
7.1	24.8
7.1	24.8
7.1	24.8
7.1	24.8
7.1	24.8
7.1	24.8
7.4	24.8
7.7	24.8
8.3	25.1
8.5	25.1
8.3	24.8
8	24.5
7.4	24.3
6.5	23.7
6	23.1
6	23.1
6.3	23.1
6.3	23.1
6.3	23.1
6.3	23.1
6.3	23.1
6.3	23.1
6.3	23.1
6.3	23.1
6.3	23.1
6.3	23.1
6.3	23.1
6.3	23.1
6.3	23.1
6.3	23.1
6.3	23.1
6.3	23.1
6.3	23.1
6.3	23.1
6.3	23.1
6.3	23.4
6.3	23.7
6.3	24.3
6.3	24.8
6.3	24.8
6.3	24.8
6.3	24.8
6.3	24.8
6.3	24.8
6.3	24.8
6.3	24.8
6.3	24.8
6.3	24.8
6.3	24.8
6.3	24.8
6.3	24.8
6.3	24.8
6.3	24.8
6.3	24.8
6.3	24.8
6.3	24.8
6.3	24.8
6.3	24.8
6.3	24.8
6.3	24.8
6.3	24.8
6.3	24.8
6.3	24.8
6.3	24.8
6.3	24.8
6.3	24.8
6.3	24.8
6.3	24.8
6.3	24.8
6.3	24.8
6.3	24.8
6.3	24.8
6.3	24.8
6.3	24.8
6.3	24.8
6.3	24.8
6.3	24.8
6.3	24.8
6.3	24.8
6.3	24.8
6.3	24.8
6.3	24.8
6.3	24.8
6.3	24.8
6.3	24.8
6.3	24.8
6.3	24.8
6.3	24.8
6.3	24.8
6.3	24.8
6.3	24.8
6.3	24.8
6.3	24.8
6.3	24.8
6.3	24.8
6.3	24.8
6.3	24.8
6.3	24.8
6.3	24.8
6.3	24.8
6.3	24.8
6.3	24.8
6.3	24.8
6.3	24.8
6.3	24.8
6.3	24.8
6.3	24.8
6.3	24.8
6.3	24.8
6.3	24.8
6.3	24.8
6.3	24.8
6.3	24.8
6.3	24.8
6.3	24.8
6.3	24.8
6.3	24.8
6.3	24.8
6.3	24.8
6.3	24.8
6.3	24.8
6.3	24.8
6.3	24.8
6.3	24.8
6.3	24.8
6.3	24.8
6.3	24.8
6.3	24.8
6.3	24.8
6.3	24.8
6.3	24.8
6.3	24.8
6.3	24.8
6.3	24.8
6.3	24.8
6.3	24.8
6.3	24.8
6.3	24.8
6.3	24.8
6.3	24.8
6.3	24.8
6.3	24.8
6.3	24.8
6.3	24.8
6.3	24.8
6.3	24.8
6.3	24.8
6.3	24.8
6.3	24.8
6.3	24.8
6.3	24.8
6.3	24.8
6.3	24.8
6.3	24.8
6.3	24.8
6.3	24.8
6.3	24.8
6.3	24.8
6.3	24.8
6.3	24.8
6.3	24.8
6.3	24.8
6.3	24.8
6.3	24.8
6.3	24.8
6.3	24.8
6.3	24.8
6.3	24.8
6.5	24.8
6.5	24.8
7.1	24.8
7.4	24.8
8	24.8
8.3	24.8
8.3	24.8
8.3	24.5
8.3	24.5
8.3	24.5
8.3	24.3
8.3	23.7
8	23.1
8	22.8
8	22.2
8	21.7
8	21.1
8	20.5
8	19.7
8	19.1
8	18.2
8	17.4
7.7	16.2
7.7	15.4
7.1	14.2
6.5	13.4
6.3	12.2
5.7	11.4
5.1	11.1
4.5	10.8
4.2	10.5
4	10.5
4	10.5
4	10.5
4	10.8
4	11.1
4	11.6
4	12.5
4	13.4
4	14.5
4	15.9
4	17.1
4	18.5
4	20
4.2	21.4
4.2	22.8
4.2	23.7
4.5	24.5
4.5	25.1
4.5	25.7
4.5	26
4.5	26.3
4.5	26.5
4.5	26.8
4.5	27.1
4.5	27.4
4.5	28
4.5	28.3
4.5	28.5
4.5	28.8
4.5	29.4
4.5	29.7
4.2	30
4	30
3.7	30
3.1	30
2.8	30
2.2	30
2	30
1.4	30
1.1	30
0.5	30
0	30
0.8	29.7
1.4	29.7
2.2	29.7
3.4	29.7
4.2	29.7
5.1	29.7
6	29.7
6.8	29.7
7.7	29.7
8.3	29.7
8.5	29.7
8.5	29.7
8.5	29.7
8.5	29.7
8.5	29.7
8.3	29.7
8	29.7
8	29.7
8	29.7
8	29.7
8	29.7
7.4	29.7
7.1	29.7
6.3	29.7
5.4	30
4.2	30.3
2.8	30.8
1.4	31.1
0.2	31.7
0.8	32.3
1.4	32.6
1.4	33.1
1.4	33.4
1.4	33.4
1.4	33.4
1.4	33.4
1.4	33.4
1.4	33.4
1.7	33.4
1.7	33.4
1.7	33.4
2.2	33.4
2.5	33.4
2.5	33.4
2.8	33.4
2.8	33.1
3.1	33.1
3.1	33.1
3.4	33.1
3.4	33.1
3.4	33.1
3.7	33.1
3.7	33.1
4	33.1
4.5	33.1
4.8	33.1
5.1	33.1
5.1	33.1
5.1	33.1
5.1	32.8
5.1	32.3
5.1	32.3
4.8	32
4.8	31.7
4.8	31.4
4.8	31.1
4.8	30.8
4.8	30.6
4.8	30.3
4.5	29.7
4.5	29.4
4.2	28.8
3.7	28
3.1	27.1
2.5	26.3
2	25.4
1.7	24.5
1.1	23.7
0.8	22.5
0.8	22
0.5	21.4
0.2	20.5
0.2	20.2
0.2	19.7
0.2	19.7
0.2	19.4
0.2	19.4
0.2	19.7
0.2	19.7
0.2	19.7
0.2	19.7
0.2	19.7
0.2	19.7
0.2	19.7
0.2	19.7
0.2	19.7
0.2	19.7
0.2	19.7
0.2	20
0.2	20.2
0.5	21.1
0.8	21.7
1.4	22.2
2.2	23.1
3.1	24
4	24.8
4.8	25.7
5.4	26.5
6.3	27.4
6.8	28.5
7.1	28.8
7.1	29.1
7.1	29.4
7.1	29.4
7.1	29.4
7.1	29.4
7.1	29.4
7.1	29.7
7.1	29.7
7.1	29.7
7.1	29.7
7.1	29.7
7.1	29.7
7.1	29.7
7.1	29.7
7.1	29.7
7.1	29.7
7.1	29.7
7.1	29.7
7.1	29.7
7.1	30
7.1	30
7.1	30.3
7.1	30.6
7.1	30.8
7.1	30.8
7.1	30.8
7.1	30.8
7.1	30.8
7.1	30.8
7.1	30.8
7.1	30.8
7.1	30.8
7.1	30.8
7.1	30.8
7.1	30.8
7.1	30.8
6.8	30.8
6.8	30.8
6.8	30.8
6.8	30.8
6.8	30.8
6.8	30.8
6.8	30.8
6.8	30.8
6.8	30.8
6.8	30.8
6.8	30.8
6.8	30.8
6.8	30.8
6.5	30.8
6.5	30.8
6.3	30.8
6	30.8
6	30.8
6	30.8
6	30.8
6	30.6
6	30.6
6	30.6
6	30.6
6	30.6
6	30.6
6	30.6
6	30.6
6	30.6
6	30.6
6	30.3
6	30.3
6	30.3
6	30.3
6	30
6	30
6	29.7
6	29.7
6	29.7
6	29.7
6	29.7
6	29.7
5.7	29.7
5.7	29.7
5.1	29.7
4.5	29.7
4	29.7
4	29.7
4	29.7
4	29.7
4	29.7
4	29.7
4	29.7
4	29.7
4	29.7
3.7	29.7
3.7	29.7
3.7	29.7
3.4	29.7
3.4	29.7
3.1	29.7
3.1	29.7
3.1	29.7
3.1	29.7
3.1	29.7
3.1	29.7
3.1	29.7
3.1	29.7
3.1	30
3.1	30
3.1	30
3.1	30
3.1	30
3.1	30
3.1	30
3.1	30
3.1	30
3.1	30
3.1	30
3.1	30
3.1	30
3.1	30
3.1	30
3.1	30
3.1	30
3.1	30
3.1	30
3.1	29.7
3.1	29.7
3.1	29.4
3.1	29.4
3.1	29.4
3.1	29.4
3.1	29.1
3.1	29.1
3.1	28.8
3.1	28.8
3.1	28.5
3.1	28.5
3.1	28.5
3.1	28.5
3.1	28.5
3.1	28.3
3.1	28.3
3.1	28.3
3.1	28.3
3.1	28.3
3.1	28.3
3.1	28.3
3.1	28.3
3.1	28.3
3.1	28
3.1	28
3.1	28
3.1	27.7
3.1	27.4
3.1	27.4
3.1	27.4
3.1	27.4
3.1	27.4
3.1	27.4
3.1	27.4
3.1	27.4
3.1	27.4
3.1	27.4
3.1	27.4
3.1	27.4
3.1	27.4
3.1	27.1
3.1	27.1
3.1	27.1
3.1	27.1
3.1	27.1
3.1	27.1
3.1	27.1
3.1	27.1
3.1	27.1
3.1	27.1
3.1	27.1
3.1	26.8
3.1	26.5
3.1	26.5
3.1	26.5
3.1	26.5
3.1	26.5
3.1	26.5
3.1	26.5
3.1	26.5
3.1	26.5
3.1	26.5
3.1	26.5
3.1	26.5
3.1	26.5
3.1	26.5
3.1	26.5
3.1	26.5
3.1	26.5
3.1	26.5
3.1	26.5
3.1	26.5
3.1	26.5
3.1	26.5
3.1	26.5
3.1	26.5
3.1	26.5
3.1	26.5
3.1	26.5
3.1	26.5
3.1	26.5
3.1	26.5
2.8	26.5
2.8	26.5
2.8	26.5
2.5	26.5
2.5	26.8
2.2	26.8
2	26.8
2	27.1
2	27.7
2	27.7
2	27.7
2	27.7
2	27.7
2	27.7
2	28
1.7	28
1.7	28
1.4	28.3
1.4	28.3
1.4	28.5
1.1	28.5
1.1	28.8
1.1	28.8
1.1	28.8
1.1	28.8
1.1	29.1
1.1	29.4
1.1	29.4
1.1	29.7
1.1	29.7
0.8	29.7
0.5	29.7
0.2	29.7
0	29.7
0	29.7
0.5	30
1.1	30
1.4	30
2	30
2.5	30.3
3.1	30.6
4	30.6
4.5	30.8
5.4	30.8
6.5	30.8
7.7	30.8
9.1	30.8
10.3	30.8
11.4	30.8
12.6	30.8
13.4	30.8
14.6	30.8
14.8	30.8
15.1	30.8
15.1	30.8
15.1	31.1
15.1	31.1
15.1	31.4
14.8	31.4
14.6	31.4
14.3	31.4
13.7	31.4
13.4	31.4
12.8	31.4
12.3	31.4
12	31.4
11.4	31.4
10.8	31.4
10.3	31.4
9.7	31.4
9.4	31.4
8.8	31.4
8.5	31.4
8	31.4
7.4	31.4
6.8	31.4
6.5	31.4
6.3	31.4
6	31.4
6	31.4
6	31.4
6	31.4
6	31.4
6	31.4
6	31.4
6	31.4
6	31.4
6	31.4
6	31.4
6	31.4
5.1	31.4
4.8	31.4
4.5	31.4
4.2	31.4
3.7	31.4
3.4	31.4
2.8	31.4
2.2	31.4
2	31.4
1.7	31.4
1.4	31.4
1.1	31.4
1.1	31.4
1.1	31.4
1.1	31.4
1.1	31.4
1.1	31.4
0.5	31.1
0.2	31.1
0.2	30.3
0.2	30
0.2	29.4
0.2	28.3
0.2	27.4
0.2	26.3
0.2	24.8
0.2	23.4
0.2	22
0.2	20.5
0.2	19.1
0.2	17.7
0.2	16.5
0.2	15.7
0.2	15.1
0.2	15.1
0.2	15.1
0.2	15.1
0.2	15.7
0.5	16.5
0.5	17.9
0.5	19.4
0.5	20.5
0.2	21.4
0.2	22.2
0.2	23.1
0.2	24
0.2	24.3
0.2	24.5
0.2	24.8
0.2	25.1
0.2	25.7
0.2	26.8
0.2	27.7
0.2	28.5
0.2	29.1
0.2	29.7
0.2	29.7
0.2	29.7
0.2	29.7
0.2	29.7
0.2	29.7
0.5	29.7
0.5	29.7
0.8	30
1.1	30.3
1.4	30.6
1.4	30.6
1.4	30.6
1.4	30.6
1.4	30.6
1.4	30.6
1.7	30.8
2.2	30.8
2.5	30.8
3.4	30.8
3.4	30.8
4	30.8
4.8	30.6
6	30.3
7.4	30
8.8	29.1
10.3	28
11.4	27.1
12.8	26
14	24.8
15.4	24
15.4	23.7
16	23.4
16	23.1
16	22.8
16	22.8
16	22.8
16	22.8
16	22.5
16	22.5
16	22.2
16	22
16	21.7
16	21.7
15.7	21.7
15.7	21.4
15.7	20.8
15.7	20.2
15.7	19.7
15.7	19.4
15.7	18.8
15.7	18.8
15.7	18.5
15.7	18.5
15.7	18.5
15.7	18.5
15.7	18.5
15.7	18.5
15.7	18.5
15.7	18.5
15.7	18.5
15.7	18.5
15.7	18.5
15.7	18.5
15.7	18.5
15.7	18.5
15.7	18.5
15.7	18.5
15.7	18.5
15.7	18.5
15.7	18.5
15.7	18.5
15.7	18.8
15.7	18.8
15.7	19.1
15.7	19.1
15.7	19.4
15.7	19.7
15.7	20
15.7	20.5
15.7	21.1
15.7	21.4
15.7	22.2
15.7	22.2
15.7	22.5
15.7	22.5
15.7	22.5
15.7	22.5
15.7	22.5
15.7	22.5
15.7	22.5
15.7	22.5
15.7	22.5
15.7	22.5
15.7	22.5
15.4	22.5
15.1	22.5
14.6	22.5
14.3	22.5
14	22.5
14	22.5
14	22.5
14	22.5
14	22.5
13.7	22.5
13.7	22.5
13.7	22.5
13.7	22.5
13.7	22.5
13.7	22.5
13.7	22.5
13.7	22.5
13.7	22.5
13.7	22.5
13.4	22.5
13.1	22.8
12.8	23.1
12.8	23.4
12.6	23.4
12.6	24
12.6	24
12.6	24
12.6	24
12.6	24
12.6	24
12.6	24
12.6	24
12.6	24
12.6	24
12.6	24
12.6	24
12.6	24
12.6	24
12.6	24
12.6	24
12.6	24
12.6	24
12.3	24
12	24
11.7	24
11.7	24
11.7	24
11.7	24
11.4	24
10.8	24
10.5	24
10.3	24
10	24
10	24
9.7	24
9.7	24
9.7	24
9.7	24
9.7	24
9.7	24
9.7	24
9.7	24
9.7	24
9.7	24
9.7	24
9.7	24
9.7	24
9.7	24
9.7	24
9.7	24
9.7	24
9.4	24
8.8	24
8.8	24
8.8	24
8.8	24
8.8	24
8.8	24
8.8	24
8.8	24.3
8.8	24.5
8.8	25.1
8.5	25.4
8.3	25.7
8	26
8	26
8	26
8	26
8	26
8	26
8	26
7.7	26
6.8	25.7
6.3	25.4
5.4	24.5
5.1	23.7
4.8	22.8
4.8	22.5
4.8	22.5
4.8	22.5
5.1	22.8
5.1	23.1
5.1	23.1
5.1	23.1
5.1	23.1
5.1	23.1
5.1	23.1
5.1	23.1
5.1	23.1
5.1	23.1
5.1	23.4
5.1	24
5.1	24.5
5.1	24.8
5.1	24.8
5.1	24.8
5.1	24.8
5.1	25.1
5.1	25.7
5.1	26
5.1	26
5.1	26
5.1	26
5.1	26
5.1	26
5.1	26
5.1	26
5.1	26
5.1	26
5.1	26
5.1	26
5.1	26
5.1	26
5.1	26
5.1	26
5.1	26
5.1	26
5.1	26
5.1	26
5.1	26
5.1	26
5.1	26
5.1	26
5.1	26
5.1	26
5.1	26
5.1	26
5.1	26
5.1	26
5.1	26
5.1	26
5.1	26
5.1	26
5.1	26
5.1	26
5.1	26
5.1	26
5.1	26
5.1	26
5.1	26
5.1	26
5.1	26
5.1	26
5.1	26
5.1	26
5.1	26
5.1	26
5.1	26
5.1	26
5.1	26
5.1	26
5.1	26
5.1	26
5.1	26
5.1	26
5.1	26
5.1	26
5.1	26
5.1	26
5.1	26
5.1	26
5.1	26
5.1	26
5.1	26
5.1	26
5.1	26
5.1	26
5.1	26
5.1	26.3
5.1	26.3
5.1	26.5
5.1	26.8
5.4	26.8
5.4	26.5
5.4	26.3
5.1	25.1
5.1	21.4
5.1	15.1
5.1	6.5
5.1	2.2
5.1	10.5
5.1	18.8
4.5	27.4
3.7	35.4
3.4	42.9
3.7	48
4.2	49.5
5.7	47.4
7.4	43.2
8.8	38
9.4	31.7
9.1	24.8
8.5	17.4
7.4	5.3
7.7	1.1
10.3	7.6
16.6	16.2
24	23.7
31.2	26
39.2	24.5
48.4	21.7
56.9	17.7
65	15.1
72.7	14.5
78.4	14.8
77.8	15.9
74.4	17.4
69.8	19.4
64.4	21.1
58.7	22.2
53.2	22.8
48.1	22.8
42.9	22.8
37.2	22.8
30.6	22.5
22.9	22
15.1	20
4.8	12.8
2.8	9.6
1.7	3.3
1.7	4.8
1.7	13.9
1.7	23.4
2.2	32.3
3.7	39.7
4.8	45.4
6	48
8	46.6
8.3	45.4
9.4	42
10	37.4
10	31.7
10	25.1
10	18.8
10	11.9
10.8	4.8
13.1	2.2
20.9	13.1
24.3	16.2
31.2	22.5
37.5	27.7
44.3	30.6
50.9	31.4
57.8	31.7
65	31.7
74.4	33.1
77.3	33.4
81.9	34
83	34
83	34.3
82.7	34.3
81	34.3
78.1	34.3
74.1	34.3
67.3	34.3
65	34.3
59.5	34.3
53.8	34.3
47.2	34.3
39.8	34.3
31.5	33.7
22.6	32
13.7	28.5
6	22.5
0.5	11.6
0.2	7.1
0.2	2.5
0.2	12.2
0.2	22
0.2	31.7
0.5	40.3
2	48
5.1	52.3
7.4	52.6
9.7	48.3
10	46.3
10	40.9
9.4	35.1
8.5	28.8
8.3	22.2
8.3	15.4
8.5	8.2
10.3	0.8
17.4	10.2
20.9	14.2
27.7	20.8
34.3	26.3
41.2	29.4
47.8	29.1
54.7	28.8
61.8	29.1
68.7	30.3
74.7	32.6
79.6	33.4
79.9	33.4
79.6	33.4
79.3	33.4
77.6	33.4
74.7	33.4
71	33.4
66.4	33.4
61.5	33.4
55.8	33.4
49.2	33.4
42.1	33.4
33.7	32.8
25.2	31.7
17.1	29.7
9.4	25.7
3.1	19.1
0.2	11.9
0.2	4.2
0	10.2
0	15.1
0.5	24.3
2.2	32
2.5	39.7
2.5	46.3
2.8	50.9
3.1	52.3
3.4	51.2
3.4	48.6
3.7	44.9
3.7	40.3
4	34.3
4	27.7
4	20.8
4.2	13.7
5.4	6.2
7.4	1.1
10.3	8.5
14	15.7
19.1	22.5
25.2	27.7
31.7	29.7
38.6	29.7
45.8	29.4
52.6	29.7
59.5	30.6
66.7	31.7
72.7	32.6
77.8	32.6
79.6	32.6
79.3	32.6
78.7	32.6
77	32.6
74.1	32.6
70.1	32.6
65.2	32.6
60.1	32.6
54.9	32.6
48.9	32.6
42.1	32.6
34.6	32.6
26.6	32
18	29.4
9.4	24
3.4	16.5
0.2	4.2
0.2	0.5
0.2	10.5
0.2	20.5
0.2	29.7
0.8	38.6
2.8	46
5.4	50
6.5	50.9
7.4	49.5
8	46.9
8	43.2
8	38.9
8	33.4
8	26.5
8	19.7
8.3	12.5
10	5.1
13.7	2.8
18.6	10.2
24.6	17.4
34.9	26.3
38	28
44.3	29.1
51.2	28.8
58.4	29.4
65.2	31.4
75.3	35.4
77.8	36.3
81	36.3
81.3	36.3
81	36.3
79.9	36.3
77.3	36.3
73.6	36.3
69.5	36.3
61.8	36.3
59.2	36.3
53.2	36.3
46.6	36.3
39.2	36.3
31.7	35.7
24	34.3
15.7	31.1
8	26
2.5	18.8
0.5	11.1
0.5	2.2
0.5	7.4
0.5	16.8
0.5	26
0.8	34.8
1.4	42.9
2.5	49.7
4	54
5.7	55.5
7.1	54.3
7.7	52
7.7	48.9
7.4	44.3
6.8	34.8
6.8	31.1
6.5	24
7.1	16.5
9.1	8.5
12.6	1.1
17.1	6.5
26.6	17.4
30.3	20.5
36.9	26
43.5	28.3
50.4	28.5
57.2	28.8
64.4	31.1
71.5	34.3
77.6	36.3
81.9	36
81.9	36
81.6	36
80.4	36
77.6	36
74.1	36
69.5	36
64.1	36
58.1	36
51.8	36
44.6	36
32.9	34.8
28.9	33.7
21.1	30.8
12.8	25.7
6	18.8
2.5	11.4
1.7	3.1
1.7	6.2
1.7	15.4
1.7	24.8
1.7	34.3
1.7	42.9
3.1	49.7
5.1	53.2
7.1	54.3
7.7	53.7
8.5	51.7
8.5	48.6
8.5	44
8.3	38
8.3	30.8
8.3	23.7
9.7	15.9
12.8	7.9
16.6	0.2
21.7	7.9
28.3	15.1
38.3	24
41.5	26
48.1	27.1
54.7	27.1
61.8	27.7
69	29.7
75.6	32.6
81.3	34.6
84.2	34.6
84.2	34.6
83.9	34.6
82.1	34.6
79.6	34.6
75.8	34.6
71	34.6
65	34.3
58.7	34.3
51.2	34.3
43.5	34.3
30.3	33.7
25.7	33.1
16.3	30.3
7.4	24.3
0.8	15.9
2.5	7.1
2.8	2.8
2.5	12.2
2.2	21.1
2	30.3
1.1	38
1.1	43.7
3.1	47.2
4.8	48
6.5	47.4
8.3	46
9.1	43.7
9.1	38
9.1	35.4
8.5	29.1
8	22.2
8	14.8
9.1	6.8
12	0.8
16.6	8.5
22.6	15.4
29.2	21.7
35.7	26.3
42.1	27.4
48.9	27.4
56.1	27.7
63.2	28.5
70.7	30.3
77.6	31.1
83	31.4
85	31.1
84.4	31.1
82.7	31.1
80.4	31.1
77.3	31.1
71.3	31.1
69	31.1
63.5	31.1
57.2	31.1
49.8	31.1
42.6	31.1
34.9	31.1
26.6	30.8
17.4	28.5
8.5	23.7
2.2	16.8
0.8	4.8
0.8	0.5
0.8	9.1
0.8	19.4
0.2	29.4
2.2	38.9
5.1	46.9
8	53.7
11.1	57.2
13.4	57.2
14.6	54.9
14.8	48.6
14.8	45.4
14.3	39.1
13.1	32.3
12	24.5
12.3	16.2
14.6	8.2
19.7	0.2
26.3	7.6
33.5	15.4
40.3	22
50.1	26.8
56.7	26.3
60.1	25.7
67	25.1
73.8	25.7
79.3	26.3
79.9	26.3
78.4	26.3
76.1	26.3
72.7	26.3
67	26.3
65	26.3
60.4	26.3
54.4	26.3
46.6	26.3
38	26.3
28.9	26.3
19.1	24.3
8.5	18.8
0.8	10.5
6	3.6
6.8	4.5
6.8	15.1
6	25.7
2.8	35.4
1.7	44.6
6.3	50.9
8.8	52.9
10.3	52
11.4	49.2
11.4	44.6
11.4	38.9
11.1	32.6
10.5	26
10.3	19.1
10.8	11.1
12.8	3.1
19.7	9.1
23.1	12.8
30	19.7
36.9	25.4
43.8	28.5
50.4	28.5
57.5	28
65	28
71.8	28.3
79	29.7
79.3	29.4
78.7	29.4
77	29.4
74.7	29.4
71.8	29.4
68.1	29.4
63.2	29.4
57.2	29.4
50.6	29.4
43.2	29.4
30.6	29.1
26	28.3
16	24.5
6	17.1
0.2	8.8
2	0.8
2	9.4
1.7	19.7
0.2	29.1
3.7	37.7
7.7	45.2
10.5	50.3
12	51.7
12.6	50.9
12.6	48.3
12.3	44
11.4	38.3
10.5	31.4
9.7	24.8
9.7	17.7
10	9.9
11.4	2.2
14.8	5.6
20.9	13.4
27.7	20.5
34.6	26.8
41.5	30.8
48.6	30.6
55.5	29.1
62.4	28.3
69	28.5
74.4	29.4
75.6	29.4
74.7	29.4
72.7	29.4
70.1	29.4
67	29.4
63.5	29.4
59.2	29.4
54.4	29.4
48.4	29.4
41.5	29.4
32.9	28.8
18.6	24.8
13.4	21.7
4.8	13.9
1.4	6.8
0.5	2.5
0.5	12.5
0.8	22
1.4	30.8
3.1	39.7
5.7	46.9
8.3	50.3
10.5	50
10.8	48.9
11.1	45.7
10.5	41.4
9.4	36.3
8.3	29.4
7.7	22
8.3	14.5
9.1	7.1
11.7	1.1
15.4	8.5
20.6	15.7
27.4	22.5
34.3	28
41.2	30.6
48.1	29.7
54.9	28
61.8	26.8
68.4	26.8
74.4	26.8
77.8	26.8
77.3	26.8
75.3	26.8
74.1	26.8
71.8	26.8
69	26.8
65.2	26.8
60.1	26.8
53.8	26.8
46.9	26.8
39.5	26.8
31.2	26.8
16.3	22.8
11.4	19.7
2.2	12.5
1.7	5.9
2.8	2.5
3.1	12.8
2	22.2
1.1	31.1
4.8	39.7
7.7	47.4
9.7	51.7
10.8	52.6
11.1	50.9
11.1	47.7
10.3	43.7
9.1	38.9
8	32.8
6.8	25.7
5.4	18.5
3.1	6.8
2.8	2.8
3.7	5.6
7.4	14.5
14.3	22.2
22.3	28.8
29.7	31.7
37.5	30.6
45.8	27.7
54.1	25.4
62.4	24.8
73	25.4
75.6	26
76.7	25.7
75.3	25.7
73	25.7
69.8	25.7
66.1	25.7
62.4	25.7
58.4	25.7
51.8	25.7
48.9	25.7
42.1	25.7
34	25.7
24.9	25.1
14.6	22.2
5.4	16.5
1.7	10.8
1.4	3.3
1.4	6.2
2.2	15.9
3.7	25.7
4.8	34.8
6.3	43.4
7.4	50.3
8.3	53.2
8.5	52.6
8.5	50
8.3	46.3
8	41.7
7.7	36
7.7	25.7
7.7	22.2
7.7	15.1
8.3	7.6
9.4	0.2
12.3	7.9
17.1	15.4
23.1	22
29.7	26.8
36.9	28.5
43.8	27.4
50.9	25.4
58.4	24
65.2	24.3
71.8	25.1
75.6	25.7
75.3	25.7
72.7	25.7
71.8	25.7
69.3	25.7
66.1	25.7
62.4	25.7
57.8	25.7
51.5	25.7
44.6	25.7
36.9	25.7
28	25.7
18	24.5
7.4	20.2
1.4	14.5
5.1	8.8
5.4	1.1
4.5	9.1
1.1	18.2
3.1	27.4
6.3	36.6
8.5	44.3
11.1	48
12	48
11.7	45.4
11.4	42
10.3	37.1
8.5	31.1
7.4	24.3
6.5	17.1
5.7	9.4
5.4	1.6
6.3	10.2
7.7	14.8
13.7	22.5
21.4	29.1
28.6	31.7
36	30.8
48.1	28
52.1	27.7
60.1	27.4
67.5	27.7
73.8	27.7
76.4	27.7
75.6	27.7
73	27.7
69.8	27.7
66.1	27.7
61.8	27.7
57.5	27.7
52.6	27.7
47.2	27.7
40.6	27.7
32.9	27.7
24.3	27.1
14.8	24.3
5.4	19.1
1.1	12.8
4	6.2
4.2	2.5
2.5	11.6
0.2	20.8
2.5	29.7
4.2	38.9
6.8	48.9
7.7	50.3
8.5	50.6
8.5	48.6
8.3	44.9
7.4	40.6
7.1	34.8
7.1	27.7
6	16.5
5.1	12.5
3.7	4.5
4	4.5
7.1	13.4
14	21.4
21.7	28.5
28.9	31.1
36.3	30.6
44.3	28.3
52.6	25.4
60.4	24
67.5	24.3
73.6	25.1
75.3	25.4
74.4	25.4
72.4	25.4
68.1	25.4
66.7	25.4
63	25.4
59.2	25.4
55.2	25.4
50.4	25.4
43.5	25.4
36	25.4
28	25.4
18.3	24.8
8.3	21.1
0.5	15.4
1.7	9.4
1.7	1.1
1.7	9.1
0.5	24
0.5	28.5
3.7	37.1
6.8	45.4
8.8	50.9
10	52.6
10.3	51.7
10	48.6
9.4	44.3
8.5	39.4
7.7	29.4
7.4	26
6.3	18.2
4.2	10.5
3.4	2.2
4.5	6.8
9.1	15.7
16.8	23.4
24.6	29.4
35.7	30
40	29.4
48.4	28.3
56.4	28
64.1	28
71.3	28
77	28
78.7	27.7
77.8	27.7
74.4	27.7
73	27.7
69.5	27.7
66.4	27.7
63.2	27.7
59.8	27.7
54.7	27.7
47.5	27.7
39.5	27.7
31.2	27.7
16.6	25.7
11.1	23.4
1.7	16.8
3.1	10.2
4	2.8
3.4	7.1
0.5	17.1
2.8	26.5
5.4	35.4
7.4	44
10	50.6
11.7	52.6
12	52
12	49.7
11.4	46.3
10.5	42
9.7	35.7
9.1	28.5
8.5	17.7
8.3	13.9
7.7	6.2
6.8	2.2
7.7	10.8
11.1	19.4
21.1	30.6
24.9	33.4
32	34
39.8	31.7
47.8	29.1
55.5	28
62.7	27.7
69	28
72.4	28
71.8	28
70.4	28
68.4	28
65	28
63.5	28
59.8	28
55.2	28
49.8	28
43.2	28
35.7	28
27.2	27.7
17.4	26.5
7.4	22.8
0.8	17.1
4.2	10.8
4.8	1.9
3.4	7.9
0.2	17.7
3.4	26.8
4.8	35.7
5.7	43.7
7.4	49.5
8.8	50.9
9.1	49.2
8.8	44
8.8	42.3
8.5	38
8.3	32.3
7.7	26
6.8	18.8
5.1	11.6
2.8	3.9
2.5	4.8
4.5	13.4
10.5	21.4
18.3	28.8
25.7	32.6
32.9	31.7
40.6	29.1
48.6	27.1
56.7	26.5
64.1	27.1
72.7	28
73.6	28
73	27.7
71	27.7
69	27.7
67	27.7
64.4	27.7
61.2	27.7
57.2	27.7
52.6	27.7
44.1	27.7
40.6	27.7
32.6	27.7
24	27.1
14	23.4
4.8	16.8
0	10.8
0.8	3.3
0.5	6.5
0.8	15.9
2.8	25.1
4.2	34.3
6	45.4
6.8	47.4
7.4	48.9
7.4	47.7
7.4	45.2
6.8	42
6.5	38.3
6.3	32.8
6	26.5
4.5	15.7
3.7	11.9
1.1	3.9
0.5	4.5
2.2	13.1
6.8	21.4
14.3	28.5
21.7	34
28.6	34
36.6	31.7
44.9	29.4
52.9	28.3
60.7	29.1
67.5	29.7
72.4	30
73.3	29.4
72.4	29.4
70.7	29.4
68.4	29.4
65.8	29.4
62.7	29.4
58.9	29.4
54.9	29.4
50.6	29.4
45.2	29.4
38.9	29.4
31.5	29.4
22.3	28.5
12.6	26
0.8	18.8
1.1	15.9
2.8	9.1
2.5	0.2
1.4	9.4
0.2	18.8
1.4	28
2.2	36.3
3.4	44.3
5.1	49.2
6.3	50.3
6.5	48.9
6.3	46.3
6	42.3
6	37.4
5.4	31.7
[truncated: 1,926 more rows]
