# Supplementary material for: Bot fit: A novel approach to assessing lower limb muscular strength
Source: PLoS One. 2026 Mar 26;21(3):e0339187. doi: 10.1371/journal.pone.0339187 (PMC13021169; doi:10.1371/journal.pone.0339187)
Supplement: S3 File — Raw joint angle data (left and right legs) collected from 25 participants across all exercise protocols. This compressed folder contains individual participant files (sub1–sub25) with time-series signals representing lower-limb motion recorded by the Bot Fit system during resistance exercise trials. (ZIP) [file pone.0339187.s003.zip › sub23/kneeup_max.csv]

AngL	AngR
10.5	10.2
8.8	12.2
6.8	13.9
4.8	15.7
2.5	16.8
0	17.4
2.5	17.1
5.1	17.1
7.4	17.1
8.8	17.1
10.5	17.1
12.3	17.4
14.3	17.7
16.3	18.2
17.7	18.2
19.1	18.5
20.9	18.8
22	19.7
23.4	20.2
24.3	20.8
25.2	21.4
26	21.4
26.6	21.4
26.9	21.7
26.9	21.7
26.3	22.5
25.2	24
24	25.1
22.9	25.4
21.7	25.4
21.1	24.8
20	23.7
19.1	22.2
17.7	21.7
16.3	21.4
14.8	21.4
13.7	21.1
12.6	20.5
11.7	19.4
11.7	17.7
12.3	16.2
13.4	14.2
14.8	12.2
16.3	9.9
17.1	7.4
18	5.1
18.9	2.8
19.4	1.1
20	1.6
20.3	2.2
20.6	3.6
21.1	4.8
21.7	5.9
22.3	7.1
23.1	7.9
24	8.8
25.2	9.4
26.3	9.6
27.4	9.9
28.6	9.9
29.2	9.9
30	9.9
31.2	9.9
32	9.9
32.6	10.5
33.7	11.1
34.9	11.9
36.6	13.1
38	14.8
39.8	16.2
41.2	17.4
42.3	18.5
43.5	19.1
44.6	19.7
45.8	20.8
46.9	22.2
48.6	24.3
50.6	26.5
52.9	28.5
54.9	30.6
56.7	32.3
57.8	33.4
58.7	34.8
59.5	36
60.7	37.1
61.8	38.6
63.2	40
64.4	41.4
65.8	42.9
67	44
67.8	45.2
68.7	46.3
69.3	46.9
69.8	47.7
70.4	48.3
70.7	49.2
71.3	49.7
71.8	50.6
72.4	51.5
73	52.3
73.3	52.9
73.6	53.5
73.8	54
74.4	54.6
74.4	54.9
74.7	55.2
74.7	55.8
75	55.5
74.7	55.5
74.1	55.2
73.6	54.9
73	54.3
72.4	53.2
72.1	52.9
71.8	51.7
71.3	50.9
70.4	50
69.8	49.2
69.5	48.3
68.7	47.7
68.1	47.2
67.5	46.6
67	46
66.1	45.4
65.8	44.9
65.5	44.3
65.2	43.7
65	43.4
64.7	42.9
64.4	42.3
64.4	41.7
64.4	41.1
64.4	40.9
64.4	40.9
64.4	40.9
64.7	40.9
64.7	40.3
65	40
65	40
65	40
65	40
65	40
65	40
65	40
65	40
64.7	40.3
64.7	40.6
64.4	41.1
64.7	41.7
64.7	42.3
64.7	42.6
64.7	42.9
64.7	43.2
64.7	43.4
64.7	43.2
64.7	43.2
64.7	43.4
64.7	43.4
64.7	43.4
65.2	43.7
65.8	44
66.4	44.6
67	44.6
67.8	44.9
68.4	45.2
69	45.4
69.5	46
70.1	46.9
71	47.7
71.5	48.3
72.4	49.2
73.3	50
73.8	50.6
74.4	51.2
75	52
75.6	52.6
76.4	53.2
77	53.7
77.3	54.3
77.8	54.9
78.1	55.5
78.7	55.8
79	56
79.3	56.3
79.9	56.6
79.9	56.9
80.1	57.2
80.4	57.5
80.7	57.8
80.7	57.8
81	58
81	58
81	58.3
81.3	58.6
81.6	58.6
81.6	58.9
81.6	58.9
81.6	58.9
81.6	58.9
81.6	59.2
81.6	59.5
81.6	59.5
81.6	59.5
81.6	59.5
81.6	59.5
81.6	59.5
81.6	59.5
81.6	59.5
81.6	59.5
81.6	59.5
81.6	59.5
81.6	59.5
81.6	59.5
81.6	59.5
81.6	59.5
81.6	59.2
81.6	59.2
81.6	59.2
81.6	59.2
81.6	59.2
81.6	59.2
81.6	59.2
81.6	59.2
81.6	58.9
81.6	58.6
81.6	58.3
81.6	58.3
81.6	58.3
81.6	58.3
81.3	58.3
81.3	58.3
81.3	58.3
81.3	58.3
81.3	58.3
81.3	58.3
81.3	58.3
81.3	58.3
81.3	58.3
81.6	58.3
81.6	58.3
81.6	58.3
81.6	58.3
81.6	58.3
81.6	58.3
81.6	58.3
81.6	58.3
81.6	58.3
81.6	58.3
81.6	58.3
81.6	58.3
81.6	58.3
81.6	58.3
81.6	58.3
81.6	58.3
81.6	58.3
81.6	58.3
81.6	58.3
81.6	58.3
81.6	58.3
81.6	58.3
81.6	58.3
81.6	58.3
81.6	58.3
81.3	58.3
81.3	58.3
81.3	58.3
81.3	58.3
81.3	58.3
81	58.3
81	58
80.7	58
80.7	58
80.7	58
80.7	57.8
80.7	57.5
80.4	57.5
80.4	57.5
80.4	57.5
80.4	57.5
80.4	57.5
80.4	57.5
80.4	57.5
80.4	57.5
80.4	57.5
80.4	57.5
80.4	57.5
80.4	57.5
80.4	57.2
80.4	57.2
80.4	57.2
80.4	57.2
80.4	57.2
80.4	57.2
80.4	57.2
80.4	57.2
80.4	57.2
80.4	57.2
80.4	57.2
80.4	57.2
80.4	56.9
80.4	56.6
80.4	56.6
80.4	56.3
80.4	56.3
80.4	56.3
80.4	56.3
80.4	56.3
80.4	56.3
80.4	56.3
80.4	56.3
80.4	56.3
80.4	56.3
80.4	56.3
80.4	56.3
80.4	56.3
80.1	56.3
80.1	56.3
80.1	56.3
80.1	56.3
80.1	56.3
80.1	56.3
80.1	56.3
79.9	56.3
79.9	56.3
79.6	56.3
79.6	56.3
79.6	56.3
79.6	56.3
79.6	56.3
79.6	56.3
79.6	56.3
79.6	56.3
79.6	56.3
79.6	56.3
79.6	56
79.6	55.8
79.3	55.5
79.3	55.2
78.7	55.2
78.4	55.2
78.4	55.2
78.4	55.2
78.1	54.3
77.8	54.3
77.6	54.3
77.6	54.3
77.6	54.3
77.6	54.3
77.6	54
77.6	53.7
77.3	53.5
76.7	53.5
76.7	53.5
76.7	53.5
76.7	53.5
76.7	53.5
76.7	53.5
76.7	53.5
76.7	53.5
76.7	53.5
76.7	53.5
76.7	53.5
76.7	53.5
76.7	53.5
76.7	53.5
76.7	53.5
76.7	53.5
76.7	53.5
76.7	53.5
76.7	53.5
76.7	53.5
76.7	53.5
76.7	53.5
76.7	53.5
76.7	53.5
76.7	53.5
76.7	53.5
76.7	53.5
77	53.5
77	53.5
77	53.5
77	53.5
77	53.5
77	53.5
77	53.5
77	53.5
77	53.5
77	53.5
77	53.5
77	53.5
77	53.5
77	53.5
77	53.5
77	53.5
77	53.5
77	53.5
77	53.5
77	53.5
77	53.5
77	53.5
76.7	53.5
76.7	53.5
76.7	53.5
76.7	53.5
76.7	53.5
76.7	53.5
76.7	53.5
76.7	53.2
76.7	53.2
76.4	52.6
76.1	52.3
75.8	52.6
75.8	52.6
75.8	52.6
75.8	52.6
75.8	52.6
75.8	52.6
75.8	52.6
75.8	52.6
75.8	52.6
75.8	52.6
75.8	52.6
75.8	52.6
75.8	52.6
75.8	52.6
75.8	52.6
75.8	52.6
76.1	52.6
76.1	52.6
76.1	52.6
76.1	52.6
76.1	52.6
76.1	52.6
76.1	52.6
76.1	52.6
76.4	52.6
76.4	52.9
76.7	52.9
77	53.2
77	53.2
77	53.7
77	53.7
77	53.5
77	53.5
77	53.5
77	53.5
77	53.5
77	53.5
77	53.5
77	53.5
77	53.5
77	53.5
77	53.5
77	53.5
77	53.5
77	53.5
77	53.5
77	53.5
77	53.5
77	53.5
77	53.5
77	53.5
77	53.5
77	53.5
77	53.5
77	53.5
77	53.5
77	53.5
77	53.5
77	53.5
77	53.5
77	53.5
77	53.5
77	53.5
77	53.5
77	53.5
77	53.5
77	53.5
77	53.5
77	53.5
77	53.5
77	53.5
77	53.5
77	53.5
77	53.5
77	53.5
77	53.5
77	53.5
77	53.5
77	53.5
77	53.5
77	53.5
77	53.5
77	53.5
77	53.5
77	53.5
77	53.5
77	53.5
77	53.5
77	53.5
77	53.5
77	53.5
77	53.5
77	53.5
77	53.5
77	53.5
77	53.5
77	53.5
77	53.5
77	53.5
77	53.5
77	53.5
77	53.5
77	53.5
77	53.5
77	53.5
77	53.5
77	53.5
77	53.5
77	53.5
77	53.5
77	53.5
77	53.5
77	53.5
77	53.5
77	53.5
77	53.5
77	53.5
77	53.5
77	53.5
77	53.5
77	53.5
77	53.5
77	53.5
77	53.5
77	53.5
77	53.5
77	53.5
77	53.5
77	53.5
77	53.5
77	53.5
77	53.5
77	53.5
77	53.5
77	53.5
77	53.5
77	53.5
77	53.5
77	53.5
77	53.5
77	53.5
77	53.5
77	53.5
77	53.5
77	53.5
77	53.5
77	53.5
77	53.5
77	53.5
77	53.5
77	53.5
77	53.5
77	53.5
77	53.5
77	53.5
77	53.5
77	53.5
77	53.5
77	53.5
77	53.5
77	53.5
77	53.5
77	53.5
77	53.5
77	53.5
77	53.5
77	53.5
77	53.5
77	53.5
77	53.5
77	53.5
77	53.5
77	53.5
77	53.5
77	53.5
77	53.5
77	53.5
77	53.5
77	53.5
77	53.5
77	53.5
77	53.5
77	53.5
77	53.5
77	53.5
77	53.5
77	53.5
77	53.5
77	53.5
77	53.5
77	53.5
77	53.5
77	53.5
77	53.5
77	53.5
77	53.5
77	53.5
77	53.5
77	53.5
77	53.5
77	53.5
77	53.5
77	53.5
77	53.5
77	53.5
77	53.5
77	53.5
77	53.5
77	53.5
77	53.5
77	53.5
77	53.5
77	53.7
77	53.7
77	53.7
77	53.7
77	53.7
77	53.7
77	53.7
77	53.7
77	53.7
77	53.7
77	53.7
77	53.7
77	53.7
77	53.7
77	53.7
77	53.7
77	53.7
77	53.7
77	53.7
77	53.7
77	53.7
77	53.7
77	53.7
77	53.7
77	53.7
77	53.7
77	53.7
77	53.7
77	53.7
77	53.7
77	53.7
77	53.7
77	53.7
77	53.7
77	53.7
77	53.7
77	53.7
77	53.7
77	53.7
77	53.7
77	53.7
77	53.7
77	53.7
77	53.7
77	53.7
77	53.7
77	53.7
77	53.7
77	53.7
77	53.7
77	53.7
77	53.7
77	53.7
77	53.7
77	53.7
77	53.7
77	53.5
77	53.5
76.7	53.5
76.7	53.5
76.7	53.5
76.7	53.5
76.7	53.2
76.4	52.9
76.1	52.6
75.8	52.6
75.8	52.6
75.8	52.6
75.8	52.6
75.8	52.6
75.8	52.6
75.8	52.6
75.8	52.6
75.8	52.6
75.8	52.6
75.8	52.6
75.8	52.6
75.8	52.6
75.8	52.6
75.8	52.6
75.8	52.3
75.8	52.3
75.8	52.3
75.8	52.3
75.8	52
75.6	51.5
75.6	51.5
75.6	51.5
75.3	51.5
75	51.5
75	51.5
75	51.5
75	51.5
75	51.5
75	51.5
75	51.5
75	51.5
75	51.5
75	51.5
75	51.5
75	51.5
75	51.5
75	51.5
75	51.5
75	51.5
75	51.5
75	51.5
75	51.5
75	51.5
75	51.5
75	51.5
75	51.5
75	51.5
75	51.5
75	51.5
75	51.5
75	51.5
75	51.5
75	51.5
75	51.5
75	51.5
75	51.5
75	51.5
75	51.5
75	51.5
75	51.5
75	51.5
75	51.5
75	51.5
75	51.5
75	51.5
75	51.5
75	51.5
75	51.5
75	51.5
75	51.5
75	51.5
75	51.5
75	51.5
75	51.5
75	51.5
75	51.5
75	51.5
75	51.5
75	51.5
75	51.5
75	51.5
75	51.5
75	51.5
75	51.5
75	51.5
75	51.5
75	51.5
75	51.5
75	51.5
75	51.5
75	51.5
75.3	51.7
75.3	51.7
75.3	51.7
75.3	51.7
75.3	51.7
75.3	51.7
75.6	52
75.8	52.3
76.1	52.9
76.4	53.2
76.7	53.2
77.3	53.7
77.6	54.3
78.1	54.9
78.4	55.2
79	55.5
79	55.8
79.3	56
79.9	56.6
80.1	56.9
80.7	57.2
81	57.5
81.3	58
81.9	58.6
82.1	58.9
82.4	59.5
82.7	59.8
83	59.8
83	60.1
83	60.3
83.6	60.6
83.9	60.6
83.9	60.9
83.9	61.5
83.9	61.5
84.2	61.5
84.2	61.8
84.4	61.8
84.7	62.1
84.7	62.3
84.7	62.3
84.7	62.3
84.7	62.3
84.7	62.3
84.7	62.3
84.7	62.3
84.7	62.3
84.7	62.3
84.7	62.3
84.7	62.3
84.7	62.3
84.7	62.3
84.7	62.3
84.7	62.3
84.7	62.3
84.7	62.3
84.7	62.3
84.7	62.3
84.7	62.3
84.7	62.1
84.7	62.1
84.7	62.1
84.7	62.1
84.7	62.1
84.7	62.1
84.7	62.1
84.7	62.1
84.7	62.1
84.7	62.1
84.7	62.1
84.7	62.1
84.7	62.1
84.7	62.1
84.7	62.1
84.7	62.1
84.7	62.1
84.7	62.1
84.7	62.1
84.7	62.1
84.7	62.1
84.7	62.1
84.7	62.1
84.7	62.1
84.7	62.1
84.7	62.1
84.7	62.1
84.7	62.1
84.7	62.1
84.7	62.1
84.7	62.1
84.7	62.1
84.7	62.1
84.7	62.1
84.7	62.1
84.7	62.1
84.4	62.1
84.4	62.1
84.4	61.8
84.4	61.8
84.4	61.8
84.4	61.5
84.4	61.2
84.4	61.2
84.4	61.2
84.4	61.2
84.4	61.2
84.4	61.2
84.4	61.2
84.4	61.2
84.4	61.2
84.4	61.2
84.4	61.2
84.4	61.2
84.4	61.2
84.4	61.2
84.4	61.2
84.4	61.2
84.4	61.2
84.4	61.2
84.4	61.2
84.4	61.2
84.4	61.2
84.4	61.2
84.4	61.2
84.4	61.2
84.4	61.2
84.4	61.2
84.4	61.2
84.4	61.2
84.4	61.2
84.4	61.2
84.4	61.2
84.4	61.2
84.4	61.2
84.4	61.2
84.4	61.2
84.4	61.2
84.4	61.2
84.4	61.2
84.4	61.2
84.4	61.2
84.4	61.2
84.4	61.2
84.4	61.2
84.4	61.2
84.4	61.2
84.4	61.2
84.4	61.2
84.4	61.2
84.4	61.2
84.4	61.2
84.4	61.2
84.4	61.2
84.4	61.2
84.4	61.2
84.4	61.2
84.4	61.2
84.4	61.2
84.4	61.2
84.4	61.2
84.4	60.9
84.4	60.9
84.4	60.9
84.4	60.9
84.4	60.9
84.2	60.9
84.2	60.9
84.2	60.9
84.2	60.9
84.2	60.6
83.9	60.3
83.6	60.3
83.6	60.3
83.6	60.3
83.6	60.3
83.6	60.3
83.6	60.3
83.6	60.3
83.6	60.3
83.6	60.3
83.6	60.3
83.6	60.3
83.6	60.3
83.6	60.3
83.6	60.3
83.6	60.3
83.6	60.3
83.6	60.3
83.6	60.3
83.6	60.3
83.6	60.3
83.6	60.3
83.6	60.3
83.6	60.3
83.6	60.3
83.6	60.3
83.6	60.3
83.6	60.3
83.6	60.3
83.6	60.3
83.6	60.3
83.6	60.3
83.6	60.3
83.6	60.3
83.6	60.3
83.6	60.3
83.6	60.3
83.6	60.3
83.6	60.3
83.6	60.3
83.6	60.3
83.6	60.3
83.6	60.3
83.6	60.3
83.6	60.3
83.6	60.3
83.6	60.3
83.6	60.3
83.6	60.3
83.6	60.3
83.6	60.3
83.6	60.3
83.6	60.3
83.6	60.3
83.6	60.3
83.6	60.3
83.6	60.3
83.6	60.3
83.6	60.3
83.6	60.1
83.6	60.1
83.6	60.1
83.6	60.1
83.6	60.1
83.6	60.1
83.6	60.1
83.6	60.1
83.6	60.1
83.6	60.1
83.6	60.1
83.6	60.1
83.6	60.1
83.6	60.1
83.6	60.1
83.6	60.1
83.6	60.1
83.6	60.1
83.6	60.1
83.6	60.1
83.6	60.1
83.6	60.1
83.6	60.1
83.6	60.1
83.6	60.1
83.6	60.1
83.6	60.1
83.6	60.1
83.6	60.1
83.6	60.1
83.6	60.1
83.6	60.1
83.6	60.1
83.6	60.1
83.6	60.1
83.6	60.1
83.6	60.1
83.6	60.1
83.6	60.1
83.6	60.1
83.6	60.1
83.6	60.1
83.6	60.1
83.6	60.1
83.6	60.1
83.6	60.1
83.6	60.1
83.6	60.1
83.6	60.1
83.6	60.1
83.6	60.1
83.6	60.1
83.6	60.1
83.6	60.1
83.6	60.1
83.6	60.1
83.6	60.1
83.6	60.1
83.6	60.1
83.6	60.1
83.6	60.1
83.6	60.1
83.6	60.1
83.6	60.1
83.6	60.1
83.6	60.1
83.6	60.1
83.6	60.1
83.6	60.1
83.6	60.1
83.6	60.1
83.3	60.1
83.3	60.1
83.3	60.1
83.3	60.1
83.3	60.1
83.3	60.1
83.3	60.1
83.3	60.1
83.3	60.1
83.3	60.1
83.3	60.1
83.3	60.1
83.3	60.1
83.3	60.1
83.3	60.1
83.3	60.1
83.3	60.1
83.3	60.1
83.3	60.1
83.3	60.1
83.3	60.1
83.3	60.1
83.3	60.1
83.3	60.1
83.3	60.1
83.3	60.1
83.3	60.1
83.3	60.1
83.3	60.1
83.3	60.1
83.3	60.1
83.3	60.1
83.3	60.1
83.3	60.1
83.3	60.1
83.3	60.1
83.3	60.1
83.3	60.1
83.3	60.1
83.3	60.1
83.3	60.1
83.3	60.1
83.3	60.1
83.3	60.1
83.3	60.1
83.3	60.1
83.3	60.1
83.3	60.1
83.3	60.1
83.3	60.1
83.3	60.1
83.3	60.1
83.3	60.1
83.3	60.1
83.3	60.1
83.3	60.1
83.3	60.1
83.3	60.1
83.3	60.1
83.6	60.1
83.6	60.1
83.6	60.1
83.6	60.1
83.6	60.1
83.6	60.1
83.6	60.1
83.6	60.1
83.6	60.1
83.6	60.1
83.6	60.1
83.6	60.1
83.6	60.1
83.6	60.1
83.6	60.1
83.6	60.1
83.6	60.1
83.6	60.1
83.6	60.1
83.6	60.1
83.6	60.1
83.6	60.1
83.6	60.1
83.6	60.1
83.6	60.1
83.6	60.1
83.6	60.1
83.6	60.1
83.6	60.1
83.6	60.1
83.6	60.1
83.6	60.1
83.6	60.1
83.6	60.1
83.6	60.1
83.6	60.1
83.6	60.1
83.6	60.1
83.6	60.1
83.6	60.1
83.6	60.1
83.6	60.1
83.6	60.1
83.6	60.1
83.6	60.1
83.6	60.3
83.6	60.3
83.6	60.3
83.6	60.3
83.6	60.3
83.6	60.3
83.6	60.3
83.6	60.3
83.6	60.3
83.6	60.3
83.6	60.3
83.6	60.1
83.6	60.1
83.6	60.1
83.6	60.1
83.6	60.1
83.6	60.1
83.6	60.1
83.6	60.1
83.6	60.1
83.6	60.1
83.6	60.1
83.6	60.1
83.6	60.1
83.6	60.1
83.6	60.1
83.6	60.1
83.6	60.1
83.6	60.1
83.6	60.1
83.6	60.1
83.6	60.1
83.6	60.1
83.6	60.1
83.6	60.1
83.6	60.1
83.6	60.1
83.6	60.1
83.6	60.1
83.6	60.1
83.6	60.1
83.6	60.1
83.6	60.1
83.6	60.1
83.6	60.1
83.6	60.1
83.6	60.1
83.6	60.1
83.6	60.1
83.6	60.1
83.6	60.1
83.6	60.1
83.6	60.1
83.6	60.1
83.6	60.1
83.6	60.1
83.6	60.1
83.3	59.8
83.3	59.5
83.3	59.5
83.3	59.5
83.3	59.5
83.3	59.5
83	59.5
83	59.5
83	59.5
83	59.5
83	59.5
83	59.5
83	59.5
83	59.5
83	59.5
83	59.5
83	59.5
83	59.5
83	59.5
83	59.5
83	59.5
83	59.5
83	59.5
83	59.5
83	59.5
83	59.5
83	59.5
83	59.5
83	59.5
83	59.5
83	59.5
83	59.5
83	59.5
83	59.5
83	59.5
83	59.5
83	59.5
83	59.5
83	59.5
83	59.5
83	59.5
83	59.5
83	59.5
83	59.5
83	59.5
83	59.5
83	59.5
83	59.5
83	59.5
83	59.5
83	59.5
83	59.5
83	59.5
83	59.5
83	59.5
83	59.5
83	59.5
83	59.5
83	59.5
83	59.5
83	59.5
83	59.5
83	59.5
83	59.5
83	59.5
83	59.5
83	59.5
83	59.5
83	59.5
83	59.5
83	59.5
83	59.5
83	59.5
83	59.5
83	59.5
83	59.5
83	59.5
83	59.5
83	59.5
83	59.5
83	59.5
83	59.5
83	59.5
83	59.5
83	59.5
83	59.5
83	59.5
83	59.5
83	59.5
83	59.5
83	59.5
83	59.5
83	59.5
83	59.5
83	59.5
83	59.5
83	59.5
83	59.5
83	59.5
83	59.5
83	59.5
83	59.5
83	59.5
83	59.5
83	59.5
83	59.5
83	59.5
83	59.5
83	59.5
83	59.5
83	59.5
83	59.5
83	59.5
83	59.5
83	59.5
83	59.5
83	59.5
83	59.5
83	59.5
83	59.5
83	59.5
83	59.5
83	59.5
83	59.5
83	59.5
83	59.5
83	59.5
83	59.5
83	59.5
83	59.5
83	59.5
83	59.5
83	59.5
83	59.5
83	59.5
83	59.5
83	59.5
83	59.5
83	59.5
83	59.5
83	59.5
83	59.2
83	59.2
83	59.2
83	59.2
83	59.2
83	59.2
83	59.2
83	59.2
83	59.2
83	59.2
83	59.2
83	59.2
83	59.2
82.7	59.2
82.7	59.2
82.7	59.2
82.7	59.2
82.7	59.2
82.7	59.2
82.7	58.9
82.7	58.9
82.7	58.6
82.7	58.6
82.7	58.6
82.7	58.6
82.4	58.6
82.4	58.6
82.4	58.6
82.4	58.6
82.4	58.6
82.4	58.6
82.4	58.6
82.4	58.6
82.4	58.6
82.4	58.6
82.4	58.6
82.4	58.6
82.1	58.3
81.9	58.3
81.9	58.3
81.6	58.3
81.6	58
81.3	58
81.3	58
81	57.8
80.4	57.5
80.1	57.2
79.9	57.2
79.6	56.9
79.3	56.3
79	56
78.4	56
78.1	55.5
77.6	55.2
77.3	54.9
77	54.3
76.4	54
75.8	53.5
75.6	53.2
75.3	52.6
74.7	52.3
74.4	52.3
74.1	51.7
73.8	51.5
73.6	51.2
73.3	50.9
73	50.6
72.7	50.6
72.4	50.3
72.1	50
71.8	49.5
71.5	49.5
71.5	49.5
71.5	49.2
71.3	48.9
71	48.6
70.7	48.6
70.7	48.6
70.7	48.6
70.7	48.6
70.7	48.6
70.7	48.6
70.7	48.6
70.7	48.6
70.7	48.6
70.7	48.6
70.7	48.6
70.7	48.6
70.7	48.6
70.7	48.6
70.7	48.6
70.7	48.6
70.7	48.6
70.7	48.6
71	48.6
71	48.6
71	48.6
71.3	48.6
71.5	48.9
71.8	49.2
72.1	49.5
72.4	50
73	50.3
73.6	50.9
73.8	51.2
74.4	51.7
74.7	52
75	52
75.3	52.6
75.6	52.9
76.1	53.5
76.1	53.7
76.7	54
77.3	54.3
77.3	54.9
77.8	54.9
78.1	55.5
78.1	55.8
78.7	55.8
79	56
79.3	56.6
79.6	56.6
79.9	56.6
79.9	56.9
79.9	56.9
79.9	57.2
80.1	57.5
80.4	57.5
80.4	57.5
80.4	57.5
80.4	57.5
80.4	57.5
80.4	57.5
80.4	57.5
80.4	57.5
80.4	57.5
80.4	57.5
80.4	57.5
80.4	57.5
80.4	57.5
80.4	57.5
80.4	57.5
80.4	57.5
80.4	57.5
80.4	57.5
80.1	57.5
80.1	57.5
79.9	57.5
79.6	57.2
79.6	56.9
79.6	56.9
79.6	56.6
79.6	56.6
79.6	56.3
79.3	56.3
79	56.3
78.7	56.3
78.7	56
78.7	55.8
78.7	55.8
78.7	55.5
78.7	55.5
78.7	55.5
78.7	55.5
78.7	55.5
78.7	55.5
78.7	55.5
78.7	55.5
78.7	55.5
78.7	55.5
78.7	55.5
78.7	55.8
78.7	55.8
78.7	56
78.7	56
78.7	56
78.7	56
78.7	56
78.7	56
78.7	56
78.7	56
78.7	56
78.7	56
78.7	56
78.7	56
78.7	56
78.7	56
78.7	56
78.7	56
78.7	56
78.7	56
78.7	56
78.7	56
78.7	56
78.7	56
78.7	56
78.7	56
78.7	56
78.4	55.8
78.1	55.5
77.6	55.2
77.3	54.9
77	54.6
76.7	54.3
76.7	54
76.7	53.7
76.1	53.5
75.6	53.5
75.6	53.2
75.6	52.9
75.3	52.6
74.7	52.3
74.7	52.3
74.7	52.3
74.7	52
74.1	51.7
73.8	51.5
73.8	51.5
73.8	51.5
73.6	51.2
73.3	50.6
73	50.3
72.7	50.3
72.4	50.3
72.4	49.7
71.8	49.5
71.8	49.5
71.8	49.5
71.5	49.5
71.5	48.9
71	48.6
71	48.6
71	48.6
71	48.6
70.7	48.6
70.7	48.3
70.4	48
70.1	47.7
70.1	47.7
70.1	47.7
70.1	47.7
70.1	47.7
70.1	47.7
70.1	47.7
70.1	47.7
70.1	47.7
70.1	47.7
70.1	47.7
70.1	47.7
70.1	47.7
70.1	47.7
70.1	47.7
70.1	47.7
70.1	47.7
70.1	47.7
70.1	47.7
70.1	47.7
70.4	47.7
70.4	48
70.4	48
70.7	48
71	48.3
71.3	48.9
71.3	48.9
71.3	48.9
71.5	49.2
71.8	49.2
72.1	49.5
72.1	49.7
72.1	50
72.4	50
72.4	50
72.7	50
72.7	50
72.7	50
72.7	50
72.7	50
72.7	50
72.7	50
72.7	50
72.7	50
72.7	50
72.7	50
72.7	50
72.7	50
72.7	50
72.7	50
72.7	50
72.7	50
72.7	50
72.7	50
72.7	50
72.7	50
72.7	50
72.7	50
72.7	50
72.7	50
72.7	50.3
73	50.3
73	50.3
73	50.3
73	50.6
73	50.9
73.3	50.9
73.3	50.9
73.3	50.9
73.3	50.9
73.6	50.9
73.6	50.9
73.6	50.9
73.6	50.9
73.6	50.9
73.6	50.9
73.6	50.9
73.8	50.9
73.8	51.2
74.1	51.2
74.1	51.5
74.1	51.7
74.4	51.7
74.4	51.7
74.4	51.7
74.4	51.7
74.4	51.7
74.4	51.7
74.4	51.7
74.7	51.7
74.7	51.7
74.7	51.7
74.7	51.7
74.7	51.7
74.7	51.7
74.7	52
74.7	52
75	52
75	52
75	52
75	52
75	52
75	52
75	52
75	52
75	52
75	52
75	52
75	52
75	52
75	52
75	52
75	52
75	52
75	52.3
75	52.3
75	52.3
75	52.3
75	52.6
75	52.6
75	52.6
75	52.6
75	52.6
75	52.6
75	52.6
75	52.6
75	52.6
75	52.6
75	52.6
75	52.6
75	52.6
75	52.6
75	52.6
75	52.6
75	52.6
75	52.6
75.3	52.6
75.3	52.6
75.3	52.6
75.3	52.6
75.3	52.9
75.6	52.9
75.6	52.9
75.8	52.9
76.1	53.2
76.1	53.2
76.1	53.2
76.1	53.2
76.1	53.2
76.1	53.2
76.1	53.5
76.1	53.5
76.1	53.5
76.1	53.5
76.1	53.5
76.1	53.5
76.1	53.5
76.1	53.5
76.1	53.5
76.1	53.5
76.1	53.5
76.1	53.7
76.4	53.7
76.4	53.7
76.7	53.7
77	53.7
77	53.7
77	53.7
77	53.7
77	53.7
77	53.7
77	53.7
77	53.7
77	53.7
77	53.7
77	53.7
77	53.7
77	53.7
77	53.7
77	53.7
77	53.7
77	53.7
77	53.7
77	53.7
77	53.7
77	53.7
77	53.7
77	53.7
77	53.7
77	53.7
77	53.7
77	53.7
77	53.7
77	54
77	54
77	54.6
77	54.6
77	54.6
77	54.6
77	54.6
77	54.6
77	54.6
77	54.6
77	54.6
77	54.6
77	54.6
77	54.6
77	54.6
77	54.6
77	54.6
77	54.6
77	54.6
77	54.6
77	54.6
77	54.6
77	54.6
77	54.6
77	54.6
77	54.6
77	54.6
77	54.6
76.7	54.6
76.7	54.6
76.7	54.6
76.7	54.6
76.7	54.6
76.7	54.6
76.7	54.6
76.7	54.6
77	54.6
77	54.6
77	54.6
77	54.6
77	54.6
77	54.6
77	54.6
77	54.6
77	54.6
77	54.6
76.7	54.6
76.7	54.6
76.7	54.6
76.7	54.6
76.7	54.6
77	54.6
77	54.6
77	54.6
77	54.6
77	54.6
77	54.6
77	54.6
77	54.6
77	54.6
77	54.6
77	54.6
77	54.6
77	54.6
77	54.6
77	54.6
77	54.6
77	54.6
77	54.6
77	54.6
77	54.6
77	54.6
77	54.6
76.7	54.6
76.7	54.6
76.7	54.6
76.7	54.3
76.7	54.3
76.7	54.3
76.7	54.3
76.7	54.3
76.7	54.3
76.7	54.3
76.7	54.3
76.7	54.3
76.7	54.3
76.7	54.3
76.7	54.3
76.7	54.3
76.7	54.3
76.7	54.3
76.7	54.3
76.7	54.3
76.7	54.3
76.7	54.3
76.7	54.3
76.7	54.3
76.7	54.3
76.7	54.3
76.7	54.3
76.7	54.3
76.7	54.3
76.7	54.3
76.7	54.3
76.7	54.3
76.7	54.3
76.7	54.3
76.7	54.3
76.7	54.3
76.7	54.3
76.7	54.3
76.7	54.3
76.7	54.3
76.7	54.3
76.7	54.3
76.7	54.3
76.7	54.3
76.7	54.3
76.7	54.3
76.7	54.3
76.7	54.3
76.7	54.3
76.7	54.3
76.7	54.3
76.7	54.3
76.7	54.3
76.7	54.3
76.7	54.3
76.7	54.3
76.7	54.3
77	54.3
77	54.3
77	54.3
77	54.3
77	54.3
77	54.3
77	54.3
77	54.3
77	54.3
77	54.3
77	54.3
77	54.3
77	54.3
77	54.3
76.7	54.3
76.7	54.3
76.7	54.3
76.7	54.3
76.7	54.3
76.7	54.3
76.7	54.3
76.7	54.3
76.7	54.3
76.7	54.3
76.7	54.3
76.7	54.3
76.7	54.3
76.7	54.3
76.7	54.3
76.7	54.3
76.7	54.3
76.7	54.3
76.7	54.3
76.7	54.3
76.7	54.3
76.7	54.3
76.7	54.3
76.7	54.3
76.7	54.3
76.7	54.3
76.7	54.3
76.7	54.3
76.7	54.3
76.7	54.3
76.7	54.3
76.7	54.3
76.7	54.3
76.7	54.3
76.7	54.3
76.7	54.3
76.7	54.3
76.7	54.3
76.7	54.3
76.7	54.3
76.7	54.3
76.7	54.3
76.7	54.3
[truncated: 15,056 more rows]
