# Supplementary material for: Bot fit: A novel approach to assessing lower limb muscular strength
Source: PLoS One. 2026 Mar 26;21(3):e0339187. doi: 10.1371/journal.pone.0339187 (PMC13021169; doi:10.1371/journal.pone.0339187)
Supplement: S3 File — Raw joint angle data (left and right legs) collected from 25 participants across all exercise protocols. This compressed folder contains individual participant files (sub1–sub25) with time-series signals representing lower-limb motion recorded by the Bot Fit system during resistance exercise trials. (ZIP) [file pone.0339187.s003.zip › sub23/lunge_const.csv]

AngL	AngR
5.7	24
5.7	24
5.7	24
5.7	24
5.4	24
5.4	24
5.1	24
4.8	24
4.2	24
4	24
4	24
3.7	24
3.4	24
3.1	24
3.1	24
2.8	24
2.8	24
2.5	24
2.2	24
2.2	24
2.2	24
2	24.3
1.4	24.5
0.2	25.7
1.1	26.8
2.2	27.7
2.8	28
2.8	27.7
2.2	27.1
1.1	26
0.8	26
1.1	26.3
1.4	26.8
1.7	27.1
1.4	26.8
1.4	26.8
1.4	26.8
1.4	26.8
1.4	26.8
1.4	26.8
1.4	26.8
1.4	26.8
1.4	26.8
1.4	26.8
1.4	26.5
1.4	26.5
1.4	26.5
1.4	26.5
1.4	26.5
1.4	26.5
1.4	26.5
1.4	26.5
1.4	26.5
1.4	26.5
1.4	26.5
1.4	26.5
1.4	26.3
1.4	26.3
1.4	26
1.4	25.7
1.4	25.7
1.4	25.7
1.4	25.7
1.4	25.7
1.4	25.7
1.4	25.7
1.4	25.7
1.4	25.7
1.4	25.7
1.4	25.7
1.4	25.7
1.4	25.7
1.4	25.7
1.4	25.7
1.4	25.7
1.4	25.7
1.4	25.7
1.4	25.7
1.4	25.7
1.4	25.7
1.4	25.7
1.4	25.7
1.4	25.7
1.1	25.7
1.1	25.7
1.1	25.7
1.1	25.7
1.1	25.7
1.1	25.7
1.1	25.7
1.1	25.7
1.1	25.7
1.1	25.7
1.1	25.7
1.1	25.7
1.1	25.7
1.1	25.7
1.1	25.7
1.1	25.7
1.1	25.7
1.1	25.7
1.1	25.7
1.1	25.7
1.1	25.7
1.1	25.7
1.1	25.7
1.1	25.7
1.1	25.7
1.1	25.7
1.1	25.7
1.1	25.7
1.1	25.7
1.1	25.7
1.1	25.7
1.1	25.7
1.1	25.7
1.1	25.7
1.1	25.7
1.1	25.7
1.1	25.7
1.1	25.7
1.1	25.7
1.1	25.7
1.4	25.7
1.4	25.7
1.4	25.7
1.4	25.7
1.4	25.7
1.4	25.7
1.4	25.7
1.4	25.7
1.4	25.7
1.4	25.7
1.4	25.7
1.4	25.7
1.4	25.7
1.4	25.7
1.4	25.7
1.4	25.7
1.4	25.7
1.4	25.7
1.4	25.7
1.4	25.7
1.4	25.7
1.4	25.7
1.4	25.7
1.4	25.7
1.4	25.7
1.4	25.7
1.4	25.7
1.4	25.7
1.4	25.7
1.4	25.7
1.4	25.7
1.4	25.7
1.4	25.7
1.4	25.7
1.4	25.7
1.4	25.7
1.4	25.7
1.4	25.7
1.4	25.7
1.4	25.7
1.4	25.7
1.4	25.7
1.4	25.7
1.4	25.7
1.4	25.7
1.4	25.7
1.4	25.7
1.4	25.7
1.4	25.7
1.4	25.7
1.4	25.7
1.4	25.7
1.4	25.7
1.4	25.7
1.4	25.7
1.4	25.7
1.4	25.7
1.4	25.7
1.4	25.7
1.4	25.7
1.4	25.7
1.4	25.7
1.4	25.7
1.4	25.7
1.4	25.7
1.4	25.7
1.4	25.7
1.4	25.7
1.4	25.7
1.4	25.7
1.4	25.7
1.4	25.7
1.4	25.7
1.7	25.7
1.7	25.7
2	25.7
2.2	25.7
2.2	25.7
2.2	25.7
2.2	25.7
2.2	25.7
2.2	25.7
2.2	25.7
2.2	25.7
2.2	25.7
2.2	25.7
2.2	25.7
2.2	25.7
2.2	25.7
2.2	25.7
2.2	25.7
2.2	25.7
2.2	25.7
2.2	25.7
2.2	25.7
2.2	25.7
2.2	25.7
2.2	25.7
2.2	25.7
2.2	25.7
2.2	25.7
2.2	25.7
2.2	25.7
2.2	25.7
2.2	25.7
2.2	25.7
2.2	25.7
2.2	25.7
2.2	25.7
2.2	25.7
2.2	25.7
2.2	25.7
2.2	25.7
2.2	25.7
2.2	25.7
2.2	25.7
2.2	25.7
2.2	25.7
2.2	25.7
2.2	25.7
2.2	25.7
2.2	25.7
2.2	25.7
2.2	25.7
2.2	25.7
2.2	25.7
2.2	25.7
2.2	25.7
2.2	25.7
2.2	25.7
2.2	25.7
2.2	25.7
2.2	25.7
2.2	25.7
2.2	25.7
2.2	25.7
2.2	25.7
2.2	25.7
2.2	25.7
2.2	25.7
2.2	25.7
2.2	25.7
2.2	25.7
2.2	25.7
2.2	25.7
2.2	25.7
2.2	25.7
2.2	25.7
2.2	25.7
2.2	25.7
2.2	25.7
2.2	25.7
2.2	25.7
2.2	25.7
2.2	25.7
2.2	25.7
2.2	25.7
2.2	25.7
2.2	25.7
2.2	25.7
2.2	25.7
2.2	25.7
2.2	25.7
2.2	25.7
2.2	25.7
2.2	25.7
2.2	25.7
2.2	25.7
2.2	25.7
2.2	25.7
2.2	25.7
2.2	25.7
2.2	25.7
2.2	25.7
2.2	25.7
2.2	25.7
2.2	25.7
2.2	25.7
2.2	25.7
2.2	25.7
2.2	25.7
2.2	25.7
2.2	25.7
2.2	25.7
2.2	25.7
2.2	25.7
2.2	25.7
2.2	25.7
2.2	25.7
2.2	25.7
2.2	25.7
2.2	25.7
2.2	25.7
2.2	25.7
2.2	25.4
2.2	25.4
2.2	25.4
2.2	25.1
2.2	24.8
2.2	24.5
2	24.5
2	24.5
2	24.5
2	24.5
2	24.5
2	24.5
2	24.5
2	24.5
2	24.5
2	24.5
2	24.5
2	24.8
2	24.8
2	24.8
2	24.8
2	24.8
2	24.8
2	24.8
2	24.8
2	24.8
2	24.8
2	24.8
2	24.8
2	24.8
2	24.8
2	24.8
2	24.8
2	24.8
2	24.8
2	24.8
2	24.8
2	24.8
2	24.8
2	24.8
2	24.8
2	24.8
2	24.8
2	24.8
2	24.8
2	24.8
2	24.8
2	24.8
2	24.8
2	24.8
2	24.8
2	24.8
2	24.8
2	24.8
2	24.8
2	24.8
2	24.8
2	24.8
2	24.8
2.2	24.8
2.2	24.8
2.2	24.8
2.2	24.8
2.2	24.8
2.2	24.8
2.2	24.8
2.2	24.8
2.2	24.8
2.2	24.8
2.2	24.8
2.2	24.8
2.2	24.8
2.2	24.8
2.2	24.8
2.2	24.8
2.2	24.8
2.2	24.8
2.2	24.8
2.2	24.8
2.2	24.8
2.2	24.8
2.2	24.8
2.2	24.8
2.2	24.8
2.2	24.8
2.2	24.8
2.2	24.8
2.2	24.8
2.2	24.8
2.2	24.8
2.2	24.8
2.2	24.8
2.2	24.8
2.2	24.8
2.2	24.8
2.2	24.8
2.2	24.8
2.2	24.8
2.2	24.8
2.2	24.8
2.2	24.8
2.2	24.8
2.2	24.8
2.2	24.8
2.2	24.8
2.2	24.8
2.2	24.8
2.2	24.8
2.2	24.8
2.2	24.8
2.2	24.8
2.2	24.8
2.2	24.8
2.2	24.8
2.2	24.8
2.2	24.8
2.2	24.8
2.2	24.8
2.2	24.8
2.2	24.8
2.2	24.8
2.2	24.8
2.2	24.8
2.2	24.8
2.2	24.8
2.2	24.8
2.2	24.8
2.2	24.8
2.2	24.8
2.2	24.8
2.2	24.8
2.2	24.8
2.2	24.8
2.2	24.8
2.2	24.8
2.2	24.8
2.2	24.8
2.2	24.8
2.2	24.8
2.2	24.8
2.2	24.8
2.2	24.8
2.2	24.8
2.2	24.8
2.2	24.8
2.2	24.8
2.2	24.8
2.2	24.8
2.2	24.8
2.2	24.8
2.2	24.8
2.2	24.8
2.2	25.1
2.2	25.1
2.2	25.1
2.2	25.1
2.2	25.1
2.2	25.1
2.2	26.8
2.2	26.8
2.2	26.8
2.2	26.8
2.2	26.8
2.2	25.1
2.2	25.4
2.2	26
2.2	26.5
2.2	26.8
2.2	26.5
2.2	26.5
2.2	26.5
2.2	26.5
2.2	26.5
2.2	26.5
2.2	26.5
2.2	26.5
2.2	26.5
2.2	26.5
2.2	26.5
2.2	26.5
2.2	26.5
2.2	26.5
2.2	26.5
2.2	26.5
2.2	26.5
2.2	26.5
2.2	26.5
2.2	26.3
2.2	26.3
2.2	26
2.2	25.7
2.2	25.4
2.2	25.4
2.2	25.4
2.2	25.4
2.2	25.4
2.2	25.4
2.2	25.4
2.2	25.1
2.2	24.8
2.2	24.5
2.2	24.5
2	24.5
2	24.5
2	24.5
2	24.5
2	24.5
2	24.3
2	24
2	23.7
2	23.7
2	23.7
2	23.7
2	23.7
2	23.7
2	23.7
2	23.7
2	23.7
2	23.7
2	23.7
2	23.7
2	23.7
2	23.7
2	23.7
2	23.7
2	23.7
2	23.7
2	23.7
2	24
2	24
2	24
2	24
2	24
2	24
2	24
2	24
2	24
2	24
2	24
2	24
2	24
2	24
2	24
2	24
2	24
2	24
2	24
2	24
2	24
2	24
2	24
2	24
2	24
2	24
2	24
2	24
2	24
2	24
2	24
2	24
2	24
2	24
2	24
2	24
2.2	24
2.2	24
2.2	24
2.2	24
2.2	24
2.2	24
2.2	24
2.2	24
2.2	24
2.2	24
2.2	24
2.2	24
2.2	24
2.2	24
2.2	24
2.2	24
2.2	24
2.2	24
2.2	24
2.2	24
2.2	24
2.2	24
2.2	24
2.2	24
2.2	24
2.2	24
2.2	24
2.2	24
2.2	24
2.2	24
2.2	24
2.2	24
2.2	24
2.2	24
2.2	24
2.2	24
2	24
2	24
2	24
2	24
2	24
2	24
2	24
2	24
2	24
2	24
2	24
2	24
1.7	24
1.1	24
0.8	24
0.8	24
0.5	24
0.2	24
0.2	24
0.2	24
0.2	24
0.2	24
0.2	24
0.2	24
0.2	24
0.2	24
0.2	24
0.2	24
0.2	24
0.2	24
0.2	24
0.2	24
0.2	24
0.2	24
0.2	24
0.2	24
0.2	24
0.2	24
0.2	24
0.2	24
0.2	24
0.2	24
0.2	24
0.2	24
0.2	24
0.2	24
0.2	24
0.2	24
0.2	24
0.2	24
0.2	24
0.2	24
0.2	24
0.2	24
0.2	24
0.2	24
0.2	24
0.2	24
0.2	24
0	24
0	24
0.2	24
0.5	24
0.8	23.7
0.8	23.7
0.8	23.7
0.8	23.7
0.8	23.7
0.8	23.7
0.8	23.7
0.8	23.7
0.8	23.7
0.8	23.7
0.8	23.7
0.8	23.7
0.8	23.7
0.8	23.7
0.8	23.7
0.8	23.7
0.8	23.7
0.8	23.7
0.8	23.7
0.5	23.7
0.5	23.7
0.5	23.7
0.5	23.7
0.5	23.7
0.5	23.7
0.5	23.7
0.5	23.7
0.5	23.7
0.5	23.7
0.5	23.7
0.5	23.7
0.5	23.7
0.5	23.7
0.5	23.7
0.5	24
0.5	24
0.5	24
0.5	24
0.5	24
0.5	24
0.5	24
0.5	24
0.5	24
0.5	24
0.2	24
0.2	24
0.2	24
0.2	24
0.2	24
0.2	24
0.2	24
0.2	24
0	24
0	24
0.5	24
0.8	24
1.1	24
1.4	24
1.4	24
1.4	24.3
1.4	24.5
1.4	25.1
1.4	25.4
1.4	26
1.4	26
1.4	26
1.4	26
1.4	26
1.4	26
1.4	26
1.4	26
1.4	26
1.7	26
1.7	26
1.7	26
1.7	26
2	26
2.5	26
2.8	26
3.1	26
3.1	26
3.1	26
3.1	26
3.1	26
3.1	26
3.1	26
3.1	26
3.1	26
3.1	26
3.1	26
3.1	26
3.1	26
3.1	26
3.1	26
3.1	26
3.1	26
3.1	26
3.1	26
3.1	26
3.1	26
3.1	26
3.1	26
3.1	26
3.1	26
3.1	26
3.1	26
3.1	26
3.1	26
3.1	26
3.1	26
3.1	26
3.1	26
3.1	26
3.1	26
3.1	26
3.1	26
3.1	26
3.1	26
3.1	26
3.1	26
3.1	26
3.1	26
3.1	26
3.1	26
3.1	26
3.1	26
3.1	26
3.1	26
3.1	26
3.1	26
3.1	26
3.1	26
3.1	26
3.1	26
3.1	26
3.1	26
3.1	26
3.1	26
3.1	26
3.1	26
3.1	26
3.1	26
2.8	26
2.8	26
2.8	26
2.8	26
2.8	25.7
2.8	25.7
2.8	25.7
2.8	25.7
2.8	25.7
2.8	25.7
2.8	25.7
2.8	25.7
2.8	25.7
2.8	25.7
2.8	25.7
2.8	25.7
2.8	25.7
2.8	25.7
2.8	25.7
2.8	25.7
2.8	25.7
2.8	25.7
2.8	25.7
2.8	25.7
2.8	25.7
2.8	24.8
2.8	24.5
2.2	22.8
0.8	21.1
1.4	18.8
4	15.7
7.4	11.4
11.1	5.9
15.4	0.8
19.7	7.6
23.7	14.5
30.3	23.1
32.9	25.1
37.2	28
41.2	29.1
44.3	28.3
46.6	26.5
48.6	22.8
50.9	17.9
52.9	11.9
54.1	5.6
55.2	0.5
56.4	6.2
57.5	11.6
59.2	15.9
61.2	19.1
63.8	22
66.7	24
69.5	25.4
72.7	27.1
75.3	27.4
76.7	25.4
77.3	23.1
78.4	22.5
81.3	23.7
83.9	26
84.4	27.4
84.4	28.5
85	30.6
85.3	32.3
85.6	32.8
85.6	32.8
86.4	32.8
87.3	32.8
88.2	32.8
88.4	32.8
89	32.8
89.9	32.8
90.5	32.8
91	32.8
91.6	32.8
92.2	33.4
92.5	35.1
92.2	36.9
92.2	37.1
92.2	36.9
92.2	36.6
92.2	35.7
92.2	35.4
92.2	35.4
92.2	35.4
92.2	35.4
92.2	35.4
92.2	35.4
91.9	35.4
90.7	35.4
89.6	35.4
88.4	35.4
87.9	35.4
86.7	35.4
85.3	35.4
83.3	35.4
80.1	35.4
73	33.1
70.4	31.7
66.7	28.8
63.5	25.1
61	20.5
58.4	15.7
56.1	10.5
53.8	5.3
51.5	0.5
49.2	3.6
46.6	6.8
44.3	9.4
42.6	10.8
40.9	11.4
39.5	11.4
38.6	11.4
38.6	11.4
38.6	11.4
38.6	9.9
38.6	7.1
38.6	5.1
38.6	4.8
38.6	5.1
38.6	5.6
38.3	7.6
38.3	9.9
38.3	11.9
38.3	13.1
38.3	13.4
38.3	13.7
38.9	13.7
40.9	13.7
44.6	13.4
49.5	12.5
53.8	10.5
56.4	7.4
57.8	2.2
58.1	3.9
58.7	9.9
59.8	15.7
61.5	21.1
63.2	28.5
63.8	30.6
66.1	34
69.3	36.6
72.4	38
75.3	38
76.7	38
77.3	38
79.3	38
81.3	38
82.7	38
83.3	38
84.4	38
85.6	38
86.2	38
86.7	38
88.2	38
88.7	38
89.9	38
90.7	38
91.6	38
92.5	38
93	38
93	38
93	38
93	38
93	38
93	38
92.2	37.4
91	36.6
90.2	35.7
89.3	35.7
87.9	35.7
85.9	35.7
83.3	35.4
80.1	34.3
76.7	32.3
72.7	28.8
69.3	24.8
65.8	20.2
62.7	14.5
59.8	8.2
57.2	1.9
54.9	4.2
52.9	9.9
51.2	14.5
50.1	17.7
49.2	19.1
48.6	19.1
48.6	19.1
48.4	19.1
47.2	19.1
46.6	19.1
46.6	19.1
46.6	19.1
47.8	18.8
50.6	17.1
53.8	14.5
55.5	11.4
56.4	7.6
56.7	2.2
57.2	3.6
58.7	9.4
61.5	15.4
65.8	23.1
67	25.1
69.8	29.1
72.4	32.3
74.1	33.7
76.4	34.3
79.3	34.8
81.9	34.8
83	34.6
84.7	34.8
87.3	35.7
89	37.7
89.6	39.4
90.2	40.9
91	41.4
92.2	41.4
93.3	41.4
93.9	41.4
95	41.4
95.9	41.4
96.2	41.7
96.2	42.3
96.2	42.3
96.2	42.3
96.2	42.3
95.3	42.3
94.5	42.3
93.3	42.3
92.2	42.3
90.7	42.3
88.7	42.3
86.4	41.4
83	38.6
79.9	34.6
77.3	29.4
74.7	23.4
71.8	17.9
68.7	12.2
65.8	6.8
62.7	1.6
59.8	3.3
57.2	7.9
54.9	11.6
52.6	14.5
50.9	15.7
49.5	15.7
47.8	15.7
47.8	15.7
47.8	15.7
47.8	14.5
47.8	13.1
46.9	11.9
46.1	11.9
45.2	11.9
44.1	11.9
43.8	11.9
43.2	11.9
42.6	11.9
42.3	11.9
42.1	11.9
41.5	11.9
40.9	11.9
40.6	11.9
40.6	11.9
40.6	11.9
40.6	11.9
40.6	12.5
40.6	13.4
41.2	13.4
42.9	13.4
46.1	12.8
50.4	11.4
54.1	8.8
56.9	4.5
58.7	1.3
59.5	6.8
60.4	12.5
61.5	18.2
63	23.1
64.1	26.5
66.1	29.4
69.3	31.4
72.4	32.3
75.3	32
77.3	32
79.6	32.3
82.1	32.6
84.2	32.6
85.6	32.6
86.2	32.6
86.7	32.6
87.3	32.6
88.2	32.6
89	32.6
89.9	32.6
90.7	32.6
91.6	32.6
92.5	32.8
92.5	34.6
92.5	37.1
92.5	38
92.5	38
91.6	37.4
91	36.9
91	36.6
91	36.6
91	36.6
91	36.6
91	36.6
91	36.6
90.5	36.6
89	36.6
88.4	36.6
87.6	36.6
86.4	36.6
85.3	36.6
83.9	36.6
82.4	36.6
80.7	36.6
78.4	36
75	34.6
71.5	32.6
68.1	29.4
65	26
62.1	21.7
59.2	16.5
56.7	11.1
54.4	5.3
51.8	0.2
49.8	5.1
47.8	9.1
46.1	12.5
44.9	14.2
43.8	14.8
42.6	14.8
42.1	14.5
42.1	12.8
42.1	11.9
40.9	11.9
39.2	11.9
38	11.9
37.2	11.9
37.2	12.2
37.2	13.4
37.2	13.9
37.2	13.9
37.5	13.9
38.3	13.9
40.6	13.9
43.5	13.4
46.9	12.2
49.8	10.2
52.1	6.5
54.1	1.9
55.5	3.6
57.8	11.6
58.7	14.2
59.5	19.7
60.4	24.8
61.5	29.7
63.8	33.7
66.7	36
69.8	36.6
73.6	36.6
76.4	36.3
78.1	36
78.7	35.1
79.6	35.1
81.6	35.1
83.3	35.1
83.9	35.1
84.7	35.1
86.2	35.1
87.6	35.1
88.2	34.8
89	34.8
90.2	34.8
91.3	34.8
92.5	34.8
93.6	35.1
93.9	36
93.9	37.7
93.9	38
93.9	37.4
93.9	36.3
93.9	34.8
93.9	34.8
93.9	34.8
93.9	34.8
93.9	34.8
93.9	34.8
93.6	34.8
92.7	34.8
91.3	34.8
89.9	34.8
88.7	34.8
87.3	34.8
85.9	34.8
83.6	34.8
80.7	34.8
76.4	33.7
72.1	31.7
69	28.5
66.4	24.8
64.4	20.5
62.7	15.4
61	10.8
59.2	6.2
57.5	1.9
55.8	1.6
52.4	5.9
50.9	7.1
48.4	8.5
45.8	8.8
44.3	8.8
44.1	8.5
44.1	7.9
44.1	7.4
44.1	7.6
44.1	7.6
44.1	8.5
44.1	9.4
44.1	9.6
44.3	9.6
45.5	9.6
48.1	8.8
50.6	7.4
52.1	5.3
53.2	1.9
54.4	2.5
54.9	7.6
55.8	13.1
57.2	17.9
59.5	24.3
60.7	25.7
63.2	28.3
66.4	29.7
69.5	30.8
72.7	31.7
75.3	32.3
77.3	32.3
78.7	32.3
79	32.3
81	32.3
83.6	32.3
84.7	32.3
85.3	32.3
86.4	32.3
87.6	32.3
88.4	32.3
89.6	32.3
90.2	32.3
91.3	32.3
92.5	32.3
93.3	32.6
94.2	33.7
94.2	35.4
94.2	37.7
94.2	39.1
94.2	39.1
94.2	38.9
94.2	37.4
94.2	36
94.2	35.4
94.2	35.4
94.2	35.4
94.2	35.4
93.9	35.4
93	35.4
92.2	35.4
91.3	35.4
90.5	35.4
89.3	35.4
87.9	35.4
86.4	35.4
84.4	35.4
82.4	35.4
79.9	35.1
76.1	34
72.4	31.7
69.5	28.8
67	25.4
65	21.7
62.7	17.4
60.7	13.1
58.1	8.8
55.8	4.5
52.1	1.1
50.9	2.8
48.9	5.3
47.2	7.6
45.8	9.4
44.6	10.2
43.8	10.2
43.5	10.2
43.5	10.2
43.5	10.2
43.2	10.2
42.3	10.5
41.8	12.8
41.8	13.9
41.8	15.1
42.3	15.4
44.1	15.4
46.9	15.4
50.1	15.1
54.1	14.2
57.8	11.4
60.4	7.1
61.8	1.6
63.2	4.2
65	9.9
66.4	15.4
67.5	20.8
68.7	26.3
70.1	30.6
71.5	33.7
73.8	35.1
76.7	35.4
79.6	35.4
81.6	35.1
81.9	35.1
83.3	35.1
86.2	35.4
88.7	36
90.5	37.1
90.7	37.7
91.6	38
92.5	38
92.7	38
92.7	38
92.7	38
93.6	38
94.7	38
95.9	38.3
96.2	40.9
96.2	42
96.2	42
96.2	40.6
96.2	38.3
96.2	36.9
96.2	36.9
96.2	36.9
96.2	36.9
95.6	36.9
94.7	36.9
93.6	36.9
92.5	36.9
91	36.9
89.3	36.9
86.7	36.3
81.3	33.7
79.3	32.3
76.1	28.8
73.6	24.8
71	20.2
68.7	15.4
66.4	10.2
63.8	5.3
61.2	0.8
58.4	3.3
56.1	7.4
53.8	10.5
51.8	13.1
50.1	14.2
48.4	14.5
46.9	14.5
46.1	14.2
46.1	14.2
45.8	14.2
45.2	14.2
44.9	14.2
44.9	14.2
44.9	14.2
45.2	14.2
46.1	13.9
48.4	12.5
51.2	10.8
53.2	8.5
54.9	4.8
56.4	0.2
57.2	5.3
58.1	10.8
59.5	16.2
61	21.4
62.7	25.7
64.7	29.4
67.3	32
70.1	34.3
73.3	35.4
75.8	35.4
78.1	35.4
79	35.4
80.4	35.4
84.4	35.4
85.3	35.4
86.4	35.4
86.7	35.4
87.3	35.4
88.2	35.4
88.7	35.4
89	35.4
89.6	35.4
91	35.4
91.3	35.4
91.9	35.4
93	35.4
94.2	35.4
94.2	36
94.2	36.9
94.2	36.9
94.2	36
94.2	33.7
94.2	33.1
94.2	32.6
94.2	32.6
94.2	32.6
93.6	32.6
92.7	32.6
91.9	32.6
91	32.6
89.9	32.6
88.7	32.6
86.2	32.6
85.3	32.6
83	32.6
80.1	32.6
76.1	31.7
72.1	29.7
69	27.4
66.1	24
63.8	20.5
61.5	16.2
59.2	11.9
55.8	5.6
54.7	3.6
52.4	0.2
50.1	3.3
47.8	5.6
45.8	7.4
44.3	8.5
42.9	8.8
42.3	8.8
42.3	8.8
42.3	8.8
42.1	8.8
41.5	8.8
41.2	9.6
41.2	10.5
41.2	10.8
41.5	10.8
42.6	10.5
46.9	9.6
48.4	9.1
51.2	7.1
53.2	3.6
54.7	1.1
55.5	6.5
56.4	11.6
57.5	17.1
59.2	22.2
61.2	26.5
65	31.4
66.7	32.6
70.1	34
73	34.6
75.8	34.6
78.1	34.6
79.3	34.6
79.6	34.6
81	34.6
83.6	34.6
85.6	34.6
87.3	35.1
88.4	36.6
89.3	38
90.2	39.4
91.6	41.1
91.9	41.4
92.7	42.3
93.6	42.9
94.5	42.9
95.3	42.9
95.9	42.9
96.5	42.9
96.8	42.9
97	42.9
97	42.9
97	42.9
97	42.9
96.8	42.9
96.8	42.9
96.8	42.9
95.9	42.9
94.7	42.9
93.9	42.9
93.3	42.9
92.5	42.9
91	42.9
89.6	42.9
87.9	42.9
85.6	42.6
82.7	41.4
79.6	39.4
76.7	36.9
72.4	31.4
71	29.4
68.4	25.1
65.5	20.5
62.7	16.2
59.8	11.9
56.7	7.6
53.8	3.3
50.9	0.8
48.6	4.5
46.6	7.9
45.2	11.1
44.6	12.8
44.1	13.7
44.1	13.7
44.1	12.8
44.1	11.6
44.1	9.6
44.1	9.6
43.8	10.2
43.2	12.5
42.9	15.4
42.9	17.7
43.2	18.8
44.1	19.1
45.2	19.1
46.6	19.1
49.5	18.2
52.9	15.7
55.8	11.6
57.5	6.2
58.7	0.5
60.1	5.3
62.1	11.4
64.4	17.1
65.8	22.5
67	27.7
67.5	32.6
69.3	36
71.5	38.3
74.7	38.6
77.6	37.7
78.7	36.3
80.7	36.3
83.3	36.3
85	36.3
86.2	36.3
87.6	36.3
89	36.6
90.5	37.1
90.5	37.1
91	37.1
92.2	37.1
92.7	37.1
93	37.1
93.6	37.7
94.5	40
94.2	43.2
94.2	44.3
94.2	44.3
94.2	43.2
94.2	40.9
94.2	38.9
94.2	37.7
94.2	37.7
94.2	37.7
94.2	37.7
94.2	37.7
93.9	37.7
93.3	37.7
92.5	37.7
91.6	37.7
90.7	37.7
89.9	37.7
88.7	37.7
87.3	37.7
85.9	36.9
83.9	35.1
81.9	32.3
79	26
78.1	24
75.8	19.1
73.6	14.5
71	9.6
68.4	4.8
65.8	0.5
63.5	5.6
60.7	13.1
60.1	15.1
58.7	18.8
57.5	21.7
56.7	23.1
56.1	23.1
56.1	23.1
56.1	22
56.1	19.1
55.5	16.5
53.8	16.2
52.4	16.2
51.8	16.2
51.5	16.2
50.6	16.2
49.2	16.5
47.5	17.7
46.6	19.1
46.6	20.8
46.6	22.5
46.6	23.4
47.2	23.7
48.4	23.7
50.6	22.8
53.5	20.8
55.8	18.2
57.5	14.2
58.7	8.8
59.2	3.3
60.1	2.2
61.2	7.9
63	15.7
63.5	17.9
64.7	21.4
66.7	24
69.3	26
71.8	27.4
74.1	28.5
76.4	28.8
77.6	28.8
79.3	29.1
81.6	30
83.9	30.8
85.6	32.6
86.7	34.6
87.3	37.4
87.3	37.7
87.9	38.3
89	38.3
89.9	38.3
90.2	38.3
90.2	38.3
90.2	38.3
91	38.3
92.2	38.3
93	38.6
93	40.9
93	41.1
93	41.1
93	40
93	38.3
93	36.3
93	35.4
93	35.1
93	35.1
93	35.1
91.6	35.1
91	35.1
89.9	35.1
88.7	35.1
87.9	35.1
86.4	35.1
84.4	35.1
82.1	35.1
79.6	34.8
76.1	33.1
71.5	28.8
70.4	26.8
68.7	22.5
67	17.1
65.2	11.9
63.2	6.5
61.2	1.1
59.5	3.9
57.5	7.9
55.8	11.4
52.9	14.8
52.4	15.7
50.9	15.9
50.1	15.9
50.1	15.9
50.1	15.7
50.1	15.7
49.8	15.7
49.2	15.9
48.9	16.8
48.9	17.4
48.9	18.2
48.9	18.2
48.9	18.2
49.2	18.2
49.8	17.9
51.2	16.2
52.6	13.7
53.5	10.5
54.4	5.9
54.9	1.1
55.8	4.2
56.4	9.6
57.5	15.1
58.4	19.7
59.8	23.7
61.8	26.5
64.7	28.8
67.5	30.8
70.1	32
72.1	32
73.6	32
74.1	32
76.4	32
78.7	32
80.4	32
81	32
82.4	32
84.7	32
86.7	32
88.4	32.3
90.2	33.4
90.7	34
91.3	35.1
91.9	36.3
92.7	37.4
93.6	38
94.5	38
95.3	38.9
95.9	41.1
95.6	43.4
95.6	43.2
95.6	42
95.6	40
95.6	37.7
95.6	36.3
95.6	35.7
95	35.7
93.9	35.7
93	35.7
92.2	35.7
91.9	35.7
90.7	35.7
89.6	35.7
88.4	35.7
86.7	35.7
84.7	35.7
82.1	35.1
79	33.4
76.4	30.8
73	26
71.8	24.3
69.8	20.5
67.3	16.8
64.7	12.8
61.8	9.1
59.2	5.3
56.7	1.6
54.4	1.6
52.1	4.5
49.5	7.9
48.6	8.8
46.9	9.6
45.5	9.9
44.1	9.9
43.8	9.9
43.8	9.6
43.5	9.6
42.6	9.6
41.8	9.6
41.2	9.9
41.2	10.8
41.2	11.9
41.2	12.8
41.2	12.8
41.8	12.8
43.2	12.5
45.8	11.6
48.4	10.2
50.4	8.2
52.6	3.1
52.9	0.8
53.8	4.5
54.4	9.9
55.2	15.1
56.4	20.2
57.8	24.5
59.2	27.4
61.8	29.4
65	31.1
68.1	32.3
71	32.6
73.3	32.6
74.4	32.6
76.1	32.6
79.3	32.6
79.9	32.6
80.7	32.6
81.3	32.6
82.7	32.6
84.4	32.6
85.6	32.6
87	32.6
88.4	32.6
89.9	32.6
91	32.6
92.2	32.8
93.3	34
93.6	35.1
94.2	36.9
94.2	40.6
94.2	41.7
94.2	42
94.2	41.7
94.2	40.3
94.2	37.7
94.2	36
94.2	35.7
94.2	35.7
94.2	35.7
94.2	35.7
93.6	35.7
92.7	35.7
91.9	35.7
91	35.7
90.2	35.7
88.7	35.7
87.3	35.7
85.6	34.8
83.6	33.4
80.4	29.7
79.6	28
77.3	24.5
74.7	21.4
72.1	18.2
69.3	14.8
66.4	11.6
63.5	8.5
61	5.1
58.7	1.6
56.4	1.6
54.4	4.5
52.4	6.5
50.4	7.9
48.6	8.8
46.9	8.8
45.5	8.8
44.6	8.8
44.3	8.5
44.3	8.2
43.5	8.5
41.5	8.5
39.8	8.5
38.6	8.5
38.6	8.5
38.6	9.1
38.6	9.1
38.6	9.1
38.9	8.8
39.2	8.8
40.9	7.6
42.9	6.2
44.6	4.2
46.1	1.3
47.8	2.2
49.2	6.2
50.4	10.2
51.8	15.1
52.9	20
55.2	26.5
56.1	28.5
58.1	32.3
60.1	35.1
61.8	37.1
63.8	38.6
66.1	38.6
68.1	38.6
69.3	38.6
71.3	38.6
71.8	38.3
72.7	37.7
73.8	36.6
75.6	35.7
77	34.8
78.1	34.6
79.6	34.3
81.3	34.3
83	34.3
84.7	34.3
85.9	34.3
87	34.3
87.9	34.3
88.4	34.3
88.4	34.3
89	34.3
90.5	34.3
91	34.3
91.3	34.8
91.3	36
91.3	36.9
91.3	36.9
91.3	36
91.3	34.3
91.6	32.3
91.9	31.1
92.2	31.1
92.2	31.1
92.2	31.1
91.9	31.1
91.9	30.8
91.9	30.3
91.6	29.7
90.7	29.7
89.9	29.7
88.7	29.7
87.9	29.7
86.7	29.7
85.6	29.7
83.9	29.7
81.9	29.7
79	29.4
76.1	28.5
73.3	27.4
70.4	25.4
68.1	23.1
66.1	20.2
63.8	17.1
62.1	14.2
60.1	11.1
58.1	8.2
56.4	5.6
54.4	3.1
52.4	0.8
50.4	1.9
48.6	3.9
46.9	5.9
45.5	7.4
44.1	8.2
42.9	8.5
42.1	8.5
42.1	8.5
42.1	8.5
42.1	8.5
41.5	8.5
40.9	8.5
40	8.5
39.8	8.5
39.2	8.8
38.9	9.1
38.9	9.1
38.9	9.1
38.9	9.1
39.5	8.8
41.2	7.4
43.5	5.3
45.2	2.8
46.6	0.5
47.8	4.8
48.4	9.4
49.5	16.8
50.1	19.4
51.5	24
53.2	27.7
55.8	30.6
58.9	32.6
61.8	34
64.4	34.8
67	35.1
70.1	35.1
70.4	35.1
71.3	35.1
73.6	35.1
76.1	35.1
77	35.1
77	35.1
77.6	35.1
[truncated: 1,226 more rows]
