# Supplementary material for: Bot fit: A novel approach to assessing lower limb muscular strength
Source: PLoS One. 2026 Mar 26;21(3):e0339187. doi: 10.1371/journal.pone.0339187 (PMC13021169; doi:10.1371/journal.pone.0339187)
Supplement: S3 File — Raw joint angle data (left and right legs) collected from 25 participants across all exercise protocols. This compressed folder contains individual participant files (sub1–sub25) with time-series signals representing lower-limb motion recorded by the Bot Fit system during resistance exercise trials. (ZIP) [file pone.0339187.s003.zip › sub23/lunge_max.csv]

AngL	AngR
77.8	55.5
77.8	55.5
77.8	55.5
77.8	55.5
77.8	55.5
77.8	55.5
77.8	55.5
77.8	55.5
77.8	55.5
77.8	55.5
77.8	55.5
77.8	55.5
78.1	55.8
78.1	55.8
78.4	55.8
78.7	56
79	56.3
79	56.6
79	56.6
79	56.6
79.3	56.6
79.6	56.9
79.9	57.2
79.9	57.5
80.1	57.8
80.4	58
80.4	58
80.4	58
80.4	58
80.4	58.3
80.7	58.6
81.3	59.2
82.1	60.1
82.7	61.5
82.7	61.5
82.4	61.5
82.4	61.2
82.4	61.2
82.4	61.2
82.4	61.2
82.4	61.2
82.4	61.2
82.4	61.2
82.4	61.2
82.4	61.2
82.4	61.2
82.4	61.2
82.4	61.2
82.4	61.2
82.4	61.2
82.4	61.2
82.1	61.2
81.3	60.9
80.7	60.3
80.7	60.1
80.7	60.3
81	60.9
81.6	61.5
82.1	61.8
81.9	61.8
81.6	61.2
81.3	60.9
81.3	61.2
81.3	61.2
81.3	61.2
81.3	61.2
81.3	61.2
81.3	61.2
81.3	61.2
81.3	61.2
81.3	61.2
81.3	61.2
81.3	61.2
81.3	61.2
81.3	61.2
81.3	61.2
81.3	61.2
81.3	61.2
81.3	61.2
81.3	61.2
81.3	61.2
81.3	61.2
81.3	61.2
81.3	61.2
81.3	61.2
81.3	61.2
81.3	61.2
81.3	61.2
81.3	61.2
81.3	60.9
81.3	60.9
81.3	60.9
81.3	60.9
81.3	60.9
81.3	60.9
81.3	60.9
81.3	60.6
81.3	60.3
81	60.1
81	60.3
80.7	60.3
80.7	60.3
80.7	60.3
80.7	60.3
80.7	60.3
80.7	60.3
80.7	60.1
80.7	60.1
80.7	60.1
80.7	60.1
80.7	60.1
80.7	60.1
80.7	60.1
80.7	60.1
80.7	60.1
80.7	60.1
80.7	60.1
80.7	60.1
80.7	60.1
80.7	60.1
80.7	60.1
80.7	60.1
80.7	60.1
80.7	60.1
80.7	60.1
80.7	60.1
80.7	60.1
80.7	60.1
80.7	60.1
80.7	60.1
80.7	60.1
80.7	60.1
80.7	60.1
80.7	60.1
80.7	60.1
80.7	60.1
80.7	60.1
80.7	60.1
80.7	60.1
80.7	60.1
80.7	60.1
80.7	60.1
80.7	60.1
80.7	60.1
80.7	60.1
80.7	60.1
80.7	60.1
80.7	60.1
80.7	60.1
80.7	60.1
80.7	60.1
80.7	60.1
80.7	60.1
80.7	60.1
80.7	60.1
80.7	60.1
80.7	60.1
80.7	60.1
80.7	60.1
80.7	60.1
80.7	60.1
80.7	60.1
80.7	60.1
80.7	60.1
80.7	60.1
80.7	60.1
80.7	60.1
80.7	60.1
80.4	60.1
80.4	60.1
80.4	60.1
80.4	60.1
80.4	60.1
80.4	60.1
80.4	60.1
80.4	60.1
80.4	60.1
80.4	60.1
80.4	60.1
80.4	59.5
80.4	59.2
80.4	59.2
80.4	59.2
80.1	59.2
80.1	59.2
80.1	59.2
79.9	59.2
79.6	59.2
79.6	59.2
79.6	59.2
79.6	59.2
79.6	59.2
79.6	59.2
79.6	58.9
79.6	58.6
79.6	58.3
79.6	58.3
79.6	58.3
79.6	58.3
79.6	58.3
79.6	58.3
79.6	58.3
79.6	58.3
79.6	58.3
79.6	58.3
79.6	58.3
79.6	58.3
79.6	58.3
79.6	58.3
79.6	58.3
79.6	58.3
79.6	58.3
79.6	58.3
79.6	58.3
79.6	58.3
79.6	58.3
79.6	58.3
79.6	58.3
79.9	58.3
79.9	58.6
79.9	58.6
79.9	58.6
79.9	58.6
79.9	58.6
79.9	58.6
79.9	58.6
79.9	58.6
79.9	58.6
79.9	58.6
79.9	58.6
79.9	58.6
79.9	58.6
79.9	58.6
79.9	58.6
79.9	58.6
79.9	58.6
79.9	58.6
79.9	58.6
79.9	58.6
79.6	58.6
79.6	58.6
79.6	58.6
79.6	58.6
79.6	58.6
79.6	58.3
79.6	58.3
79.6	58.3
79.6	58.3
79.6	58.3
79.3	58.3
79.3	58
79	58
78.7	58
78.7	57.8
78.7	57.5
78.7	57.5
78.7	57.5
78.7	57.5
78.7	57.5
78.7	57.5
78.7	57.5
78.7	57.5
78.7	57.5
78.7	57.5
78.7	57.5
78.7	57.5
78.7	57.5
78.7	57.5
78.7	57.5
78.7	57.5
78.7	57.5
78.7	57.5
78.7	57.5
78.7	57.5
78.7	57.5
78.7	57.5
78.7	57.5
78.7	57.5
78.7	57.5
78.7	57.5
78.7	57.5
79	57.5
79	57.8
79.3	57.8
79.6	57.8
79.6	58
79.6	58.3
79.6	58.6
79.9	58.6
79.9	58.6
79.9	58.6
79.9	58.6
79.9	58.6
79.9	58.6
79.9	58.6
79.9	58.6
79.9	58.6
79.9	58.6
79.9	58.6
79.9	58.6
79.9	58.6
79.9	58.6
79.9	58.6
79.9	58.6
79.6	58.6
79.6	58.6
79.6	58.6
79.6	58.6
79.6	58.6
79.6	58.3
79.3	58.3
79.3	58.3
79	58.3
78.4	58
78.4	57.8
78.4	57.5
78.1	57.2
77.8	57.2
77.6	57.2
77.6	57.2
77.6	56.9
77.6	56.6
77.6	56.3
77.6	56.3
77.6	56.3
77.3	56.3
77	56.3
76.7	56.3
76.7	56
76.7	56
76.7	55.8
76.7	55.8
76.7	55.8
76.7	55.5
76.7	55.5
76.7	55.5
76.7	55.5
76.7	55.5
76.7	55.5
76.7	55.5
76.7	55.5
76.7	55.5
76.7	55.5
76.7	55.5
76.7	55.5
76.7	55.5
76.7	55.5
77	55.5
77	55.5
77	55.5
77	55.5
77	55.5
77	55.5
77	55.5
77	55.5
77	55.5
77	55.5
77	55.5
77	55.5
77	55.8
77	55.8
77	55.8
77.3	55.8
77.3	55.8
77.3	56
77.3	56
77.3	56
77.3	56
77.3	56
77.3	56
77.3	56
77.3	56
77.3	56
77	56
77	56
77	56
77	56
77	56
77	56
77	56
77	56
77	56
77	56
77	56
77	56
77	56
77	56
77	56
77	56
77	56
77	56
77	56
77	56
77	56
77	56
77	56
77	56
77	56
77	56
77	56
77	56
77	56
77	56
77	56
77	56
77	56
77	56
77	56
77	56
77	56
77.3	56
77.3	56.3
77.6	56.3
77.6	56.3
77.8	56.3
77.8	56.3
77.8	56.3
77.8	56.3
77.8	56.3
77.8	56.3
77.8	56.3
77.8	56.3
77.8	56.3
77.8	56.3
77.8	56.3
77.8	56.3
77.8	56.3
77.8	56.3
77.8	56.3
77.8	56.3
77.8	56.3
77.8	56.3
77.8	56.3
77.8	56.3
77.8	56.3
77.8	56.3
77.8	56.3
77.8	56.3
77.8	56.3
77.8	56.3
77.8	56.3
77.8	56.6
77.8	56.6
77.8	56.6
77.8	56.6
77.8	56.6
77.8	56.6
77.8	56.6
77.8	56.6
77.8	56.9
77.8	56.9
77.8	56.9
77.8	56.9
77.8	56.9
77.8	56.9
77.8	56.9
77.8	57.2
77.8	57.2
77.8	57.2
77.8	57.2
77.8	57.2
77.8	57.2
77.8	57.2
77.8	57.2
77.8	57.2
77.8	57.2
77.8	57.2
77.8	57.2
77.8	57.2
77.8	57.2
77.8	57.2
77.8	57.2
77.8	57.2
77.8	57.2
77.8	57.2
77.8	57.2
77.8	57.2
77.8	57.2
77.8	57.2
77.8	57.2
77.8	57.2
77.8	57.2
77.8	57.2
77.8	57.2
77.8	57.2
77.8	57.2
77.8	57.2
77.8	57.2
77.8	57.2
77.8	57.2
77.8	57.2
77.8	57.2
77.8	57.2
77.8	57.2
77.8	57.2
77.8	57.2
77.8	57.2
77.8	57.2
77.8	57.2
77.8	57.2
77.8	57.2
77.8	57.2
77.8	57.2
77.8	57.2
77.8	57.2
77.8	57.2
77.8	57.2
77.8	57.2
77.8	57.2
77.8	57.2
77.8	57.2
77.8	57.2
77.8	57.2
77.8	57.2
77.8	57.2
77.8	57.2
77.8	57.2
77.8	57.2
77.8	57.2
77.8	57.2
77.8	57.2
77.8	57.2
77.8	57.2
77.8	57.2
77.8	57.2
77.8	57.2
77.8	57.2
77.8	57.2
77.8	57.2
77.8	57.2
77.8	57.2
77.8	57.2
77.8	57.2
77.8	57.2
77.8	57.2
77.8	57.2
77.8	57.2
77.8	57.2
77.8	57.2
77.8	57.2
77.8	57.2
77.8	57.2
77.8	57.2
77.8	57.2
77.8	57.2
77.8	57.2
77.8	57.2
77.8	57.2
77.8	57.2
77.8	57.2
77.8	57.2
77.8	57.2
77.8	57.2
77.8	57.2
77.8	57.2
77.8	57.2
77.8	57.2
77.8	57.2
77.8	57.2
77.8	57.5
77.8	57.5
77.8	57.5
78.1	57.5
78.1	57.8
78.4	57.8
78.4	57.8
78.7	57.8
78.7	57.8
78.7	58
78.7	58
78.7	58.3
78.7	58.3
78.7	58.3
78.7	58.3
78.7	58.3
78.7	58.3
78.7	58.3
78.7	58.3
78.7	58.3
78.7	58.3
78.7	58.3
78.7	58.3
78.7	58.3
78.7	58.3
78.7	58.3
78.7	58.3
78.7	58.3
78.7	58.3
78.7	58.3
78.7	58.3
78.7	58.3
78.7	58
78.7	58
78.7	58
78.4	57.8
78.4	57.5
78.1	57.5
77.6	57.5
77.6	57.2
77.6	57.2
77.6	57.2
77.6	57.2
77.6	57.2
77.6	57.2
77.6	57.2
77.6	57.2
77.6	57.2
77.6	56.9
77.6	56.9
77.6	56.6
77.6	56.6
77.6	56.6
77.6	56.6
77.6	56.3
77.6	56.3
77.6	56.3
77.6	56.3
77.6	56.3
77.6	56.3
77.6	56.3
77.6	56.3
77.3	56.3
77.3	56.3
77.3	56.3
77	56.3
76.7	56.3
77	56.3
77	56.3
77	56.3
77	56.3
77	56.3
77	56.3
77	56.3
77	56.3
77	56.3
77	56.3
77	56.3
77	56.3
77	56.3
77	56.3
77	56.3
77.3	56.3
77.3	56.3
77.6	56.6
77.8	56.6
77.8	56.9
77.8	56.9
77.8	56.9
78.1	57.2
78.1	57.2
78.4	57.5
79	57.8
79	57.8
79	57.8
79	58
79.3	58.3
79.6	58.6
79.9	58.9
79.9	58.9
79.9	58.9
79.9	58.9
80.1	59.2
80.4	59.5
80.7	59.8
80.7	59.8
80.7	59.8
80.7	59.8
80.7	59.8
81	60.1
81	60.3
81	60.3
81.3	60.3
81.3	60.3
81.3	60.3
81.3	60.3
81.3	60.3
81.3	60.3
81.3	60.3
81.3	60.3
81.3	60.3
81.3	60.3
81.3	60.3
81.3	60.3
81.3	60.3
81.3	60.3
81.3	60.3
81.3	60.3
81.3	60.3
81.3	60.3
81.3	60.3
81.3	60.3
81.3	60.3
81.3	60.3
81.3	60.3
81.3	60.3
81.3	60.3
81.3	60.3
81.3	60.3
81.3	60.3
81.3	60.3
81.3	60.3
81.3	60.3
81.3	60.3
81.3	60.3
81.3	60.3
81.3	60.3
81.3	60.3
81.3	60.3
81.3	60.3
81	60.3
81	60.3
80.7	60.3
80.7	60.3
80.7	60.3
80.7	60.3
80.7	60.3
80.7	60.3
80.7	60.3
80.7	60.3
80.7	60.3
80.7	60.1
80.7	60.1
80.7	60.1
80.7	60.1
80.7	60.1
80.7	60.1
80.7	60.1
80.7	60.1
80.7	60.1
80.7	60.1
80.7	60.1
81	60.3
81	60.3
81	60.3
81.3	60.3
81.3	60.3
81.6	60.3
81.6	60.3
81.6	60.3
81.6	60.3
81.6	60.3
81.6	60.6
81.6	60.6
81.6	60.6
81.6	60.6
81.6	60.6
81.6	60.6
81.6	60.6
81.6	60.6
81.6	60.6
81.6	60.6
81.6	60.6
81.6	60.6
81.6	60.6
81.6	60.6
81.6	60.6
81.6	60.6
81.6	60.6
81.6	60.6
81.6	60.6
81.6	60.6
81.6	60.6
81.6	60.6
81.6	60.6
81.3	60.6
81.3	60.3
81.3	60.3
81	60.3
81	60.3
80.7	60.3
80.4	60.3
80.4	60.3
80.4	60.3
80.4	60.3
80.4	60.3
80.4	60.3
80.4	60.3
80.4	60.3
80.4	60.3
80.4	60.3
80.4	60.3
80.4	60.3
80.4	60.3
80.4	60.3
80.4	60.3
80.4	60.3
80.4	60.3
80.4	60.3
80.4	60.3
80.4	60.3
80.4	60.3
80.4	60.3
80.1	60.3
80.1	60.3
79.9	60.3
79.6	60.3
79.6	60.3
79.6	60.3
79.6	60.3
79.6	60.3
79.6	60.3
79.3	60.1
79	60.1
78.4	59.8
78.4	59.2
78.4	59.2
78.4	59.2
78.4	59.2
78.4	59.2
78.4	59.2
78.4	59.2
78.4	59.2
78.4	59.2
78.4	59.2
78.7	59.2
78.7	59.2
78.7	59.2
78.7	59.2
78.7	59.2
78.7	59.2
78.7	59.2
78.7	59.2
78.7	59.2
79	59.2
79.3	59.2
79.6	59.2
79.9	59.5
79.9	59.5
79.9	59.5
80.1	59.8
80.4	60.1
80.7	60.6
81	60.6
81	60.6
81	60.6
81.3	60.9
81.3	61.2
81.3	61.5
81.6	61.2
81.6	61.2
81.6	61.2
81.6	61.2
81.6	61.2
81.6	61.2
81.6	61.2
81.6	61.2
81.6	61.2
81.6	61.2
81.6	61.2
81.6	61.2
81.6	61.2
81.6	61.2
81.6	61.2
81.6	61.2
81.3	61.2
81.3	61.2
81	61.2
81	61.2
80.7	61.2
80.7	61.2
80.7	61.2
80.7	61.2
80.7	60.9
80.7	60.9
80.4	60.6
80.4	60.3
80.4	60.1
80.4	60.1
80.4	60.1
80.4	60.1
80.4	60.1
80.4	60.1
80.4	60.1
80.4	60.1
80.4	60.1
80.4	59.5
80.4	59.2
80.4	59.2
80.4	59.2
80.4	59.2
80.4	59.2
80.4	59.2
80.4	59.2
80.4	59.2
80.4	59.2
80.4	59.2
80.4	59.2
80.4	59.2
80.4	59.2
80.4	59.2
80.4	59.2
80.4	59.5
80.7	59.5
80.7	59.5
80.7	59.5
80.7	59.5
80.7	59.5
81	59.5
81	59.8
81	60.1
81	60.3
81.3	60.3
81.3	60.3
81.3	60.3
81.3	60.3
81.3	60.3
81.3	60.3
81.3	60.3
81.3	60.3
81.3	60.3
81.3	60.3
81.3	60.3
81.3	60.3
81.3	60.3
81.3	60.3
81.3	60.3
81.3	60.3
81	60.3
81	60.3
80.7	60.3
80.4	60.3
80.4	60.3
80.4	60.3
80.4	60.1
80.1	60.1
79.9	59.8
79.3	59.2
79.3	58.6
79	58
78.7	58
78.4	58
78.4	58
78.4	58
78.1	58
77.6	57.5
77.6	56.9
77.6	56.6
77.3	56.3
77	56.3
76.7	56.3
76.7	56.3
76.7	56.3
76.7	56.3
76.7	56.3
76.7	56.3
76.7	56.3
76.7	56
76.7	56
76.7	56
76.4	56
76.4	56
76.4	56
76.4	56
76.4	56
76.4	56
76.4	56
76.7	56
76.7	56
76.7	56
77	56
77	56
77	56
77	56
77	56.3
77.3	56.6
77.6	56.6
77.8	56.9
78.1	57.5
78.1	57.8
78.4	57.8
78.7	58
78.7	58.3
79	58.6
79.3	58.6
79.6	58.6
79.6	58.9
79.6	59.2
79.9	59.5
79.9	59.5
80.1	59.5
80.1	59.5
80.1	59.5
80.4	59.8
80.4	59.8
80.4	60.1
80.4	60.1
80.7	60.3
80.7	60.3
80.7	60.3
80.7	60.3
80.7	60.3
80.7	60.3
80.7	60.3
80.7	60.3
80.7	60.3
80.7	60.3
80.4	60.3
80.4	60.3
80.4	60.3
80.4	60.3
80.4	60.3
80.1	60.1
79.9	59.8
79.3	59.2
79	58.9
78.7	58.3
78.4	58
78.4	57.8
78.4	57.5
77.8	57.2
77.3	57.2
77	57.2
76.7	56.9
76.7	56.3
76.4	55.8
76.1	55.2
75.6	54.9
75.3	54.9
75	54.3
75	54.3
74.7	54.3
74.7	54.3
74.4	54.3
73.8	54.3
73.8	54
73.8	53.5
73.8	53.2
73.8	53.2
73.8	53.2
73.6	53.2
73.3	53.2
73	52.6
73	52.3
73	52.6
73	52.6
73	52.6
73	52.6
73	52.6
73	52.6
73	52.6
73	52.6
73	52.6
73	52.6
73	52.6
73	52.6
73	52.6
73.3	52.6
73.3	52.6
73.6	52.6
73.6	52.6
73.6	52.9
73.8	52.9
74.4	53.5
74.4	53.7
75	53.7
75.3	54
75.3	54.6
75.6	54.6
76.1	54.9
76.1	55.2
76.4	55.8
76.7	55.8
77	56
77	56.3
77.3	56.6
77.3	56.6
77.8	56.9
77.8	57.2
77.8	57.2
77.8	57.5
77.8	57.5
77.8	57.5
77.8	57.5
77.8	57.5
77.8	57.5
77.8	57.5
77.8	57.5
77.8	57.5
77.8	57.5
77.8	57.5
77.8	57.5
77.8	57.5
77.8	57.5
77.6	57.5
77.6	57.2
77.3	57.2
77	56.9
76.7	56.6
76.7	56.3
76.7	56.3
76.7	56.3
76.7	56.3
76.7	56.3
76.7	56.3
76.7	56
76.7	56
76.7	55.8
76.7	55.5
76.4	55.2
76.4	55.2
75.8	55.2
75.8	55.2
75.8	55.2
75.8	55.2
75.8	55.2
75.8	55.2
75.8	55.2
75.8	55.2
75.8	55.2
75.8	55.2
75.8	55.2
75.8	55.2
75.8	55.2
75.8	55.2
76.1	55.2
76.1	55.2
76.1	55.2
76.1	55.2
76.4	55.2
76.4	55.5
77	55.5
77	55.5
77	55.5
77	55.5
77	55.8
77.3	55.8
77.6	56
77.8	56.3
77.8	56.6
77.8	56.9
78.1	56.9
78.1	56.9
78.1	56.9
78.1	56.9
78.7	57.2
78.7	57.5
78.7	57.8
78.7	57.8
78.7	57.8
78.7	57.8
79	57.8
79	57.8
79.3	58
79.6	58.3
79.6	58.6
79.6	58.6
79.6	58.6
79.6	58.6
79.6	58.6
79.6	58.6
79.6	58.6
79.6	58.6
79.6	58.6
79.6	58.6
79.6	58.6
79.6	58.3
79.3	58.3
79	58
78.4	57.8
78.1	57.5
78.1	57.2
78.1	57.2
77.6	57.2
77.8	57.2
77.8	56.9
77.8	56.9
77.8	56.9
77.8	56.9
77.8	56.6
77.8	56.6
77.8	56.6
77.8	56.6
77.8	56.6
77.8	56.6
77.8	56.6
77.8	56.6
77.8	56.6
77.8	56.6
77.8	56.6
77.8	56.6
77.8	56.6
77.8	56.6
77.8	56.6
77.8	56.6
77.8	56.6
77.8	56.6
78.1	56.6
78.1	56.9
78.4	57.2
78.7	57.5
78.7	57.8
79	57.8
79	57.8
79.3	57.8
79.6	58.3
79.6	58.6
79.9	58.9
79.9	58.9
79.9	58.9
80.1	58.9
80.1	59.2
80.4	59.5
80.4	59.5
80.4	59.5
80.4	59.5
80.4	59.5
80.4	59.5
80.4	59.5
80.4	59.5
80.4	59.5
80.4	59.5
80.4	59.5
80.4	59.5
80.4	59.5
80.4	59.5
80.4	59.5
80.4	59.5
80.1	59.5
79.9	59.2
79.6	59.2
79.6	59.2
79.6	58.9
79.6	58.3
79.3	58.3
79	58.3
78.4	58
78.4	58
78.4	57.8
78.1	57.5
78.1	57.5
77.6	57.2
77.6	57.2
77.6	57.2
77.6	56.9
77.6	56.6
77.6	56.3
77.3	56.3
77	56.3
76.7	56.3
76.7	56.3
76.7	56.3
76.7	56.3
76.7	56.3
76.7	56.3
76.7	56.3
76.7	56.3
76.7	56.3
76.7	56.3
76.7	56
76.7	56
76.7	56
76.7	56
76.7	56
76.7	56
76.7	56
76.7	56
76.7	56
76.7	56
76.7	56
76.7	56
76.7	56
76.7	56
76.7	56
76.7	56
76.7	56
76.7	56
76.7	56
76.7	56
77	56
77	56
77	56
77	56
77	56
77	56
77	56
77	56
77	56
77	56
77	56.3
77	56.3
77	56.3
77	56.3
77	56.3
77	56.3
77	56.3
77	56.3
77	56.3
77	56.3
77	56.3
77	56.3
77	56.3
77	56.3
77	56.3
77	56.3
77	56.3
77	56.3
77	56.3
77	56.3
77	56.6
77	56.6
77	56.6
77.3	56.6
77.3	56.6
77	56.6
77	56.6
77	56.6
77	56.6
77	56.6
77	56.6
77	56.6
77	56.6
77	56.3
77	56.3
77	56.3
77	56.3
77	56.3
77	56.3
77	56.3
77	56.3
77	56.3
77	56.3
77	56.3
77	56.3
77	56.3
77	56.3
77	56.3
77	56.3
77	56.3
77	56.3
77	56.3
77	56.3
77	56.3
77	56.3
77	56.3
77	56.3
77	56.3
77	56.3
77	56.3
77	56.3
77	56.3
77	56.3
77	56.3
77	56.3
77	56.3
77	56.3
77	56.3
77	56.3
77	56.3
77	56.3
77	56.3
77	56.3
77	56.3
77	56.3
77	56.3
77	56.3
77	56.3
77	56.3
77	56.3
77	56.3
77	56.3
77	56.3
77	56.3
77	56.3
77	56.3
77	56.3
77	56.3
77	56.3
77	56.3
77	56.3
77	56.3
77	56.3
77	56.3
77	56.3
77	56.3
77	56.3
77	56.3
77	56.3
77	56.3
77	56.3
77	56.3
77	56.3
77	56.3
77	56.3
77	56.3
77.3	56.3
77.3	56.3
77.3	56.3
77.3	56.3
77.3	56.3
77.3	56.3
77.3	56.3
77.3	56.3
77.3	56.3
77.3	56.3
77.3	56.3
77.3	56.3
77.3	56.3
77.3	56.3
77.3	56.3
77.3	56.3
77	56.3
77	56.3
77	56.3
77	56.3
77	56.3
77	56.3
77	56.3
77	56.3
77	56.3
77	56.3
77	56.3
77	56.3
77	56.3
77	56.3
77	56.3
77	56.3
77	56.3
77	56.3
77.3	56.3
77.3	56.3
77.3	56.3
77.3	56.6
77.3	56.6
77.3	56.6
77.6	56.6
77.6	56.6
77.8	56.6
77.8	56.6
77.8	56.6
77.8	56.6
77.8	56.6
77.8	56.6
77.8	56.6
77.8	56.6
77.8	56.6
77.8	56.6
77.8	56.6
77.8	56.6
77.8	56.6
77.8	56.6
77.8	56.6
77.8	56.6
77.8	56.6
77.8	56.6
77.8	56.6
77.8	56.6
77.8	56.6
77.8	56.6
77.8	56.6
77.8	56.6
77.8	56.6
77.8	56.6
77.8	56.6
77.8	56.6
77.8	56.6
77.8	56.6
77.8	56.6
77.8	56.6
77.8	56.6
77.8	56.6
77.8	56.6
77.8	56.6
77.8	56.6
77.8	56.6
77.8	56.6
77.8	56.6
77.8	56.6
77.8	56.6
77.8	56.6
77.8	56.6
77.8	56.6
77.8	56.6
77.8	56.6
77.8	56.6
77.8	56.6
77.8	56.6
77.8	56.6
77.8	56.6
77.8	56.6
77.8	56.6
77.8	56.6
77.8	56.6
77.8	56.6
77.8	56.6
77.8	56.6
77.8	56.6
77.8	56.6
77.8	56.6
77.8	56.6
77.8	56.6
77.8	56.6
77.8	56.6
77.8	56.6
77.8	56.6
77.8	56.9
77.8	56.9
77.8	56.9
77.8	56.9
77.8	56.9
77.8	56.9
77.8	57.2
77.8	57.2
78.1	57.5
78.4	57.8
78.7	57.8
78.7	57.8
78.7	57.8
78.7	57.8
79	57.8
79	58
79	58
79.3	58.3
79.6	58.6
79.6	58.6
79.6	58.6
79.6	58.6
79.6	58.6
79.9	58.6
79.9	58.6
79.9	58.9
79.9	58.9
79.9	58.9
79.9	58.9
79.9	58.9
79.9	58.9
79.9	58.9
79.9	59.2
79.9	59.5
79.9	59.5
79.9	59.5
79.9	59.5
79.9	59.5
79.9	59.5
79.9	59.5
79.9	59.5
79.6	59.5
79.6	59.5
79.6	59.5
79.6	59.2
79.6	59.2
79.6	59.2
79.6	59.2
79.6	59.2
79.6	59.2
79.6	59.2
79.6	59.2
79.6	59.2
79.6	59.2
79.6	59.2
79.6	58.9
79.6	58.3
79.6	58.3
79.6	58.3
79.3	58.3
79.3	58.3
79	58.3
78.7	58.3
78.7	58.3
78.7	58.3
78.7	58
78.7	58
78.7	58
78.7	58
78.7	58
78.7	58
78.7	58
78.7	58
78.7	58
78.7	58.3
78.7	58.3
78.7	58.3
78.7	58.3
78.7	58.3
78.7	58.3
78.7	58.3
78.7	58.3
79	58.3
79	58.3
79.3	58.3
79.6	58.3
79.6	58.6
79.6	58.6
79.9	58.6
79.9	58.6
80.1	58.6
80.4	58.9
80.4	58.9
80.7	59.5
80.7	59.8
81	59.8
81.3	60.1
81.6	60.6
81.9	60.6
81.9	60.9
82.1	61.5
82.4	61.8
82.7	61.8
82.7	62.3
83	62.6
83	62.6
83.3	62.9
83.6	63.2
83.9	63.2
83.9	63.2
83.9	63.2
83.9	63.5
83.9	63.5
83.9	63.8
84.2	64.1
84.2	64.1
84.7	64.1
84.7	64.1
84.7	64.1
84.7	64.1
84.7	64.1
84.7	64.1
84.7	64.1
84.7	64.1
84.7	64.1
84.4	64.1
84.4	64.1
84.2	64.1
83.9	64.1
83.6	63.8
83.3	63.8
83.3	63.2
83	62.9
82.4	62.9
82.1	62.3
81.9	62.1
81.6	61.8
81.3	61.5
81	60.9
80.4	60.9
80.4	60.6
80.1	60.1
79.9	60.1
79.3	59.8
79.3	59.2
79	59.2
78.4	58.9
78.4	58.3
78.4	58
78.1	58
77.6	58
77.6	57.8
77.6	57.5
77.6	57.2
77.3	57.2
77	57.2
76.7	56.9
76.7	56.6
76.7	56.3
76.7	56.3
76.7	56.3
76.7	56.3
76.7	56.3
76.7	56.3
76.7	56.3
76.7	56.3
76.7	56.3
76.7	56.3
76.7	56.3
76.7	56.3
77	56.3
77	56.3
77	56.6
77	56.6
77	56.6
77	56.6
77	56.6
77	56.6
77	56.6
77	56.6
77.3	56.6
77.3	56.9
77.8	57.2
77.8	57.5
77.8	57.5
77.8	57.8
78.1	57.8
78.1	57.8
78.4	57.8
78.7	58
79	58.3
79	58.9
79	58.9
79.6	58.9
79.6	58.9
79.9	59.5
79.9	59.8
80.1	59.8
80.4	59.8
80.4	60.1
80.7	60.6
80.7	60.3
80.7	60.3
80.7	60.3
80.7	60.3
80.7	60.3
80.7	60.3
80.7	60.3
80.7	60.3
80.7	60.3
80.7	60.3
80.7	60.3
80.7	60.3
80.7	60.3
80.7	60.3
80.7	60.3
80.7	60.3
80.7	60.3
80.4	60.3
80.4	60.3
80.4	60.3
80.1	60.3
80.1	60.3
79.6	60.1
79.3	59.5
79.3	59.2
79	58.9
78.4	58.3
78.1	58
77.8	58
77.6	57.8
77.6	57.2
77.3	56.9
76.7	56.9
76.4	56.3
75.8	56
75.8	56
75.8	55.5
75.6	55.2
74.7	55.2
74.7	55.2
74.4	54.6
74.1	54.3
73.8	54.3
73.8	54.3
73.8	54
73.8	53.5
73.6	53.5
73.3	53.5
73.3	53.5
73.3	53.5
73.3	53.5
73.3	53.5
73.3	53.5
73.3	53.5
73.3	53.5
73.3	53.5
73.3	53.5
73.3	53.5
73.3	53.5
73.3	53.5
73.3	53.5
73.3	53.5
73.3	53.5
73.3	53.5
73.3	53.5
73.3	53.5
73.3	53.5
73.3	53.5
73.3	53.5
73.3	53.5
73.6	53.5
73.8	53.5
74.1	53.5
74.1	53.5
74.4	53.7
74.4	53.7
74.4	53.7
75	54
75.3	54.3
75.3	54.9
75.6	54.9
76.1	55.2
76.1	55.5
76.4	55.8
77	56
77	56.3
77.3	56.9
77.8	56.9
78.1	57.2
78.1	57.8
78.7	57.8
79	58
79	58.6
79.3	58.9
79.9	58.9
79.9	59.2
80.1	59.8
80.4	59.5
80.7	59.8
80.7	60.1
80.7	60.3
81	60.6
81.3	60.3
81.3	60.3
81.3	60.3
81.3	60.3
81.3	60.3
81.6	60.6
81.6	60.6
81.6	60.9
81.6	60.9
81.6	61.5
81.6	61.2
81.6	61.2
81.6	61.2
81.6	61.2
81.6	61.2
81.6	61.2
81.6	61.2
81.6	61.2
81.6	61.2
81.6	61.2
81.6	61.2
81.3	61.2
81.3	61.2
81	60.9
80.7	60.6
80.4	60.1
80.1	59.8
79.9	59.2
79.6	59.2
79.3	59.2
78.7	58.9
78.7	58.6
78.4	58
78.1	57.8
77.6	57.2
77.3	57.2
77	56.9
76.7	56.6
76.4	56
76.1	55.8
75.6	55.5
75.3	55.2
75	55.2
74.7	54.9
74.7	54.3
74.4	54.3
74.1	54.3
73.8	54
73.8	53.5
73.6	53.5
73.3	53.5
73	53.2
73	52.6
73	52.3
72.7	52.6
72.4	52.3
72.4	52.3
72.1	52.3
72.1	52.3
72.1	52
72.1	51.7
72.1	51.7
72.1	51.7
72.1	51.7
72.1	51.7
72.1	51.7
72.1	51.7
72.1	51.7
72.1	51.7
72.1	51.7
72.1	51.7
72.4	51.7
72.7	51.7
72.7	52
73	52.3
73.6	52.6
73.8	52.9
74.1	53.2
74.4	53.7
75	54
75.3	54.6
75.8	54.9
76.1	55.2
76.7	55.8
77	56
77.3	56.6
77.8	56.9
78.1	57.2
78.4	57.8
79	58
79.3	58.3
79.6	58.6
79.9	58.9
80.1	59.2
80.7	59.5
81	59.8
81.3	59.8
81.3	60.3
81.9	60.6
82.1	60.6
82.1	60.9
82.1	61.5
82.4	61.5
82.7	61.5
82.7	61.5
82.7	61.5
82.7	61.8
82.7	61.8
82.7	61.8
82.7	61.8
82.7	61.8
82.7	61.8
82.7	62.1
82.7	62.3
82.7	62.1
82.7	62.1
82.7	62.1
82.7	62.1
82.7	62.1
82.7	62.1
82.4	62.1
82.1	61.8
81.9	61.5
81.6	60.9
81	60.3
80.7	60.1
80.4	60.1
80.1	59.8
79.9	59.2
79.3	58.6
78.7	58
78.1	57.8
77.8	57.5
77.6	56.9
77	56.6
76.4	56
76.1	55.8
75.6	55.2
75.6	55.2
75	54.9
74.7	54.3
74.4	54
73.8	53.7
73.6	53.2
73.3	53.2
73	52.6
72.7	52.3
72.4	52.3
72.4	52.3
72.1	51.7
71.5	51.5
71.5	51.2
71.3	50.9
71	50.6
71	50.6
71	50.6
71	50.6
71	50.6
71	50.6
71	50.6
71	50.6
71	50.6
71	50.6
71	50.6
71	50.6
71	50.6
71	50.6
71	50.6
71	50.6
71	50.6
71	50.6
71.3	50.9
71.5	50.9
71.8	50.9
72.1	51.2
72.4	51.5
72.7	52
73.3	52
73.6	52.6
73.8	53.2
74.4	53.5
74.7	54
75.3	54.3
75.6	54.9
76.1	55.2
76.7	55.8
77.3	56
77.6	56.6
78.1	56.9
78.4	57.2
78.7	57.8
79	57.8
79.3	58
79.6	58.3
79.9	58.6
80.1	58.9
80.1	58.9
80.4	59.5
80.7	59.8
80.7	59.8
81	59.8
81	60.1
[truncated: 13,236 more rows]
