# Supplementary material for: Bot fit: A novel approach to assessing lower limb muscular strength
Source: PLoS One. 2026 Mar 26;21(3):e0339187. doi: 10.1371/journal.pone.0339187 (PMC13021169; doi:10.1371/journal.pone.0339187)
Supplement: S4 File — Processed knee-up exercise data used in the analysis presented in Fig 6, including raw and corrected repetitions and angle measurements derived from the raw joint angle data. (XLSX) [file pone.0339187.s004.xlsx]

## Sheet: Sheet1
index	original		new
	angle	count	angle	count
sub1	37.15	125	102.3	92
sub2	49.94	102	87.07	87
sub3	65.79	116	80.64	111
sub4	54.95	102	90.55	99
sub5	43.24	100	86.54	97
sub6	34.47	101	90.48	98
sub7	83.23	109	84.01	97
sub8	77.82	89	85.69	87
sub9	107.61	104	91.06	101
sub10	83.43	98	87.6	95
sub11	65.61	103	78.74	100
sub12	61.01	80	74.99	79
sub13	65.61	100	78.74	97
sub14	86.91	94	96.15	92
sub15	86.63	106	95.93	102
sub16	76.89	100	84.05	97
sub17	64.12	93	84.03	91
sub18	79.93	113	89.09	108
sub19	97.53	108	73.67	104
sub20	62.18	100	75.02	97
sub21	62.18	99	83.33	96
sub22	98.67	90	80.11	88
sub23	82.33	100	89.62	97
sub24	57.45	83	80.86	81
sub25	77.81	99	77.25	96
avg	70.4996	100.56	85.1008	95.56
std	18.7797	9.7	7.14325	7.42226
